# Supplementary material for: Post hoc pattern matching: assigning significance to statistically defined expression patterns in single channel microarray data
Source: BMC Bioinformatics. 2007 Jul 5;8:240. doi: 10.1186/1471-2105-8-240 (PMC1934919; doi:10.1186/1471-2105-8-240)
Supplement: Additional file 1 — Complete list of probe sets for the five identified patterns. [file 1471-2105-8-240-S1.xls]

## Sheet: 1110
Pattern=1110 Z-score=20.85
Probe Set	Gene Symbol	Title
D38380_g_at	Tf	Transferrin
J03752_at	Mgst1	microsomal glutathione S-transferase 1
J04488_at	Ptgds	prostaglandin D2 synthase
L40362_f_at	RT1-Aw2	RT1 class Ib, locus Aw2
M24324_f_at	RT1-Aw2	RT1 class Ib, locus Aw2
M29866_s_at	C3	complement component 3
M31725_at	Cntn2	contactin 2
M32062_at	Fcgr3	Fc receptor, IgG, low affinity III
M94919mRNA_f_at	MGC72973	similar to zero beta-1 globin
rc_AA799645_at	Fxyd1	FXYD domain-containing ion transport regulator 1
rc_AA799645_g_at	Fxyd1	FXYD domain-containing ion transport regulator 1
rc_AI179576_s_at	Hbb	hemoglobin beta chain complex
U31866_g_at	Tf	Transferrin
X71127_g_at	C1qb	complement component 1, q subcomponent, beta polypeptide

## Sheet: -110
Pattern=-110 Z-score=10.67
Probe Set	Gene Symbol	Title
AB003726_at	Homer1	homer homolog 1 (Drosophila)
AB006461_at	Ncdn	neurochondrin
AB008424_s_at	Cyp2d13	cytochrome P450, family 2, subfamily d, polypeptide 13
AB010437_at	Cdh8	cadherin 8
AB016532_at	Per2	period homolog 2 (Drosophila)
AB017044exon_at	Foxa3	forkhead box A3
AF004218_s_at	Oprs1	opioid receptor, sigma 1
AF007554_at	Muc1	mucin 1, transmembrane
AF008587_s_at	Hfe	hemochromatosis
AF016387_g_at	Rxrg	retinoid X receptor gamma
AF019974_at	Chgb	chromogranin B
AF023087_s_at	Egr1	early growth response 1
AF056034_s_at	Nexn	nexilin
AF076183_g_at	Pacs1	phosphofurin acidic cluster sorting protein 1
AF095576_at	Aps	adaptor protein with pleckstrin homology and src homology 2 domains
AF095927_g_at	Ilkap	integrin-linked kinase-associated serine/threonine phosphatase 2C
AF104362_at	Omd	osteomodulin
D10262_at	Chka	choline kinase alpha
D10699_g_at	Uchl1	ubiquitin carboxy-terminal hydrolase L1
D16101_s_at	Slc5a1	solute carrier family 5 (sodium/glucose cotransporter), member 1
D37951UTR#1_at	Hivep2	human immunodeficiency virus type I enhancer binding protein 2
D89340_at	Dpp3	dipeptidylpeptidase 3
E03190cds_s_at	Hgf	hepatocyte growth factor
J03621_at	Suclg1	succinate-CoA ligase, GDP-forming, alpha subunit
K02813_at	Gcg	glucagon
L03294_g_at	Lpl	lipoprotein lipase
L08595_at	Nr4a2	nuclear receptor subfamily 4, group A, member 2
L13202_f_at	Foxd3	forkhead box D3
L14951_at	Lyn	Yamaguchi sarcoma viral (v-yes-1) oncogene homolog
L26292_g_at	Klf4	Kruppel-like factor 4 (gut)
M12098_s_at	Myh3	myosin, heavy polypeptide 3, skeletal muscle, embryonic
M15191_s_at	Tac1	tachykinin 1
M15880_at	Npy	neuropeptide Y
M18363cds_s_at	Cyp2c	Cytochrome P450, subfamily IIC (mephenytoin 4-hydroxylase)
M18416_at	Egr1	early growth response 1
M18467_at	Got2	glutamate oxaloacetate transaminase 2
M24108mRNA_at	LOC259244	alpha-2u globulin PGCL3
M24852_at	Pcp4	Purkinje cell protein 4
M27207mRNA_s_at	COLIA1	alpha-1 type I collagen
M31174_at	Thra	thyroid hormone receptor alpha
M33550cds_s_at	Cyp2c40	cytochrome P450, family 2, subfamily c, polypeptide 40
M58369_at	Pnlip	pancreatic lipase
M64376_at	Olr1078	olfactory receptor gene Olr1078
M64780_at	Agrn	agrin
M83745_at	Pcsk1	proprotein convertase subtilisin/kexin type 1
M92433exon#1-2_s_at	Egr4	early growth response 4
M93669_at	Scg2	secretogranin 2
rc_AA799472_at	LOC299707	similar to RIKEN cDNA 2900091E11
rc_AA799779_g_at	Gnpat	glyceronephosphate O-acyltransferase
rc_AA817892_at	Gnb2	guanine nucleotide binding protein, beta polypeptide 2
rc_AA850781_at	Ppid	peptidylprolyl isomerase D
rc_AA858617_at	Rhoj	TC10-like Rho GTPase
rc_AA859562_at	Pak3bp	Rho guanine nucleotide exchange factor 7
rc_AA859954_at	Vmp1	vacuole Membrane Protein 1
rc_AA859975_at	LOC64201	2-oxoglutarate carrier
rc_AA860030_s_at	Tubb5	tubulin, beta 5
rc_AA866257_at	LOC246768	cytosolic leucine-rich protein
rc_AA874794_g_at	Ngfrap1	nerve growth factor receptor associated protein 1
rc_AA874874_at	Adh4	alcohol dehydrogenase 4 (class II), pi polypeptide
rc_AA875019_at	LOC299199	similar to FLJ00353 protein
rc_AA875129_at	LOC311270	similar to elongation protein 4 homolog; PAX6 neighbor gene; chromosome 11 open reading frame 19
rc_AA891717_at	Usf1	upstream transcription factor 1
rc_AA891727_g_at	LOC361214	similar to RIKEN cDNA 2900010M23
rc_AA891880_at	Sfxn3	sideroflexin 3
rc_AA891880_g_at	Sfxn3	sideroflexin 3
rc_AA892506_at	Coro1a	coronin, actin binding protein 1A
rc_AA892511_at	LOC288689	similar to Tescalcin
rc_AA892796_at	LOC301124	similar to QIL1
rc_AA893743_at	Pkia	Protein kinase inhibitor, alpha
rc_AA893743_g_at	Pkia	Protein kinase inhibitor, alpha
rc_AA963449_s_at	Cyp51	cytochrome P450, subfamily 51
rc_AI013627_at	Dad1	defender against cell death 1
rc_AI104567_g_at	Actc1	actin alpha cardiac 1
rc_AI176856_at	Cyp1b1	cytochrome P450, family 1, subfamily b, polypeptide 1
rc_AI230914_at	Fntb	farnesyltransferase, CAAX box, beta
rc_AI232268_at	Lrpap1	low density lipoprotein receptor-related protein associated protein 1
rc_H31588_at	LOC304887	Ral-A exchange factor RalGPS2
rc_H31665_at	Hig1	Hypoxia induced gene 1
rc_H33725_at	Stambp	associated molecule with the SH3 domain of STAM
S68245_g_at	Ca4	carbonic anhydrase 4
U17254_at	Nr4a1	Nuclear receptor subfamily 4, group A, member 1
U17565_at	Mcmd6	mini chromosome maintenance deficient 6 (S. cerevisiae)
U19866_at	Arc	activity regulated cytoskeletal-associated protein
U38801_at	Polb	polymerase (DNA directed), beta
U44948_at	Csrp2	cysteine and glycine-rich protein 2
U53922_at	Dnaja1	DnaJ-like protein
U63740_at	Fez1	fasciculation and elongation protein zeta 1 (zygin I)
U66470_at	Cgref1	cell growth regulator with EF hand domain 1
U75397UTR#1_s_at	Egr1	early growth response 1
U75405UTR#1_f_at	COLIA1	alpha-1 type I collagen
U75917_g_at	Ap2s1	adaptor-related protein complex 2, sigma 1 subunit
U78102_at	Egr2	early growth response 2
U87627_at	Slc16a3	monocarboxylate transporter
U89905_at	Amacr	alpha-methylacyl-CoA racemase
U90887_at	Arg2	arginase 2
X01032_at	Cck	cholecystokinin
X02610_at	Eno1	enolase 1, alpha
X16058cds_s_at	Il4	interleukin 4
X16554_at	Prps1	phosphoribosyl pyrophosphate synthetase 1
X53427_at	Gsk3a	glycogen synthase kinase 3 alpha
X57281_at	Glra2	glycine receptor, alpha 2 subunit
X76985_at	Lxn	latexin
X78605_at	Rab4b	RAB4B, member RAS oncogene family
X82445_at	Nudc	nuclear distribution gene C homolog (Aspergillus)
X84039_at	Lum	lumican
X89696cds_at	Olr728	olfactory receptor gene Olr728
Z13993_f_at	Andpro	androgen regulated 20 kDa protein

## Sheet: 110
Pattern=110 Z-score=9.83
Probe Set	Gene Symbol	Title
AB008538_at	Alcam	activated leukocyte cell adhesion molecule
AB009372_at	LOC246266	lysophospholipase
AB013455_g_at	Slc34a1	solute carrier family 34 (sodium phosphate), member 1
AF003598_at	Itgb7	integrin, beta 7
AF008439_at	Slc11a2	solute carrier family 11 (proton-coupled divalent metal ion transporters), member 2
AF008554_at	IAG2	implantation-associated protein
AF016296_at	Nrp1	neuropilin 1
AF022147_g_at	Cuzd1	CUB and zona pellucida-like domains 1
AF023621_at	Sort1	sortilin 1
AF030050_at	Recc1	replication factor C 1
AF031384_at	Kcnk3	potassium channel, subfamily K, member 3
AF031430_at	Stx7	syntaxin 7
AF032669_at	Exoc8	exocyst complex component 8
AF051561_s_at	Slc12a2	solute carrier family 12, member 2
AF056704_at	Syn3	synapsin III
AF077000_g_at	Ptpn23	protein tyrosine phosphatase, non-receptor type 23
AF090113_at	Grip2	glutamate receptor interacting protein 2
AF095741_at	Mg87	Mg87 protein
AF097593_g_at	Cdh2	cadherin 2
AJ011035_at	Plcb2	phospholipase C, beta 2
AJ222813_s_at	Il18	interleukin 18
D16102_at	Gyk	glycerol kinase
D38035cds_s_at	Titf1	thyroid transcription factor 1
D38380_at	Tf	Transferrin
D78018_s_at	Nfia	nuclear factor I/A
D83661_s_at	Nos2	nitric oxide synthase 2, inducible
D86580_at	Nr0b2	nuclear receptor subfamily 0, group B, member 2
E00775cds_s_at	Nppa	natriuretic peptide precursor type A
E13541cds_s_at	Cspg5	chondroitin sulfate proteoglycan 5
J00778_at	Prss1	pancreatic trypsin 1
J02722cds_at	Hmox1	heme oxygenase (decycling) 1
J03481mRNA_at	Qdpr	quinoid dihydropteridine reductase
J03481mRNA_g_at	Qdpr	quinoid dihydropteridine reductase
J04215_at	Ibsp	integrin binding sialoprotein
J05132_s_at	Ugt1a1	UDP glycosyltransferase 1 family, polypeptide A1
L20913_s_at	Vegf	vascular endothelial growth factor A
L37970mRNA_at	LOC364339	similar to RIKEN cDNA A430107P09 gene
L40364_f_at	LOC360231	MHC class I RT1.O type 149 processed pseudogene
M11566_f_at	Klks3	kallikrein, submaxillary gland S3
M24026_f_at	RT1-CE11	RT1 class I, CE11
M27159cds_s_at	Kcna6	potassium voltage gated channel, shaker related subfamily, member 6
M27905_at	Rpl21	ribosomal protein L21
M32062_g_at	Fcgr3	Fc receptor, IgG, low affinity III
M55534mRNA_s_at	Cryab	crystallin, alpha B
M74898cds_s_at	Kcnd3	potassium voltage gated channel, Shal-related family, member 3
M83561_s_at	Grik1	glutamate receptor, ionotropic, kainate 1
rc_AA818025_at	Cd59	CD59 antigen
rc_AA848831_at	Edg2	endothelial differentiation, lysophosphatidic acid G-protein-coupled receptor, 2
rc_AA849716_at	Mapk12	mitogen-activated protein kinase 12
rc_AA858520_at	Fst	Follistatin
rc_AA875037_at	MGC94010	similar to SPI6
rc_AA891445_at	Skd3	suppressor of K+ transport defect 3
rc_AA891774_at	MGC93766	similar to RIKEN cDNA 1810013B01
rc_AA891884_at	Erbb3	v-erb-b2 erythroblastic leukemia viral oncogene homolog 3 (avian)
rc_AA894207_at	Rab31	RAB31, member RAS oncogene family
rc_AA900516_s_at	Padi2	peptidyl arginine deiminase, type II
rc_AA957201_s_at	Lmnb1	lamin B1
rc_AI012589_s_at	Gstp1	glutathione-S-transferase, pi 1
rc_AI014169_at	Txnip	upregulated by 1,25-dihydroxyvitamin D-3
rc_AI102299_s_at	Bid3	BH3 interacting (with BCL2 family) domain, apoptosis agonist
rc_AI170268_at	B2m	beta-2 microglobulin
rc_AI171462_s_at	Cd24	CD24 antigen
rc_AI230712_at	Pace4	Subtilisin - like endoprotease
rc_AI639151_at	LOC368070	similar to pinin; DNA segment, Chr 12, ERATO Doi 512, expressed
rc_AI639443_at	Robo2	roundabout 2 (Drosophila)
rc_H31287_at	Trib3	tribbles homolog 3 (Drosophila)
rc_H33003_at	LOC293632	similar to RIKEN cDNA 6330512M04 gene
S55427_s_at	Pmp22	peripheral myelin protein 22
S72594_s_at	Timp2	tissue inhibitor of metalloproteinase 2
S77556_s_at	Ddr1	discoidin domain receptor family, member 1
S83436_i_at	GST13-13	glutathione S-transferase, mitochondrial
U01348_g_at	Nat2	N-Acetyltransferase-2 (arylamine N-acetyltransferase)
U10894_s_at	Aif1	allograft inflammatory factor 1
U14950_at	Dlgh1	discs, large homolog 1 (Drosophila)
U17919_s_at	Aif1	allograft inflammatory factor 1
U18729_at	Cyba	cytochrome b-245, alpha polypeptide
U23438_at	Dusp4	dual specificity phosphatase 4
U32498_at	Sec8l1	SEC8-like 1 (S. cerevisiae)
U35244_at	Vps33a	vacuolar protein sorting 33A (yeast)
U36773_g_at	Gpam	glycerol-3-phosphate acyltransferase, mitochondrial
U39549_g_at	Syngr1	synaptogyrin 1
U44946_s_at	Muc5ac	mucin 5, subtypes A and C, tracheobronchial/gastric
U59510mRNA_s_at	Edn2	endothelin 2
U66566_at	Ptpru	protein tyrosine phosphatase, receptor type, U
U67080_at	St18	suppression of tumorigenicity 18
U67136_at	Akap5	A kinase (PRKA) anchor protein 5
U67137_at	Dlgap1	discs, large (Drosophila) homolog-associated protein 1
U83139_at	Muc5ac	mucin 5, subtypes A and C, tracheobronchial/gastric
U92564_at	Roaz	Olf-1/EBF associated Zn finger protein Roaz
X02904cds_s_at	Gstp1	glutathione-S-transferase, pi 1
X07551cds_s_at	RT1-Ba	RT1 class II, locus Ba
X13119cds_s_at	Sds	serine dehydratase
X13167cds_s_at	Nfia	nuclear factor I/A
X60351cds_s_at	Cryab	crystallin, alpha B
X66840cds_s_at	Mtap1a	microtubule-associated protein 1 A
X78848cds_f_at	Gsta5	glutathione S-transferase A5
X97443_s_at	Tmp21	transmembrane trafficking protein 21
Y17295cds_s_at	Prdx6	peroxiredoxin 6

## Sheet: 100
Pattern=100 Z-score=6.3
Probe Set	Gene Symbol	Title
AA850219_at	Anxa3	annexin A3
AB000778_s_at	Pld1	phospholipase D1
AB002558_at	Gpd1	glycerol-3-phosphate dehydrogenase 1 (soluble)
AB015308_s_at	Gna15	guanine nucleotide binding protein, alpha 15
AB015637exon#1_s_at	Fut1	fucosyltransferase 1
AF000973_s_at	Kcnn1	potassium intermediate/small conductance calcium-activated channel, subfamily N, member 1
AF006664_at	Nkx2-5	NK2 transcription factor related, locus 5 (Drosophila)
AF016269_at	Klk6	kallikrein 6
AF021935_at	Pk428	CDC42 binding protein kinase alpha
AF048828_g_at	Vdac1	voltage-dependent anion channel 1
AF051895_at	Anxa5	annexin A5
AF062741_g_at	Pdp2	pyruvate dehydrogenase phosphatase isoenzyme 2
AF063302mRNA#1_s_at	Cpt1b	carnitine palmitoyltransferase 1b
AF071204_g_at	Kitl	kit ligand
AF074608mRNA_f_at	RT1-Aw2	RT1 class Ib, locus Aw2
AF083269_at	Arpc1b	actin related protein 2/3 complex, subunit 1B
AF091563_r_at	LOC309574	olfactory receptor 1687
AF093536_at	Defb1	defensin beta 1
D00569_at	Decr1	2,4-dienoyl CoA reductase 1, mitochondrial
D10233_g_at	Renbp	renin binding protein
D10831_s_at	Sell	selectin, lymphocyte
D17309_at	Akr1d1	aldo-keto reductase family 1, member D1
D26307cds_at	Jund	Jun D proto-oncogene
D26393exon_s_at	Hk2	hexokinase 2
D28110_at	Mobp	myelin-associated oligodendrocytic basic protein
D28110_g_at	Mobp	myelin-associated oligodendrocytic basic protein
D28557_s_at	Csda	cold shock domain protein A
D28562_s_at	Slc2a5	solute carrier family 2, member 5
D45249_g_at	Psme1	protease (prosome, macropain) 28 subunit, alpha
D64047_at	Pik3r3	phosphatidylinositol 3 kinase, regulatory subunit, polypeptide 3
D84477_at	Rhoa	plysia ras-related homolog A2
D87748_at	Uncx4.1	Unc4.1 homeobox (C. elegans)
D90211_s_at	Lamp2	lysosomal membrane glycoprotein 2
E01534cds_s_at	Rps15	ribosomal protein S15
J02752_at	Acox1	acyl-Coenzyme A oxidase 1, palmitoyl
J05022_at	Padi2	peptidyl arginine deiminase, type II
J05166_at	Slc4a2	solute carrier family 4, member 2
J05495_at	Mgl1	macrophage galactose N-acetyl-galactosamine specific lectin 1
L00191cds#1_s_at	Fn1	fibronectin 1
L06482_at	Rxra	retinoid X receptor alpha
L07736_at	Cpt1a	carnitine palmitoyltransferase 1, liver
L09653_s_at	Tgfbr2	transforming growth factor, beta receptor II
L13192_f_at	Foxd1	forkhead box D1
L13205_at	Foxi2	forkhead box I2
L16995_at	Srebf1	sterol regulatory element binding factor 1
L19112_at	Fgfr2	fibroblast growth factor receptor 2
L19660_at	Gipr	gastric inhibitory polypeptide receptor
L19998_at	Sult1a1	sulfotransferase family 1A, phenol-preferring, member 1
L24896_s_at	Gpx4	glutathione peroxidase 4
L77929_at	Kcnj9	potassium inwardly-rectifying channel, subfamily J, member 9
M19936_at	Psap	prosaposin
M23601_at	Maob	monoamine oxidase B
M31076_at	Tgfa	transforming growth factor alpha
M35299_s_at	Spink1	serine protease inhibitor, Kazal type 1
M36151cds_s_at	RT1-Bb	RT1 class II, locus Bb
M57276_at	Cd53	CD53 antigen
M58634_at	Igfbp1	insulin-like growth factor binding protein 1
M83209_at	Psp	parotid secretory protein
M86389cds_s_at	Hspb1	heat shock 27kDa protein 1
M89646_g_at	Rps24	ribosomal protein S24
M95578_at	Il1r1	interleukin 1 receptor, type I
M99485_at	Mog	Myelin oligodendrocyte glycoprotein
rc_AA799412_at	Esrra	estrogen related receptor, alpha
rc_AA800176_at	MGC94686	similar to RIKEN cDNA 2810413N20
rc_AA800318_at	Serping1	serine (or cysteine) proteinase inhibitor, clade G (C1 inhibitor), member 1, (angioedema, hereditary)
rc_AA818025_g_at	Cd59	CD59 antigen
rc_AA859645_at	Atrn	attractin
rc_AA891290_g_at	LOC298023	hypothetical LOC298023
rc_AA893188_at	Xrcc5	X-ray repair complementing defective repair in Chinese hamster cells 5
rc_AA893191_at	Ppap2c	phosphatidic acid phosphatase type 2c
rc_AA894246_f_at	Prlph	prolactin-like protein H
rc_AA924267_s_at	Cyp4a10	cytochrome P450, family 4, subfamily a, polypeptide 10
rc_AA924925_at	Ppap2b	ER transmembrane protein Dri 42
rc_AA955306_at	Rab10	RAB10, member RAS oncogene family
rc_AA955388_s_at	Atp2b2	ATPase, Ca++ transporting, plasma membrane 2
rc_AI028975_s_at	Ap1b1	adaptor protein complex AP-1, beta 1 subunit
rc_AI045440_at	Spn	sialophorin
rc_AI059692_s_at	Eef2k	eukaryotic elongation factor-2 kinase
rc_AI102031_at	Bin1	bridging integrator 1
rc_AI102103_g_at	Pik4cb	phosphatidylinositol 4-kinase, catalytic, beta polypeptide
rc_AI136950_s_at	Dll1	delta-like 1 (Drosophila)
rc_AI176595_s_at	Ctsl	cathepsin L
rc_AI177161_g_at	Nfe2l2	nuclear factor, erythroid derived 2, like 2
rc_AI179610_at	Hmox1	heme oxygenase (decycling) 1
rc_AI230247_s_at	Sepp1	selenoprotein P, plasma, 1
rc_AI231807_at	Ftl1	ferritin light chain 1
rc_AI231807_g_at	Ftl1	ferritin light chain 1
rc_AI234146_at	Csrp1	cysteine and glycine-rich protein 1
rc_AI235344_at	Pggt1b	protein geranylgeranyltransferase type I, beta subunit
rc_AI237007_at	Etfdh	electron-transferring-flavoprotein dehydrogenase
rc_AI237535_s_at	Litaf	LPS-induced TNF-alpha factor
rc_AI638971_g_at	Tpmt	thiopurine methyltransferase
rc_H31625_at	LOC311362	similar to MGC14161 protein
S81917_s_at	Dnajc5	cysteine string protein
U07619_at	F3	coagulation factor 3
U07971_at	Gatm	glycine amidinotransferase (L-arginine:glycine amidinotransferase)
U08259_r_at	Grin2c	glutamate receptor, ionotropic, NMDA2C
U10357_g_at	Pdk2	pyruvate dehydrogenase kinase, isoenzyme 2
U11760_at	Vcp	valosin-containing protein
U25148_at	Myo1a	myosin IA
U37138_at	Sts	steroid sulfatase
U40001_at	Lipe	lipase, hormone sensitive
U41662_at	Nlgn2	neuroligin 2
U45986_at	Mxd3	Max dimerization protein 3
U55815_at	Slc12a4	solute carrier family 12, member 4
U67082_at	Znf386	zinc finger protein 386 (Kruppel-like)
U67915_at	Mcpt1	mast cell protease 1
U77829mRNA_s_at	Gas5	growth arrest specific 5
U89282_at	Tep1	telomerase associated protein 1
U89695_at	Hmga2	high mobility group AT-hook 2
U92081mRNA_s_at	Gp38	glycoprotein 38
U96275_at	Plec1	plectin 1
V01250cds_s_at	Prl	prolactin
X02741_s_at	Tat	tyrosine aminotransferase
X14323cds_g_at	Fcgrt	Fc receptor, IgG, alpha chain transporter
X15580complete_seq_s_at	Pfkfb1	6-phosphofructo-2-kinase/fructose-2,6-biphosphatase 1
X51415cds_s_at	Lipe	lipase, hormone sensitive
X52477_at	C3	complement component 3
X54467_at	Ctsd	cathepsin D
X55153mRNA_s_at	LOC293626	similar to 60S ACIDIC RIBOSOMAL PROTEIN P2
X55572_at	Apod	apolipoprotein D
X56420_at	Mpg	N-methylpurine-DNA glycosylase
X59290mRNA_at	LOC60589	eph and elk-related kinase
X59864mRNA_g_at	H19	H19 fetal liver mRNA
X60212_i_at	Rpl17	ribosomal protein L17
X62322_g_at	Grn	granulin
X62952_at	Vim	vimentin
X63143_s_at	Sdc3	syndecan 3
X64827cds_s_at	Cox8h	Cytochrom c oxidase subunit VIII-H (heart/muscle)
X76489cds_g_at	Cd9	CD9 antigen
X83231_at	Itih3	inter-alpha trypsin inhibitor, heavy chain 3
X95286cds_at	Sema3a	sema domain, immunoglobulin domain (Ig), short basic domain, secreted, (semaphorin) 3A
X98377_at	Emd	emerin

## Sheet: 1100
Pattern=1100 Z-score=2.15
Probe Set	Gene Symbol	Title
AB008522_s_at	Dncli2	dynein, cytoplasmic, light intermediate polypeptide 2
AF002281_at	Pdlim3	PDZ and LIM domain 3
AF028784mRNA#1_s_at	Gfap	glial fibrillary acidic protein
AF028784mRNA#2_at	Gfap	glial fibrillary acidic protein
D28111_at	Mobp	myelin-associated oligodendrocytic basic protein
D28111_g_at	Mobp	myelin-associated oligodendrocytic basic protein
L03201_at	Ctss	cathepsin S
L18948_at	S100a9	S100 calcium binding protein A9 (calgranulin B)
L25605_at	Dnm2	dynamin 2
L32132_at	Lbp	lipopolysaccharide binding protein
L35921_g_at	Gng8	guanine nucleotide binding protein (G protein), gamma 8 subunit
M22357_at	Mag	myelin-associated glycoprotein
M22357_g_at	Mag	myelin-associated glycoprotein
M31018_f_at	RT1-Aw2	RT1 class Ib, locus Aw2
M32016_at	Lamp2	lysosomal membrane glycoprotein 2
M55015cds_s_at	Ncl	nucleolin
M77245_at	Ap1b1	adaptor protein complex AP-1, beta 1 subunit
M77694_at	Fah	fumarylacetoacetate hydrolase
M94918mRNA_f_at	Hbb	hemoglobin beta chain complex
M97161_at	Cspg3	chondroitin sulfate proteoglycan 3
rc_AA858588_g_at	LOC312670	Adiponectin receptor 2
rc_AA875059_at	Rod1	ROD1 regulator of differentiation 1 (S. pombe)
rc_AA891670_at	MGC72561	similar to mannosidase 2, alpha B1
rc_AA892775_at	Lyz	lysozyme
rc_AA893035_s_at	Keg1	kidney expressed gene 1
rc_AI102562_at	Mt1a	Metallothionein
rc_AI171274_at	Ctrb	Chymotrypsinogen B
rc_AI171966_at	Hla-dmb	major histocompatibility complex, class II, DM beta
rc_AI231213_g_at	Kai1	kangai 1
S53527mRNA_s_at	S100b	S100 protein, beta polypeptide
S61868_g_at	Sdc4	syndecan 4
S83279_at	Hsd17b4	hydroxysteroid (17-beta) dehydrogenase 4
U02315_g_at	Nrg1	neuregulin 1
U39476_at	Vav1	vav 1 oncogene
U77777_s_at	Il18	interleukin 18
X06554cds_s_at	Mag	myelin-associated glycoprotein
X06916_at	S100a4	S100 calcium-binding protein A4
X13044_at	Cd74	CD74 antigen (invariant polpypeptide of major histocompatibility class II antigen-associated)
X13044_g_at	Cd74	CD74 antigen (invariant polpypeptide of major histocompatibility class II antigen-associated)
X52619_at	Rpl28	ribosomal protein L28
X54096_at	Lcat	lecithin cholesterol acyltransferase
X56325mRNA_s_at	Hba-a1	hemoglobin alpha, adult chain 1
X68283_at	Rpl29	ribosomal protein L29
X71127_at	C1qb	complement component 1, q subcomponent, beta polypeptide
X73371_at	Fcgr2b	Fc receptor, IgG, low affinity IIb
