# Supplementary material for: Post hoc pattern matching: assigning significance to statistically defined expression patterns in single channel microarray data
Source: BMC Bioinformatics. 2007 Jul 5;8:240. doi: 10.1186/1471-2105-8-240 (PMC1934919; doi:10.1186/1471-2105-8-240)
Supplement: Additional file 2 — StatiGen installation file. [file 1471-2105-8-240-S2.zip]

Archive with 4 entries (3 files):
- StatiGen Setup/Setup.Exe
- StatiGen Setup/Setup.Ini
- StatiGen Setup/StatiGen Setup.msi
- StatiGen Setup/
