# Supplementary material for: Post hoc pattern matching: assigning significance to statistically defined expression patterns in single channel microarray data
Source: BMC Bioinformatics. 2007 Jul 5;8:240. doi: 10.1186/1471-2105-8-240 (PMC1934919; doi:10.1186/1471-2105-8-240)
Supplement: Additional file 2 — StatiGen installation file. [file 1471-2105-8-240-S2.zip › StatiGen Setup/Setup.Ini]

[MSILoader]
MSIFileName=StatiGen Setup.msi
[FXSection]
SupportedRuntimes=1.1.4322
InstallUrl=http://go.microsoft.com/fwlink/?LinkId=9832
Message=1.1.4322
UseDefaultMessage=1
