# Supplementary material for: Post hoc pattern matching: assigning significance to statistically defined expression patterns in single channel microarray data
Source: BMC Bioinformatics. 2007 Jul 5;8:240. doi: 10.1186/1471-2105-8-240 (PMC1934919; doi:10.1186/1471-2105-8-240)
Supplement: Additional file 3 — StatiGen source code. [file 1471-2105-8-240-S3.zip]

Archive with 178 entries (164 files):
- StatiGen_Source_06142007/about.resx
- StatiGen_Source_06142007/about.vb
- StatiGen_Source_06142007/AssemblyInfo.vb
- StatiGen_Source_06142007/bin/
- StatiGen_Source_06142007/bin/alphablendtextbox.dll
- StatiGen_Source_06142007/bin/AxInterop.MSComctlLib.dll
- StatiGen_Source_06142007/bin/AxInterop.SHDocVw.dll
- StatiGen_Source_06142007/bin/GNU_GeneralPublicLicense.txt
- StatiGen_Source_06142007/bin/help/
- StatiGen_Source_06142007/bin/help/help1.htm
- StatiGen_Source_06142007/bin/help/help2.htm
- StatiGen_Source_06142007/bin/help/help3.htm
- StatiGen_Source_06142007/bin/help/help4.htm
- StatiGen_Source_06142007/bin/help/help5.htm
- StatiGen_Source_06142007/bin/help/help6.htm
- StatiGen_Source_06142007/bin/help/images/
- StatiGen_Source_06142007/bin/help/images/1or001a.gif
- StatiGen_Source_06142007/bin/help/images/annotation.JPG
- StatiGen_Source_06142007/bin/help/images/Chem.gif
- StatiGen_Source_06142007/bin/help/images/companion.jpg
- StatiGen_Source_06142007/bin/help/images/DESKTOP.ICO
- StatiGen_Source_06142007/bin/help/images/DISK04.ICO
- StatiGen_Source_06142007/bin/help/images/door02.gif
- StatiGen_Source_06142007/bin/help/images/EXPLORER.ICO
- StatiGen_Source_06142007/bin/help/images/filtered-data.png
- StatiGen_Source_06142007/bin/help/images/FOLDER04.ICO
- StatiGen_Source_06142007/bin/help/images/gene.jpg
- StatiGen_Source_06142007/bin/help/images/graph05.gif
- StatiGen_Source_06142007/bin/help/images/image001.jpg
- StatiGen_Source_06142007/bin/help/images/install.gif
- StatiGen_Source_06142007/bin/help/images/intensitiesonly.JPG
- StatiGen_Source_06142007/bin/help/images/introducing.jpg
- StatiGen_Source_06142007/bin/help/images/know.jpg
- StatiGen_Source_06142007/bin/help/images/license.jpg
- StatiGen_Source_06142007/bin/help/images/m-glass-a.gif
- StatiGen_Source_06142007/bin/help/images/Magnify0b.gif
- StatiGen_Source_06142007/bin/help/images/master-data.png
- StatiGen_Source_06142007/bin/help/images/menu.jpg
- StatiGen_Source_06142007/bin/help/images/microscope-a.gif
- StatiGen_Source_06142007/bin/help/images/mnu_File.jpg
- StatiGen_Source_06142007/bin/help/images/mnu_Help.jpg
- StatiGen_Source_06142007/bin/help/images/mnu_Options.jpg
- StatiGen_Source_06142007/bin/help/images/mnu_View.jpg
- StatiGen_Source_06142007/bin/help/images/mnu_Window.jpg
- StatiGen_Source_06142007/bin/help/images/NET14.ICO
- StatiGen_Source_06142007/bin/help/images/NOTE05.ICO
- StatiGen_Source_06142007/bin/help/images/notes.jpg
- StatiGen_Source_06142007/bin/help/images/progressviewer.jpg
- StatiGen_Source_06142007/bin/help/images/projectwindow.jpg
- StatiGen_Source_06142007/bin/help/images/pw.jpg
- StatiGen_Source_06142007/bin/help/images/removechips.jpg
- StatiGen_Source_06142007/bin/help/images/shebang.jpg
- StatiGen_Source_06142007/bin/help/images/shebang_s.jpg
- StatiGen_Source_06142007/bin/help/images/split.JPG
- StatiGen_Source_06142007/bin/help/images/statigen.jpg
- StatiGen_Source_06142007/bin/help/images/step1.jpg
- StatiGen_Source_06142007/bin/help/images/step1s.jpg
- StatiGen_Source_06142007/bin/help/images/step2a.jpg
- StatiGen_Source_06142007/bin/help/images/step2as.jpg
- StatiGen_Source_06142007/bin/help/images/step2b.jpg
- StatiGen_Source_06142007/bin/help/images/step3.jpg
- StatiGen_Source_06142007/bin/help/images/step3s.jpg
- StatiGen_Source_06142007/bin/help/images/step4.jpg
- StatiGen_Source_06142007/bin/help/images/step4new.jpg
- StatiGen_Source_06142007/bin/help/images/step4s.jpg
- StatiGen_Source_06142007/bin/help/images/step5.jpg
- StatiGen_Source_06142007/bin/help/images/step5mc.jpg
- StatiGen_Source_06142007/bin/help/images/step5s.jpg
- StatiGen_Source_06142007/bin/help/images/step6.jpg
- StatiGen_Source_06142007/bin/help/images/step6complete.jpg
- StatiGen_Source_06142007/bin/help/images/Teacher.gif
- StatiGen_Source_06142007/bin/help/images/Thumbs.db
- StatiGen_Source_06142007/bin/help/images/TIMER01.ICO
- StatiGen_Source_06142007/bin/help/images/TRFFC18A.ICO
- StatiGen_Source_06142007/bin/help/images/viewer.jpg
- StatiGen_Source_06142007/bin/help/images/viewerpic.jpg
- StatiGen_Source_06142007/bin/help/images/viewerpic2.jpg
- StatiGen_Source_06142007/bin/help/images/viewers.jpg
- StatiGen_Source_06142007/bin/help/images/W95MBX02.ICO
- StatiGen_Source_06142007/bin/help/images/zscore.gif
- StatiGen_Source_06142007/bin/help/images/zscore.jpg
- StatiGen_Source_06142007/bin/help.chm
- StatiGen_Source_06142007/bin/input/
- StatiGen_Source_06142007/bin/input/annotation.xls
- StatiGen_Source_06142007/bin/input/DO_NOT_DELETE
- StatiGen_Source_06142007/bin/input/input.xls
- StatiGen_Source_06142007/bin/Interop.Excel.dll
- StatiGen_Source_06142007/bin/Interop.Microsoft.Office.Core.dll
- StatiGen_Source_06142007/bin/Interop.Office.dll
- StatiGen_Source_06142007/bin/Interop.SHDocVw.dll
- StatiGen_Source_06142007/bin/Interop.VBIDE.dll
- StatiGen_Source_06142007/bin/lic.rtf
- StatiGen_Source_06142007/bin/logs/
- StatiGen_Source_06142007/bin/logs/DO_NOT_DELETE
- StatiGen_Source_06142007/bin/MSCOMCTL.OCX
- StatiGen_Source_06142007/bin/output/
- StatiGen_Source_06142007/bin/StatiGen.exe
- StatiGen_Source_06142007/bin/StatiGen.pdb
- StatiGen_Source_06142007/bin/temp.csv
- StatiGen_Source_06142007/bin/template/
- StatiGen_Source_06142007/bin/template/template.xls
- StatiGen_Source_06142007/code.vb
- StatiGen_Source_06142007/Copy of fMain.resx
- StatiGen_Source_06142007/Copy of fMain.vb
- StatiGen_Source_06142007/explorer.resx
- StatiGen_Source_06142007/explorer.vb
- StatiGen_Source_06142007/fHelp.resx
- StatiGen_Source_06142007/fHelp.vb
- StatiGen_Source_06142007/fMain.resx
- StatiGen_Source_06142007/fMain.vb
- StatiGen_Source_06142007/Form1.resx
- StatiGen_Source_06142007/Form1.vb
- StatiGen_Source_06142007/Form2.resx
- StatiGen_Source_06142007/Form2.vb
- StatiGen_Source_06142007/fPFlag.resx
- StatiGen_Source_06142007/fPFlag.vb
- StatiGen_Source_06142007/frmMain.resx
- StatiGen_Source_06142007/frmMain.vb
- StatiGen_Source_06142007/frmMDI.resx
- StatiGen_Source_06142007/frmMDI.vb
- StatiGen_Source_06142007/fView.resx
- StatiGen_Source_06142007/fView.vb
- StatiGen_Source_06142007/notepad.resx
- StatiGen_Source_06142007/notepad.vb
- StatiGen_Source_06142007/obj/
- StatiGen_Source_06142007/obj/AxInterop.HelpCenterTypeLib.dll
- StatiGen_Source_06142007/obj/AxInterop.MSChart20Lib.dll
- StatiGen_Source_06142007/obj/AxInterop.MSComctlLib.dll
- StatiGen_Source_06142007/obj/AxInterop.MSDataGridLib.dll
- StatiGen_Source_06142007/obj/AxInterop.MSDDS.dll
- StatiGen_Source_06142007/obj/AxInterop.MSHelpControls.dll
- StatiGen_Source_06142007/obj/AxInterop.OPTSHOLDLib.dll
- StatiGen_Source_06142007/obj/AxInterop.OWC.dll
- StatiGen_Source_06142007/obj/AxInterop.OWC10.dll
- StatiGen_Source_06142007/obj/AxInterop.PFBC120Lib.dll
- StatiGen_Source_06142007/obj/AxInterop.PicClip.dll
- StatiGen_Source_06142007/obj/AxInterop.SHDocVw.dll
- StatiGen_Source_06142007/obj/Debug/
- StatiGen_Source_06142007/obj/Interop.Excel.dll
- StatiGen_Source_06142007/obj/Interop.HelpCenterTypeLib.dll
- StatiGen_Source_06142007/obj/Interop.HelpServiceTypeLib.dll
- StatiGen_Source_06142007/obj/Interop.ISAFRDMLib.dll
- StatiGen_Source_06142007/obj/Interop.Microsoft.Office.Core.dll
- StatiGen_Source_06142007/obj/Interop.MSChart20Lib.dll
- StatiGen_Source_06142007/obj/Interop.MSComctlLib.dll
- StatiGen_Source_06142007/obj/Interop.MSDataGridLib.dll
- StatiGen_Source_06142007/obj/Interop.MSDDS.dll
- StatiGen_Source_06142007/obj/Interop.MSHelpControls.dll
- StatiGen_Source_06142007/obj/Interop.MSHelpServices.dll
- StatiGen_Source_06142007/obj/Interop.MSXML.dll
- StatiGen_Source_06142007/obj/Interop.Office.dll
- StatiGen_Source_06142007/obj/Interop.OPTSHOLDLib.dll
- StatiGen_Source_06142007/obj/Interop.OWC.dll
- StatiGen_Source_06142007/obj/Interop.OWC10.dll
- StatiGen_Source_06142007/obj/Interop.PFBC120Lib.dll
- StatiGen_Source_06142007/obj/Interop.PicClip.dll
- StatiGen_Source_06142007/obj/Interop.RDSSERVERHOSTLib.dll
- StatiGen_Source_06142007/obj/Interop.SHDocVw.dll
- StatiGen_Source_06142007/obj/Interop.VBIDE.dll
- StatiGen_Source_06142007/obj/Release/
- StatiGen_Source_06142007/splash.resx
- StatiGen_Source_06142007/splash.vb
- StatiGen_Source_06142007/StatiGen Project Group.sln
- StatiGen_Source_06142007/StatiGen Project Group.suo
- StatiGen_Source_06142007/StatiGen Setup/
- StatiGen_Source_06142007/StatiGen Setup/Debug/
- StatiGen_Source_06142007/StatiGen Setup/Release/
- StatiGen_Source_06142007/StatiGen Setup/StatiGen Setup.vdproj
- StatiGen_Source_06142007/StatiGen.sln
- StatiGen_Source_06142007/StatiGen.suo
- StatiGen_Source_06142007/StatiGen.vbproj
- StatiGen_Source_06142007/StatiGen.vbproj.user
- StatiGen_Source_06142007/statistics.vb
- StatiGen_Source_06142007/welcome.resx
- StatiGen_Source_06142007/welcome.vb
- StatiGen_Source_06142007/wizard.resx
- StatiGen_Source_06142007/wizard.vb
- StatiGen_Source_06142007/
