# Supplementary material for: Post hoc pattern matching: assigning significance to statistically defined expression patterns in single channel microarray data
Source: BMC Bioinformatics. 2007 Jul 5;8:240. doi: 10.1186/1471-2105-8-240 (PMC1934919; doi:10.1186/1471-2105-8-240)
Supplement: Additional file 3 — StatiGen source code. [file 1471-2105-8-240-S3.zip › StatiGen_Source_06142007/about.resx]

<?xml version="1.0" encoding="utf-8"?>
<root>
  <!-- 
    Microsoft ResX Schema 
    
    Version 1.3
    
    The primary goals of this format is to allow a simple XML format 
    that is mostly human readable. The generation and parsing of the 
    various data types are done through the TypeConverter classes 
    associated with the data types.
    
    Example:
    
    ... ado.net/XML headers & schema ...
    <resheader name="resmimetype">text/microsoft-resx</resheader>
    <resheader name="version">1.3</resheader>
    <resheader name="reader">System.Resources.ResXResourceReader, System.Windows.Forms, ...</resheader>
    <resheader name="writer">System.Resources.ResXResourceWriter, System.Windows.Forms, ...</resheader>
    <data name="Name1">this is my long string</data>
    <data name="Color1" type="System.Drawing.Color, System.Drawing">Blue</data>
    <data name="Bitmap1" mimetype="application/x-microsoft.net.object.binary.base64">
        [base64 mime encoded serialized .NET Framework object]
    </data>
    <data name="Icon1" type="System.Drawing.Icon, System.Drawing" mimetype="application/x-microsoft.net.object.bytearray.base64">
        [base64 mime encoded string representing a byte array form of the .NET Framework object]
    </data>
                
    There are any number of "resheader" rows that contain simple 
    name/value pairs.
    
    Each data row contains a name, and value. The row also contains a 
    type or mimetype. Type corresponds to a .NET class that support 
    text/value conversion through the TypeConverter architecture. 
    Classes that don't support this are serialized and stored with the 
    mimetype set.
    
    The mimetype is used forserialized objects, and tells the 
    ResXResourceReader how to depersist the object. This is currently not 
    extensible. For a given mimetype the value must be set accordingly:
    
    Note - application/x-microsoft.net.object.binary.base64 is the format 
    that the ResXResourceWriter will generate, however the reader can 
    read any of the formats listed below.
    
    mimetype: application/x-microsoft.net.object.binary.base64
    value   : The object must be serialized with 
            : System.Serialization.Formatters.Binary.BinaryFormatter
            : and then encoded with base64 encoding.
    
    mimetype: application/x-microsoft.net.object.soap.base64
    value   : The object must be serialized with 
            : System.Runtime.Serialization.Formatters.Soap.SoapFormatter
            : and then encoded with base64 encoding.

    mimetype: application/x-microsoft.net.object.bytearray.base64
    value   : The object must be serialized into a byte array 
            : using a System.ComponentModel.TypeConverter
            : and then encoded with base64 encoding.
    -->
  <xsd:schema id="root" xmlns="" xmlns:xsd="http://www.w3.org/2001/XMLSchema" xmlns:msdata="urn:schemas-microsoft-com:xml-msdata">
    <xsd:element name="root" msdata:IsDataSet="true">
      <xsd:complexType>
        <xsd:choice maxOccurs="unbounded">
          <xsd:element name="data">
            <xsd:complexType>
              <xsd:sequence>
                <xsd:element name="value" type="xsd:string" minOccurs="0" msdata:Ordinal="1" />
                <xsd:element name="comment" type="xsd:string" minOccurs="0" msdata:Ordinal="2" />
              </xsd:sequence>
              <xsd:attribute name="name" type="xsd:string" msdata:Ordinal="1" />
              <xsd:attribute name="type" type="xsd:string" msdata:Ordinal="3" />
              <xsd:attribute name="mimetype" type="xsd:string" msdata:Ordinal="4" />
            </xsd:complexType>
          </xsd:element>
          <xsd:element name="resheader">
            <xsd:complexType>
              <xsd:sequence>
                <xsd:element name="value" type="xsd:string" minOccurs="0" msdata:Ordinal="1" />
              </xsd:sequence>
              <xsd:attribute name="name" type="xsd:string" use="required" />
            </xsd:complexType>
          </xsd:element>
        </xsd:choice>
      </xsd:complexType>
    </xsd:element>
  </xsd:schema>
  <resheader name="resmimetype">
    <value>text/microsoft-resx</value>
  </resheader>
  <resheader name="version">
    <value>1.3</value>
  </resheader>
  <resheader name="reader">
    <value>System.Resources.ResXResourceReader, System.Windows.Forms, Version=1.0.5000.0, Culture=neutral, PublicKeyToken=b77a5c561934e089</value>
  </resheader>
  <resheader name="writer">
    <value>System.Resources.ResXResourceWriter, System.Windows.Forms, Version=1.0.5000.0, Culture=neutral, PublicKeyToken=b77a5c561934e089</value>
  </resheader>
  <data name="$this.Locked" type="System.Boolean, mscorlib, Version=1.0.5000.0, Culture=neutral, PublicKeyToken=b77a5c561934e089">
    <value>False</value>
  </data>
  <data name="$this.Language" type="System.Globalization.CultureInfo, mscorlib, Version=1.0.5000.0, Culture=neutral, PublicKeyToken=b77a5c561934e089">
    <value>(Default)</value>
  </data>
  <data name="$this.TrayLargeIcon" type="System.Boolean, mscorlib, Version=1.0.5000.0, Culture=neutral, PublicKeyToken=b77a5c561934e089">
    <value>False</value>
  </data>
  <data name="$this.Localizable" type="System.Boolean, mscorlib, Version=1.0.5000.0, Culture=neutral, PublicKeyToken=b77a5c561934e089">
    <value>False</value>
  </data>
  <data name="$this.GridSize" type="System.Drawing.Size, System.Drawing, Version=1.0.5000.0, Culture=neutral, PublicKeyToken=b03f5f7f11d50a3a">
    <value>2, 2</value>
  </data>
  <data name="$this.DrawGrid" type="System.Boolean, mscorlib, Version=1.0.5000.0, Culture=neutral, PublicKeyToken=b77a5c561934e089">
    <value>True</value>
  </data>
  <data name="$this.Name">
    <value>frmView</value>
  </data>
  <data name="$this.TrayHeight" type="System.Int32, mscorlib, Version=1.0.5000.0, Culture=neutral, PublicKeyToken=b77a5c561934e089">
    <value>80</value>
  </data>
  <data name="$this.SnapToGrid" type="System.Boolean, mscorlib, Version=1.0.5000.0, Culture=neutral, PublicKeyToken=b77a5c561934e089">
    <value>True</value>
  </data>
  <data name="$this.DefaultModifiers" type="System.CodeDom.MemberAttributes, System, Version=1.0.5000.0, Culture=neutral, PublicKeyToken=b77a5c561934e089">
    <value>Assembly</value>
  </data>
  <data name="$this.Icon" type="System.Drawing.Icon, System.Drawing, Version=1.0.5000.0, Culture=neutral, PublicKeyToken=b03f5f7f11d50a3a" mimetype="application/x-microsoft.net.object.bytearray.base64">
    <value>
        AAABAAQAICAAAAAAAACoCAAARgAAAEBAAAAAAAAAKBYAAO4IAAAwMAAAAAAAAKgOAAAWHwAAEBAAAAAA
        AABoBQAAvi0AACgAAAAgAAAAQAAAAAEACAAAAAAAAAQAAAAAAAAAAAAAAAEAAAABAAAAAAAAAACAAACA
        AAAAgIAAgAAAAIAAgACAgAAAwMDAAMDcwADwyqYABAQEAAgICAAMDAwAERERABYWFgAcHBwAIiIiACkp
        KQBVVVUATU1NAEJCQgA5OTkAgHz/AFBQ/wCTANYA/+zMAMbW7wDW5+cAkKmtAAAAMwAAAGYAAACZAAAA
        zAAAMwAAADMzAAAzZgAAM5kAADPMAAAz/wAAZgAAAGYzAABmZgAAZpkAAGbMAABm/wAAmQAAAJkzAACZ
        ZgAAmZkAAJnMAACZ/wAAzAAAAMwzAADMZgAAzJkAAMzMAADM/wAA/2YAAP+ZAAD/zAAzAAAAMwAzADMA
        ZgAzAJkAMwDMADMA/wAzMwAAMzMzADMzZgAzM5kAMzPMADMz/wAzZgAAM2YzADNmZgAzZpkAM2bMADNm
        /wAzmQAAM5kzADOZZgAzmZkAM5nMADOZ/wAzzAAAM8wzADPMZgAzzJkAM8zMADPM/wAz/zMAM/9mADP/
        mQAz/8wAM///AGYAAABmADMAZgBmAGYAmQBmAMwAZgD/AGYzAABmMzMAZjNmAGYzmQBmM8wAZjP/AGZm
        AABmZjMAZmZmAGZmmQBmZswAZpkAAGaZMwBmmWYAZpmZAGaZzABmmf8AZswAAGbMMwBmzJkAZszMAGbM
        /wBm/wAAZv8zAGb/mQBm/8wAzAD/AP8AzACZmQAAmTOZAJkAmQCZAMwAmQAAAJkzMwCZAGYAmTPMAJkA
        /wCZZgAAmWYzAJkzZgCZZpkAmWbMAJkz/wCZmTMAmZlmAJmZmQCZmcwAmZn/AJnMAACZzDMAZsxmAJnM
        mQCZzMwAmcz/AJn/AACZ/zMAmcxmAJn/mQCZ/8wAmf//AMwAAACZADMAzABmAMwAmQDMAMwAmTMAAMwz
        MwDMM2YAzDOZAMwzzADMM/8AzGYAAMxmMwCZZmYAzGaZAMxmzACZZv8AzJkAAMyZMwDMmWYAzJmZAMyZ
        zADMmf8AzMwAAMzMMwDMzGYAzMyZAMzMzADMzP8AzP8AAMz/MwCZ/2YAzP+ZAMz/zADM//8AzAAzAP8A
        ZgD/AJkAzDMAAP8zMwD/M2YA/zOZAP8zzAD/M/8A/2YAAP9mMwDMZmYA/2aZAP9mzADMZv8A/5kAAP+Z
        MwD/mWYA/5mZAP+ZzAD/mf8A/8wAAP/MMwD/zGYA/8yZAP/MzAD/zP8A//8zAMz/ZgD//5kA///MAGZm
        /wBm/2YAZv//AP9mZgD/Zv8A//9mACEApQBfX18Ad3d3AIaGhgCWlpYAy8vLALKysgDX19cA3d3dAOPj
        4wDq6uoA8fHxAPj4+ADw+/8ApKCgAICAgAAAAP8AAP8AAAD//wD/AAAA/wD/AP//AAD///8ACgoKCgoK
        BAQEBAQEBAQEBAQEBAQEBAQEBAQKCgoKCgoKCgoKBAQEBAQEBAQEBAQEBAQEBAQEBAQEBAQECgoKCgoK
        BAQEBAQEBAQEBAQEBAQEBAQEBAQEBAQEBAQECgoKCgoEBAcHBwcHBwcHBwcHBwcHBwcHBwcHBwcHBwcE
        CgoKBASgoKCgoKCgoKCgoKCgoKCgoKCgoKCgoKCgBwQECgoEBKCgoKCgoKCgoKCgoKCgoKCgoKCgoKCg
        oKAHBAQKBAQEoKCgoKAFBaAFBaAFBaAFBaAFBaAFBaCgoAcEBAQEBASgoKCgoAUFoAUFoAUFoAUFoAUF
        oAUFoKCgBwQEBAQEBKCgoKCgoKCgBQWgBQWgBQWgBQWgBQWgoKAHBAQEBAQEoKCgoKCgoKCgoKAFBaAF
        BaAFBaAFBaCgoAcEBAQEBASgoKCgoKCgoKCgoAUFoAUFoAUFoAUFoKCgBwQEBAQEBKCgoKCgCgqgoKCg
        BQWgBQWgBQWgBQWgoKAHBAQEBAQEoKCgoAr6+gqgoKAFBaAFBaAFBaAFBaCgoAcEBAQEBASgoKAK+vr6
        +gqgoKCgoAUFoAUFoAUFoKCgBwQEBAQEBKCgoAr6+vr6CqCgoKCgBQWgBQWgBQWgoKAHBAQEBAQEoKCg
        oAr6+gqgoKCgoKAFBaAFBaAFBaCgoAcEBAQEBASgoKCgoAoKoKCgCgqgoKCgoAUFoAUFoKCgBwQEBAQE
        BKCgoKAK+/sKoAr5+QqgoKCgBQWgBQWgoKAHBAQEBAQEoKCgCvv7+/sK+fn5+QqgoKAFBaAFBaCgoAcE
        BAQEBASgoKAK+/v7+wr5+fn5CqCgoAUFoAUFoKCgBwQEBAQEBKCgoKAK+/sKoAr5+QqgoKCgoKCgBQWg
        oKAHBAQEBAQEoKCgoKAKCqCgoAoKoKCgCgqgoKAFBaCgoAcEBAQEBASgoKCgCvn5CqAK+/sKoAr6+gqg
        oAUFoKCgBwQEBAQEBKCgoAr5+fn5Cvv7+/sK+vr6+gqgBQWgoKAHBAQEBAQEoKCgCvn5+fkK+/v7+wr6
        +vr6CqAFBaCgoAcEBAQEBASgoKCgCvn5CqAK+/sKoAr6+gqgoKCgoKCgBwQEBAoEBKCgoKCgCgqgoKAK
        CqCgoAoKoKCgoKCgoKAHBAQKCgQEoKCgoKCgoKCgoKCgoKCgoKCgoKCgoKCgoAcEBAoKCgSgoKCgoKCg
        oKCgoKCgoKCgoKCgoKCgoKCgBAQKCgoKCgQEBAQEBAQEBAQEBAQEBAQEBAQEBAQEBAQECgoKCgoKCgQE
        BAQEBAQEBAQEBAQEBAQEBAQEBAQEBAoKCgoKCgoKCgoEBAQEBAQEBAQEBAQEBAQEBAQEBAoKCgoKCvwA
        AD/wAAAP4AAAB8AAAAOAAAABgAAAAQAAAAAAAAAAAAAAAAAAAAAAAAAAAAAAAAAAAAAAAAAAAAAAAAAA
        AAAAAAAAAAAAAAAAAAAAAAAAAAAAAAAAAAAAAAAAAAAAAAAAAAAAAAAAgAAAAYAAAAHAAAAD4AAAB/AA
        AA/8AAA/KAAAAEAAAACAAAAAAQAIAAAAAAAAEAAAAAAAAAAAAAAAAQAAAAEAAAAAAAAAAIAAAIAAAACA
        gACAAAAAgACAAICAAADAwMAAwNzAAPDKpgAEBAQACAgIAAwMDAAREREAFhYWABwcHAAiIiIAKSkpAFVV
        VQBNTU0AQkJCADk5OQCAfP8AUFD/AJMA1gD/7MwAxtbvANbn5wCQqa0AAAAzAAAAZgAAAJkAAADMAAAz
        AAAAMzMAADNmAAAzmQAAM8wAADP/AABmAAAAZjMAAGZmAABmmQAAZswAAGb/AACZAAAAmTMAAJlmAACZ
        mQAAmcwAAJn/AADMAAAAzDMAAMxmAADMmQAAzMwAAMz/AAD/ZgAA/5kAAP/MADMAAAAzADMAMwBmADMA
        mQAzAMwAMwD/ADMzAAAzMzMAMzNmADMzmQAzM8wAMzP/ADNmAAAzZjMAM2ZmADNmmQAzZswAM2b/ADOZ
        AAAzmTMAM5lmADOZmQAzmcwAM5n/ADPMAAAzzDMAM8xmADPMmQAzzMwAM8z/ADP/MwAz/2YAM/+ZADP/
        zAAz//8AZgAAAGYAMwBmAGYAZgCZAGYAzABmAP8AZjMAAGYzMwBmM2YAZjOZAGYzzABmM/8AZmYAAGZm
        MwBmZmYAZmaZAGZmzABmmQAAZpkzAGaZZgBmmZkAZpnMAGaZ/wBmzAAAZswzAGbMmQBmzMwAZsz/AGb/
        AABm/zMAZv+ZAGb/zADMAP8A/wDMAJmZAACZM5kAmQCZAJkAzACZAAAAmTMzAJkAZgCZM8wAmQD/AJlm
        AACZZjMAmTNmAJlmmQCZZswAmTP/AJmZMwCZmWYAmZmZAJmZzACZmf8AmcwAAJnMMwBmzGYAmcyZAJnM
        zACZzP8Amf8AAJn/MwCZzGYAmf+ZAJn/zACZ//8AzAAAAJkAMwDMAGYAzACZAMwAzACZMwAAzDMzAMwz
        ZgDMM5kAzDPMAMwz/wDMZgAAzGYzAJlmZgDMZpkAzGbMAJlm/wDMmQAAzJkzAMyZZgDMmZkAzJnMAMyZ
        /wDMzAAAzMwzAMzMZgDMzJkAzMzMAMzM/wDM/wAAzP8zAJn/ZgDM/5kAzP/MAMz//wDMADMA/wBmAP8A
        mQDMMwAA/zMzAP8zZgD/M5kA/zPMAP8z/wD/ZgAA/2YzAMxmZgD/ZpkA/2bMAMxm/wD/mQAA/5kzAP+Z
        ZgD/mZkA/5nMAP+Z/wD/zAAA/8wzAP/MZgD/zJkA/8zMAP/M/wD//zMAzP9mAP//mQD//8wAZmb/AGb/
        ZgBm//8A/2ZmAP9m/wD//2YAIQClAF9fXwB3d3cAhoaGAJaWlgDLy8sAsrKyANfX1wDd3d0A4+PjAOrq
        6gDx8fEA+Pj4APD7/wCkoKAAgICAAAAA/wAA/wAAAP//AP8AAAD/AP8A//8AAP///wAKCgoKCgoEBAQE
        BAQEBAQEBAQEBAQEBAQEBAQEBAQEBAQEBAQEBAQEBAQEBAQEBAQEBAQEBAQEBAQECgoKCgoKCgoKCgQE
        BAQEBAQEBAQEBAQEBAQEBAQEBAQEBAQEBAQEBAQEBAQEBAQEBAQEBAQEBAQEBAQEBAQEBAQECgoKCgoK
        CgQEBAQEBAQEBAQEBAQEBAQEBAQEBAQEBAQEBAQEBAQEBAQEBAQEBAQEBAQEBAQEBAQEBAQEBAQEBAQK
        CgoKCgQEBAQEBAQEBAQEBAQEBAQEBAQEBAQEBAQEBAQEBAQEBAQEBAQEBAQEBAQEBAQEBAQEBAQEBAQE
        BAQEBAoKCgQEBAQEBAQEBAQEBAQEBAQEBAQEBAQEBAQEBAQEBAQEBAQEBAQEBAQEBAQEBAQEBAQEBAQE
        BAQEBAQEBAQECgoEBAQEBAQEBAQEBAQEBAQEBAQEBAQEBAQEBAQEBAQEBAQEBAQEBAQEBAQEBAQEBAQE
        BAQEBAQEBAQEBAQEBAoEBAQEBAQEBAQEBAQEBAQEBAQEBAQEBAQEBAQEBAQEBAQEBAQEBAQEBAQEBAQE
        BAQEBAQEBAQEBAQEBAQEBAQEBAQEBAQEBAQHBwcHBwcHBwcHBwcHBwcHBwcHBwcHBwcHBwcHBwcHBwcH
        BwcHBwcHBwcHBwcHBwcHBAQEBAQEBAQEBAQEBASgoKCgoKCgoKCgoKCgoKCgoKCgoKCgoKCgoKCgoKCg
        oKCgoKCgoKCgoKCgoKCgoKCgBwQEBAQEBAQEBAQEBAQEoKCgoKCgoKCgoKCgoKCgoKCgoKCgoKCgoKCg
        oKCgoKCgoKCgoKCgoKCgoKCgoKCgoAcEBAQEBAQEBAQEBAQEBKCgoKCgoKCgoKCgoKCgoKCgoKCgoKCg
        oKCgoKCgoKCgoKCgoKCgoKCgoKCgoKCgoKAHBAQEBAQEBAQEBAQEBASgoKCgoAUFBQUFoKAFBQUFBaCg
        BQUFBQWgoAUFBQUFoKAFBQUFBaCgBQUFBQWgoKCgBwQEBAQEBAQEBAQEBAQEoKCgoKAFBQUFBaCgBQUF
        BQWgoAUFBQUFoKAFBQUFBaCgBQUFBQWgoAUFBQUFoKCgoAcEBAQEBAQEBAQEBAQEBKCgoKCgBQUFBQWg
        oAUFBQUFoKAFBQUFBaCgBQUFBQWgoAUFBQUFoKAFBQUFBaCgoKAHBAQEBAQEBAQEBAQEBASgoKCgoAUF
        BQUFoKAFBQUFBaCgBQUFBQWgoAUFBQUFoKAFBQUFBaCgBQUFBQWgoKCgBwQEBAQEBAQEBAQEBAQEoKCg
        oKAFBQUFBaCgBQUFBQWgoAUFBQUFoKAFBQUFBaCgBQUFBQWgoAUFBQUFoKCgoAcEBAQEBAQEBAQEBAQE
        BKCgoKCgoKCgoKCgoAUFBQUFoKAFBQUFBaCgBQUFBQWgoAUFBQUFoKAFBQUFBaCgoKAHBAQEBAQEBAQE
        BAQEBASgoKCgoKCgoKCgoKAFBQUFBaCgBQUFBQWgoAUFBQUFoKAFBQUFBaCgBQUFBQWgoKCgBwQEBAQE
        BAQEBAQEBAQEoKCgoKCgoKCgoKCgBQUFBQWgoAUFBQUFoKAFBQUFBaCgBQUFBQWgoAUFBQUFoKCgoAcE
        BAQEBAQEBAQEBAQEBKCgoKCgoKCgoKCgoKCgoKCgoKAFBQUFBaCgBQUFBQWgoAUFBQUFoKAFBQUFBaCg
        oKAHBAQEBAQEBAQEBAQEBASgoKCgoKCgoKCgoKCgoKCgoKCgBQUFBQWgoAUFBQUFoKAFBQUFBaCgBQUF
        BQWgoKCgBwQEBAQEBAQEBAQEBAQEoKCgoKCgoKCgoKCgoKCgoKCgoAUFBQUFoKAFBQUFBaCgBQUFBQWg
        oAUFBQUFoKCgoAcEBAQEBAQEBAQEBAQEBKCgoKCgoKAKCqCgoKCgoKCgoKAFBQUFBaCgBQUFBQWgoAUF
        BQUFoKAFBQUFBaCgoKAHBAQEBAQEBAQEBAQEBASgoKCgoKAK+fkKoKCgoKCgoKCgBQUFBQWgoAUFBQUF
        oKAFBQUFBaCgBQUFBQWgoKCgBwQEBAQEBAQEBAQEBAQEoKCgoKAK+fn5+QqgoKCgoKCgoAUFBQUFoKAF
        BQUFBaCgBQUFBQWgoAUFBQUFoKCgoAcEBAQEBAQEBAQEBAQEBKCgoKCgCvn5+fkKoKCgoKCgoKCgoKCg
        oKCgBQUFBQWgoAUFBQUFoKAFBQUFBaCgoKAHBAQEBAQEBAQEBAQEBASgoKCgoKAK+fkKoKCgoKCgoKCg
        oKCgoKCgoAUFBQUFoKAFBQUFBaCgBQUFBQWgoKCgBwQEBAQEBAQEBAQEBAQEoKCgoKCgoAoKoKCgCgqg
        oKCgoKCgoKCgoKAFBQUFBaCgBQUFBQWgoAUFBQUFoKCgoAcEBAQEBAQEBAQEBAQEBKCgoKCgoAr6+gqg
        Cvr6CqCgoKCgoKCgoKCgBQUFBQWgoAUFBQUFoKAFBQUFBaCgoKAHBAQEBAQEBAQEBAQEBASgoKCgoAr6
        +vr6Cvr6+voKoKCgoKCgoKCgoAUFBQUFoKAFBQUFBaCgBQUFBQWgoKCgBwQEBAQEBAQEBAQEBAQEoKCg
        oKAK+vr6+gr6+vr6CqCgoKCgoKCgoKAFBQUFBaCgBQUFBQWgoAUFBQUFoKCgoAcEBAQEBAQEBAQEBAQE
        BKCgoKCgoAr6+gqgCvr6CqCgoKCgoKCgoKCgBQUFBQWgoAUFBQUFoKAFBQUFBaCgoKAHBAQEBAQEBAQE
        BAQEBASgoKCgoKCgCgqgoKAKCqCgoAoKoKCgoKCgoAUFBQUFoKAFBQUFBaCgBQUFBQWgoKCgBwQEBAQE
        BAQEBAQEBAQEoKCgoKCgCvv7CqAK+/sKoAr5+QqgoKCgoKCgoKCgoKCgBQUFBQWgoAUFBQUFoKCgoAcE
        BAQEBAQEBAQEBAQEBKCgoKCgCvv7+/sK+/v7+wr5+fn5CqCgoKCgoKCgoKCgoAUFBQUFoKAFBQUFBaCg
        oKAHBAQEBAQEBAQEBAQEBASgoKCgoAr7+/v7Cvv7+/sK+fn5+QqgoKCgoKCgoKCgoKAFBQUFBaCgBQUF
        BQWgoKCgBwQEBAQEBAQEBAQEBAQEoKCgoKCgCvv7CqAK+/sKoAr5+QqgoKCgoKCgoKCgoKCgBQUFBQWg
        oAUFBQUFoKCgoAcEBAQEBAQEBAQEBAQEBKCgoKCgoKAKCqCgoAoKoKCgCgqgoKAKCqCgoKCgoKCgoAUF
        BQUFoKAFBQUFBaCgoKAHBAQEBAQEBAQEBAQEBASgoKCgoKAK+fkKoAr5+QqgCvr6CqAK+/sKoKCgoKCg
        oKAFBQUFBaCgBQUFBQWgoKCgBwQEBAQEBAQEBAQEBAQEoKCgoKAK+fn5+Qr5+fn5Cvr6+voK+/v7+wqg
        oKCgoKCgBQUFBQWgoAUFBQUFoKCgoAcEBAQEBAQEBAQEBAQEBKCgoKCgCvn5+fkK+fn5+Qr6+vr6Cvv7
        +/sKoKCgoKCgoAUFBQUFoKAFBQUFBaCgoKAHBAQEBAQEBAQEBAQEBASgoKCgoKAK+fkKoAr5+QqgCvr6
        CqAK+/sKoKCgoKCgoKCgoKCgoKCgBQUFBQWgoKCgBwQEBAQEBAQEBAQEBAQEoKCgoKCgoAoKoKCgCgqg
        oKAKCqCgoAoKoKCgCgqgoKCgoKCgoKCgoAUFBQUFoKCgoAcEBAQEBAQEBAQEBAQEBKCgoKCgoAr6+gqg
        Cvr6CqAK+/sKoAr6+gqgCvn5CqCgoKCgoKCgoKAFBQUFBaCgoKAHBAQEBAQEBAQEBAQEBASgoKCgoAr6
        +vr6Cvr6+voK+/v7+wr6+vr6Cvn5+fkKoKCgoKCgoKCgBQUFBQWgoKCgBwQEBAQEBAQEBAQEBAQEoKCg
        oKAK+vr6+gr6+vr6Cvv7+/sK+vr6+gr5+fn5CqCgoKCgoKCgoAUFBQUFoKCgoAcEBAQEBAQEBAQEBAQE
        BKCgoKCgoAr6+gqgCvr6CqAK+/sKoAr6+gqgCvn5CqCgoKCgoKCgoKAFBQUFBaCgoKAHBAQEBAQEBAQE
        BAQEBASgoKCgoKCgCgqgoKAKCqCgoAoKoKCgCgqgoKAKCqCgoAoKoKCgoKCgBQUFBQWgoKCgBwQEBAQE
        BAQEBAQEBAQEoKCgoKCgCvv7CqAK+fkKoAr7+wqgCvr6CqAK+fkKoAr6+gqgoKCgoAUFBQUFoKCgoAcE
        BAQEBAQEBAQEBAQEBKCgoKCgCvv7+/sK+fn5+Qr7+/v7Cvr6+voK+fn5+Qr6+vr6CqCgoKAFBQUFBaCg
        oKAHBAQEBAQEBAQEBAQEBASgoKCgoAr7+/v7Cvn5+fkK+/v7+wr6+vr6Cvn5+fkK+vr6+gqgoKCgBQUF
        BQWgoKCgBwQEBAQEBAQEBAQEBAQEoKCgoKCgCvv7CqAK+fkKoAr7+wqgCvr6CqAK+fkKoAr6+gqgoKCg
        oAUFBQUFoKCgoAcEBAQEBAQEBAQEBAQEBKCgoKCgoKAKCqCgoAoKoKCgCgqgoKAKCqCgoAoKoKCgCgqg
        oKCgoKAFBQUFBaCgoKAHBAQEBAQEBAQEBAQEBASgoKCgoKCgoKCgoKCgoKCgoKCgoKCgoKCgoKCgoKCg
        oKCgoKCgoKCgoKCgoKCgoKCgBwQEBAQEBAQEBAQEBAQEoKCgoKCgoKCgoKCgoKCgoKCgoKCgoKCgoKCg
        oKCgoKCgoKCgoKCgoKCgoKCgoKCgoAcEBAQEBAQEBAQEBAQEBKCgoKCgoKCgoKCgoKCgoKCgoKCgoKCg
        oKCgoKCgoKCgoKCgoKCgoKCgoKCgoKCgoKAHBAQEBAQEBAQEBAQEBASgoKCgoKCgoKCgoKCgoKCgoKCg
        oKCgoKCgoKCgoKCgoKCgoKCgoKCgoKCgoKCgoKCgBAQEBAQEBAQEBAQEBAQEBAQEBAQEBAQEBAQEBAQE
        BAQEBAQEBAQEBAQEBAQEBAQEBAQEBAQEBAQEBAQEBAQEBAQEBAQEBAQECgQEBAQEBAQEBAQEBAQEBAQE
        BAQEBAQEBAQEBAQEBAQEBAQEBAQEBAQEBAQEBAQEBAQEBAQEBAQEBAQEBAQECgoEBAQEBAQEBAQEBAQE
        BAQEBAQEBAQEBAQEBAQEBAQEBAQEBAQEBAQEBAQEBAQEBAQEBAQEBAQEBAQEBAQEBAoKCgQEBAQEBAQE
        BAQEBAQEBAQEBAQEBAQEBAQEBAQEBAQEBAQEBAQEBAQEBAQEBAQEBAQEBAQEBAQEBAQEBAoKCgoKBAQE
        BAQEBAQEBAQEBAQEBAQEBAQEBAQEBAQEBAQEBAQEBAQEBAQEBAQEBAQEBAQEBAQEBAQEBAQEBAoKCgoK
        CgoEBAQEBAQEBAQEBAQEBAQEBAQEBAQEBAQEBAQEBAQEBAQEBAQEBAQEBAQEBAQEBAQEBAQEBAQEBAoK
        CgoKCgoKCgoEBAQEBAQEBAQEBAQEBAQEBAQEBAQEBAQEBAQEBAQEBAQEBAQEBAQEBAQEBAQEBAQEBAQE
        CgoKCgoK/AAAAAAAAD/wAAAAAAAAD+AAAAAAAAAHwAAAAAAAAAOAAAAAAAAAAYAAAAAAAAABAAAAAAAA
        AAAAAAAAAAAAAAAAAAAAAAAAAAAAAAAAAAAAAAAAAAAAAAAAAAAAAAAAAAAAAAAAAAAAAAAAAAAAAAAA
        AAAAAAAAAAAAAAAAAAAAAAAAAAAAAAAAAAAAAAAAAAAAAAAAAAAAAAAAAAAAAAAAAAAAAAAAAAAAAAAA
        AAAAAAAAAAAAAAAAAAAAAAAAAAAAAAAAAAAAAAAAAAAAAAAAAAAAAAAAAAAAAAAAAAAAAAAAAAAAAAAA
        AAAAAAAAAAAAAAAAAAAAAAAAAAAAAAAAAAAAAAAAAAAAAAAAAAAAAAAAAAAAAAAAAAAAAAAAAAAAAAAA
        AAAAAAAAAAAAAAAAAAAAAAAAAAAAAAAAAAAAAAAAAAAAAAAAAAAAAAAAAAAAAAAAAAAAAAAAAAAAAAAA
        AAAAAAAAAAAAAAAAAAAAAAAAAAAAAAAAAAAAAAAAAAAAAAAAAAAAAAAAAAAAAAAAAAAAAAAAAAAAAAAA
        AAAAAAAAAAAAAAAAAAAAAAAAAAAAAAAAAAAAAAAAAAAAAAAAAAAAAAAAAAAAAAAAAACAAAAAAAAAAYAA
        AAAAAAABwAAAAAAAAAPgAAAAAAAAB/AAAAAAAAAP/AAAAAAAAD8oAAAAMAAAAGAAAAABAAgAAAAAAAAJ
        AAAAAAAAAAAAAAABAAAAAQAAAAAAAAAAgAAAgAAAAICAAIAAAACAAIAAgIAAAMDAwADA3MAA8MqmAAQE
        BAAICAgADAwMABEREQAWFhYAHBwcACIiIgApKSkAVVVVAE1NTQBCQkIAOTk5AIB8/wBQUP8AkwDWAP/s
        zADG1u8A1ufnAJCprQAAADMAAABmAAAAmQAAAMwAADMAAAAzMwAAM2YAADOZAAAzzAAAM/8AAGYAAABm
        MwAAZmYAAGaZAABmzAAAZv8AAJkAAACZMwAAmWYAAJmZAACZzAAAmf8AAMwAAADMMwAAzGYAAMyZAADM
        zAAAzP8AAP9mAAD/mQAA/8wAMwAAADMAMwAzAGYAMwCZADMAzAAzAP8AMzMAADMzMwAzM2YAMzOZADMz
        zAAzM/8AM2YAADNmMwAzZmYAM2aZADNmzAAzZv8AM5kAADOZMwAzmWYAM5mZADOZzAAzmf8AM8wAADPM
        MwAzzGYAM8yZADPMzAAzzP8AM/8zADP/ZgAz/5kAM//MADP//wBmAAAAZgAzAGYAZgBmAJkAZgDMAGYA
        /wBmMwAAZjMzAGYzZgBmM5kAZjPMAGYz/wBmZgAAZmYzAGZmZgBmZpkAZmbMAGaZAABmmTMAZplmAGaZ
        mQBmmcwAZpn/AGbMAABmzDMAZsyZAGbMzABmzP8AZv8AAGb/MwBm/5kAZv/MAMwA/wD/AMwAmZkAAJkz
        mQCZAJkAmQDMAJkAAACZMzMAmQBmAJkzzACZAP8AmWYAAJlmMwCZM2YAmWaZAJlmzACZM/8AmZkzAJmZ
        ZgCZmZkAmZnMAJmZ/wCZzAAAmcwzAGbMZgCZzJkAmczMAJnM/wCZ/wAAmf8zAJnMZgCZ/5kAmf/MAJn/
        /wDMAAAAmQAzAMwAZgDMAJkAzADMAJkzAADMMzMAzDNmAMwzmQDMM8wAzDP/AMxmAADMZjMAmWZmAMxm
        mQDMZswAmWb/AMyZAADMmTMAzJlmAMyZmQDMmcwAzJn/AMzMAADMzDMAzMxmAMzMmQDMzMwAzMz/AMz/
        AADM/zMAmf9mAMz/mQDM/8wAzP//AMwAMwD/AGYA/wCZAMwzAAD/MzMA/zNmAP8zmQD/M8wA/zP/AP9m
        AAD/ZjMAzGZmAP9mmQD/ZswAzGb/AP+ZAAD/mTMA/5lmAP+ZmQD/mcwA/5n/AP/MAAD/zDMA/8xmAP/M
        mQD/zMwA/8z/AP//MwDM/2YA//+ZAP//zABmZv8AZv9mAGb//wD/ZmYA/2b/AP//ZgAhAKUAX19fAHd3
        dwCGhoYAlpaWAMvLywCysrIA19fXAN3d3QDj4+MA6urqAPHx8QD4+PgA8Pv/AKSgoACAgIAAAAD/AAD/
        AAAA//8A/wAAAP8A/wD//wAA////AAoKCgoKCgQEBAQEBAQEBAQEBAQEBAQEBAQEBAQEBAQEBAQEBAQE
        BAQEBAoKCgoKCgoKCgoEBAQEBAQEBAQEBAQEBAQEBAQEBAQEBAQEBAQEBAQEBAQEBAQEBAQECgoKCgoK
        CgQEBAQEBAQEBAQEBAQEBAQEBAQEBAQEBAQEBAQEBAQEBAQEBAQEBAQEBAoKCgoKBAQEBAQEBAQEBAQE
        BAQEBAQEBAQEBAQEBAQEBAQEBAQEBAQEBAQEBAQEBAQKCgoEBAQEBAQEBAQEBAQEBAQEBAQEBAQEBAQE
        BAQEBAQEBAQEBAQEBAQEBAQEBAQECgoEBAQEBAcHBwcHBwcHBwcHBwcHBwcHBwcHBwcHBwcHBwcHBwcH
        BwcHBwQEBAQECgQEBAQEoKCgoKCgoKCgoKCgoKCgoKCgoKCgoKCgoKCgoKCgoKCgoKCgBwQEBAQEBAQE
        BAQEoKCgoKCgoKCgoKCgoKCgoKCgoKCgoKCgoKCgoKCgoKCgoKCgBwQEBAQEBAQEBAQEoKCgoAUFBQWg
        BQUFBaAFBQUFoAUFBQWgBQUFBaAFBQUFoKCgBwQEBAQEBAQEBAQEoKCgoAUFBQWgBQUFBaAFBQUFoAUF
        BQWgBQUFBaAFBQUFoKCgBwQEBAQEBAQEBAQEoKCgoAUFBQWgBQUFBaAFBQUFoAUFBQWgBQUFBaAFBQUF
        oKCgBwQEBAQEBAQEBAQEoKCgoAUFBQWgBQUFBaAFBQUFoAUFBQWgBQUFBaAFBQUFoKCgBwQEBAQEBAQE
        BAQEoKCgoKCgoKCgBQUFBaAFBQUFoAUFBQWgBQUFBaAFBQUFoKCgBwQEBAQEBAQEBAQEoKCgoKCgoKCg
        BQUFBaAFBQUFoAUFBQWgBQUFBaAFBQUFoKCgBwQEBAQEBAQEBAQEoKCgoKCgoKCgoKCgoKAFBQUFoAUF
        BQWgBQUFBaAFBQUFoKCgBwQEBAQEBAQEBAQEoKCgoKCgoKCgoKCgoKAFBQUFoAUFBQWgBQUFBaAFBQUF
        oKCgBwQEBAQEBAQEBAQEoKCgoKCgoKCgoKCgoKAFBQUFoAUFBQWgBQUFBaAFBQUFoKCgBwQEBAQEBAQE
        BAQEoKCgoKCgoKCgoKCgoKAFBQUFoAUFBQWgBQUFBaAFBQUFoKCgBwQEBAQEBAQEBAQEoKCgoKCgoKCg
        oKCgoKAFBQUFoAUFBQWgBQUFBaAFBQUFoKCgBwQEBAQEBAQEBAQEoKCgoKCgCgqgoKCgoKCgoKCgoAUF
        BQWgBQUFBaAFBQUFoKCgBwQEBAQEBAQEBAQEoKCgoKAK+fkKoKCgoKCgoKCgoAUFBQWgBQUFBaAFBQUF
        oKCgBwQEBAQEBAQEBAQEoKCgoAr5+fn5CqCgoKCgoKCgoAUFBQWgBQUFBaAFBQUFoKCgBwQEBAQEBAQE
        BAQEoKCgoAr5+fn5CqCgoKCgoKCgoAUFBQWgBQUFBaAFBQUFoKCgBwQEBAQEBAQEBAQEoKCgoKAK+fkK
        oKCgoKCgoKCgoAUFBQWgBQUFBaAFBQUFoKCgBwQEBAQEBAQEBAQEoKCgoKCgCgqgoKAKCqCgoKCgoAUF
        BQWgBQUFBaAFBQUFoKCgBwQEBAQEBAQEBAQEoKCgoKAK+voKoAr6+gqgoKCgoKCgoKCgBQUFBaAFBQUF
        oKCgBwQEBAQEBAQEBAQEoKCgoAr6+vr6Cvr6+voKoKCgoKCgoKCgBQUFBaAFBQUFoKCgBwQEBAQEBAQE
        BAQEoKCgoAr6+vr6Cvr6+voKoKCgoKCgoKCgBQUFBaAFBQUFoKCgBwQEBAQEBAQEBAQEoKCgoKAK+voK
        oAr6+gqgoKCgoKCgoKCgBQUFBaAFBQUFoKCgBwQEBAQEBAQEBAQEoKCgoKCgCgqgoKAKCqCgoAoKoKCg
        oKCgBQUFBaAFBQUFoKCgBwQEBAQEBAQEBAQEoKCgoKAK+/sKoAr5+QqgCvv7CqCgoKCgBQUFBaAFBQUF
        oKCgBwQEBAQEBAQEBAQEoKCgoAr7+/v7Cvn5+fkK+/v7+wqgoKCgoKCgoKAFBQUFoKCgBwQEBAQEBAQE
        BAQEoKCgoAr7+/v7Cvn5+fkK+/v7+wqgoKCgoKCgoKAFBQUFoKCgBwQEBAQEBAQEBAQEoKCgoKAK+/sK
        oAr5+QqgCvv7CqCgoKCgoKCgoKAFBQUFoKCgBwQEBAQEBAQEBAQEoKCgoKCgCgqgoKAKCqCgoAoKoKCg
        CgqgoKCgoKAFBQUFoKCgBwQEBAQEBAQEBAQEoKCgoKAK+fkKoAr7+wqgCvr6CqAK+/sKoKCgoKAFBQUF
        oKCgBwQEBAQEBAQEBAQEoKCgoAr5+fn5Cvv7+/sK+vr6+gr7+/v7CqCgoKAFBQUFoKCgBwQEBAQEBAQE
        BAQEoKCgoAr5+fn5Cvv7+/sK+vr6+gr7+/v7CqCgoKAFBQUFoKCgBwQEBAQEBAQEBAQEoKCgoKAK+fkK
        oAr7+wqgCvr6CqAK+/sKoKCgoKAFBQUFoKCgBwQEBAQEBAQEBAQEoKCgoKCgCgqgoKAKCqCgoAoKoKCg
        CgqgoKCgoKAFBQUFoKCgBwQEBAQEBAQEBAQEoKCgoKCgoKCgoKCgoKCgoKCgoKCgoKCgoKCgoKCgoKCg
        oKCgBwQEBAQEBAQEBAQEoKCgoKCgoKCgoKCgoKCgoKCgoKCgoKCgoKCgoKCgoKCgoKCgBwQEBAQEBAoE
        BAQEoKCgoKCgoKCgoKCgoKCgoKCgoKCgoKCgoKCgoKCgoKCgoKCgBAQEBAQECgoEBAQEBAQEBAQEBAQE
        BAQEBAQEBAQEBAQEBAQEBAQEBAQEBAQEBAQEBAQEBAQECgoKBAQEBAQEBAQEBAQEBAQEBAQEBAQEBAQE
        BAQEBAQEBAQEBAQEBAQEBAQEBAQKCgoKCgQEBAQEBAQEBAQEBAQEBAQEBAQEBAQEBAQEBAQEBAQEBAQE
        BAQEBAQEBAoKCgoKCgoEBAQEBAQEBAQEBAQEBAQEBAQEBAQEBAQEBAQEBAQEBAQEBAQEBAQECgoKCgoK
        CgoKCgQEBAQEBAQEBAQEBAQEBAQEBAQEBAQEBAQEBAQEBAQEBAQEBAoKCgoKCvwAAAAAPwAA8AAAAAAP
        AADgAAAAAAcAAMAAAAAAAwAAgAAAAAABAACAAAAAAAEAAAAAAAAAAAAAAAAAAAAAAAAAAAAAAAAAAAAA
        AAAAAAAAAAAAAAAAAAAAAAAAAAAAAAAAAAAAAAAAAAAAAAAAAAAAAAAAAAAAAAAAAAAAAAAAAAAAAAAA
        AAAAAAAAAAAAAAAAAAAAAAAAAAAAAAAAAAAAAAAAAAAAAAAAAAAAAAAAAAAAAAAAAAAAAAAAAAAAAAAA
        AAAAAAAAAAAAAAAAAAAAAAAAAAAAAAAAAAAAAAAAAAAAAAAAAAAAAAAAAAAAAAAAAAAAAAAAAAAAAAAA
        AAAAAAAAAAAAAAAAAAAAAAAAAAAAAAAAAAAAAAAAAAAAAAAAAAAAAAAAAAAAAAAAAAAAAAAAAAAAAAAA
        AAAAAAAAAAAAAAAAAAAAAAAAAAAAAIAAAAAAAQAAgAAAAAABAADAAAAAAAMAAOAAAAAABwAA8AAAAAAP
        AAD8AAAAAD8AACgAAAAQAAAAIAAAAAEACAAAAAAAAAEAAAAAAAAAAAAAAAEAAAABAAAAAAAAAACAAACA
        AAAAgIAAgAAAAIAAgACAgAAAwMDAAMDcwADwyqYABAQEAAgICAAMDAwAERERABYWFgAcHBwAIiIiACkp
        KQBVVVUATU1NAEJCQgA5OTkAgHz/AFBQ/wCTANYA/+zMAMbW7wDW5+cAkKmtAAAAMwAAAGYAAACZAAAA
        zAAAMwAAADMzAAAzZgAAM5kAADPMAAAz/wAAZgAAAGYzAABmZgAAZpkAAGbMAABm/wAAmQAAAJkzAACZ
        ZgAAmZkAAJnMAACZ/wAAzAAAAMwzAADMZgAAzJkAAMzMAADM/wAA/2YAAP+ZAAD/zAAzAAAAMwAzADMA
        ZgAzAJkAMwDMADMA/wAzMwAAMzMzADMzZgAzM5kAMzPMADMz/wAzZgAAM2YzADNmZgAzZpkAM2bMADNm
        /wAzmQAAM5kzADOZZgAzmZkAM5nMADOZ/wAzzAAAM8wzADPMZgAzzJkAM8zMADPM/wAz/zMAM/9mADP/
        mQAz/8wAM///AGYAAABmADMAZgBmAGYAmQBmAMwAZgD/AGYzAABmMzMAZjNmAGYzmQBmM8wAZjP/AGZm
        AABmZjMAZmZmAGZmmQBmZswAZpkAAGaZMwBmmWYAZpmZAGaZzABmmf8AZswAAGbMMwBmzJkAZszMAGbM
        /wBm/wAAZv8zAGb/mQBm/8wAzAD/AP8AzACZmQAAmTOZAJkAmQCZAMwAmQAAAJkzMwCZAGYAmTPMAJkA
        /wCZZgAAmWYzAJkzZgCZZpkAmWbMAJkz/wCZmTMAmZlmAJmZmQCZmcwAmZn/AJnMAACZzDMAZsxmAJnM
        mQCZzMwAmcz/AJn/AACZ/zMAmcxmAJn/mQCZ/8wAmf//AMwAAACZADMAzABmAMwAmQDMAMwAmTMAAMwz
        MwDMM2YAzDOZAMwzzADMM/8AzGYAAMxmMwCZZmYAzGaZAMxmzACZZv8AzJkAAMyZMwDMmWYAzJmZAMyZ
        zADMmf8AzMwAAMzMMwDMzGYAzMyZAMzMzADMzP8AzP8AAMz/MwCZ/2YAzP+ZAMz/zADM//8AzAAzAP8A
        ZgD/AJkAzDMAAP8zMwD/M2YA/zOZAP8zzAD/M/8A/2YAAP9mMwDMZmYA/2aZAP9mzADMZv8A/5kAAP+Z
        MwD/mWYA/5mZAP+ZzAD/mf8A/8wAAP/MMwD/zGYA/8yZAP/MzAD/zP8A//8zAMz/ZgD//5kA///MAGZm
        /wBm/2YAZv//AP9mZgD/Zv8A//9mACEApQBfX18Ad3d3AIaGhgCWlpYAy8vLALKysgDX19cA3d3dAOPj
        4wDq6uoA8fHxAPj4+ADw+/8ApKCgAICAgAAAAP8AAP8AAAD//wD/AAAA/wD/AP//AAD///8AAAQEBAQE
        BAQEBAQEBAQEAAQEBwcHBwcHBwcHBwcHBwQEoKCgoKCgoKCgoKCgoAcEBKCgoKCgoKCgoKCgoKAHBASg
        oKAFBaAFBaAFBaCgBwQEoKCgBQWgBQWgBQWgoAcEBKCgoAUFoAUFoAUFoKAHBASgoKAFBaAFBaAFBaCg
        BwQEoKD5oKCgBQWgBQWgoAcEBKCg+qCgoAUFoAUFoKAHBASgoPmg+aCgoKAFBaCgBwQEoKD7+vug+6Cg
        BQWgoAcEBKCg+fv6+fv7oAUFoKAHBASgoKCgoKCgoKCgoKCgBwQEoKCgoKCgoKCgoKCgoAQEAAQEBAQE
        BAQEBAQEBAQEAIABAAAAAAAAAAAAAAAAAAAAAAAAAAAAAAAAAAAAAAAAAAAAAAAAAAAAAAAAAAAAAAAA
        AAAAAAAAAAAAAIABAAA=
</value>
  </data>
</root>
