# Supplementary material for: Post hoc pattern matching: assigning significance to statistically defined expression patterns in single channel microarray data
Source: BMC Bioinformatics. 2007 Jul 5;8:240. doi: 10.1186/1471-2105-8-240 (PMC1934919; doi:10.1186/1471-2105-8-240)
Supplement: Additional file 3 — StatiGen source code. [file 1471-2105-8-240-S3.zip › StatiGen_Source_06142007/about.vb]

Public Class frmView
    Inherits System.Windows.Forms.Form

#Region " Windows Form Designer generated code "

    Public Sub New()
        MyBase.New()

        'This call is required by the Windows Form Designer.
        InitializeComponent()

        'Add any initialization after the InitializeComponent() call

    End Sub

    'Form overrides dispose to clean up the component list.
    Protected Overloads Overrides Sub Dispose(ByVal disposing As Boolean)
        If disposing Then
            If Not (components Is Nothing) Then
                components.Dispose()
            End If
        End If
        MyBase.Dispose(disposing)
    End Sub

    'Required by the Windows Form Designer
    Private components As System.ComponentModel.IContainer

    'NOTE: The following procedure is required by the Windows Form Designer
    'It can be modified using the Windows Form Designer.  
    'Do not modify it using the code editor.
    <System.Diagnostics.DebuggerStepThrough()> Private Sub InitializeComponent()
        Dim resources As System.Resources.ResourceManager = New System.Resources.ResourceManager(GetType(frmView))
        '
        'frmView
        '
        Me.AutoScaleBaseSize = New System.Drawing.Size(5, 13)
        Me.BackColor = System.Drawing.SystemColors.Control
        Me.ClientSize = New System.Drawing.Size(986, 532)
        Me.Icon = CType(resources.GetObject("$this.Icon"), System.Drawing.Icon)
        Me.Name = "frmView"
        Me.StartPosition = System.Windows.Forms.FormStartPosition.CenterParent
        Me.Text = "StatiGen Viewer"

    End Sub

#End Region

    Private Sub frmView_Load(ByVal sender As System.Object, ByVal e As System.EventArgs) Handles MyBase.Load

    End Sub
End Class
