# Supplementary material for: Post hoc pattern matching: assigning significance to statistically defined expression patterns in single channel microarray data
Source: BMC Bioinformatics. 2007 Jul 5;8:240. doi: 10.1186/1471-2105-8-240 (PMC1934919; doi:10.1186/1471-2105-8-240)
Supplement: Additional file 3 — StatiGen source code. [file 1471-2105-8-240-S3.zip › StatiGen_Source_06142007/AssemblyInfo.vb]

'StatiGen - Statistical Gene Microarray Analysis
'Copyright � 2007  Randall Hulshizer and Eric Blalock

'This program is free software; you can redistribute it and/or modify
'it under the terms of the GNU General Public License as published by
'the Free Software Foundation; either version 2 of the License, or
'(at your option) any later version.

'This program is distributed in the hope that it will be useful,
'but WITHOUT ANY WARRANTY; without even the implied warranty of
'MERCHANTABILITY or FITNESS FOR A PARTICULAR PURPOSE.  See the
'GNU General Public License for more details.

'You should have received a copy of the GNU General Public License along
'with this program; if not, write to the Free Software Foundation, Inc.,
'51 Franklin Street, Fifth Floor, Boston, MA 02110-1301 USA.


Imports System
Imports System.Reflection
Imports System.Runtime.InteropServices

' General Information about an assembly is controlled through the following 
' set of attributes. Change these attribute values to modify the information
' associated with an assembly.

' Review the values of the assembly attributes

<Assembly: AssemblyTitle("StatiGen")> 
<Assembly: AssemblyDescription("Provides Robust Statistical Analysis of MicroArray Data")> 
<Assembly: AssemblyCompany("University of Kentucky College of Medicine Department of Molecular and Biomedical Pharmacology")> 
<Assembly: AssemblyProduct("StatiGen")> 
<Assembly: AssemblyCopyright("2007")> 
<Assembly: AssemblyTrademark("StatiGen")> 
<Assembly: CLSCompliant(True)> 

'The following GUID is for the ID of the typelib if this project is exposed to COM
<Assembly: Guid("7AC8625F-95F7-4B91-95F0-7C00CE192E38")> 

' Version information for an assembly consists of the following four values:
'
'      Major Version
'      Minor Version 
'      Build Number
'      Revision
'
' You can specify all the values or you can default the Build and Revision Numbers 
' by using the '*' as shown below:

<Assembly: AssemblyVersion("1.0.*")> 
