# Supplementary material for: Post hoc pattern matching: assigning significance to statistically defined expression patterns in single channel microarray data
Source: BMC Bioinformatics. 2007 Jul 5;8:240. doi: 10.1186/1471-2105-8-240 (PMC1934919; doi:10.1186/1471-2105-8-240)
Supplement: Additional file 3 — StatiGen source code. [file 1471-2105-8-240-S3.zip › StatiGen_Source_06142007/bin/input/annotation.xls]

## Sheet: uploadannotation_asp
AFFYID	SYMBOL	GENENAME	AFFYDESCRIPTION	SUMMARY
A01157cds_s_at	Rnlp	lingual lipase	A01157cds R.norvegicus mRNA for prelingual lipase protein
A03913cds_s_at	Serpine2	serine (or cysteine) proteinase inhibitor, clade E, member 2	A03913cds R.norvegicus mRNA for glia-derived neurite-promoting factor (GdNPF)
A04674cds_s_at	Ucp1	uncoupling protein 1	A04674cds R.norvegicus brown adipose tissue mitochondrial mRNA for uncoupling protein (partial)
A07543cds_s_at	Vcsa1	variable coding sequence A1	A07543cds R.norvegicus SMR1 mRNA
A09811cds_s_at
A16585cds_s_at	Rln1	relaxin 1	A16585cds R.norvegicus mRNA for preprorelaxin
A17753cds_s_at
A30543cds_s_at
A44407cds_at
AA108277_at
AA108308_i_at
AA108308_s_at
AA684537_at
AA684929_f_at
AA684960_f_at
AA684963_at
AA685112_at
AA685152_r_at	Nedd8	neural precursor cell expressed, developmentally down-regulated gene 8	AA685152 EST106386 Rat PC-12 cells, untreated Rattus sp. cDNA 5' end similar to Ubiquitin-like protein NEDD-8, mRNA sequence [Rattus sp.]
AA685376_f_at
AA685876_at
AA685903_at
AA686031_at
AA686579_at
AA686743_at	Eif2ak1	eukaryotic translation initiation factor 2 alpha kinase 1	AA686743 EST111199 Rattus norvegicus cDNA, 5' end /clone=RPNBS42 /clone_end=5' /gb=AA686743 /gi=2673341 /ug=Rn.11158 /len=316
AA686870_f_at
AA686870_i_at
AA799276_at	Atp2a2	ATPase, Ca++ transporting, cardiac muscle, slow twitch 2	AA799276 EST188773 Rattus norvegicus cDNA, 5' end /clone=RHEAA03 /clone_end=5' /gb=AA799276 /gi=2862231 /ug=Rn.2305 /len=608
AA799336_at
AA799389_at	Rab3b	Rab3B protein	AA799389 EST188886 Rattus norvegicus cDNA, 5' end /clone=RHEAA70 /clone_end=5' /gb=AA799389 /gi=2862344 /ug=Rn.3788 /len=588
AA799389_g_at	Rab3b	Rab3B protein	AA799389 EST188886 Rattus norvegicus cDNA, 5' end /clone=RHEAA70 /clone_end=5' /gb=AA799389 /gi=2862344 /ug=Rn.3788 /len=588
AA801441_at	Pafah1b1	platelet-activating factor acetylhydrolase beta subunit (PAF-AH beta)	AA801441 EST190938 Rattus norvegicus cDNA, 5' end /clone=RSPAA71 /clone_end=5' /gb=AA801441 /gi=2864396 /ug=Rn.5827 /len=520
AA819943_at
AA848218_at	Top1	DNA topoisomerase I	AA848218 EST190978 Normalized rat heart, Bento Soares Rattus sp. cDNA clone RHEAC12 5' end similar to DNA topoisomerase I, mRNA sequence [Rattus sp.]
AA848268_at
AA848421_at
AA848546_at
AA848563_s_at	Hspa1a	heat shock 70kD protein 1A	AA848563 EST191323 Rattus norvegicus cDNA, 5' end /clone=RLUAC08 /clone_end=5' /gb=AA848563 /gi=2936103 /ug=Rn.1950 /len=467
AA850219_at	Anx3	Annexin III (Lipocortin III)	AA850219 EST192986 Rattus norvegicus cDNA, 5' end /clone=ROVAE04 /clone_end=5' /gb=AA850219 /gi=2937759 /ug=Rn.6589 /len=464
AA859934_at
AA875509_at
AA933181_at
AA944073_at	Rpl41	ribosomal protein L41	AA944073 EST199572 Rattus norvegicus cDNA, 5' end /clone=REMAA79 /clone_end=5' /gb=AA944073 /gi=3103989 /ug=Rn.2833 /len=480
AA956437_at
AA958273_at
AA958274_at
AB000098_at	Mipp65	MIPP65 protein	AB000098 Rattus norvegicus mRNA for MIPP65, complete cds /cds=(18,1394) /gb=AB000098 /gi=2780407 /ug=Rn.6452 /len=1468
AB000098_g_at	Mipp65	MIPP65 protein	AB000098 Rattus norvegicus mRNA for MIPP65, complete cds /cds=(18,1394) /gb=AB000098 /gi=2780407 /ug=Rn.6452 /len=1468
AB000113_at	Slc7a3	solute carrier family 7, member 3	AB000113 Rat mRNA for cationic amino acid transporter 3, complete cds /cds=(19,1878) /gb=AB000113 /gi=2116551 /ug=Rn.9804 /len=2115
AB000199_at	Cca2	CCA2 protein	AB000199 Rattus norvegicus cca2 mRNA, complete cds /cds=(107,1123) /gb=AB000199 /gi=2563998 /ug=Rn.11380 /len=1795
AB000216_at	Cca3	Cca3 protein	AB000216 Rat mRNA for CCA3, complete cds /cds=(413,3442) /gb=AB000216 /gi=2104557 /ug=Rn.11149 /len=4514
AB000217mRNA_at	Gata3	GATA-binding protein 3	AB000217mRNA Rattus norvegicus rGATA-3 mRNA, partial sequence
AB000280_at	LOC246280	peptide/histidine transporter	AB000280 Rat mRNA for peptide/histidine transporter, complete cds /cds=(23,1741) /gb=AB000280 /gi=2208838 /ug=Rn.10770 /len=2730
AB000362_at	Cirbp	cold inducible RNA-binding protein	AB000362 Rat mRNA for CIRP, complete cds /cds=(18,536) /gb=AB000362 /gi=1783167 /ug=Rn.21398 /len=552
AB000491_at	LOC81827	for proteasomal ATPase (SUG1)	AB000491 Rattus norvegicus mRNA for proteasome p45/SUG, complete cds /cds=(15,1235) /gb=AB000491 /gi=2564002 /ug=Rn.10972 /len=1288
AB000507_at	Aqp7	aquaporin 7	AB000507 Rattus norvegicus mRNA for aquaporin 7, complete cds /cds=(261,1070) /gb=AB000507 /gi=2350842 /ug=Rn.11111 /len=1267
AB000517_s_at	Cds1	CDP-diacylglycerol synthase (phosphatidate cytidylyltransferase) 1	AB000517 Rattus sp. mRNA for CDP-diacylglycerol synthase, complete cds
AB000717exons#1-8_s_at
AB000776_at	Sema6b	semaphorin 6B	AB000776 Rattus norvegicus mRNA for semaphorin Z, complete cds /cds=(212,2875) /gb=AB000776 /gi=3062807 /ug=Rn.14540 /len=3847
AB000778_s_at	Pld1	phospholipase D1	AB000778 Rattus norvegicus mRNA for phospholipase D, complete cds /cds=(195,3419) /gb=AB000778 /gi=2828349 /ug=Rn.11130 /len=4945
AB000928_at	Zp1	zona pellucida glycoprotein 1	AB000928 Rattus norvegicus mRNA for zona pellucida 1 glycoprotein, complete cds /cds=(35,1888) /gb=AB000928 /gi=2804565 /ug=Rn.10890 /len=1947
AB000929_at	Zp2	zona pellucida 2 glycoprotein	AB000929 Rattus norvegicus mRNA for zona pellucida 2 glycoprotein, complete cds /cds=(19,2106) /gb=AB000929 /gi=2804567 /ug=Rn.10891 /len=2138
AB001347_s_at	Spnb3	beta-spectrin 3	AB001347 Rattus norvegicus Spnb-3 mRNA for brain beta 3 spectrin, complete cds
AB001349_at	Star	steroidogenic acute regulatory protein	AB001349 Rat mRNA for steroidogenic acute regulatory protein, complete cds /cds=(75,929) /gb=AB001349 /gi=1854382 /ug=Rn.11399 /len=3396
AB001452_at
AB001453_at
AB001576_s_at
AB001982_at	Ghsr	growth hormone secretagogue receptor	AB001982 Rattus norvegicus mRNA for growth hormone secretagogue receptor type 1a, partial cds
AB001982_g_at	Ghsr	growth hormone secretagogue receptor	AB001982 Rattus norvegicus mRNA for growth hormone secretagogue receptor type 1a, partial cds
AB002086_at	p47	p47 protein	AB002086 Rattus norvegicus mRNA for p47, complete cds /cds=(108,1220) /gb=AB002086 /gi=2285789 /ug=Rn.2771 /len=1451
AB002086_g_at	p47	p47 protein	AB002086 Rattus norvegicus mRNA for p47, complete cds /cds=(108,1220) /gb=AB002086 /gi=2285789 /ug=Rn.2771 /len=1451
AB002111_at	Pex12	peroxisomal biogenesis factor 12	AB002111 Rattus norvegicus mRNA for peroxisome assembly factor-3 (PAF-3), complete cds
AB002169_at
AB002393_at	Hal	histidine ammonia lyase	AB002393 Rattus norvegicus mRNA for histidase, partial cds
AB002393_g_at	Hal	histidine ammonia lyase	AB002393 Rattus norvegicus mRNA for histidase, partial cds
AB002406_at	Ruvbl1	RuvB-like protein 1	AB002406 Rat mRNA for TIP49, complete cds /cds=(30,1400) /gb=AB002406 /gi=2225876 /ug=Rn.11023 /len=1587
AB002558_at	Gpd3	glycerol 3-phosphate dehydrogenase	AB002558 Rattus norvegicus mRNA for glycerol 3-phosphate dehydrogenase, complete cds
AB002561_at	Fgf16	fibroblast growth factor 16	AB002561 Rattus norvegicus mRNA for FGF-16, complete cds
AB002584_at	AGT2	beta-alanine-pyruvate aminotransferase	AB002584 Rat mRNA for beta-alanine-pyruvate aminotransferase, complete cds /cds=(8,1546) /gb=AB002584 /gi=1944135 /ug=Rn.1874 /len=2151
AB002801_at	Cnga3	cyclic nucleotide gated channel alpha 3	AB002801 Rattus norvegicus mRNA for cyclic nucleotide-gated channel, complete cds /cds=(13,1848) /gb=AB002801 /gi=2780733 /ug=Rn.10886 /len=2213'
AB003042_at	C5r1	complement component 5, receptor 1	AB003042 Rattus norvegicus mRNA for C5a receptor, complete cds /cds=(43,1101) /gb=AB003042 /gi=2116555 /ug=Rn.10680 /len=1772
AB003091_at
AB003104_at	Bfsp1	beaded filament structural protein 1	AB003104 Rat mRNA for lens fiber cell beaded-filament structureprotein, partial cds /cds=(13,1864) /gb=AB003104 /gi=1945538 /ug=Rn.9785 /len=2133
AB003357_at	Stk2	serine/threonine kinase 2	AB003357 Rat mRNA for protein kinase, complete cds
AB003400_at	Dao1	D-amino acid oxidase	AB003400 Rattus norvegicus mRNA for D-amino-acid oxidase, complete cds /cds=(96,1136) /gb=AB003400 /gi=2541861 /ug=Rn.10839 /len=1646
AB003478_at	B3galt4	UDP-Gal:betaGlcNAc beta 1,3-galactosyltransferase, polypeptide 4	AB003478 Rattus norvegicus mRNA for beta1,3-galactosyltransferase, complete cds
AB003478_g_at	B3galt4	UDP-Gal:betaGlcNAc beta 1,3-galactosyltransferase, polypeptide 4	AB003478 Rattus norvegicus mRNA for beta1,3-galactosyltransferase, complete cds
AB003515_at	Gabarapl2	GABA(A) receptor-associated protein like 2	AB003515 Rat mRNA for GEF-2, complete cds /cds=(106,459) /gb=AB003515 /gi=2104569 /ug=Rn.3714 /len=963
AB003726_at	Homer1	homer, neuronal immediate early gene, 1	AB003726 Rattus norvegicus mRNA for Vesl, complete cds /cds=(670,1230) /gb=AB003726 /gi=2516236 /ug=Rn.11338 /len=5865
AB003753cds#1_at
AB003753cds#2_at
AB003991_at
AB003991_g_at	Snap25	synaptosomal-associated protein	AB003991 rat mRNA for SNAP-25A, complete cds
AB003992_s_at	Snap25	synaptosomal-associated protein	AB003992 Rat mRNA for SNAP-25B, complete cds
AB004056_at	Loc65050	BarH-class homeodomain transcription factor	AB004056 Rattus norvegicus mRNA for BarH-class homeodomain transcription factor, complete cds
AB004096_at	Cyp51	cytochrome P450, subfamily 51	AB004096 Rat DNA for lanosterol 14-demethylase /cds=(126,1637) /gb=AB004096 /gi=2190005 /ug=Rn.6150 /len=3083
AB004267_at	Pnck	pregnancy upregulated non-ubiquitously expressed CaM kinase	AB004267 Rattus norvegicus mRNA for Ca2+/calmodulin-dependent protein kinase I beta 2, complete cds /cds=(214,1245) /gb=AB004267 /gi=3135196 /ug=Rn.11178 /len=1618
AB004267_g_at	Pnck	pregnancy upregulated non-ubiquitously expressed CaM kinase	AB004267 Rattus norvegicus mRNA for Ca2+/calmodulin-dependent protein kinase I beta 2, complete cds /cds=(214,1245) /gb=AB004267 /gi=3135196 /ug=Rn.11178 /len=1618
AB004276_s_at
AB004277_at
AB004278_at
AB004329_at	Acacb	acetyl-Coenzyme A carboxylase beta	AB004329 Rattus norvegicus mRNA for acetyl-CoA carboxylase, complete cds
AB004559_at	Slc22a6	solute carrier family 22, member 6	AB004559 Rattus norvegicus mRNA for multispecific organic anion transporter, complete cds /cds=(275,1930) /gb=AB004559 /gi=2361034 /ug=Rn.11113 /len=2221
AB004638_at	Fgf18	fibroblast growth factor 18	AB004638 Rattus norvegicus mRNA for fibroblast growth factor (FGF-18), complete cds
AB004831cds_at	Igb	immunoglobulin-associated beta	AB004831cds Rattus norvegicus DNA for B29/Ig-beta/CD79b, complete cds
AB005143_s_at	Ucp2	uncoupling protein 2	AB005143 Rattus norvegicus mRNA for uncoupling protein 2, complete cds
AB005146_at	LOC245710	PSD-95 binding protein	AB005146 Rattus norvegicus mRNA for PSD-95 binding protein, partial cds
AB005540_at
AB005540_g_at
AB005541_at
AB005547_at	Aqp8	aquaporin 8	AB005547 Rattus norvegicus mRNA for aquaporin 8, complete cds /cds=(121,912) /gb=AB005547 /gi=2346967 /ug=Rn.6315 /len=1463
AB005549_at	Par3	three-PDZ containing protein similar to C. elegans PAR3 (partitioning defect)	AB005549 Rattus norvegicus mRNA for atypical PKC specific binding protein, complete cds
AB005743_at	Cd36	cd36 antigen	AB005743 Rattus norvegicus mRNA for fatty acid transporter, partial cds
AB005743_g_at	Cd36	cd36 antigen	AB005743 Rattus norvegicus mRNA for fatty acid transporter, partial cds
AB005900_at	Olr1	oxidised low density lipoprotein (lectin-like) receptor 1	AB005900 Rattus norvegicus mRNA for endothelial receptor for oxidized low-density lipoprotein, complete cds /cds=(91,1185) /gb=AB005900 /gi=3077733 /ug=Rn.14541 /len=3750
AB006007_s_at	Star	steroidogenic acute regulatory protein	AB006007 Rattus norvegicus mRNA for steroidogenic acute regulatory protein, complete cds
AB006013_at	Rgs8	regulator of G-protein signaling 8	AB006013 Rattus norvegicus mRNA for RGS8, complete cds /cds=(314,856) /gb=AB006013 /gi=2662056 /ug=Rn.10858 /len=3494
AB006137_at	Fut1	fucosyltransferase 1	AB006137 Rattus norvegicus FTA mRNA for alpha 1,2-fucosyltransferase, complete cds /cds=(481,1611) /gb=AB006137 /gi=2317263 /ug=Rn.11382 /len=2720
AB006138_at	Fut2	fucosyltransferase 2	AB006138 Rattus norvegicus FTB mRNA for alpha 1,2-fucosyltransferase, complete cds /cds=(213,1277) /gb=AB006138 /gi=2317265 /ug=Rn.10678 /len=2984
AB006450_at	Timm17a	translocator of inner mitochondrial membrane 17a (yeast)	AB006450 Rattus norvegicus mRNA for Tim17, complete cds /cds=(4,519) /gb=AB006450 /gi=2335036 /ug=Rn.2099 /len=944
AB006451_at	Timm23	translocase of inner mitochondrial membrane 23 homolog (yeast)	AB006451 Rattus norvegicus mRNA for Tim23, complete cds /cds=(101,730) /gb=AB006451 /gi=2335038 /ug=Rn.2230 /len=1102
AB006461_at	Ncdn-pending	neurochondrin	AB006461 Rattus norvegicus mRNA for NORBIN, complete cds /cds=(466,2655) /gb=AB006461 /gi=2564012 /ug=Rn.5653 /len=3730
AB006607_at	Chetk	choline/ethanolamine kinase	AB006607 Rattus norvegicus mRNA for choline/ethanolamine kinase, complete cds /cds=(278,1462) /gb=AB006607 /gi=2780751 /ug=Rn.1302 /len=1679
AB006607_g_at	Chetk	choline/ethanolamine kinase	AB006607 Rattus norvegicus mRNA for choline/ethanolamine kinase, complete cds /cds=(278,1462) /gb=AB006607 /gi=2780751 /ug=Rn.1302 /len=1679
AB006710_s_at	Pfkfb3	6-phosphofructo-2-kinase/fructose-2,6-biphosphatase 3	AB006710 Rattus norvegicus mRNA for 6-phosphofructo-2-kinase/fructose-2, 6-bisphosphatase, partial cds
AB006802_at
AB006880mRNA_at	Vof16	ischemia related factor vof-16	AB006880mRNA Rattus norvegicus mRNA for PMF16
AB006881mRNA_at	Vof16	ischemia related factor vof-16	AB006881mRNA Rattus norvegicus mRNA for PMF16
AB006883mRNA_at
AB006914_at	Trip10	thyroid hormone receptor interactor 10	AB006914 Rattus norvegicus mRNA for salt-tolerant protein, complete cds /cds=(48,1691) /gb=AB006914 /gi=2385507 /ug=Rn.10814 /len=1946
AB007601mRNA_at
AB007688_s_at	Homer1	homer, neuronal immediate early gene, 1	AB007688 Rattus norvegicus mRNA for Vesl-1L, complete cds
AB007689_at	Homer2	homer, neuronal immediate early gene, 2	AB007689 Rattus norvegicus mRNA for Vesl-2, complete cds
AB007689_g_at	Homer2	homer, neuronal immediate early gene, 2	AB007689 Rattus norvegicus mRNA for Vesl-2, complete cds
AB007690_s_at	Homer2	homer, neuronal immediate early gene, 2	AB007690 Rattus norvegicus mRNA for Vesl-2(delta 11), complete cds
AB007768_at
AB008110cds_at
AB008423_s_at	Cyp2d2	Cytochrome P450, subfamily IID2	AB008423 Rattus norvegicus mRNA for CYP2D2, complete cds
AB008424_s_at	Cyp2d3	Cytochrome P450, subfamily IID3	AB008424 Rattus norvegicus mRNA for CYP2D3, complete cds
AB008521_s_at	Dncli2	LIC-2 dynein light intermediate chain 53/55	AB008521 Rattus norvegicus mRNA for dynein light intermediate chain 53/55, partial cds
AB008522_s_at	Dncli2	LIC-2 dynein light intermediate chain 53/55	AB008522 Rattus norvegicus mRNA for dynein light intermediate chain 53/55, partial cds
AB008538_at	Alcam	activated leukocyte cell adhesion molecule	AB008538 Rattus norvegicus mRNA for HB2, complete cds /cds=(188,1939) /gb=AB008538 /gi=2589006 /ug=Rn.5789 /len=2866
AB008682_at	Fgf17	fibroblast growth factor 17	AB008682 Rattus norvegicus mRNA for FGF-17, complete cds
AB008752_at	Ctnnd2	catenin (cadherin-associated protein), delta 2 (neural plakophilin-related arm-repeat protein)	AB008752 Rattus norvegicus mRNA for delta-catenin, partial cds
AB008807_at
AB008807_g_at
AB008889_at	Trpc4	transient receptor protein 4	AB008889 Rattus norvegicus mRNA for transient receptor potential, complete cds /cds=(116,2941) /gb=AB008889 /gi=2641700 /ug=Rn.10853 /len=3290
AB008908_at	Fgf14	fibroblast growth factor 14	AB008908 Rattus norvegicus mRNA for FHF-4b, complete cds
AB009246_at
AB009372_at	LOC246266	lysophospholipase	AB009372 Rattus norvegicus mRNA for Lysophospholipase, complete cds
AB009463_at	Lrp3	low density lipoprotein receptor-related protein 3	AB009463 Rattus norvegicus mRNA for LRp105, complete cds
AB009463_g_at	Lrp3	low density lipoprotein receptor-related protein 3	AB009463 Rattus norvegicus mRNA for LRp105, complete cds
AB009636_at	Pik3c2g	phosphatidylinositol 3-kinase, C2 domain containing, gamma polypeptide	AB009636 Rattus norvegicus mRNA for phosphoinositide 3-kinase, complete cds /cds=(110,4627) /gb=AB009636 /gi=3059226 /ug=Rn.14870 /len=5956
AB009662_at	Tpx1	testis specific protein 1	AB009662 Rattus norvegicus mRNA for testis specific protein, complete cds
AB009889_f_at	Prlph	prolactin-like protein H	AB009889 Rattus norvegicus mRNA for prolactin-like protein H, complete cds
AB009890_at	Tpbp	spongiotrophoblast specific protein	AB009890 Rattus norvegicus mRNA for spongiotrophoblast specific protein, complete cds
AB009890_g_at	Tpbp	spongiotrophoblast specific protein	AB009890 Rattus norvegicus mRNA for spongiotrophoblast specific protein, complete cds
AB009999_at	Cds1	CDP-diacylglycerol synthase (phosphatidate cytidylyltransferase) 1	AB009999 Rattus norvegicus mRNA for CDP-diacylglycerol synthase, complete cds
AB009999_g_at	Cds1	CDP-diacylglycerol synthase (phosphatidate cytidylyltransferase) 1	AB009999 Rattus norvegicus mRNA for CDP-diacylglycerol synthase, complete cds
AB010119_at	Tctex1	t-complex testis expressed 1	AB010119 Rattus norvegicus mRNA for Tctex-1, complete cds
AB010119_g_at	Tctex1	t-complex testis expressed 1	AB010119 Rattus norvegicus mRNA for Tctex-1, complete cds
AB010154_at	Sbk	SH3-binding kinase	AB010154 Rattus norvegicus PKN mRNA for serin/threonine protein kinase expressed in hippocampus, partial cds
AB010275_s_at	Lif	leukemia inhibitory factor	AB010275 Rattus norvegicus mRNA for leukemia inhibitory factor, complete cds
AB010428_s_at	Cte1	cytosolic acyl-CoA thioesterase 1	AB010428 Rattus norvegicus mRNA for acyl-CoA hydrolase, complete cds
AB010429_s_at	Mte1	mitochondrial acyl-CoA thioesterase 1	AB010429 Rattus norvegicus mRNA for acyl-CoA hydrolase-like protein, partial cds
AB010436_at	Cdh8	cadherin 8	AB010436 Rattus rattus rCdh8 mRNA for cadherin-8, complete cds
AB010437_at	Cdh8	cadherin 8	AB010437 Rattus rattus rCdh8-a1 mRNA for cadherin-8, complete cds
AB010466_s_at	Abcc6	liver multidrug resistance-associated protein 6	AB010466 Rattus norvegicus mRNA for multidrug resistance-associated protein (MRP)-like protein-1 (MLP-1), complete cds
AB010467_s_at	Abcc3	ATP-binding cassette, sub-family C (CFTR/MRP), member 3	AB010467 Rattus norvegicus mRNA for multidrug resistance-associated protein (MRP)-like protein-2 (MLP-2), complete cds
AB010635_s_at	Ces2	carboxylesterase 2 (intestine, liver)	AB010635 Rattus norvegicus mRNA for carboxylesterase precursor, complete cds
AB010743_at	Ucp2	uncoupling protein 2	AB010743 Rattus norvegicus mRNA for UCP2, complete cds /cds=(344,1273) /gb=AB010743 /gi=3062842 /ug=Rn.13333 /len=1575
AB010920_at	Mcp	membrane cofactor protein	AB010920 Rattus norvegicus mRNA for membrane cofactor protein, complete cds
AB010960_s_at	Mmp23	Matrix metalloproteinase 23	AB010960 Rattus norvegicus mRNA for MIFR, complete cds
AB010963_s_at	Kcnmb1	potassium large conductance calcium-activated channel, subfamily M, beta member 1	AB010963 Rattus norvegicus mRNA for calcium activated potassium channel beta subunit spliced variant, complete cds
AB010998_at	Pdi1	peptidyl arginine deiminase, type 1	AB010998 Rattus norvegicus PAD-R11 mRNA for Peptidylarginine deiminase type I, complete cds
AB010999_s_at	Pdi4	peptidyl arginine deiminase, type 4	AB010999 Rattus norvegicus PAD-R4 mRNA for peptidylarginine deiminase type IV, complete cds
AB011068_at	Dio2	deiodinase, iodothyronine, type II	AB011068 Rattus rattus mRNA for type II iodothyronine deiodinase, complete cds
AB011068_g_at	Dio2	deiodinase, iodothyronine, type II	AB011068 Rattus rattus mRNA for type II iodothyronine deiodinase, complete cds
AB011365_s_at	Pparg	peroxisome proliferator activated receptor, gamma	AB011365 Rattus norvegicus mRNA for PPAR-gamma protein, complete cds
AB011369_s_at	LOC60383	protein kinase C-binding protein Beta15	AB011369 Rattus norvegicus mRNA for RBCK2, complete cds
AB011527_at	Fat2	MEGF1	AB011527 Rattus norvegicus mRNA for MEGF1, complete cds
AB011528_at	Celsr3	cadherin EGF LAG seven-pass G-type receptor 3	AB011528 Rattus norvegicus mRNA for MEGF2, complete cds
AB011528_g_at	Celsr3	cadherin EGF LAG seven-pass G-type receptor 3	AB011528 Rattus norvegicus mRNA for MEGF2, complete cds
AB011530_at	Slit1	slit homolog 1 (Drosophila)	AB011530 Rattus norvegicus mRNA for MEGF4, complete cds
AB011531_at	Slit3	slit homolog 3 (Drosophila)	AB011531 Rattus norvegicus mRNA for MEGF5, complete cds
AB011532_at	Egfl3	MEGF6	AB011532 Rattus norvegicus mRNA for MEGF6, complete cds
AB011544_at	Tub	tubby homolog (mouse)	AB011544 Rattus norvegicus mRNA for TUBBY protein, complete cds
AB011666_s_at	Utrn	utrophin	AB011666 Rattus norvegicus mRNA for utrophin, partial cds
AB011679_at	Tubb5	tubulin, beta 5	AB011679 Rattus norvegicus mRNA for class I beta-tubulin, complete cds
AB012210_s_at	Senr	putative G protein-coupled receptor (SENR) gene	AB012210 Rattus norvegicus mRNA for SENR, complete cds
AB012214_s_at	Dnmt1	DNA (cytosine-5-)-methyltransferase 1	AB012214 Rattus rattus mRNA for DNA cytosine 5 methyltransferase, complete cds
AB012230_at	Nfib	nuclear factor I/B	AB012230 Rattus norvegicus mRNA for NF1-B1, partial cds
AB012230_g_at	Nfib	nuclear factor I/B	AB012230 Rattus norvegicus mRNA for NF1-B1, partial cds
AB012231_s_at	Nfib	nuclear factor I/B	AB012231 Rattus norvegicus mRNA for NF1-B2, partial cds /cds=(0,907) /gb=AB012231 /gi=2982729 /ug=Rn.9909 /len=1613
AB012233_at	Nfic	nuclear factor I/C	AB012233 Rattus norvegicus mRNA for NF1-C2, partial cds /cds=(0,269) /gb=AB012233 /gi=2982733 /ug=Rn.9646 /len=515
AB012234_at	Nfix	nuclear factor I/X	AB012234 Rattus norvegicus mRNA for NF1-X1, partial cds /cds=(0,535) /gb=AB012234 /gi=2982735 /ug=Rn.9647 /len=601
AB012234_g_at	Nfix	nuclear factor I/X	AB012234 Rattus norvegicus mRNA for NF1-X1, partial cds /cds=(0,535) /gb=AB012234 /gi=2982735 /ug=Rn.9647 /len=601
AB012235_at	Nfix	nuclear factor I/X	AB012235 Rattus norvegicus mRNA for NF1-X1, partial cds
AB012600_s_at	Arntl	aryl hydrocarbon receptor nuclear translocator-like	AB012600 Rattus norvegicus mRNA for BMAL1b, complete cds
AB012759_at	Prep	prolyl endopeptidase	AB012759 Rattus norvegicus mRNA for rPOP, complete cds /cds=(131,2263) /gb=AB012759 /gi=3043759 /ug=Rn.11058 /len=2743
AB012933_at	Facl5	fatty acid Coenzyme A ligase, long chain 5	AB012933 Rattus norvegicus mRNA for acyl-CoA synthetase 5, complete cds
AB012933_g_at	Facl5	fatty acid Coenzyme A ligase, long chain 5	AB012933 Rattus norvegicus mRNA for acyl-CoA synthetase 5, complete cds
AB012944cds_s_at	Pthr1	parathyroid hormone receptor 1	AB012944cds Rattus norvegicus gene for parathyroid hormone/parathyroid hormone related protein receptor, partial cds
AB012960_s_at	Nr5a2	nuclear receptor subfamily 5, group A, member 2	AB012960 Rattus norvegicus mRNA for FTZ-F1 beta1, complete cds
AB013112_s_at	Aqp9	aquaporin 9	AB013112 Rattus rattus mRNA for aquaporin, complete cds
AB013128_at	Pci	protein C inhibitor	AB013128 Rattus norvegicus mRNA for protein C inhibitor, complete cds
AB013130_at	Synpo	synaptopodin	AB013130 Rattus norvegicus mRNA for synaptopodin, complete cds
AB013359_at	Dpm2	dolichol-phosphate mannosyltransferase 2	AB013359 Rattus norvegicus mRNA for DPM2, complete cds
AB013359_g_at	Dpm2	dolichol-phosphate mannosyltransferase 2	AB013359 Rattus norvegicus mRNA for DPM2, complete cds
AB013453_at
AB013454_at
AB013455_at	Slc34a1	solute carrier family 34, member 1	AB013455 Rattus norvegicus mRNA for NaPi-2 gamma, complete cds
AB013455_g_at	Slc34a1	solute carrier family 34, member 1	AB013455 Rattus norvegicus mRNA for NaPi-2 gamma, complete cds
AB013732_at	Ugdh	UDP-glucose dehydrogeanse	AB013732 Rattus norvegicus mRNA for UDP-glucose dehydrogeanse, complete cds /cds=(110,1591) /gb=AB013732 /gi=3133256 /ug=Rn.3967 /len=2318
AB013890_at	Kcnj13	potassium inwardly-rectifying channel,subfamily J, member 13	AB013890 Rattus norvegicus mRNA for inward rectifier potassium channel Kir 1.4, complete cds /cds=(125,1207) /gb=AB013890 /gi=3138790 /ug=Rn.14516 /len=2018
AB014722_at	Sart1	squamous cell carcinoma antigen recognized by T-cells 1	AB014722 Rattus norvegicus mRNA for rSALT-1(806), complete cds
AB014722_g_at	Sart1	squamous cell carcinoma antigen recognized by T-cells 1	AB014722 Rattus norvegicus mRNA for rSALT-1(806), complete cds
AB015042_s_at	Dbn1	drebrin 1	AB015042 Rattus norvegicus mRNA for drebrin E, partial cds
AB015191_at	Rh	Rhesus blood group	AB015191 Rattus norvegicus mRNA for Rh blood group protein, complete cds
AB015191_g_at	Rh	Rhesus blood group	AB015191 Rattus norvegicus mRNA for Rh blood group protein, complete cds
AB015194_at	Rhag	Rhesus blood group-associated A glycoprotein	AB015194 Rattus norvegicus mRNA for 50 kD glycoprotein (Rh50), complete cds
AB015308_s_at	Gna15	guanine nucleotide binding protein, alpha 15	AB015308 Rattus norvegicus mRNA for GTP binding protein alpha 15, complete cds
AB015418_at	Prh	preproprolactin-releasing peptide	AB015418 Rattus norvegicus mRNA for preproprolactin-releasing peptide, complete cds
AB015432_s_at	TA1	tumor-associated protein 1	AB015432 Rattus norvegicus mRNA for LAT1 (L-type amino acid transporter 1), complete cds
AB015433_s_at	Slc3a2	solute carrier family 3, member 2	AB015433 Rattus norvegicus mRNA for 4F2 heavy chain (4F2hc), complete cds
AB015637cds_s_at	Fut1	fucosyltransferase 1	AB015637cds Rattus norvegicus gene for alpha(1,2) fucosyltransferase, complete cds
AB015637exon#1_s_at
AB015645_at	Trhr2	thyrotropin releasing hormone receptor 2	AB015645 Rattus norvegicus mRNA for G protein-coupled receptor, complete cds
AB015724_at	Nrbf1	nuclear receptor binding factor 1	AB015724 Rattus norvegicus mRNA for nuclear receptor binding factor-1, complete cds
AB015724_g_at	Nrbf1	nuclear receptor binding factor 1	AB015724 Rattus norvegicus mRNA for nuclear receptor binding factor-1, complete cds
AB015946_s_at	Tubg1	tubulin, gamma 1	AB015946 Rattus norvegicus mRNA for tubulin, complete cds
AB016160_at	Gabbr1	gamma-aminobutyric acid (GABA) B receptor, 1	AB016160 Rattus norvegicus mRNA for GABAB receptor 1c, complete cds
AB016160_g_at	Gabbr1	gamma-aminobutyric acid (GABA) B receptor, 1	AB016160 Rattus norvegicus mRNA for GABAB receptor 1c, complete cds
AB016161cds_i_at	Gabbr1	gamma-aminobutyric acid (GABA) B receptor, 1	AB016161cds Rattus norvegicus mRNA for GABAB receptor 1d, complete cds
AB016161cds_r_at	Gabbr1	gamma-aminobutyric acid (GABA) B receptor, 1	AB016161cds Rattus norvegicus mRNA for GABAB receptor 1d, complete cds
AB016161UTR#1_at	Gabbr1	gamma-aminobutyric acid (GABA) B receptor, 1	AB016161UTR#1 Rattus norvegicus mRNA for GABAB receptor 1d, complete cds
AB016161UTR#1_g_at	Gabbr1	gamma-aminobutyric acid (GABA) B receptor, 1	AB016161UTR#1 Rattus norvegicus mRNA for GABAB receptor 1d, complete cds
AB016425_at	Ocln	occludin	AB016425 Rattus norvegicus mRNA for occludin, complete cds
AB016489_s_at	Jtb	jumping translocation breakpoint	AB016489 Rattus norvegicus rJTB mRNA, complete cds
AB016532_at	Per2	period homolog 2	AB016532 Rattus norvegicus mRNA for rPER2, complete cds
AB016536_s_at	Hnrpab	heterogeneous nuclear ribonucleoprotein A/B	AB016536 Rattus norvegicus mRNA for AlF-C1, complete cds
AB016800_at	Dhcr7	7-dehydrocholesterol reductase	AB016800 Rattus norvegicus mRNA for 7-dehydrocholesterol reductase, complete cds
AB016800_g_at	Dhcr7	7-dehydrocholesterol reductase	AB016800 Rattus norvegicus mRNA for 7-dehydrocholesterol reductase, complete cds
AB016931_s_at	Edg5	endothelial differentiation, sphingolipid G-protein-coupled receptor, 5	AB016931 Rattus norvegicus mRNA for AGR16, complete cds
AB017044exon_at
AB017044exon_g_at
AB017140_at	Homer1	homer, neuronal immediate early gene, 1	AB017140 Rattus norvegicus mRNA for PSD-Zip45, complete cds
AB017140_g_at	Homer1	homer, neuronal immediate early gene, 1	AB017140 Rattus norvegicus mRNA for PSD-Zip45, complete cds
AB017170_s_at	Slit1	slit homolog 1 (Drosophila)	AB017170 Rattus norvegicus mRNA for Slit-1 protein, partial cds
AB017188_at	Psmd4	proteasome (prosome, macropain) 26S subunit, non-ATPase,4	AB017188 Rattus norvegicus mRNA for antisecretory factor, complete cds
AB017188_g_at	Psmd4	proteasome (prosome, macropain) 26S subunit, non-ATPase,4	AB017188 Rattus norvegicus mRNA for antisecretory factor, complete cds
AB017260_s_at	Slc22a5	solute carrier family 22, member 5	AB017260 Rattus norvegicus mRNA for high-affinity carnitine transporter, complete cds
AB017544_at	Pex14	peroxisomal biogenesis factor 14	AB017544 Rattus norvegicus Pex14 mRNA for peroxisomal membrane anchor protein, complete cds
AB017544_g_at	Pex14	peroxisomal biogenesis factor 14	AB017544 Rattus norvegicus Pex14 mRNA for peroxisomal membrane anchor protein, complete cds
AB017596_at	Enpp1	ectonucleotide pyrophosphatase/phosphodiesterase 1	AB017596 Rattus norvegicus PC1 mRNA for plasma cell membrane glycoprotein, partial cds
AB017655_s_at	Chrm2	muscarinic receptor m2	AB017655 Rattus norvegicus mRNA for muscarinic receptor m2, complete cds
AB017656_s_at	Chrm3	cholinergic receptor, muscarinic 3	AB017656 Rattus norvegicus mRNA for muscarinic receptor m3, complete cds
AB017711_at	LOC83503	polymerase II	AB017711 Rattus norvegicus mRNA for RNA polymerase II, complete cds
AB017820_at	Kl	Klotho	AB017820 Rattus norvegicus mRNA for Klotho, complete cds
AB017912_at	Madh2	MAD homolog 2 (Drosophila)	AB017912 Rattus norvegicus mRNA for Smad2 protein, complete cds
AB017912_g_at	Madh2	MAD homolog 2 (Drosophila)	AB017912 Rattus norvegicus mRNA for Smad2 protein, complete cds
AB018049_s_at	Siat9	sialyltransferase 9 (CMP-NeuAc:lactosylceramide alpha-2,3-sialyltransferase; GM3 synthase)	AB018049 Rattus norvegicus mRNA for GM3 synthase, complete cds
AB018081_at	Camkk2	Ca+/Calmodulin-dependent protein kinase kinase beta (CaM-kinase kinase beta)	AB018081 Rattus norvegicus mRNA for Ca+/Calmodulin-dependent protein kinase kinase beta (CaM-kinase kinase beta), complete cds
AB018104cds_s_at	Olr1	oxidised low density lipoprotein (lectin-like) receptor 1	AB018104cds AB018097S8 Rattus norvegicus gene for lectin-like oxidized low-density lipoprotein receptor, exon 8 and complete cds
AB019145_s_at	Rgs9	regulator of G-protein signaling 9	AB019145 Rattus norvegicus mRNA for regulator of G-protein signaling 9 (RGS9), complete cds
AB019393_at	Myoc	myocilin	AB019393 Rattus norvegicus mRNA for myocilin, complete cds
AB019576_at	Timeless	timeless (Drosophila) homolog	AB019576 Rattus norvegicus mRNA for rTIM, complete cds
AB019693_at	HP33	HP33	AB019693 Rattus norvegicus HP33 mRNA, complete cds
AB020019_at	Lyst	lysosomal trafficking regulator	AB020019 Rattus norvegicus mRNA for BEIGE, complete cds
AB020504_at	Pmf31	PMF32 protein	AB020504 Rattus norvegicus mRNA for PMF31, complete cds
AB020504_g_at	Pmf31	PMF32 protein	AB020504 Rattus norvegicus mRNA for PMF31, complete cds
AB020879_at	Homer3	homer, neuronal immediate early gene, 3	AB020879 Rattus norvegicus mRNA for Vesl-3, complete cds
AB022014_at	Psmd10	proteasome (prosome, macropain) 26S subunit, non-ATPase, 10	AB022014 Rattus norvegicus mRNA for gankyrin homologue, complete cds
AB022209_s_at	Hnrpf	ribonucleoprotein F	AB022209 Rattus norvegicus mRNA for ribonucleoprotein F, complete cds
AF000114_at	Cntnap1	contactin associated protein 1	AF000114 Rattus norvegicus paranodin mRNA, complete cds /cds=(141,4286) /gb=AF000114 /gi=2228764 /ug=Rn.10703 /len=5350
AF000139_s_at	Cyp27b1	cytochrome P450, subfamily 27b, polypeptide 1	AF000139 RNAF000139 Rattus norvegicus 25-hydroxyvitamin D 1-hydroxylase (CYP1) mRNA, complete cds
AF000144_at
AF000368_at	Scn9a	sodium channel, voltage-gated, type 9, alpha polypeptide	AF000368 Rattus norvegicus voltage-gated sodium channel mRNA, complete cds /cds=(0,5954) /gb=AF000368 /gi=2501837 /ug=Rn.10831 /len=9316
AF000423_at	Syt11	synaptotagmin 11	AF000423 Rattus norvegicus synaptotagmin XI mRNA, complete cds /cds=(242,1534) /gb=AF000423 /gi=2130631 /ug=Rn.9805 /len=2426
AF000578_at	Cdc5l	cell division cycle 5-like (S. pombe)	AF000578 Rattus norvegicus Cdc5-like protein mRNA, partial cds /cds=(0,1571) /gb=AF000578 /gi=2130652 /ug=Rn.11419 /len=1887
AF000898_at	p58/p45	nucleoporin p58	AF000898 RNP58S01 Rattus norvegicus p58/p45 mRNA, alternatively spliced form, clone H6, partial cds
AF000899_at
AF000899_g_at
AF000900_at	p58/p45	nucleoporin p58	AF000900 Rattus norvegicus nucleoporin p45 (p58/p45) mRNA, complete cds
AF000900_g_at	p58/p45	nucleoporin p58	AF000900 Rattus norvegicus nucleoporin p45 (p58/p45) mRNA, complete cds
AF000901_s_at	p58/p45	nucleoporin p58	AF000901 Rattus norvegicus p23 (p58/p45) mRNA, alternatively spliced, complete cds
AF000942_at	Id3	Inhibitor of DNA binding 3, dominant negative helix-loop-helix protein	AF000942 Rattus norvegicus Id3a mRNA, complete cds
AF000943_at	Gtf2a1	general transcription factor 2a, 1	AF000943 Rattus norvegicus TFIIA large subunit mRNA, complete cds
AF000973_s_at	Kcnn1	potassium intermediate/small conductance calcium-activated channel, subfamily N, member 1	AF000973 RNAF000973 Rattus norvegicus calcium-activated potassium channel (rSK1) mRNA, complete cds
AF001417_s_at	Copeb	core promoter element binding protein	AF001417 Rattus norvegicus zinc finger protein mRNA, complete cds
AF001423_at	Grin2a	glutamate receptor, ionotropic, N-methyl D-aspartate 2A	AF001423 Rattus norvegicus N-methyl-D-aspartate receptor NMDAR2A subunit mRNA, complete cds /cds=(89,4483) /gb=AF001423 /gi=2155309 /ug=Rn.9710 /len=6369
AF001898_at	Aldh1a1	aldehyde dehydrogenase family 1, member A1	AF001898 Rattus norvegicus aldehyde dehydrogenase (ALDH) mRNA, complete cds /cds=(28,1533) /gb=AF001898 /gi=2183216 /ug=Rn.6132 /len=2095
AF001953_at	Gnb5	guanine nucleotide binding protein beta 5	AF001953 Rattus norvegicus G protein beta 5 subunit mRNA, partial cds
AF001953_g_at	Gnb5	guanine nucleotide binding protein beta 5	AF001953 Rattus norvegicus G protein beta 5 subunit mRNA, partial cds
AF002251_at	Maxp1	protein interacting with guanine nucleotide exchange factor	AF002251 Rattus norvegicus Maxp1 mRNA, complete cds /cds=(128,1369) /gb=AF002251 /gi=2459832 /ug=Rn.10824 /len=3471
AF002281_at	Pdlim3	actinin alpha 2 associated LIM protein	AF002281 Rattus norvegicus alpha-actinin-2 associated LIM protein mRNA, complete cds /cds=(99,1187) /gb=AF002281 /gi=3138921 /ug=Rn.13361 /len=1586
AF003008_at	Mxi1	Max interacting protein 1	AF003008 Rattus norvegicus Mxi1 protein (rMxi1) mRNA, complete cds /cds=(0,686) /gb=AF003008 /gi=2213872 /ug=Rn.1297 /len=910
AF003523_s_at	Bad	bcl-2 associated death agonist	AF003523 Rattus norvegicus Bcl-2 associated death promoter (BAD) mRNA, complete cds
AF003598_at	Itgb7	integrin beta 7	AF003598 Rattus norvegicus integrin beta-7 subunit mRNA, partial cds /cds=(0,1922) /gb=AF003598 /gi=2196783 /ug=Rn.10767 /len=2146
AF003825_s_at	Gfra2	glial cell line derived neurotrophic factor family receptor alpha 2	AF003825 Rattus norvegicus GDNF receptor-beta mRNA, partial cds
AF003835_at	Idi1	isopentenyl-diphosphate delta isomerase	AF003835 Rattus norvegicus isopentenyl diphosphate-dimethylallyl diphosphate isomerase mRNA, complete cds /cds=(385,1068) /gb=AF003835 /gi=2253700 /ug=Rn.10780 /len=1182
AF003904mRNA_at
AF003904mRNA_g_at	Crhbp	corticotropin releasing hormone binding protein	AF003904mRNA RNCRHBP7 Rattus norvegicus CRH-binding protein, exon 7, and complete cds
AF003926_at	Nr2f6	nuclear receptor subfamily 2, group F, member 6	AF003926 Rattus norvegicus ovalbumin upstream promoter gamma nuclear receptor rCOUPg mRNA, complete cds /cds=(211,1383) /gb=AF003926 /gi=2197122 /ug=Rn.6042 /len=1753
AF003998_at	Bet1l	blocked early in transport 1 homolog (S. cerevisiae)-like	AF003998 Rattus norvegicus Golgi SNARE GS15 mRNA, complete cds /cds=(87,422) /gb=AF003998 /gi=2316077 /ug=Rn.10790 /len=450
AF004017_at	Slc4a4	solute carrier family 4, member 4	AF004017 Rattus norvegicus electrogenic Na+ bicarbonate cotransporter (NBC) mRNA, complete cds /cds=(23,3130) /gb=AF004017 /gi=2897074 /ug=Rn.11114 /len=3449
AF004218_s_at	Oprs1	opioid receptor, sigma 1	AF004218 Rattus norvegicus brain sigma receptor mRNA, complete cds
AF004431_at	Nkx6a	NK homeobox (Drosophila), family 6, A	AF004431 Rattus norvegicus homeodomain protein Nkx6.1 (nkx6.1) mRNA, complete cds /cds=(788,1885) /gb=AF004431 /gi=2218136 /ug=Rn.11387 /len=3201
AF004661_at	Masp1	mannose-binding protein associated serine protease-1	AF004661 Rattus norvegicus Ra-reactive factor serine protease p100 mRNA, partial cds
AF004811_at	Msn	moesin	AF004811 Rattus norvegicus moesin mRNA, complete cds /cds=(98,1831) /gb=AF004811 /gi=2218138 /ug=Rn.10773 /len=2099
AF004840_at	Cdo	immunoglobulin superfamily member	AF004840 Rattus norvegicus CDO (cdo) mRNA, complete cds /cds=(96,3824) /gb=AF004840 /gi=2406627 /ug=Rn.10818 /len=4495
AF004953_at	Chad	chondroadherin	AF004953 Rattus norvegicus chondroadherin mRNA, complete cds /cds=(51,1127) /gb=AF004953 /gi=2947104 /ug=Rn.9899 /len=1663
AF005099_at	Nptxr	neuronal pentraxin receptor	AF005099 Rattus norvegicus neuronal pentraxin receptor mRNA, complete cds /cds=(147,1631) /gb=AF005099 /gi=2253262 /ug=Rn.16237 /len=5545	[SUMMARY:] The protein encoded by this gene is an integral membrane protein, and functions as a neuronal receptor. It is thought to mediate neuronal uptake of the snake venom toxin, taipoxin, and its transport into the synapses. Studies in rat indicate that translation of this mRNA initiates at a non-AUG (CUG) codon. This position is also conserved in human and mouse.
AF005720mRNA#3_s_at	Clcn2	chloride channel 2	AF005720mRNA#3 Rattus norvegicus chloride channel (ClC-2) gene, alternatively spliced products, complete cds /cds=(153,1628) /gb=AF005720 /gi=2873366 /ug=Rn.11073 /len=3113
AF006617_at	Stch	stress 70 protein chaperone, microsome-associated, 60kD human homolog	AF006617 Rattus norvegicus microsomal stress 70 protein ATPase core (Stch) mRNA, complete cds /cds=(3,1418) /gb=AF006617 /gi=2352620 /ug=Rn.11050 /len=1731
AF006619_s_at	Nos2	nitric oxide synthase 2, inducible	AF006619 Rattus norvegicus Dahl/Rapp S (salt-sensitive) inducible nitric oxide synthase NOS2 mRNA, partial cds
AF006664_at	Csx	NK2 transcription factor related, locus 5 (Drosophila)	AF006664 Rattus norvegicus tinman homolog (rNKx-2.5) mRNA, complete cds /cds=(93,1049) /gb=AF006664 /gi=2246649 /ug=Rn.6179 /len=1342
AF007107_s_at	Cyb5	cytochrome b5	AF007107 Rattus norvegicus soluble cytochrome b5 mRNA, complete cds /cds=(30,332) /gb=AF007107 /gi=2257954 /ug=Rn.1055 /len=520
AF007554_at	Muc1	mucin 1	AF007554 Rattus norvegicus mucin 1 (Muc1) mRNA, partial cds /cds=(0,224) /gb=AF007554 /gi=2253443 /ug=Rn.10779 /len=447
AF007583_at	Colq	collagen-like tail subunit (single strand of homotrimer) of asymmetric acetylcholinesterase	AF007583 Rattus norvegicus acetylcholinesterase-associated collagen (COLQ) mRNA, complete cds /cds=(45,1421) /gb=AF007583 /gi=2564193 /ug=Rn.10841 /len=2731
AF007758_at	Snca	synuclein, alpha	AF007758 Rattus norvegicus synuclein 1 mRNA, complete cds /cds=(27,449) /gb=AF007758 /gi=2218253 /ug=Rn.1827 /len=1006
AF007758_g_at	Snca	synuclein, alpha	AF007758 Rattus norvegicus synuclein 1 mRNA, complete cds /cds=(27,449) /gb=AF007758 /gi=2218253 /ug=Rn.1827 /len=1006
AF007836_at	Rim1	Rim1 protein	AF007836 Rattus norvegicus rab3 effector (RIM) mRNA, alternatively spliced, complete cds /cds=(414,5075) /gb=AF007836 /gi=2317777 /ug=Rn.10799 /len=5655
AF007890_at	LOC246267	resection-induced TPI (rs11)	AF007890 Rattus norvegicus resection-induced TPI (rs11) mRNA, complete cds
AF008114_at	Akap4	75 kDa fibrous sheath protein	AF008114 Rattus norvegicus 75 kDa fibrous sheath protein mRNA, complete cds /cds=(54,2597) /gb=AF008114 /gi=2253122 /ug=Rn.10777 /len=2786
AF008439_at	Slc11a2	solute carrier family 11 member 2	AF008439 Rattus norvegicus natural resistance-associated macrophage protein 2 (Nramp2) mRNA, complete cds /cds=(104,1789) /gb=AF008439 /gi=2327066 /ug=Rn.11418 /len=4331
AF008439_g_at	Slc11a2	solute carrier family 11 member 2	AF008439 Rattus norvegicus natural resistance-associated macrophage protein 2 (Nramp2) mRNA, complete cds /cds=(104,1789) /gb=AF008439 /gi=2327066 /ug=Rn.11418 /len=4331
AF008554_at	IAG2	implantation-associated protein	AF008554 Rattus norvegicus implantation-associated protein (IAG2) mRNA, partial cds /cds=(0,926) /gb=AF008554 /gi=2258450 /ug=Rn.10782 /len=1087
AF008587_s_at	Hfe	hemochromatosis	AF008587 Rattus norvegicus hereditary hemochromatosis protein homolog (RT1-CAFe) mRNA, partial cds
AF008650_at	Gpr24	somatostatin receptor-like protein	AF008650 Rattus norvegicus somatostatin receptor-like protein (SLC1) mRNA, complete cds /cds=(22,1083) /gb=AF008650 /gi=2454485 /ug=Rn.10822 /len=1214
AF008912_at
AF009133_at	Klrd1	killer cell lectin-like receptor, subfamily D, member 1	AF009133 Rattus norvegicus CD94 (Cd94) mRNA, complete cds /cds=(262,801) /gb=AF009133 /gi=2267160 /ug=Rn.6025 /len=1099
AF009329_at	Bhlhb3	basic helix-loop-helix domain containing, class B3	AF009329 Rattus norvegicus enhancer-of-split and hairy-related protein 1 (SHARP-1) mRNA, complete cds /cds=(237,998) /gb=AF009329 /gi=2267586 /ug=Rn.10784 /len=3101
AF009330_at	Bhlhb2	basic helix-loop-helix domain containing, class B2	AF009330 Rattus norvegicus enhancer-of-split and hairy-related protein 2 (SHARP-2) mRNA, complete cds /cds=(319,1554) /gb=AF009330 /gi=2267588 /ug=Rn.10785 /len=2388
AF009511_at	Nkrp2	NKR-P2, ortholog of human NKG2D	AF009511 Rattus norvegicus NKR-P2 (Nkrp2) mRNA, complete cds /cds=(47,694) /gb=AF009511 /gi=3090858 /ug=Rn.14544 /len=1110
AF009603_at	Sh3d2a	SH3 domain protein 2A	AF009603 Rattus norvegicus SH3p4 mRNA, partial cds /cds=(0,746) /gb=AF009603 /gi=2293467 /ug=Rn.10787 /len=1103
AF009604_at	Sh3d2c1	SH3 domain protein 2 C1	AF009604 Rattus norvegicus SH3p13 mRNA, partial cds /cds=(0,875) /gb=AF009604 /gi=2293469 /ug=Rn.5909 /len=1216
AF009656mRNA_s_at	Hprt	hypoxanthine guanine phosphoribosyl transferase	AF009656mRNA RNHGPRT3 Rattus norvegicus hypoxanthine guanine phosphoribosyl transferase (hprt) gene, exon 3
AF009921_at	Naaladasel	N-acetylated alpha-linked acidic dipeptidase-like (ileal peptidase I100)	AF009921 Rattus norvegicus ileal peptidase I100 mRNA, complete cds /cds=(27,2264) /gb=AF009921 /gi=2653778 /ug=Rn.10856 /len=2570
AF010293_at	LOC286913	olfactory receptor (U131)	AF010293 Rattus norvegicus olfactory receptor (U131) mRNA, complete cds /cds=(210,1145) /gb=AF010293 /gi=2317703 /ug=Rn.10792 /len=1241
AF010464_at	Il7	interleukin 7	AF010464 Rattus norvegicus interleukin 7 (IL-7) mRNA, complete cds /cds=(20,484) /gb=AF010464 /gi=2317779 /ug=Rn.10793 /len=494
AF010466_s_at	Ifng	interferon gamma	AF010466 Rattus norvegicus interferon gamma (IFN-gamma) mRNA, complete cds
AF010597_s_at	Abcb11	ATP-binding cassette, sub-family B (MDR/TAP), member 11	AF010597 Rattus norvegicus P-glycoprotein sister (spgp) mRNA, complete cds
AF012282_at	LOC286992	peptide HP (rs14)	AF012282 Rattus norvegicus peptide HP (rs14) mRNA, complete cds
AF012347_at	Madh9	MAD homolog 9 (Drosophila)	AF012347 Rattus norvegicus Smad8 mRNA, complete cds /cds=(152,1456) /gb=AF012347 /gi=2689628 /ug=Rn.10862 /len=1611
AF012714_at	Minpp1	multiple inositol polyphosphate histidine phosphatase 1	AF012714 Rattus norvegicus hepatic multiple inositol polyphosphate phosphatase (MIPP1) mRNA, partial cds /cds=(0,1325) /gb=AF012714 /gi=2623543 /ug=Rn.2615 /len=2261
AF012887_at	Syl	syncollin	AF012887 Rattus norvegicus sip9 mRNA, partial cds
AF012887_g_at	Syl	syncollin	AF012887 Rattus norvegicus sip9 mRNA, partial cds
AF012891_at	Sfrp4	secreted frizzled-related protein 4	AF012891 Rattus norvegicus frizzled related protein frpAP mRNA, complete cds /cds=(94,1140) /gb=AF012891 /gi=2293563 /ug=Rn.10788 /len=1910
AF013144_at	Cpg21	MAP-kinase phosphatase (cpg21)	AF013144 Rattus norvegicus MAP-kinase phosphatase (cpg21) mRNA, complete cds /cds=(174,1328) /gb=AF013144 /gi=2746069 /ug=Rn.10877 /len=2436
AF013145_at	Pdzk1	PDZ domain containing 1	AF013145 Rattus norvegicus Diphor-1 mRNA, complete cds /cds=(46,1470) /gb=AF013145 /gi=2331223 /ug=Rn.10800 /len=1953
AF013247_at	Cryba4	crystallin, beta A4	AF013247 Rattus norvegicus beta-A4 crystallin (beta-A4) mRNA, complete cds /cds=(35,625) /gb=AF013247 /gi=2338449 /ug=Rn.10802 /len=800
AF013248_at
AF013985_at	LOC84349	CD40 ligand	AF013985 Rattus norvegicus CD40 ligand mRNA, complete cds
AF014009_at	Prdx6	peroxiredoxin 6	AF014009 Rattus norvegicus acidic calcium-independent phospholipase A2 (aiPLA2) mRNA, complete cds /cds=(20,694) /gb=AF014009 /gi=2317734 /ug=Rn.42 /len=856
AF014365_i_at	Cd44	CD44 antigen	AF014365 Rattus norvegicus CD44 mRNA, alternatively spliced, partial cds
AF014365_s_at	Cd44	CD44 antigen	AF014365 Rattus norvegicus CD44 mRNA, alternatively spliced, partial cds
AF014503_at	Nupr1	nuclear protein 1	AF014503 Rattus norvegicus p8 mRNA, complete cds /cds=(54,296) /gb=AF014503 /gi=2735928 /ug=Rn.11182 /len=592
AF014827_at	Figf	c-fos induced growth factor (vascular endothelial growth factor D)	AF014827 Rattus norvegicus vascular endothelial growth factor D (VEGF-D) mRNA, complete cds /cds=(269,1249) /gb=AF014827 /gi=2323338 /ug=Rn.10796 /len=1491
AF015304_at	Slc29a1	solute carrier family 29, member 1	AF015304 Rattus norvegicus equilbrative nitrobenzylthioinosine-sensitive nucleoside transporter mRNA, complete cds /cds=(4,1377) /gb=AF015304 /gi=2656136 /ug=Rn.5814 /len=1766
AF015305_at	Slc29a2	solute carrier family 29, member 2	AF015305 Rattus norvegicus equilbrative nitrobenzylthioinosine-insensitive nucleoside transporter mRNA, complete cds /cds=(157,1527) /gb=AF015305 /gi=2656138 /ug=Rn.7203 /len=1678
AF015719_s_at	Il15	interleukin 15	AF015719 Rattus norvegicus interleukin-15 (IL-15) mRNA, complete cds
AF015728_s_at	Cngb1	cyclic nucleotide-gated channel beta subunit 1	AF015728 Rattus norvegicus cyclic nucleotide-gated cation channel alpha subunit mRNA, partial cds
AF015911_at	Nac-1	NAC-1 protein	AF015911 Rattus norvegicus NAC-1 protein (NAC-1) mRNA, complete cds /cds=(134,1678) /gb=AF015911 /gi=2384731 /ug=Rn.11171 /len=2046
AF015953_at	Arntl	aryl hydrocarbon receptor nuclear translocator-like	AF015953 Rattus norvegicus TIC (TIC) mRNA, complete cds /cds=(25,1797) /gb=AF015953 /gi=3211719 /ug=Rn.14532 /len=2321
AF016047_at	Pafah1b3	platelet-activating factor acetylhydrolase, isoform 1b, alpha1 subunit	AF016047 Rattus norvegicus platelet-activating factor acetylhydrolase alpha 1 subunit (PAF-AH alpha 1) gene, complete cds /cds=(0,698) /gb=AF016047 /gi=2501856 /ug=Rn.17971 /len=699
AF016178_at	LOC286915	putative pheromone receptor (Go-VN1)	AF016178 Rattus norvegicus putative pheromone receptor (Go-VN1) mRNA, complete cds /cds=(961,2607) /gb=AF016178 /gi=2367604 /ug=Rn.10806 /len=2800
AF016179_at	LOC286981	putative pheromone receptor (Go-VN2)	AF016179 Rattus norvegicus putative pheromone receptor (Go-VN2) mRNA, complete cds /cds=(272,2578) /gb=AF016179 /gi=2367606 /ug=Rn.10807 /len=3570
AF016180_at	LOC286983	putative pheromone receptor (Go-VN3)	AF016180 Rattus norvegicus putative pheromone receptor (Go-VN3) mRNA, complete cds /cds=(1180,3183) /gb=AF016180 /gi=2367608 /ug=Rn.10808 /len=3549
AF016181_at	LOC286984	putative pheromone receptor (Go-VN4)	AF016181 Rattus norvegicus putative pheromone receptor (Go-VN4) mRNA, complete cds /cds=(125,2725) /gb=AF016181 /gi=2367610 /ug=Rn.10809 /len=4450
AF016182_at	LOC286914	putative pheromone receptor (Go-VN5)	AF016182 Rattus norvegicus putative pheromone receptor (Go-VN5) mRNA, complete cds /cds=(289,2628) /gb=AF016182 /gi=2367612 /ug=Rn.10810 /len=2890
AF016183_at	LOC286982	putative pheromone receptor (Go-VN6)	AF016183 Rattus norvegicus putative pheromone receptor (Go-VN6) mRNA, complete cds /cds=(111,1763) /gb=AF016183 /gi=2367614 /ug=Rn.10811 /len=3307
AF016184_at	LOC286985	putative pheromone receptor (Go-VN7)	AF016184 Rattus norvegicus putative pheromone receptor (Go-VN7) mRNA, complete cds /cds=(24,2417) /gb=AF016184 /gi=2367616 /ug=Rn.10812 /len=3909
AF016185_s_at	LOC286986	putative pheromone receptor Go-VN13C	AF016185 Rattus norvegicus putative pheromone receptor (Go-VN13C) mRNA, complete cds /cds=(37,2445) /gb=AF016185 /gi=2367618 /ug=Rn.10813 /len=3339
AF016191_at	erg3	potassium channel erg3	AF016191 Rattus norvegicus potassium channel (erg3) mRNA, complete cds /cds=(182,3769) /gb=AF016191 /gi=2745726 /ug=Rn.10874 /len=3807
AF016247_at	Ddr2	discoidin domain receptor family, member 2	AF016247 Rattus norveigicus RTK40 homolog (tyro10) mRNA, complete cds
AF016247_g_at	Ddr2	discoidin domain receptor family, member 2	AF016247 Rattus norveigicus RTK40 homolog (tyro10) mRNA, complete cds
AF016252_at	Neb2	nuerabin 2	AF016252 Rattus norvegicus Spinophilin mRNA, complete cds /cds=(513,2966) /gb=AF016252 /gi=2462850 /ug=Rn.6764 /len=4505
AF016269_at	Klk6	kallikrein 6	AF016269 Rattus norvegicus myelencephalon specific protease mRNA, complete cds /cds=(184,939) /gb=AF016269 /gi=2853365 /ug=Rn.10732 /len=1081
AF016296_at	Nrp	neuropilin	AF016296 Rattus norvegicus neuropilin mRNA, complete cds /cds=(143,2912) /gb=AF016296 /gi=2367638 /ug=Rn.10815 /len=3446
AF016297_at	Nrp2	neuropilin-2	AF016297 Rattus norvegicus neuropilin-2 mRNA, complete cds /cds=(311,3088) /gb=AF016297 /gi=2367640 /ug=Rn.10816 /len=3371
AF016387_at	Rxrg	retinoid X receptor gamma	AF016387 Rattus norvegicus retinoid X receptor gamma (RXRgamma) mRNA, partial cds
AF016387_g_at	Rxrg	retinoid X receptor gamma	AF016387 Rattus norvegicus retinoid X receptor gamma (RXRgamma) mRNA, partial cds
AF016503_s_at	Pcolce	procollagen C-proteinase enhancer protein	AF016503 Rattus norvegicus procollagen C-proteinase enhancer protein (PCPE) mRNA, complete cds
AF016702mRNA_at
AF016900_at	Ltbp3	latent transforming growth factor beta binding protein 3	AF016900 Rattus norvegicus latent TGF-beta binding protein-3 (LTBP-3) mRNA, partial cds
AF016901_s_at	Ltbp2	latent transforming growth factor beta binding protein 2	AF016901 Rattus norvegicus latent TGF-beta binding protein-2 (LTBP-2) mRNA, partial cds
AF017251_at	Pld1	phospholipase D1	AF017251 Rattus norvegicus phospholipase D (PLDs) mRNA, complete cds
AF017393_at	Cyp2f1	cytochrome P450, subfamily 2F, polypeptide 1	AF017393 Rattus norvegicus cytochrome P4502F4 (CYP4502F4) mRNA, complete cds /cds=(12,1487) /gb=AF017393 /gi=2394289 /ug=Rn.10817 /len=1748
AF017437_at	Cd47	integrin-associated protein	AF017437 Rattus norvegicus integrin-associated protein form 4 (IAP) mRNA, complete cds /cds=(10,966) /gb=AF017437 /gi=2394317 /ug=Rn.10723 /len=1183
AF017437_g_at	Cd47	integrin-associated protein	AF017437 Rattus norvegicus integrin-associated protein form 4 (IAP) mRNA, complete cds /cds=(10,966) /gb=AF017437 /gi=2394317 /ug=Rn.10723 /len=1183
AF017637_at	Cpz	carboxypeptidase Z	AF017637 Rattus norvegicus, PC12 cells, carboxypeptidase Z mRNA, complete cds /cds=(63,2021) /gb=AF017637 /gi=2921087 /ug=Rn.11056 /len=2150
AF017756_at	Axin	GSK-3beta interacting protein rAxin	AF017756 Rattus norvegicus GSK-3beta interacting protein rAxin mRNA, complete cds /cds=(198,2696) /gb=AF017756 /gi=2982197 /ug=Rn.11210 /len=3434
AF017757_at	Axin2	axin2	AF017757 Rattus norvegicus GSK-3beta interacting protein Axil mRNA, complete cds /cds=(84,2600) /gb=AF017757 /gi=3080758 /ug=Rn.14542 /len=3193
AF018261_at	Epn1	Epsin 1	AF018261 Rattus norvegicus EH domain binding protein Epsin mRNA, complete cds
AF019043_at	Dnm1l	dynamin 1-like	AF019043 Rattus norvegicus dynamin-like protein (DLP1) mRNA, complete cds /cds=(737,3004) /gb=AF019043 /gi=2425051 /ug=Rn.10830 /len=3845
AF019565_at	HcRt	hypocretin	AF019565 Rattus norvegicus preprohypocretin mRNA, complete cds /cds=(91,483) /gb=AF019565 /gi=2895193 /ug=Rn.7628 /len=569
AF019624_at	Gdf8	growth differentiation factor 8	AF019624 Rattus norvegicus myostatin (MSTN) mRNA, complete cds
AF019628_at	Abcc9	ATP-binding cassette, sub-family C (CFTR/MRP), member 9	AF019628 Rattus norvegicus sulfonylurea receptor 2B mRNA, complete cds
AF019974_at	Chgb	chromogranin B	AF019974 Rattus norvegicus chromogranin B (Chgb) mRNA, complete cds /cds=(63,2090) /gb=AF019974 /gi=2465397 /ug=Rn.11090 /len=2337
AF020045_at	Itgae	integrin alpha E1, epithelial-associated	AF020045 Rattus norvegicus integrin alpha E1 mRNA, complete cds
AF020046_i_at	Itgae	integrin alpha E1, epithelial-associated	AF020046 Rattus norvegicus integrin alpha E2 mRNA, partial cds
AF020046_s_at	Itgae	integrin alpha E1, epithelial-associated	AF020046 Rattus norvegicus integrin alpha E2 mRNA, partial cds
AF020210_s_at	Dnm1l	dynamin 1-like	AF020210 Rattus norvegicus DLP1 splice variant 4 (DLP1) mRNA, partial cds
AF020211_s_at	Dnm1l	dynamin 1-like	AF020211 Rattus norvegicus DLP1 splice variant 1 (DLP1) mRNA, partial cds
AF020212_s_at	Dnm1l	dynamin 1-like	AF020212 Rattus norvegicus DLP1 splice variant 2 (DLP1) mRNA, partial cds
AF020618_at	Myd116	myeloid differentiation primary response gene 116	AF020618 Rattus norvegicus progression elevated gene 3 protein mRNA, complete cds
AF020618_g_at	Myd116	myeloid differentiation primary response gene 116	AF020618 Rattus norvegicus progression elevated gene 3 protein mRNA, complete cds
AF020712_at	Kcnmb1	potassium large conductance calcium-activated channel, subfamily M, beta member 1	AF020712 Rattus norvegicus Maxi potassium channel beta subunit mRNA, complete cds /cds=(313,888) /gb=AF020712 /gi=2444423 /ug=Rn.10820 /len=1267
AF020756_s_at	P2rx2	purinergic receptor P2X, ligand-gated ion channel, 2	AF020756 Rattus norvegicus P2X2-3 receptor (P2X2) mRNA, complete cds /cds=(17,1354) /gb=AF020756 /gi=2738916 /ug=Rn.10991 /len=1479
AF020757_s_at	P2rx2	purinergic receptor P2X, ligand-gated ion channel, 2	AF020757 Rattus norvegicus P2X2-4 receptor (P2X2) mRNA, complete cds /cds=(17,577) /gb=AF020757 /gi=2738918 /ug=Rn.10991 /len=1318
AF020758_at	P2rx2	purinergic receptor P2X, ligand-gated ion channel, 2	AF020758 Rattus norvegicus P2X2-5 receptor (P2X2) mRNA, complete cds /cds=(17,418) /gb=AF020758 /gi=2738920 /ug=Rn.10991 /len=1704
AF020758_g_at	P2rx2	purinergic receptor P2X, ligand-gated ion channel, 2	AF020758 Rattus norvegicus P2X2-5 receptor (P2X2) mRNA, complete cds /cds=(17,418) /gb=AF020758 /gi=2738920 /ug=Rn.10991 /len=1704
AF021137_s_at	Kcnj2	potassium inwardly-rectifying channel, subfamily J, member 2	AF021137 Rattus norvegicus inward rectifier potassium channel (IRK1) mRNA, complete cds
AF021349_at	Klrc2	killer cell lectin-like receptor subfamily C, member 2	AF021349 Rattus norvegicus natural killer cell protein group 2-C (NKG2C) mRNA, complete cds /cds=(27,719) /gb=AF021349 /gi=2921743 /ug=Rn.9894 /len=1303
AF021350_at	Klrc1	killer cell lectin-like receptor subfamily C, member 1	AF021350 Rattus norvegicus natural killer cell protein group 2-A (NKG2A) mRNA, partial cds /cds=(0,697) /gb=AF021350 /gi=2921745 /ug=Rn.9895 /len=1207
AF021882_s_at	Ptgds2	prostaglandin D2 synthase 2	AF021882 Rattus norvegicus glutathione-dependent prostaglandin D synthase mRNA, partial cds
AF021923_at	Slc24a2	solute carrier family 24 (sodium/potassium/calcium exchanger), member 2	AF021923 Rattus norvegicus potassium-dependent sodium-calcium exchanger (NCKX2) mRNA, complete cds /cds=(148,2160) /gb=AF021923 /gi=2662460 /ug=Rn.10859 /len=8942
AF021935_at	Pk428	Ser-Thr protein kinase related to the myotonic dystrophy protein kinase	AF021935 Rattus norvegicus mytonic dystrophy kinase-related Cdc42-binding kinase (MRCK) mRNA, complete cds /cds=(529,5727) /gb=AF021935 /gi=2736150 /ug=Rn.10871 /len=6335
AF021936_at	Cdc42bpb	Cdc42-binding protein kinase beta	AF021936 Rattus norvegicus myotonic dystrophy kinase-related Cdc42-binding kinase MRCK-beta (MRCK-beta) mRNA, complete cds /cds=(48,5156) /gb=AF021936 /gi=2736152 /ug=Rn.10872 /len=5333
AF022081_at	Rnf4	ring finger protein 4	AF022081 Rattus norvegicus small nuclear RING finger protein mRNA, complete cds
AF022083_s_at	Gnb1	guanine nucleotide binding protein, beta 1	AF022083 Rattus norvegicus guanine nucleotide binding protein beta 1 subunit mRNA, partial cds /cds=(0,110) /gb=AF022083 /gi=2582389 /ug=Rn.7106 /len=710
AF022085_at
AF022136_at	Gja5	gap junction membrane channel protein alpha 5	AF022136 Rattus norvegicus connexin 40 (GJA5) gene, partial cds /cds=(0,480) /gb=AF022136 /gi=2674103 /ug=Rn.10851 /len=2418
AF022147_at	Itmap1	integral membrane-associated protein 1	AF022147 Rattus norvegicus uterus-ovary specific putative transmembrane protein (uo) mRNA, complete cds /cds=(252,2075) /gb=AF022147 /gi=2460315 /ug=Rn.10825 /len=2261
AF022147_g_at	Itmap1	integral membrane-associated protein 1	AF022147 Rattus norvegicus uterus-ovary specific putative transmembrane protein (uo) mRNA, complete cds /cds=(252,2075) /gb=AF022147 /gi=2460315 /ug=Rn.10825 /len=2261
AF022247_at	Cubn	cubilin (intrinsic factor-cobalamin receptor)	AF022247 Rattus norvegicus intrinsic factor-B12 receptor precursor (CUBILIN) mRNA, complete cds /cds=(0,10871) /gb=AF022247 /gi=2961489 /ug=Rn.3236 /len=11249
AF022729_at	Hnk-1st	HNK-1 sulfotransferase	AF022729 Rattus norvegicus HNK-1 sulfotransferase mRNA, complete cds /cds=(257,1327) /gb=AF022729 /gi=2660715 /ug=Rn.11224 /len=2631
AF022742cds_at	Thbd	thrombomodulin	AF022742cds Rattus norvegicus thrombomodulin precursor gene, promoter region and partial cds
AF022774_at	Rph3al	rabphilin 3A-like (without C2 domains)	AF022774 Rattus norvegicus rabphilin-3a related protein mRNA, complete cds /cds=(41,949) /gb=AF022774 /gi=2766603 /ug=Rn.10986 /len=1934
AF022774_g_at	Rph3al	rabphilin 3A-like (without C2 domains)	AF022774 Rattus norvegicus rabphilin-3a related protein mRNA, complete cds /cds=(41,949) /gb=AF022774 /gi=2766603 /ug=Rn.10986 /len=1934
AF022819_at	Kcnk1	putative potassium channel TWIK	AF022819 Rattus norvegicus putative potassium channel TWIK mRNA, complete cds
AF022952_at	Vegfb	vascular endothelial growth factor B	AF022952 Rattus norvegicus vascular endothelial growth factor B mRNA, partial cds
AF023087_s_at	Egr1	early growth response 1	AF023087 Rattus norvegicus nerve growth factor induced factor A mRNA, partial 3'UTR
AF023302_s_at	Flot2	flotillin 2	AF023302 Rattus norvegicus reggie1-1 mRNA, complete cds
AF023621_at	Sort1	sortilin 1	AF023621 Rattus norvegicus sortilin mRNA, partial cds
AF023657_at	Enman	endo-alpha-mannosidase	AF023657 Rattus norvegicus endo-alpha-D-mannosidase (Enman) mRNA, complete cds /cds=(88,1443) /gb=AF023657 /gi=2642186 /ug=Rn.10855 /len=2552
AF024712cds_at
AF025308_f_at
AF025424_at	Rpo1-2	RNA polymerase I (127 kDa subunit)	AF025424 Rattus norvegicus RNA polymerase I 127 kDa subunit mRNA, complete cds /cds=(58,3465) /gb=AF025424 /gi=2739047 /ug=Rn.11420 /len=3769
AF025425_at	Rpo1-4	RNA polymerase I (194 kDa subunit)	AF025425 Rattus norvegicus RNA polymerase I 194 kDa subunit (RPA1) mRNA, complete cds /cds=(56,5206) /gb=AF025425 /gi=2739049 /ug=Rn.24877 /len=6018
AF025506_at	Rabac1	rab acceptor 1 (prenylated)	AF025506 Rattus norvegicus prenylated rab acceptor 1 (PRA1) mRNA, complete cds /cds=(90,647) /gb=AF025506 /gi=2564204 /ug=Rn.3906 /len=836
AF025670_at	Casp6	caspase 6	AF025670 Rattus norvegicus caspase 6 (Mch2) mRNA, complete cds
AF025670_g_at	Casp6	caspase 6	AF025670 Rattus norvegicus caspase 6 (Mch2) mRNA, complete cds
AF025671_s_at	Casp2	caspase 2	AF025671 Rattus norvegicus caspase 2 (Ich1) mRNA, partial cds
AF025819_at	Rbbp9	retinoblastoma-binding protein 9	AF025819 Rattus norvegicus Rb binding protein pBOG (rBOG) mRNA, complete cds
AF026476_at	Usf1	upstream transcription factor 1	AF026476 Rattus norvegicus transcription factor USF-1 mRNA, complete cds /cds=(0,932) /gb=AF026476 /gi=2583166 /ug=Rn.10845 /len=989
AF026504_at	Spa1	SPA-1 like protein p1294	AF026504 Rattus norvegicus SPA-1 like protein p1294 mRNA, complete cds /cds=(733,6201) /gb=AF026504 /gi=2555182 /ug=Rn.10835 /len=6400
AF026505_at	Argbp2	Arg/Abl-interacting protein ArgBP2	AF026505 Rattus norvegicus SH3-containing protein p4015 mRNA, complete cds /cds=(680,4270) /gb=AF026505 /gi=2555184 /ug=Rn.10836 /len=6331
AF026529_s_at	Stmn4	stathmin-like 4	AF026529 Rattus norvegicus stathmin-like-protein splice variant RB3' mRNA, complete cds /cds=(120,650) /gb=AF026529 /gi=2585992 /ug=Rn.5658 /len=1305
AF026554_at	Slc5a6	solute carrier family 5, member 6	AF026554 Rattus norvegicus sodium-dependent multi-vitamin transporter (SMVT) mRNA, complete cds /cds=(412,2316) /gb=AF026554 /gi=3015616 /ug=Rn.11105 /len=3075
AF027188UTR#1_at
AF027331_at	Grik3	glutamate receptor, ionotropic, kainate 3	AF027331 Rattus norvegicus kainate receptor GluR7b mRNA, complete cds /cds=(134,2866) /gb=AF027331 /gi=2598977 /ug=Rn.10452 /len=3633
AF027506_s_at	Slc24a2	solute carrier family 24 (sodium/potassium/calcium exchanger), member 2	AF027506 Rattus norvegicus potassium-dependent sodium-calcium exchanger (NCKX2) mRNA, alternatively spliced, partial cds
AF027571_s_at	Plcb4	phospholipase C, beta 4	AF027571 Rattus norvegicus phospholipase C-beta 4 isoform (PLC-b4) mRNA, partial cds
AF027954_at	Bok	Bcl-2-related ovarian killer protein	AF027954 Rattus norvegicus Bcl-2-related ovarian killer protein (Bok) mRNA, complete cds
AF027954_g_at	Bok	Bcl-2-related ovarian killer protein	AF027954 Rattus norvegicus Bcl-2-related ovarian killer protein (Bok) mRNA, complete cds
AF027984_at	Cacna1g	calcium channel, voltage-dependent, T type, alpha 1G subunit	AF027984 Rattus norvegicus low voltage-activated, T-type calcium channel alpha subunit (CACNA1G) mRNA, complete cds /cds=(384,7244) /gb=AF027984 /gi=2921748 /ug=Rn.9896 /len=7540
AF028603_s_at	P2rx2	purinergic receptor P2X, ligand-gated ion channel, 2	AF028603 Rattus norvegicus P2X2 purinoceptor isoform e (P2X2) mRNA, partial cds
AF028784cds#1_s_at
AF028784mRNA#1_s_at
AF028784mRNA#2_at
AF029105_at	Apba1	amyloid beta (A4) precursor protein-binding, family A, APBA1: amyloid beta (A4) precursor protein-binding, family A, member 1 (X11)	AF029105 Rattus norvegicus Mint1 mRNA, complete cds /cds=(561,3080) /gb=AF029105 /gi=2625022 /ug=Rn.10850 /len=3901
AF029107_at	Apba2	amyloid beta (A4) precursor protein-binding, family A, member 2 (X11-like)	AF029107 Rattus norvegicus Mint2 mRNA, complete cds /cds=(239,2491) /gb=AF029107 /gi=2625026 /ug=Rn.11285 /len=2734
AF029109_at	Apba3	amyloid beta (A4) precursor protein-binding, family A, member 3 (X11-like 2)	AF029109 Rattus norvegicus mint 3 (mint 3) mRNA, complete cds /cds=(84,1793) /gb=AF029109 /gi=3169806 /ug=Rn.6924 /len=1939
AF029240_at
AF029240_g_at
AF029310_at	Trpv1	transient receptor potential cation channel, subfamily V, member 1	AF029310 Rattus norvegicus vanilloid receptor subtype 1 mRNA, complete cds /cds=(80,2596) /gb=AF029310 /gi=2570932 /ug=Rn.3073 /len=2847
AF029357cds_at
AF029690_at	Ogg1	8-oxoguanine-DNA-glycosylase	AF029690 Rattus norvegicus 8-oxoguanine-DNA-glycosylase (rogg1) mRNA, complete cds /cds=(33,1070) /gb=AF029690 /gi=3004864 /ug=Rn.22623 /len=1251
AF030050_at	Recc1	replication factor C	AF030050 Rattus norvegicus replication factor C mRNA, partial cds
AF030086UTR#1_at
AF030087UTR#1_at
AF030087UTR#1_g_at
AF030088UTR#1_at	Homer1	homer, neuronal immediate early gene, 1	AF030088UTR#1 Rattus norvegicus activity and neurotransmitter-induced early gene 3 (ania-3) mRNA, 3'UTR
AF030089UTR#1_at	Ania4	activity and neurotransmitter-induced early gene protein 4 (ania-4)	AF030089UTR#1 Rattus norvegicus activity and neurotransmitter-induced early gene 4 (ania-4) mRNA, 3'UTR
AF030090UTR#1_at
AF030091UTR#1_at	Ccnl	cyclin L	AF030091UTR#1 Rattus norvegicus activity and neurotransmitter-induced early gene 6 (ania-6) mRNA, 3'UTR
AF030091UTR#1_g_at	Ccnl	cyclin L	AF030091UTR#1 Rattus norvegicus activity and neurotransmitter-induced early gene 6 (ania-6) mRNA, 3'UTR
AF030163_s_at	Ucp3	uncoupling protein 3	AF030163 Rattus norvegicus uncoupling protein-3 (UCP3) mRNA, nuclear gene encoding mitochondrial protein, complete cds
AF030253_at	Viaat	vesicular inhibitory amino acid transporter	AF030253 Rattus norvegicus vesicular GABA transporter (VGAT) mRNA, complete cds /cds=(86,1663) /gb=AF030253 /gi=2587060 /ug=Rn.10846 /len=2392
AF030358_at	Cx3cl1	chemokine (C-X3-C motif) ligand 1	AF030358 Rattus norvegicus chemokine CX3C mRNA, complete cds
AF030358_g_at	Cx3cl1	chemokine (C-X3-C motif) ligand 1	AF030358 Rattus norvegicus chemokine CX3C mRNA, complete cds
AF030378_at	Agpt2	angiopoietin-2	AF030378 Rattus norvegicus angiopoietin-2 mRNA, partial cds
AF030558_at	Pip5k2c	phosphatidylinositol-4-phosphate 5-kinase, type II, gamma	AF030558 Rattus norvegicus phosphatidylinositol 5-phosphate 4-kinase gamma mRNA, complete cds
AF031234exon_s_at
AF031384_at	Kcnk3	potassium channel, subfamily K, member 3	AF031384 Rattus norvegicus TWIK-related acid-sensitive K+ channel (TASK) mRNA, complete cds /cds=(103,1338) /gb=AF031384 /gi=2809390 /ug=Rn.11329 /len=2058
AF031430_at	Stx7	syntaxin 7	AF031430 Rattus norvegicus syntaxin 7 mRNA, complete cds
AF031522_s_at	Galr3	galanin receptor 3	AF031522 Rattus norvegicus galanin receptor type 3 (GALR3) mRNA, complete cds
AF031528_s_at	Opn1mw	opsin 1 (cone pigments), medium-wave-sensitive (color blindness, deutan), green opsin	AF031528 Rattus norvegicus green-sensitive opsin mRNA, partial cds
AF031642_at	Slc14a2	solute carrier family 14, member 2	AF031642 Rattus norvegicus kidney urea transporter (UT4) mRNA, complete cds
AF031657mRNA_at
AF031878_at	Prph1	peripherin 1	AF031878 Rattus norvegicus peripherin mRNA, complete cds /cds=(38,1444) /gb=AF031878 /gi=2642595 /ug=Rn.11086 /len=1744
AF031880_at	Nfl	neurofilament, light polypeptide	AF031880 Rattus norvegicus light molecular-weight neurofilament (NF-L) mRNA, complete cds /cds=(71,1699) /gb=AF031880 /gi=2642599 /ug=Rn.11179 /len=2032
AF031943_s_at	Cnga3	cyclic nucleotide gated channel alpha 3	AF031943 Rattus norvegicus cyclic nucleotide-gated cation channel (CNG3) mRNA, partial cds
AF032120_s_at	Rgs19ip1	regulator of G-protein signaling 19 interacting protein 1	AF032120 Rattus norvegicus GLUT1 transporter C-terminal binding protein mRNA, complete cds
AF032666_at	Rsec5	Rsec5 protein	AF032666 Rattus norvegicus rsec5 mRNA, complete cds /cds=(199,2973) /gb=AF032666 /gi=2827157 /ug=Rn.2869 /len=4285
AF032666_g_at	Rsec5	Rsec5 protein	AF032666 Rattus norvegicus rsec5 mRNA, complete cds /cds=(199,2973) /gb=AF032666 /gi=2827157 /ug=Rn.2869 /len=4285
AF032667_at	Exo70	rexo70	AF032667 Rattus norvegicus rexo70 mRNA, complete cds /cds=(297,2258) /gb=AF032667 /gi=2827159 /ug=Rn.10899 /len=2328
AF032668_at	Sec15	SEC15 homolog (S. cerevisiae)	AF032668 Rattus norvegicus rsec15 mRNA, complete cds /cds=(340,2808) /gb=AF032668 /gi=2827161 /ug=Rn.1188 /len=3059
AF032669_at	Exo84	exocyst complex 84-kDa subunit	AF032669 Rattus norvegicus exo84 mRNA, complete cds /cds=(155,2305) /gb=AF032669 /gi=2827163 /ug=Rn.10901 /len=2487
AF032872_at	LOC83614	potassium channel regulatory protein KChAP	AF032872 Rattus norvegicus potassium channel regulatory protein KChAP mRNA, complete cds /cds=(219,1943) /gb=AF032872 /gi=3127050 /ug=Rn.14548 /len=2905
AF033027_at	Ykt6	prenylated SNARE protein	AF033027 Rattus norvegicus prenylated SNARE protein Ykt6p (Ykt6) mRNA, complete cds /cds=(0,596) /gb=AF033027 /gi=2642347 /ug=Rn.11358 /len=597
AF033109_at	Stx8	syntaxin 8	AF033109 Rattus norvegicus syntaxin 8 mRNA, complete cds
AF033109_g_at	Stx8	syntaxin 8	AF033109 Rattus norvegicus syntaxin 8 mRNA, complete cds
AF033355_at	Pip5k2b	phosphatidylinositol-4-phosphate 5-kinase, type II, beta	AF033355 Rattus norvegicus phosphatidylinositol 5-phosphate 4-kinase beta mRNA, complete cds
AF034214_at	Mtr	methionine synthase	AF034214 Rattus norvegicus methionine synthase (MS) mRNA, complete cds
AF034218_at	Hyal2	hyaluronidase 2	AF034218 Rattus norvegicus hyaluronidase (Hyal2) mRNA, complete cds
AF034218_g_at	Hyal2	hyaluronidase 2	AF034218 Rattus norvegicus hyaluronidase (Hyal2) mRNA, complete cds
AF034237_s_at
AF034577_at	Pdk4	pyruvate dehydrogenate kinase 4	AF034577 Rattus norvegicus pyruvate dehydrogenase kinase isoenzyme 4 (PDK4) mRNA, complete cds /cds=(104,1342) /gb=AF034577 /gi=2772937 /ug=Rn.10897 /len=1435
AF034582_at	VAP1	vesicle associated protein	AF034582 Rattus norvegicus vesicle associated protein (VAP1) mRNA, complete cds
AF034582_g_at	VAP1	vesicle associated protein	AF034582 Rattus norvegicus vesicle associated protein (VAP1) mRNA, complete cds
AF034716mRNA_at	Cebpe	CCAAT/enhancer binding protein , epsilon	AF034716mRNA Rattus norvegicus CCAAT/enhancer binding protein epsilon (cebpe) gene, complete cds
AF034753UTR#1_s_at
AF034863_at	Acvrip1	activin receptor interacting protein 1	AF034863 Rattus norvegicus synaptic scaffolding molecule (S-SCAM) mRNA, complete cds
AF034896_f_at
AF034897_at
AF034898_f_at
AF034899_f_at
AF034899_i_at
AF034899_r_at
AF034900mRNA_f_at
AF034900mRNA_i_at
AF034901mRNA_s_at
AF035151_s_at	Rgs12	regulator of G-protein signaling 12	AF035151 Rattus norvegicus regulator of G-protein signalling 12 PDZ-less variant (RGS12) mRNA, complete cds
AF035156_at	Hsd17b3	hydroxysteroid 17-beta dehydrogenase 3	AF035156 Rattus norvegicus testicular 17-beta-hydroxysteroid dehydrogenase mRNA, complete cds /cds=(21,941) /gb=AF035156 /gi=2826748 /ug=Rn.10895 /len=1111
AF035387_at	Atp6s1	ATPase, H+ transporting, lysosomal (vacuolar proton pump), subunit 1	AF035387 Rattus norvegicus C7-1 protein (C7-1) mRNA, complete cds /cds=(2,1393) /gb=AF035387 /gi=2655417 /ug=Rn.3186 /len=2073
AF035632_s_at	Stx12	syntaxin 12	AF035632 Rattus norvegicus syntaxin 12 mRNA, complete cds
AF035673_at	Rpe65	retinal pigment epithelium, 65 kDa	AF035673 Rattus norvegicus retinal pigment epithelium-specific protein (Rpe65) mRNA, complete cds /cds=(49,1650) /gb=AF035673 /gi=2944245 /ug=Rn.9898 /len=2123
AF035822_at	Snap29	synaptosomal-associated protein, 29kD	AF035822 Rattus norvegicus GS32 (GS32) mRNA, complete cds
AF035943_at	Ucp3	uncoupling protein 3	AF035943 Rattus norvegicus uncoupling protein-3 mRNA, nuclear gene encoding mitochondrial protein, complete cds /cds=(9,937) /gb=AF035943 /gi=2961524 /ug=Rn.9902 /len=1215
AF035951_at
AF035952_at	Krp3	kinesin-related protein 3	AF035952 Rattus norvegicus kinesin-related protein KRP3 (KRP3) mRNA, partial cds
AF035953_at
AF035954_at	Krp5	kinesin-related protein KRP5	AF035954 Rattus norvegicus kinesin-related protein KRP5 (KRP5) mRNA, partial cds
AF035955_at	Knsl1	kinesin-like 1	AF035955 Rattus norvegicus kinesin-related protein KRP6 (KRP6) mRNA, partial cds
AF035963_at	Kim1	kidney injury molecule 1	AF035963 Rattus norvegicus kidney injury molecule-1 (KIM-1) mRNA, complete cds /cds=(601,1524) /gb=AF035963 /gi=2665891 /ug=Rn.11154 /len=2522
AF036255_at	Trim3	tripartite motif protein 3	AF036255 Rattus norvegicus RING finger protein mRNA, complete cds /cds=(220,2454) /gb=AF036255 /gi=3170008 /ug=Rn.14524 /len=2890
AF036335_at	LOC252855	NonO/p54nrb homolog	AF036335 Rattus norvegicus NonO/p54nrb homolog mRNA, partial cds /cds=(0,506) /gb=AF036335 /gi=2674208 /ug=Rn.1926 /len=1020
AF036335_g_at	LOC252855	NonO/p54nrb homolog	AF036335 Rattus norvegicus NonO/p54nrb homolog mRNA, partial cds /cds=(0,506) /gb=AF036335 /gi=2674208 /ug=Rn.1926 /len=1020
AF036537_at	Hcyp2	homocysteine respondent protein HCYP2	AF036537 Rattus norvegicus homocysteine respondent protein HCYP2 mRNA, complete cds
AF036537_g_at	Hcyp2	homocysteine respondent protein HCYP2	AF036537 Rattus norvegicus homocysteine respondent protein HCYP2 mRNA, complete cds
AF036548_at	Rgc32	Rgc32 protein	AF036548 Rattus norvegicus RGC-32 (RGC-32) mRNA, complete cds
AF036548_g_at	Rgc32	Rgc32 protein	AF036548 Rattus norvegicus RGC-32 (RGC-32) mRNA, complete cds
AF036760_at	Brca1	breast cancer 1	AF036760 Rattus norvegicus BRCA1 mRNA, complete cds /cds=(117,5570) /gb=AF036760 /gi=2695690 /ug=Rn.10864 /len=5607
AF036761_at	Scd2	stearoyl-Coenzyme A desaturase 2	AF036761 Rattus norvegicus stearoyl-CoA desaturase 2 mRNA, partial cds
AF036761_g_at	Scd2	stearoyl-Coenzyme A desaturase 2	AF036761 Rattus norvegicus stearoyl-CoA desaturase 2 mRNA, partial cds
AF036959_at	Hipk3	homeodomain-interacting protein kinase 3	AF036959 Rattus norvegicus nuclear serine/threonine protein kinase mRNA, complete cds
AF037067_at	Tnfsf4	tumor necrosis factor (ligand) superfamily, member 4	AF037067 Rattus norvegicus OX40 ligand (Ox40l) mRNA, complete cds
AF037071_at	Capon	C-terminal PDZ domain ligand of neuronal nitric oxide synthase	AF037071 Rattus norvegicus carboxyl-terminal PDZ ligand of neuronal nitric oxide synthase mRNA, complete cds /cds=(392,1903) /gb=AF037071 /gi=2961528 /ug=Rn.9903 /len=2919
AF037072_at	Ca3	carbonic anhydrase 3	AF037072 Rattus norvegicus carbonic anhydrase III (CA3) mRNA, complete cds /cds=(33,815) /gb=AF037072 /gi=2708635 /ug=Rn.22519 /len=1053
AF037199_at	Rest	zinc finger transcription factor REST protein	AF037199 Rattus norvegicus zinc finger transcription factor REST protein mRNA, complete cds /cds=(0,3209) /gb=AF037199 /gi=2746325 /ug=Rn.10879 /len=3251
AF037272_at	Wfdc1	wap four-disulfide core domain 1	AF037272 Rattus norvegicus WAP four-disulfide core domain protein (ps20) mRNA, complete cds /cds=(51,689) /gb=AF037272 /gi=2935295 /ug=Rn.3193 /len=1053
AF038043_at	Treh	trehalase	AF038043 Rattus norvegicus alpha,alpha-trehalase mRNA, partial cds /cds=(0,1674) /gb=AF038043 /gi=3098349 /ug=Rn.14546 /len=1710
AF038388_at	Fgd4	FYVE, RhoGEF and PH domain containing 4	AF038388 Rattus norvegicus actin-filament binding protein Frabin mRNA, complete cds
AF038571_s_at	Slc1a1	solute carrier family 1, member 1	AF038571 Rattus norvegicus glutamate transporter mRNA, partial cds
AF038591_at	Xpnpep1	cytoplasmic aminopeptidase P	AF038591 Rattus norvegicus cytoplasmic aminopeptidase P (APP) mRNA, complete cds /cds=(44,1915) /gb=AF038591 /gi=2760919 /ug=Rn.3473 /len=2381
AF038870_at	Bhmt	betaine-homocysteine methyltransferase	AF038870 Rattus norvegicus betaine homocysteine methyltransferase (BHMT) mRNA, complete cds /cds=(70,1293) /gb=AF038870 /gi=2766704 /ug=Rn.11406 /len=1864
AF039085_at	Syngr2	synaptogyrin 2	AF039085 Rattus norvegicus cellugyrin mRNA, complete cds /cds=(153,857) /gb=AF039085 /gi=2773063 /ug=Rn.8682 /len=1108
AF039203UTR#1_at	Crhr1	corticotropin releasing hormone receptor 1	AF039203UTR#1 Rattus norvegicus corticotropin-feleasing factor type 1 receptor mRNA, 3'UTR, partial sequence
AF039212mRNA_s_at	Ugt1a7	UDP glycosyltransferase 1 family, polypeptide A7	AF039212mRNA Rattus norvegicus UDP-glucuronosyltransferase 1A7 (UGT1A7) gene, promoter and partial cds
AF039218_at	Cit	citron	AF039218 Rattus norvegicus postsynaptic density protein (citron) mRNA, complete cds /cds=(612,5468) /gb=AF039218 /gi=2745839 /ug=Rn.10876 /len=5952
AF039308_at	Qpct	glutaminyl cyclase	AF039308 Rattus norvegicus glutaminyl cyclase mRNA, partial cds
AF039583_s_at	Daf	decay-accelarating factor	AF039583 Rattus norvegicus decay accelerating factor GPI-form precursor (DAF) mRNA, complete cds
AF039584_at	Daf	decay-accelarating factor	AF039584 Rattus norvegicus decay accelerating factor soluble-form precursor (DAF) mRNA, complete cds
AF039832_at	Pitx2	paired-like homeodomain transcription factor 2	AF039832 Rattus norvegicus homeobox protein (rPtx2) mRNA, complete cds
AF039832_g_at	Pitx2	paired-like homeodomain transcription factor 2	AF039832 Rattus norvegicus homeobox protein (rPtx2) mRNA, complete cds
AF039890mRNA_s_at	Anpep	alanyl (membrane) aminopeptidase	AF039890mRNA RNAPN2 Rattus norvegicus aminopeptidase N (APN) gene, exon 2 and partial cds
AF039891_s_at	Anpep	alanyl (membrane) aminopeptidase	AF039891 Rattus norvegicus aminopeptidase N (APN) mRNA, partial cds
AF040261_s_at	Pctp	phosphatidylcholine transfer protein	AF040261 Rattus norvegicus phosphatidylcholine transfer protein (Pctp) mRNA, partial cds
AF040750_at	Gprk6	G protein-coupled receptor kinase 6	AF040750 Rattus norvegicus G protein-coupled receptor kinase 6, splice variant C (GRK6) mRNA, complete cds /cds=(8,1690) /gb=AF040750 /gi=3005013 /ug=Rn.10633 /len=1803
AF040954_at	Ppp1r10	putative protein phosphatase 1 nuclear targeting subunit	AF040954 Rattus norvegicus putative protein phosphatase 1 nuclear targeting subunit (PNUTS) mRNA, complete cds /cds=(519,3137) /gb=AF040954 /gi=2773340 /ug=Rn.6755 /len=4131
AF040961_at	Pspn	persephin	AF040961 Rattus norvegicus persephin mRNA, complete cds
AF041066_at	Rnase4	ribonuclease, RNase A family 4	AF041066 Rattus norvegicus ribonuclease 4 mRNA, complete cds /cds=(76,519) /gb=AF041066 /gi=2773352 /ug=Rn.22804 /len=546
AF041082_at	Robo1	roundabout homolog 1 (Drosophila)	AF041082 Rattus norvegicus transmembrane receptor Robo1 mRNA, complete cds
AF041083_at	Slc11a1	solute carrier family 11 member 1	AF041083 Rattus norvegicus RoBo-1 mRNA, complete cds /cds=(110,832) /gb=AF041083 /gi=2895562 /ug=Rn.10735 /len=1607
AF041105_at	Slco1a5	solute carrier organic anion transporter family, member 1a5	AF041105 Rattus norvegicus organic anion transporter protein 3 mRNA, complete cds
AF041106_at	Tulip1	tuberin-like protein 1	AF041106 Rattus norvegicus tulip 1 mRNA, complete cds /cds=(1052,3295) /gb=AF041106 /gi=2792493 /ug=Rn.10887 /len=4258
AF041107_at	Tulip1	tuberin-like protein 1	AF041107 Rattus norvegicus tulip 2 mRNA, complete cds /cds=(266,2866) /gb=AF041107 /gi=2792495 /ug=Rn.10887 /len=3344
AF041107_g_at	Tulip1	tuberin-like protein 1	AF041107 Rattus norvegicus tulip 2 mRNA, complete cds /cds=(266,2866) /gb=AF041107 /gi=2792495 /ug=Rn.10887 /len=3344
AF041244_at	Hcrtr1	hypocretin receptor 1	AF041244 Rattus norvegicus orexin receptor-1 mRNA, complete cds /cds=(565,1815) /gb=AF041244 /gi=2897125 /ug=Rn.9892 /len=2454
AF041246_at	Hcrtr2	hypocretin receptor 2	AF041246 Rattus norvegicus orexin receptor-2 mRNA, complete cds /cds=(59,1441) /gb=AF041246 /gi=2897129 /ug=Rn.9893 /len=3092
AF041373_s_at	Picalm	phosphatidylinositol binding clathrin assembly protein	AF041373 Rattus norvegicus clathrin assembly protein short form (CALM) mRNA, complete cds /cds=(25,1818) /gb=AF041373 /gi=2792499 /ug=Rn.10888 /len=1921
AF041838_at	Erbb4	receptor tyrosine kinase	AF041838 Rattus norvegicus receptor tyrosine kinase (ERBB4) mRNA, complete cds
AF041838_g_at	Erbb4	receptor tyrosine kinase	AF041838 Rattus norvegicus receptor tyrosine kinase (ERBB4) mRNA, complete cds
AF041854_at	LOC59314	CaM-KII inhibitory protein	AF041854 Rattus norvegicus CaM-KII inhibitory protein mRNA, complete cds
AF042499_at	Madh7	MAD homolog 7 (Drosophila)	AF042499 Rattus norvegicus Smad7 mRNA, complete cds
AF042713_at	Nxph3	neurexophilin 3	AF042713 Rattus norvegicus neurexophilin 3 (Nph3) mRNA, complete cds
AF042714_at	Nxph4	neurexophilin 4	AF042714 Rattus norvegicus neurexophilin 4 (Nph4) mRNA, complete cds
AF042830_at	Ret	ret proto-oncogene	AF042830 Rattus norvegicus proto-oncogene tyrosine kinase receptor Ret (c-ret) mRNA, partial cds
AF043642_at	Ppig	matrin cyclophilin (matrin-cyp)	AF043642 Rattus norvegicus matrin cyclophilin (matrin-cyp) mRNA, complete cds
AF044058_at	Miz1	Msx-interacting-zinc finger	AF044058 Rattus norvegicus androgen receptor interacting protein mRNA, complete cds
AF044201_at	Lfg	lifeguard	AF044201 Rattus norvegicus neural membrane protein 35 mRNA, complete cds
AF044574_at	Decr2	2-4-dienoyl-Coenzyme A reductase 2, peroxisomal	AF044574 Rattus norvegicus putative peroxisomal 2,4-dienoyl-CoA reductase (DCR-AKL) mRNA, complete cds
AF044574_g_at	Decr2	2-4-dienoyl-Coenzyme A reductase 2, peroxisomal	AF044574 Rattus norvegicus putative peroxisomal 2,4-dienoyl-CoA reductase (DCR-AKL) mRNA, complete cds
AF044581_at	Stx12	syntaxin 12	AF044581 Rattus norvegicus syntaxin 13 mRNA, complete cds /cds=(749,1552) /gb=AF044581 /gi=3184551 /ug=Rn.1222 /len=2963
AF044910_at	Smn	survival motor neuron	AF044910 Rattus norvegicus survival motor neuron (smn) mRNA, complete cds /cds=(21,887) /gb=AF044910 /gi=2832312 /ug=Rn.1119 /len=1207
AF044910_g_at	Smn	survival motor neuron	AF044910 Rattus norvegicus survival motor neuron (smn) mRNA, complete cds /cds=(21,887) /gb=AF044910 /gi=2832312 /ug=Rn.1119 /len=1207
AF045464_s_at	Afar	aflatoxin B1 aldehyde reductase	AF045464 Rattus norvegicus aflatoxin B1 aldehyde reductase (AFAR) mRNA, complete cds
AF045564_at	AF045564	development-related protein	AF045564 Rattus norvegicus development-related protein mRNA, complete cds
AF045564_g_at	AF045564	development-related protein	AF045564 Rattus norvegicus development-related protein mRNA, complete cds
AF047384_at	Cript	postsynaptic protein Cript	AF047384 Rattus norvegicus postsynaptic protein CRIPT mRNA, complete cds /cds=(63,368) /gb=AF047384 /gi=3098550 /ug=Rn.12394 /len=1422
AF047707_at	Ugcg	UDP-glucose:ceramide glycosyltransferase	AF047707 Rattus norvegicus UDP-glucose:ceramide glycosyltransferase mRNA, complete cds
AF047707_g_at	Ugcg	UDP-glucose:ceramide glycosyltransferase	AF047707 Rattus norvegicus UDP-glucose:ceramide glycosyltransferase mRNA, complete cds
AF048687_s_at	B4galt6	UDP-Gal:betaGlcNAc beta 1,4-galactosyltransferase, polypeptide 6	AF048687 Rattus norvegicus UDP-Gal:glucosylceramide beta-1,4-galactosyltransferase mRNA, complete cds
AF048828_at	Vdac1	voltage-dependent anion channel 1	AF048828 Rattus norvegicus voltage dependent anion channel (RVDAC1) mRNA, complete cds
AF048828_g_at	Vdac1	voltage-dependent anion channel 1	AF048828 Rattus norvegicus voltage dependent anion channel (RVDAC1) mRNA, complete cds
AF049239_s_at	Scn8a	sodium channel, voltage-gated, type 8, alpha polypeptide	AF049239 Rattus norvegicus voltage-gated sodium channel rPN4 mRNA, complete cds
AF049344_at	Galnt5	UDP-GalNAc:polypeptide N-acetylgalactosaminyltransferase T5	AF049344 Rattus norvegicus UDP-GalNAc:polypeptide N-acetylgalactosaminyltransferase T5 mRNA, complete cds
AF050159_at	Irs2	insulin receptor substrate 2	AF050159 Rattus norvegicus insulin receptor substrate 2 (IRS-2) mRNA, partial cds
AF050214_at
AF050659UTR#1_at
AF050660UTR#1_at
AF050661UTR#1_at
AF050662UTR#1_at
AF050663UTR#1_at
AF050664UTR#1_at
AF051155_at	Gbl	G protein beta subunit-like	AF051155 Rattus norvegicus G-protein beta-subunit 6 mRNA, complete cds
AF051155_g_at	Gbl	G protein beta subunit-like	AF051155 Rattus norvegicus G-protein beta-subunit 6 mRNA, complete cds
AF051425_at	Lect1	leukocyte cell derived chemotaxin 1	AF051425 Rattus norvegicus chondromodulin-1 (Chm-1) mRNA, complete cds /cds=(126,1130) /gb=AF051425 /gi=2952535 /ug=Rn.9900 /len=1405
AF051526_at	Cacna1a	calcium channel, voltage-dependent, alpha 1A subunit	AF051526 Rattus norvegicus class A calcium channel variant riA-I (BCCA1) mRNA, partial cds /cds=(0,2375) /gb=AF051526 /gi=2961609 /ug=Rn.11281 /len=2427
AF051527_s_at	Cacna1a	calcium channel, voltage-dependent, alpha 1A subunit	AF051527 Rattus norvegicus class A calcium channel variant riA-II (BCCA1) mRNA, partial cds /cds=(0,1652) /gb=AF051527 /gi=2961611 /ug=Rn.11281 /len=1653
AF051561_s_at	Slc12a2	solute carrier family 12, member 2	AF051561 Rattus norvegicus Na-K-Cl cotransporter (Nkcc1) mRNA, complete cds
AF051895_at	Anxa5	annexin 5	AF051895 Rattus norvegicus lipocortin V mRNA, partial cds
AF051943_at	Nme6	expressed in non-metastatic cells 6, protein (nucleoside diphosphate kinase)	AF051943 Rattus norvegicus type 6 nucleoside diphosphate kinase NM23-R6 (Nm23-R6) mRNA, partial cds
AF051943_g_at	Nme6	expressed in non-metastatic cells 6, protein (nucleoside diphosphate kinase)	AF051943 Rattus norvegicus type 6 nucleoside diphosphate kinase NM23-R6 (Nm23-R6) mRNA, partial cds
AF052042_s_at	Rlzfy	zinc finger protein Y1 (RLZF-Y)	AF052042 Rattus norvegicus zinc finger protein Y1 (RLZF-Y) mRNA, complete cds
AF052540_s_at	Capn3	calpain 3	AF052540 Rattus norvegicus calpain isoform Lp85 mRNA, complete cds /cds=(13,2226) /gb=AF052540 /gi=2970660 /ug=Rn.9726 /len=2410
AF052596_at	Snap23	synaptosomal-associated protein, 23 kD	AF052596 Rattus norvegicus SNAP-23 mRNA, complete cds
AF052695_at	Cdc20	cell cycle protein p55CDC	AF052695 Rattus norvegicus cell cycle protein p55CDC gene, complete cds /cds=(192,1691) /gb=AF052695 /gi=3088631 /ug=Rn.9262 /len=1777
AF053092_at
AF053094_at
AF053095_at	Osi	oxidative stress induced	AF053095 Rattus norvegicus induced oxidative stress-like protein mRNA, partial cds
AF053097_at
AF053100_at	Pax4	paired box gene 4	AF053100 Rattus norvegicus Pax4a mRNA, complete cds /cds=(48,1097) /gb=AF053100 /gi=3192973 /ug=Rn.14531 /len=1101
AF053100_g_at	Pax4	paired box gene 4	AF053100 Rattus norvegicus Pax4a mRNA, complete cds /cds=(48,1097) /gb=AF053100 /gi=3192973 /ug=Rn.14531 /len=1101
AF053101_s_at	Pax4	paired box gene 4	AF053101 Rattus norvegicus Pax4b mRNA, complete cds /cds=(48,971) /gb=AF053101 /gi=3192975 /ug=Rn.14531 /len=975
AF053312_s_at	Scya20	small inducible cytokine subfamily A20	AF053312 Rattus norvegicus CC chemokine ST38 precursor, mRNA, complete cds
AF053362_at	Dedd	death effector domain-containing protein	AF053362 Rattus norvegicus death effector domain-containing protein DEFT mRNA, complete cds
AF053362_g_at	Dedd	death effector domain-containing protein	AF053362 Rattus norvegicus death effector domain-containing protein DEFT mRNA, complete cds
AF053768_at	Cbp90	brain specific cortactin-binding protein CBP90	AF053768 Rattus norvegicus brain specific cortactin-binding protein CBP90 mRNA, partial cds
AF053938_s_at	Syngap1	synaptic Ras GTPase activating protein 1	AF053938 Rattus norvegicus p135 SynGAP mRNA, partial cds
AF053987_at
AF053987_g_at
AF053988_at
AF053990_at
AF053991_at
AF053992_at
AF054241mRNA_s_at	Opn1mw	opsin 1 (cone pigments), medium-wave-sensitive (color blindness, deutan), green opsin	AF054241mRNA RNGO1 Rattus norvegicus green opsin gene, exon 1
AF054270_at	Pip	prolactin induced protein	AF054270 Rattus norvegicus prolactin-inducible protein (PIP) mRNA, complete cds /cds=(16,456) /gb=AF054270 /gi=2984733 /ug=Rn.9907 /len=558
AF054270_g_at	Pip	prolactin induced protein	AF054270 Rattus norvegicus prolactin-inducible protein (PIP) mRNA, complete cds /cds=(16,456) /gb=AF054270 /gi=2984733 /ug=Rn.9907 /len=558
AF054586_at	H1ft	germinal histone H4 gene	AF054586 Rattus norvegicus brain finger protein (BFP) mRNA, complete cds /cds=(93,1988) /gb=AF054586 /gi=2996031 /ug=Rn.7544 /len=2935
AF054618_s_at	Cttnb	cortactin isoform B	AF054618 Rattus norvegicus cortactin isoform C mRNA, complete cds /cds=(0,1415) /gb=AF054618 /gi=2996043 /ug=Rn.4094 /len=1416
AF054826_at	Vamp5	vesicle-associated membrane protein 5	AF054826 Rattus norvegicus VAMP5 mRNA, complete cds
AF055065_s_at	Ptpns1	protein tyrosine phosphatase, non-receptor type substrate 1	AF055065 Rattus norvegicus signal regulatory protein alpha mRNA, partial cds
AF055286_at	Slc22a3	solute carrier family 22, member 3	AF055286 Rattus norvegicus potential-sensitive polyspecific organic cation transporter OCT3 (OCT3) mRNA, complete cds
AF055286_g_at	Slc22a3	solute carrier family 22, member 3	AF055286 Rattus norvegicus potential-sensitive polyspecific organic cation transporter OCT3 (OCT3) mRNA, complete cds
AF055291mRNA_at
AF055292mRNA_at
AF055477_at	Cacna1b	calcium channel, voltage-dependent, N type, alpha 1B subunit	AF055477 Rattus norvegicus pore-forming calcium channel alpha-1B subunit variant a mRNA, alternatively spliced product, complete cds
AF055667mRNA_at
AF055714UTR#1_at
AF055884_s_at	Deaf1	DEAF-1 related transcriptional regulator (NUDR)	AF055884 Rattus norvegicus nuclear DEAF-1 related transcriptional regulator (NUDR) mRNA, complete cds
AF056031_at	Kmo	kynurenine 3-hydroxylase	AF056031 Rattus norvegicus kynurenine 3-hydroxylase mRNA, complete cds
AF056034_s_at	LOC246172	nexilin	AF056034 Rattus norvegicus F-actin binding protein b-Nexilin mRNA, complete cds
AF056208_at	P-cip1	PAM COOH-terminal interactor protein 1	AF056208 Rattus norvegicus PAM COOH-terminal interactor protein 1 (PCIP1) mRNA, complete cds
AF056324_at	Safb	scaffold attachment factor B	AF056324 Rattus norvegicus scaffold attachment factor B mRNA, complete cds
AF056324_g_at	Safb	scaffold attachment factor B	AF056324 Rattus norvegicus scaffold attachment factor B mRNA, complete cds
AF056333_s_at	Cyp2e1	cytochrome P450, subfamily 2E, polypeptide 1	AF056333 Rattus norvegicus cytochrome P450 2E1 (CYP2E1) mRNA, partial cds
AF056704_at	Syn3	synapsin 3	AF056704 Rattus norvegicus synapsin IIIa mRNA, complete cds /cds=(166,1905) /gb=AF056704 /gi=3170560 /ug=Rn.14525 /len=2270
AF057025_at	Tlr4	toll-like receptor 4	AF057025 Rattus norvegicus toll protein mRNA, complete cds /cds=(259,2766) /gb=AF057025 /gi=3044207 /ug=Rn.14534 /len=3366
AF057564_at	LOC286991	putative retrovirus-related gag protein	AF057564 Rattus norvegicus putative retrovirus-related gag protein mRNA, complete cds /cds=(522,920) /gb=AF057564 /gi=3063656 /ug=Rn.19865 /len=1671
AF058714_at	Slc13a2	solute carrier family 13, member 2	AF058714 Rattus norvegicus sodium-dicarboxylate cotransporter SDCT1 mRNA, complete cds /cds=(64,1827) /gb=AF058714 /gi=3065813 /ug=Rn.10821 /len=2428
AF058787_at
AF058789_at	Syngap1	synaptic Ras GTPase activating protein 1	AF058789 Rattus norvegicus SynGAP-a mRNA, complete cds /cds=(0,3881) /gb=AF058789 /gi=3065888 /ug=Rn.9908 /len=4272
AF058791_at	G10	maternal G10 transcript	AF058791 Rattus norvegicus G10 protein homolog (edg2) mRNA, complete cds /cds=(184,618) /gb=AF058791 /gi=3064069 /ug=Rn.8172 /len=816
AF058795_at	Gpr51	G protein-coupled receptor 51	AF058795 Rattus norvegicus GABA-B receptor gb2 mRNA, complete cds
AF059030_at	Scn11a	sodium channel, voltage-gated, type11, alpha polypeptide	AF059030 Rattus norvegicus voltage-gated Na channel alpha subunit NaN mRNA, complete cds
AF059258_at	Slc16a8	solute carrier family 16, member 8	AF059258 Rattus norvegicus monocarboxylate transporter MCT3 mRNA, complete cds /cds=(211,1689) /gb=AF059258 /gi=3170608 /ug=Rn.14526 /len=1804
AF059273_at	Gmeb2	glucocorticoid modulatory element binding protein 2	AF059273 Rattus norvegicus glucocorticoid modulatory element binding protein 2 mRNA, complete cds
AF059530_at	Prmt3	protein arginine N-methyltransferase 3(hnRNP methyltransferase S. cerevisiae)-like 3	AF059530 Rattus norvegicus protein arginine N-methyltransferase 3 (PRMT3) mRNA, complete cds /cds=(81,1667) /gb=AF059530 /gi=3088572 /ug=Rn.14543 /len=2549
AF059678_s_at	Recc1	replication factor C	AF059678 Rattus norvegicus VIP-receptor-gene repressor protein mRNA, complete cds
AF060116_at	Shank2	proline rich synapse associated protein 1	AF060116 Rattus norvegicus cortactin-binding protein 1 mRNA, complete cds /cds=(424,4182) /gb=AF060116 /gi=3091151 /ug=Rn.14545 /len=4636
AF060173_at	Svop	SV2 related protein	AF060173 Rattus norvegicus SV2 related protein (SVOP) mRNA, complete cds
AF060174_at	Sv2c	synaptic vesicle protein 2C	AF060174 Rattus norvegicus synaptic vesicle protein 2C (SV2C) mRNA, complete cds
AF060819_s_at	Rasgrp1	RAS guanyl releasing protein 1	AF060819 Rattus norvegicus ras guanyl releasing protein (rasGRP) mRNA, complete cds /cds=(6,2393) /gb=AF060819 /gi=3139002 /ug=Rn.14517 /len=2883
AF060879_s_at	Cspg3	chondroitin sulfate proteoglycan 3	AF060879 Rattus norvegicus neurocan mRNA, partial cds
AF061242_s_at	Fxc1	fractured callus expressed transcript 1	AF061242 Rattus norvegicus fracture callus 1 (FxC1) mRNA, complete cds
AF061266_at	Trrp1	transient receptor protein 1	AF061266 Rattus norvegicus trp1 beta variant mRNA, complete cds
AF061266_g_at	Trrp1	transient receptor protein 1	AF061266 Rattus norvegicus trp1 beta variant mRNA, complete cds
AF061443_at	Gpr48	G protein-coupled receptor 48	AF061443 Rattus norvegicus G protein-coupled receptor LGR4 (LGR4) mRNA, complete cds
AF061726_s_at	Capn3	calpain 3	AF061726 Rattus norvegicus muscle type calpain p94 mRNA, complete cds /cds=(66,2357) /gb=AF061726 /gi=3126956 /ug=Rn.9726 /len=2371
AF061752_at	Tcf21	transcription factor 21	AF061752 Rattus norvegicus msf-1 mRNA, partial cds
AF061945_at	Grin3a	glutamate receptor, ionotropic, N-methyl-D-aspartate 3A	AF061945 Rattus norvegicus NMDA receptor-like long variant mRNA, partial cds
AF061945_g_at	Grin3a	glutamate receptor, ionotropic, N-methyl-D-aspartate 3A	AF061945 Rattus norvegicus NMDA receptor-like long variant mRNA, partial cds
AF061947_at	Cain	cain	AF061947 Rattus norvegicus cain mRNA, complete cds
AF061947_g_at	Cain	cain	AF061947 Rattus norvegicus cain mRNA, complete cds
AF061957_at	ELK1	ether-a-go-go-like potassium channel 1	AF061957 Rattus norvegicus potassium channel (elk1) mRNA, complete cds
AF061971_at	Ppt2	palmitoyl-protein thioesterase 2	AF061971 Rattus norvegicus palmitoyl-protein thioesterase (PPT-2) mRNA, complete cds /cds=(73,981) /gb=AF061971 /gi=3126879 /ug=Rn.8895 /len=1636
AF062389_at	LOC246263	kidney-specific protein (KS)	AF062389 Rattus norvegicus kidney-specific protein (KS) mRNA, complete cds /cds=(106,1824) /gb=AF062389 /gi=3127192 /ug=Rn.14875 /len=2426
AF062594_at	Nap1l1	nucleosome assembly protein 1-like 1	AF062594 Rattus norvegicus nucleosome assembly protein mRNA, complete cds
AF062594_g_at	Nap1l1	nucleosome assembly protein 1-like 1	AF062594 Rattus norvegicus nucleosome assembly protein mRNA, complete cds
AF062740_at	PDP1	pyruvate dehydrogenase phosphatase isoenzyme 1	AF062740 Rattus norvegicus pyruvate dehydrogenase phosphatase isoenzyme 1 mRNA, complete cds
AF062740_g_at	PDP1	pyruvate dehydrogenase phosphatase isoenzyme 1	AF062740 Rattus norvegicus pyruvate dehydrogenase phosphatase isoenzyme 1 mRNA, complete cds
AF062741_at	Pdp2	pyruvate dehydrogenase phosphatase isoenzyme 2	AF062741 Rattus norvegicus pyruvate dehydrogenase phosphatase isoenzyme 2 mRNA, complete cds
AF062741_g_at	Pdp2	pyruvate dehydrogenase phosphatase isoenzyme 2	AF062741 Rattus norvegicus pyruvate dehydrogenase phosphatase isoenzyme 2 mRNA, complete cds
AF063102_at	Cirl2	calcium-independent alpha-latrotoxin receptor homolog 2	AF063102 Rattus norvegicus calcium-independent alpha-latrotoxin receptor homolog 2 (CIRL-2) mRNA, complete cds
AF063102_g_at	Cirl2	calcium-independent alpha-latrotoxin receptor homolog 2	AF063102 Rattus norvegicus calcium-independent alpha-latrotoxin receptor homolog 2 (CIRL-2) mRNA, complete cds
AF063103_at	Cirl3	calcium-independent alpha-latrotoxin receptor homolog 3	AF063103 Rattus norvegicus calcium-independent alpha-latrotoxin receptor homolog 3 (CIRL-3) mRNA, complete cds
AF063103_g_at	Cirl3	calcium-independent alpha-latrotoxin receptor homolog 3	AF063103 Rattus norvegicus calcium-independent alpha-latrotoxin receptor homolog 3 (CIRL-3) mRNA, complete cds
AF063249_at	Ptprq	protein tyrosine phosphatase, receptor type, Q	AF063249 Rattus norvegicus glomerular mesangial cell receptor protein-tyrosine phosphatase precursor (PTPRQ) mRNA, complete cds
AF063302mRNA#1_s_at	Cpt1b	carnitine palmitoyltransferase 1b	AF063302mRNA#1 Rattus norvegicus carnitine palmitoyltransferase Ibeta 1, carnitine palmitoyltransferase Ibeta 2, and carnitine palmitoyltransferase Ibeta 3 gene, nuclear gene encoding mitochondrial proteins, alternatively spliced products, partial cds
AF063302mRNA#3_s_at	Cpt1b	carnitine palmitoyltransferase 1b	AF063302mRNA#3 Rattus norvegicus carnitine palmitoyltransferase Ibeta 1, carnitine palmitoyltransferase Ibeta 2, and carnitine palmitoyltransferase Ibeta 3 gene, nuclear gene encoding mitochondrial proteins, alternatively spliced products, partial cds
AF063447_at	Ddxl	nuclear RNA helicase, DECD variant of DEAD box family	AF063447 Rattus norvegicus nuclear RNA helicase mRNA, complete cds /cds=(99,1382) /gb=AF063447 /gi=3132828 /ug=Rn.14550 /len=1511
AF063851_at	Mcpt1	mast cell protease 1	AF063851 Rattus norvegicus vascular chymase (VCH) mRNA, complete cds /cds=(33,776) /gb=AF063851 /gi=3136325 /ug=Rn.14515 /len=953
AF063890_s_at	Ptk2b	protein tyrosine kinase 2 beta	AF063890 Rattus rattus focal adhesion kinase-related protein (PYK2) mRNA, complete cds
AF064541_s_at	Avpr1b	arginine vasopressin receptor 1B	AF064541 Rattus norvegicus vasopressin V1b receptor variant mRNA, complete cds /cds=(18,389) /gb=AF064541 /gi=3142691 /ug=Rn.10096 /len=623
AF064706_at	Gpr6	G protein-coupled receptor 6	AF064706 Rattus norvegicus putative G protein-coupled receptor (CNL3) mRNA, complete cds /cds=(149,1240) /gb=AF064706 /gi=3142703 /ug=Rn.10519 /len=2236
AF064856_at
AF064868_at	BEGAIN	brain-enriched guanylate kinase-associated	AF064868 Rattus norvegicus brain-enriched guanylate kinase-associated protein 1 mRNA, complete cds
AF064868_g_at	BEGAIN	brain-enriched guanylate kinase-associated	AF064868 Rattus norvegicus brain-enriched guanylate kinase-associated protein 1 mRNA, complete cds
AF064869_s_at	BEGAIN	brain-enriched guanylate kinase-associated	AF064869 Rattus norvegicus brain-enriched guanylate kinase-associated protein 2 mRNA, complete cds
AF065149_s_at	Ank3	ankyrin 3 (G)	AF065149 Rattus norvegicus rANK3.C-ter ankyrinG (Ank3) mRNA, partial cds
AF065150_s_at	Ank3	ankyrin 3 (G)	AF065150 Rattus norvegicus rANK3.SpBb ankyrinG (Ank3) mRNA, partial cds
AF065161_at	Cish	cytokine inducible SH2-containing protein	AF065161 Rattus norvegicus cytokine-inducible SH2-containing protein mRNA, partial cds /cds=(0,770) /gb=AF065161 /gi=3158431 /ug=Rn.14523 /len=803
AF065387_at	Ggcx	gamma-glutamyl carboxylase	AF065387 Rattus norvegicus vitamin K-dependent gamma-glutamyl carboxylase mRNA, complete cds
AF065387_g_at	Ggcx	gamma-glutamyl carboxylase	AF065387 Rattus norvegicus vitamin K-dependent gamma-glutamyl carboxylase mRNA, complete cds
AF065431_s_at	Bcl2l11	BCL2-like 11 (apoptosis facilitator)	AF065431 Rattus norvegicus Bcl-2 related ovarian death gene product BOD mRNA, complete cds
AF065432_s_at	Bcl2l11	BCL2-like 11 (apoptosis facilitator)	AF065432 Rattus norvegicus Bcl-2 related ovarian death gene product BOD-M mRNA, complete cds
AF065433_at	Bcl2l11	BCL2-like 11 (apoptosis facilitator)	AF065433 Rattus norvegicus Bcl-2 related ovarian death gene product BOD-L mRNA, complete cds
AF065433_g_at	Bcl2l11	BCL2-like 11 (apoptosis facilitator)	AF065433 Rattus norvegicus Bcl-2 related ovarian death gene product BOD-L mRNA, complete cds
AF065438_at	Ppicap	peptidylprolyl isomerase C-associated protein	AF065438 Rattus norvegicus mama mRNA, complete cds /cds=(155,1879) /gb=AF065438 /gi=3152927 /ug=Rn.3251 /len=2151
AF067650_at	Sardh	sarcosine dehydrogenase	AF067650 Rattus norvegicus sarcosine dehydrogenase (SarDH) mRNA, complete cds
AF067727_s_at	Madh1	MAD homolog 1 (Drosophila)	AF067727 Rattus norvegicus Smad1 protein (Smad1) mRNA, complete cds
AF067790_s_at	Ppt2	palmitoyl-protein thioesterase 2	AF067790 Rattus norvegicus truncated palmitoyl-protein thioesterase (PPT-2) mRNA, complete cds /cds=(113,589) /gb=AF067790 /gi=3201901 /ug=Rn.8895 /len=1024
AF067795_at	Ctbp1	C-terminal binding protein 1	AF067795 Rattus norvegicus BFA-dependent ADP-ribosylation substrate BARS50 (Bars) mRNA, complete cds
AF067795_g_at	Ctbp1	C-terminal binding protein 1	AF067795 Rattus norvegicus BFA-dependent ADP-ribosylation substrate BARS50 (Bars) mRNA, complete cds
AF068136_at	Rgs19	calcium/calmodulin-dependent protein kinase I	AF068136 Rattus norvegicus G alpha interacting protein (GAIP) mRNA, complete cds
AF068202_at	Akap1	A kinase (PRKA) anchor protein 1	AF068202 Rattus norvegicus A-kinase anchor protein121 mRNA, complete cds
AF068261_s_at	Stk39	serine threonine kinase 39 (STE20/SPS1 homolog, yeast)	AF068261 Rattus norvegicus pancreatic serine threonine kinase mRNA, complete cds
AF068268_at	LOC246268	25 oligoadenylate synthetase-2	AF068268 Rattus norvegicus 2'5' oligoadenylate synthetase-2 mRNA, complete cds /cds=(40,1179) /gb=AF068268 /gi=3192926 /ug=Rn.14530 /len=2371
AF068860_s_at	Defb1	defensin beta 1	AF068860 Rattus norvegicus beta defensin-1 mRNA, complete cds
AF068861_s_at	Defb2	beta defensin-2	AF068861 Rattus norvegicus beta defensin-2 mRNA, complete cds
AF069525_at	Ank3	ankyrin 3 (G)	AF069525 Rattus norvegicus 190 kDa ankyrin isoform mRNA, complete cds /cds=(84,5372) /gb=AF069525 /gi=3202045 /ug=Rn.236 /len=6184
AF069775_at	Chl1	cell adhesion molecule with homology to L1CAM (close homologue of L1)	AF069775 Rattus norvegicus L1-like cell adhension molecule (CALL) mRNA, partial cds
AF069782_at	Nap65	Nopp140 associated protein	AF069782 Rattus sp. unknown mRNA
AF070065_at
AF071014mRNA_s_at	Adra1d	adrenergic receptor, alpha 1d	AF071014mRNA Rattus norvegicus alpha-1D adrenergic receptor gene, promoter region and partial cds
AF071204_at	Kitl	Kit ligand	AF071204 Rattus norvegicus stem cell factor KL-1 precursor, mRNA, complete cds
AF071204_g_at	Kitl	Kit ligand	AF071204 Rattus norvegicus stem cell factor KL-1 precursor, mRNA, complete cds
AF071225_at	Ppib	cyclophilin B	AF071225 Rattus norvegicus cyclophilin B mRNA, complete cds
AF071495_s_at	Scarb1	scavenger receptor class B, member 1	AF071495 Rattus norvegicus type II pneumocyte CD36-related class B scavenger receptor (SRB1R) mRNA, complete cds
AF072124_at	Casp7	caspase-7	AF072124 Rattus rattus caspase-7 mRNA, complete cds
AF072411_at	Cd36	cd36 antigen	AF072411 Rattus norvegicus fatty acid translocase/CD36 mRNA, complete cds
AF072411_g_at	Cd36	cd36 antigen	AF072411 Rattus norvegicus fatty acid translocase/CD36 mRNA, complete cds
AF072439_at	Zfp37	zinc finger protein 37	AF072439 Rattus norvegicus zinc-finger protein-37 mRNA, complete cds
AF072865_at	Txnrd2	thioredoxin reductase 2	AF072865 Rattus norvegicus thioredoxin reductase (TrxR2) mRNA, nuclear gene encoding mitochondrial protein, complete cds
AF072865_g_at	Txnrd2	thioredoxin reductase 2	AF072865 Rattus norvegicus thioredoxin reductase (TrxR2) mRNA, nuclear gene encoding mitochondrial protein, complete cds
AF072892_s_at	Cspg2	chondroitin sulfate proteoglycan 2 (versican)	AF072892 Rattus norvegicus versican V3 isoform precursor, mRNA, complete cds
AF072935_at	Rab5a	small GTP-binding protein rab5	AF072935 Rattus norvegicus small GTP-binding protein rab5 (RAB5) mRNA, complete cds
AF073839_s_at	km23	dynein-associated protein RKM23	AF073839 Rattus norvegicus bithoraxoid-like protein mRNA, complete cds
AF073891_at	Kcnh5	potassium voltage-gated channel, subfamily H (eag-related), member 5	AF073891 Rattus norvegicus potassium channel (eag2) mRNA, partial cds
AF073892_s_at	Kcnh3	potassium voltage-gated channel, subfamily H (eag-related), member 3	AF073892 Rattus norvegicus potassium channel (elk2) mRNA, partial cds
AF074482_s_at	Gpr51	G protein-coupled receptor 51	AF074482 Rattus norvegicus GABA-B receptor 2 (GABA-BR2) mRNA, complete cds
AF074608mRNA_f_at
AF074609mRNA_f_at
AF075250_at	Myh13	myosin heavy polypeptide 13	AF075250 Rattus norvegicus myosin heavy chain (MHCEO) mRNA, partial cds
AF075382_at	Cish2	cytokine inducible SH2-containing protein 2	AF075382 Rattus norvegicus suppressor of cytokine signaling-2 (SOCS-2) mRNA, complete cds
AF075383_at	Cish3	cytokine inducible SH2-containing protein 3	AF075383 Rattus norvegicus suppressor of cytokine signaling-3 (SOCS-3) mRNA, complete cds
AF076183_at	Pacs1	cytosolic sorting protein PACS-1	AF076183 Rattus norvegicus cytosolic sorting protein PACS-1a (PACS-1) mRNA, complete cds
AF076183_g_at	Pacs1	cytosolic sorting protein PACS-1	AF076183 Rattus norvegicus cytosolic sorting protein PACS-1a (PACS-1) mRNA, complete cds
AF076184_at	Pacs1	cytosolic sorting protein PACS-1	AF076184 Rattus norvegicus cytosolic sorting protein PACS-1b (PACS-1) mRNA, complete cds
AF076619_at	Grb14	growth factor receptor bound protein 14	AF076619 Rattus norvegicus molecular adapter rGrb14 (Grb14) mRNA, complete cds
AF076856_s_at	Espn	espin	AF076856 Rattus norvegicus small espin mRNA, complete cds
AF077000_at	Ptp-Td14	protein tyrosine phosphatase TD14	AF077000 Rattus norvegicus protein tyrosine phosphatase TD14 (PTP-TD14) mRNA, complete cds
AF077000_g_at	Ptp-Td14	protein tyrosine phosphatase TD14	AF077000 Rattus norvegicus protein tyrosine phosphatase TD14 (PTP-TD14) mRNA, complete cds
AF077195_at	Sert1	Sertoli cell protein 1	AF077195 Rattus norvegicus Sertoli cell protein (SC4) mRNA, partial cds
AF077338_at	Mybph	norvegicus myosin binding protein H	AF077338 Rat norvegicus myosin binding protein H mRNA, complete cds
AF077338_g_at	Mybph	norvegicus myosin binding protein H	AF077338 Rat norvegicus myosin binding protein H mRNA, complete cds
AF077354_at	Hspa4	heat shock 70 kDa protein 4	AF077354 Rattus norvegicus ischemia responsive 94 kDa protein (irp94) mRNA, complete cds
AF077354_g_at	Hspa4	heat shock 70 kDa protein 4	AF077354 Rattus norvegicus ischemia responsive 94 kDa protein (irp94) mRNA, complete cds
AF078778exon#1_at
AF078779_at	Vgcnl1	voltage gated channel like 1	AF078779 Rattus norvegicus putative four repeat ion channel mRNA, complete cds
AF078779_g_at	Vgcnl1	voltage gated channel like 1	AF078779 Rattus norvegicus putative four repeat ion channel mRNA, complete cds
AF079162_at	Ptch	patched (Drosophila) homolog	AF079162 Rattus norvegicus patched (ptc) mRNA, partial cds
AF079864_at	Olfr78	olfactory receptor 78	AF079864 Rattus norvegicus putative G-protein coupled receptor RA1c mRNA, complete cds
AF079873_at	Zfp162	zinc finger protein 162	AF079873 Rattus norvegicus splicing factor 1 homolog mRNA, partial cds
AF080435mRNA_s_at
AF080468_at	G6pt1	glucose-6-phosphatase, transport protein 1	AF080468 Rattus norvegicus putative glycogen storage disease type 1b protein mRNA, complete cds
AF080468_g_at	G6pt1	glucose-6-phosphatase, transport protein 1	AF080468 Rattus norvegicus putative glycogen storage disease type 1b protein mRNA, complete cds
AF080507_at
AF080507_g_at
AF080568_at	Pcyt2	phosphate cytidylyltransferase 2, ethanolamine	AF080568 Rattus norvegicus CTP:phosphoethanolamine cytidylyltransferase mRNA, complete cds
AF080568_g_at	Pcyt2	phosphate cytidylyltransferase 2, ethanolamine	AF080568 Rattus norvegicus CTP:phosphoethanolamine cytidylyltransferase mRNA, complete cds
AF081144_s_at	CL1BA	CL1BA protein	AF081144 Rattus norvegicus CL1AA mRNA, complete cds
AF081148_s_at	Cirl2	calcium-independent alpha-latrotoxin receptor homolog 2	AF081148 Rattus norvegicus CL2AA mRNA, complete cds
AF081196_at	Rasgrp1	RAS guanyl releasing protein 1	AF081196 Rattus norvegicus calcium and DAG-regulated guanine nucleotide exchange factor II mRNA, complete cds
AF081204_s_at	Slc5a6	solute carrier family 5, member 6	AF081204 Rattus norvegicus small intestine sodium dependent multivitamin transporter (SMVT) mRNA, complete cds
AF081365_s_at	Kcnj1	potassium inwardly-rectifying channel, subfamily J, member 1	AF081365 Rattus norvegicus ATP-regulated K+ channel ROMK1.1 isoform mRNA, complete cds
AF081366_s_at	Kcnj1	potassium inwardly-rectifying channel, subfamily J, member 1	AF081366 Rattus norvegicus ATP-regulated K+ channel ROMK2.1 isoform mRNA, complete cds
AF081503_at	Api2	apoptosis inhibitor 2	AF081503 Rattus norvegicus inhibitor of apoptosis protein (rIAP1) mRNA, partial cds
AF081557_at	Gcma	glial cells missing (Drosophila) homolog a	AF081557 Rattus norvegicus glial cells missing protein homolog (Gcm1) mRNA, complete cds
AF081941_at	LOC59320	soluble adenylyl cyclase	AF081941 Rattus norvegicus soluble adenylyl cyclase (SAC) mRNA, complete cds
AF082124_s_at	Ahr	aryl hydrocarbon receptor	AF082124 Rattus norvegicus aryl hydrocarbon receptor (AHR) mRNA, alternatively spliced deletion variant, complete cds
AF082125_s_at	Ahr	aryl hydrocarbon receptor	AF082125 Rattus norvegicus aryl hydrocarbon receptor (AHR) mRNA, alternatively spliced shorter insertion variant, complete cds
AF082126_at	Ahr	aryl hydrocarbon receptor	AF082126 Rattus norvegicus aryl hydrocarbon receptor (AHR) mRNA, alternatively spliced longer insertion variant, complete cds
AF082160_at	Grifin	galectin-related inter-fiber protein	AF082160 Rattus rattus GRIFIN mRNA, complete cds
AF082533_s_at	Ly94	lymphocyte antigen 94 (mouse) homolog (activating NK-receptor; NK-p46)	AF082533 Rattus norvegicus NK receptor KILR-1 (KILR-1) mRNA, complete cds
AF082834_s_at	Hpd	4-hydroxyphenylpyruvic acid dioxygenase	AF082834 Rattus norvegicus 4-hydroxyphenylpyruvate dioxygenase (HPPD) mRNA, complete cds
AF083269_at	Arpc1b	actin related protein 2/3 complex, subunit 1B	AF083269 Rattus norvegicus p41-Arc mRNA, complete cds
AF083269_g_at	Arpc1b	actin related protein 2/3 complex, subunit 1B	AF083269 Rattus norvegicus p41-Arc mRNA, complete cds
AF083330_at	Kif3c	kinesin family member 3C	AF083330 Rattus norvegicus kinesin-like protein KIF3C (KIF3C) mRNA, complete cds
AF083331_at	Kif1b	kinesin family member 1B	AF083331 Rattus norvegicus kinesin-like protein KIF1B (KIF1B) mRNA, partial cds
AF083341_s_at	Kcnma1	potassium large conductance calcium-activated channel, subfamily M, alpha member 1	AF083341 Rattus norvegicus calcium-activated potassium channel (SLON-1) mRNA, partial cds
AF083418_at
AF084186_s_at	Spna2	alpha-spectrin 2	AF084186 Rattus norvegicus alpha-fodrin (A2A) mRNA, complete cds
AF084205_at	LOC286993	serine/threonine protein kinase TAO1	AF084205 Rattus norvegicus serine/threonine protein kinase TAO1 mRNA, complete cds
AF084576_at	Dll3	delta-like 3 (Drosophila)	AF084576 Rattus norvegicus Delta 3 mRNA, complete cds
AF084576_g_at	Dll3	delta-like 3 (Drosophila)	AF084576 Rattus norvegicus Delta 3 mRNA, complete cds
AF085195_at	Nos3	nitric oxide synthase 3, endothelial cell	AF085195 Rattus norvegicus endothelial nitric oxide synthase (NOSIII) mRNA, partial cds
AF085693_at	Git1	G protein-coupled receptor kinase-interactor 1	AF085693 Rattus norvegicus G protein-coupled receptor kinase-associated ADP ribosylation factor GTPase-activating protein (GIT1) mRNA, complete cds
AF085693_g_at	Git1	G protein-coupled receptor kinase-interactor 1	AF085693 Rattus norvegicus G protein-coupled receptor kinase-associated ADP ribosylation factor GTPase-activating protein (GIT1) mRNA, complete cds
AF086624_s_at	Pim3	serine threonine kinase pim3	AF086624 Rattus norvegicus serine threonine kinase (pim-3) mRNA, complete cds
AF086758_at	Slc12a2	solute carrier family 12, member 2	AF086758 Rattus norvegicus Na-K-2Cl cotransporter (Nkcc1) mRNA, partial cds
AF086758_g_at	Slc12a2	solute carrier family 12, member 2	AF086758 Rattus norvegicus Na-K-2Cl cotransporter (Nkcc1) mRNA, partial cds
AF087037_at	Btg3	B-cell translocation gene 3	AF087037 Rattus norvegicus BTG3 mRNA, complete cds
AF087037_g_at	Btg3	B-cell translocation gene 3	AF087037 Rattus norvegicus BTG3 mRNA, complete cds
AF087431_at	Gcs1	glucosidase 1	AF087431 Rattus rattus glycoprotein processing glucosidase I mRNA, complete cds
AF087431_g_at	Gcs1	glucosidase 1	AF087431 Rattus rattus glycoprotein processing glucosidase I mRNA, complete cds
AF087437UTR#1_s_at	Cbfb	core binding factor beta	AF087437UTR#1 Rattus norvegicus PEBP2 beta mRNA, 3' UTR
AF087453_at	Kcnq2	potassium voltage-gated channel, KQT-like subfamily, member 2	AF087453 Rattus norvegicus potassium channel (KCNQ2) mRNA, complete cds
AF087454_at	Kcnq3	potassium voltage-gated channel, subfamily Q, member 3	AF087454 Rattus norvegicus potassium channel (KCNQ3) mRNA, complete cds
AF087674_at
AF087696_at	Mpp2	membrane protein, palmitoylated 2 (MAGUK p55 subfamily member 2)	AF087696 Rattus norvegicus dlg 2 mRNA, partial cds
AF087697_at	Mpp3	membrane protein, palmitoylated 3 (MAGUK p55 subfamily member 3)	AF087697 Rattus norvegicus dlg 3 mRNA, partial cds
AF087838_s_at	Abcc9	ATP-binding cassette, sub-family C (CFTR/MRP), member 9	AF087838 Rattus norvegicus sulfonylurea receptor 2B (SUR2B) mRNA, complete cds
AF087839mRNA#1_s_at	Abcc9	ATP-binding cassette, sub-family C (CFTR/MRP), member 9	AF087839mRNA#1 RNSUR2S1 Rattus norvegicus sulfonylurea receptor 2 (SUR2) gene, exon 37, partial sequence; exon 38a, complete sequence; and alternatively spliced partial cds
AF087839mRNA#2_f_at	Abcc9	ATP-binding cassette, sub-family C (CFTR/MRP), member 9	AF087839mRNA#2 RNSUR2S1 Rattus norvegicus sulfonylurea receptor 2 (SUR2) gene, exon 37, partial sequence; exon 38a, complete sequence; and alternatively spliced partial cds
AF087943_s_at	Cd14	CD14 antigen	AF087943 Rattus norvegicus CD14 mRNA, complete cds
AF087944mRNA_s_at	Cd14	CD14 antigen	AF087944mRNA Rattus norvegicus monocyte differentiation antigen CD14 gene, promoter region and partial cds
AF087945_at	Grsp1	GRP1 binding protein GRSP1	AF087945 Rattus norvegicus nitzin mRNA, partial cds
AF089730_at	Slack	potassium channel subunit (Slack)	AF089730 Rattus norvegicus potassium channel subunit (Slack) mRNA, complete cds
AF089817_i_at	Rgs19ip1	regulator of G-protein signaling 19 interacting protein 1	AF089817 Rattus norvegicus RGS-GAIP interacting protein GIPC mRNA, complete cds
AF089825_at	Inhbe	activin beta E	AF089825 Rattus norvegicus activin beta E mRNA, complete cds
AF089839_at	Nsf	N-ethylmaleimide sensitive factor	AF089839 Rattus norvegicus N-ethylmaleimide sensitive factor mRNA, partial cds
AF090113_at	Grip2	glutamate receptor interacting protein 2	AF090113 Rattus norvegicus AMPA receptor binding protein mRNA, complete cds
AF090113_g_at	Grip2	glutamate receptor interacting protein 2	AF090113 Rattus norvegicus AMPA receptor binding protein mRNA, complete cds
AF090133_at	Veli1a	lin-7-A	AF090133 Rattus norvegicus lin-7-A mRNA, complete cds
AF090134_at	Veli1	lin-7-Ba	AF090134 Rattus norvegicus lin-7-Ba mRNA, complete cds
AF090134_g_at	Veli1	lin-7-Ba	AF090134 Rattus norvegicus lin-7-Ba mRNA, complete cds
AF090135_at	Veli1	lin-7-Ba	AF090135 Rattus norvegicus lin-7-Bb mRNA, complete cds
AF090136_at	Lin7c	lin-7-C	AF090136 Rattus norvegicus lin-7-C mRNA, complete cds
AF090306_s_at	Rbbp7	retinoblastoma binding protein 7	AF090306 Rattus norvegicus retinoblastoma binding protein mRNA, complete cds
AF090692_at	Cst8	cystatin 8	AF090692 Rattus norvegicus cystatin-related epididymal spermatogenic protein (CRES) mRNA, complete cds
AF090692_g_at	Cst8	cystatin 8	AF090692 Rattus norvegicus cystatin-related epididymal spermatogenic protein (CRES) mRNA, complete cds
AF090867_at	Gmpr	guanosine monophosphate reductase	AF090867 Rattus norvegicus guanosine monophosphate reductase mRNA, complete cds
AF090867_g_at	Gmpr	guanosine monophosphate reductase	AF090867 Rattus norvegicus guanosine monophosphate reductase mRNA, complete cds
AF091247_s_at	Kcnq3	potassium voltage-gated channel, subfamily Q, member 3	AF091247 Rattus norvegicus potassium channel (KCNQ3) mRNA, complete cds
AF091561_at
AF091562_s_at
AF091563_f_at
AF091563_i_at
AF091563_r_at
AF091565_at
AF091566_f_at	LOC287000	olfactory protein	AF091566 Rattus norvegicus isolate HTF-SP1 olfactory receptor mRNA, partial cds
AF091567_s_at	Olfr41	olfactory receptor 41	AF091567 Rattus norvegicus isolate HGL-SP5 olfactory receptor mRNA, partial cds
AF091569_s_at	Olfr41	olfactory receptor 41	AF091569 Rattus norvegicus isolate HGL-SP3 olfactory receptor mRNA, partial cds
AF091570_s_at	Olfr41	olfactory receptor 41	AF091570 Rattus norvegicus isolate HGL-SP2 olfactory receptor pseudogene, partial sequence
AF091572_s_at	Olfr41	olfactory receptor 41	AF091572 Rattus norvegicus isolate HGL-SL3 olfactory receptor mRNA, partial cds
AF091573_f_at	Olfr41	olfactory receptor 41	AF091573 Rattus norvegicus isolate HGL-SL2 olfactory receptor mRNA, partial cds
AF091574_f_at	Olfr41	olfactory receptor 41	AF091574 Rattus norvegicus isolate HGL-SL1 olfactory receptor pseudogene, partial sequence
AF091575_at
AF091576_at
AF091577_at
AF091578_at
AF091578_g_at
AF091579_at
AF091580_s_at
AF091715_s_at	Trhr2	thyrotropin releasing hormone receptor 2	AF091715 Rattus norvegicus thyrotropin releasing hormone receptor-2 (TRHR-2) mRNA, complete cds
AF091834_at	Nsf	N-ethylmaleimide sensitive factor	AF091834 Rattus norvegicus N-ethylmaleimide sensitive factor NSF mRNA, partial cds
AF092090_at	ODF3	outer dense fiber ODF3	AF092090 Rattus norvegicus cp151 mRNA, partial cds
AF092091_at	Tsga10	testis specific, 10	AF092091 Rattus norvegicus cp431 mRNA, partial cds
AF092450_at	Mapk8ip	mitogen activated protein kinase 8 interacting protein	AF092450 Rattus norvegicus JIP-1 related protein (JRP) mRNA, complete cds
AF092523_i_at	Akap1	A kinase (PRKA) anchor protein 1	AF092523 Rattus norvegicus A-kinase anchor protein 84 mRNA, complete cds
AF092523_r_at	Akap1	A kinase (PRKA) anchor protein 1	AF092523 Rattus norvegicus A-kinase anchor protein 84 mRNA, complete cds
AF092523_s_at	Akap1	A kinase (PRKA) anchor protein 1	AF092523 Rattus norvegicus A-kinase anchor protein 84 mRNA, complete cds
AF092733_at	Gdf11	growth differentiation factor 11	AF092733 Rattus norvegicus growth/differentiation factor 11 mRNA, partial cds
AF093139_s_at	Nxf1	nuclear RNA export factor 1 homolog (S. cerevisiae)	AF093139 Rattus norvegicus tip associating protein (TAP) mRNA, complete cds
AF093267_s_at	Homer1	homer, neuronal immediate early gene, 1	AF093267 Rattus norvegicus homer-1b mRNA, complete cds
AF093268_s_at	Homer1	homer, neuronal immediate early gene, 1	AF093268 Rattus norvegicus homer-1c mRNA, complete cds
AF093536_at	Defb1	defensin beta 1	AF093536 Rattus norvegicus beta defensin-1 (BD-1) mRNA, complete cds
AF093569mRNA#1_s_at
AF093625_at
AF093773_s_at	Mdh1	malate dehydrogenase 1	AF093773 Rattus norvegicus cytosolic malate dehydrogenase (Mdh) mRNA, complete cds
AF095576_at	Aps	adaptor protein with pleckstrin homology and src homology 2 domains	AF095576 Rattus norvegicus APS protein mRNA, complete cds
AF095741_at	Mg87	Mg87 protein	AF095741 Rattus norvegicus MG87 mRNA, complete cds
AF095741_g_at	Mg87	Mg87 protein	AF095741 Rattus norvegicus MG87 mRNA, complete cds
AF095927_at	AF095927	protein phosphatase 2C	AF095927 Rattus norvegicus protein phosphatase 2C mRNA, complete cds
AF095927_g_at	AF095927	protein phosphatase 2C	AF095927 Rattus norvegicus protein phosphatase 2C mRNA, complete cds
AF096269_at	Epn2	EH domain binding protein epsin 2	AF096269 Rattus norvegicus EH domain binding protein epsin 2 mRNA, complete cds
AF096291_at	Bcl2l2	Bcl-w protein	AF096291 Rattus norvegicus Bcl-w (bcl-w) mRNA, complete cds
AF096835_at	Eif2ak3	eukaryotic translation initiation factor 2 alpha kinase 3	AF096835 Rattus norvegicus pancreatic eukaryotic initiation factor 2 alpha-subunit kinase (PEK) mRNA, complete cds
AF096835_g_at	Eif2ak3	eukaryotic translation initiation factor 2 alpha kinase 3	AF096835 Rattus norvegicus pancreatic eukaryotic initiation factor 2 alpha-subunit kinase (PEK) mRNA, complete cds
AF097593_at	Cdh2	cadherin 2	AF097593 Rattus norvegicus testicular N-cadherin mRNA, complete cds
AF097593_g_at	Cdh2	cadherin 2	AF097593 Rattus norvegicus testicular N-cadherin mRNA, complete cds
AF097723_s_at	Pgcp	plasma glutamate carboxypeptidase	AF097723 Rattus norvegicus hematopoietic lineage switch 2 related protein (Hls2-rp) mRNA, complete cds
AF097887_at	Arhv	ras homolog gene family, member V	AF097887 Rattus norvegicus Chp mRNA, complete cds
AF098301_at	Fbxo2	neural F box protein NFB42	AF098301 Rattus norvegicus neural F box protein NFB42 mRNA, complete cds
AF099093_at	Ubc7	ubiquitin-conjugating enzyme UBC7	AF099093 Rattus norvegicus ubiquitin-conjugating enzyme UBC7 mRNA, complete cds
AF099093_g_at	Ubc7	ubiquitin-conjugating enzyme UBC7	AF099093 Rattus norvegicus ubiquitin-conjugating enzyme UBC7 mRNA, complete cds
AF100421_at	Lyric	LYRIC	AF100421 Rattus norvegicus p80 mRNA, partial cds
AF100470_at	RAMP4	ribosome associated membrane protein 4	AF100470 Rattus norvegicus ribosome attached membrane protein 4 (RAMP4) mRNA, complete cds
AF100470_g_at	RAMP4	ribosome associated membrane protein 4	AF100470 Rattus norvegicus ribosome attached membrane protein 4 (RAMP4) mRNA, complete cds
AF102552_s_at	Ank3	ankyrin 3 (G)	AF102552 Rattus norvegicus 270 kDa ankyrin G isoform mRNA, partial cds
AF102804_s_at	Adora3	adenosine A3 receptor	AF102804 Rattus norvegicus adenosine A3 receptor mRNA, partial cds
AF102853_at	LOC59322	membrane-associated guanylate kinase-interacting protein	AF102853 Rattus norvegicus membrane-associated guanylate kinase-interacting protein 1 Maguin-1 mRNA, complete cds
AF102853_g_at	LOC59322	membrane-associated guanylate kinase-interacting protein	AF102853 Rattus norvegicus membrane-associated guanylate kinase-interacting protein 1 Maguin-1 mRNA, complete cds
AF102854_at	LOC59322	membrane-associated guanylate kinase-interacting protein	AF102854 Rattus norvegicus membrane-associated guanylate kinase-interacting protein 2 Maguin-2 mRNA, complete cds
AF102855_at	Shank1	Shank1	AF102855 Rattus norvegicus synaptic SAPAP-interacting protein Synamon mRNA, complete cds
AF104362_at	Omd	osteomodulin (osteoadherin)	AF104362 Rattus rattus osteoadherin mRNA, complete cds
AF104399_at	Msg1	melanocyte-specific gene 1 protein	AF104399 Rattus norvegicus melanocyte-specific gene 1 protein (msg1) mRNA, complete cds
AF104399_g_at	Msg1	melanocyte-specific gene 1 protein	AF104399 Rattus norvegicus melanocyte-specific gene 1 protein (msg1) mRNA, complete cds
AF106563_s_at	Abcb6	ATP-binding cassette, sub-family B (MDR/TAP), member 6	AF106563 Rattus norvegicus P-glycoprotein-like ATP-binding cassette transporter mRNA, complete cds
AF107727_at	LOC64038	sertolin	AF107727 Rattus norvegicus sertolin mRNA, complete cds
AF109405_s_at	Gpr51	G protein-coupled receptor 51	AF109405 Rattus norvegicus GABA-B receptor 2 mRNA, complete cds
AF110508_at	Nos3	nitric oxide synthase 3, endothelial cell	AF110508 Rattus norvegicus endothelial nitric oxide synthase mRNA, partial cds
AFFX_rat_5S_rRNA_at
AFFX_Rat_beta-actin_3_at
AFFX_Rat_beta-actin_3_st
AFFX_Rat_beta-actin_5_at
AFFX_Rat_beta-actin_5_st
AFFX_Rat_beta-actin_M_at
AFFX_Rat_beta-actin_M_st
AFFX_Rat_GAPDH_3_at	Gapd	glyceraldehyde-3-phosphate dehydrogenase	R. norvegicus /GEN=gapd /DB_XREF=gb:X02231.1 /DEF=Rat mRNA for glyceraldehyde-3-phosphate-dehydrogenase (GAPDH) (GAPDH, EC 1.2.1.12).
AFFX_Rat_GAPDH_3_st	Gapd	glyceraldehyde-3-phosphate dehydrogenase	X02231 Rat mRNA for glyceraldehyde-3-phosphate-dehydrogenase (GAPDH) (GAPDH, EC 1.2.1.12) (_5, _M, _3 represent transcript regions 5 prime, Middle, and 3 prime respectively)
AFFX_Rat_GAPDH_5_at	Gapd	glyceraldehyde-3-phosphate dehydrogenase	R. norvegicus /GEN=gapd /DB_XREF=gb:X02231.1 /DEF=Rat mRNA for glyceraldehyde-3-phosphate-dehydrogenase (GAPDH) (GAPDH, EC 1.2.1.12).
AFFX_Rat_GAPDH_5_st	Gapd	glyceraldehyde-3-phosphate dehydrogenase	X02231 Rat mRNA for glyceraldehyde-3-phosphate-dehydrogenase (GAPDH) (GAPDH, EC 1.2.1.12) (_5, _M, _3 represent transcript regions 5 prime, Middle, and 3 prime respectively)
AFFX_Rat_GAPDH_M_at	Gapd	glyceraldehyde-3-phosphate dehydrogenase	R. norvegicus /GEN=gapd /DB_XREF=gb:X02231.1 /DEF=Rat mRNA for glyceraldehyde-3-phosphate-dehydrogenase (GAPDH) (GAPDH, EC 1.2.1.12).
AFFX_Rat_GAPDH_M_st	Gapd	glyceraldehyde-3-phosphate dehydrogenase	X02231 Rat mRNA for glyceraldehyde-3-phosphate-dehydrogenase (GAPDH) (GAPDH, EC 1.2.1.12) (_5, _M, _3 represent transcript regions 5 prime, Middle, and 3 prime respectively)
AFFX_Rat_Hexokinase_3_at	Hk1	hexokinase 1	R. norvegicus /GEN=hexokinase /DB_XREF=gb:J04526.1 /DEF=Rattus norvegicus brain hexokinase mRNA, complete cds.
AFFX_Rat_Hexokinase_5_at	Hk1	hexokinase 1	R. norvegicus /GEN=hexokinase /DB_XREF=gb:J04526.1 /DEF=Rattus norvegicus brain hexokinase mRNA, complete cds.
AFFX_Rat_Hexokinase_M_at	Hk1	hexokinase 1	R. norvegicus /GEN=hexokinase /DB_XREF=gb:J04526.1 /DEF=Rattus norvegicus brain hexokinase mRNA, complete cds.
AFFX_ratb1/X12957_at
AFFX_ratb2/X14115_at
AFFX-BioB-3_at
AFFX-BioB-3_st
AFFX-BioB-5_at
AFFX-BioB-5_st
AFFX-BioB-M_at
AFFX-BioB-M_st
AFFX-BioC-3_at
AFFX-BioC-3_st
AFFX-BioC-5_at
AFFX-BioC-5_st
AFFX-BioDn-3_at
AFFX-BioDn-3_st
AFFX-BioDn-5_at
AFFX-BioDn-5_st
AFFX-CreX-3_at
AFFX-CreX-3_st
AFFX-CreX-5_at
AFFX-CreX-5_st
AFFX-DapX-3_at
AFFX-DapX-5_at
AFFX-DapX-M_at
AFFX-LysX-3_at
AFFX-LysX-5_at
AFFX-LysX-M_at
AFFX-MurFAS_at	Tnfrsf6	tumor necrosis factor receptor superfamily, member 6	M83649 Mus musculus Fas antigen mRNA, complete cds
AFFX-MurIL10_at	Il10	interleukin 10	M37897 Mouse interleukin 10 mRNA, complete cds
AFFX-MurIL2_at	Il2	interleukin 2	M16762 Mouse interleukin 2 (IL-2) gene, exon 4
AFFX-MurIL4_at	Il4	interleukin 4	M25892 Mus musculus interleukin 4 (Il-4) mRNA, complete cds
AFFX-PheX-3_at
AFFX-PheX-5_at
AFFX-PheX-M_at
AFFX-ThrX-3_at
AFFX-ThrX-5_at
AFFX-ThrX-M_at
AFFX-TrpnX-3_at
AFFX-TrpnX-5_at
AFFX-TrpnX-M_at
AFFX-YEL002c/WBP1_at
AFFX-YEL018w/_at
AFFX-YEL021w/URA3_at
AFFX-YEL024w/RIP1_at
AI007530_f_at
AJ000347_at	Bpnt1	3(2),5-bisphosphate nucleotidase	AJ000347 RN325SAL3 Rattus norvegicus mRNA for 3'(2'),5'-bisphosphate nucleotidase
AJ000347_g_at	Bpnt1	3(2),5-bisphosphate nucleotidase	AJ000347 RN325SAL3 Rattus norvegicus mRNA for 3'(2'),5'-bisphosphate nucleotidase
AJ000485_at	Cyln2	cytoplasmic linker 2	AJ000485 Rattus norvegicus mRNA for CLIP-115 protein /cds=(286,3426) /gb=AJ000485 /gi=2792008 /ug=Rn.10893 /len=4820
AJ000515_s_at	Cngb1	cyclic nucleotide-gated channel beta subunit 1	AJ000515 Rattus norvegicus mRNA for cyclic nucleotide-gated cation channel, beta subunit /cds=(435,3011) /gb=AJ000515 /gi=2879815 /ug=Rn.10733 /len=3236
AJ000556cds_at	Jak1	Janus kinase 1	AJ000556cds RNJAK1 Rattus norvegicus mRNA for Janus protein tyrosine kinase 1, JAK1
AJ000557cds_s_at	Jak2	Janus kinase 2	AJ000557cds RNJAK2 Rattus norvegicus mRNA for Janus protein tyrosine kinase 2, JAK2
AJ000696_at	Kif1c	kinesin 1C	AJ000696 Rattus norvegicus mRNA for a novel kinesin-related protein, KIF1D /cds=(0,3293) /gb=AJ000696 /gi=2370434 /ug=Rn.21641 /len=3294
AJ001029_at	Sox10	SRY-box containing gene 10	AJ001029 Rattus norvegicus mRNA for Sox10 protein /cds=(582,1982) /gb=AJ001029 /gi=2695880 /ug=Rn.10883 /len=3030
AJ001043cds_at	C4.4a	GPI-anchored metastasis-associated protein homolog	AJ001043cds RNMAGPIAN Rattus norvegicus mRNA for metastasis-associated GPI-anchored protein
AJ001044cds_at	Tacstd1	tumor-associated calcium signal transducer 1	AJ001044cds RNEGP314H Rattus norvegicus mRNA for EGP-314 protein homologue
AJ001184_at	Lat	linker for activation of T cells	AJ001184 Rattus norvegicus mRNA for 36 kDa phosphoprotein /cds=(235,960) /gb=AJ001184 /gi=3021582 /ug=Rn.9773 /len=1188
AJ001290cds_at	Slc5a3	solute carrier family 5 (inositol transporters), member 3	AJ001290cds RNSMIT Rattus norvegicus mRNA for sodium myo-inositol transporter (SMIT)
AJ001320_at	Mpdz	multiple PDZ domain protein	AJ001320 Rattus norvegicus mRNA for multi PDZ domain protein /cds=(183,6347) /gb=AJ001320 /gi=2959978 /ug=Rn.6684 /len=7497
AJ001380_at
AJ001380_g_at
AJ001517cds_at	Hfe	hemochromatosis	AJ001517cds RNHERHAEM Rattus norvegicus mRNA for hereditary haemochromatosis-like protein
AJ001529cds_at	Stk3	serine/threonine kinase 3	AJ001529cds RNMST2KIN Rattus norvegicus mRNA for MST2 kinase
AJ001637cds_at	Phex	phosphate regulating gene with homologies to endopeptidases on the X chromosome	AJ001637cds RNPEX Rattus norvegicus mRNA for PEX protein
AJ001641_at	Pou3f3	POU domain, class 3, transcription factor 3	AJ001641 Rattus norvegicus mRNA for Brain-1 (Brn-1) protein /cds=(66,1559) /gb=AJ001641 /gi=2760444 /ug=Rn.11124 /len=3050
AJ001713_at	Myo9a	myosin IXA	AJ001713 RNMYR7 Rattus norvegicus mRNA for myosin-RhoGAP protein Myr 7
AJ001929_s_at	Rcn	reticulocalbin	AJ001929 RNAJ1929 Rattus norvegicus mRNA for of CBP-50 protein
AJ002259_at	Shox2	short stature homeobox 2	AJ002259 Rattus Norvegicus mRNA for Prx3A protein /cds=(0,701) /gb=AJ002259 /gi=2632116 /ug=Rn.11258 /len=702
AJ002259_g_at	Shox2	short stature homeobox 2	AJ002259 Rattus Norvegicus mRNA for Prx3A protein /cds=(0,701) /gb=AJ002259 /gi=2632116 /ug=Rn.11258 /len=702
AJ002424cds_at	P65	p65 protein	AJ002424cds RNAJ2424 Rattus norvegicus mRNA for p65 protein
AJ002474cds_at	LOC60332	Testis-specific A-kinase-anchoring-protein	AJ002474cds RNTSAKAP Rattus norvegicus RNA for Testis-specific A-kinase-anchoring-protein
AJ002556_s_at	Mtap6	microtubule-associated protein 6	AJ002556 RNAJ2556 Rattus norvegicus mRNA for STOP protein
AJ002745cds_at	Cmklr1	chemokine-like receptor 1	AJ002745cds RNAJ2745 Rattus norvegicus mRNA for G-protein coupled chemoattractant-like receptor
AJ002940cds_s_at	Rara	retinoic acid receptor, alpha	AJ002940cds RNAJ2940 Rattus norvegicus mRNA for retinoic acid receptor alpha1, partial
AJ002942cds_at	Rarb	retinoic acid receptor, beta	AJ002942cds RNAJ2942 Rattus norvegicus mRNA for retinoic acid receptor beta2, partial
AJ002967_at	Utrn	utrophin	AJ002967 Rattus norvegicus mRNA for utrophin /cds=(188,10447) /gb=AJ002967 /gi=2960012 /ug=Rn.9901 /len=10705
AJ003065_at	Kcnj14	potassium inwardly-rectifying channel J14	AJ003065 Rattus norvegicus mRNA for Kir2.4, inwardly rectifying potassium channel /cds=(565,1869) /gb=AJ003065 /gi=3184051 /ug=Rn.14528 /len=2751
AJ003148cds_s_at	Gas7	growth arrest specific 7	AJ003148cds RNAJ3148 Rattus norvegicus mRNA for GAS-7 protein
AJ004858_at	Sox11	SRY-box containing gene 11	AJ004858 RNAJ4858 Rattus norvegicus mRNA for Sry-related HMG-box protein Sox11
AJ004912_s_at	Tmp21	integral membrane protein Tmp21-I (p23)	AJ004912 RNJ004912 Rattus norvegicus mRNA for integral membrane protein Tmp21-I (p23)
AJ005023_at
AJ005046_at	Fbp2	fructose bisphosphatase 2	AJ005046 RNAJ5046 Rattus norvegicus mRNA for muscle fructose-1,6-bisphosphatase
AJ005046_g_at	Fbp2	fructose bisphosphatase 2	AJ005046 RNAJ5046 Rattus norvegicus mRNA for muscle fructose-1,6-bisphosphatase
AJ005113_at	Smc1l1	SMC-like 1 (yeast)	AJ005113 RNAJ5113 Rattus norvegicus mRNA for SMC-protein Molecular characterization of a rat heterochromatin associated SMC-protein
AJ005113_g_at	Smc1l1	SMC-like 1 (yeast)	AJ005113 RNAJ5113 Rattus norvegicus mRNA for SMC-protein Molecular characterization of a rat heterochromatin associated SMC-protein
AJ005394_at	Col5a1	collagen, type V, alpha 1	AJ005394 RNJ005394 Rattus norvegicus mRNA for collagen alpha 1 type V
AJ005396_at	Col11a1	procollagen, type XI, alpha 1	AJ005396 RNJ005396 Rattus norvegicus mRNA for collagen alpha 1 type XI
AJ005424_at	Mapk7	mitogen-activated protein kinase 7	AJ005424 RNAJ5424 Rattus norvegicus mRNA for BMK1/ERK5 protein, partial
AJ005424_g_at	Mapk7	mitogen-activated protein kinase 7	AJ005424 RNAJ5424 Rattus norvegicus mRNA for BMK1/ERK5 protein, partial
AJ005425_at	Mef2d	myocyte enhancer factor 2D	AJ005425 RNAJ5425 Rattus norvegicus mRNA for MEF2D protein
AJ005641_at
AJ005642_at
AJ005984_at	Ensa	endosulfine alpha	AJ005984 RNA005984 Rattus norvegicus mRNA alpha-endosulfine (complete coding sequence)
AJ006064_at	Coro1b	coronin, actin-binding protein, 1B	AJ006064 RNO6064 Rattus norvegicus mRNA for coronin-like protein
AJ006064_g_at	Coro1b	coronin, actin-binding protein, 1B	AJ006064 RNO6064 Rattus norvegicus mRNA for coronin-like protein
AJ006070_at	Rag1	recombination activation protein 1	AJ006070 RNO6070 Rattus norvegicus mRNA for recombination activation protein (RAG1), partial
AJ006295_at	Mllt3	myeloid/lymphoid or mixed-lineage leukemia (trithorax (Drosophila) homolog); translocated to, 3	AJ006295 RNO6295 Rattus norvegicus mRNA for AF-9
AJ006295_g_at	Mllt3	myeloid/lymphoid or mixed-lineage leukemia (trithorax (Drosophila) homolog); translocated to, 3	AJ006295 RNO6295 Rattus norvegicus mRNA for AF-9
AJ006340_s_at	PSMD1	26S proteasome, subunit p112	AJ006340 RNO6340 Rattus norvegicus mRNA for 26S proteasome, subunit p112
AJ006519_at	Accn2	amiloride-sensitive cation channel 2, neuronal	AJ006519 RNO6519 Rattus norvegicus mRNA for acid gated ion channel
AJ006522mRNA_at
AJ006710_at	Pik3c3	phosphatidylinositol 3-kinase	AJ006710 RNO6710 Rattus norvegicus mRNA for phosphatidylinositol 3-kinase
AJ006855_s_at	Synj1	synaptojanin 1	AJ006855 RNAJ6855 Rattus norvegicus mRNA for synaptojanin
AJ006971_at	Dapkl	Death-associated like kinase	AJ006971 RNO6971 Rattus norvegicus mRNA for DAP-like kinase
AJ006971_g_at	Dapkl	Death-associated like kinase	AJ006971 RNO6971 Rattus norvegicus mRNA for DAP-like kinase
AJ007016_at	Ptp4a2	protein tyrosine phosphatase type IVA, member 2	AJ007016 RNO7016 Rattus norvegicus mRNA for protein tyrosine phosphatase
AJ007288_at	Mmp8	neutrophil collagenease	AJ007288 RNO7288 Rattus norvegicus mRNA for neutrophil collagenease
AJ007291_at	SP22	fertility protein SP22	AJ007291 RNO7291 Rattus norvegicus CAP1 gene
AJ007291_g_at	SP22	fertility protein SP22	AJ007291 RNO7291 Rattus norvegicus CAP1 gene
AJ007422_s_at	Centa1	centaurin, alpha 1	AJ007422 RNO7422 Rattus norvegicus mRNA for IP4/PIP3 binding protein
AJ007488_at
AJ007627_at	Kcnh3	potassium voltage-gated channel, subfamily H (eag-related), member 3	AJ007627 RNO7627 Rattus norvegicus mRNA for ELK channel 2
AJ007628_at	Kcnh4	potassium voltage-gated channel, subfamily H (eag-related), member 4	AJ007628 RNO7628 Rattus norvegicus mRNA for ELK channel 1
AJ007632_s_at	ELK1	ether-a-go-go-like potassium channel 1	AJ007632 RNO7632 Rattus norvegicus mRNA for ELK channel 3, partial
AJ009698_at	Emb	embigin	AJ009698 RNO9698 Rattus norvegicus mRNA for embigin protein
AJ009698_g_at	Emb	embigin	AJ009698 RNO9698 Rattus norvegicus mRNA for embigin protein
AJ010351_s_at	Cugbp2	CUG triplet repeat,RNA-binding protein 2	AJ010351 RNO010351 Rattus norvegicus mRNA for ETR-R3a protein, alternatively spliced isoform
AJ010386_s_at	Cugbp2	CUG triplet repeat,RNA-binding protein 2	AJ010386 RNO010386 Rattus norvegicus mRNA for ETR-R3b protein, alternatively spliced isoform
AJ010828_at	Rdc1	chemokine orphan receptor 1	AJ010828 RNO010828 Rattus norvegicus mRNA for RDC-1 protein
AJ011005_at	Pitx3	paired-like homeodomain transcription factor 3	AJ011005 RNO011005 Rattus norvegicus mRNA for Ptx3 protein
AJ011035_at	Plcb2	phospholipase C beta 2	AJ011035 RNO011035 Rattus norvegicus mRNA for phospholipase C beta 2
AJ011115_at	Nos3	nitric oxide synthase 3, endothelial cell	AJ011115 RNO011115 Rattus norvegicus mRNA for endothelial nitric oxide synthase, 5' region, partial
AJ011115_g_at	Nos3	nitric oxide synthase 3, endothelial cell	AJ011115 RNO011115 Rattus norvegicus mRNA for endothelial nitric oxide synthase, 5' region, partial
AJ011116_at	Nos3	nitric oxide synthase 3, endothelial cell	AJ011116 RNO011116 Rattus norvegicus mRNA for endothelial nitric oxide synthase, 3' region, partial
AJ011370_at	Htr4	5-hydroxytryptamine (serotonin) receptor 4	AJ011370 RNAJ1370 Rattus norvegicus mRNA for serotonin 4 receptor, splice variant r5-HT4(e)
AJ011370_g_at	Htr4	5-hydroxytryptamine (serotonin) receptor 4	AJ011370 RNAJ1370 Rattus norvegicus mRNA for serotonin 4 receptor, splice variant r5-HT4(e)
AJ011605_at	Pola1	DNA polymerase alpha subunit I	AJ011605 RNO011605 Rattus norvegicus mRNA for DNA polymerase alpha subunit I, partial
AJ011606_at	Pola2	DNA polymerase alpha subunit II	AJ011606 RNO011606 Rattus norvegicus mRNA for DNA polymerase alpha subunit II, partial
AJ011607_at	Pola3	DNA polymerase alpha subunit III (primase)	AJ011607 RNO011607 Rattus norvegicus mRNA for DNA polymerase alpha subunit III (primase), partial
AJ011607_g_at	Pola3	DNA polymerase alpha subunit III (primase)	AJ011607 RNO011607 Rattus norvegicus mRNA for DNA polymerase alpha subunit III (primase), partial
AJ011608_at	Prim1	DNA primase small subunit, 49kDa	AJ011608 RNO011608 Rattus norvegicus mRNA for DNA polymerase alpha subunit IV (primase), partial
AJ011656cds_s_at
AJ011811_at	Cldn7	claudin 7	AJ011811 RNO011832 Rattus norvegicus mRNA for claudin-9, clone RPCCB40, partial
AJ011811_g_at	Cldn7	claudin 7	AJ011811 RNO011832 Rattus norvegicus mRNA for claudin-9, clone RPCCB40, partial
AJ011969mRNA_at	Gdf15	growth differentiation factor 15	AJ011969mRNA RNO011969 Rattus norvegicus SBF gene, exon 1 and joined CDS
AJ012482_at	Pik3cb	phosphatidylinositol 3-kinase, catalytic subunit, beta isoform	AJ012482 RNO012482 Rattus norvegicus mRNA for phosphatidylinositol 3-kinase, catalytic subunit, beta isoform
AJ012603cds_at	Adam17	a disintegrin and metalloproteinase domain 17	AJ012603cds RNO012603 Rattus norvegicus mRNA for TNF-alpha converting enzyme (TACE)
AJ012603UTR#1_at	Adam17	a disintegrin and metalloproteinase domain 17	AJ012603UTR#1 RNO012603 Rattus norvegicus mRNA for TNF-alpha converting enzyme (TACE)
AJ012603UTR#1_g_at	Adam17	a disintegrin and metalloproteinase domain 17	AJ012603UTR#1 RNO012603 Rattus norvegicus mRNA for TNF-alpha converting enzyme (TACE)
AJ131848_at	Col10a1	procollagen, type X, alpha 1	AJ131848 RNO131848 Rattus norvegicus mRNA for collagen alpha 1 type X, partial
AJ131888_at	Sp17	sperm autoantigenic protein 17	AJ131888 RNO131888 Rattus norvegicus mRNA for Sp17 protein
AJ131902_at	Gas7	growth arrest specific 7	AJ131902 RNO131902 Rattus norvegicus mRNA for GAS-7 protein
AJ131902_g_at	Gas7	growth arrest specific 7	AJ131902 RNO131902 Rattus norvegicus mRNA for GAS-7 protein
AJ132230_at	Bdkrb1	Bradykinin receptor B1	AJ132230 RNO132230 Rattus norvegicus mRNA for B1 bradykinin receptor
AJ132230_g_at	Bdkrb1	Bradykinin receptor B1	AJ132230 RNO132230 Rattus norvegicus mRNA for B1 bradykinin receptor
AJ132352_at	AJ132352	secretory protein, 45kD	AJ132352 RNO132352 Rattus norvegicus mRNA for 45 kDa secretory protein, partial
AJ222691cds_at	Pold1	DNA polymerase delta, catalytic subunit	AJ222691cds RNDPDELTA Rattus norvegicus mRNA for DNA polymerase delta, catalytic subunit
AJ222724_at	Stg	small glutamine-rich tetratricopeptide repeat (TPR) containing protein (SGT)	AJ222724 Rattus norvegicus mRNA for small glutamine-rich tetratricopeptide repeat (TPR) containing protein (SGT) /cds=(48,992) /gb=AJ222724 /gi=3006087 /ug=Rn.9655 /len=1200
AJ222813_s_at	Il18	interleukin 18	AJ222813 RNAJ813 Rattus norvegicus mRNA for precursor interleukin 18 (IL-18), complete cds
AJ223083_at	Rxrg	retinoid X receptor gamma	AJ223083 RAN223083 Rattus norvegicus mRNA for retinoic acid X receptor gamma-1, partial
AJ223184_at	Igsf6	immunoglobulin superfamily, member 6	AJ223184 RNAJ3184 Rattus norvegicus mRNA for DORA protein
AJ223184_g_at	Igsf6	immunoglobulin superfamily, member 6	AJ223184 RNAJ3184 Rattus norvegicus mRNA for DORA protein
AJ223355_at	Slc25a10	solute carrier family 25 (mitochondrial carrier; dicarboxylate transporter), member 10	AJ223355 RNAJ3355 Rattus norvegicus mRNA for mitochondrial dicarboxylate carrier
AJ223355_g_at	Slc25a10	solute carrier family 25 (mitochondrial carrier; dicarboxylate transporter), member 10	AJ223355 RNAJ3355 Rattus norvegicus mRNA for mitochondrial dicarboxylate carrier
AJ224120_at	Pex11a	peroxisomal membrane protein Pmp26p (Peroxin-11)	AJ224120 Rattus norvegicus peroxisomal membrane protein Pmp26p (Peroxin-11) /cds=(138,878) /gb=AJ224120 /gi=3150212 /ug=Rn.14519 /len=1194
AJ224156_s_at	Ugcg	UDP-glucose:ceramide glycosyltransferase	AJ224156 RNAJ4156 Rattus norvegicus mRNA for ceramide glucosyltransferase
AJ224441UTR#1_at
AJ224680_at	Cngb1	cyclic nucleotide-gated channel beta subunit 1	AJ224680 Rattus norvegicus mRNA for glutamic-acid rich protein, complete CDS /cds=(58,1005) /gb=AJ224680 /gi=2924368 /ug=Rn.10733 /len=1479
AJ224680_g_at	Cngb1	cyclic nucleotide-gated channel beta subunit 1	AJ224680 Rattus norvegicus mRNA for glutamic-acid rich protein, complete CDS /cds=(58,1005) /gb=AJ224680 /gi=2924368 /ug=Rn.10733 /len=1479
AJ224879_at	Col2a1	procollagen, type II, alpha 1	AJ224879 Rattus norvegicus mRNA for collagen alpha 1 type II, partial CDS /cds=(0,146) /gb=AJ224879 /gi=3164120 /ug=Rn.10124 /len=580
C06598_at
C07012_f_at	Ppicap	peptidylprolyl isomerase C-associated protein	C07012 C07012 Rat pancreatic islet cDNA Rattus norvegicus cDNA similar to cyclophilin c, mRNA sequence [Rattus norvegicus]
D00036_at	Pla2g1b	phospholipase A2, group IB	D00036 Rattus norvegicus mRNA for pancreatic phospholipase A-2, complete cds /cds=(11,451) /gb=D00036 /gi=220874 /ug=Rn.4283 /len=542
D00092_s_at	Dlat	dihydrolipoamide acetyltransferase	D00092 RATMTAA Rattus norvegicus mRNA for 70 kd mitochondrial autoantigen, partial cds
D00189_at	Atp1a3	ATPase, Na+/K+ transporting, alpha 3 polypeptide	D00189 Rattus norvegicus mRNA for Na+,K+-ATPase alpha-subunit, complete cds /cds=(140,3181) /gb=D00189 /gi=220825 /ug=Rn.10312 /len=3557
D00362_s_at	Es2	esterase 2	D00362 RATCEE1B Rat mRNA for carboxyesterase E1, amino terminal side
D00403_at	Il1a	interleukin 1 alpha	D00403 RATIL1A Rat interleukin-1 alpha mRNA, complete cds
D00403_g_at	Il1a	interleukin 1 alpha	D00403 RATIL1A Rat interleukin-1 alpha mRNA, complete cds
D00512_at	Acat1	acetyl-coenzyme A acetyltransferase 1	D00512 RATACAL Rattus sp. mRNA for mitochondrial acetoacetyl-CoA thiolase precursor, complete cds
D00512_g_at	Acat1	acetyl-coenzyme A acetyltransferase 1	D00512 RATACAL Rattus sp. mRNA for mitochondrial acetoacetyl-CoA thiolase precursor, complete cds
D00568_s_at	Cyp11b2	cytochrome P450, subfamily 11B, polypeptide 2	D00568 RATCP11BV Rattus norvegicus mRNA for cytochrome P-450 11beta, variant precursor, complete cds
D00569_at	Decr1	2,4-dienoyl CoA reductase 1, mitochondrial	D00569 Rat mRNA for 2,4-dienoyl-CoA reductase (EC 1.3.1.34) /cds=(18,1025) /gb=D00569 /gi=220731 /ug=Rn.2854 /len=1118
D00569_g_at	Decr1	2,4-dienoyl CoA reductase 1, mitochondrial	D00569 Rat mRNA for 2,4-dienoyl-CoA reductase (EC 1.3.1.34) /cds=(18,1025) /gb=D00569 /gi=220731 /ug=Rn.2854 /len=1118
D00575_at	Cga	glycoprotein hormones, alpha subunit	D00575 Rat mRNA for pituitary glycoprotein hormone alpha-subunit /cds=(61,423) /gb=D00575 /gi=220841 /ug=Rn.10589 /len=643
D00634_at	Adrb1	adrenergic receptor, beta 1	D00634 Rattus norvegicus gene for beta-1 adrenergic receptor, complete cds /cds=(0,1400) /gb=D00634 /gi=220670 /ug=Rn.24165 /len=1401
D00636cds_s_at	Dia1	diaphorase 1	D00636cds RATB5RM Rattus sp. mRNA for NADH-cytochrome b5 reductase, complete cds
D00636Poly_A_Site#1_s_at	Dia1	diaphorase 1	D00636Poly_Aite#1 RATB5RM Rattus sp. mRNA for NADH-cytochrome b5 reductase, complete cds
D00680_at	Gpx3	glutathione peroxidase 3	D00680 Rat mRNA for plasma glutathione peroxidase (EC 1.11.1.9) /cds=(133,813) /gb=D00680 /gi=220843 /ug=Rn.10685 /len=1034
D00688_s_at
D00698_s_at	Igf1	insulin-like growth factor 1	D00698 RATIGF1A Rat insulin-like growth factor I mRNA
D00729_at
D00729_g_at
D00752_at	Spin2a	Serine protease inhibitor	D00752 Rat mRNA for contrapsin-like protease inhibitor related protein (CPi-23) /cds=(86,1327) /gb=D00752 /gi=220699 /ug=Rn.11293 /len=1663
D00753_at	Spin2c	Serine protease inhibitor	D00753 Rat mRNA for contrapsin-like protease inhibitor related protein (CPi-26) /cds=(83,1339) /gb=D00753 /gi=220701 /ug=Rn.128 /len=2051
D00833_at	Glra1	glycine receptor, alpha 1 subunit	D00833 Rattus norvegicus GlyRalpha1 mRNA for glycine receptor alpha 1, complete cds /cds=(184,1533) /gb=D00833 /gi=220750 /ug=Rn.10109 /len=2125
D00833_g_at	Glra1	glycine receptor, alpha 1 subunit	D00833 Rattus norvegicus GlyRalpha1 mRNA for glycine receptor alpha 1, complete cds /cds=(184,1533) /gb=D00833 /gi=220750 /ug=Rn.10109 /len=2125
D00913_at	Icam1	intercellular adhesion molecule 1	D00913 RATICAM Rattus sp. mRNA for intercellular adhesion molecule-1, complete cds
D00913_g_at	Icam1	intercellular adhesion molecule 1	D00913 RATICAM Rattus sp. mRNA for intercellular adhesion molecule-1, complete cds
D00920mRNA_at	LOC192239	androgen-responsive protein pSv-1	D00920mRNA RATPSV1 Rattus norvegicus androgen-responsive mRNA, clone:pSv-1
D00921mRNA_at	LOC297081	seminal vesicle-secreted protein I	D00921mRNA RATPSV2 Rattus norvegicus androgen-responsive mRNA, clone:pSv-2
D01046_at	Rab11b	RAB11B, member RAS oncogene family	D01046 Rattus rattus mRNA for GTP binding protein, complete cds
D10026_s_at	Gstt2	glutathione S-transferase, theta 2	D10026 RATGSTYRS Rattus norvegicus mRNA for glutathione S-transferase Yrs-Yrs, complete cds
D10106_s_at	Pdgfa	platelet derived growth factor, alpha	D10106 RATPDGFA Rat mRNA for platelet-derived growth factor A chain
D10233_at	Renbp	renin-binding protein	D10233 Rat mRNA for renin-binding protein, complete cds /cds=(17,1276) /gb=D10233 /gi=220896 /ug=Rn.11116 /len=1292
D10233_g_at	Renbp	renin-binding protein	D10233 Rat mRNA for renin-binding protein, complete cds /cds=(17,1276) /gb=D10233 /gi=220896 /ug=Rn.11116 /len=1292
D10261_at	Ahsg	alpha-2-HS-glycoprotein	D10261 RATBSP Rattus norvegicus mRNA for 59-kDa bone sialic acid-containing protein, complete cds
D10261_g_at	Ahsg	alpha-2-HS-glycoprotein	D10261 RATBSP Rattus norvegicus mRNA for 59-kDa bone sialic acid-containing protein, complete cds
D10262_at	Chk	choline kinase	D10262 Rat mRNA for choline kinase R1 /cds=(258,1565) /gb=D10262 /gi=220709 /ug=Rn.10985 /len=2540
D10354_s_at	Gpt	glutamic-pyruvate transaminase (alanine aminotransferase)	D10354 RATAAT Rat mRNA for alanine aminotransferase
D10392_i_at	Stx1a	syntaxin 1a	D10392 Rat mRNA for HPC-1 antigen, C-terminal /cds=(0,897) /gb=D10392 /gi=220776 /ug=Rn.9943 /len=2130
D10393_s_at	Ppp3r2	protein phospatase 3, regulatory subunit B, alpha isoform,type 2	D10393 RATCBLP Rat mRNA for calcineurin B-like protein (CBLP)
D10554_s_at	Hnf4a	hepatocyte nuclear factor 4, alpha	D10554 RATHNF4CL Rattus norvegicus mRNA for hepatocyte nuclear factor 4, complete cds
D10587_at
D10587_g_at	Cd36l2	CD36 antigen (collagen type I receptor, thrombospondin receptor)-like 2	D10587 RATLGP85 Rattus sp. mRNA for 85kDa sialoglycoprotein (LGP85), complete cds
D10655_at	Dlat	dihydrolipoamide acetyltransferase	D10655 RATPDCE2 Rat mRNA for dihydrolipoamide acetyltransferase
D10655_g_at	Dlat	dihydrolipoamide acetyltransferase	D10655 RATPDCE2 Rat mRNA for dihydrolipoamide acetyltransferase
D10666_at	Vsnl1	visinin-like 1	D10666 Rat mRNA for neural visinin-like protein (NVP), complete cds /cds=(239,814) /gb=D10666 /gi=220827 /ug=Rn.10582 /len=1051
D10693_at	Hnmt	histamine N-methyltransferase	D10693 RATHNM Rattus norvegicus mRNA for histamine N-methyltransferase, complete cds
D10699_at	Uchl1	ubiquitin carboxy-terminal hydrolase L1	D10699 RATUTHP Rattus norvegicus mRNA for ubiquitin carboxyl-terminal hydrolase PGP9.5, complete cds
D10699_g_at	Uchl1	ubiquitin carboxy-terminal hydrolase L1	D10699 RATUTHP Rattus norvegicus mRNA for ubiquitin carboxyl-terminal hydrolase PGP9.5, complete cds
D10706_s_at	Oaz1	ornithine decarboxylase antizyme 1	D10706 RATODCB Rat mRNA for ornithine decarboxylase antizyme, complete cds	[SUMMARY:] Ornithine decarboxylase catalyzes the conversion of ornithine to putrescine in the first and apparently rate-limiting step in polyamine biosynthesis. The ornithine decarboxylase antizymes play a role in the regulation of polyamine synthesis by binding to and inhibiting ornithine decarboxylase. Antizyme expression is auto-regulated by polyamine-enhanced translational frameshifting. The …
D10706cds#2_s_at	Oaz1	ornithine decarboxylase antizyme 1	D10706cds#2 RATODCB Rat mRNA for ornithine decarboxylase antizyme, complete cds	[SUMMARY:] Ornithine decarboxylase catalyzes the conversion of ornithine to putrescine in the first and apparently rate-limiting step in polyamine biosynthesis. The ornithine decarboxylase antizymes play a role in the regulation of polyamine synthesis by binding to and inhibiting ornithine decarboxylase. Antizyme expression is auto-regulated by polyamine-enhanced translational frameshifting. The …
D10706cds#3_s_at	Oaz1	ornithine decarboxylase antizyme 1	D10706cds#3 RATODCB Rat mRNA for ornithine decarboxylase antizyme, complete cds	[SUMMARY:] Ornithine decarboxylase catalyzes the conversion of ornithine to putrescine in the first and apparently rate-limiting step in polyamine biosynthesis. The ornithine decarboxylase antizymes play a role in the regulation of polyamine synthesis by binding to and inhibiting ornithine decarboxylase. Antizyme expression is auto-regulated by polyamine-enhanced translational frameshifting. The …
D10709exon_s_at
D10728_at	Cd5	CD5 antigen	D10728 Rat mRNA for lymphocyte antigen CD5, complete cds /cds=(89,1564) /gb=D10728 /gi=220799 /ug=Rn.11337 /len=2059
D10729_s_at	Psmb8	proteosome (prosome, macropain) subunit, beta type 8	D10729 RATPSRC1 Rat mRNA for proteasome subunit RC1
D10754_at	Psmb6	proteasome (prosome, macropain) subunit, beta type 6	D10754 RATPRORD Rat mRNA for proteasome subunit R-DELTA, complete cds
D10754_g_at	Psmb6	proteasome (prosome, macropain) subunit, beta type 6	D10754 RATPRORD Rat mRNA for proteasome subunit R-DELTA, complete cds
D10755_s_at	Psma6	proteasome (prosome, macropain) subunit, alpha type 6	D10755 RATPRORI Rat mRNA for proteasome subunit R-IOTA, complete cds
D10756_at	Psma5	proteasome (prosome, macropain) subunit, alpha type 5	D10756 RATPRORZ Rat mRNA for proteasome subunit R-ZETA, complete cds
D10756_g_at	Psma5	proteasome (prosome, macropain) subunit, alpha type 5	D10756 RATPRORZ Rat mRNA for proteasome subunit R-ZETA, complete cds
D10757_at	Psmb9	proteosome (prosome, macropain) subunit, beta type 9	D10757 RATPRORR12 Rat mRNA for proteasome subunit R-RING12, complete cds
D10757_g_at	Psmb9	proteosome (prosome, macropain) subunit, beta type 9	D10757 RATPRORR12 Rat mRNA for proteasome subunit R-RING12, complete cds
D10763_at	Epo	erythropoietin	D10763 Rat mRNA for erythropoietin /cds=(22,600) /gb=D10763 /gi=220735 /ug=Rn.11365 /len=1381
D10770_s_at
D10831_s_at	Sell	selectin, lymphocyte	D10831 Rat mRNA for LECAM-1, complete cds /cds=(97,1215) /gb=D10831 /gi=220801 /ug=Rn.10461 /len=1272
D10852_at	Mgat3	mannoside acetyl glucosaminyltransferase 3	D10852 Rat mRNA for N-acetylglucosaminyltransferase III, complete cds /cds=(57,1667) /gb=D10852 /gi=220821 /ug=Rn.9803 /len=2684
D10853_at	Ppat	phosphoribosyl pyrophosphate amidotransferase	D10853 RATATR Rat mRNA for amidophosphoribosyltransferase
D10854_at	Akr1a1	aldo-keto reductase family 1, member A1	D10854 Rat mRNA for aldehyde reductase, complete cds /cds=(53,1030) /gb=D10854 /gi=399659 /ug=Rn.835 /len=1124
D10874_at	Atp6l	ATPase, H+ transporting, lysosomal (vacuolar proton pump) 16 kDa	D10874 Albino rat cDNA for 16 kDa subunit of vacuolar H(+)-ATPases /cds=(95,562) /gb=D10874 /gi=220905 /ug=Rn.1869 /len=1082
D10874_g_at	Atp6l	ATPase, H+ transporting, lysosomal (vacuolar proton pump) 16 kDa	D10874 Albino rat cDNA for 16 kDa subunit of vacuolar H(+)-ATPases /cds=(95,562) /gb=D10874 /gi=220905 /ug=Rn.1869 /len=1082
D10891_at	Grm5	glutamate receptor, metabotropic 5	D10891 RATMGLUR Rattus norvegicus mRNA for metabotropic glutamate receptor mGluR5, complete cds
D10926_s_at	Tfpi	tissue factor pathway inhibitor	D10926 RATTFPI Rat mRNA for tissue factor pathway inhibitor, complete cds
D10938exon_s_at
D10952_i_at	Cox5b	cytochrome c oxidase subunit Vb	D10952 RATRCCOVB Rat mRNA for cytochrome c oxidase subunit Vb, complete cds
D11354_s_at	Cyp11b1	cytochrome P450, subfamily 11B, polypeptide 1	D11354 RATCYPXIB2 Rattus norvegicus mRNA for cytochrome P-450-11beta, complete cds
D11439_s_at	Gludins	Glucose-dependent insulinotropic peptide	D11439 RATGDIP Rat mRNA for glucose-dependent insulinotropic polypeptide
D11445exon#1-4_s_at
D12498_s_at	Fgfr1	Fibroblast growth factor receptor 1	D12498 RATFGFR1 Rat mRNA for FGF receptor-1, complete cds
D12516_at	Hes5	hairy and enhancer of split 5 (Drosophila)	D12516 RATHES5 Rat mRNA for HES-5, complete cds
D12516_g_at	Hes5	hairy and enhancer of split 5 (Drosophila)	D12516 RATHES5 Rat mRNA for HES-5, complete cds
D12519_s_at	Stx1a	syntaxin 1a	D12519 RATSAP35K Rat SAP gene for synaptotagmin associated 35kDa protein
D12524_at	Kit	c-kit receptor tyrosine kinase	D12524 RATCKITPO Rat mRNA for c-kit receptor tyrosine kinase
D12524_g_at	Kit	c-kit receptor tyrosine kinase	D12524 RATCKITPO Rat mRNA for c-kit receptor tyrosine kinase
D12573_at	Hpca	hippocalcin	D12573 Rat mRNA for neuron specific calcium-binding protein hippocalcin, complete cds /cds=(174,755) /gb=D12573 /gi=391860 /ug=Rn.11019 /len=1561
D12768_at	Sp1	Sp1 transcription factor	D12768 RATSP1 Rattus norvegicus mRNA for Sp1 protein
D12769_at	Klf9	Kruppel-like factor 9	D12769 RATBTEB Rattus norvegicus mRNA for BTE binding protein
D12769_g_at	Klf9	Kruppel-like factor 9	D12769 RATBTEB Rattus norvegicus mRNA for BTE binding protein
D12770_s_at	Slc25a4	solute carrier family 25 (mitochondrial adenine nucleotide translocator) member 4	D12770 RATANT1 Rat mRNA for mitochondrial adenine nucleotide translocator
D12771_s_at	Slc25a5	solute carrier family 25 (mitochondrial carrier; adenine nucleotide translocator), member 5	D12771 RATANT2 Rat mRNA for mitochondrial adenine nuleotide translocator
D12800cds_at	Hrh1	histamine receptor H 1	D12800cds RATHISH1R Rat histamine H1-receptor gene
D12820_at
D12927_at	Tcea2	transcription elongation factor A2	D12927 RATSIIT1 Rattus sp. mRNA for transcription elongation factor S-II, complete cds
D12978cds_s_at	Pou2f1	POU domain, class 2, transcription factor 1	D12978cds RATOCT1 Rattus norvegicus mRNA for octamer binding protein
D13120_s_at	Atp5jd	ATP synthase subunit d	D13120 RATATPSD Rattus norvegicus mRNA for ATP synthase subunit d, complete cds
D13122_f_at	Atpi	ATPase inhibitor	D13122 RATATPI Rattus norvegicus mRNA for ATPase inhibitor protein, complete cds
D13122_i_at	Atpi	ATPase inhibitor	D13122 RATATPI Rattus norvegicus mRNA for ATPase inhibitor protein, complete cds
D13123_s_at	Atp5g1	ATP synthase, H+ transporting, mitochondrial F0 complex, subunit c, isoform 1	D13123 RATATPSCP1 Rattus norvegicus P1 mRNA for ATP synthase subunit c, complete cds
D13124_s_at	Atp5g2	ATP synthase, H+ transporting, mitochondrial F0 complex, subunit c (subunit 9), isoform 2	D13124 RATATPSCP2 Rattus norvegicus P2 mRNA for ATP synthase subunit c, complete cds
D13125_at	Nvjp2	neural visinin-like Ca2+-binding protein type 2	D13125 Rat mRNA for neural visinin-like Ca2+-binding protein type 2 (NVP-2), complete cds /cds=(72,647) /gb=D13125 /gi=286241 /ug=Rn.20744 /len=663
D13126_at	Nvp3	neural visinin-like Ca2+-binding protein type 3	D13126 Rat mRNA for neural visinin-like Ca2+-binding protein type 3 (NVP-3), complete cds /cds=(291,872) /gb=D13126 /gi=286243 /ug=Rn.9661 /len=1015
D13127_at	Atp5o	ATP synthase, H+ transporting, mitochondrial F1 complex, O subunit (oligomycin sensitivity conferring protein)	D13127 RATOSCP Rattus norvegicus mRNA for oligomycin sensitivity conferring protein, complete cds
D13127_g_at	Atp5o	ATP synthase, H+ transporting, mitochondrial F1 complex, O subunit (oligomycin sensitivity conferring protein)	D13127 RATOSCP Rattus norvegicus mRNA for oligomycin sensitivity conferring protein, complete cds
D13211_s_at	Grin2a	glutamate receptor, ionotropic, N-methyl D-aspartate 2A	D13211 RATNMDARA Rat mRNA for N-methyl-D-aspartate receptor subunit (NMDAR2A)
D13212_s_at	Grin2c	glutamate receptor, ionotropic, NMDA2C	D13212 RATNMDARC Rat mRNA for N-methyl-D-aspartate receptor subunit (NMDAR2C)
D13213_s_at	Grin2d	glutamate receptor, ionotropic, NMDA2D	D13213 RATNMDARD1 Rat mRNA for N-methyl-D-aspartate receptor subunit (NMDAR2D-1)
D13309_s_at	Nsep1	nuclease sensitive element binding protein 1	D13309 RATRDBPB Rat mRNA for DNA-binding protein B
D13376_at	Ak1	adenylate kinase 1	D13376 Rat mRNA for adenylate kinase 1, partial sequence /cds=(0,372) /gb=D13376 /gi=220656 /ug=Rn.21868 /len=373
D13417_at	Hes1	hairy and enhancer of split 1 (Drosophila)	D13417 RATHES1A Rat mRNA for transcription factor HES-1
D13417_g_at	Hes1	hairy and enhancer of split 1 (Drosophila)	D13417 RATHES1A Rat mRNA for transcription factor HES-1
D13418_at	Hes3	transcription factor HES-3	D13418 RATHES3 Rat mRNA for transcription factor HES-3
D13518_at	Gata1	GATA binding protein 1	D13518 Rat mRNA for transcription factor GATA-1, complete cds /cds=(116,1357) /gb=D13518 /gi=644895 /ug=Rn.10024 /len=1863
D13555_at	Cd3z	CD3 antigen, zeta polypeptide	D13555 Rat mRNA for T cell receptor zeta chain, complete cds /cds=(119,613) /gb=D13555 /gi=467532 /ug=Rn.9997 /len=1686
D13556exon_at
D13623_at
D13623_g_at
D13667cds_s_at	Agxt	alanine-glyoxylate aminotransferase	D13667cds RATSPAGAP Rat gene for serine:pyruvate/alanine:glyoxylate aminotransferase precursor, exon 1 and exon 2
D13871_s_at	Slc2a5	solute carrier family 2, member 5	D13871 RATGLUT5 Rat mRNA for glut 5 protein, complete cds
D13906_at	Aqp2	aquaporin 2	D13906 RATADHWC Rat mRNA for ADH water channel, complete cds
D13906_g_at	Aqp2	aquaporin 2	D13906 RATADHWC Rat mRNA for ADH water channel, complete cds
D13907_at	Pmpcb	mitochondrial processing peptidase beta	D13907 Rat mRNA for mitochondrial processing protease P52, partial sequence /cds=(0,1463) /gb=D13907 /gi=397698 /ug=Rn.841 /len=1570
D13907_g_at	Pmpcb	mitochondrial processing peptidase beta	D13907 Rat mRNA for mitochondrial processing protease P52, partial sequence /cds=(0,1463) /gb=D13907 /gi=397698 /ug=Rn.841 /len=1570
D13912_s_at	Cyp3a3	cytochrome P450, subfamily 3A, polypeptide 3	D13912 RATP450 Rat mRNA for cytochrome P-450
D13921_s_at	Acat1	acetyl-coenzyme A acetyltransferase 1	D13921 Rat mitochondrial acetoacetyl-CoA thiolase mRNA, complete cds /cds=(20,1294) /gb=D13921 /gi=220654 /ug=Rn.4054 /len=1464
D13927_at	Clcnk1	chloride channel K1	D13927 RATCRCN Rat mRNA for ClC-K1 protein, complete cds
D13927_g_at	Clcnk1	chloride channel K1	D13927 RATCRCN Rat mRNA for ClC-K1 protein, complete cds
D13962_at	Slc2a3	solute carrier family 2, member 2	D13962 RATGLUT3 Rat mRNA for neuron glucose transporter
D13962_g_at	Slc2a3	solute carrier family 2, member 2	D13962 RATGLUT3 Rat mRNA for neuron glucose transporter
D13963_at	Grm6	glutamate receptor, metabotropic 6	D13963 RATMGLUR6 Rat mRNA for metabotropic glutamate receptor subtype, complete cds
D13965_s_at	Insrr	insulin receptor-related receptor	D13965 RATSIRR1 Rat mRNA for sIRR-1(insulin receptor-related receptor alternatively spliced product), complete cds
D13966_at	Insrr	insulin receptor-related receptor	D13966 RATSIRR2 Rat mRNA for sIRR-2(insulin receptor-related receptor alternatively spliced product), complete cds
D13978_s_at	Asl	argininosuccinate lyase	D13978 Rattus sp. mRNA for argininosuccinate lyase, complete cds
D13985_at	Clns1a	chloride channel, nucleotide-sensitive, 1A	D13985 RATRCL Rat mRNA for chloride channel RCL1, complete cds
D13985_g_at	Clns1a	chloride channel, nucleotide-sensitive, 1A	D13985 RATRCL Rat mRNA for chloride channel RCL1, complete cds
D14013_at
D14014_at	Ccnd1	cyclin D1	D14014 RATCYCLD1 Rat mRNA for cyclin D1, complete cds
D14014_g_at	Ccnd1	cyclin D1	D14014 RATCYCLD1 Rat mRNA for cyclin D1, complete cds
D14015_at
D14015_g_at
D14029_at	Hes2	hairy and enhancer of split 2 (Drosophila)	D14029 RATHES2 Rat mRNA for HES-2, complete cds
D14045_s_at	LOC29390	hypothetical protein LOC29390	D14045 RATDT2A Rat mRNA for DNA topoisomerase IIA, partial sequence
D14046_at	Top2b	topoisomerase II beta	D14046 RATDT2B Rat mRNA for DNA topoisomerase IIB, partial sequence
D14048_at	Hnrpu	transporter protein; system N1 Na+ and H+-coupled glutamine transporter	D14048 RATSP120 Rat mRNA for SP120, complete cds
D14048_g_at	Hnrpu	transporter protein; system N1 Na+ and H+-coupled glutamine transporter	D14048 RATSP120 Rat mRNA for SP120, complete cds
D14076_at	LOC171574	testicular dynamin	D14076 Rat mRNA for testicular dynamin, complete cds /cds=(130,2676) /gb=D14076 /gi=391871 /ug=Rn.11191 /len=2905
D14097cds_s_at
D14418_at	Ppp2r1a	protein phosphatase 2 (formerly 2A), regulatory subunit A (PR 65), alpha isoform	D14418 Rattus norvegicus PP2A ARa mRNA for A regulatory subunit of protein phosphatase 2A, partial cds
D14419_s_at	Ppp2r2a	protein phosphatase 2 (formerly 2A), regulatory subunit B (PR 52), alpha isoform	D14419 Rattus norvegicus PP2A BRa mRNA for B regulatory subunit of protein phosphatase 2A, partial cds
D14421_at	Pppr2b2	protein phosphatase 2 (formerly 2A), regulatory subunit B (PR 52), beta isoform	D14421 RATPP2ABRB Rat PP2A BRb mRNA for b isotype of B regulatory subunit of protein phosphatase 2A, partial sequence
D14425_s_at	Ppp3r1	protein phospatase 3, regulatory subunit B, alpha isoform,type 1	D14425 RATCALNB Rat mRNA for calcineurin B, complete cds
D14437_s_at	Cnn1	Calponin 1	D14437 RATACLPN Rat mRNA for calponin, complete cds
D14441_at	Basp1	brain acidic membrane protein	D14441 RATNAP22 Rat NAP-22 mRNA for acidic membrane protein of rat brain, complete cds
D14447_at	Max	Max	D14447 Rat Max mRNA, complete cds /cds=(0,482) /gb=D14447 /gi=435643 /ug=Rn.25542 /len=483
D14448_s_at	Max	Max	D14448 RATMAX2 Rat Max mRNA, complete cds
D14478_s_at	Capn8	calpain 8	D14478 Rat pre-mature mRNA for calpain, complete cds /cds=UNKNOWN /gb=D14478 /gi=441195 /ug=Rn.10364 /len=2641
D14480_at	Capn8	calpain 8	D14480 Rat mRNA for calpain, complete cds /cds=(36,1181) /gb=D14480 /gi=441201 /ug=Rn.10364 /len=2169
D14564cds_s_at	Gulo	L-gulono-gamma-lactone oxidase	D14564cds RATGULO07 Rat gene for L-gulono-gamma-lactone oxidase, exon 7
D14568_at	Ppp3r1	protein phospatase 3, regulatory subunit B, alpha isoform,type 1	D14568 RATRSCDPP Rat mRNA for calcineurin B
D14591_s_at	Map2k1	mitogen activated protein kinase kinase 1	D14591 RATMEK1 Rat mRNA for MAP kinase kinase, complete cds
D14688_s_at	Mrlcb	myosin regulatory light chain	D14688 RATMRLC Rattus norvegicus mRNA for myosin regulatory light chain, complete cds
D14819_at	Nvjp2	neural visinin-like Ca2+-binding protein type 2	D14819 RATCBPP23B Rat mRNA for calcium-binding protein P23k beta, partial cds
D14819_g_at	Nvjp2	neural visinin-like Ca2+-binding protein type 2	D14819 RATCBPP23B Rat mRNA for calcium-binding protein P23k beta, partial cds
D14839_at	Fgf9	fibroblast growth factor 9	D14839 Rat mRNA for FGF-9, complete cds /cds=(177,803) /gb=D14839 /gi=391852 /ug=Rn.25174 /len=1084
D14869_s_at	Ptger3	prostaglandin E receptor 3	D14869 RATREP3 Rat mRNA for prostagladin E2 receptor EP3 subtype (rEP3), complete cds
D14908_s_at	Adcyap1r1	adenylate cyclase activating polypeptide 1 receptor 1	D14908 Rat mRNA for rat PACAP receptor, complete cds /cds=(329,1732) /gb=D14908 /gi=413912 /ug=Rn.9917 /len=2122
D14909_at	Adcyap1r1	adenylate cyclase activating polypeptide 1 receptor 1	D14909 Rat mRNA for rat PACAP receptor, complete cds /cds=(127,1614) /gb=D14909 /gi=413913 /ug=Rn.9917 /len=2599
D14987_f_at	Sth2	sulfotransferase, hydroxysteroid preferring 2	D14987 RATHSS1 Rat mRNA for hydroxysteroid sulfotransferase subunit, complete cds
D14988_f_at	Sth2	sulfotransferase, hydroxysteroid preferring 2	D14988 RATHSS2 Rat mRNA for hydroxysteroid sulfotransferase subunit, complete cds
D14989_f_at
D15069_s_at	Adm	adrenomedullin	D15069 RATAP Rat mRNA for adrenomedullin precursor
D16101_s_at	Slc5a1	solute carrier family 5, member 1	D16101 RATSGLT1 RAT mRNA for sodium/glucose cotransporter
D16102_at	Gyk	glycerol kinase	D16102 RATASTP Rat mRNA for ATP-stimulated glucocorticoid-receptor translocation promoter, complete cds
D16237_at	Cdc25b	cell division cycle 25B	D16237 Rat mRNA for cdc25B, complete cds /cds=(242,1966) /gb=D16237 /gi=484292 /ug=Rn.11312 /len=2804
D16302_at	Mgat1	N-acetylglucosaminyltransferase I	D16302 Rat mRNA for N-acetylglucosaminyltransferase I, complete cds /cds=(157,1500) /gb=D16302 /gi=455397 /ug=Rn.2712 /len=2546
D16308_at	Ccnd2	cyclin D2	D16308 RATCLND2 Rat mRNA for cyclin D2, complete cds
D16309_at	Ccnd3	cyclin D3	D16309 RATCLND3 Rat mRNA for cyclin D3, complete cds
D16309_g_at	Ccnd3	cyclin D3	D16309 RATCLND3 Rat mRNA for cyclin D3, complete cds
D16339_at
D16349_at	Oprm1	opioid receptor, mu 1	D16349 Rat mRNA for rat opioid receptor B, complete cds /cds=(183,1379) /gb=D16349 /gi=391866 /ug=Rn.10118 /len=2397
D16443_at	Ptger3	prostaglandin E receptor 3	D16443 RATREP3B Rat mRNA for prostaglandin E2 receptor EP3 subtype isoform, complete cds
D16443_g_at	Ptger3	prostaglandin E receptor 3	D16443 RATREP3B Rat mRNA for prostaglandin E2 receptor EP3 subtype isoform, complete cds
D16478_at	Hadha	hydroxyacyl-Coenzyme A dehydrogenase/3-ketoacyl-Coenzyme A hiolase/enoyl-Coenzyme A hydratase (trifunctional protein), alpha subunit	D16478 Rat mRNA for mitochondrial long-chain enoyl-CoA hydratase/3-hydroxyacyl-CoA dehydrogenase alpha-subunit of mitochondrial trifunctional protein, complete cds /cds=(14,2305) /gb=D16478 /gi=510107 /ug=Rn.3340 /len=2775
D16478_g_at	Hadha	hydroxyacyl-Coenzyme A dehydrogenase/3-ketoacyl-Coenzyme A hiolase/enoyl-Coenzyme A hydratase (trifunctional protein), alpha subunit	D16478 Rat mRNA for mitochondrial long-chain enoyl-CoA hydratase/3-hydroxyacyl-CoA dehydrogenase alpha-subunit of mitochondrial trifunctional protein, complete cds /cds=(14,2305) /gb=D16478 /gi=510107 /ug=Rn.3340 /len=2775
D16479_at	Hadhb	hydroxyacyl-Coenzyme A dehydrogenase/3-ketoacyl-Coenzyme A thiolase/enoyl-Coenzyme A hydratase (trifunctional protein), beta subunit	D16479 Rat mRNA for mitochondrial long-chain 3-ketoacyl-CoA thiolase beta-subunit of mitochondrial trifunctional protein, complete dds /cds=(24,1451) /gb=D16479 /gi=510109 /ug=Rn.11253 /len=1928
D16554_at	Loc192255	polyubiquitin	D16554 Rat mRNA for polyubiquitin (four repetitive ubiquitins in tandem), complete cds /cds=(63,980) /gb=D16554 /gi=471155 /ug=Rn.1253 /len=1115
D16817_at	Grm7	metabotropic glutamate receptor mGluR7	D16817 RATMGRM Rat mRNA for metabotropic glutamate receptor mGluR7
D16817_g_at	Grm7	metabotropic glutamate receptor mGluR7	D16817 RATMGRM Rat mRNA for metabotropic glutamate receptor mGluR7
D16840_s_at
D17296_at	Ubc	ubiquitin C	D17296 Rat mRNA for polyubiquitin (ten completely repetitive ubiquitins in tandem and one ubiguitin-like protein), complete cds /cds=(33,2465) /gb=D17296 /gi=471153 /ug=Rn.3761 /len=2545
D17309_at	Akr1d1	aldo-keto reductase family 1, member D1 (delta 4-3-ketosteroid-5-beta-reductase)	D17309 Rat mRNA for delta-4-3-ketosteroid 5-beta-reductase, complete cds /cds=(40,1020) /gb=D17309 /gi=450474 /ug=Rn.18087 /len=3189
D17310_s_at	LOC191574	3-alpha-hydroxysteroid dehydrogenase	D17310 RATS3AD Rat mRNA for steroid 3-alpha-dehydrogenase, complete cds
D17349cds_f_at
D17352_at	ram	low Mr GTP-binding protein	D17352 RATRAMP25 Rat mRNA for low Mr GTP-binding protein, ram p25
D17370_at	Cth	CTL target antigen	D17370 RATCGL Rat mRNA for cystathionine gamma-lyase, complete cds
D17370_g_at	Cth	CTL target antigen	D17370 RATCGL Rat mRNA for cystathionine gamma-lyase, complete cds
D17445_at	Ywhah	tyrosine 3-monooxygenase/tryptophan 5-monooxygenase activation protein, eta polypeptide	D17445 Rat mRNA for 14-3-3 protein eta-subtype, complete cds /cds=(175,915) /gb=D17445 /gi=398154 /ug=Rn.3324 /len=1689
D17445_g_at	Ywhah	tyrosine 3-monooxygenase/tryptophan 5-monooxygenase activation protein, eta polypeptide	D17445 Rat mRNA for 14-3-3 protein eta-subtype, complete cds /cds=(175,915) /gb=D17445 /gi=398154 /ug=Rn.3324 /len=1689
D17469_at	Trhr	thyrotropin releasing hormone receptor	D17469 Rat mRNA for thyrotropin releasing hormone receptor, complete cds /cds=(304,1542) /gb=D17469 /gi=464199 /ug=Rn.9962 /len=3687
D17512_at	Crip2	cysteine-rich protein 2	D17512 Rat mRNA for CRP2 (cysteine-rich protein 2), complete cds /cds=(56,682) /gb=D17512 /gi=487283 /ug=Rn.1196 /len=1154
D17521_at
D17614_at	Ywhaq	tyrosine 3-monooxygenase/tryptophan 5-monooxygenase activation protein, theta polypeptide	D17614 Rat mRNA for 14-3-3 protein theta-subtype, complete cds /cds=(85,822) /gb=D17614 /gi=402508 /ug=Rn.2502 /len=2099
D17695_s_at	Aqp3	aquaporin 3	D17695 RATAQP3 Rat mRNA for water channel aquaporin 3 (AQP3), complete cds
D17711cds_s_at	Hnrpk	heterogeneous nuclear ribonucleoprotein K	D17711cds RATCSBP Rat mRNA for dC-stretch binding protein (CSBP), complete cds
D17764_at	Sncb	synuclein, beta	D17764 RAT14KDAP Rat mRNA for phosphoneuroprotein 14, complete cds
D17809_at	Galgt1	beta-4N-acetylgalactosaminyltransferase	D17809 Rat mRNA for beta-4N-acetylgalactosaminyltransferase, complete cds /cds=(30,1631) /gb=D17809 /gi=497841 /ug=Rn.10119 /len=2166
D21095_at	Cinc2	cytokine-induced neutrophil chemoattractant-2	D21095 Rat mRNA for CINC-2 beta, complete cds /cds=(2,304) /gb=D21095 /gi=517143 /ug=Rn.10525 /len=674
D21103_i_at	Csh1	chorionic somatomammotropin hormone 1	D21103 Rat mRNA for placental lactogen I mosaic, complete cds /cds=(0,689) /gb=D21103 /gi=516829 /ug=Rn.9657 /len=797
D21132_at	Pitpnb	phosphotidylinositol transfer protein, beta	D21132 Rat mRNA for phosphatidylinositol transfer protein (beta isoform), complete cds /cds=(24,839) /gb=D21132 /gi=516831 /ug=Rn.2399 /len=2680
D21158_s_at	Tbxa2r	thromboxane A2 receptor	D21158 RATTA2R Rat mRNA for thromboxane A2 receptor, complete cds
D21215cds_s_at	F10	coagulation factor 10	D21215cds RATCFX Rat gene for coagulation factors X, partial cds
D21799_at	Psmb2	proteasome (prosome, macropain) subunit, beta type 2	D21799 RATPSRC7I Rat mRNA for proteasome subunit RC7-I, complete cds
D21799_g_at	Psmb2	proteasome (prosome, macropain) subunit, beta type 2	D21799 RATPSRC7I Rat mRNA for proteasome subunit RC7-I, complete cds
D21800_at	Psmb3	proteasome (prosome, macropain) subunit, beta type 3	D21800 RATPSRC10 Rat mRNA for proteasome subunit RC10-II, complete cds
D21800_g_at	Psmb3	proteasome (prosome, macropain) subunit, beta type 3	D21800 RATPSRC10 Rat mRNA for proteasome subunit RC10-II, complete cds
D21869_s_at	Pfkm	phosphofructokinase, muscle	D21869 RATPFKM04 Rat mRNA for PKF-M (phosphofructokinase-M), partial cds
D23676_at	Reg3a	regenerating islet-derived 3 alpha	D23676 Rat mRNA for regenerating protein III (reg III), complete cds /cds=(54,578) /gb=D23676 /gi=471157 /ug=Rn.11222 /len=790
D25224_at	Lamr1	laminin receptor 1 (67kD, ribosomal protein SA)	D25224 Rat mRNA for 40kDa ribosomal protein, complete cds /cds=(65,952) /gb=D25224 /gi=466438 /ug=Rn.999 /len=1018
D25224_g_at	Lamr1	laminin receptor 1 (67kD, ribosomal protein SA)	D25224 Rat mRNA for 40kDa ribosomal protein, complete cds /cds=(65,952) /gb=D25224 /gi=466438 /ug=Rn.999 /len=1018
D25233cds_at	Rb1	retinoblastoma 1	D25233cds RATRP Rat mRNA for retinoblastoma protein, partial sequence
D25233UTR#1_at	Rb1	retinoblastoma 1	D25233UTR#1 RATRP Rat mRNA for retinoblastoma protein, partial sequence
D25233UTR#1_g_at	Rb1	retinoblastoma 1	D25233UTR#1 RATRP Rat mRNA for retinoblastoma protein, partial sequence
D25290_at	Cdh6	cadherin 6	D25290 Rat mRNA for K-cadherin, complete cds /cds=(183,2552) /gb=D25290 /gi=435460 /ug=Rn.10390 /len=3631
D25543_at	LOC192243	golgi-associated protein GCP360	D25543 RATGCP60 Rat mRNA for novel golgi-associated protein GCP360, complete cds
D25543_g_at	LOC192243	golgi-associated protein GCP360	D25543 RATGCP60 Rat mRNA for novel golgi-associated protein GCP360, complete cds
D26073_at	Prpsap1	phosphoribosylpyrophosphate synthetase-associated protein (39 kDa)	D26073 RATPSAP Rat mRNA for phosphoribosylpyrophosphate synthetase-associated protein (39kDa)
D26073_g_at	Prpsap1	phosphoribosylpyrophosphate synthetase-associated protein (39 kDa)	D26073 RATPSAP Rat mRNA for phosphoribosylpyrophosphate synthetase-associated protein (39kDa)
D26111_s_at	Clcnk1l	chloride channel K1-like	D26111 RATCLCK2 Rat mRNA for chloride channels (ClC-K2L and ClC-K2S), complete cds
D26112_s_at
D26154cds_at	Rhoip3	Rho interacting protein 3	D26154cds RATRB109 Rat mRNA for RB109 (brain specific protein), complete cds
D26154UTR#1_at
D26154UTR#1_g_at
D26178_at	Ick	intestinal cell kinase	D26178 Rat heart mRNA serine/threonine protein kinase, complete cds /cds=(296,2185) /gb=D26178 /gi=1127035 /ug=Rn.3750 /len=2350
D26180_at	Prkcl1	protein kinase C-like 1	D26180 Rat mRNA for novel protein kinase PKN, complete cds /cds=(125,2965) /gb=D26180 /gi=485401 /ug=Rn.10071 /len=3035
D26307cds_at	Jund	Jun D proto-oncogene	D26307cds RATJUND Rat jun-D gene, complete cds	[SUMMARY:] The protein encoded by this intronless gene is a member of the JUN family, and a functional component of the AP1 transcription factor complex. It has been proposed to protect cells from p53-dependent senescence and apoptosis. Alternate translation initiation site usage, including non-AUG codons, results in the production of different isoforms.
D26393exon_s_at
D26439_at	Cd1d1	CD1d1 antigen	D26439 Rat mRNA for CD1 antigen, complete cds /cds=(97,1107) /gb=D26439 /gi=452230 /ug=Rn.11120 /len=1835
D26492_at	Dnah1	dynein, axonemal, heavy polypeptide 1	D26492 RATDLP1 Rat mRNA for dynein-like protein 1, partial cds
D26493_at
D26495_at	Dnch2	dynein, cytoplasmic, heavy chain 2	D26495 RATDLP4 Rat mRNA for dynein-like protein 4, partial cds
D26496_at
D26497_at	Dnah6	dynein, axonemal, heavy polypeptide 6	D26497 RATDLP6 Rat mRNA for dynein-like protein 6, partial cds
D26498_at	Dnah7	dynein, axonemal, heavy polypeptide 7	D26498 RATDLP7 Rat mRNA for dynein-like protein 7, partial cds
D26499_at	Dlp8	dynein-like protein 8	D26499 RATDLP8 Rat mRNA for dynein-like protein 8, partial cds
D26500_at	Dnah9	dynein, axonemal, heavy polypeptide 9	D26500 RATDLP9A Rat mRNA for dynein-like protein 9A, partial cds
D26500_g_at	Dnah9	dynein, axonemal, heavy polypeptide 9	D26500 RATDLP9A Rat mRNA for dynein-like protein 9A, partial cds
D26503_at	Dnahc11	dynein, axon, heavy chain 11	D26503 RATDLP11 Rat mRNA for dynein-like protein 11, partial cds
D26564_at	Cdc37	cell division cycle 37 homolog (S. cerevisiae)	D26564 RATCDS37 Rattus norvegicus mRNA, complete cds, similar to cdc37
D26564_g_at	Cdc37	cell division cycle 37 homolog (S. cerevisiae)	D26564 RATCDS37 Rattus norvegicus mRNA, complete cds, similar to cdc37
D28110_at	Mobp	myelin-associated oligodendrocytic basic protein	D28110 RATMAOBP1 Rat mRNA for MOBP (myelin-associated oligodendrocytic basic protein), complete cds, clone rOPRP1
D28110_g_at	Mobp	myelin-associated oligodendrocytic basic protein	D28110 RATMAOBP1 Rat mRNA for MOBP (myelin-associated oligodendrocytic basic protein), complete cds, clone rOPRP1
D28111_at	Mobp	myelin-associated oligodendrocytic basic protein	D28111 RATMAOBP2 Rat mRNA for MOBP (myelin-associated oligodendrocytic basic protein), complete cds, clone rOP1
D28111_g_at	Mobp	myelin-associated oligodendrocytic basic protein	D28111 RATMAOBP2 Rat mRNA for MOBP (myelin-associated oligodendrocytic basic protein), complete cds, clone rOP1
D28339_s_at	Haao	3-hydroxyanthranilate 3,4-dioxygenase	D28339 RAT3H34DA Rat mRNA for 3-hydroxyanthranilate 3,4-dioxygenase, partial cds
D28498_at	Flt1	FMS-like tyrosine kinase 1	D28498 Rat mRNA for Flt-1 tyrosine kinase receptor, complete cds /cds=(236,4246) /gb=D28498 /gi=511662 /ug=Rn.10239 /len=4734
D28508_at	Jak3	Janus kinase 3	D28508 Rat mRNA for protein-tyrosine kinase, complete cds /cds=(60,3362) /gb=D28508 /gi=485811 /ug=Rn.11159 /len=3778
D28512_at	Syt3	synaptotagmin 3	D28512 RATSIII Rat mRNA for Synaptotagmin III, complete cds
D28557_s_at	Csda	cold shock domain protein A	D28557 Rat mRNA for RYB-a, complete cds /cds=(50,925) /gb=D28557 /gi=505132 /ug=Rn.3306 /len=1500
D28560_at	Enpp2	ectonucleotide pyrophosphatase/phosphodiesterase 2	D28560 RATNPHIII Rat mRNA for phosphodiesterase I
D28560_g_at	Enpp2	ectonucleotide pyrophosphatase/phosphodiesterase 2	D28560 RATNPHIII Rat mRNA for phosphodiesterase I
D28561_s_at	Slc2a4	solute carrier family 2 , member 4	D28561 RATGLUT4 Rat mRNA for glucose transporter, GLUT4
D28562_s_at	Slc2a5	solute carrier family 2, member 5	D28562 RATGT5 Rat mRNA for sugar transporter, GLUT5
D28581_at	Ptgfr	prostaglandin F receptor	D28581 RATPF2AR Rat mRNA for prostaglandin F2-alpha receptor, complete cds
D28753_i_at
D28754_s_at
D28773_s_at	Tbxas1	thromboxane A synthase 1	D28773 RATTXS Rat mRNA for thromboxane synthase, complete cds
D28860_s_at	Ptger4	prostaglandin E receptor 4 (subtype EP4)	D28860 RATPEREP2S Rat mRNA for prostaglandin E receptor EP2 subtype, complete cds
D28966_at
D29646_at	Cd38	CD38 antigen	D29646 Rat mRNA for ADP-ribosyl cyclase_/ cyclic ADP-ribose hydrolase (CD38), complete cds /cds=(10,921) /gb=D29646 /gi=497839 /ug=Rn.11414 /len=2248
D29683_at	Ece1	endothelin converting enzyme 1	D29683 Rat mRNA for endothelin-converting enzyme, complete cds /cds=(96,2360) /gb=D29683 /gi=529084 /ug=Rn.7000 /len=4469
D29766cds#1_s_at	Crkas	v-crk-associated tyrosine kinase substrate	D29766cds#1 RATP130CAS Rattus norvegicus mRNA for Crk-associated substrate, p130, complete cds
D29766Poly_A_Site#1_at	Crkas	v-crk-associated tyrosine kinase substrate	D29766Poly_ASite#1 RATP130CAS Rattus norvegicus mRNA for Crk-associated substrate, p130, complete cds
D29769_at	Bmp7	bone morphogenetic protein 7	D29769 Rattus norvegicus mRNA for bone moorphogenic protein-7, partial cds
D29960_at	Loc192245	heat shock 20-kDa protein	D29960 Rat mRNA for alphaB crystallin-related protein, complete cds /cds=(5,493) /gb=D29960 /gi=1753175 /ug=Rn.3201 /len=1310
D30040_at	Akt1	v-akt murine thymoma viral oncogene homolog 1	D30040 Rat mRNA for RAC protein kinase alpha, complete cds /cds=(42,1484) /gb=D30040 /gi=485402 /ug=Rn.11422 /len=1617
D30041_at	Akt2	murine thymoma viral (v-akt) oncogene homolog 2	D30041 Rat mRNA for RAC protein kinase beta, complete cds /cds=(281,1726) /gb=D30041 /gi=485404 /ug=Rn.4293 /len=1984
D30647_at	Acadvl	acyl-Coenzyme A dehydrogenase, very long chain	D30647 Rat mRNA for very-long-chain Acyl-CoA dehydrogenase, complete cds /cds=(21,1988) /gb=D30647 /gi=533356 /ug=Rn.10279 /len=2102
D30649mRNA_s_at	LOC54410	alkaline phosphodiesterase	D30649mRNA RATPDIB Rat mRNA for phosphodiesterase I, complete cds
D30666_at	Facl3	fatty acid Coenzyme A ligase, long chain 3	D30666 Rat mRNA for brain acyl-CoA synthetase II, complete cds /cds=(48,2210) /gb=D30666 /gi=1468968 /ug=Rn.1330 /len=2779
D30734_at
D30735_at	Gfer	growth factor, erv1 -like	D30735 Rat mRNA for augmenter of liver regeneration (ALR), complete cds /cds=(300,677) /gb=D30735 /gi=644887 /ug=Rn.11039 /len=1226
D30739_s_at	Ywhae	tyrosine 3-monooxygenase/tryptophan 5-monooxygenase activation protein, epsilon polypeptide	D30739 RAT1433PA Rat 14-3-3 protein mRNA for mitochondrial import stimulation factor (MSF) L subunit, complete cds
D30740_at	Ywhaz	tyrosine 3-monooxygenase/tryptophan 5-monooxygenase activation protein, zeta polypeptide	D30740 RAT1433PB Rat 14-3-3 protein mRNA for mitochondrial import stimulation factor (MSF) S1 subunit, complete cds
D30740_g_at	Ywhaz	tyrosine 3-monooxygenase/tryptophan 5-monooxygenase activation protein, zeta polypeptide	D30740 RAT1433PB Rat 14-3-3 protein mRNA for mitochondrial import stimulation factor (MSF) S1 subunit, complete cds
D30781_at
D30804_at
D30804_g_at
D31662exon#4_s_at
D31734_at	Dlx5	distal-less homeobox 5	D31734 Rat mRNA for Distal-less 3 (Dlx-3) homeobox protein /cds=(175,1044) /gb=D31734 /gi=1389580 /ug=Rn.11248 /len=1388
D31734_g_at	Dlx5	distal-less homeobox 5	D31734 Rat mRNA for Distal-less 3 (Dlx-3) homeobox protein /cds=(175,1044) /gb=D31734 /gi=1389580 /ug=Rn.11248 /len=1388
D31838_at
D31854_s_at	Pace4	Subtilisin - like endoprotease	D31854 RATTACE4AA Rat mRNA for kexin-like protease PC7A, partail cds
D31873_at	Limk1	LIM motif-containing protein kinase 1	D31873 Rat mRNA for LIMK-1, complete cds /cds=(208,2151) /gb=D31873 /gi=1684611 /ug=Rn.11250 /len=3258
D31873_g_at	Limk1	LIM motif-containing protein kinase 1	D31873 Rat mRNA for LIMK-1, complete cds /cds=(208,2151) /gb=D31873 /gi=1684611 /ug=Rn.11250 /len=3258
D31874_at	Limk2	LIM motif-containing protein kinase 2	D31874 Rat mRNA for LIMK-2a, complete cds /cds=(62,1978) /gb=D31874 /gi=1684612 /ug=Rn.11013 /len=3455
D31962cds_at
D31962UTR#1_at
D32080_at	Tbxa2r	thromboxane A2 receptor	D32080 RATTHA2R Rat mRNA for thromboxane A2 receptor
D32207_at	Thpo	thrombopoietin	D32207 Rat mRNA for thrombopoietin, complete cds /cds=(172,1152) /gb=D32207 /gi=971276 /ug=Rn.10576 /len=1407
D32209_at	Anp32a	acidic nuclear phosphoprotein 32 family, member A	D32209 Rat mRNA for leucine-rich acidic nuclear protein, complete cds /cds=(93,836) /gb=D32209 /gi=511663 /ug=Rn.10123 /len=1017
D32249_s_at	Neurodap1	protein carrying the RING-H2 sequence motif	D32249 RATNDAP1 Rattus rattus mRNA for neurodegeneration associated protein 1, complete cds
D37880_at	Tyro3	TYRO3 protein tyrosine kinase 3	D37880 Rat mRNA for Sky, complete cds /cds=(25,2667) /gb=D37880 /gi=1498195 /ug=Rn.8883 /len=3726
D37884exon_s_at
D37920_at	Sqle	squalene epoxidase	D37920 Rat mRNA for squalene epoxidase, complete cds /cds=(199,1920) /gb=D37920 /gi=666018 /ug=Rn.11036 /len=2199
D37934_at
D37934_g_at
D37951cds_s_at	Hivep2	human immunodeficiency virus type 1 enhancer-binding protein 2	D37951cds RATMIBP1 Rat mRNA for MIBP1 (c-myc intron binding protein 1), complete cds
D37951UTR#1_at	Hivep2	human immunodeficiency virus type 1 enhancer-binding protein 2	D37951UTR#1 RATMIBP1 Rat mRNA for MIBP1 (c-myc intron binding protein 1), complete cds
D38035cds_s_at	Titf1	thyroid transcription factor 1	D38035cds RATTTF1 Rat gene for thyroid transcription factor-1, partial sequence
D38036_at
D38036_g_at
D38056_at	Efna1	ephrin A1	D38056 Rat B61 mRNA, complete cds /cds=(35,652) /gb=D38056 /gi=1778690 /ug=Rn.11031 /len=717
D38061exon_s_at
D38062exon_s_at
D38063exon_at
D38065exon_s_at
D38066exon_s_at
D38067exon_at
D38069exon_s_at
D38072_at	Ptpn12	protein tyrosine phosphatase, non-receptor type 12	D38072 Rat mRNA for protein tyrosine phosphatase, complete cds /cds=(134,1282) /gb=D38072 /gi=567262 /ug=Rn.10707 /len=1608
D38101_s_at	Cacna1d	calcium channel, voltage-dependent, L type, alpha 1D subunit	D38101 Rat rCACN4A mRNA for L-type voltage-dependent calcium channel alpha 1 subunit, complete cds /cds=(354,6965) /gb=D38101 /gi=736711 /ug=Rn.9826 /len=7986
D38222_s_at	Ptprn	protein tyrosine phosphatase, receptor type, N	D38222 RATPDPTPLP Rat mRNA for protein tyrosine phosphatase-like protein, complete cds
D38261_at	Ppp2r2c	protein phosphatase 2 (formerly 2A), regulatory subunit B (PR 52), gamma isoform	D38261 Rat BRgamma mRNA for B-regulatory subunit of protein phosphatase 2A, complete cds
D38380_at	Tf	Transferrin	D38380 RATTA Rattus norvegicus mRNA for transferrin, complete cds
D38380_g_at	Tf	Transferrin	D38380 RATTA Rattus norvegicus mRNA for transferrin, complete cds
D38381_s_at	Cyp3a18	cytochrome P450, 3a18	D38381 Rattus norvegicus mRNA for P450 6beta-2, complete cds
D38448_at	Dgkg	diacylglycerol kinase, gamma	D38448 Rat mRNA for 88kDa-diacylglycerol kinase (DGK-III), complete cds /cds=(307,2673) /gb=D38448 /gi=643598 /ug=Rn.10544 /len=3466
D38450_at	Gpr	putative G protein coupled receptor	D38450 RATGPCRB Rat mRNA for G protein coupled receptor, complete cds
D38455_at	Mcpt6	mast cell protease 6	D38455 Rat mRNA for mast cell tryptase precursor, complete cds /cds=(25,849) /gb=D38455 /gi=556555 /ug=Rn.10183 /len=1097
D38468_s_at	Ptpns1	protein tyrosine phosphatase, non-receptor type substrate 1	D38468 Rattus norvegicus mRNA for BIT, complete cds /cds=(288,1817) /gb=D38468 /gi=2190165 /ug=Rn.22662 /len=2355
D38492_at	Cntn1	contactin 1	D38492 Rat mRNA for neural adhesion molecule F3, complete cds /cds=(134,3199) /gb=D38492 /gi=1498193 /ug=Rn.21397 /len=3214
D38494_at	Gabrr2	gamma-aminobutyric acid A receptor, rho 2	D38494 RATGABAAJ Rat mRNA for GABA-A receptor rho-2 subunit, complete cds
D38560_at	Gak	cyclin G-associated kinase	D38560 Rat mRNA for cyclinG-associated kinase, complete cds /cds=(105,4022) /gb=D38560 /gi=1902912 /ug=Rn.11012 /len=4454
D38629_at	Apc	adenomatosis polyposis coli	D38629 Rat mRNA for APC protein, complete cds /cds=(53,8581) /gb=D38629 /gi=928855 /ug=Rn.11351 /len=8582
D42012cds_s_at
D42019cds_at
D42116_s_at	Crry	complement receptor related protein	D42116 Rattus norvegicus mRNA for 5I2 antigen, clone 17, partial cds
D42117_at	Tnfrsf8	tumor necrosis factor receptor superfamily, member 8	D42117 Rat mRNA for CD30, complete cds /cds=(81,1562) /gb=D42117 /gi=1817523 /ug=Rn.11322 /len=3383
D42137exon_s_at
D42145_at	Kcnj8	potassium inwardly-rectifying channel, subfamily J, member 8	D42145 RATUKATP1 Rat mRNA for ATP-sensitive potasium channel uKATP-1, complete cds
D42148_at	Gas6	growth arrest specific 6	D42148 RATGPF Rat mRNA for growth potentiating factor, complete cds
D42156cds_at	Nr5a1	nuclear receptor subfamily 5, group A, member 1	D42156cds RATAD4BP6 Rattus norvegicus gene for Ad4BP, exon 7 and complete cds
D43623_at	Cpt1b	carnitine palmitoyltransferase 1b	D43623 Rat mRNA for carnitine palmitoyltransferase I like protein (CPTI like protein), complete cds /cds=(26,2344) /gb=D43623 /gi=847718 /ug=Rn.6028 /len=2813
D43623_g_at	Cpt1b	carnitine palmitoyltransferase 1b	D43623 Rat mRNA for carnitine palmitoyltransferase I like protein (CPTI like protein), complete cds /cds=(26,2344) /gb=D43623 /gi=847718 /ug=Rn.6028 /len=2813
D43778exon#3_s_at
D43964_at	Baat	bile acid-Coenzyme A: amino acid N-acyltransferase	D43964 Rat liver mRNA for Kan-1, complete cds /cds=(212,1474) /gb=D43964 /gi=604901 /ug=Rn.11129 /len=1879
D44481_at	Crko	avian sarcoma virus CT10 (v-crk) oncogene homolog	D44481 RATCRKII Rat mRNA for CRK-II, complete cds
D44494_at	Haao	3-hydroxyanthranilate 3,4-dioxygenase	D44494 RAT3H34DB Rat mRNA for 3-hydroxyanthranilate 3,4-dioxygenase, complete cds
D44495_s_at	Apex1	apurinic/apyrimidinic endonuclease 1	D44495 RATAPEXN Rat adult brain mRNA for APEX nuclease, complete cds
D44591_s_at	Nos2	nitric oxide synthase 2, inducible	D44591 RATNWUT Rat mRNA for inducible nitric oxide synthase, complete cds
D45187_s_at	Ctse	cathepsin E	D45187 RATCEB Rat spleen mRNA for cathepsin E, complete cds
D45199cds_s_at	Gif	gastric intrinsic factor	D45199cds S1 Rat gene for intrinsic factor, partial cds
D45201_at	Nf1	neurofibromatosis 1	D45201 Rat mRNA for neurofibromin, complete cds /cds=(134,8596) /gb=D45201 /gi=1841313 /ug=Rn.10686 /len=9132
D45240cds_s_at
D45247_at
D45247_g_at
D45249_at	Psme1	protease (prosome, macropain) 28 subunit, alpha	D45249 RATPRPA28B Rat mRNA for proteasome activator rPA28 subunit alpha, complete cds
D45249_g_at	Psme1	protease (prosome, macropain) 28 subunit, alpha	D45249 RATPRPA28B Rat mRNA for proteasome activator rPA28 subunit alpha, complete cds
D45250_s_at	Psme2	protease (prosome, macropain) 28 subunit, beta	D45250 RATPRPA28C Rat mRNA for proteasome activator rPA28 subunit beta, complete cds
D45252_s_at	Lss	2,3-oxidosqualene: lanosterol cyclase	D45252 RAT23OLC Rat mRNA for 2,3-oxidosqualene:lanosterol cyclase, complete cds
D45254_at	Cnbp	cellular nucleic acid binding protein	D45254 RATCNABP Rat mRNA for cellular nucleic acid binding protein (CNBP), complete cds
D45254_g_at	Cnbp	cellular nucleic acid binding protein	D45254 RATCNABP Rat mRNA for cellular nucleic acid binding protein (CNBP), complete cds
D45255_s_at	Siat8a	sialyltransferase 8 A	D45255 Rattus sp. mRNA for GD3 synthase, complete cds
D45412_s_at	Ptpro	protein tyrosine phosphatase, receptor type, O	D45412 Rat mRNA for brain-enriched membrane-associated protein tyrosine phosphatase (BSM)-1, partial cds /cds=(0,1951) /gb=D45412 /gi=644889 /ug=Rn.10163 /len=2889
D45413_at	Bem2	brain-enriched membrane-associated protein tyrosine BEM-2	D45413 Rat mRNA for brain-enriched membrane-associated protein tyrosine phosphatase (BEM)-2, complete cds /cds=(247,1464) /gb=D45413 /gi=644891 /ug=Rn.10285 /len=1786
D45862_at	Lep	leptin	D45862 RATOB Rat ob mRNA for ob, complete cds
D45862_g_at	Lep	leptin	D45862 RATOB Rat ob mRNA for ob, complete cds
D45920_at	LOC84587	130kDa-Ins(1,4,5)P3 binding protein	D45920 Rat mRNA for 130kDa-Ins(1,4,5)P3 binding protein, complete cds /cds=(466,3756) /gb=D45920 /gi=1183843 /ug=Rn.10684 /len=5233
D49363_s_at	Hrsp12	heat-responsive protein 12	D49363 RATPSP1 Rat mRNA for perchrolic acid soluble protein, complete cds
D49395_s_at	Htr3a	5-hydroxytryptamine (serotonin) receptor 3a	D49395 RATS5HT3RB Rat mRNA for serotonin 5-HT3 receptor, complete cds
D49434_at	Arsb	arylsulfatase B	D49434 Rat ARSB mRNA for arylsulfatase B, partial cds /cds=(0,1423) /gb=D49434 /gi=1065603 /ug=Rn.10687 /len=1603
D49446_at
D49494cds_s_at	Gdf10	prepro bone inducing protein	D49494cds RATPBIP Rat mRNA for prepro bone inducing protein, complete cds
D49494UTR#1_at	Gdf10	prepro bone inducing protein	D49494UTR#1 RATPBIP Rat mRNA for prepro bone inducing protein, complete cds
D49494UTR#1_g_at	Gdf10	prepro bone inducing protein	D49494UTR#1 RATPBIP Rat mRNA for prepro bone inducing protein, complete cds
D49653_s_at	Lep	leptin	D49653 RATOBESE Rat mRNA for obese(leptin), complete cds
D49708_at	Sfrs10	splicing factor, arginine/serine-rich (transformer 2 Drosophila homolog) 10	D49708 Rattus norvegicus mRNA for RNA binding protein (transformer-2-like), complete cds /cds=(135,1001) /gb=D49708 /gi=1255682 /ug=Rn.8538 /len=1978
D49785_at	Map3k12	mitogen activated protein kinase kinase kinase 12	D49785 RATPK Rattus norvegicus mRNA for protein kinase (MUK), complete cds
D49836_at	Akt3	thymoma viral proto-oncogene 3	D49836 Rat mRNA for RAC protein kinase gamma, complete cds /cds=(46,1410) /gb=D49836 /gi=1136777 /ug=Rn.10506 /len=1548
D49847_at	Grb2	growth factor receptor bound protein 2	D49847 Rat mRNA for Ash-s, complete cds /cds=(144,323) /gb=D49847 /gi=914960 /ug=Rn.3360 /len=1739
D49955_at	Bst1	bone marrow stromal cell antigen 1	D49955 Rat mRNA for bone marrow stromal cell antigen 1 (BST-1), complete cds /cds=(18,977) /gb=D49955 /gi=1255901 /ug=Rn.10728 /len=1411
D49980_at	Mth1	mutT (E. coli) human homolog (8-oxo-dGTPase)	D49980 Rat gene for 8-oxo-dGTPase /cds=(13,483) /gb=D49980 /gi=1794163 /ug=Rn.10669 /len=867
D50093_s_at	Prnp	prion protein	D50093 Rat DNA for prion protein /cds=(10,774) /gb=D50093 /gi=1772326 /ug=Rn.3936 /len=1997
D50436_at	Fdx1	ferredoxin 1	D50436 Rat mRNA for adrenodoxin, complete cds /cds=(64,630) /gb=D50436 /gi=801871 /ug=Rn.6946 /len=838
D50497_s_at	Clcn5	chloride channel 5	D50497 RATCLC5 Rattus rattus mRNA for chloride channel (ClC-5), complete cds
D50558_at	Cd86	CD86 antigen	D50558 Rattus rattus mRNA for membrane glycoprotein, complete cds
D50558_g_at	Cd86	CD86 antigen	D50558 Rattus rattus mRNA for membrane glycoprotein, complete cds
D50564_at	Mpst	mercaptopyruvate sulfurtransferase	D50564 Rat mRNA for mercaptopyruvate sulfurtransferase, complete cds /cds=(209,1102) /gb=D50564 /gi=1741863 /ug=Rn.2922 /len=1304
D50568_at	Prg2	proteoglycan 2, bone marrow	D50568 Rat mRNA for eosinophil major basic protein, complete cds /cds=(44,727) /gb=D50568 /gi=1127031 /ug=Rn.10674 /len=841
D50580_at	Loc192257	phenobarbital-inducible carboxylesterase (liver)	D50580 Rattus norvegicus mRNA for carboxylesterase, partial cds /cds=(0,1665) /gb=D50580 /gi=2641991 /ug=Rn.10854 /len=2228
D50608_at	Cckar	cholecystokinin A receptor	D50608 Rat gene for cholecystokinin type-A receptor (CCKAR), complete cds /cds=(206,1540) /gb=D50608 /gi=1100752 /ug=Rn.10184 /len=2720
D50664_at	Slc15a1	solute carrier family 15 (oligopeptide transporter), member 1	D50664 Rat small intestine mRNA for oligopeptide transporter, complete cds /cds=(51,2183) /gb=D50664 /gi=1384098 /ug=Rn.10500 /len=3032
D50671_at	Loc192258	GABA receptor rho-3 subunit	D50671 Rat mRNA for GABA receptor rho-3 subunit, complete cds /cds=(195,1589) /gb=D50671 /gi=1060974 /ug=Rn.10670 /len=1860
D50694_at	Psmc2	proteasome (prosome, macropain) 26S subunit, ATPase 2	D50694 Rat liver mRNA for proteasomal ATPase (MSS1), complete cds /cds=(18,1319) /gb=D50694 /gi=1395178 /ug=Rn.1202 /len=1403
D50695_at	Psmc4	proteasome (prosome, macropain) 26S subunit, ATPase, 4	D50695 Rat liver mRNA for proteasomal ATPase (Tat-binding protein7), complete cds /cds=(12,1268) /gb=D50695 /gi=1395185 /ug=Rn.11341 /len=1397
D50696_at	Psmc1	protease (prosome, macropain) 26S subunit, ATPase 1	D50696 Rat liver mRNA for proteasomal ATPase (S4), complete cds /cds=(15,1337) /gb=D50696 /gi=1395181 /ug=Rn.10526 /len=1556
D55648_s_at
D63411_s_at	LOC266601	outer mitochondrial membrane receptor rTOM20	D63411 RATMPR Rat mRNA for mitochondrial precursor receptor, complete cds
D63665_at	P2ry6	pyrimidinergic receptor P2Y, G-protein coupled, 6	D63665 Rat mRNA for novel G protein-coupled P2 receptor, complete cds /cds=(439,1425) /gb=D63665 /gi=1066007 /ug=Rn.10671 /len=1922
D63673_at	Pex6	peroxisomal biogenesis factor 6	D63673 Rat mRNA for peroxisome assembly factor-2, complete cds /cds=(20,2956) /gb=D63673 /gi=1127033 /ug=Rn.10675 /len=3169
D63673_g_at	Pex6	peroxisomal biogenesis factor 6	D63673 Rat mRNA for peroxisome assembly factor-2, complete cds /cds=(20,2956) /gb=D63673 /gi=1127033 /ug=Rn.10675 /len=3169
D63704_at	Dpys	dihydropyrimidinase	D63704 Rat mRNA for dihydropyrimidinase, complete cds /cds=(94,1653) /gb=D63704 /gi=1378018 /ug=Rn.10586 /len=2091
D63704_g_at	Dpys	dihydropyrimidinase	D63704 Rat mRNA for dihydropyrimidinase, complete cds /cds=(94,1653) /gb=D63704 /gi=1378018 /ug=Rn.10586 /len=2091
D63761_at	Fdxr	adrenodoxin reductase	D63761 Rattus norvegicus mRNA for adrenodoxin reductase, complete cds /cds=(22,1506) /gb=D63761 /gi=2665453 /ug=Rn.10860 /len=1786
D63761_g_at	Fdxr	adrenodoxin reductase	D63761 Rattus norvegicus mRNA for adrenodoxin reductase, complete cds /cds=(22,1506) /gb=D63761 /gi=2665453 /ug=Rn.10860 /len=1786
D63772_at	Slc1a1	solute carrier family 1, member 1	D63772 Rat mRNA for neuronal high affinity glutamate transporter, complete cds /cds=(120,1691) /gb=D63772 /gi=961490 /ug=Rn.6384 /len=3775
D63774_at	Krt14	keratin 14	D63774 RATRETK Rattus norvegicus mRNA for keratin 14, partial cds
D63834_at	Slc16a1	solute carrier family 16, member 1	D63834 Rat MCT1 mRNA for monocarboxylate transporter, complete cds /cds=(205,1689) /gb=D63834 /gi=1199781 /ug=Rn.6085 /len=3295
D63860_s_at	Bmp3	bone morphogenetic protein 3	D63860 RATPBMP3 Rat mRNA for prepro bone morphogenetic protein-3
D63886_s_at	Mmp16	matrix metalloproteinase 16	D63886 Rattus sp. mRNA for MT3-MMP-del, complete cds
D64045_s_at	Pik3r1	phosphatidylinositol 3-kinase, regulatory subunit, polypeptide 1	D64045 RATPI3KA Rat mRNA for phosphatidylinositol 3-kinase p85 alpha subunit, complete cds
D64046_at	Pik3r2	phosphatidylinositol 3-kinase, regulatory subunit, polypeptide 2	D64046 Rat mRNA for phosphatidylinositol 3-kinase p85 beta subunit, complete cds /cds=(0,2168) /gb=D64046 /gi=1246389 /ug=Rn.22497 /len=2169
D64046_g_at	Pik3r2	phosphatidylinositol 3-kinase, regulatory subunit, polypeptide 2	D64046 Rat mRNA for phosphatidylinositol 3-kinase p85 beta subunit, complete cds /cds=(0,2168) /gb=D64046 /gi=1246389 /ug=Rn.22497 /len=2169
D64047_at	Pik3r3	phosphatidylinositol 3-kinase p55 subunit	D64047 RATPI3KC Rattus norvegicus mRNA for phosphatidylinositol 3-kinase p55 subunit, complete cds
D64050_at	Ptprr	protein tyrosine phosphatase, receptor type, R	D64050 Rat mRNA for tyrosine phosphatase CBPTP, complete cds /cds=(165,1772) /gb=D64050 /gi=1217597 /ug=Rn.6277 /len=2881
D64059_at	Atrx	alpha thalassemia/mental retardation syndrome X-linked (RAD54 homolog, S.cerevisiae)	D64059 Rattus norvegicus mRNA for helicase II, partial cds
D64060_s_at	Dnmt1	DNA (cytosine-5-)-methyltransferase 1	D64060 Rattus norvegicus mRNA for DNA (cytosine-5-) -methyltransferase, partial cds
D64061_at
D64062_at	Abp10	annexin V-binding protein ABP-10	D64062 Rattus norvegicus mRNA for annexin V-binding protein (ABP-10), partial cds
D64085_at	Fgf5	fibroblast growth factor FGF-5	D64085 RATORFA1 Rat mRNA for fibroblast growth factor FGF-5, complete cds
D64085_g_at	Fgf5	fibroblast growth factor FGF-5	D64085 RATORFA1 Rat mRNA for fibroblast growth factor FGF-5, complete cds
D67071exon_at
D70817_at	Cplx1	complexin 1	D70817 Rat mRNA for synaphin 2, complete cds /cds=(109,513) /gb=D70817 /gi=1019370 /ug=Rn.10133 /len=1212
D78018_s_at	Nfia	nuclear factor I/A	D78018 Rat mRNA for NFI-A2, complete cds /cds=(150,1613) /gb=D78018 /gi=1041033 /ug=Rn.10550 /len=2129
D78159mRNA_s_at
D78303_at	YT521	splicing factor YT521-B	D78303 Rattus norvegicus YT521 mRNA for RNA splicing-related protein, complete cds /cds=(316,2454) /gb=D78303 /gi=2696610 /ug=Rn.2155 /len=3206
D78308_at	Calr	calreticulin	D78308 Rat mRNA for calreticulin, complete cds /cds=(15,1265) /gb=D78308 /gi=1089798 /ug=Rn.974 /len=1816
D78308_g_at	Calr	calreticulin	D78308 Rat mRNA for calreticulin, complete cds /cds=(15,1265) /gb=D78308 /gi=1089798 /ug=Rn.974 /len=1816
D78359_at	Srpx	sushi-repeat-containing protein	D78359 Rat drs (a gene down-regulated by v-src) mRNA, complete cds /cds=(65,1459) /gb=D78359 /gi=1435055 /ug=Rn.1489 /len=1827
D78588_at	Dgkz	diacylglycerol kinase zeta	D78588 Rat mRNA for diacylglycerol kinase, complete cds /cds=(180,2969) /gb=D78588 /gi=1906781 /ug=Rn.11208 /len=3560
D78591_at	Ctf1	cardiotrophin 1	D78591 Rat mRNA for cardiotrophin-1, complete cds /cds=(37,648) /gb=D78591 /gi=1256926 /ug=Rn.10253 /len=1398
D78610_at	Ptpre	Protein tyrosine phosphatase, receptor type, epsilon polypeptide	D78610 Rat mRNA for protein tyrosine phosphatase epsilon C, partial cds /cds=(0,1980) /gb=D78610 /gi=1228945 /ug=Rn.10766 /len=2155
D78613_s_at	Ptpre	Protein tyrosine phosphatase, receptor type, epsilon polypeptide	D78613 RATPTPEB Rat mRNA for protein tyrosine phosphatase epsilon M, partial cds
D79215_at	Fgf10	fibroblast growth factor 10	D79215 Rattus norvegicus mRNA for FGF-10, complete cds
D79221_at	RA410	vesicle transport-related	D79221 Rattus norvegicus mRNA for vesicle transport-related protein (RA410), complete cds /cds=(13,1926) /gb=D79221 /gi=2780340 /ug=Rn.10761 /len=2095
D79981_at	Slc21a4	kidney specific organic anion transporter	D79981 Rat mRNA for kidney specific organic anion transporter OAT-K1, complete cds /cds=(158,2167) /gb=D79981 /gi=1531536 /ug=Rn.10583 /len=2772
D82071_at	Ptgds2	prostaglandin D2 synthase 2	D82071 Rattus norvegicus mRNA for hematopoietic prostaglandin D synthase, complete cds /cds=(192,791) /gb=D82071 /gi=2558504 /ug=Rn.10837 /len=1004
D82074_at	Neurod1	neurogenic differentiation 1	D82074 RATBHF1MA Rattus sp. mRNA for BHF-1, complete cds
D82074_g_at	Neurod1	neurogenic differentiation 1	D82074 RATBHF1MA Rattus sp. mRNA for BHF-1, complete cds
D82363_s_at	Psen1	presenilin 1	D82363 Rattus norvegicus mRNA for presenilin-1, complete cds
D82868_at	Neurod2	neurogenic differentiation 2	D82868 Rat mRNA for bHLH protein, complete cds /cds=(28,1173) /gb=D82868 /gi=1166397 /ug=Rn.10724 /len=1818
D82883_at	Slc26a2	solute carrier family 26 (sulfate transporter), member 2	D82883 Rattus norvegicus mRNA for sulfate transporter, complete cds /cds=(507,2726) /gb=D82883 /gi=3123709 /ug=Rn.14549 /len=2877
D82928_at	Cdipt	CDP-diacylglycerol--inositol 3-phosphatidyltransferase (phosphatidylinositol synthase)	D82928 Rat mRNA for phosphatidylinositol synthase, complete cds /cds=(142,783) /gb=D82928 /gi=1620878 /ug=Rn.10598 /len=1621
D83036_at	Msx1	homeo box, msh-like 1	D83036 Rat Msx-1 mRNA for Msx-1 protein, complete cds /cds=(141,1034) /gb=D83036 /gi=1183845 /ug=Rn.18117 /len=1785
D83044_at	Slc22a2	solute carrier family 22, member 2	D83044 Rat kidney mRNA for organic cation transporter OCT2, complete cds /cds=(91,1872) /gb=D83044 /gi=1502282 /ug=Rn.10555 /len=2152
D83231_at	Tff1	trefoil factor 1	D83231 Rat mRNA for pS2 peptide, complete cds /cds=(30,275) /gb=D83231 /gi=1199783 /ug=Rn.10715 /len=466
D83348_at	Cdh22	cadherin 22	D83348 Rat brain mRNA for long type PB-cadherin, complete cds /cds=(408,2849) /gb=D83348 /gi=1398905 /ug=Rn.11397 /len=3490
D83349_at	Cdh22	cadherin 22	D83349 Rat mRNA for short type PB-cadherin, complete cds /cds=(519,2603) /gb=D83349 /gi=1398911 /ug=Rn.11397 /len=4153
D83538_at	Pik4ca	phosphatidylinositol 4-kinase	D83538 Rat mRNA for 230kDa phosphatidylinositol 4-kinase, complete cds /cds=(391,6516) /gb=D83538 /gi=1339965 /ug=Rn.11015 /len=6857
D83538_g_at	Pik4ca	phosphatidylinositol 4-kinase	D83538 Rat mRNA for 230kDa phosphatidylinositol 4-kinase, complete cds /cds=(391,6516) /gb=D83538 /gi=1339965 /ug=Rn.11015 /len=6857
D83598_at	Abcc9	ATP-binding cassette, sub-family C (CFTR/MRP), member 9	D83598 Rat brain mRNA for sulfonylurea receptor, complete cds /cds=(270,4907) /gb=D83598 /gi=1377794 /ug=Rn.10528 /len=5000
D83661_s_at	Nos2	nitric oxide synthase 2, inducible	D83661 RATNOSA Rattus norvegicus mRNA for inducible nitric oxide synthase, partial cds
D83697_at	Bid3	BH3 interacting domain 3	D83697 Rat brain mRNA for neuronal death protein, complete cds /cds=(25,303) /gb=D83697 /gi=1552179 /ug=Rn.11344 /len=5253
D83792_at	Cdkn1b	cyclin-dependent kinase inhibitor 1B	D83792 Rattus norvegicus mRNA for p27, complete cds /cds=(362,955) /gb=D83792 /gi=2281009 /ug=Rn.10786 /len=1037
D83796_s_at	Ugt1a6	UDP glycosyltransferase 1 family, polypeptide A6	D83796 Rat UGT1 mRNA for UDP-glucuronosyltransferase, complete cds
D83948mRNA_at	Rbm10	RNA binding motif protein 10	D83948mRNA Rat adult liver mRNA for S1-1 protein, complete cds /cds=UNKNOWN /gb=D83948 /gi=1865639 /ug=Rn.8822 /len=3123
D84336_at	Dlk1	delta-like homolog (Drosophila)	D84336 Rattus norvegicus ZOG mRNA, complete cds /cds=(135,1286) /gb=D84336 /gi=3097284 /ug=Rn.14547 /len=1538
D84346_s_at	Nckap1	NCK-associated protein 1	D84346 RATNAP1P Rattus norvegicus mRNA for Nap1 protein, partial cds
D84418_r_at	Hmgb2	high mobility group box 2	D84418 Rat mRNA for chromosomal protein HMG2, complete cds /cds=(74,706) /gb=D84418 /gi=1304192 /ug=Rn.2874 /len=1072
D84418_s_at	Hmgb2	high mobility group box 2	D84418 Rat mRNA for chromosomal protein HMG2, complete cds /cds=(74,706) /gb=D84418 /gi=1304192 /ug=Rn.2874 /len=1072
D84450_at	Atp1b3	ATPase, Na+/K+ transporting, beta 3 polypeptide	D84450 Rat mRNA for Na+,K+-ATPase beta-3 subunit, complete cds /cds=(145,984) /gb=D84450 /gi=1944501 /ug=Rn.5041 /len=1818
D84477_at	Arha2	plysia ras-related homolog A2	D84477 Rattus norvegicus mRNA for RhoA, partial cds
D84479_at
D84480_s_at	Rpl30	ribosomal protein L30	D84480 RATPMSGA Rat PMSG-induced ovarian mRNA, 3'sequence, N2
D84482_at
D84484_at
D84485_at
D84486_at
D84487_at	Sf3b1	splicing factor 3b, subunit 1, 155kD	D84487 RATN10 Rat PMSG-induced ovarian mRNA, 3'sequence, N10
D84667_at	Pik4cb	phosphatidylinositol 4-kinase	D84667 Rattus norvegicus mRNA for phosphatidylinositol 4-kinase, complete cds
D84667_g_at	Pik4cb	phosphatidylinositol 4-kinase	D84667 Rattus norvegicus mRNA for phosphatidylinositol 4-kinase, complete cds
D85035_at	Dpyd	dihydropyrimidine dehydrogenase	D85035 Rattus norvegicus mRNA for dihydropyrimidine dehydrogenase, complete cds
D85035_g_at	Dpyd	dihydropyrimidine dehydrogenase	D85035 Rattus norvegicus mRNA for dihydropyrimidine dehydrogenase, complete cds
D85100_at	Slc27a2	solute carrier family 27 (fatty acid transporter), member 32	D85100 Rat mRNA for very-long-chain acyl-CoA synthetase, complete cds /cds=(794,2656) /gb=D85100 /gi=1752739 /ug=Rn.3608 /len=2963
D85183_s_at	Ptpns1	protein tyrosine phosphatase, non-receptor type substrate 1	D85183 Rattus norvegicus mRNA for SHPS-1, complete cds
D85189_at	Facl4	fatty acid Coenzyme A ligase, long chain 4	D85189 Rattus norvegicus mRNA for Acyl-CoA synthetase, complete cds /cds=(185,2197) /gb=D85189 /gi=2392022 /ug=Rn.2366 /len=4862
D85435_at	Prkcdbp	PKC-delta binding protein	D85435 Rattus norvegicus mRNA for protein kinase C delta-bindig protein, complete cds
D85435_g_at	Prkcdbp	PKC-delta binding protein	D85435 Rattus norvegicus mRNA for protein kinase C delta-bindig protein, complete cds
D85760_at	Gna12	guanine nucleotide binding protein, alpha 12	D85760 Rat mRNA for G alpha 12, complete cds /cds=(67,1206) /gb=D85760 /gi=1374705 /ug=Rn.10497 /len=1423
D85844_at	LOC54190	rabaptin 5	D85844 Rattus norvegicus mRNA for rat rabaptin-5, complete cds, strain- Sprague-Dawley /cds=(46,2634) /gb=D85844 /gi=2329846 /ug=Rn.5876 /len=3465
D86039_at	Kcnj11	potassium inwardly rectifying channel, subfamily J, member 11	D86039 Rat mRNA for ATP-sensitive inwardly rectifying K+ channel, BIR(Kir6.2), complete cds /cds=(536,1708) /gb=D86039 /gi=1655429 /ug=Rn.3985 /len=3305
D86039_g_at	Kcnj11	potassium inwardly rectifying channel, subfamily J, member 11	D86039 Rat mRNA for ATP-sensitive inwardly rectifying K+ channel, BIR(Kir6.2), complete cds /cds=(536,1708) /gb=D86039 /gi=1655429 /ug=Rn.3985 /len=3305
D86041_at
D86086_s_at	Abcc2	ATP-binding cassette, sub-family C (CFTR/MRP), member 2	D86086 Rat mRNA for canalicular multispecific organic anion transporter(cMOAT), complete cds
D86215_at	Ndufa5	NADH dehydrogenase (ubiquinone) 1 alpha subcomplex 5	D86215 Rat adult brain mRNA for NADH-ubiquinone oxidoreductase, complete cds /cds=(145,495) /gb=D86215 /gi=1398907 /ug=Rn.6170 /len=553
D86297_at	Alas2	aminolevulinic acid synthase 2	D86297 Rat mRNA for rat erythroid-specific delta-aminolevulinate synthase (rat ALAS-E), complete cds /cds=(15,1778) /gb=D86297 /gi=1407567 /ug=Rn.7069 /len=1899
D86345_at	Lifr	leukemia inhibitor factor receptor alpha-chain	D86345 Rattus norvegicus mRNA for leukemia inhibitor factor receptor alpha-chain, complete cds /cds=(91,3372) /gb=D86345 /gi=3107906 /ug=Rn.14529 /len=3407
D86373_s_at	Soat1	acyl-coenzyme A:cholesterol acyltransferase	D86373 Rattus norvegicus mRNA for acyl-coenzyme A-cholesterol acyltransferase, complete cds /cds=(91,1728) /gb=D86373 /gi=3036904 /ug=Rn.13213 /len=1750
D86556_i_at	Pnck	pregnancy upregulated non-ubiquitously expressed CaM kinase	D86556 Rat mRNA for Protein Kinase, complete cds /cds=(65,1093) /gb=D86556 /gi=2077931 /ug=Rn.11178 /len=1332
D86557_at	Camk1g	calcium/calmodulin-dependent protein kinase IG	D86557 Rattus norvegicus mRNA for Protein Kinase, partial cds
D86580_at	Nr0b2	nuclear receptor subfamily 0, group B, member 2	D86580 Rat mRNA for small heterodimer partner homolog, complete cds /cds=(34,816) /gb=D86580 /gi=1871464 /ug=Rn.10712 /len=1111
D86581_at	Chrd	chordin	D86581 Rattus norvegicus mRNA for chordin, partial cds
D86641_at	Fkbp1a	FK506-binding protein 1a	D86641 Rattus norvegicus mRNA for FK506-binding protein 12, complete cds
D86642_at	Fkbp1b	FK506 binding protein 1b	D86642 Rattus norvegicus mRNA for FK506-binding protein 12.6, complete cds
D86711_at
D86742_at	Cdh4	cadherin 4, type 1, R-cadherin (retinal)	D86742 Rattus norvegicus mRNA for R-cadherin, partial cds
D86745cds_s_at
D86745exon_s_at
D87212_at	Cntn5	contactin 5	D87212 Rat mRNA for NB-2, complete cds /cds=(21,3320) /gb=D87212 /gi=1752642 /ug=Rn.10643 /len=3341
D87240_at	Pfkfb3	6-phosphofructo-2-kinase/fructose-2,6-biphosphatase 3	D87240 Rattus norvegicus RB2K1 mRNA for fructose-6-phosphate 2-kinase/fructose-2,6-bisphosphatase, complete cds /cds=(405,2072) /gb=D87240 /gi=2317651 /ug=Rn.10791 /len=2148
D87248_at	Cntn6	contactin 6	D87248 Rat mRNA for NB-3, complete cds /cds=(187,3273) /gb=D87248 /gi=1752644 /ug=Rn.10644 /len=3413
D87336_at
D87336_g_at
D87515_at	Rnpep	aminopeptidase B	D87515 Rat mRNA for aminopeptidase-B, complete cds /cds=(5,1954) /gb=D87515 /gi=1754514 /ug=Rn.10979 /len=2192
D87748_at	Uncx4.1	Unc4.1 homeobox (C. elegans)	D87748 Rat mRNA for paired-type homeodomain transcription factor, complete cds /cds=(500,2092) /gb=D87748 /gi=1871470 /ug=Rn.10710 /len=2389
D87839_at	Abat	4-aminobutyrate aminotransferase	D87839 Rattus norvegicus mRNA for beta-alanine oxoglutarate aminotransferase, complete cds /cds=(102,1604) /gb=D87839 /gi=3046864 /ug=Rn.10090 /len=1726
D87839_g_at	Abat	4-aminobutyrate aminotransferase	D87839 Rattus norvegicus mRNA for beta-alanine oxoglutarate aminotransferase, complete cds /cds=(102,1604) /gb=D87839 /gi=3046864 /ug=Rn.10090 /len=1726
D87840_at	Madcam1	mucosal vascular addressin cell adhesion molecule 1	D87840 Rattus norvegicus mRNA for madcam 1, complete cds /cds=(13,1197) /gb=D87840 /gi=2982666 /ug=Rn.9906 /len=1279
D87919cds_at	Ifnb1	interferon, beta 1	D87919cds Rat male liver DNA for interferon beta, complete cds
D87922exon_at
D87991_at
D87991_g_at
D88034_at	Pdi3	peptidyl arginine deiminase, type 3	D88034 Rattus norvegicus mRNA for peptidylarginine deiminase type III, complete cds /cds=(42,2036) /gb=D88034 /gi=1644244 /ug=Rn.10658 /len=3100
D88034_g_at	Pdi3	peptidyl arginine deiminase, type 3	D88034 Rattus norvegicus mRNA for peptidylarginine deiminase type III, complete cds /cds=(42,2036) /gb=D88034 /gi=1644244 /ug=Rn.10658 /len=3100
D88035_at	B3gat1	beta-1,3-glucuronyltransferase 1 (glucuronosyltransferase P)	D88035 Rat mRNA for glycoprotein specific UDP-glucuronyltransferase, complete cds /cds=(194,1237) /gb=D88035 /gi=2217941 /ug=Rn.10772 /len=2090
D88190_s_at	Stk39	serine threonine kinase 39 (STE20/SPS1 homolog, yeast)	D88190 Rattus norvegicus mRNA for protein kinase PASK, complete cds /cds=(416,2077) /gb=D88190 /gi=3126636 /ug=Rn.15731 /len=3551
D88250_at	C1s	complement component 1, s subcomponent	D88250 Rattus norvegicus mRNA for serine protease, complete cds /cds=(246,2330) /gb=D88250 /gi=3080541 /ug=Rn.4037 /len=2908
D88364_at	Pigl	phosphatidylinositol glycan, class L	D88364 Rat mRNA for PIG-L, complete cds /cds=(390,1148) /gb=D88364 /gi=2225905 /ug=Rn.10774 /len=1903
D88461_at
D88534_s_at	Pnlip	pancreatic lipase	D88534 Rattus norvegicus mRNA for pancreatic lipase, partial cds
D88586_at	Loc192264	eosinophil cationic protein	D88586 Rat mRNA for eosinophil cationic protein, complete cds /cds=(63,530) /gb=D88586 /gi=1669582 /ug=Rn.10626 /len=711
D88666_at	Pspla1	phosphatidylserine-specific phospholipase A1	D88666 Rat mRNA for PS-PLA1, complete cds /cds=(13,1383) /gb=D88666 /gi=1817555 /ug=Rn.10696 /len=1743
D88672_at	Pld2	phospholipase D2	D88672 Rat mRNA for phospholipase D, complete cds /cds=(336,3137) /gb=D88672 /gi=2077942 /ug=Rn.9798 /len=4562
D88751_at	Ptger1	prostaglandin E receptor 1	D88751 Rat mRNA for prostaglandin E receptor EP1 subtype, complete cds /cds=(584,1801) /gb=D88751 /gi=1752785 /ug=Rn.11423 /len=2216
D88890_at	Bach	brain acyl-CoA hydrolase	D88890 Rat mRNA for acyl-CoA hydrolase, complete cds /cds=(207,1223) /gb=D88890 /gi=1944427 /ug=Rn.6024 /len=1523
D89069_f_at	Cbr1	carbonyl reductase 1	D89069 Rattus norvegicus mRNA for inducible carbonyl reductase, complete cds
D89070cds_s_at	Cbr1	carbonyl reductase 1	D89070cds Rattus norvegicus DNA for non-inducible carbony reductase, complete cds
D89093_at	Pde5a	phosphodiesterase 5A, cGMP-specific	D89093 Rattus norvegicus mRNA for cGMP-binding cGMP-specific phosphodiesterase, complete cds /cds=(474,2975) /gb=D89093 /gi=2687876 /ug=Rn.10861 /len=3397
D89340_at	Dpp3	dipeptidylpeptidase III	D89340 Rattus norvegicus mRNA for dipeptidyl peptidase, complete cds /cds=(14,2497) /gb=D89340 /gi=2832905 /ug=Rn.10902 /len=2615
D89375_s_at	LOC64305	dopa/tyrosine sulfotransferase	D89375 Rattus norvegicus mRNA for ST1B1, complete cds /cds=(38,937) /gb=D89375 /gi=2826147 /ug=Rn.1183 /len=1234
D89514_at	Atic	5-aminoimidazole-4-carboxamide ribonucleotide formyltransferase/IMP	D89514 Rattus norvegicus mRNA for 5-aminoimidazole-4-carboxamide ribonucleotide formyltransferase/IMP cyclohydrolase, complete cds /cds=(55,1833) /gb=D89514 /gi=2541905 /ug=Rn.11052 /len=1928
D89655_at	Scarb1	scavenger receptor class B, member 1	D89655 Rat mRNA for scavenger receptor class B, complete cds /cds=(120,1649) /gb=D89655 /gi=1752796 /ug=Rn.3142 /len=2392
D89730_at
D89730_g_at
D89731_at	Stk12	serine/threonine kinase 12	D89731 Rattus norvegicus mRNA for AIM-1, complete cds /cds=(184,1215) /gb=D89731 /gi=2696087 /ug=Rn.10865 /len=1815
D89863_at	Mras	muscle and microspikes RAS	D89863 Rattus norvegicus mRNA for M-Ras, complete cds /cds=(436,1062) /gb=D89863 /gi=2209074 /ug=Rn.10641 /len=1540
D89863_g_at	Mras	muscle and microspikes RAS	D89863 Rattus norvegicus mRNA for M-Ras, complete cds /cds=(436,1062) /gb=D89863 /gi=2209074 /ug=Rn.10641 /len=1540
D89965_at
D89983_at	Oazi	ornithine decarboxylase antizyme inhibitor	D89983 Rattus norvegicus mRNA for antizyme inhibitor, complete cds /cds=(730,2076) /gb=D89983 /gi=2641953 /ug=Rn.6290 /len=4269
D90035_s_at	Ppp3ca	protein phosphatase 3, catalytic subunit, alpha isoform	D90035 Rat calcineurin A alpha mRNA, complete cds /cds=(207,1772) /gb=D90035 /gi=220713 /ug=Rn.6866 /len=2337
D90038_at	Abcd3	ATP-binding cassette, sub-family D (ALD), member 3	D90038 Rat liver 70-kDa peroxisomal membrane protein(PMP70) mRNA /cds=(35,2014) /gb=D90038 /gi=220861 /ug=Rn.7024 /len=3303
D90048exon_at
D90048exon_g_at
D90049exon#1-2_at
D90102_s_at	Hgf	hepatocyte growth factor	D90102 RATHGF Rat hepatocyte growth factor mRNA
D90109_at	Facl2	fatty acid Coenzyme A ligase, long chain 2	D90109 Rat mRNA for long-chain acyl-CoA synthetase (EC 6.2.1.3) /cds=(13,2112) /gb=D90109 /gi=220717 /ug=Rn.6215 /len=3657
D90211_s_at	Lamp2	lysosomal membrane glycoprotein 2	D90211 RATLGP96 Rat mRNA for 96 Kd lysosomal membrane glycoprotein (LGP 96)
D90219_at	Nppc	natriuretic peptide precursor C	D90219 Rat mRNA for C-type natriuretic peptide (CNP) /cds=(116,496) /gb=D90219 /gi=220711 /ug=Rn.10637 /len=1020
D90258_s_at
D90265_s_at	Psma1	proteasome (prosome, macropain) subunit, alpha type 1	D90265 RATPSC5 Rat mRNA for proteasome subunit RC2
D90401_at	Af6	afadin	D90401 RATAKGE2 Rat mRNA for dihydrolipoamide succinyltransferase
D90401_g_at	Af6	afadin	D90401 RATAKGE2 Rat mRNA for dihydrolipoamide succinyltransferase
D90404_at	Ctsc	cathepsin C	D90404 RATCATC Rat mRNA for cathepsin C
D90404_g_at	Ctsc	cathepsin C	D90404 RATCATC Rat mRNA for cathepsin C
E00001cds_f_at
E00001cds_i_at
E00002cds_at
E00444cds_at
E00593cds_at
E00594cds_at
E00698cds_s_at	Nppa	natriuretic peptide precursor type A	E00698cds cDNA encoding rat gamma atrium natriuretic polypeptide gamma-rANP
E00717UTR#1_s_at
E00775cds_s_at	Nppa	natriuretic peptide precursor type A	E00775cds cDNA encoding rat cardionatrin precursor
E00778cds_s_at	Cyp1a1	cytochrome P450, 1a1	E00778cds Rat liver cytochrome P-450 MC gene
E00898cds_at
E00903cds_s_at	Nppa	natriuretic peptide precursor type A	E00903cds DAN encoding rat atrial natriuretic factor(ANF)
E00988mRNA_s_at	Igf2	insulin-like growth factor 2	E00988mRNA cDNA sequence encoding mamalian insulin-like growth factor II
E01050cds_at
E01050cds_g_at
E01184cds_s_at
E01415cds_s_at
E01524cds_s_at	Por	P450 (cytochrome) oxidoreductase	E01524cds DNA encoding soluble NADPH-cytochrome P450 redutase
E01534cds_s_at	Rps15	ribosomal protein S15	E01534cds DNA sequence expressed especially in rat insulinoma
E01780cds_at
E01789cds_s_at	Prkcb1	protein kinase C, beta 1	E01789cds cDNA sequence coding for rat C-kinase type-II (beta-2)
E01884cds_s_at	Il1b	interleukin 1 beta	E01884cds DNA sequence coding for rat IL-1-beta(interleukin-1 beta)
E01983cds_s_at	Reg1	regenerating islet-derived 1	E01983cds DNA encoding rat reg gene
E02223cds_f_at
E02315cds_f_at
E02468cds_s_at	Tnf	tumor necrosis factor superfamily, member 2	E02468cds DNA sequence of rat TNF
E03082cds_s_at	Ntf3	neurotrophin-3 (HDNF/NT-3)	E03082cds gDNA encoding rat nerve growth factor
E03166cds_s_at	Prl	prolactin	E03166cds Rat prolactin gene
E03190cds_s_at	Hgf	hepatocyte growth factor	E03190cds DNA encoding beta strand of rat HGF(hepatocyte growth factor)
E03229cds_s_at	Cdo1	cytosolic cysteine dioxygenase 1	E03229cds cDNA encoding rat liver L-cysteine oxygen oxidoreductase
E03344cds_s_at	Pxmp3	peroxisomal membrane protein 3	E03344cds cDNA sequence of peroxisome forming factor
E03358cds_at	Psma2	proteasome (prosome, macropain) subunit, alpha type 2	E03358cds cDNA encoding rat polyfunctional protease component C3
E03358cds_g_at
E03424cds_s_at	Gch	GTP cyclohydrolase 1	E03424cds DNA encoding GTP cyclohydrolase I
E03428cds_s_at
E03859cds_s_at
E04009cds_s_at	Nppc	natriuretic peptide precursor C	E04009cds DNA sequence coding for rat prepro C type diuretic peptide (CNP)
E04128cds_s_at	Sctr	secretin receptor	E04128cds cDNA encoding rat secretin receptor
E04239cds_s_at	Chk	choline kinase	E04239cds Rat choline kinase gene
E05489cds_s_at	Il1a	interleukin 1 alpha	E05489cds cDNA encoding rat IL-1 alpha
E05551cds_s_at
E05646cds_s_at	Pbp	phosphatidylethanolamine binding protein	E05646cds cDNA encoding rat hippocampal cholinergic neurostimulating peptide,HCNP
E06822cds_s_at
E07296cds_s_at	Mgat1	N-acetylglucosaminyltransferase I	E07296cds cDNA encoding rat liver N-acetylglucosamine transferase-I
E08874cds_s_at	Oprk1	opioid receptor, kappa 1	E08874cds cDNA coding rat kappa-opioid receptor
E12159cds_s_at	LOC84587	130kDa-Ins(1,4,5)P3 binding protein	E12159cds cDNA encoding protein capable of binding with inositol-1,4, 5-triphosphate
E12181cds_s_at
E12275cds_s_at
E12286cds_at	Gm2a	GM2 ganglioside activator protein	E12286cds cDNA encoding rat GM2 activator protein
E12365cds_at
E12625cds_at	Sc4mol	sterol-C4-methyl oxidase-like	E12625cds cDNA encoding a rat novel protein which is expressed with nerve injury
E12742exon_s_at
E12743exon_s_at
E12746cds_s_at
E12829cds_at	Tip120A	TBP-interacting protein 120A	E12829cds cDNA encoding novel rat protein TIP120 which is formed of complex with TBP (TATA binding protein)
E13541cds_s_at	Cspg5	chondroitin sulfate proteoglycan 5	E13541cds Rat mRNA for neuroglycan C (NGC)
E13557cds_s_at
E13573cds_s_at	Bid3	BH3 interacting domain 3	E13573cds Rat mRNA for DP5 that is involved in programmed cell death
E13644cds_s_at	Neurodap1	protein carrying the RING-H2 sequence motif	E13644cds cDNA encoding Neurodap-1 which is located at the post-synaptic membrane thickening regions of neurons and contains RING-H2 finger motif
E13732cds_at	LOC57301	macrophage inflammatory protein-1 alpha receptor gene	E13732cds cDNA encoding rat CC chemokine receptor protein
E13890cds_s_at	YT521	splicing factor YT521-B	E13890cds Rat YT521 gene
E13935cds_s_at
H32189_s_at	Gstm1	glutathione S-transferase, mu 1	H32189 EST107045 Rattus norvegicus cDNA, 5' end /clone=RPCBK23 /clone_end=5' /gb=H32189 /gi=977606 /ug=Rn.11084 /len=341
J00692_at
J00710_at	Csn1	Casein, alpha	J00710 rat casein-alpha mrna /cds=UNKNOWN /gb=J00710 /gi=203305 /ug=Rn.10744 /len=1349
J00711_at	Csn2	casein beta	J00711 rat beta-casein mrna /cds=(52,747) /gb=J00711 /gi=203306 /ug=Rn.10745 /len=1114
J00712_at	Csng	casein gamma	J00712 RATCASG rat casein-gamma mrna
J00713mRNA_at	Cpa1	carboxypeptidase A1	J00713mRNA rat carboxypeptidase-a- 5' gene flank(dna) and mrna /cds=UNKNOWN /gb=J00713 /gi=203364 /ug=Rn.9576 /len=1607
J00716mRNA_f_at	Cryge	crystallin, gamma E	J00716mRNA RATCRYGEA Rat gamma-E-crystallin (gamma 3-1) mRNA, complete cds
J00717mRNA_s_at	Crygc	crystallin, gamma C	J00717mRNA RATCRYGC Rat lens gamma-C-crystallin (gamma 2-1) mRNA, complete cds
J00728cds_f_at	Cyp2b15	cytochrome P450, 2b19	J00728cds RATCYPE9 Rat cytochrome P-450e (phenobarbital-inducible) gene, exon 9
J00735_at	Fgg	fibrinogen, gamma polypeptide	J00735 RATFBRGB rat fibrinogen gamma chain-b mrna
J00735_g_at	Fgg	fibrinogen, gamma polypeptide	J00735 RATFBRGB rat fibrinogen gamma chain-b mrna
J00738_s_at	Obp3	alpha-2u globulin PGCL4	J00738 Rattus norvegicus submaxillary gland alpha-2u globulin mRNA, complete cds /cds=(58,603) /gb=J00738 /gi=204262 /ug=Rn.10203 /len=1003
J00739_at	Gnrhr	gonadotropin-releasing hormone receptor	J00739 Rat growth hormone gene, complete cds /cds=(60,710) /gb=J00739 /gi=204306 /ug=Rn.10268 /len=812
J00741_at
J00758_s_at	Ngfg	nerve growth factor, gamma	J00758 RATPKLK rat pancreatic preprokallikrein mrna
J00771_at	Rib1	ribonuclease, RNase A family, 1	J00771 RATPRNASE Rat pancreatic ribonuclease mRNA
J00772_s_at	Psbp1	prostatic steroid binding protein 1	J00772 RATPSBC3 rat prostatein subunit c3, mrna
J00774cds_s_at	Pbpc1bs	prostatic steroid-binding protein chain C1-like	J00774cds RATPSBC12 Rat prostatic steroid-binding protein C1 mRNA exons 2-3, complete cds
J00776cds_s_at
J00777_at	Psbp1	prostatic steroid binding protein 1	J00777 fat prostatic steroid-binding protein, C3 peptide mRNA, complete coding sequence /cds=(54,341) /gb=J00777 /gi=206452 /ug=Rn.9763 /len=509
J00778_at	Prss1	pancreatic trypsin 1	J00778 Rat pancreatic trypsin I gene, complete cds /cds=(13,753) /gb=J00778 /gi=206507 /ug=Rn.11294 /len=805
J00780_at	Rln1	relaxin 1	J00780 rat preprorelaxin mrna /cds=(43,603) /gb=J00780 /gi=206606 /ug=Rn.9830 /len=800
J00791_s_at	Svp4	seminal vesicle protein 4	J00791 RATSVSIV rat seminal vesicle secretion protein iv (svs iv) mrna
J00797cds_s_at	Tuba1	alpha-tubulin	J00797cds RATTUBAL1 Rat alpha-tubulin gene, exon 1
J00801_at	Wap	whey acidic protein	J00801 rat whey acidic protein mrna /cds=(2,415) /gb=J00801 /gi=207680 /ug=Rn.9978 /len=548
J01435cds#1_s_at
J01435cds#4_s_at
J01435cds#8_s_at
J01436cds_s_at
J01878_at
J01879_at
J02585_at	Scd1	stearoyl-Coenzyme A desaturase 1	J02585 Rat liver stearyl-CoA desaturase mRNA, complete cds /cds=(102,1178) /gb=J02585 /gi=206859 /ug=Rn.10982 /len=4689
J02589mRNA#2_at	Ugt2b	UDP glycosyltransferase 2 family, polypeptide B	J02589mRNA#2 Rat UDP glucuronosyltransferase, complete cds /cds=(32,1624) /gb=J02589 /gi=207582 /ug=Rn.2521 /len=2634
J02592_s_at	Gstm2	glutathione S-transferase, mu 2	J02592 Rat glutathione S-transferase Y-b subunit mRNA, 3' end /cds=(0,560) /gb=J02592 /gi=204498 /ug=Rn.625 /len=909
J02596cds_at
J02596cds_g_at
J02597cds_s_at
J02612mRNA_s_at	Ugt1a6	UDP glycosyltransferase 1 family, polypeptide A6	J02612mRNA RATUDPGT Rat UDP-glucuronosyltransferase mRNA, complete cds
J02643_at	Sth2	sulfotransferase, hydroxysteroid preferring 2	J02643 Rattus norvegicus androgen-repressible liver protein SMP-2 mRNA, complete cds /cds=(11,868) /gb=J02643 /gi=2104491 /ug=Rn.9926 /len=971
J02646_at	Eif2s1	eukaryotic translation initiation factor 2, subunit 1 (alpha )	J02646 Rat translational initiation factor (eIF-2) alpha subunit mRNA, complete cds /cds=(27,974) /gb=J02646 /gi=204001 /ug=Rn.1488 /len=1377
J02649_at	Atp4a	ATPase, H+/K+ transporting, alpha polypeptide	J02649 Rat stomach (H+,K+)-ATPase mRNA, complete cds /cds=UNKNOWN /gb=J02649 /gi=203036 /ug=Rn.11167 /len=3615
J02657_s_at	Cyp2c	Cytochrome P450, subfamily IIC (mephenytoin 4-hydroxylase)	J02657 Rat cytochrome P-450(M-1) mRNA, complete cds /cds=(20,1522) /gb=J02657 /gi=203867 /ug=Rn.10870 /len=1856
J02669_s_at	Cyp2a1	Cytochrome P450 IIA1 (hepatic steroid hydroxylase IIA1) gene	J02669 Rat cytochrome P-450a (3-methylchlanthrene-inducible; with high testosterone 7-alpha activity), mRNA, complete cds /cds=(19,1497) /gb=J02669 /gi=203766 /ug=Rn.10904 /len=1687
J02675_at	Sbp	spermine binding protein	J02675 Rat prostatic spermine-binding protein (SBP) mRNA, complete cds /cds=(51,1055) /gb=J02675 /gi=206855 /ug=Rn.9914 /len=1211
J02679_s_at	Nqo1	NAD(P)H dehydrogenase, quinone 1	J02679 Rat NAD(P)H-menadione oxidoreductase mRNA, complete cds /cds=(74,898) /gb=J02679 /gi=205741 /ug=Rn.11234 /len=1501
J02705_at	Ocm	oncomodulin	J02705 Rat oncomodulin mRNA, complete cds /cds=(73,402) /gb=J02705 /gi=205847 /ug=Rn.9719 /len=659
J02720_at	Arg1	arginase 1	J02720 Rat liver arginase mRNA, complete cds /cds=(26,997) /gb=J02720 /gi=202980 /ug=Rn.9857 /len=1386
J02722cds_at	Hmox1	heme oxygenase 1	J02722cds RATHOXA Rat heme oxygenase gene, complete cds
J02749_at	Acaa1	acetyl-Coenzyme A acyltransferase 1 (peroxisomal 3-oxoacyl-Coenzyme A thiolase)	J02749 Rat peroxisomal 3-ketoacyl-CoA thiolase mRNA, complete cds /cds=(25,1299) /gb=J02749 /gi=205096 /ug=Rn.8913 /len=1580
J02749_g_at	Acaa1	acetyl-Coenzyme A acyltransferase 1 (peroxisomal 3-oxoacyl-Coenzyme A thiolase)	J02749 Rat peroxisomal 3-ketoacyl-CoA thiolase mRNA, complete cds /cds=(25,1299) /gb=J02749 /gi=205096 /ug=Rn.8913 /len=1580
J02752_at	RATACOA1	acyl-coA oxidase	J02752 Rat acyl-coA oxidase mRNA, complete cds /cds=(73,2058) /gb=J02752 /gi=202677 /ug=Rn.6193 /len=3741
J02773_at	Fabp3	fatty acid binding protein 3	J02773 Rat low molecular weight fatty acid binding protein mRNA, complete cds /cds=(36,437) /gb=J02773 /gi=204077 /ug=Rn.4147 /len=666
J02776_s_at	Polb	DNA polymerase beta	J02776 RATPOLB1 Rat DNA polmerase beta mRNA, complete cds
J02780_at	Tpm4	tropomyosin 4	J02780 Rat tropmyosin (TM-4) mRNA, complete cds /cds=(26,772) /gb=J02780 /gi=207503 /ug=Rn.11115 /len=900
J02791_at	Acadm	acetyl-coenzyme A dehydrogenase, medium chain	J02791 Rat acyl coenzyme A dehydrogenase medium chain mRNA, complete cds /cds=(25,1290) /gb=J02791 /gi=202688 /ug=Rn.6302 /len=1866
J02810mRNA_s_at	Gstm1	glutathione S-transferase, mu 1	J02810mRNA RATGSTYBX Rat prostate glutathione S-transferase mRNA, complete cds
J02827_at	Bckdha	branched chain keto acid dehydrogenase subunit E1, alpha polypeptide	J02827 Rat branched chain alpha-ketoacid dehydrogenase E1-alpha subunit mRNA, 3' end /cds=(0,1325) /gb=J02827 /gi=203120 /ug=Rn.3489 /len=1639
J02827_g_at	Bckdha	branched chain keto acid dehydrogenase subunit E1, alpha polypeptide	J02827 Rat branched chain alpha-ketoacid dehydrogenase E1-alpha subunit mRNA, 3' end /cds=(0,1325) /gb=J02827 /gi=203120 /ug=Rn.3489 /len=1639
J02844_s_at	Crot	carnitine O-octanoyltransferase	J02844 RATCOTA Rat carnitine octanoyltransferase mRNA, complete cds
J02852_at	Cyp2a3a	Cytochrome P450, subfamily IIA (phenobarbital-inducble)/ (Cytochrome P450 IIA3)	J02852 Rattus norvegicus cytochrome P450 IIA3 mRNA, 3' end /cds=(0,1463) /gb=J02852 /gi=703260 /ug=Rn.2063 /len=1658
J02852_g_at	Cyp2a3a	Cytochrome P450, subfamily IIA (phenobarbital-inducble)/ (Cytochrome P450 IIA3)	J02852 Rattus norvegicus cytochrome P450 IIA3 mRNA, 3' end /cds=(0,1463) /gb=J02852 /gi=703260 /ug=Rn.2063 /len=1658
J02861mRNA_s_at	Cyp2c13	cytochrome P450 2c13	J02861mRNA RATP45GMS Rat polymorphic, male-specific cytochrome P-450g mRNA, complete cds
J02869mRNA_s_at	Cyp2d5	cytochrome P450CMF1b	J02869mRNA RATCY2DC Rat cytochrome P-450 IID5 mRNA, complete cds
J02942_at	Camk2a	calcium/calmodulin-dependent protein kinase II alpha subunit	J02942 Rat calcium/calmodulin-dependent protein kinase type II alpha-subunit mRNA, complete cds /cds=(41,1477) /gb=J02942 /gi=206178 /ug=Rn.9746 /len=1510
J02962_at	Lgals3	lectin, galactose binding, soluble 3	J02962 Rat IgE binding protein mRNA, complete cds /cds=(40,828) /gb=J02962 /gi=203173 /ug=Rn.764 /len=948
J02998_at	Rab1	ras-related protein	J02998 RATRASA Rat ras-related protein mRNA, clone NTRAB1R
J03024_at	Adrb2	adrenergic receptor, beta 2	J03024 Rat beta-adrenergic receptor mRNA, complete cds /cds=(101,1357) /gb=J03024 /gi=202710 /ug=Rn.10206 /len=1959
J03025_at	Chrm2	muscarinic receptor m2	J03025 Rat muscarinic cholinergic receptor mRNA, complete cds /cds=(451,1851) /gb=J03025 /gi=203461 /ug=Rn.10752 /len=2483
J03093_at	Obp-1f	odorant-binding protein 1F	J03093 Rat odorant-binding protein mRNA, complete cds /cds=(16,534) /gb=J03093 /gi=205801 /ug=Rn.9718 /len=758
J03170_at	Tcf1	transcription factor 1	J03170 Rat liver specific transcription factor (LF-B1) gene, complete cds /cds=(150,2036) /gb=J03170 /gi=205164 /ug=Rn.9660 /len=3538
J03179_at	Dbp	D site albumin promoter binding protein	J03179 Rat D-binding protein mRNA, complete cds /cds=(367,1344) /gb=J03179 /gi=203942 /ug=Rn.11274 /len=1622
J03179_g_at	Dbp	D site albumin promoter binding protein	J03179 Rat D-binding protein mRNA, complete cds /cds=(367,1344) /gb=J03179 /gi=203942 /ug=Rn.11274 /len=1622
J03190_at	Alas1	aminolevulinic acid synthase 1	J03190 Rat 5-aminolevulinate synthase mRNA, complete cds /cds=(17,1945) /gb=J03190 /gi=203067 /ug=Rn.6274 /len=2052
J03190_g_at	Alas1	aminolevulinic acid synthase 1	J03190 Rat 5-aminolevulinate synthase mRNA, complete cds /cds=(17,1945) /gb=J03190 /gi=203067 /ug=Rn.6274 /len=2052
J03481mRNA_at	Qdpr	quinoid dihydropteridine reductase	J03481mRNA RATDTR Rat dihydropteridine reductase mRNA, complete cds
J03481mRNA_g_at	Qdpr	quinoid dihydropteridine reductase	J03481mRNA RATDTR Rat dihydropteridine reductase mRNA, complete cds
J03524_s_at	Mug1	alpha(1)-inhibitor 3, variant I	J03524 RATA1I3 Rat alpha-1 inhibitor III mRNA, partial cds
J03572_i_at	Alpl	alkaline phosphatase, tissue-nonspecific	J03572 Rat alkaline phosphatase mRNA, complete cds /cds=(152,1726) /gb=J03572 /gi=206122 /ug=Rn.6877 /len=2415
J03577_at	Gif	gastric intrinsic factor	J03577 Rat gastric intrinsic factor mRNA, complete cds /cds=(12,1277) /gb=J03577 /gi=204683 /ug=Rn.10954 /len=1466
J03583_at	Cltc	clathrin, heavy polypeptide (Hc)	J03583 Rat clathrin heavy chain mRNA, complete cds /cds=(98,5125) /gb=J03583 /gi=203301 /ug=Rn.3589 /len=6071
J03588_at	Gamt	guanidinoacetate methyltransferase	J03588 Rat guanidinoacetate methyltransferase mRNA, complete cds /cds=(51,761) /gb=J03588 /gi=204435 /ug=Rn.1983 /len=924
J03621_at	Suclg1	succinate-CoA ligase, GDP-forming, alpha subunit	J03621 Rat mitochondrial succinyl-CoA synthetase alpha subunit (cytoplasmic precursor) mRNA, complete cds /cds=(490,1491) /gb=J03621 /gi=204355 /ug=Rn.3766 /len=1684
J03624_at	Gal	galanin	J03624 Rat galanin (a neuropeptide) mRNA, complete cds /cds=(144,518) /gb=J03624 /gi=204236 /ug=Rn.8929 /len=699
J03627_at	S100a10	S-100 related protein, clone 42C	J03627 Rat S-100 related protein mRNA, complete cds, clone 42C /cds=(45,332) /gb=J03627 /gi=206827 /ug=Rn.4083 /len=573
J03637_at	Aldh3a1	aldehyde dehydrogenase family 3, member A1	J03637 Rat aldehyde dehydrogenase mRNA, complete cds /cds=(173,1534) /gb=J03637 /gi=202832 /ug=Rn.9810 /len=1725
J03752_at	Mgst1	microsomal glutathione S-transferase 1	J03752 Rat glutathione S-transferase mRNA, complete cds /cds=(55,522) /gb=J03752 /gi=204490 /ug=Rn.2580 /len=883
J03754Complete_seq_at	Atp2b2	ATPase, Ca++ transporting, plasma membrane 2	J03754CompleteSeq Rat plasma membrane Ca2+ ATPase-isoform 2 mRNA, complete cds /cds=UNKNOWN /gb=J03754 /gi=203048 /ug=Rn.11280 /len=7025
J03773_s_at	Gnaz	guanine nucleotide binding protein, alpha z subunit	J03773 Rat guanine nucleotide-binding regulatory protein alpha subunit mRNA, complete cds /cds=(14,1081) /gb=J03773 /gi=204546 /ug=Rn.10943 /len=1529
J03786_s_at	Cyp2c12	Cytochrom P450 15-beta gene	J03786 RATCY45FS Rat cytochrome P-450 (female-specific and growth hormone-inducible) mRNA, complete cds
J03806_at	Plcg1	phospholipase C, gamma 1	J03806 Rat phospholipase C mRNA, complete cds /cds=(94,3966) /gb=J03806 /gi=206323 /ug=Rn.11243 /len=5106
J03808_at	Acac	acetyl-coenzyme A carboxylase	J03808 RATACACA Rat acetyl-coenzyme A carboxylase mRNA, complete cds
J03819_at	Thrb	thyroid hormone receptor beta	J03819 Rattus norvegicus (clone erb62) thyroid (T3) hormone receptor mRNA, complete cds /cds=(249,1634) /gb=J03819 /gi=623566 /ug=Rn.10018 /len=4535
J03863_at	Sds	serine dehydratase	J03863 Rat serine dehydratase (SDH2) mRNA, complete cds /cds=(221,1312) /gb=J03863 /gi=206878 /ug=Rn.9918 /len=1444
J03865mRNA_f_at	Sds	serine dehydratase	J03865mRNA RATSDH22 Rat serine dehydratase (SDH2) gene, 3' flank
J03867_s_at	Dia1	diaphorase 1	J03867 Rat NADH-cytochrome b-5 reductase mRNA, complete cds /cds=(33,938) /gb=J03867 /gi=203696 /ug=Rn.11644 /len=1348
J03886_at	Mylk2	myosin light chain kinase 2, skeletal muscle	J03886 Rat skeletal muscle myosin light chain kinase, complete cds /cds=(59,1891) /gb=J03886 /gi=205496 /ug=Rn.9685 /len=2799
J03914cds_s_at	Gstm2	glutathione S-transferase, mu 2	J03914cds RATGSTYD Rat glutathione S-transferase Yb subunit gene, complete cds
J03959_at	Uox	urate oxidase	J03959 Rat uricase mRNA, 3' end /cds=(0,870) /gb=J03959 /gi=207618 /ug=Rn.11330 /len=1612
J03959_g_at	Uox	urate oxidase	J03959 Rat uricase mRNA, 3' end /cds=(0,870) /gb=J03959 /gi=207618 /ug=Rn.11330 /len=1612
J03960_at	Alox5	arachidonate 5-lipoxygenase	J03960 Rat 5-lipoxygenase mRNA, complete cds /cds=(91,2103) /gb=J03960 /gi=205228 /ug=Rn.9662 /len=2535
J03969_at	Npm1	nucleophosmin 1	J03969 Rat nucleolar protein B23 mRNA, complete cds /cds=(46,924) /gb=J03969 /gi=203081 /ug=Rn.3539 /len=1232
J04024_at	Atp2a2	ATPase, Ca++ transporting, cardiac muscle, slow twitch 2	J04024 Rat alternative brain Ca+2-ATPase mRNA, complete cds /cds=(238,3369) /gb=J04024 /gi=203060 /ug=Rn.2305 /len=5565
J04035_at	Eln	elastin	J04035 Rat tropoelastin mRNA, 3' end /cds=(0,254) /gb=J04035 /gi=207442 /ug=Rn.11300 /len=1211
J04063_at	Camk2g	calcium/calmodulin-dependent protein kinase (CaM kinase) II gamma	J04063 Rat calmodulin-dependent protein kinase II gamma subunit mRNA, complete cds /cds=(35,1618) /gb=J04063 /gi=206151 /ug=Rn.10961 /len=1728
J04147_at	Vdr	vitamin D receptor	J04147 Rat 1,25-dihydroxyvitamin D-3 receptor mRNA, complete cds /cds=(94,1365) /gb=J04147 /gi=203956 /ug=Rn.10911 /len=2043
J04171_at	Got1	glutamate oxaloacetate transaminase 1	J04171 Rat aspartate aminotransferase mRNA, complete cds /cds=(26,1267) /gb=J04171 /gi=203011 /ug=Rn.5819 /len=1937
J04187_at	Cyp2a2	cytochrome P450, subfamily 2A, polypeptide 1	J04187 Rat cytochrome P450 IIA2 protein (CYP2A2) mRNA, complete cds /cds=(9,1487) /gb=J04187 /gi=204901 /ug=Rn.9867 /len=2259
J04197_i_at	Pfkfb1	6-phosphofructo-2-kinase/fructose-2,6-biphosphatase 1	J04197 Rattus norvegicus 6-phosphofructo-2-kinase/fructose-2, 6-bisphosphatase mRNA, complete cds /cds=(202,1617) /gb=J04197 /gi=202557 /ug=Rn.10115 /len=1898
J04206_s_at
J04215_at	Ibsp	integrin binding sialoprotein	J04215 Rat cell-binding bone sialoprotein mRNA, complete cds /cds=(76,1038) /gb=J04215 /gi=205861 /ug=Rn.9721 /len=1936
J04473_at	Fh1	fumarate hydratase 1	J04473 Rat mitochondrial fumarase mRNA, complete cds /cds=(25,1548) /gb=J04473 /gi=204187 /ug=Rn.6353 /len=1589
J04486_at	Igfbp2	insulin-like growth factor binding protein 2	J04486 Rat insulin growth factor-binding protein mRNA, complete cds /cds=(263,1177) /gb=J04486 /gi=203175 /ug=Rn.6813 /len=1482
J04488_at	Ptgds	prostaglandin D2 synthase	J04488 Rat prostaglandin D synthetase mRNA, complete cds /cds=(34,603) /gb=J04488 /gi=206114 /ug=Rn.11400 /len=759
J04503_at	Ppm1a	protein phosphatase 1A, magnesium dependent, alpha isoform	J04503 Rat protein phosphatase 2c mRNA, complete cds /cds=(87,1235) /gb=J04503 /gi=206312 /ug=Rn.4553 /len=1602
J04503_g_at	Ppm1a	protein phosphatase 1A, magnesium dependent, alpha isoform	J04503 Rat protein phosphatase 2c mRNA, complete cds /cds=(87,1235) /gb=J04503 /gi=206312 /ug=Rn.4553 /len=1602
J04532_at	Prkcz	protein kinase C, zeta	J04532 rat protein kinase C zeta-subspecies mRNA, complete cds /cds=(147,1925) /gb=J04532 /gi=206353 /ug=Rn.1109 /len=2661
J04563_at	Pde4b	phosphodiesterase 4B	J04563 Rat cAMP phosphodiesterase mRNA, 3' end /cds=UNKNOWN /gb=J04563 /gi=203967 /ug=Rn.2485 /len=2158
J04591_at	Dpp4	dipeptidylpeptidase 4	J04591 Rat dipeptidyl peptidase IV (DPP) mRNA, complete cds /cds=(88,2391) /gb=J04591 /gi=203973 /ug=Rn.1862 /len=4835
J04629_at	Atp1b2	ATPase, Na+/K+ transporting, beta 2 polypeptide	J04629 Rat (Na+, K+)-ATPase-beta-2 subunit mRNA, complete cds /cds=(461,1333) /gb=J04629 /gi=203042 /ug=Rn.10624 /len=1764
J04636_at	Chrnb3	cholinergic receptor, nicotinic, beta polypeptide 3	J04636 Rat neuronal nicotinic acetylcholine receptor beta-3 subunit gene, complete cds /cds=(168,1562) /gb=J04636 /gi=205613 /ug=Rn.9694 /len=2188
J04731_at	Kcna2	potassium voltage-gated channel, shaker-related subfamily, member 2	J04731 Rat potassium channel protein (BK2) mRNA, complete cds /cds=(581,2080) /gb=J04731 /gi=203154 /ug=Rn.10298 /len=2324
J04733_at	Apeh	N-acylaminoacyl-peptide hydrolase	J04733 Rat acyl-peptide hydrolase mRNA, complete cds /cds=(5,2203) /gb=J04733 /gi=202931 /ug=Rn.11057 /len=2360
J04791_s_at	Odc1	ornithine decarboxylase 1	J04791 RATODCAB Rattus norvegicus ornithine decarboxylase (ODC) mRNA, complete cds
J04792_at	Odc1	ornithine decarboxylase 1	J04792 Rattus norvegicus ornithine decarboxylase (ODC) gene, complete cds /cds=(0,1385) /gb=J04792 /gi=205805 /ug=Rn.874 /len=2102
J04793_at	Slc4a1	solute carrier family 4, member 1	J04793 Rat Band 3 mRNA encoding kidney band 3 Cl-/HW-3- anion exchanger /cds=(0,2546) /gb=J04793 /gi=203092 /ug=Rn.20529 /len=2547
J04807mRNA_f_at	Ins2	insulin 2	J04807mRNA RATINSIIA Rat insulin II gene mRNA, 3' end
J04807mRNA_i_at	Ins2	insulin 2	J04807mRNA RATINSIIA Rat insulin II gene mRNA, 3' end
J04943_at	Npm1	nucleophosmin 1	J04943 Rat nucleolar protein B23.2 mRNA, complete cds, clone JH2 /cds=(75,848) /gb=J04943 /gi=203077 /ug=Rn.3539 /len=1164
J04963_at	Ceacam1	carcinoembryonic antigen-related cell adhesion molecule 1	J04963 Rat ecto-ATPase mRNA, complete cds /cds=(64,1623) /gb=J04963 /gi=203989 /ug=Rn.2382 /len=1921
J04993_at	Tnni1	Troponin I, slow isoform	J04993 Rat slow fiber troponin I mRNA, complete cds /cds=(43,606) /gb=J04993 /gi=207517 /ug=Rn.4035 /len=821
J05022_at	Pdi2	peptidyl arginine deiminase, type 2	J05022 Rat peptidylarginine deiminase mRNA /cds=(60,2057) /gb=J05022 /gi=205959 /ug=Rn.2642 /len=4507
J05029_s_at	Acadl	acetyl-Coenzyme A dehydrogenase, long-chain	J05029 RATACOADA Rat long chain acyl-CoA dehydrogenase (LCAD) mRNA, complete cds
J05030_at	Acads	short chain acyl-coenzyme A dehydrogenase	J05030 Rat short chain acyl-coenzyme A dehydrogenase (SCAD) mRNA, complete cds /cds=(27,1271) /gb=J05030 /gi=202686 /ug=Rn.1167 /len=1749
J05031_at	Ivd	isovaleryl coenzyme A dehydrogenase	J05031 Rat isovaleryl-CoA dehydrogenase (IVD) mRNA, complete cds /cds=(15,1289) /gb=J05031 /gi=204981 /ug=Rn.147 /len=2104
J05031_g_at	Ivd	isovaleryl coenzyme A dehydrogenase	J05031 Rat isovaleryl-CoA dehydrogenase (IVD) mRNA, complete cds /cds=(15,1289) /gb=J05031 /gi=204981 /ug=Rn.147 /len=2104
J05035_at	Srd5a1	steroid 5 alpha-reductase 1	J05035 RATS5ALPHA Rat steroid 5 alpha-reductase mRNA, complete cds
J05035_g_at	Srd5a1	steroid 5 alpha-reductase 1	J05035 RATS5ALPHA Rat steroid 5 alpha-reductase mRNA, complete cds
J05072_at	Camk2d	calcium/calmodulin-dependent protein kinase II, delta	J05072 Rat calmodulin-dependent protein kinase II-delta, complete cds /cds=(222,1823) /gb=J05072 /gi=203266 /ug=Rn.122 /len=5637
J05087_at	Atp2b3	ATPase, Ca++ transporting, plasma membrane 3	J05087 Rat calmodulin-sensitive plasma membrane Ca2+-transporting ATPase (PMCA3) mRNA, complete cds /cds=UNKNOWN /gb=J05087 /gi=203050 /ug=Rn.11053 /len=5084
J05121_s_at	Capn3	calpain 3	J05121 Rat p94 protein mRNA, complete cds /cds=(301,2766) /gb=J05121 /gi=205955 /ug=Rn.9726 /len=3138
J05122_at	Bzrp	benzodiazepin receptor	J05122 Rat peripheral-type benzodiazepine receptor (PKBS) mRNA, complete cds /cds=(34,543) /gb=J05122 /gi=206161 /ug=Rn.1820 /len=781
J05132_s_at	Ugt1a6	UDP glycosyltransferase 1 family, polypeptide A6	J05132 Rat 3-methylcholanthrene-inducible truncated UDP-glucuronosyltransferase mRNA, complete cds /cds=(262,1506) /gb=J05132 /gi=207602 /ug=Rn.11197 /len=2484
J05155_at	Plcg2	phospholipase C, gamma 2	J05155 Rat phospholipase C type IV mRNA, complete cds /cds=(200,3997) /gb=J05155 /gi=206242 /ug=Rn.9751 /len=4321
J05156_s_at	Cyp11a	cytochrome P450, subfamily 11A	J05156 RATCSCCE R.norvegicus cholesterol side-chain cleavage enzyme mRNA (P450SCC), complete cds
J05166_at	Slc4a2	solute carrier family 4, member 2	J05166 Rat band 3 Cl-/HCO3- exchanger (B3RP2) mRNA, complete cds /cds=(200,3904) /gb=J05166 /gi=203090 /ug=Rn.9860 /len=4057
J05166_g_at	Slc4a2	solute carrier family 4, member 2	J05166 Rat band 3 Cl-/HCO3- exchanger (B3RP2) mRNA, complete cds /cds=(200,3904) /gb=J05166 /gi=203090 /ug=Rn.9860 /len=4057
J05167_at	Slc4a3	solute carrier family 4, member 3	J05167 Rat band 3 Cl-/HCO3- exchanger (B3RP3) mRNA, complete cds /cds=(34,3717) /gb=J05167 /gi=203088 /ug=Rn.9859 /len=3877
J05181_at	Gclc	glutamate-cysteine ligase catalytic subunit	J05181 Rat gamma-glutamylcysteine synthetase mRNA, complete cds /cds=(35,1948) /gb=J05181 /gi=204281 /ug=Rn.10934 /len=2178
J05189_at	Tacr3	tachikin receptor 3	J05189 Rat neuromedin K receptor mRNA, complete cds /cds=(226,1584) /gb=J05189 /gi=205670 /ug=Rn.9702 /len=2159
J05210_at	Acly	ATP citrate lyase	J05210 Rat ATP citrate-lyase mRNA, complete cds /cds=(72,3374) /gb=J05210 /gi=949989 /ug=Rn.996 /len=4269
J05210_g_at	Acly	ATP citrate lyase	J05210 Rat ATP citrate-lyase mRNA, complete cds /cds=(72,3374) /gb=J05210 /gi=949989 /ug=Rn.996 /len=4269
J05231_at	Chrna5	cholinergic receptor, nicotinic, alpha polypeptide 5	J05231 Rat neuronal nicotinic acetylcholine receptor-related protein mRNA, complete cds /cds=(101,1459) /gb=J05231 /gi=950093 /ug=Rn.11214 /len=2895
J05232cds_s_at	Chrnb4	cholinergic receptor, nicotinic, beta polypeptide 4	J05232cds RATNACHRR1 Rat neuronal nicotinic acetylcholine receptor-related protein beta-4 gene, exon 1
J05276cds_at	Htr1a	5-hydroxytryptamine (serotonin) receptor 1A	J05276cds RAT5HT1A Rat 5-hydroxytryptamine-1a receptor (5-HT-1a) gene, complete cds
J05405mRNA_s_at	Hmox2	heme oxygenase 2	J05405mRNA RATHO2 Rat heme oxygenase-2 (HO2) mRNA, complete cds
J05425cds_s_at	Cox4a	cytochrome c oxidase, subunit 4a	J05425cds RATCOXIVA Rat cytochrome c oxidase subunit IV (COXIV) gene, complete cds
J05443cds_at	Svs2	seminal vesicle protein, secretion 2	J05443cds RATSVPIIA Rat seminal vesicle secretion II protein (SVS II) gene, complete cds
J05446_at	Gys2	glycogen synthase 2	J05446 Rat glycogen synthase mRNA, complete cds /cds=(45,2156) /gb=J05446 /gi=204429 /ug=Rn.2906 /len=2386
J05460_s_at	Cyp7a1	cytochrome P450, 7a1	J05460 RATCHOL7H Rat cholesterol 7-alpha-hydroxylase mRNA, complete cds
J05470_at	Cpt2	carnitine palmitoyltransferase 2	J05470 Rat mitochondrial carnitine palmitoyltransferase II (CPT II) mRNA, complete cds /cds=(62,2038) /gb=J05470 /gi=203579 /ug=Rn.11389 /len=2296
J05490_at	Smr2	SMR2	J05490 R.norvegicus SMR2 mRNA, complete cds /cds=(15,428) /gb=J05490 /gi=207001 /ug=Rn.9928 /len=531
J05495_at	Mgl	macrophage galactose N-acetyl-galactosamine specific lectin	J05495 Rat Gal/GalNAc-specific lectin mRNA, complete cds /cds=(171,1091) /gb=J05495 /gi=204302 /ug=Rn.779 /len=1358
J05499_at	Ga	liver mitochondrial glutaminase	J05499 Rattus norvegicus L-glutamine amidohydrolase mRNA, complete cds /cds=(131,1738) /gb=J05499 /gi=1196813 /ug=Rn.10202 /len=2225
J05509Complete_seq_i_at	Cyp7a1	cytochrome P450, 7a1	J05509CompleteSeq Rat cytochrome P450 cholesterol 7-alpha-hydroxylase (P450 VII) mRNA, complete cds /cds=UNKNOWN /gb=J05509 /gi=203204 /ug=Rn.10737 /len=3561
J05510_at	Itpr1	inositol 1,4,5-triphosphate receptor 1	J05510 Rat inositol-1,4,5-triphosphate receptor mRNA, complete cds /cds=(329,8578) /gb=J05510 /gi=204673 /ug=Rn.2135 /len=9852
J05519_at	LOC64300	C1-tetrahydrofolate synthase	J05519 Rat C1-tetrahydrofolate synthase mRNA, complete cds /cds=(306,3113) /gb=J05519 /gi=901849 /ug=Rn.1114 /len=3332
J05571_s_at	Mat2a	methionine adenosyltransferase II, alpha	J05571 Rat S-adenosylmethionine synthetase mRNA /cds=(77,1264) /gb=J05571 /gi=206845 /ug=Rn.9855 /len=1337
J05592_at	Ppp1r1a	protein phosphatase 1, regulatory (inhibitor) subunit 1A	J05592 Rat protein phosphatase inhibitor-1 protein mRNA, complete cds /cds=(6,521) /gb=J05592 /gi=206351 /ug=Rn.9756 /len=619
J05592_g_at	Ppp1r1a	protein phosphatase 1, regulatory (inhibitor) subunit 1A	J05592 Rat protein phosphatase inhibitor-1 protein mRNA, complete cds /cds=(6,521) /gb=J05592 /gi=206351 /ug=Rn.9756 /len=619
J05677mRNA_s_at	Npr1	natriuretic peptide receptor 1	J05677mRNA RATGCA Rat guanylyl cyclase A/atrial natriuretic peptide receptor (GC-A) gene, complete cds
K00136mRNA_at	Gsta2	glutathione-S-transferase, alpha type2	K00136mRNA RATGST1YA Rat liver glutathione S-transferase Ya subunit, clones pGTR112 and pGTB38
K00512_at	Mbp	myelin basic protein	K00512 rat myelin basic protein (mbp) gene mrna /cds=UNKNOWN /gb=K00512 /gi=205320 /ug=Rn.9672 /len=1464
K00750exon#2-3_at
K00750exon#2-3_g_at
K00994mRNA_s_at	Calb3	calbindin 3	K00994mRNA RATCABP Rat intestinal calcium-binding protein (icabp) gene 2, 3' end and flank
K00996mRNA_s_at	Cyp2b15	cytochrome P450, 2b19	K00996mRNA RATCYP45E Rat cytochrome p-450e (phenobarbital-induced) mRNA, 3' end
K01180_at	Fabp2	fatty acid binding protein 1	K01180 Rat intestinal fatty acid binding protein (FABP) mRNA /cds=(12,410) /gb=K01180 /gi=204081 /ug=Rn.10921 /len=564
K01231_f_at
K01676_at
K01677_at	Eif5	eukaryotic initiation factor 5 (eIF-5)	K01677 Rat brain-specific identifier sequence (ID) clone p1B337 /cds=UNKNOWN /gb=K01677 /gi=206764 /ug=Rn.3506 /len=1000
K01701_at	Oxt	oxcytocin	K01701 Rat oxytocin/neurophysin (Oxt) gene, complete gene, complete cds /cds=(41,418) /gb=K01701 /gi=205899 /ug=Rn.11315 /len=530
K01721mRNA_s_at	Cyp2b15	cytochrome P450, 2b19	K01721mRNA RATCYP45A Rat P-450(1) variant (phenobarbital-inducible) cytochrome 3' end, flank
K01878cds_s_at	Pomc2	Proopoimelanocortin, beta (endorphin, beta)	K01878cds RATPOMC2 Rat proopiomelanocortin (POMC) gene, exon 2
K01932_f_at	Gsta1	glutathione S-transferase, alpha 1	K01932 Rat liver glutathione S-transferase Yc subunit mRNA, complete cds /cds=(44,709) /gb=K01932 /gi=204516 /ug=Rn.10460 /len=959
K01933_at	Hp	haptoglobin	K01933 Rat haptoglobin mRNA, partial alpha-, complete beta-subunit and 3' flank /cds=(0,820) /gb=K01933 /gi=204656 /ug=Rn.10950 /len=960
K01934mRNA#2_at	Thrsp	thyroid hormone responsive protein	K01934mRNA#2 Rat hepatic product spot 14, gene and flanks /cds=(21,473) /gb=K01934 /gi=207047 /ug=Rn.9854 /len=1101
K02111_at	Myh8	myosin, heavy polypeptide 8, skeletal muscle, perinatal	K02111 Rat embryonic myosin heavy chain gene, partial 5' region, mRNA /cds=(0,773) /gb=K02111 /gi=205566 /ug=Rn.19732 /len=912
K02247_at	Prpg1	proline-rich proteoglycan 1	K02247 Rat parotid gland acidic proline-rich protein mRNA, complete CDS /cds=(39,659) /gb=K02247 /gi=206395 /ug=Rn.20733 /len=676
K02248cds_s_at	Sst	somatostatin	K02248cds RATSOM141 Rat somatostatin-14 gene, complete cds
K02423cds_s_at	Mlc3	fast myosin alkali light chain	K02423cds RATMLC131 Rat fast myosin alkali light chain exon 1, specific for MLC1-f
K02598_at	Csn10	casein kappa	K02598 Rat kappa-casein mRNA, complete cds /cds=(49,585) /gb=K02598 /gi=203320 /ug=Rn.10746 /len=795
K02813_at
K02814_at	Kng	T-kininogen	K02814 Rat major acute phase alpha-1 protein (MAP), complete cds /cds=(0,1273) /gb=K02814 /gi=205305 /ug=Rn.2581 /len=1389
K02814_g_at	Kng	T-kininogen	K02814 Rat major acute phase alpha-1 protein (MAP), complete cds /cds=(0,1273) /gb=K02814 /gi=205305 /ug=Rn.2581 /len=1389
K02815_s_at	Btnl2	butyrophilin-like 2 (MHC class II associated)	K02815 Rat MHC RT1-B region class II (Ia antigen) A-alpha glycoprotein mRNA (haplotype Rt1-u) /cds=(0,390) /gb=K02815 /gi=205407 /ug=Rn.6100 /len=681
K02816_at	Loc192269	pR-ET2 encoded oncodevelopmental protein	K02816 Rat unidentified mRNA expressed in embryo and tumor but not normal differentiated cells /cds=(0,361) /gb=K02816 /gi=205853 /ug=Rn.8706 /len=615
K02816_g_at	Loc192269	pR-ET2 encoded oncodevelopmental protein	K02816 Rat unidentified mRNA expressed in embryo and tumor but not normal differentiated cells /cds=(0,361) /gb=K02816 /gi=205853 /ug=Rn.8706 /len=615
K02817cds_s_at	Asgr1	asialoglycoprotein receptor 1	K02817cds RATRHL1 Rat asialoglycoprotein receptor (hepatic lectin) RHL-1 gene, complete cds
K03039mRNA_s_at
K03041mRNA_s_at	Otc	ornithine transcarbamylase	K03041mRNA RATOTCB Rat (Sprague-Dawley) ornithine carbamoyltransferase mRNA
K03045cds_r_at
K03045cds_s_at
K03241cds_s_at
K03242_at	Mpz	myelin protein zero	K03242 Rat Schwann cell peripheral myelin (P-0) mRNA, complete cds /cds=(31,777) /gb=K03242 /gi=205323 /ug=Rn.11403 /len=1029
K03243mRNA_s_at
K03249_at	Ehhadh	enoyl-Coenzyme A, hydratase/3-hydroxyacyl Coenzyme A dehydrogenase	K03249 Rat peroxisomal enoyl-CoA- hydrotase-3-hydroxyacyl-CoA bifunctional enzyme mRNA, complete cds /cds=(21,2189) /gb=K03249 /gi=206068 /ug=Rn.3671 /len=3097
K03250_at	Rps11	ribosomal protein S11	K03250 Rat ribosomal protein S11 mRNA, complete cds /cds=(2,478) /gb=K03250 /gi=206738 /ug=Rn.2177 /len=534
K03467_s_at	Myh3	myosin, heavy polypeptide 3	K03467 RATMYHCZ25 Rat embryonic sarcomeric myosin heavy chain protein (light meromyosin portion) mRNA, clone pMHC-25
K03468_s_at	Myh3	myosin, heavy polypeptide 3	K03468 RATMYHC72 Rat embryonic sarcomeric myosin heavy chain protein (light meromyosin portion) mRNA, clone pMHC-72
K03486_s_at	Prkcb1	protein kinase C, beta 1	K03486 RATPKC32 Rat protein kinase C type III mRNA, 3' region
L00088expanded_cds#2_at
L00111unknown_S536_at	Calca	calcitonin/calcitonin-related polypeptide, alpha	L00111unknownS536 Rat calcitonin gene /cds=(9,395) /gb=L00111 /gi=457369 /ug=Rn.10335 /len=420
L00117_at	Ela1	elastase 1	L00117 Rat elastase I gene /cds=(22,822) /gb=L00117 /gi=204011 /ug=Rn.6044 /len=1105
L00124_at	Ela2	elastase 2	L00124 Rat elastase II gene /cds=(23,838) /gb=L00124 /gi=204020 /ug=Rn.10272 /len=911
L00131cds_s_at
L00191cds#1_s_at	Fn1	fibronectin 1	L00191cds#1 RATFN3M1 Rat fibronectin (cell-, heparin-, and fibrin-binding domains) gene encoding three fibronectin mRNAs, exons 1,2,3
L00320cds_f_at	Cyp2b15	cytochrome P450, 2b19	L00320cds RATCYPB9 Rat cytochrome P-450b (phenobarbital-inducible) gene, exon 9
L00370cds_s_at
L00382cds_at
L00603_at	Slc18a2	solute carrier family 18, member 2	L00603 Rat vesicular monoamine transporter mRNA, complete cds /cds=(100,1647) /gb=L00603 /gi=205506 /ug=Rn.9686 /len=2908
L00686UTR#1_at
L00981mRNA#1_at	Lta	lymphotoxin A	L00981mRNA#1 Rattus norvegicus lymphotoxin (TNF-beta) gene, complete cds, tumor necrosis factor (TNF-alpha) gene, complete cds /cds=(151,759) /gb=L00981 /gi=205253 /ug=Rn.9820 /len=1341
L00981mRNA#2_at
L01115_at	Adcy6	adenylyl cyclase 6	L01115 Rattus norvegicus adenylyl cyclase type VI mRNA, complete cds /cds=(198,3698) /gb=L01115 /gi=202712 /ug=Rn.3313 /len=6036
L01267_at	Gtf2f2	general transcription factor IIF, polypeptide 2 (30kD subunit)	L01267 Rattus norvegicus helicase (RAP30) mRNA, complete cds /cds=(89,838) /gb=L01267 /gi=206550 /ug=Rn.11000 /len=966
L01507_at	Pou1f1	POU domain, class 1, transcription factor 1	L01507 Rattus norvegicus PIT-1-beta (PIT-1) mRNA, complete cds /cds=UNKNOWN /gb=L01507 /gi=206144 /ug=Rn.10445 /len=2407
L01624_at	Sgk	serum/glucocorticoid regulated kinase	L01624 Rattus norvegicus serum and glucocorticoid-regulated kinase (sgk) mRNA, complete cds /cds=(65,1357) /gb=L01624 /gi=294636 /ug=Rn.4636 /len=2435
L01702_at	Ptpra	protein tyrosine phosphatase, receptor type, A	L01702 Rat protein-tryosine-phosphatase (LRP) mRNA, complete cds /cds=(10,2400) /gb=L01702 /gi=206492 /ug=Rn.18043 /len=2935
L01793_at	Gyg	glycogenin	L01793 RATMUSGLY Rattus norvegicus glycogenin mRNA sequence
L01793_g_at	Gyg	glycogenin	L01793 RATMUSGLY Rattus norvegicus glycogenin mRNA sequence
L02121_at	Cdk5	cyclin-dependent kinase 5	L02121 Rattus norvegicus (clone nclk) cdc2-related protein kinase mRNA, complete cds /cds=(93,971) /gb=L02121 /gi=203389 /ug=Rn.10749 /len=1161
L02315_at	Cacnb4	calcium channel, voltage-dependent, beta 4 subunit	L02315 Rattus norvegicus cDNA sequence, complete 5' and 3' UTR's /cds=UNKNOWN /gb=L02315 /gi=203126 /ug=Rn.9863 /len=3829
L02529_at
L02530_at	Fzd2	frizzled homolog 2 (Drosophila)	L02530 Rattus norvegicus Drosophila polarity gene (frizzled) homologue mRNA, complete cds /cds=(78,1790) /gb=L02530 /gi=310114 /ug=Rn.9095 /len=1912
L02615_at	Pkia	protein kinase inhibitor, alpha	L02615 Rattus norvegicus cAMP-dependent protein kinase inhibitor (PKI) mRNA, complete cds /cds=(59,289) /gb=L02615 /gi=203270 /ug=Rn.10743 /len=1183
L02634_s_at	Cncg	cyclic nucleotide-gated cation channel	L02634 RATPHOTOA Rat cGMP-gated rod photoreceptor channel related mRNA sequence
L02842_at
L02842_g_at
L02896_at	Gpc1	glypican 1	L02896 Rattus norvegicus major heparan sulfate proteoglycan (glypican) mRNA, complete cds /cds=(221,1897) /gb=L02896 /gi=204424 /ug=Rn.7044 /len=3497
L02915_at	Sstr1	somatostatin receptor 1	L02915 RATSOM Rattus norvegicus mRNA fragment
L02915_g_at	Sstr1	somatostatin receptor 1	L02915 RATSOM Rattus norvegicus mRNA fragment
L02926_s_at	Il10	interleukin 10	L02926 RATIL10X Rat interleukin 10 (IL-10) mRNA, complete cds
L03201_at	Ctss	cathepsin S	L03201 Rattus norvegicus cathepsin S mRNA, complete cds /cds=(27,1019) /gb=L03201 /gi=203649 /ug=Rn.11347 /len=1330
L03294_at	Lpl	lipoprotein lipase	L03294 Rattus norvegicus lipoprotein lipase mRNA, complete cds /cds=(174,1598) /gb=L03294 /gi=205214 /ug=Rn.3834 /len=3617
L03294_g_at	Lpl	lipoprotein lipase	L03294 Rattus norvegicus lipoprotein lipase mRNA, complete cds /cds=(174,1598) /gb=L03294 /gi=205214 /ug=Rn.3834 /len=3617
L03382_at	Plm	phospholamban	L03382 Rat phospholamban gene /cds=(109,267) /gb=L03382 /gi=206135 /ug=Rn.9740 /len=1082
L03386_i_at	Roaz	Olf-1/EBF associated Zn finger protein Roaz	L03386 Rattus norvegicus (clone RAHB2-5/8) zinc finger protein mRNA, 3' end cds /cds=(2,3505) /gb=L03386 /gi=207695 /ug=Rn.9981 /len=3818
L03556_at	Hoxa5	homeo box A5	L03556 Rat (clone RAHB2 8/10) hox1.3 protein (hox1.3) mRNA, 3' end /cds=(0,703) /gb=L03556 /gi=204643 /ug=Rn.10077 /len=985
L03557_at	Hoxa4	homeo box A4	L03557 Rat (clone RAHB2 9/15) hox1.4 protein (hox1.4) mRNA, 3' end /cds=(0,259) /gb=L03557 /gi=204645 /ug=Rn.11256 /len=909
L04485mRNA_s_at
L04535_at	Sstr5	somatostatin receptor 5	L04535 Rattus norvegicus somatostatin receptor (SSTR5) mRNA, complete cds /cds=(153,1244) /gb=L04535 /gi=409238 /ug=Rn.9985 /len=1384
L04619_s_at
L04635exon_s_at
L04672_s_at	Admr	adrenomedullin receptor	L04672 RATGPCRCTR Rattus rattus G protein-coupled receptor mRNA, complete cds
L04684_at	Cacna1s	calcium channel, voltage-dependent, L type, alpha 1S subunit	L04684 Rat dihydropyridine-sensitive L-type calcium channel alpha-1 subunit (CCHL1A3) mRNA, 3' end /cds=(0,3440) /gb=L04684 /gi=203217 /ug=Rn.10738 /len=3812
L04739cds_s_at	Atp2b1	ATPase, Ca++ transporting, plasma membrane 1	L04739cds RATPMCA1A Rattus norvegicus plasma membrane calcium ATPase isoform 1 gene, partial cds
L04760_at	Arfd1	ADP-ribosylation factor domain protein 1, 64kD	L04760 RATGUABIND Rat nucleotide binding protein mRNA, complete cds
L05175_at	Gzmm	lymphoctye Met-ase 1	L05175 Rattus norvegicus serine protease mRNA, complete cds /cds=(0,776) /gb=L05175 /gi=206691 /ug=Rn.9838 /len=867
L05435_at	Sv2a	synaptic vesicle glycoprotein 2 a	L05435 Rattus norvegicus synaptic vesicle protein (SV2) mRNA, complete cds /cds=(399,2627) /gb=L05435 /gi=207091 /ug=Rn.11264 /len=3844
L05489_at	Dtr	diphtheria toxin receptor	L05489 Rat heparin-binding EGF-like growth factor mRNA, complete cds /cds=(31,657) /gb=L05489 /gi=204289 /ug=Rn.10148 /len=1550
L05541_at
L05557cds_at
L05557cds_g_at
L05596cds_at	Htr1f	5-hydroxytryptamine (serotonin) receptor 1F	L05596cds RATSEROTON Rat serotonin receptor gene, complete cds
L06040_s_at	Alox12	arachidonate 12-lipoxygenase	L06040 Rattus norvegicus 12-lipoxygenase mRNA, complete cds /cds=(19,2010) /gb=L06040 /gi=205212 /ug=Rn.11318 /len=2048
L06096_at	Itpr3	inositol 1, 4, 5-triphosphate receptor 3	L06096 Rat inositol trisphosphate receptor subtype 3 (IP3R-3) mRNA, complete cds /cds=(134,8146) /gb=L06096 /gi=310170 /ug=Rn.11242 /len=8806
L06096_g_at	Itpr3	inositol 1, 4, 5-triphosphate receptor 3	L06096 Rat inositol trisphosphate receptor subtype 3 (IP3R-3) mRNA, complete cds /cds=(134,8146) /gb=L06096 /gi=310170 /ug=Rn.11242 /len=8806
L06434_s_at
L06441_at	Dtprp	decidual/trophoblast prolactin-related protein	L06441 Rattus norvegicus decidual prolactin-related protein mRNA, complete cds /cds=(9,728) /gb=L06441 /gi=488159 /ug=Rn.10114 /len=873
L06482_at	Rxra	retinoid X receptor alpha	L06482 Rat retinoid X receptor alpha mRNA, complete cds /cds=(167,1570) /gb=L06482 /gi=206818 /ug=Rn.8121 /len=2130
L06804_at	Lhx2	LIM homeobox protein 2	L06804 Rattus norvegicus LIM homeodomain protein (LH-2) mRNA sequence /cds=UNKNOWN /gb=L06804 /gi=205170 /ug=Rn.24852 /len=2072
L06986_at	Gfi1	growth factor independent 1	L06986 Rattus norvegicus zinc finger protein (Gfi-1) mRNA, complete cds /cds=(64,1335) /gb=L06986 /gi=294552 /ug=Rn.10935 /len=2407
L07073_at	Ap3m1	adaptor-related protein complex AP-3, mu 1 subunit	L07073 Rat clathrin-associated adaptor protein homolog (p47A) mRNA, complete cds /cds=(43,1299) /gb=L07073 /gi=468379 /ug=Rn.10959 /len=2146
L07074_at	Ap3m2	adaptor-related protein complex 3, mu 2 subunit	L07074 Rat clathrin-associated adaptor protein homolog (p47B) mRNA, complete cds /cds=(31,1287) /gb=L07074 /gi=468381 /ug=Rn.11007 /len=3295
L07114_at	Apobec1	apolipoprotein B editing complex 1	L07114 Rat apolipoprotein B mRNA editing protein mRNA, complete cds /cds=(30,719) /gb=L07114 /gi=467808 /ug=Rn.10002 /len=821
L07281_at	Cpe	carboxypeptidase E	L07281 Rattus norvegicus carboxypeptidase E (CPE) gene /cds=(0,1433) /gb=L07281 /gi=203549 /ug=Rn.7149 /len=2023
L07315_at	Dpep1	dipeptidase 1	L07315 Rat dipeptidase (dpep1) mRNA, complete cds /cds=(129,1361) /gb=L07315 /gi=459932 /ug=Rn.6051 /len=2179
L07318_at	LOC246137	minimal change nephritis transmembrane glycoprotein	L07318 RATMAGPKG Rattus norvegicus minimal change nephritis transmembrane glycoprotein mRNA, partial cds
L07380_at
L07380_g_at
L07398_at
L07399_at
L07400_f_at
L07400_i_at
[truncated: 6,800 more rows]
