# Supplementary material for: Post hoc pattern matching: assigning significance to statistically defined expression patterns in single channel microarray data
Source: BMC Bioinformatics. 2007 Jul 5;8:240. doi: 10.1186/1471-2105-8-240 (PMC1934919; doi:10.1186/1471-2105-8-240)
Supplement: Additional file 3 — StatiGen source code. [file 1471-2105-8-240-S3.zip › StatiGen_Source_06142007/bin/input/input.xls]

## Sheet: Sheet1
Probe Set	CT-2	CT-2	CT3	CT3	CT4	CT4	CT5-2	CT5-2	CT6	CT6	CT7	CT7	CT8	CT8	Lacz-1	Lacz-1	Lacz-2	Lacz-2	LacZ4	LacZ4	LacZ5	LacZ5	LacZ6	LacZ6	LacZ7	LacZ7	LacZ8	LacZ8	ACN-1	ACN-1	ACN-2	ACN-2	ACN3	ACN3	ACN4	ACN4	ACN5	ACN5	ACN6	ACN6	ACN7	ACN7	ACN8	ACN8	ACN9	ACN9
AFFX-MurIL2_at	21.3	0.843268	22.4	0.883887	24	0.876428	39.5	0.891021	17.4	0.883887	16.9	0.804734	19.2	0.834139	38.4	0.883887	28.3	0.772364	29.1	0.814869	37.5	0.937071	23.1	0.824672	19.7	0.904333	23.5	0.843268	47.1	0.760937	41.2	0.824672	115.5	0.712257	97.9	0.58862	39.5	0.794268	28.6	0.724854	16.8	0.772364	16.6	0.876428	29.9	0.699394
AFFX-MurIL10_at	55.4	0.574038	41.1	0.455413	41.6	0.58862	45.8	0.52976	101.8	0.5	26.2	0.58862	24	0.58862	57.8	0.631562	29.4	0.559354	34.1	0.749204	31.9	0.860518	24.6	0.724854	19.8	0.724854	19.7	0.672921	31.7	0.559354	25.4	0.724854	177.4	0.354453	25.4	0.659339	48	0.672921	26.4	0.699394	15.9	0.617401	30.3	0.52976	59.6	0.455413
AFFX-MurIL4_at	8.5	0.804734	64.7	0.216524	13.3	0.631562	41.6	0.51489	10.7	0.804734	13.5	0.58862	5.7	0.794268	11.1	0.834139	10	0.659339	29.7	0.699394	93.5	0.712257	5.8	0.843268	10.3	0.686277	10.3	0.686277	60.7	0.262827	40.7	0.58862	7.4	0.852061	6.3	0.737173	42.6	0.41138	5.5	0.824672	31.6	0.382599	10.2	0.783476	10.2	0.58862
AFFX-MurFAS_at	21.7	0.51489	77.2	0.287743	39.4	0.58862	74.8	0.544587	9.7	0.724854	29.4	0.275146	41.6	0.275146	19.1	0.631562	48.7	0.440646	24.8	0.804734	82.7	0.470241	17.7	0.617401	18.9	0.58862	33.5	0.354453	133.2	0.185131	42.5	0.544587	19.6	0.724854	40.2	0.617401	61.5	0.39692	8	0.631562	43.3	0.250796	41.2	0.425962	26	0.455413
AFFX-BioB-5_at	844.9	0.004998	771	0.020022	672.5	0.042962	1016.2	0.046482	795.8	0.00844	537.5	0.011384	864.3	0.010317	1165.2	0.012547	899.4	0.004484	736.5	0.062929	905.8	0.185131	848	0.006871	968.1	0.015183	737.5	0.004484	1062.6	0.01667	1088.3	0.026111	761.6	0.050229	619.7	0.067678	667.6	0.026111	636.7	0.023929	981.5	0.003212	729.9	0.00762	856.4	0.036569
AFFX-BioB-M_at	1713.6	0.00011	1154.2	0.000127	1085.8	0.000169	1391.5	0.000258	1100.6	0.000225	1340.1	9.5e-05	1400.4	9.5e-05	1627.5	0.00011	1560.8	9.5e-05	806.8	0.000972	927.4	0.004484	978.5	0.003212	1076.1	0.000258	892.5	8.1e-05	1377.6	0.000127	1325.6	0.005565	844.1	0.000662	1038.3	0.000258	861	0.000258	876.5	0.000169	1482.1	7e-05	1088.7	7e-05	1208.9	0.000127
AFFX-BioB-3_at	894.1	0.00039	384.7	0.018281	495.5	0.006871	690.5	0.00762	588.5	0.002867	602.4	0.002275	589.8	0.003595	728.5	0.002556	738.9	0.000446	493.3	0.021902	825.4	0.018281	551.9	0.001248	416.8	0.010317	423.4	0.002275	623.7	0.001593	726.8	0.002023	594.8	0.018281	476.4	0.015183	390.9	0.015183	378.8	0.00762	580	0.000857	506.6	0.004017	398.4	0.011384
AFFX-BioC-5_at	2502.7	0.000147	1618.7	0.000297	1767.3	0.000225	2505.9	0.00039	1817.7	0.000225	1827.9	0.000195	1862.2	0.000169	2403.8	0.000169	2085.9	0.00011	1979.5	0.000509	2625.7	0.000509	1687.7	0.000147	1686	0.000297	1437.3	0.000169	2193.4	0.00039	2534.5	0.000297	1938.1	0.000258	1909.8	0.000169	1619	0.000225	1646.5	0.000258	1739.4	0.00011	1469.7	0.000225	1772.7	0.000225
AFFX-BioC-3_at	1755.6	7e-05	1072.7	0.000147	1312	0.000225	1347.6	0.00011	1321.7	7e-05	1502.5	0.00011	1612.2	8.1e-05	1569.3	8.1e-05	1481.2	4.4e-05	1238	0.00034	1641.3	0.00034	1483.5	5.2e-05	1301	0.00011	931.7	8.1e-05	1417.7	0.000147	1421.6	0.000225	1368	0.000509	1139.5	0.000147	1393.6	0.000169	1016.2	7e-05	1346	7e-05	1203.6	9.5e-05	1441.3	0.00011
AFFX-BioDn-5_at	3177.6	0.000147	1145.8	0.000972	1590.9	0.000972	1967.5	0.000972	1984.1	0.000446	2278.1	0.000225	2328.8	0.004017	2126.4	0.000754	2283.8	0.000147	1531	0.000754	1463.1	0.001593	1943.1	0.000169	1697.8	0.000581	1476.9	0.000509	1942.7	0.000509	1947.3	0.000754	1531.7	0.000857	1710.4	0.000662	1696.3	0.000662	1111.5	0.000509	2179	0.000169	1553.6	0.00034	1887.8	0.000754
AFFX-BioDn-3_at	12883.7	9.5e-05	4971	0.000258	7833.9	0.000297	10211.9	0.000297	8894.3	0.000147	9073.1	0.000169	9859.6	0.000225	10940.6	0.000169	10479.2	0.00011	8854.7	0.000195	7923.3	0.000297	8588.6	0.000169	8714.5	0.000169	6563.1	0.000169	10355.2	0.000195	10537.5	0.000169	9742.2	0.000169	9013.8	0.000147	9636.2	0.000297	6350.8	0.000169	10290.5	0.000147	7977.8	0.000127	9101.4	0.000297
AFFX-CreX-5_at	29178.1	4.4e-05	8388.5	4.4e-05	17049.9	4.4e-05	17370.5	4.4e-05	18867.1	4.4e-05	20337.2	4.4e-05	21523.2	4.4e-05	24354.8	4.4e-05	22802.7	4.4e-05	17744.9	4.4e-05	17715.8	4.4e-05	17459	4.4e-05	16812.3	4.4e-05	13638.9	4.4e-05	21862.8	4.4e-05	21738	4.4e-05	18140.9	4.4e-05	18964.4	4.4e-05	19987.5	4.4e-05	11049.3	4.4e-05	21935.2	4.4e-05	15322.2	4.4e-05	16772.2	4.4e-05
AFFX-CreX-3_at	41430.7	4.4e-05	18075.7	4.4e-05	27862.3	4.4e-05	13927.6	4.4e-05	29207.1	4.4e-05	28840.2	4.4e-05	26891.7	4.4e-05	41313.7	4.4e-05	34194.2	4.4e-05	30117.8	4.4e-05	28820.2	4.4e-05	25898.3	4.4e-05	25508.8	4.4e-05	18615.1	4.4e-05	38721.9	4.4e-05	37453.6	4.4e-05	31980.5	4.4e-05	29067.2	4.4e-05	27976.3	4.4e-05	18776.5	4.4e-05	28139.5	4.4e-05	22743	4.4e-05	22040.4	4.4e-05
AFFX-BioB-5_st	164.3	0.156732	53.3	0.440646	133.2	0.250796	127	0.313723	132.2	0.175328	114.8	0.239063	135.1	0.195266	124	0.340661	130.5	0.313723	211.2	0.205732	54.1	0.659339	55	0.287743	223.6	0.131361	79.9	0.327079	252.1	0.165861	202.3	0.327079	157.2	0.382599	147.7	0.300606	183.7	0.239063	109.8	0.227636	114.7	0.250796	106.9	0.327079	173	0.095667
AFFX-BioB-M_st	232.7	0.262827	193.4	0.300606	98.3	0.559354	143.4	0.48511	165.6	0.41138	197	0.382599	194.1	0.340661	242.3	0.455413	246.1	0.300606	129.1	0.455413	128.2	0.631562	171.7	0.354453	100.6	0.51489	108	0.39692	220.1	0.41138	257.4	0.41138	42	0.794268	141.5	0.440646	127.5	0.455413	140.4	0.544587	132.6	0.425962	125.5	0.368438	154.1	0.425962
AFFX-BioB-3_st	79.4	0.712257	54.8	0.876428	50.1	0.876428	100.8	0.843268	43.8	0.868639	51.2	0.724854	44.5	0.852061	99.7	0.712257	51.4	0.783476	104.2	0.712257	99	0.824672	46.4	0.712257	54.5	0.804734	33.4	0.814869	59.7	0.852061	74	0.843268	95.6	0.772364	65.4	0.891021	69.3	0.772364	51	0.724854	34.6	0.814869	49.9	0.737173	53.9	0.891021
AFFX-BioC-5_st	39.7	0.971543	33.7	0.984817	32.4	0.969024	58.4	0.978098	38.7	0.976071	24.2	0.973889	27.9	0.963431	58.2	0.960339	31.6	0.976071	56	0.966323	98.6	0.949771	30.2	0.978098	26.1	0.969024	20.9	0.960339	51.9	0.945787	30.8	0.973889	42.8	0.960339	32.3	0.979978	33.3	0.957038	33	0.957038	26	0.969024	30.1	0.921998	26.2	0.949771
AFFX-BioC-3_st	15.2	0.860518	9.7	0.916408	63	0.645547	40.6	0.760937	12.2	0.883887	19.3	0.868639	12.2	0.876428	33.3	0.897835	11	0.772364	70.8	0.60308	42.7	0.868639	8.3	0.834139	11	0.852061	9.9	0.883887	18.7	0.910522	33.3	0.804734	20.2	0.891021	25.9	0.904333	22.3	0.9273	20.4	0.868639	8	0.876428	13.8	0.794268	17.4	0.794268
AFFX-BioDn-5_st	420.4	0.156732	339.8	0.131361	185.9	0.250796	346.7	0.139482	403.1	0.147939	335	0.139482	309.3	0.185131	425.1	0.156732	243.1	0.185131	130.4	0.300606	156.8	0.313723	285.3	0.165861	159.6	0.195266	222.6	0.175328	460.1	0.156732	145.2	0.250796	431.8	0.195266	398.5	0.156732	274.7	0.216524	368.1	0.131361	270	0.185131	185.3	0.205732	271.6	0.205732
AFFX-BioDn-3_st	317.9	0.012547	228.3	0.185131	229.7	0.275146	393.8	0.175328	219.6	0.046482	244.6	0.042962	280.8	0.089478	345.9	0.139482	201.4	0.095667	234.6	0.239063	311.1	0.195266	109.4	0.165861	305.5	0.042962	229.7	0.131361	290	0.147939	253.8	0.156732	197.3	0.239063	279.4	0.108979	87.8	0.327079	194.8	0.139482	223	0.026111	193.3	0.116113	240.5	0.083592
AFFX-CreX-5_st	494.9	0.039661	288.6	0.062929	261.9	0.0727	351.7	0.116113	306.3	0.046482	308.7	0.042962	368.8	0.023929	395.7	0.067678	297.1	0.021902	230.4	0.108979	321.7	0.156732	247.3	0.054213	326	0.102165	225.5	0.050229	502.8	0.058444	231	0.131361	149.6	0.205732	366.7	0.067678	241.9	0.083592	314.6	0.054213	253.7	0.023929	228	0.023929	317.2	0.058444
AFFX-CreX-3_st	742.2	0.036569	558.6	0.062929	483.2	0.0727	615.3	0.102165	418.3	0.089478	416	0.095667	510.1	0.067678	347	0.102165	631.1	0.042962	506.4	0.102165	580.9	0.116113	375.6	0.062929	239.7	0.116113	260.6	0.067678	315.7	0.147939	279.9	0.123572	512.3	0.078002	317.3	0.108979	417.7	0.083592	370.8	0.116113	388.4	0.058444	270.3	0.108979	327.2	0.102165
AFFX-DapX-5_at	76.1	0.275146	82.7	0.139482	46.9	0.368438	57.6	0.382599	78.2	0.250796	45.2	0.354453	28.5	0.340661	74.3	0.227636	63.2	0.262827	97.7	0.327079	34.8	0.631562	65.9	0.185131	60.4	0.195266	38.6	0.239063	63.6	0.275146	78	0.313723	64.2	0.455413	20.8	0.470241	48.5	0.227636	46	0.239063	51.1	0.227636	64.1	0.123572	96.6	0.123572
AFFX-DapX-M_at	95.5	0.185131	72.9	0.147939	99.3	0.185131	150.7	0.185131	94.8	0.116113	82.6	0.250796	97.1	0.083592	106.7	0.195266	78.8	0.287743	155.2	0.205732	201.6	0.185131	78.3	0.165861	91	0.147939	59.8	0.239063	130.1	0.216524	135.9	0.165861	60.1	0.52976	70.1	0.327079	74.2	0.147939	90.8	0.123572	52.1	0.185131	73.6	0.262827	91.6	0.067678
AFFX-DapX-3_at	48.8	0.824672	9.2	0.916408	22.9	0.910522	15.4	0.945787	39.3	0.794268	23.1	0.804734	10.3	0.916408	23.8	0.876428	14.7	0.960339	27.2	0.916408	33.2	0.988616	6.7	0.941556	39.2	0.783476	12.1	0.904333	111.3	0.852061	17.1	0.941556	25.7	0.945787	13.9	0.978098	81.1	0.783476	14.2	0.834139	7.5	0.904333	9.4	0.891021	12.9	0.904333
AFFX-LysX-5_at	32.2	0.313723	12.6	0.354453	11	0.52976	9.6	0.368438	6.1	0.41138	31	0.327079	18.3	0.340661	86.5	0.156732	41.1	0.239063	13.1	0.340661	78.2	0.354453	22.9	0.313723	13	0.368438	4.6	0.659339	54.7	0.262827	11.5	0.617401	10.4	0.41138	8.6	0.631562	7.9	0.574038	30.7	0.300606	13	0.41138	5.9	0.425962	18.9	0.239063
AFFX-LysX-M_at	17.3	0.559354	65.9	0.440646	124.4	0.262827	25.7	0.617401	18.8	0.617401	17.7	0.659339	74	0.382599	34.4	0.574038	29.5	0.617401	99.3	0.574038	42.6	0.672921	16.5	0.631562	16.8	0.645547	48.3	0.48511	76	0.544587	88	0.48511	95.3	0.48511	130	0.455413	20.5	0.58862	17.8	0.60308	44.9	0.470241	43.1	0.51489	114.5	0.239063
AFFX-LysX-3_at	58	0.300606	39.2	0.455413	26.1	0.368438	17.6	0.52976	7.6	0.659339	77.9	0.050229	9.6	0.470241	53.8	0.195266	12.3	0.470241	55	0.382599	33.6	0.5	11.9	0.425962	57.4	0.250796	37.1	0.313723	36.5	0.239063	164.8	0.175328	53.6	0.425962	28.1	0.455413	28.1	0.327079	32.9	0.51489	7.8	0.5	29.8	0.205732	36.9	0.382599
AFFX-PheX-5_at	14.5	0.852061	12.5	0.910522	9.9	0.953518	20.2	0.883887	4.8	0.981719	7.4	0.957038	7.3	0.969024	7.9	0.971543	9.2	0.966323	9.9	0.937071	16.2	0.949771	7.5	0.941556	10.9	0.916408	6.8	0.9273	8.1	0.981719	10.2	0.963431	9.3	0.953518	13	0.921998	6.7	0.971543	6.4	0.957038	8.5	0.945787	7.5	0.921998	7.3	0.957038
AFFX-PheX-M_at	14.6	0.824672	6.9	0.824672	36.2	0.737173	70.1	0.712257	7.3	0.916408	6.3	0.852061	7.2	0.941556	16.6	0.772364	27.9	0.672921	25.3	0.804734	25.6	0.937071	6.7	0.9273	11.9	0.843268	5.7	0.876428	11.8	0.860518	14.4	0.860518	12.8	0.843268	6.3	0.897835	9.1	0.804734	10.1	0.772364	6.7	0.860518	4.4	0.897835	9.4	0.794268
AFFX-PheX-3_at	107.7	0.327079	91.6	0.39692	116.3	0.41138	104.5	0.60308	60.3	0.60308	137.2	0.300606	88.5	0.382599	107.1	0.425962	110	0.327079	181.4	0.300606	132.4	0.52976	105.3	0.275146	113.1	0.275146	134.8	0.250796	106.6	0.39692	117.9	0.354453	187.9	0.227636	118.7	0.313723	101.4	0.354453	71.1	0.275146	97.3	0.354453	84.5	0.340661	42.4	0.5
AFFX-ThrX-5_at	7.9	0.949771	18.5	0.760937	18.7	0.749204	14.9	0.814869	22.3	0.804734	12.6	0.804734	20.2	0.686277	7.5	0.910522	10.3	0.904333	37	0.876428	29.6	0.910522	10.1	0.860518	11.2	0.834139	14.7	0.794268	20.4	0.834139	19.2	0.783476	17.8	0.891021	18.3	0.891021	22.2	0.724854	13.4	0.834139	16.2	0.712257	14.5	0.645547	14.2	0.852061
AFFX-ThrX-M_at	32	0.440646	15.5	0.749204	8.1	0.712257	22.1	0.58862	19.7	0.52976	45	0.354453	40.4	0.41138	22.1	0.645547	11.4	0.724854	38	0.631562	34.3	0.699394	23.3	0.51489	77.5	0.327079	33.2	0.440646	82.2	0.287743	26.4	0.58862	15	0.749204	37.2	0.470241	25.4	0.574038	19.9	0.514891	22.6	0.455413	20.1	0.48511	30.3	0.368438
AFFX-ThrX-3_at	22	0.883887	21.9	0.916408	16.6	0.937071	22.1	0.941556	16.6	0.897835	21.8	0.794268	16	0.910522	24.4	0.916408	20.6	0.868639	35.2	0.852061	36.8	0.949771	17.4	0.824672	23.2	0.868639	17.8	0.824672	24.2	0.904333	31.7	0.9273	27.3	0.868639	24.5	0.910522	23.6	0.852061	23.5	0.897835	19.8	0.876428	21.8	0.843268	20.8	0.883887
AFFX-TrpnX-5_at	49.8	0.41138	22.6	0.617401	26.9	0.58862	34.1	0.559354	16.4	0.686277	25.3	0.382599	18.7	0.58862	16.1	0.712257	24.2	0.659339	24.8	0.51489	26.8	0.631562	14.3	0.645547	51.9	0.470241	45.4	0.455413	29.5	0.672921	30.2	0.712257	24.1	0.804734	13.3	0.712257	16.9	0.617401	14.8	0.724854	12.6	0.52976	10.9	0.544587	11.4	0.60308
AFFX-TrpnX-M_at	7.5	0.993129	8.8	0.969024	9.9	0.979978	10.8	0.981719	6.8	0.993813	6	0.988616	7.6	0.949771	12.9	0.976071	4.9	0.995983	16.5	0.969024	28.9	0.978098	5.5	0.987453	6.1	0.987453	5.5	0.986189	7.4	0.990663	11	0.973889	15.6	0.976071	10.6	0.986189	6.2	0.99156	7	0.979978	8.4	0.986189	7	0.957038	8.9	0.979978
AFFX-TrpnX-3_at	5.8	0.9273	8.3	0.686277	14.7	0.559354	9.8	0.804734	26.8	0.60308	4.8	0.804734	6.7	0.672921	13.5	0.645547	4.2	0.932322	20.4	0.559354	10.3	0.843268	18.6	0.51489	2.2	0.897835	15.2	0.574038	14.4	0.617401	7	0.824672	23.5	0.686277	5.3	0.794268	25.2	0.470241	7.1	0.724854	6.1	0.659339	2.7	0.843268	3.2	0.852061
AFFX_Rat_GAPDH_5_at	36958.9	4.4e-05	34024.1	4.4e-05	34627.7	4.4e-05	37573.4	4.4e-05	32814.2	5.2e-05	33945.6	4.4e-05	34794.2	4.4e-05	41219.7	4.4e-05	32776.5	4.4e-05	36187.3	5.2e-05	38554.4	5.2e-05	35549.4	4.4e-05	33179.7	4.4e-05	33397.4	4.4e-05	35688.8	4.4e-05	37494.2	4.4e-05	39394.8	5.2e-05	35668.9	4.4e-05	31698.4	4.4e-05	33551.1	4.4e-05	31841.4	4.4e-05	33052.5	4.4e-05	34525.1	4.4e-05
AFFX_Rat_GAPDH_M_at	33095.8	4.4e-05	29713.9	4.4e-05	32884.7	4.4e-05	38335.2	4.4e-05	31060.6	4.4e-05	27597.6	4.4e-05	28203.7	4.4e-05	37845.9	4.4e-05	29456.6	4.4e-05	33747.7	4.4e-05	39627.7	4.4e-05	30341.4	4.4e-05	28224.7	4.4e-05	28895.9	4.4e-05	33296.4	4.4e-05	37322.4	4.4e-05	38122.5	4.4e-05	33336.7	4.4e-05	27872.2	4.4e-05	30586.9	4.4e-05	26924.7	4.4e-05	28821	4.4e-05	28924.6	4.4e-05
AFFX_Rat_GAPDH_3_at	37130.9	0.00039	33493.6	0.000581	35131.8	0.000581	40058.1	0.000662	33732.6	0.000581	31470.4	0.00039	31331.6	0.000446	41870.1	0.000662	33990.6	0.000509	36388.1	0.000662	40447.8	0.000297	33233.8	0.00039	31993.4	0.00039	32169.4	0.00039	36191.6	0.000662	39672	0.000662	39175.7	0.000581	36498.1	0.000581	30798.9	0.000581	33745.5	0.00039	30640.4	0.00039	31935.5	0.00039	32956.9	0.000509
AFFX_Rat_Hexokinase_5_at	1143.3	5.2e-05	1421.5	4.4e-05	1329.1	4.4e-05	1535.3	6e-05	1170.8	8.1e-05	1353.4	4.4e-05	1347.4	4.4e-05	1320.4	7e-05	1359	4.4e-05	1303.9	8.1e-05	1606.2	7e-05	1585.6	4.4e-05	1344.6	4.4e-05	1120.1	5.2e-05	1264.9	5.2e-05	1306.1	4.4e-05	1682	4.4e-05	1477	5.2e-05	1147	5.2e-05	1147	6e-05	1119.6	4.4e-05	964.4	4.4e-05	1397.6	4.4e-05
AFFX_Rat_Hexokinase_M_at	1764.6	0.003212	1844.7	0.000581	4289	0.00844	2808.2	0.009337	3561.2	0.012547	3060.9	0.003212	2473.2	0.004484	2137	0.006187	1954.1	0.002867	2317.5	0.004484	2124.8	0.000972	2403.7	0.000754	1829.1	0.002275	1959.4	0.002275	3559.1	0.004998	4186.2	0.004017	2868.7	0.001248	2506.1	0.006871	3270.7	0.003595	2770.3	0.004017	3117.4	0.002275	2827.9	0.004484	4011.9	0.006187
AFFX_Rat_Hexokinase_3_at	2533.2	5.2e-05	2709.3	5.2e-05	2987.3	5.2e-05	3119.7	5.2e-05	2356.3	5.2e-05	2803.1	5.2e-05	2523.8	5.2e-05	2707.9	5.2e-05	2695.1	5.2e-05	2841.6	5.2e-05	3288.2	5.2e-05	3224.1	5.2e-05	2979.6	5.2e-05	2699.9	5.2e-05	2574.3	5.2e-05	2699.9	5.2e-05	3395.9	4.4e-05	3238.8	5.2e-05	2556.5	5.2e-05	2764.8	5.2e-05	2563	5.2e-05	2141.8	5.2e-05	2737.2	5.2e-05
AFFX_Rat_beta-actin_5_at	37693.1	4.4e-05	31366.3	4.4e-05	35681.7	4.4e-05	44556.1	4.4e-05	35488.7	4.4e-05	31617.8	4.4e-05	31091.1	4.4e-05	42934	4.4e-05	36263.9	4.4e-05	37271.6	4.4e-05	47207.8	4.4e-05	35679.3	4.4e-05	34490.6	4.4e-05	33354.9	4.4e-05	32934.6	4.4e-05	43147.2	4.4e-05	45460.7	4.4e-05	39139.6	4.4e-05	32307.7	4.4e-05	37219.3	4.4e-05	32352.2	4.4e-05	31256.7	4.4e-05	32566.2	4.4e-05
AFFX_Rat_beta-actin_M_at	46812.6	5.2e-05	39104.6	5.2e-05	42288.7	5.2e-05	55145.6	5.2e-05	43308.4	5.2e-05	37225	5.2e-05	34912.7	5.2e-05	51577.2	5.2e-05	42660.5	5.2e-05	46870.8	5.2e-05	57842.4	5.2e-05	40024.2	5.2e-05	40190.8	5.2e-05	39509.3	5.2e-05	37782.6	4.4e-05	57557.2	5.2e-05	53160	4.4e-05	43949.7	5.2e-05	35773.6	5.2e-05	43432	5.2e-05	37105.5	5.2e-05	38118.2	5.2e-05	35473.4	5.2e-05
AFFX_Rat_beta-actin_3_at	48566.1	4.4e-05	36865.2	4.4e-05	40560.6	4.4e-05	51704.8	4.4e-05	40815	4.4e-05	37722	4.4e-05	34815.5	4.4e-05	44181.2	4.4e-05	43355.5	4.4e-05	43014.6	4.4e-05	48788.4	4.4e-05	41815.9	4.4e-05	39059.8	4.4e-05	39409.1	4.4e-05	35832.8	4.4e-05	53606.1	4.4e-05	51756.8	4.4e-05	44837.9	4.4e-05	36275.9	4.4e-05	42589.7	4.4e-05	38630.1	4.4e-05	39414.7	4.4e-05	35938.3	4.4e-05
AFFX_rat_5S_rRNA_at	822.4	0.000754	616.2	0.006871	823.8	0.00844	980	0.030976	815.5	0.000581	908.8	0.001593	494	0.002867	678.7	0.00762	791.8	0.003595	812.4	0.01667	702.3	0.083592	1021.9	0.000972	820.8	0.006187	669.2	0.003212	463.1	0.003212	906.2	0.00762	688.6	0.026111	986	0.002023	678.5	0.030976	942.7	0.000857	1006.6	0.000446	754.9	0.001102	998.4	0.000857
AFFX_Rat_beta-actin_3_st	313.8	0.156732	139.4	0.48511	104.4	0.51489	72.6	0.737173	61.2	0.58862	224	0.287743	267	0.250796	275.4	0.300606	334.7	0.131361	69	0.659339	95.3	0.760937	224.2	0.216524	198.7	0.275146	227.8	0.227636	246.8	0.368438	257.3	0.313723	39.8	0.804734	34.4	0.783476	170.3	0.41138	48.8	0.544587	202.5	0.250796	368.4	0.139482	234.3	0.250796
AFFX_ratb1/X12957_at	382.1	0.015183	312.6	0.078002	386.9	0.026111	210	0.089478	322.6	0.028457	327.9	0.018281	330.9	0.028457	418.8	0.058444	379.6	0.004998	352.5	0.039661	409.5	0.030976	330.2	0.01667	331.8	0.009337	300	0.020022	424.3	0.039661	377	0.054213	308.3	0.067678	307.4	0.033677	155	0.156732	296.1	0.023929	444.3	0.005565	343.1	0.01667	304.4	0.028457
AFFX_ratb2/X14115_at	169.9	0.147939	214.3	0.089478	192.6	0.116113	48.3	0.250796	112.6	0.131361	95.3	0.165861	199.9	0.083592	107.5	0.185131	173.8	0.147939	280.3	0.131361	138	0.205732	207.8	0.036569	205.5	0.108979	154.5	0.116113	254.5	0.089478	350	0.083592	288.7	0.102165	329.2	0.050229	215.3	0.102165	208.8	0.078002	270.1	0.062929	170.5	0.108979	218.4	0.131361
AFFX_Rat_GAPDH_5_st	277.1	0.175328	151	0.239063	210.9	0.185131	123.8	0.559354	175.7	0.185131	342.8	0.042962	283.7	0.021902	438.7	0.095667	383.8	0.089478	133	0.382599	264.2	0.275146	398.5	0.026111	253	0.116113	345.1	0.062929	187.7	0.139482	342	0.102165	137	0.41138	374.3	0.095667	341.6	0.123572	315.6	0.078002	291.4	0.067678	353.1	0.030976	359.3	0.021902
AFFX_Rat_GAPDH_M_st	304.6	0.185131	209.8	0.262827	237.5	0.216524	237.6	0.470241	336.5	0.0727	364.2	0.116113	328.6	0.139482	377.9	0.165861	358.3	0.116113	252.5	0.354453	388	0.262827	250.5	0.015183	330.5	0.131361	310.9	0.095667	311.4	0.227636	414.7	0.185131	437	0.354453	401.4	0.287743	218.5	0.116113	389.5	0.216524	289	0.123572	370.2	0.089478	423.9	0.123572
AFFX_Rat_GAPDH_3_st	209.1	0.00141	146.4	0.018281	50.1	0.227636	165.6	0.033677	195.6	0.00141	207.3	0.002556	174.6	0.005565	241.2	0.002867	277.4	0.002867	223	0.033677	176.4	0.147939	115	0.020022	197.5	0.002275	148.7	0.002023	267.5	0.003212	295.9	0.002023	145.2	0.026111	216.3	0.002023	219.8	0.002275	119.9	0.00762	199	0.000754	186.6	0.003595	232.9	0.004017
AFFX_Rat_beta-actin_5_st	47.2	0.932322	38.8	0.957038	34	0.986189	42.2	0.984817	31.7	0.953518	37.3	0.949771	30.6	0.932322	43	0.937071	42	0.953518	77.6	0.921998	86.1	0.966323	33.6	0.876428	31.5	0.963431	36.8	0.9273	57.4	0.945787	68.2	0.921998	53.8	0.960339	40.7	0.981719	53.4	0.945787	35.6	0.949771	32.6	0.945787	58.1	0.834139	49.5	0.932322
AFFX_Rat_beta-actin_M_st	406	0.030976	322.8	0.058444	186.5	0.054213	222.6	0.108979	302.5	0.050229	301	0.039661	245.8	0.028457	441.4	0.033677	293.9	0.020022	355.3	0.095667	393.3	0.195266	290.5	0.050229	334.6	0.033677	332.1	0.012547	381.7	0.030976	410	0.036569	331.3	0.108979	323.2	0.078002	284	0.036569	271.9	0.050229	342.5	0.015183	391.4	0.00844	269.6	0.036569
AFFX-YEL002c/WBP1_at	25.9	0.51489	8.1	0.724854	44.6	0.354453	20.8	0.425962	10.3	0.712257	6.3	0.794268	29.3	0.58862	42.8	0.327079	7.8	0.852061	89.3	0.262827	118.1	0.300606	8.2	0.794268	12.4	0.699394	6.9	0.631562	42.7	0.544587	33.2	0.574038	13.4	0.60308	65.7	0.287743	8.5	0.868639	19.5	0.58862	23	0.455413	7.9	0.737173	36.9	0.470241
AFFX-YEL018w/_at	3	0.941556	8.7	0.9273	3.3	0.99238	3.8	0.957038	3.4	0.932322	7.5	0.897835	4	0.949771	7	0.949771	8.4	0.876428	10	0.963431	10	0.987453	5	0.843268	3.3	0.949771	1.9	0.945787	11.3	0.910522	7	0.9273	6	0.976071	5.3	0.932322	4.5	0.953518	3.5	0.957038	5.6	0.860518	4	0.953518	7.8	0.794268
AFFX-YEL024w/RIP1_at	13.3	0.368438	55.3	0.116113	88.1	0.216524	100.7	0.089478	9.9	0.455413	4.7	0.48511	13.1	0.340661	12.6	0.712257	5.8	0.425962	85.8	0.165861	105.6	0.227636	12.6	0.51489	20.4	0.440646	19	0.39692	14.2	0.544587	67	0.300606	99.8	0.313723	5.6	0.48511	52.8	0.227636	26.2	0.425962	3.7	0.544587	10.4	0.470241	11.2	0.5
AFFX-YEL021w/URA3_at	6.1	0.455413	2.9	0.39692	3.2	0.470241	13.7	0.354453	3.4	0.470241	3.2	0.470241	2.5	0.455413	4	0.48511	3.1	0.48511	15	0.41138	23	0.41138	3.8	0.51489	3.6	0.5	2.7	0.455413	6.8	0.52976	9.8	0.368438	5.8	0.455413	3.2	0.574038	4.3	0.39692	2.8	0.52976	3.1	0.58862	2.4	0.41138	2.9	0.48511
E03229cds_s_at	1766.9	0.000388	1756.8	0.000322	2047.2	0.000219	2174.7	0.000266	1965.7	0.000388	2210.1	0.000219	2885	0.000219	2481.4	0.000219	2423.5	0.000219	1624.4	0.000266	2107.8	0.000219	2430.3	0.000219	2356.2	0.000219	1914.3	0.000219	2036.7	0.000219	1608.2	0.000219	2037.3	0.000266	2129.5	0.000219	1840.5	0.000219	1383.9	0.000266	1897.5	0.000219	1553.9	0.000219	2120.5	0.000219
L17127_at	10879.3	0.000322	10025	0.000388	11920.6	0.000388	14670.6	0.000562	11575.8	0.000322	10381.9	0.000468	11866.3	0.000388	15595.9	0.000322	11918.8	0.000322	11005.6	0.000322	14035.9	0.000322	10173.9	0.000322	10697.1	0.000322	10694.3	0.000266	11957.7	0.000322	13324.4	0.000322	13187.3	0.000388	11779.8	0.000468	9635	0.000322	8991.5	0.000388	9062.2	0.000322	8764.1	0.000322	12002.9	0.000388
L17127_g_at	9604.7	0.000219	8771.7	0.000219	9048.9	0.000219	11316.3	0.000219	10928.2	0.000219	10471.1	0.000219	12585.6	0.000219	14278.7	0.000219	12133	0.000219	9929.4	0.000219	12055.7	0.000219	10334.3	0.000219	10613.1	0.000219	9405.6	0.000219	10702.9	0.000219	12043.8	0.000219	10145.3	0.000219	9803.1	0.000219	10200.3	0.000219	8115	0.000219	10296.1	0.000219	9495.3	0.000219	11488.4	0.000219
M82855cds_s_at	35.4	0.458816	12.2	0.810313	28.5	0.749276	101.8	0.64131	19.8	0.715253	29.4	0.749276	40.9	0.64131	15.1	0.837065	12.4	0.861235	29.2	0.697453	23.1	0.956032	11	0.88284	41	0.715253	30.1	0.602006	34.3	0.795978	91.7	0.418069	28	0.88284	14.4	0.697453	52.3	0.541184	13.4	0.795978	65.3	0.302547	14.3	0.697453	52.3	0.64131
U93306_at	95.2	0.060419	24.3	0.561639	16.2	0.621816	72.6	0.47938	111.7	0.162935	51	0.127645	49.1	0.089405	55.4	0.458816	80.3	0.175989	25.8	0.732537	32.7	0.901946	67.5	0.250724	55.6	0.138765	41.5	0.438361	158.3	0.438361	90.7	0.378184	35.3	0.749276	96.4	0.397994	100.4	0.162935	32.3	0.52062	82.9	0.150527	45	0.302547	85.4	0.218983
rc_AA818499_at	511.8	0.089405	344.8	0.175989	585	0.150527	382.5	0.031336	434	0.138765	357.9	0.11716	386.9	0.127645	292.9	0.162935	517.6	0.066865	225.4	0.189687	693.6	0.250724	96.9	0.204022	312.8	0.189687	159.4	0.204022	754	0.098054	448.5	0.175989	333.8	0.175989	601.4	0.150527	752.1	0.081337	357.2	0.107301	448.6	0.089405	273.9	0.138765	396	0.150527
M27440_at	49.2	0.438361	13.7	0.5	33.2	0.64131	217.3	0.204022	99.5	0.32083	49.5	0.47938	48.8	0.418069	48.8	0.458816	26.2	0.47938	28.6	0.795978	113	0.581931	51	0.418069	15.4	0.561639	9.5	0.697453	31.8	0.602006	48.5	0.47938	48.2	0.541184	117.4	0.302547	21.3	0.64131	23.8	0.52062	13.1	0.438361	24.5	0.47938	24	0.561639
rc_AI235747_at	42.4	0.378184	111.2	0.175989	39.7	0.715253	60.8	0.35869	32.4	0.339558	14.1	0.5	58.4	0.32083	41.4	0.52062	15.7	0.47938	32.3	0.438361	50.3	0.458816	12.7	0.52062	12.4	0.541184	9.6	0.458816	90.7	0.284747	20	0.52062	184.6	0.32083	49.9	0.339558	23.9	0.5	7.7	0.541184	46.6	0.35869	14.2	0.418069	28.1	0.438361
rc_AI070295_at	214.8	0.003067	99	0.066865	151.7	0.001892	116.3	0.11716	247.1	0.005643	392.9	0.000388	46.4	0.066865	318.3	0.001602	526.6	0.000266	439.2	0.002617	148.2	0.11716	126.9	0.005643	113.6	0.001602	24.7	0.127645	336.7	0.000388	285	0.002617	363.2	0.009985	487.2	0.000322	171.3	0.000805	116.2	0.001892	163.7	0.000959	132.8	0.006532	189.6	0.000468
rc_AI070295_g_at	301.8	0.002617	198.4	0.008689	157.5	0.002617	217.9	0.017001	237.8	0.003067	351.4	0.000959	212.9	0.003585	468.4	0.000562	564.7	0.000322	475.8	0.001141	210.5	0.031336	261.5	0.000959	152.3	0.001141	247.1	0.000673	458.6	0.001354	388.1	0.001602	602.4	0.000468	550.2	0.000959	309.2	0.000219	398.5	0.000673	363	0.000388	351.4	0.000562	368.9	0.000468
Y00497_s_at	1193.6	0.000266	922.9	0.000266	840.8	0.000388	856.5	0.000468	1297.4	0.000266	1435.9	0.000219	1367.2	0.000266	1516.8	0.000219	1457.5	0.000219	1260.9	0.000219	710.1	0.000322	969.8	0.000219	579.1	0.000562	536.8	0.000322	1644.9	0.000219	732.7	0.000388	1581.6	0.000219	1625	0.000219	1066.6	0.000388	893.8	0.000219	954.5	0.000219	1222.6	0.000266	773.2	0.000562
rc_AA945054_s_at	4319.1	0.000219	2482.2	0.000219	1510.8	0.000219	2388.9	0.000219	3262.3	0.000219	4934.8	0.000219	3509.8	0.000219	2441.8	0.000219	2424.4	0.000219	2190.2	0.000266	629.9	0.000322	874.2	0.000388	414.8	0.000562	662.2	0.000562	2205.2	0.000219	313.3	0.000322	2048.1	0.000219	3172.9	0.000266	1339.9	0.000388	1653.8	0.000322	1796.6	0.000388	2646.7	0.000219	838.3	0.000468
rc_AA817685_at	140.9	0.397994	32.2	0.621816	35.4	0.810313	217.1	0.150527	33.1	0.795978	27.1	0.732537	95.3	0.438361	138.7	0.378184	156.9	0.397994	135.9	0.581931	76.2	0.765443	16.9	0.837065	16.4	0.837065	14.6	0.795978	91.2	0.64131	32	0.749276	163.3	0.52062	42.3	0.64131	22.6	0.749276	122.6	0.418069	28.6	0.581931	14.2	0.910595	70.2	0.52062
AF007107_s_at	2244.5	0.000266	1738.4	0.000266	1543.2	0.000266	1822.2	0.000266	1816.8	0.000266	1946	0.000266	2102.2	0.000266	1600.2	0.001141	1441.3	0.000322	1302.7	0.000388	1185.1	0.000562	834.8	0.000266	925.4	0.000388	991.5	0.000322	1511.9	0.000322	863.6	0.000673	1774.2	0.000388	1724	0.000322	1203.6	0.000266	1204.2	0.000388	1029.6	0.000266	1098.1	0.000322	1225.7	0.000266
rc_AA799525_at	4380.5	0.000219	3895.2	0.000266	4014.2	0.000266	4278.4	0.000266	4185.2	0.000219	5070.4	0.000219	5976.6	0.000219	5926.7	0.000388	4892.2	0.000219	4660.9	0.000219	4532.8	0.000266	3539.6	0.000219	3938	0.000219	4407.6	0.000219	5531.9	0.000266	2650	0.000266	5292.2	0.000266	4740.1	0.000219	4610.2	0.000219	4570.6	0.000219	3954.3	0.000219	6450.9	0.000219	4048.2	0.000219
rc_AA997886_s_at	2630	0.008689	2431.1	0.007543	2241.3	0.021866	2934.4	0.048995	2413	0.009985	2338.5	0.008689	2443.8	0.011447	2476.9	0.060419	1864.8	0.081337	2352.5	0.089405	2060.8	0.175989	1515.9	0.089405	1710.8	0.081337	1488.1	0.05447	2579.7	0.043968	1772.9	0.089405	2511.7	0.081337	2190.2	0.098054	1921.5	0.066865	1842.5	0.081337	1586.4	0.043968	1591.4	0.039365	1418.6	0.162935
U48220_at	267.6	0.561639	77.7	0.621816	115.7	0.581931	100.4	0.765443	236.1	0.52062	291.7	0.378184	207.7	0.581931	67.6	0.810313	64.8	0.795978	60.9	0.861235	57.7	0.892699	13.7	0.960635	48.9	0.849473	38.7	0.824011	102.8	0.732537	55.1	0.765443	62.2	0.837065	67.5	0.732537	47.4	0.872355	29.8	0.872355	52.4	0.749276	39.5	0.824011	44.4	0.824011
H32189_s_at	6108.5	0.000219	5040.7	0.000219	4230.1	0.000219	7103.9	0.000219	6987.7	0.000219	7158.7	0.000219	7233.1	0.000219	2073.8	0.000219	3004.4	0.000219	2582.8	0.000219	2208.1	0.000219	1558.5	0.000219	1969.9	0.000219	1981.4	0.000219	4510.5	0.000219	3455.1	0.000219	4016.7	0.000219	4286.7	0.000219	3866.1	0.000219	3712.1	0.000219	3061.8	0.000219	2315.9	0.000219	3169.3	0.000219
M22756_at	8930.8	0.000219	8040.8	0.000219	6540.9	0.000219	9195.4	0.000219	9005.7	0.000219	8692	0.000219	9543	0.000219	10011.9	0.000219	8711.3	0.000219	7844.4	0.000219	7466.8	0.000219	8086.2	0.000219	7941	0.000219	8070.4	0.000219	8459.6	0.000266	7745.5	0.000219	8399.9	0.000219	8581.5	0.000219	7698.1	0.000219	7743.2	0.000219	7397.9	0.000219	6615.4	0.000219	6382	0.000219
J02679_s_at	2089.8	0.001354	1675.9	0.001892	1768.4	0.001602	2650.9	0.001892	2487.9	0.001141	3193	0.000673	3543.5	0.000562	1427	0.001892	2394.4	0.000673	1846.2	0.002617	1443.9	0.008689	1801.6	0.001892	2041	0.001892	2103.1	0.000959	7266.3	0.000673	6467.3	0.000468	7981.9	0.000468	8221.6	0.000468	8808.3	0.000468	7943.5	0.000388	7512.1	0.000562	6762.4	0.000562	6243.7	0.000468
rc_AI232012_at	6987.2	0.000219	5702	0.000219	5550.5	0.000219	7625.3	0.000219	6221.4	0.000219	6961.5	0.000219	8348	0.000219	8169.2	0.000219	7788.2	0.000219	6752.8	0.000219	6914.1	0.000219	7406.1	0.000219	7432.4	0.000219	7678.7	0.000219	7158.2	0.000219	6891.3	0.000219	7379.5	0.000219	6966.1	0.000219	6281.2	0.000219	7153.6	0.000219	6894.4	0.000219	6547.3	0.000219	6066.9	0.000219
rc_AA924591_at	13.3	0.849473	22.8	0.715253	91.2	0.284747	41.4	0.581931	14.5	0.602006	19.7	0.824011	42.8	0.397994	29.7	0.715253	22.6	0.64131	40.9	0.660442	42.4	0.64131	7.6	0.92617	20.3	0.602006	12.9	0.732537	29.9	0.765443	30.9	0.732537	34.3	0.561639	53.4	0.47938	19.9	0.781017	23.1	0.749276	16.1	0.660442	18.3	0.810313	14.8	0.861235
rc_AA956507_at	57.8	0.732537	45.6	0.749276	57.5	0.715253	161.5	0.602006	53.8	0.602006	33.4	0.795978	117.4	0.541184	45.5	0.765443	26.8	0.781017	75.8	0.824011	88.4	0.849473	39.2	0.732537	43.8	0.795978	30.4	0.861235	58.7	0.781017	92.8	0.697453	68.9	0.749276	48.3	0.810313	53.9	0.810313	43	0.824011	18.7	0.872355	22.8	0.918663	15.2	0.88284
rc_AI137856_s_at	1684.2	0.000219	1571	0.000266	2057.3	0.000219	2377.9	0.000266	1789.7	0.000219	1827.7	0.000219	1749.3	0.000219	1680.3	0.000266	1665.4	0.000266	1782.6	0.000388	2154.9	0.000388	1359.3	0.000219	1481.3	0.000388	1359.3	0.000266	1834.2	0.000322	1738.6	0.000322	2036.1	0.000219	1921.5	0.000219	1966.4	0.000219	1451.7	0.000322	1270.4	0.000266	1022.5	0.000388	1405.5	0.000219
rc_AI104882_s_at	692.5	0.234557	430.7	0.204022	540.5	0.302547	799.7	0.250724	555.7	0.250724	589.8	0.234557	539.1	0.218983	835.6	0.175989	571.6	0.175989	746.3	0.175989	746.5	0.204022	422.3	0.218983	570.3	0.218983	540.6	0.098054	729.9	0.175989	663.8	0.284747	789.5	0.218983	542.3	0.267463	601	0.234557	599.3	0.127645	484.9	0.204022	381.5	0.218983	398.2	0.250724
X60328_at	23.5	0.991311	14.4	0.997772	23.8	0.996415	30.5	0.995137	28.2	0.980696	28.8	0.992457	22.7	0.990015	30.5	0.992457	17.4	0.99582	34.3	0.99582	32.7	0.998398	19.8	0.996415	18.1	0.996415	28.8	0.968664	31.8	0.995137	24.2	0.996933	21.5	0.996415	37.7	0.986908	25	0.993468	16.9	0.997383	12.5	0.996933	15.4	0.994357	14.7	0.997383
X60328_g_at	27.6	0.933135	33.4	0.810313	31.2	0.872355	52	0.88284	34.1	0.901946	35.5	0.849473	28.8	0.795978	43.8	0.837065	32.3	0.939581	62.1	0.939581	54.5	0.892699	19	0.939581	27.4	0.88284	62.7	0.541184	40.1	0.910595	55	0.88284	44.2	0.910595	41.4	0.872355	32.8	0.849473	29.3	0.918663	12.2	0.861235	13.3	0.872355	13.9	0.901946
rc_AI170819_at	296.3	0.107301	449.5	0.05447	383.9	0.162935	669.4	0.189687	387.9	0.11716	436.5	0.066865	508.4	0.014937	449	0.066865	429.3	0.05447	535.1	0.127645	350.7	0.302547	411.7	0.021866	363.4	0.060419	308.3	0.060419	546.7	0.150527	412.8	0.204022	407	0.284747	478.9	0.175989	506.5	0.031336	308.9	0.098054	388.9	0.05447	307.7	0.089405	449.7	0.081337
rc_AA963839_s_at	2255.2	0.007543	2538.4	0.006532	2837.2	0.006532	2821.5	0.02786	2452.2	0.006532	2225.9	0.004863	2780.3	0.004863	1306.9	0.05447	1566.7	0.035163	1159.1	0.060419	1257.9	0.07383	1173	0.02786	985.1	0.048995	980.7	0.039365	1640	0.043968	1613.4	0.039365	1123.8	0.189687	1208.4	0.081337	1581	0.031336	1166.2	0.024711	1606.6	0.011447	1136.7	0.02786	1152.4	0.081337
rc_AI229440_s_at	4751.3	0.000219	4499.3	0.000219	4852.5	0.000266	6527.7	0.000322	5266.7	0.000219	5179.7	0.000266	6396.5	0.000388	5064.3	0.000562	4433.4	0.000388	3549.6	0.000388	3471.5	0.000219	3159.2	0.000468	3130.9	0.000388	2950.2	0.000388	5515	0.000388	5746.4	0.000562	4377	0.000673	3951.5	0.000562	4060.8	0.000562	3622.5	0.000388	3927.3	0.000388	3498.9	0.000388	4183.2	0.000673
rc_AA848545_at	3584.9	0.000322	3881.5	0.000468	2840.2	0.000322	3089.5	0.000266	4100	0.000219	4906.3	0.000322	5334.4	0.000322	3378.5	0.000388	4206.6	0.000388	3055	0.000388	3109.7	0.000219	3420.1	0.000322	4125.1	0.000266	2603	0.000322	2705.5	0.000388	3288.8	0.000266	3243.3	0.000322	2994.7	0.000388	3734.2	0.000388	2602.8	0.000468	4068.2	0.000322	3268.6	0.000388	4127.7	0.000388
D89375_s_at	34.6	0.581931	13.3	0.715285	32.5	0.602006	60.2	0.602006	29.4	0.660442	15.5	0.715253	3.7	0.910595	32	0.715253	35.3	0.64131	13.8	0.837065	102	0.561639	11.7	0.765443	17.2	0.781017	8.7	0.781017	65.4	0.52062	38.4	0.697453	35.1	0.849473	23.2	0.781017	17.9	0.732537	43.6	0.541184	12.8	0.795978	12.2	0.765443	12.6	0.795978
rc_AA945573_f_at	46.9	0.715253	24	0.561639	16.7	0.765443	65.7	0.418069	32.2	0.5	12.8	0.781017	8.8	0.837065	21	0.715253	15.1	0.765443	27.9	0.732537	123.1	0.47938	4	0.837065	18.4	0.749276	5.1	0.849473	52.1	0.67917	11.3	0.824011	48.3	0.581931	99.8	0.5	6.3	0.88284	8.8	0.697453	3.9	0.88284	14.2	0.697453	6.2	0.872355
rc_AA891651_at	119.2	0.541184	44.4	0.64131	135.3	0.418069	124.6	0.458816	160.7	0.234557	55.4	0.458816	120.8	0.339558	165.7	0.458816	141.2	0.418069	115.2	0.52062	126.4	0.660442	106.9	0.284747	123.7	0.418069	98	0.35869	42.8	0.781017	138.7	0.438361	69.2	0.621816	82.9	0.541184	169	0.378184	34.7	0.561639	109.4	0.397994	67.4	0.418069	47.9	0.621816
rc_AA891651_g_at	12618.8	0.000266	10069.1	0.000266	8472	0.000266	8452.1	0.000322	11750	0.000266	9544	0.000266	8446.6	0.000266	16307.3	0.000266	11826.2	0.000266	12859.1	0.000266	10976.1	0.000266	11461.7	0.000219	10836.1	0.000266	10038.9	0.000219	11573	0.000266	10532.7	0.000266	11808.3	0.000266	10074.7	0.000266	10273.2	0.000266	7944.7	0.000266	8811.2	0.000266	7774.7	0.000266	8242.4	0.000266
AA799336_at	5433.8	0.000219	5133.1	0.000219	2967.2	0.000219	3843.1	0.000219	4916	0.000219	5021.8	0.000219	2422.5	0.000388	5674.6	0.000219	5012.9	0.000219	6130.9	0.000219	3629.4	0.000266	4502	0.000266	5020.5	0.000219	2695	0.000266	4972.5	0.000266	4265.8	0.000219	5021.2	0.000219	4718.1	0.000219	4748.7	0.000266	2978.7	0.000266	3958.1	0.000266	2629.8	0.000322	3232.4	0.000219
rc_AA899320_at	3195	0.000219	2327.5	0.000322	1915.1	0.000388	4302.6	0.000673	2809	0.000322	2944.1	0.000322	2853.9	0.000562	2950.2	0.000322	2396.4	0.000388	2604.1	0.000388	1969.7	0.000959	2131.4	0.000388	1895.2	0.000673	1760.8	0.000388	3699.2	0.000388	3905.7	0.000388	3766.1	0.000562	2310.7	0.000388	2978.9	0.000562	2792.4	0.000388	2493.1	0.000388	1988.3	0.000322	2802.6	0.000562
rc_AI010580_s_at	3092.1	0.000219	2679.1	0.000219	2235.6	0.000219	2918.6	0.000219	3116.5	0.000219	3219.6	0.000219	2889.7	0.000219	4600.1	0.000219	3692.9	0.000219	3815.3	0.000219	2958.8	0.000219	3631	0.000219	2257.7	0.000219	2558.6	0.000219	4263.5	0.000219	2616.3	0.000219	4055.1	0.000219	3746	0.000219	3194.8	0.000219	2938.1	0.000219	3156.6	0.000219	3445.7	0.000219	2503.3	0.000219
rc_AA799474_at	11841.2	0.000266	8955.6	0.000266	7844.6	0.000266	9544.7	0.000266	10201.8	0.000266	9543.1	0.000266	9664.8	0.000266	14339	0.000266	11320.9	0.000266	11636.4	0.000266	9358.7	0.000266	10226.8	0.000266	6579.4	0.000266	7926.4	0.000266	10837.6	0.000266	3976.4	0.000219	11025.8	0.000266	10730.1	0.000266	8541.7	0.000266	8028.6	0.000266	7973.1	0.000266	8960.9	0.000266	7059.8	0.000266
rc_AA818858_s_at	42519.1	0.000219	30340.7	0.000219	27595.3	0.000219	36271.7	0.000219	33948.9	0.000219	31464.4	0.000219	33646.2	0.000219	44975.2	0.000219	36538.4	0.000219	35232	0.000219	34410.7	0.000322	24861.7	0.000219	24357.4	0.000219	25268.1	0.000219	40559.4	0.000219	18562	0.000219	38166.2	0.000219	35136	0.000219	27675	0.000219	28897.3	0.000219	26255.1	0.000219	30443.9	0.000219	24302.3	0.000219
rc_AI228674_s_at	54982.6	0.000219	40270.6	0.000219	38119.5	0.000219	52743.9	0.000219	42289.1	0.000219	37642.2	0.000219	41689.8	0.000219	55339.3	0.000219	45075	0.000219	44793.4	0.000219	40388.5	0.000219	33143.4	0.000219	34048.9	0.000219	36046.5	0.000219	51514.4	0.000219	27432.3	0.000219	48743.9	0.000219	44662.7	0.000219	36273.1	0.000219	38793.7	0.000219	35236.6	0.000219	36962.5	0.000219	34483.8	0.000219
rc_AI103874_at	841.2	0.000219	678.9	0.000266	584.8	0.000219	532.6	0.000322	832.9	0.000219	1076.2	0.000219	1105.3	0.000219	961.6	0.000266	791.4	0.000219	668.6	0.000388	450.1	0.006532	458.2	0.000388	608.8	0.000266	700.8	0.000219	688.3	0.000219	249.1	0.001892	793.8	0.000673	657.9	0.000219	769.4	0.000219	742.8	0.000219	694	0.000219	913	0.000219	673.8	0.000219
rc_AI172411_at	713.8	0.014937	552.6	0.05447	584.9	0.039365	657.2	0.048995	511.2	0.017001	435.6	0.05447	434	0.048995	708.7	0.05447	487.5	0.060419	665.4	0.07383	828.2	0.02786	379.3	0.066865	470.6	0.060419	337.8	0.07383	868.9	0.039365	530.3	0.066865	800.4	0.05447	663.7	0.066865	642.9	0.048995	533.5	0.05447	492.1	0.043968	438.2	0.060419	433	0.05447
rc_AA900413_at	909.4	0.019304	804	0.014937	743.8	0.039365	1339.7	0.035163	754.4	0.017001	823.3	0.013092	893.5	0.011447	825.1	0.035163	798.4	0.066865	725.1	0.035163	856.7	0.066865	664.4	0.02786	692.9	0.021866	677.1	0.019304	982.8	0.066865	469.1	0.081337	1084.5	0.02786	726.9	0.021866	863.4	0.02786	652.4	0.024711	599.5	0.017001	581.4	0.009985	667.6	0.035163
rc_AA925252_at	265.6	0.001354	126.7	0.05447	203.5	0.024711	241.7	0.039365	212.3	0.005643	277.2	0.001141	171.6	0.000468	199.6	0.098017	240.4	0.004863	186.3	0.060419	171.9	0.043968	177.7	0.024711	215.2	0.031336	214.3	0.005643	257.2	0.081337	277.8	0.048995	253.8	0.039365	228.1	0.011447	261.6	0.005643	161.7	0.060419	156.3	0.007543	206	0.005643	146.4	0.081337
rc_AI229291_at	7786.8	0.001354	5025.1	0.000562	2810.4	0.000562	4701.3	0.000805	6183.7	0.000805	8636.6	0.000562	8012	0.000468	4581.1	0.000805	5755.8	0.000673	3481.8	0.000805	2214.6	0.001141	5724.7	0.000959	6159.6	0.000562	6163.7	0.000562	5570.5	0.000673	3793.7	0.000805	4455.1	0.000468	6116.3	0.000805	5012.8	0.000562	5930	0.000562	6230.7	0.000562	5124.2	0.000562	2976.5	0.000959
rc_AA925529_at	58.8	0.602006	24.7	0.795978	54.5	0.64131	197.8	0.5	55.7	0.64131	36.3	0.765443	26.2	0.64131	123.3	0.52062	25.3	0.749276	42.1	0.660442	33.9	0.781017	12.4	0.810313	33.9	0.715253	11.9	0.872355	48.6	0.64131	28.7	0.697453	205.2	0.47938	75.4	0.541184	57.9	0.602006	25.9	0.765443	45.8	0.602006	15.8	0.933135	37	0.660442
rc_AA926193_at	51.8	0.250724	55.9	0.218983	75.7	0.11716	108.9	0.32083	63.5	0.189687	72.2	0.11716	94.7	0.043968	109.9	0.234557	33.7	0.138765	84.8	0.32083	37.6	0.397994	67.6	0.127645	49.2	0.284747	82.9	0.048995	60.4	0.302547	77.7	0.098054	97.4	0.284747	112	0.039365	63.8	0.175989	84.5	0.162935	80.5	0.007543	39.4	0.67917	29.2	0.250724
rc_AI170379_at	630.2	0.019304	688.1	0.014937	567.9	0.021866	811.1	0.021866	716.3	0.019304	936.1	0.019304	535.1	0.013092	1039.1	0.019304	935.1	0.009985	663.2	0.021866	744.8	0.043968	630.2	0.02786	773.8	0.031336	615.1	0.024711	867	0.035163	896.2	0.021866	841.6	0.024711	567.9	0.060419	801.6	0.021866	839.7	0.014937	626.9	0.013092	565.9	0.019304	640.9	0.011447
rc_AA818152_f_at	27080.1	0.000219	21092.7	0.000219	16399.1	0.000219	26669.5	0.000219	23110.8	0.000219	23496.3	0.000219	23266.6	0.000219	21451.3	0.000219	23477.6	0.000219	19950.2	0.000219	21283.4	0.000219	21954.4	0.000219	21820.9	0.000219	22006.3	0.000219	22705.9	0.000219	23799.4	0.000219	20794.2	0.000219	23961.6	0.000219	23008.1	0.000219	23753.2	0.000219	21374.8	0.000219	20366.5	0.000219	20852.2	0.000219
rc_AA818198_at	22.5	0.561639	12.4	0.581931	78	0.302547	34.3	0.458816	29.9	0.418069	22.2	0.541184	10	0.47938	61	0.35869	11.6	0.64131	107.9	0.267463	13	0.602006	11	0.418069	17	0.52062	4.4	0.781017	19.1	0.581931	44.5	0.32083	24.2	0.541184	75	0.339558	54.4	0.302547	17.8	0.561639	12.9	0.397994	18.7	0.284747	11.7	0.438361
rc_AA819793_at	590	0.060419	374.4	0.066865	601	0.048995	640.8	0.07383	492.4	0.031336	723.3	0.02786	548.3	0.019304	998.9	0.011447	803.9	0.006532	700.2	0.021866	774	0.011447	1019.5	0.003067	1113.2	0.003067	1071.5	0.002228	966.3	0.011447	938.3	0.014937	960.6	0.008689	1076.4	0.007543	1198.2	0.004863	1063.5	0.003585	1218.2	0.002617	1232.7	0.000959	1231.6	0.003585
rc_AI169695_f_at	16.2	0.824011	5.2	0.933135	30.7	0.810313	35.9	0.88284	29.5	0.795978	18.4	0.933135	9.2	0.901946	19.1	0.88284	7.4	0.960635	24.3	0.892699	35.7	0.901946	13.4	0.951005	18.7	0.892699	6.6	0.92617	17.8	0.861235	74.1	0.602006	16.4	0.918663	34.8	0.824011	10.9	0.933135	16.5	0.901946	7.8	0.92617	14	0.861235	7.3	0.94553
rc_AA817964_s_at	64.5	0.715253	96.4	0.621816	102	0.64131	187.1	0.621816	82.4	0.561639	74.3	0.581931	78	0.541184	202.8	0.581931	139.9	0.561639	101.7	0.660442	214.5	0.64131	233.2	0.284747	230.5	0.561639	163.4	0.47938	122.7	0.715253	115	0.67917	134	0.660442	92	0.715253	148.8	0.52062	99.3	0.64131	51.5	0.581931	64.1	0.64131	67.1	0.732537
rc_AI070108_at	1062.4	0.000219	781.8	0.000266	918.1	0.000388	1294.8	0.000388	991.1	0.000266	1221	0.000219	1305.4	0.000219	985.4	0.001141	1020.1	0.000468	695.5	0.001141	636.7	0.005643	927.3	0.000266	981.7	0.000562	902	0.000219	785.2	0.000673	764.9	0.001354	850.6	0.000388	1101.8	0.000562	1155.5	0.000388	1055.1	0.000266	1008.4	0.000266	976.8	0.000388	1008.5	0.000388
rc_AA858879_at	3294.4	0.000322	2790.4	0.000388	3035.6	0.000322	3025.4	0.000959	3417.6	0.000322	3265.2	0.000388	3889.5	0.000388	5814.5	0.000266	4935.6	0.000266	4158.7	0.000266	4798.5	0.000266	4730.9	0.000266	4090.8	0.000266	4297.2	0.000219	4090.9	0.000322	4234.6	0.000322	3936.8	0.000322	3687.2	0.000322	4120.6	0.000266	3398	0.000266	4105.1	0.000266	4003.9	0.000219	4112	0.000322
rc_AA819500_at	377	0.001354	407.2	0.000266	399.2	0.000388	542.7	0.000562	507.4	0.000805	633.3	0.000219	763.7	0.000266	472.3	0.000673	486	0.000388	449.3	0.001892	290.2	0.003585	572.3	0.000388	581.9	0.000468	478.8	0.000266	557.5	0.002228	449.2	0.000959	123.1	0.541184	395.1	0.000266	509.7	0.000468	459.1	0.000322	778.6	0.000266	604	0.000266	891.6	0.000219
rc_AA819500_g_at	648.6	0.000959	574.3	0.000673	529.2	0.001141	780.6	0.001354	721.4	0.000673	669.8	0.000673	872.6	0.000562	1060.2	0.000562	718.9	0.000388	601.7	0.000673	729.7	0.000673	956.6	0.000468	1012	0.000322	828.5	0.000322	726.6	0.000322	824.3	0.000959	765.5	0.001354	724	0.000673	869.2	0.000562	684.4	0.000388	988.6	0.000322	883.4	0.000266	1154.6	0.000322
rc_AI237756_at	201.6	0.162935	139.6	0.32083	104.3	0.302547	84.9	0.438361	159.1	0.284747	97.1	0.204022	162.9	0.234557	181.6	0.267463	156.8	0.32083	171.6	0.284747	241.7	0.204022	134.2	0.175989	175	0.189687	85.5	0.175989	149.2	0.32083	184.7	0.284747	261.9	0.234557	169.3	0.302547	125.7	0.189687	132.9	0.204022	122.7	0.081337	103	0.189687	156.8	0.267463
rc_AA799499_at	12791	0.000266	5045.9	0.000266	8258.2	0.000388	1524.4	0.000673	12626	0.000266	9687.7	0.000322	10980.9	0.000322	14880	0.000219	11931.2	0.000322	10668.3	0.000388	10391.2	0.000219	10757.9	0.000266	10441	0.000322	9037.9	0.000266	11231.6	0.000322	9630	0.000322	11196.9	0.000388	10860.4	0.000322	10576.8	0.000322	6424.9	0.000388	9628.7	0.000219	8703.5	0.000266	8922.6	0.000266
rc_AI176689_at	2587.9	0.000805	1742.3	0.000959	2694.2	0.000805	764.8	0.002228	2682	0.000673	2295.3	0.000673	2074	0.000959	4317.1	0.000468	2767.3	0.000388	3075.8	0.000805	2792.2	0.002228	2306.3	0.000468	2693.9	0.000562	2539.4	0.000388	3135.1	0.001602	2864.2	0.000673	2678.9	0.001354	2063.7	0.000959	2515.6	0.000959	1843.5	0.001602	1921.4	0.000468	1503.9	0.000673	2110.7	0.001354
rc_AI045858_at	206.2	0.048995	119.1	0.081337	140.4	0.107301	163.6	0.175989	163.5	0.024711	76	0.218983	151.2	0.039365	181.2	0.066865	184.4	0.019304	212.5	0.066865	225.5	0.150527	103.8	0.089405	159.2	0.089405	106.7	0.02786	193.4	0.005643	138.1	0.204022	304.6	0.043968	196.3	0.039365	124.7	0.162935	71.5	0.234557	87.8	0.127645	94.5	0.07383	139.7	0.060419
rc_AI176170_at	14703.5	0.000219	13023.5	0.000219	9091.7	0.000219	12028	0.000219	13867.6	0.000219	13784.6	0.000219	13716.5	0.000219	19196.5	0.000219	15475.6	0.000219	16220.5	0.000219	11103	0.000219	14429.6	0.000219	15378.2	0.000219	14858.4	0.000219	17381.2	0.000219	16037.9	0.000219	15581.8	0.000219	14532.3	0.000219	15066.8	0.000219	11364.3	0.000219	11652.1	0.000219	11562.1	0.000219	11777.1	0.000219
rc_AA819708_s_at	26105	0.000219	21422.6	0.000219	15184.5	0.000219	23532.2	0.000219	24066.3	0.000219	21148.9	0.000219	18681	0.000219	25756	0.000219	22524.8	0.000219	22313.3	0.000219	21577.8	0.000219	20731.9	0.000219	19926.9	0.000219	16579.5	0.000219	24132.9	0.000219	24527.3	0.000219	21616.3	0.000219	21742	0.000219	18926	0.000219	16035.6	0.000219	16300.6	0.000219	16374.6	0.000219	18819.9	0.000219
rc_AI010725_at	13093.3	0.000219	11705	0.000219	6692.3	0.000219	10743.5	0.000266	13114.8	0.000219	12749.7	0.000219	9011.7	0.000219	16108.2	0.000219	12583.2	0.000219	12250.1	0.000219	9244.8	0.000219	11097.8	0.000219	10233.5	0.000219	8280.2	0.000219	15041.5	0.000218	12046	0.000219	11855.8	0.000219	11828.8	0.000219	9135.1	0.000219	9001.7	0.000219	8424.7	0.000219	10674.5	0.000219	8068.3	0.000219
rc_AI010725_g_at	21316	0.000219	18651.1	0.000219	12357.9	0.000219	19093.5	0.000219	21144.3	0.000219	19929.5	0.000219	16601.8	0.000219	28193.8	0.000219	20995.1	0.000219	19773.5	0.000219	16187.3	0.000219	18604.6	0.000219	10199.5	0.000219	11894.6	0.000219	25111.3	0.000219	13055.9	0.000219	19758	0.000219	18143	0.000219	14104.1	0.000219	15164.1	0.000219	14377.6	0.000219	18110.8	0.000219	10737.9	0.000219
rc_AI235707_at	608.1	0.009985	643.5	0.008689	322.2	0.024711	779.2	0.024711	850.8	0.011447	770	0.007543	792.2	0.009985	1477.3	0.004863	1309.6	0.003585	1053.4	0.005643	1007.6	0.008689	1191.7	0.003067	924.6	0.001892	798.8	0.007543	937	0.008689	285.6	0.017001	1101.9	0.005643	1421.6	0.008689	764.3	0.019304	692.7	0.006532	826.9	0.009985	637.2	0.005643	935.4	0.005643
rc_AI235707_g_at	8730.6	0.000266	5979.7	0.000219	5265.9	0.000219	6707.6	0.000219	7710.8	0.000219	10659.3	0.000219	10022.6	0.000219	7590.8	0.000219	7645.6	0.000266	6482.9	0.000219	4059.2	0.000266	3951.9	0.000266	4743.7	0.000219	4641.2	0.000219	7819.2	0.000219	1908.6	0.000219	6720.6	0.000219	7878	0.000266	5824.1	0.000266	6798.8	0.000219	6579.4	0.000219	7215.7	0.000219	5278	0.000219
rc_AI011556_s_at	1145.8	0.000673	1199.5	0.001892	1226.9	0.004863	1316.5	0.005643	889.5	0.000805	1087.6	0.000673	1259.1	0.000959	456.7	0.089405	795.1	0.002617	589.6	0.035163	367.4	0.204022	276.1	0.05447	329.1	0.05447	444.7	0.017001	1174.5	0.002228	724.4	0.00418	1045	0.004863	1136.5	0.001602	955.7	0.004863	875.5	0.000959	770.1	0.001602	624.4	0.003067	965.7	0.002228
rc_AI229655_at	894	0.021866	1042.1	0.021866	937.3	0.039365	1282.2	0.060419	715.5	0.021866	926.7	0.008689	1067.7	0.014937	476.2	0.204022	730.5	0.039365	753	0.162935	370.1	0.378184	372	0.175989	554.3	0.098054	455.3	0.089405	1147.6	0.019304	475.1	0.07383	1299.2	0.014937	1189	0.008689	1047.6	0.02786	1116.4	0.004863	831.4	0.011447	748.4	0.024711	822.4	0.024711
rc_AI177256_at	250	0.081337	255.4	0.060419	257.9	0.05447	300.6	0.218983	223.2	0.089405	202.6	0.035163	324.3	0.035163	302.8	0.060419	178.7	0.127645	336	0.043968	307.7	0.127645	183.4	0.060419	189.3	0.107301	170.7	0.043968	413.8	0.035163	267.9	0.098054	283	0.11716	296.6	0.127645	323.1	0.089405	228.4	0.060419	216.1	0.048995	295	0.017001	228.8	0.066865
rc_AI112237_at	14365.2	0.000219	10508	0.000219	8862	0.000219	13005.1	0.000219	13269.7	0.000219	13005.7	0.000219	14285.9	0.000219	13064.4	0.000219	12856.7	0.000219	11752.8	0.000219	12795.3	0.000219	12748.4	0.000219	12134.1	0.000219	13631.8	0.000219	13567	0.000219	7301.8	0.000219	13307.9	0.000219	14174.2	0.000219	11871.3	0.000219	13075.4	0.000219	12450.1	0.000219	12012.2	0.000219	11369.5	0.000219
rc_AI008863_at	1633.1	0.039365	1461.1	0.035163	1135.3	0.066865	2094.3	0.048995	1604.7	0.019304	1340.1	0.039365	232.4	0.397994	2075.8	0.02786	1683.4	0.021866	1977.9	0.035163	1762.1	0.066865	373.4	0.204022	1667	0.031336	1450.3	0.031336	2095.3	0.02786	1749.1	0.039365	1950.9	0.031336	1728	0.02786	1674.5	0.031336	1594.2	0.017001	1520.4	0.019304	1349	0.024711	1174.7	0.05447
rc_AA818487_s_at	9684.4	0.000219	7683.6	0.000219	6520.1	0.000219	9839.6	0.000219	10054.5	0.000219	9595.4	0.000219	9864	0.000219	9242.7	0.000219	8456.3	0.000219	8412.3	0.000219	6925.3	0.000219	8511.7	0.000219	8358.6	0.000219	8609.4	0.000219	8778.8	0.000219	8237	0.000219	8813.4	0.000219	9510.7	0.000219	8874.9	0.000219	9563.9	0.000219	8910.5	0.000219	7574.1	0.000219	7008.7	0.000219
rc_AA892234_at	18136.8	0.000219	15523.2	0.000219	13068.6	0.000219	20653.6	0.000219	18740.2	0.000219	16155.7	0.000219	16810.6	0.000219	18647.6	0.000219	15447.2	0.000219	14979.5	0.000219	17266	0.000219	16185.9	0.000219	15024.9	0.000219	16848.1	0.000219	16180.3	0.000219	15251.6	0.000219	16385.8	0.000219	15958.6	0.000219	14384.1	0.000219	15682.8	0.000219	14201.1	0.000219	13706	0.000673	11986.1	0.000219
rc_AA818604_s_at	168.4	0.162935	86.4	0.250724	91	0.218983	92.2	0.47938	93.1	0.138765	208.3	0.021866	84.5	0.302547	165.6	0.035163	258.9	0.003585	116	0.218983	189.2	0.218983	250.2	0.001354	158.2	0.098054	116.6	0.001892	305.9	0.009985	357.4	0.017001	251.6	0.013092	341.5	0.004863	188.3	0.003585	279	0.011447	184.7	0.001141	351.8	0.07383	230.5	0.002228
AA848563_s_at	31.9	0.849473	53.6	0.732537	44.8	0.837065	46.2	0.88284	43.1	0.810313	61.9	0.458816	26.7	0.697453	68.3	0.781017	36.2	0.715253	78.4	0.697453	56.6	0.67917	131	0.438361	49	0.732537	28.5	0.765443	82.9	0.47938	78.6	0.561639	63.9	0.47938	62.6	0.541184	28.8	0.64131	43.3	0.581931	37.9	0.541184	28.2	0.660442	30.2	0.5
rc_AA944361_at	1921.5	0.017001	1552.3	0.039365	1115.1	0.07383	2007.4	0.07383	1783.6	0.017001	1662.1	0.024711	1447.3	0.039365	1247.8	0.07383	1696	0.02786	1368.8	0.07383	1590.7	0.081337	1447.4	0.039365	1225.3	0.066865	1197.6	0.035163	1697.7	0.035163	1501.9	0.089405	1466.6	0.060419	1738.1	0.081337	1656.7	0.043968	1849.6	0.021866	1509.3	0.014937	1129.2	0.021866	1267.4	0.066865
rc_AA946369_at	305.6	0.218983	299.9	0.284747	87.7	0.5	474.6	0.284747	346.6	0.162935	334.8	0.162935	332.6	0.150527	185.9	0.418069	190.3	0.378184	133.5	0.52062	102.3	0.749276	247	0.204022	173.6	0.35869	194.1	0.438361	339	0.35869	93.1	0.581931	212.2	0.52062	214.5	0.339558	223.3	0.339558	302.2	0.162935	219.9	0.175989	144.8	0.284747	352	0.162935
rc_AA866477_at	11810.4	0.000219	6535.9	0.000219	9535	0.000219	10571.9	0.000266	10974.3	0.000219	12985.9	0.000219	11832.2	0.000219	11280	0.000219	10825.5	0.000219	9024.7	0.000219	8367.2	0.000219	11813.7	0.000219	10363.6	0.000219	11001.2	0.000219	9312.9	0.000219	8990	0.000266	9338.5	0.000266	11431.1	0.000219	9508.6	0.000266	11145.3	0.000219	9468.7	0.000219	10265.6	0.000266	10342.1	0.000219
rc_AI172097_at	712.1	0.004863	589.9	0.024711	696.1	0.011447	845.2	0.007543	577.2	0.013092	620.8	0.006532	563.9	0.007543	936.1	0.004863	895.4	0.002228	910.1	0.005643	656.9	0.019304	749.5	0.001602	637.2	0.002228	638.1	0.000959	908	0.007543	749	0.017001	980.3	0.006532	960.3	0.00418	716.5	0.008689	913.3	0.002228	391	0.035163	478	0.000959	597.5	0.006532
rc_AI172097_g_at	1707.7	0.005643	1818.4	0.007543	1629.8	0.021866	2654.3	0.019304	1643.9	0.011447	1256.4	0.02786	1311.8	0.031336	2122.9	0.007543	1652.8	0.009985	2083.6	0.013092	1984.5	0.017001	1290.4	0.066865	1692.8	0.009985	1482.7	0.003067	2012.6	0.011447	1938.9	0.019304	2002.6	0.014937	2371	0.009985	1473.7	0.017001	1794.1	0.008689	1314.1	0.004863	1142.8	0.013092	1471.9	0.014937
J02852_at	5.9	0.715253	21	0.541184	12.4	0.697453	13.5	0.837065	6.6	0.810313	40	0.849473	11.8	0.64131	10.3	0.765443	21.6	0.602006	9.2	0.88284	21.7	0.765443	3.7	0.837065	6.9	0.781017	15.5	0.602006	8.7	0.715253	18.7	0.64131	10.2	0.765443	7.1	0.892699	6.9	0.837065	5	0.872355	5.1	0.67917	6.8	0.795978	3.3	0.872355
J02852_g_at	143.4	0.378184	103.3	0.561639	78.8	0.561639	217.2	0.5	91.3	0.621816	119.4	0.438361	69.4	0.621816	169	0.438361	89.7	0.541184	120	0.5	143.3	0.64131	68	0.52062	75.4	0.5	48.5	0.541184	92.8	0.602006	77.9	0.5	273	0.47938	107.9	0.602006	65.2	0.64131	68.6	0.765443	46.1	0.64131	55.3	0.602006	150	0.458816
rc_AA892544_s_at	15810.8	0.000266	16071.8	0.000322	15944	0.000322	19956.2	0.000388	18557.9	0.000266	15149.1	0.000322	17315.8	0.000266	21932.9	0.000322	16561	0.000266	15141.6	0.000322	19517.2	0.000322	15864.9	0.000266	16460.3	0.000266	14192.1	0.000266	17272.5	0.000322	18647.8	0.000388	17945.3	0.000266	15194.9	0.000322	14746.8	0.000322	12964.3	0.000266	14361.8	0.000266	13539.6	0.000266	15338.8	0.000322
rc_AI013834_s_at	2484.6	0.000468	2281	0.000468	2315.6	0.000388	2807.3	0.000673	2588.7	0.000322	2316.5	0.000322	2689.8	0.000322	1699.8	0.002228	1732.4	0.001141	1303.8	0.002617	1463	0.004863	1301.7	0.001602	1252.5	0.002617	1245.3	0.001602	2038.2	0.002228	1812.3	0.006532	1892	0.001602	1737.9	0.001354	1312.9	0.001602	1248	0.001892	1272.9	0.001602	1025.7	0.002228	1482.6	0.001602
rc_AI101743_s_at	440.5	0.013092	319.9	0.009985	238.3	0.024711	456.1	0.011447	410.9	0.004863	391.8	0.001354	481	0.001141	194.6	0.204022	265.8	0.218983	211.1	0.284747	194.6	0.302547	219.2	0.021866	123.8	0.175989	154.4	0.02786	169.3	0.11716	74.2	0.697453	158.9	0.107301	204	0.048995	220.6	0.048995	100.3	0.066865	144.7	0.031336	115.6	0.031336	234.7	0.02786
rc_AA945050_f_at	48.1	0.602006	35.9	0.541184	41.4	0.52062	17.8	0.765443	22.8	0.660442	15.9	0.715253	50.7	0.660442	22.8	0.749276	33.1	0.64131	42.2	0.561639	80.5	0.438361	26.3	0.621816	40	0.621816	12.5	0.861235	30	0.52062	19.3	0.541184	75.4	0.418069	58.9	0.581931	52.7	0.541184	32.5	0.541184	13.5	0.67917	30	0.561639	19.3	0.64131
rc_AA945589_at	623.8	0.013092	220.4	0.127645	615.1	0.024711	274.4	0.081337	395.3	0.089405	458.6	0.089405	441.5	0.07383	652.6	0.066865	361.1	0.11716	687.3	0.019304	865.2	0.060419	253.6	0.11716	505.7	0.066865	252.3	0.098054	957	0.024711	732.9	0.043968	715.9	0.035163	586.2	0.039365	439.4	0.107301	373	0.081337	488.4	0.02786	336.9	0.107301	554.6	0.019304
rc_AI028836_at	14.5	0.964837	23.9	0.910595	23.3	0.824011	10.7	0.97214	21	0.88284	14.3	0.960635	13.8	0.892699	30.4	0.892699	22.7	0.918663	32.1	0.92617	40.5	0.978134	21.7	0.94553	20.3	0.861235	13.8	0.960635	29.4	0.92617	43	0.67917	43.6	0.901946	23.7	0.88284	15.8	0.872355	21.4	0.795978	18.4	0.910595	11.1	0.985063	24.2	0.88284
rc_AA818122_f_at	10.2	0.980696	8.2	0.956032	9.7	0.918663	33.8	0.933135	12.3	0.975289	11.6	0.975289	4.2	0.978134	10	0.983	7.8	0.978134	26.5	0.939581	27.6	0.980696	6.9	0.960635	9.2	0.975289	3.1	0.975289	25.6	0.951005	20.7	0.960635	15.6	0.978134	11.4	0.980696	13.4	0.97214	9.3	0.975289	7.7	0.951005	12.6	0.92617	16.6	0.960635
rc_AI169372_at	724.7	0.001602	751.9	0.000673	760.5	0.000562	827	0.001354	1047.9	0.000562	986.7	0.000322	884.2	0.000388	1087.3	0.000673	1001.5	0.000388	809.7	0.002617	742.5	0.005643	818.9	0.000388	794.7	0.000562	610.7	0.000388	681.7	0.002617	748.9	0.001354	798.7	0.002617	719.4	0.000959	639.9	0.002228	589.3	0.001354	576.1	0.000673	696	0.000388	642	0.001141
rc_AI169372_g_at	271.3	0.397994	271.3	0.378184	193.4	0.302547	332.9	0.397994	347.8	0.189687	281.1	0.204022	250.4	0.378184	353.8	0.32083	259.9	0.218983	391.5	0.32083	220.3	0.541184	217.8	0.267463	297	0.175989	138.9	0.378184	349.7	0.284747	418	0.250724	117.5	0.418069	266.4	0.284747	339	0.284747	246.7	0.204022	175.5	0.284747	188.7	0.284747	264.5	0.250724
rc_AI171542_at	15834.9	0.000219	13642.3	0.000219	9589.8	0.000219	13252.5	0.000219	16591.3	0.000219	14992.7	0.000219	15626.4	0.000219	23160.2	0.000219	18937.9	0.000219	17984.2	0.000219	13171.6	0.000219	19608.6	0.000219	12582.9	0.000219	13110.5	0.000219	17093	0.000219	9394.2	0.000219	16612.2	0.000219	16212.6	0.000219	13904.8	0.000219	14552.3	0.000219	13406.9	0.000219	15883.8	0.000219	11988.1	0.000219
rc_AA858640_s_at	9271	0.000219	7527.1	0.000219	6002.3	0.000219	7558.2	0.000219	8537.4	0.000219	9145	0.000219	9449.6	0.000219	11341.6	0.000219	10788.3	0.000219	9509.1	0.000266	5132.8	0.000322	9353.8	0.000219	5546.9	0.000219	6874.7	0.000219	9099.2	0.000219	2796.1	0.000219	7660.6	0.000219	9282	0.000219	7878.2	0.000219	7948.3	0.000219	8585.7	0.000219	8878.3	0.000219	6881.6	0.000219
rc_AA850568_at	39.4	0.765443	58.9	0.715253	52.4	0.715253	58.4	0.732537	52	0.697453	35.9	0.67917	42.7	0.732537	72.8	0.621816	59.4	0.64131	61.6	0.861235	99.4	0.660442	169.5	0.438361	52	0.88284	74.7	0.561639	80.3	0.715253	38.8	0.749276	112.4	0.67917	297.8	0.5	51.1	0.64131	226	0.541184	34.7	0.67917	48.4	0.64131	35.2	0.765443
rc_AA900476_at	716.5	0.000468	814.5	0.000266	1081.4	0.000266	1415.1	0.000266	1242.5	0.000219	971.7	0.000219	682.2	0.000388	1414.8	0.000219	1230.7	0.000219	932.4	0.000266	657.9	0.002617	578.8	0.000266	467.9	0.060419	675.1	0.000219	1325.4	0.000266	809.1	0.000219	762.3	0.000673	1155.9	0.000219	867	0.000266	953.6	0.000219	993.3	0.000219	941	0.000219	616.7	0.000219
rc_AA900476_g_at	1034.8	0.000562	993.4	0.000562	1403.5	0.000805	1516.8	0.000805	1232.7	0.000322	1351.1	0.000322	1171.4	0.000388	1660.4	0.000562	1262.5	0.000388	1036.4	0.000959	778.5	0.006532	796.4	0.000388	705.4	0.000673	966.3	0.000388	1414.8	0.000673	630.3	0.004863	1116.2	0.001892	1684.1	0.000388	1325.9	0.000562	1386.1	0.000322	1404.1	0.000388	1182	0.000388	1055.4	0.000468
rc_AA955950_at	87.2	0.284747	136.7	0.127645	129.2	0.267463	114.6	0.5	56.4	0.438361	119.4	0.267463	188.1	0.089405	166.9	0.234557	28.5	0.52062	117.3	0.418069	98.3	0.602006	115.8	0.218983	69.1	0.32083	130.7	0.150527	79.7	0.302547	35.6	0.47938	80.9	0.458816	100.5	0.234557	126.4	0.397994	32.6	0.32083	101.1	0.250724	135	0.150527	112.1	0.189687
rc_AI007614_at	497.9	0.001892	318.4	0.002617	247.6	0.001141	303.5	0.019304	347.4	0.000805	323.1	0.000388	368.6	0.001602	381	0.004863	351.7	0.001141	324.6	0.002228	380.1	0.007543	326.6	0.002228	331.3	0.002228	318.8	0.001892	408	0.000805	302.8	0.002228	322.2	0.013092	372.4	0.000959	348.2	0.000805	303.6	0.000805	293.5	0.000388	299.8	0.000562	262.9	0.001602
rc_AI009132_at	15107.4	0.000219	11377.7	0.000219	10697.8	0.000219	16689.3	0.000219	14004.4	0.000219	12341.9	0.000219	13030.4	0.000219	15179.3	0.000219	13415.6	0.000219	14136	0.000219	14599.4	0.000219	12537.6	0.000219	12657.9	0.000219	12696.6	0.000219	14742.1	0.000219	12254.8	0.000219	14209.7	0.000219	13998.7	0.000219	12542.1	0.000219	13482.1	0.000219	11343.9	0.000219	11042	0.000219	10714.8	0.000219
rc_AI009141_at	4016.4	0.000219	2751.8	0.000266	1762.3	0.000219	3170.9	0.000266	2535.7	0.000219	4024.1	0.000219	2908.7	0.000266	2518.7	0.000266	2338.4	0.000266	2670.8	0.000266	1544.8	0.001354	3047.7	0.000219	2682	0.000219	2746.5	0.000266	2894.6	0.000219	2597.5	0.001141	2710.4	0.000266	2953.5	0.000322	3408.3	0.000219	3666.1	0.000219	3773	0.000219	3052.7	0.000219	2450.2	0.000219
rc_AI009147_at	701.1	0.008689	745.7	0.009985	534.3	0.039365	1033.6	0.013092	663.3	0.008689	680.7	0.019304	726.2	0.024711	582.1	0.043968	561.4	0.021866	568	0.013092	854.9	0.019304	490.6	0.021866	608.6	0.013092	490	0.014937	745.2	0.013092	753.9	0.007543	765.4	0.013092	723.1	0.013092	721	0.013092	612.6	0.009985	538.9	0.019304	444.5	0.017001	589.7	0.014937
rc_AI009297_at	309.4	0.52062	371.8	0.35869	254.1	0.458816	693.2	0.284747	213	0.561639	88.9	0.765443	141.9	0.67917	376.6	0.541184	175.8	0.602006	462.3	0.397994	627.1	0.458816	307.4	0.541184	524.4	0.32083	215.7	0.541184	405.4	0.47938	527.6	0.458816	471.2	0.418069	141.7	0.581931	468	0.35869	158.1	0.602006	119.5	0.765443	151.1	0.951005	130.6	0.697453
rc_AI010293_at	2179.2	0.000388	1902.2	0.000219	2099.8	0.000266	2371.7	0.000266	2394.3	0.000322	2251	0.000219	2191.1	0.000219	3299.2	0.000266	3264.6	0.000219	3258	0.000322	2848.3	0.000266	3824	0.000219	3171.5	0.000219	3230.3	0.000266	2873.3	0.000388	2884.5	0.000322	3168.7	0.000266	3397.7	0.000266	2756.6	0.000219	3207.3	0.000388	2986.7	0.000322	2583.5	0.000219	2970.6	0.000266
rc_AI010371_at	2699.1	0.000219	2360.3	0.000219	1964.4	0.000266	2544.7	0.000219	2705.7	0.000219	3166	0.000219	3521.8	0.000219	2701.1	0.000219	2964.5	0.000219	2194	0.000266	2324.6	0.000266	2856	0.000219	2851.6	0.000219	2747.2	0.000219	2384.7	0.000219	2453.8	0.000266	2058.4	0.000266	2372.4	0.000219	2455	0.000219	2568.2	0.000219	2458.9	0.000219	2258	0.000219	2265.8	0.000219
rc_AI011706_at	1127.9	0.000673	853.3	0.000468	1029.6	0.000322	1128.9	0.002617	1084.6	0.000468	1458.5	0.000388	1312.3	0.000219	1157.2	0.000673	1495.3	0.000388	1350.2	0.000468	1435.2	0.001892	1508.5	0.000322	1313.7	0.000322	1298.3	0.000322	1145.3	0.000959	1228.8	0.000388	928.7	0.000388	1458.9	0.000959	1560.8	0.000266	1663.4	0.000388	1265	0.000219	1427.9	0.000322	1625.1	0.000266
rc_AI012051_at	720.4	0.005643	491.7	0.013092	705.1	0.011447	718	0.081337	672.2	0.003067	814.2	0.00418	703.8	0.013092	787.9	0.005643	929.2	0.002228	623.9	0.031336	622.5	0.02786	971.9	0.007543	780.6	0.008689	832.4	0.005643	884.3	0.00418	621.9	0.007543	660.8	0.003067	769.2	0.005643	692.4	0.009985	925.2	0.003585	768.5	0.008689	761.2	0.001892	662.7	0.00418
rc_AI013993_at	579.7	0.001141	391.1	0.002617	536.1	0.001892	436.8	0.011447	453.4	0.00418	537.6	0.00418	460	0.05447	456.2	0.021866	477.6	0.008689	454.5	0.021866	544	0.011447	405.9	0.001602	391.9	0.019304	294.7	0.009985	437.6	0.021866	392.5	0.05447	516.3	0.039365	430	0.02786	475.7	0.021866	442.9	0.013092	253.5	0.019304	202.3	0.098054	314.4	0.048995
rc_AI014091_at	4186.2	0.000322	3015.2	0.000219	4425.7	0.001141	5404.7	0.000673	4566.6	0.000219	6206	0.000266	4428	0.000219	5032.9	0.000673	4262	0.000562	3231.8	0.000562	2601.5	0.001602	4317.7	0.000562	4527.2	0.000266	4616.1	0.000562	3966.3	0.000959	3126.9	0.001141	3575.7	0.000562	6552	0.000322	4849.5	0.000219	6410.3	0.000322	5521.7	0.000266	4114.3	0.000562	3875	0.000388
rc_AI014094_at	591.5	0.107301	587.9	0.07383	649.9	0.189687	919.6	0.234557	559.9	0.11716	693.6	0.081337	616.4	0.05447	767	0.089405	710.7	0.066865	736.4	0.150527	637.4	0.204022	756.9	0.05447	700.5	0.150527	632.2	0.05447	607.2	0.127645	646.2	0.162935	803	0.11716	853.9	0.098054	656.6	0.150527	878.7	0.07383	494.2	0.107301	490.2	0.066865	639.5	0.07383
rc_AI014094_g_at	1213.5	0.007543	1258.9	0.006532	1294.9	0.019304	1609.2	0.024711	1386.9	0.006532	1211.4	0.009985	1103.3	0.011447	1663	0.007543	1405.7	0.00418	1037.5	0.024711	1673.7	0.011447	1343.5	0.006532	1233	0.009985	1305.6	0.002617	1269.1	0.011447	1500.2	0.014937	1418.3	0.019304	1218	0.011447	1130.9	0.009985	1023.8	0.007543	840	0.004863	1095.4	0.014937	933.3	0.02786
rc_AI013074_at	368.5	0.189687	422.4	0.189687	411.6	0.150527	793.4	0.234557	300.4	0.107301	375.9	0.127645	291.5	0.162935	458.5	0.107301	396.6	0.098054	521.7	0.150527	679.4	0.250724	305.7	0.189687	371.1	0.204022	216.9	0.162935	335.6	0.250724	500.3	0.189687	470.3	0.339558	329.8	0.127645	481.5	0.138765	355	0.175989	297.7	0.107301	206.8	0.204022	395.6	0.138765
rc_AI013365_at	88.5	0.458816	64.5	0.561639	173	0.32083	287.9	0.267463	127.7	0.47938	139.9	0.339558	51.4	0.581931	79	0.175989	201	0.234557	215.3	0.189687	105.7	0.458816	73.9	0.218983	125.8	0.418069	184.9	0.218983	236.4	0.267463	351.3	0.138765	374.5	0.11716	161.3	0.438361	125.3	0.267463	92.8	0.378184	131.4	0.35869	148.8	0.234557	154.7	0.397994
rc_AI013513_at	1448	0.000562	1559.1	0.000388	1612.8	0.000468	1766.5	0.001141	1540.6	0.000673	1692.1	0.000468	1841.1	0.000468	2275	0.000468	2007.1	0.000266	1804.6	0.000562	2208.6	0.000805	2140	0.000266	1779.4	0.000562	1433.4	0.000266	1969.6	0.000562	2064.1	0.000468	2144.6	0.000388	1879.5	0.000266	1918.5	0.000388	1532.1	0.000388	2062.6	0.000266	1456.1	0.000266	1899.2	0.000388
rc_AI102868_at	506.4	0.000266	680.2	0.000673	773	0.000388	491	0.000388	490.6	0.000219	759.7	0.000219	1242.4	0.000322	452.1	0.006532	466.5	0.000266	606.8	0.00418	559.5	0.003067	385.9	0.004863	300.5	0.009985	374.4	0.001354	591.4	0.014937	455.5	0.021866	668.6	0.024711	336.7	0.001602	619.4	0.011447	381.1	0.039365	437.4	0.003067	279.5	0.024711	421.4	0.004863
rc_AI102868_g_at	5390.7	0.000219	3137.8	0.000219	5730	0.000219	5398.7	0.000219	5793.5	0.000219	6802.2	0.000219	9628.8	0.000219	3542	0.000266	4453.3	0.000219	2893	0.000219	1966.1	0.000219	3289.1	0.000219	3859.5	0.000219	2403.1	0.000219	3170.1	0.000219	3554.9	0.000219	2493.7	0.000266	3486.6	0.000219	4804.2	0.000219	2675.1	0.000219	4511.1	0.000219	2830	0.000266	5595.4	0.000219
rc_AI103396_at	175	0.561639	128.7	0.64131	180.9	0.418069	119.6	0.660442	87.1	0.660442	191.1	0.541184	166.7	0.458816	284.9	0.5	145.9	0.660442	182	0.621816	286.8	0.64131	213.6	0.35869	234.2	0.5	187.2	0.52062	193.4	0.52062	371.9	0.561639	165	0.621816	154.4	0.621816	166.4	0.561639	209.8	0.52062	156.1	0.581931	104.9	0.581931	187.1	0.5
rc_AI103396_g_at	60127.6	0.000219	25271.3	0.000219	46467.2	0.000219	64723.2	0.000219	47612.3	0.000219	46501.4	0.000219	44618	0.000219	58351.1	0.000219	47938.2	0.000219	46890.4	0.000219	50710.6	0.000219	42197.1	0.000219	40928.8	0.000219	35408.8	0.000219	53424.2	0.000219	60528.3	0.000219	49667.5	0.000219	51592.8	0.000219	41895.6	0.000219	31828.6	0.000219	41301.9	0.000219	38215.7	0.000219	49571.1	0.000219
rc_AI104077_at	42.6	0.621816	22.8	0.715253	37.7	0.660442	26.2	0.849473	54.2	0.602006	159	0.302547	198.8	0.138765	32.3	0.765443	98.3	0.378184	27.6	0.88284	24.7	0.939581	23.7	0.64131	135.7	0.397994	19.4	0.561639	83.5	0.602006	115.4	0.581931	166.5	0.561639	103.2	0.5	158.6	0.35869	59.4	0.602006	152.6	0.378184	19.5	0.621816	185.4	0.218983
rc_AI171355_s_at	54002.2	0.000219	22256.1	0.000219	40390	0.000219	45714.4	0.000219	46050.8	0.000219	39655.6	0.000219	42097	0.000219	57999.4	0.000219	49902.7	0.000219	48067.4	0.000219	48809.5	0.000219	41635.9	0.000219	41462	0.000219	35083.3	0.000219	54727.5	0.000219	55859.9	0.000219	52768.2	0.000219	47705.9	0.000219	43666	0.000219	29604	0.000219	40997.7	0.000219	36231.2	0.000219	38577.6	0.000219
rc_AI176253_at	12.2	0.872355	4.3	0.968664	31.9	0.837065	19.8	0.978134	54.9	0.67917	11.5	0.795978	9.9	0.910595	10.9	0.97214	8	0.985063	30.7	0.824011	23.4	0.960635	8.1	0.964837	8	0.933135	3.8	0.983	29.4	0.88284	36.2	0.88284	25.4	0.861235	21.9	0.92617	11	0.861235	7	0.960635	4.1	0.97214	15.7	0.660442	23.6	0.732537
rc_AI178204_at	2697.8	0.001141	1228.9	0.001141	2246.4	0.001892	346.7	0.003585	2311.7	0.000805	2750	0.001354	2139.5	0.000805	2095.1	0.000959	2352.7	0.001892	2244.8	0.001602	1707.3	0.002617	1805.1	0.000959	2524	0.001354	1129.9	0.001602	2403.4	0.001602	2082.1	0.001602	1441.7	0.000959	2505.7	0.003067	2458.6	0.001892	1328.1	0.001892	1522.9	0.000959	1311.5	0.060419	1609	0.000673
rc_AI179150_s_at	64543.2	0.000219	47508.9	0.000219	43842.3	0.000219	61097.3	0.000219	54100.2	0.000219	41589.4	0.000219	36156.9	0.000219	76531.9	0.000219	55309.9	0.000219	55113	0.000219	61824.4	0.000219	43966.6	0.000219	43622.8	0.000219	38251	0.000219	64922.1	0.000219	69834.9	0.000219	65028.8	0.000219	54017	0.000219	41401.3	0.000219	40506.5	0.000219	39532.2	0.000219	36407.1	0.000219	37187.3	0.000219
rc_AI179445_at	1297.9	0.02786	1233.7	0.013092	1058.1	0.039365	1267	0.05447	1177.5	0.024711	1258.9	0.011447	974.9	0.024711	1862.9	0.017001	1529.2	0.008689	1455.6	0.035163	1381.6	0.081337	1398.3	0.013092	1426.2	0.007543	1060.7	0.004863	1827.2	0.021866	1731.1	0.024711	1773	0.031336	1815.3	0.017001	1604	0.019304	1404.1	0.011447	1164.8	0.006532	1200	0.006532	1583.2	0.011447
rc_AI179916_at	4956.9	0.000266	4566.9	0.000388	3046	0.000468	5453.8	0.000388	4861.3	0.000266	4389.6	0.000266	4419.4	0.000322	5700.8	0.000266	4932.2	0.000266	4593.6	0.000468	4711.1	0.000562	4202.4	0.000266	4071.5	0.000266	3427.4	0.000266	5563	0.000388	5265.8	0.000468	5220.1	0.000388	5082.5	0.000322	3823.6	0.000388	3561.9	0.000322	3514.7	0.000266	3513.3	0.000266	4104	0.000322
rc_AI230228_at	6449.4	0.000219	4823.4	0.000219	3460.9	0.000219	4820.1	0.000266	5377.9	0.000219	5876.7	0.000219	5774.8	0.000219	4881.8	0.000219	4105.7	0.000219	3520.5	0.000266	2192	0.000388	3310.1	0.000219	2756.5	0.000219	2461	0.000266	5115.2	0.000219	3331.8	0.000219	4316	0.000322	5050	0.000219	3602.2	0.000219	3342.6	0.000219	2900.3	0.000219	3110.3	0.000219	3575.8	0.000219
rc_AI230406_at	13277.8	0.000219	13117.5	0.000219	8951.3	0.000219	12644.9	0.000219	11411.8	0.000219	11766.7	0.000219	11975.8	0.000219	15652.2	0.000219	12900.2	0.000219	12342.8	0.000219	9196.2	0.000219	10751.5	0.000219	6653.9	0.000219	7627.6	0.000219	13575.7	0.000219	6900	0.000219	11783.7	0.000219	13548.4	0.000219	9693.6	0.000219	11185.2	0.000219	10281.4	0.000219	10595.6	0.000219	7932.3	0.000219
M91589_at	249.6	0.138765	226.1	0.138765	19.8	0.715253	242	0.250724	155.7	0.284747	288.8	0.060419	264.4	0.089405	339.8	0.11716	235.1	0.175989	89.6	0.438361	66	0.561639	265	0.098054	130.5	0.204022	127.8	0.162935	204.4	0.138765	104.9	0.458816	56.4	0.541184	177.9	0.267463	147.7	0.162935	101.9	0.302547	202.2	0.11716	168.1	0.204022	222.9	0.150527
M24604_at	6719.1	0.000219	5533.1	0.000322	5278.7	0.000266	5887.1	0.000266	6649.7	0.000219	6082	0.000219	6709.5	0.000219	5654.1	0.000322	4565.7	0.000266	5535.3	0.000388	4023.5	0.000322	3832	0.000266	4994.1	0.000322	4419.8	0.000266	5321.1	0.000266	2104.2	0.000388	5992.9	0.000219	6198.8	0.000322	6812.1	0.000266	6895.7	0.000266	5906	0.000266	7916	0.000219	6633.6	0.000266
M24604_g_at	2641.4	0.002617	2101.5	0.000959	2183.8	0.002617	2853.4	0.003585	2507	0.001141	2226.1	0.000805	2787	0.000673	2164.7	0.002617	1731.1	0.001602	1912.9	0.003585	1845.2	0.00418	1645.7	0.000805	1818	0.000805	1927.9	0.000805	1992.3	0.002228	988.2	0.00418	2261.6	0.003585	2395.6	0.002617	3536	0.000673	2744.6	0.000562	2772.7	0.000562	3508.6	0.000388	3134.2	0.000468
rc_AA818726_at	682.1	0.003067	699.5	0.002617	703.8	0.002617	631	0.006532	678.3	0.000468	711.4	0.000673	753.2	0.000959	831	0.00418	788	0.001141	828.1	0.007543	531.5	0.017001	672	0.000673	535.8	0.001892	597.6	0.000959	844.5	0.003585	525.7	0.00418	818.7	0.002617	765.5	0.002617	605.3	0.005643	635.2	0.001602	498.2	0.003585	701.5	0.000805	503.3	0.002228
rc_AA893328_at	2251.1	0.000388	1985.9	0.000266	1547.8	0.000673	1490.7	0.000388	2258.9	0.000322	3016.6	0.000266	3376.2	0.000388	1993	0.000388	1855.6	0.000266	1685.2	0.000266	1321.9	0.001354	1930.3	0.000388	1975.3	0.000322	2274.9	0.000387	2119.1	0.000388	1205.7	0.000388	1945.2	0.000219	2435.8	0.000388	2497.7	0.000219	2301	0.000322	2364.3	0.000219	2119.8	0.000388	2214.7	0.000219
rc_AI102505_at	25492.3	0.000562	20148.4	0.000562	15836.9	0.000673	29261.5	0.000562	20652.9	0.000388	17450.8	0.000673	18912.9	0.000673	25677.8	0.000562	20935	0.000562	21327.2	0.000562	22297.6	0.000673	18786.5	0.000468	18419.4	0.000673	16583.2	0.000468	21489.6	0.000673	22973.7	0.000468	19887.4	0.000673	18789.9	0.000673	15826	0.000673	17200.3	0.000673	14004.9	0.000562	13570.4	0.000468	14423.9	0.000805
rc_AI102505_g_at	38131	0.000219	32444.8	0.000219	26767.1	0.000219	43557.8	0.000219	33740	0.000219	26176	0.000219	29347.6	0.000219	39136.5	0.000219	31995	0.000219	32699.6	0.000219	36715	0.000219	29647.5	0.000219	27647.9	0.000219	28858	0.000219	34374.5	0.000219	34037.3	0.000219	32458.3	0.000219	31143.5	0.000219	25610	0.000219	28318.2	0.000219	22464.1	0.000219	24198.5	0.000219	22746.8	0.000219
L00981mRNA#2_at	34.5	0.933135	47.1	0.824011	34.4	0.88284	54.4	0.88284	25.1	0.92617	34.4	0.892699	30.6	0.933135	44.5	0.918663	36	0.910595	54.2	0.951005	90.5	0.910595	39.5	0.901946	27.1	0.939581	28.5	0.910595	42.2	0.901946	48.4	0.901946	36.1	0.94553	33.8	0.901946	36.2	0.92617	33.4	0.892699	26.4	0.861235	25.7	0.901946	29	0.892699
rc_AA892248_at	30336	0.000266	22754	0.000266	17694.9	0.000266	27277	0.000266	21966.3	0.000266	26560	0.000266	24437.5	0.000266	25355.6	0.000266	21317.7	0.000266	17539.4	0.000266	18983.8	0.000266	21782.3	0.000266	20187	0.000266	20575.2	0.000266	24568.2	0.000266	21791.2	0.000266	23301.5	0.000266	26396.5	0.000266	20987	0.000266	21938.8	0.000266	22400.5	0.000266	21576.3	0.003585	19054.6	0.000266
rc_AA892248_g_at	31122.2	0.000219	25692.9	0.000219	17853.9	0.000219	28609.5	0.000219	23987.5	0.000219	26923.1	0.000219	25140.5	0.000219	29991.5	0.000219	25836.6	0.000219	20918.2	0.000219	21938.1	0.000219	24818.8	0.000219	22362.4	0.000219	23266.9	0.000219	26541.2	0.000219	27309.9	0.000219	25251.6	0.000219	27265.6	0.000219	22317.8	0.000219	24841.9	0.000219	25079.4	0.000219	23063.2	0.000219	20498.3	0.000219
rc_AA819643_at	241.1	0.014937	200.2	0.007543	189.6	0.00418	156.9	0.066865	316.6	0.003067	335.8	0.000673	253.3	0.000562	173.7	0.043968	170.3	0.017001	196.2	0.043968	135.2	0.234557	208.1	0.001602	209.1	0.003067	200	0.008689	167	0.008689	162.9	0.011447	214.4	0.060419	199.6	0.011447	224.8	0.006532	246.4	0.005643	230	0.000562	143.9	0.000805	165.4	0.00418
rc_AI236601_at	5870.9	0.000266	4506	0.000266	4382.3	0.000266	5333.2	0.000266	5580.5	0.000219	6375.3	0.000266	6098.1	0.000266	7200.9	0.000266	6875.1	0.000219	5824.6	0.000266	5670.7	0.000219	6885.7	0.000219	5649	0.000266	6242.5	0.000219	5871.5	0.000219	6054.5	0.000266	5383.3	0.000219	6886.8	0.000219	5663.9	0.000266	6488.3	0.000219	5145.7	0.000322	5060.7	0.000219	5773	0.000266
rc_AA900199_s_at	6744.9	0.000219	4659.4	0.000219	5973.9	0.000219	7205.2	0.000219	6988.3	0.000219	9375.4	0.000219	8374.3	0.000219	6990.5	0.000219	7337	0.000219	6565.6	0.000219	6373.5	0.000219	9215.5	0.000219	7862.8	0.000219	8244.5	0.000219	5003.7	0.000219	5166.8	0.000219	4926.3	0.000219	6561.8	0.000219	7634.4	0.000219	8746	0.000219	9027.6	0.000219	7239.3	0.000219	8028.6	0.000219
rc_AI235358_at	8604.7	0.000219	5267.8	0.000322	6884	0.000219	8264.3	0.000388	8495.7	0.000322	8294.1	0.000219	8447.1	0.000219	7934.2	0.000388	7060.8	0.000266	6646.2	0.000322	5337.1	0.000468	4331.7	0.000219	6663.8	0.000388	8201.9	0.000219	6594.5	0.000266	6064.7	0.000219	5153	0.000388	8799.5	0.000388	7875	0.000219	6826.2	0.000219	8015.8	0.000219	7390.8	0.000219	7874.3	0.000219
rc_AI233365_at	8144.9	0.000219	5726.4	0.000219	6798.2	0.000219	8632.2	0.000219	7613	0.000219	8289	0.000219	7784.6	0.000219	9196.8	0.000219	8076.4	0.000219	7562.5	0.000219	7962.7	0.000219	7720.3	0.000219	8003.9	0.000219	8420.3	0.000219	7051.4	0.000219	6897.6	0.000219	7287.9	0.000219	8513.4	0.000219	7452.4	0.000219	9944.5	0.000219	7985.7	0.000219	7279.5	0.000219	8673.2	0.000219
rc_AI136977_at	1190.4	0.013092	1006.9	0.004863	1176.6	0.017001	1447	0.031336	1028.6	0.005643	1569.5	0.003067	1346.8	0.004863	1133.3	0.02786	1096.3	0.005643	1119.6	0.014937	1342.3	0.021866	1583.5	0.00418	1216.8	0.007543	1058.3	0.00418	1328.3	0.009985	1212	0.019304	1263.7	0.009985	1469	0.009985	1170	0.007543	1291	0.013092	1143.5	0.005643	807.8	0.009985	1315.9	0.006532
rc_AI136977_g_at	1264.5	0.000219	879.7	0.000219	1110.3	0.000219	1529.6	0.000266	1124.7	0.000266	1197.5	0.000219	1031.5	0.000219	1427.9	0.000322	1347.6	0.000219	1318.6	0.000266	1220.1	0.000219	965.5	0.000468	942.2	0.000219	955.9	0.000219	1065.2	0.000673	799.7	0.000562	792.1	0.000219	1182.4	0.000219	1021.8	0.000388	962.5	0.000266	810.7	0.000219	825.3	0.000266	864.3	0.000266
rc_AI231547_at	1365.5	0.000322	1593.5	0.000468	1324.4	0.000322	1414.5	0.000562	1323.7	0.000673	1335.5	0.000219	1292.7	0.000219	1643.2	0.000673	1429.6	0.000322	1809.8	0.000388	1929.2	0.000388	1391.4	0.000219	1322	0.000266	1078.7	0.000219	1669.8	0.000959	1552.9	0.000959	2170.1	0.000673	1716.6	0.000322	1280.5	0.000219	1407.3	0.000388	1284	0.000219	1126.6	0.000468	1460.5	0.000673
rc_AA893711_at	252.6	0.162935	192.6	0.162935	188.9	0.284747	282.8	0.127645	207.5	0.107301	279	0.060419	214.6	0.107301	273.4	0.081337	129.7	0.234557	241.2	0.138765	102.3	0.339558	213.7	0.098054	265.5	0.138765	204.6	0.07383	313.8	0.107301	299.7	0.138765	340.6	0.107301	280.3	0.204022	225.2	0.138765	211.9	0.150527	158.2	0.11716	205.9	0.035163	221.9	0.11716
rc_AA817987_f_at	143.1	0.250724	207.3	0.189687	188.8	0.11716	141.9	0.397994	172	0.267463	166.1	0.05447	160.8	0.107301	224.7	0.098054	196.8	0.066865	235.5	0.284747	130.4	0.418069	133.7	0.127645	174.9	0.127645	124.8	0.098054	248.5	0.189687	212.1	0.218983	308.1	0.175989	235.9	0.175989	138	0.32083	141.7	0.267463	170.2	0.060419	932.3	0.006532	136.2	0.089405
rc_AI176308_at	5622.9	0.000219	4557.5	0.000219	3620.7	0.000219	5787.2	0.000219	4997.4	0.000219	5215.8	0.000219	5083.9	0.000219	4745.3	0.000219	4737.1	0.000219	3971.8	0.000219	3363.7	0.000266	4161.8	0.000219	3780.8	0.000219	4341.5	0.000219	4189.8	0.000219	3850.5	0.000219	3706.2	0.000219	5112.9	0.000219	4156.6	0.000219	5079	0.000219	5086.4	0.000219	3871.5	0.000219	4040.4	0.000219
rc_AA817764_at	384.7	0.418069	112.1	0.581931	91.7	0.749276	364.6	0.541184	292.9	0.438361	130	0.64131	116.3	0.67917	167.2	0.602006	239.9	0.52062	374.7	0.458816	509.6	0.458816	183.5	0.541184	124.1	0.581931	99.9	0.47938	148.2	0.621816	265.9	0.458816	227.7	0.64131	283.3	0.541184	181.7	0.660442	296.2	0.397994	179.1	0.52062	95.9	0.5	98.6	0.715253
rc_AI232321_at	1840.3	0.000219	1237.8	0.000219	1006	0.000219	1572.7	0.000266	1519	0.000219	1857.5	0.000219	1638.5	0.000219	1515.4	0.000219	1462.8	0.000219	1079.6	0.000322	1329	0.000562	1461.6	0.000219	1290.5	0.000219	1389.2	0.000219	1130.6	0.000219	1319.7	0.000266	1099.7	0.000266	1300.3	0.000219	1233.8	0.000219	1401.3	0.000219	1319	0.000219	1192.7	0.000219	1251	0.000219
rc_AI169708_s_at	54.6	0.581931	66.7	0.602006	29.8	0.810313	123.9	0.204022	54.4	0.47938	71	0.339558	73.3	0.043968	109.8	0.35869	11.5	0.715253	16.2	0.697453	15.3	0.918663	20.8	0.378184	102.1	0.302547	61.4	0.47938	166.8	0.189687	114.1	0.397994	73.6	0.35869	43.5	0.5	96.3	0.175989	54.3	0.397994	38.9	0.378184	34	0.35869	47.1	0.397994
rc_AA818226_s_at	38752.9	0.000322	27038.2	0.000388	29235.6	0.000805	41051.6	0.000562	34849.9	0.000266	29542	0.000468	27189	0.000562	40939.5	0.000266	33928.5	0.000322	30270.3	0.000468	39107	0.000388	24961.2	0.000266	28240.6	0.000322	29601.2	0.000266	37859	0.000322	38547.4	0.000388	37038.6	0.000322	38316	0.000322	26630.4	0.000266	35744.9	0.000266	28800.1	0.000322	28238.7	0.000266	28011.4	0.000266
K02814_at	277.8	0.267463	97.1	0.35869	232.1	0.339558	401.1	0.284747	204.7	0.175989	159.7	0.11716	199.3	0.127645	194.5	0.35869	222.9	0.234557	211.1	0.339558	102.6	0.561639	94.1	0.302547	188.3	0.250724	133.5	0.234557	302.2	0.218983	129	0.378184	82.6	0.418069	269.5	0.302547	196.2	0.189687	195.4	0.218983	46.5	0.35869	195.7	0.204022	190.5	0.127645
K02814_g_at	134.4	0.250724	115.6	0.250724	125.3	0.234557	167.3	0.418069	140.3	0.218983	128	0.284747	110.2	0.302547	101.9	0.378184	75.8	0.418069	140	0.35869	76.8	0.541184	83.3	0.302547	92.4	0.32083	117.8	0.218983	71.4	0.458816	148.5	0.339558	219.1	0.127645	214.2	0.175989	111.9	0.284747	122.5	0.267463	67.5	0.397994	90.8	0.234557	103.6	0.284747
X07365_s_at	3524.1	0.000219	3210.8	0.000266	3848.3	0.000219	4328.7	0.000388	3914.7	0.000388	4937.6	0.000219	5586	0.000219	1328	0.006532	1953.4	0.000266	1746.6	0.000673	1256.2	0.013092	1255.5	0.000673	1262.7	0.000805	1854.7	0.000388	10578.5	0.000266	10744.5	0.000266	8367.9	0.000322	7935.6	0.000266	8935.2	0.000266	8189	0.000266	9252.1	0.000219	9502.2	0.000266	9305.2	0.000219
rc_AA942685_at	4465.6	0.000388	4768.9	0.000322	5103.1	0.000322	5357.9	0.000388	5132.9	0.000322	4988.6	0.000388	5683.5	0.000266	7241.2	0.000322	5773.8	0.000266	5169.4	0.000388	5943.1	0.000388	5887.3	0.000266	6241	0.000322	5691.3	0.000266	5308.8	0.000322	5535.5	0.000266	5414.2	0.000562	5411.3	0.000322	5067.2	0.000388	4145.6	0.000322	5571.8	0.000219	5033.4	0.000322	5840.7	0.000266
rc_AA892041_at	8846	0.000266	8263.1	0.000266	8586.2	0.000266	9679.4	0.000266	8828.6	0.000219	9395.1	0.000266	11020.2	0.000266	6749.6	0.000266	6507.3	0.000266	4971.1	0.000322	6074	0.000388	6081.9	0.000266	6389.4	0.000266	5993.1	0.000266	8105.6	0.000266	7546.9	0.000322	7304	0.000266	6667.9	0.000266	6897.4	0.000266	6252	0.000266	7305.2	0.000266	6957.8	0.000266	7648.8	0.000266
rc_AA892532_at	9485.8	0.000219	8089.7	0.000266	8612.6	0.000219	9093	0.000388	9955.2	0.000219	9885.1	0.000219	11253.1	0.000219	10928.4	0.000219	9803.3	0.000219	8164.1	0.000219	10111.6	0.000219	9305.2	0.000219	8765.3	0.000219	8013.4	0.000219	8896.2	0.000266	8931	0.000266	8239.4	0.000388	7711.8	0.000266	8486.8	0.000219	7489.1	0.000219	9138	0.000219	7676.4	0.000219	8287.1	0.000388
rc_AA875594_s_at	17129.5	0.000219	15103.5	0.000219	15540.6	0.000219	19816.5	0.000219	18346.3	0.000219	16946.4	0.000219	16807.9	0.000219	22106.9	0.000219	18659.2	0.000219	16794.4	0.000219	18502.2	0.000219	13529.7	0.000219	18721.3	0.000266	18031.6	0.000219	17984.5	0.000219	18282.1	0.000219	17404.1	0.000219	15605.3	0.000219	16746.2	0.000219	15153.2	0.000219	15515.4	0.000219	14538.4	0.000219	16507	0.000219
rc_AI228738_s_at	22930.7	0.000219	18204.9	0.000219	16983.8	0.000219	23963.4	0.000219	24330.5	0.000219	19779.6	0.000219	19643.6	0.000219	24653.9	0.000219	22586	0.000219	20651	0.000219	22992.6	0.000219	21209.1	0.000219	21021.9	0.000219	19606.3	0.000219	19271	0.000219	21581.6	0.000219	20282	0.000219	23804.8	0.000219	18885.6	0.000219	17468.2	0.000219	17554.3	0.000219	16092.4	0.000219	19633.2	0.000219
rc_AA875268_at	5595.3	0.000322	4730.5	0.000388	5540.7	0.000322	5369	0.000388	6409.8	0.000266	5539.9	0.000322	6043.5	0.000322	8020.5	0.000266	6305.7	0.000266	6784.8	0.000219	7793.5	0.000468	7352.8	0.000266	7431.2	0.000266	6213.8	0.000219	7237.6	0.000388	7134.1	0.000322	8016.3	0.000322	7265.8	0.000266	6723.8	0.000266	6207	0.000266	6561.7	0.000266	6544.6	0.000266	7177.6	0.000266
rc_AI229497_at	5091.7	0.000219	3350.3	0.000219	4157.1	0.000219	4565.9	0.000219	4936.7	0.000219	4830.6	0.000219	5188.1	0.000219	6040.1	0.000219	5341.9	0.000219	5145.8	0.000219	4999	0.000219	5352	0.000219	5575.2	0.000219	4843	0.000219	4875.4	0.000219	4833.7	0.000219	4911.3	0.000219	4938.1	0.000219	5088.8	0.000219	3934.3	0.000219	5342.9	0.000219	4610.1	0.000219	5157.9	0.000219
rc_AA875327_at	3745.8	0.000468	2595.7	0.000468	5210.5	0.000388	4522.5	0.000322	3036.4	0.000805	3243.4	0.000322	4201.7	0.000219	3828.3	0.000388	3528.2	0.000322	3722	0.000673	4573.8	0.000468	4990.5	0.000266	3526.6	0.000468	3322.1	0.000266	3760.1	0.000468	4369.9	0.000468	4737	0.000388	4329.6	0.000266	4779.8	0.000219	2582.4	0.000219	4324.7	0.000219	2497.5	0.000219	2932.3	0.000266
rc_AA875327_g_at	8765.7	0.000219	5845.9	0.000266	8094.7	0.000219	8159	0.000219	8438	0.000219	8636.9	0.000219	9449.4	0.000219	10945.8	0.000219	8962.6	0.000219	9752.9	0.000219	9914.1	0.000219	10442.1	0.000219	9089.9	0.000219	8564.2	0.000219	9855.9	0.000219	8808.8	0.000219	9490.9	0.000219	9206.4	0.000219	9357.3	0.000219	7730.1	0.000219	8987	0.000219	7690.1	0.000219	8735.4	0.000219
rc_AI180108_at	6510.4	0.000219	4112.6	0.000219	6434.4	0.000219	5287.3	0.000219	5728.3	0.000219	6025.9	0.000219	6226.6	0.000219	7293.3	0.000219	6466.7	0.000219	6904	0.000219	5603.3	0.000219	5661.3	0.000219	5995.8	0.000219	4577.1	0.000219	6592.4	0.000219	5826.5	0.000219	6561.2	0.000219	6620.7	0.000219	6692.8	0.000219	4462.1	0.000219	5904.7	0.000219	4362.9	0.000219	5587.5	0.000219
rc_AA875471_at	264.3	0.098054	292.4	0.089405	300.4	0.07383	255.4	0.284747	334.3	0.05447	365.9	0.035163	410.4	0.019304	406.7	0.066865	412.9	0.031336	410.3	0.089405	381.6	0.189687	413.4	0.024711	395.5	0.039365	308.8	0.035163	469.9	0.048995	373.4	0.127645	463.5	0.07383	341.5	0.107301	514.2	0.019304	267.9	0.048995	378.9	0.024711	261.3	0.039365	364.1	0.048995
rc_AA875639_at	527.3	0.019304	479.8	0.019304	460.7	0.014937	625.4	0.035163	448.3	0.02786	555.6	0.013092	593.9	0.007543	605.2	0.031336	468.4	0.031336	651.2	0.021866	599.9	0.081337	508.9	0.014937	562.6	0.009985	367.6	0.021866	555.3	0.039365	675.6	0.019304	688.9	0.021866	617.2	0.02786	531	0.031336	417.8	0.021866	528.9	0.003585	397.2	0.014937	572.4	0.011447
rc_AA926149_at	79.4	0.5	14.4	0.660442	89.2	0.267463	86.3	0.52062	11.9	0.824011	96.5	0.458816	15.2	0.561639	63	0.5	23.8	0.438361	112.3	0.302547	58.2	0.67917	18.7	0.458816	11.8	0.541184	11	0.697453	32.1	0.581931	113.6	0.418069	137.7	0.397994	109.5	0.438361	14.2	0.67917	19.6	0.458816	36.6	0.418069	15.8	0.561639	51.4	0.438361
rc_AA926149_g_at	2366.9	0.000219	1892.9	0.000219	1010.5	0.000266	1726	0.000219	2140.3	0.000219	3110.6	0.000266	2857.5	0.000266	2055.4	0.000219	1966	0.000219	1498.6	0.000219	1254.1	0.000322	2193.8	0.000266	1961.8	0.000219	1023.6	0.000266	1944.3	0.000266	1679.2	0.000266	1841.8	0.000219	2043.2	0.000219	2197.6	0.000219	1659.7	0.000266	2165.9	0.000266	2206.6	0.000266	2272.1	0.000266
rc_AA866240_i_at	606.2	0.01416	525.5	0.023926	439.1	0.018555	623.3	0.030273	517.5	0.023926	569.2	0.01416	468.6	0.018555	631.8	0.023926	413.7	0.030273	788	0.01416	682.9	0.030273	492	0.030273	480.5	0.023926	340.1	0.018555	521.8	0.023926	673.5	0.023926	694.5	0.018555	650.2	0.01416	550.2	0.018555	443.7	0.018555	429.5	0.023926	310.3	0.01416	492.9	0.018555
rc_AA866240_f_at	562.2	0.021866	487.4	0.014937	314.4	0.024711	712.2	0.009985	463.8	0.017001	474.9	0.031336	461.7	0.024711	631	0.021866	408.6	0.009985	600.7	0.019304	483	0.017001	568.6	0.031336	414.6	0.017001	383.6	0.024711	639.5	0.011447	437.6	0.021866	675.6	0.009985	523.5	0.00418	518	0.017001	642.3	0.019304	368.9	0.017001	387.5	0.014937	555.3	0.019304
rc_AA874919_at	579.5	0.000805	434.4	0.002617	369.7	0.001892	443.8	0.001892	525.2	0.001141	778.7	0.000468	774	0.000468	585.1	0.001602	566.1	0.000673	598.2	0.003067	405.1	0.007543	526.5	0.000468	451.4	0.000959	504.2	0.000959	557.3	0.001892	155.8	0.039365	400.4	0.001892	369.1	0.001354	643.2	0.001141	433.5	0.000805	628.9	0.000468	575.4	0.000468	533.9	0.000805
rc_AA874919_g_at	512.7	0.007543	358.8	0.035163	345	0.017001	443.2	0.048995	349.9	0.019304	410.1	0.008689	400	0.00418	613.9	0.019304	361.2	0.021866	406.5	0.138765	390.6	0.204022	382.2	0.006532	403	0.048995	363	0.007543	500.6	0.02786	149.4	0.107301	388.9	0.07383	422.8	0.024711	482.1	0.019304	453.5	0.007543	386.8	0.002617	447.7	0.003585	325.7	0.009985
rc_AI103838_at	50.1	0.581931	31	0.541184	98	0.418069	74.7	0.581931	110.5	0.339558	9.8	0.861235	27.8	0.732537	32.4	0.67917	29.1	0.732537	142.5	0.302547	173.9	0.458816	10.8	0.88284	25.6	0.64131	9.8	0.88284	39	0.602006	59.9	0.541184	20.2	0.749276	28.9	0.660442	46.1	0.749276	16.6	0.795978	10.4	0.781017	8.1	0.951005	20.5	0.715253
rc_AI103838_g_at	411.5	0.019304	380.7	0.024711	366.7	0.02786	383.1	0.107301	322.8	0.007543	450.3	0.004863	413.7	0.008689	371.5	0.107301	312.9	0.019304	274.8	0.138765	303.2	0.189687	258.7	0.043968	241.3	0.039365	217.1	0.048995	497.5	0.035163	238.5	0.081337	276.5	0.089405	391	0.024711	354.9	0.039365	423.3	0.007543	376.3	0.009985	844.6	0.07383	482	0.005643
rc_AA875107_at	7127	0.001141	5446.5	0.000959	5935.1	0.001354	7445.3	0.001354	6890.7	0.000673	6316.1	0.000959	6309.2	0.000959	6991.6	0.000805	5639.6	0.000562	5556.1	0.000805	5932.3	0.000959	5655.6	0.000562	4934.2	0.000673	5288.3	0.000805	5386.5	0.000959	3962.3	0.000805	6380.7	0.000959	7196.2	0.001141	5395	0.000805	6364.7	0.000959	5850.2	0.000673	4959	0.000805	5506.9	0.001141
rc_AI176546_at	33702.2	0.000219	23025.2	0.000219	22543.3	0.000219	30587.7	0.000219	25238.1	0.000219	29084.3	0.000219	29409	0.000219	29761.5	0.000219	27360.1	0.000219	24810.6	0.000219	25161.8	0.000219	26287.2	0.000219	24911.6	0.000219	24354.2	0.000219	31308.8	0.000219	22271.7	0.000219	28201.5	0.000219	30183.7	0.000219	28166	0.000219	27140	0.000219	30688.8	0.000219	24185.8	0.000219	27706.8	0.000219
rc_AA924542_s_at	830.6	0.003067	1140.2	0.005643	764.9	0.014937	1244.1	0.02786	775.1	0.003067	665.3	0.003585	782.2	0.002228	822.7	0.003585	661	0.001354	928.2	0.007543	849.5	0.009985	1006.7	0.003585	1117.8	0.008689	742.8	0.002617	868	0.00418	838.8	0.011447	927.5	0.003067	588.5	0.003585	789.4	0.002228	545.1	0.003067	526.9	0.001892	532.2	0.002228	616.3	0.003067
rc_AI137862_s_at	3322.4	0.000805	3196.8	0.000673	2251.7	0.001141	3851.1	0.001141	2684	0.000562	2690.7	0.000673	2802	0.000673	3590.6	0.000959	2695.3	0.000562	2938.3	0.000805	3234.1	0.001602	3152.8	0.000562	2836.6	0.000562	2607.2	0.000388	3624.1	0.000388	3374.4	0.000673	3682.2	0.000562	3963.7	0.000562	3393.4	0.000673	3269.7	0.000562	2867.9	0.000468	2170.9	0.000388	2872.5	0.000673
rc_AI171630_s_at	1854.5	0.000266	1457.9	0.000388	1230.1	0.000805	1475.5	0.000673	1492.4	0.000266	1738.4	0.000468	1927.8	0.000562	1811	0.000219	1733.8	0.000219	1405.3	0.000266	1352.8	0.000266	1895.6	0.000219	1411.9	0.000266	1585	0.000219	1979.6	0.000673	1499.2	0.000673	1607.7	0.000322	2144.9	0.000562	1779	0.000805	1886	0.000468	1958.9	0.000673	1314.5	0.000673	1634	0.000805
U73142_at	288.5	0.004863	326.8	0.006532	175.2	0.02786	285.2	0.043968	236.3	0.021866	429	0.001141	386.4	0.001354	249.5	0.009985	359.5	0.002228	271.4	0.013092	146.7	0.07383	381.4	0.005643	339.2	0.001602	322.7	0.006532	331.2	0.008689	292.7	0.019304	368.1	0.006532	417.6	0.00418	425.8	0.002617	384.3	0.001892	495.4	0.000673	360	0.001602	319.6	0.003067
U73142_g_at	2021.9	0.001354	2171.8	0.001892	1448.3	0.004863	2448.3	0.003585	2162.9	0.001602	2121.1	0.001602	2443	0.001141	3079.9	0.001602	2615.6	0.001892	2159.7	0.001602	2649.5	0.003585	2119.9	0.002617	2213.2	0.001141	2145.5	0.000959	2140.3	0.002617	2396.4	0.001892	2229.7	0.001602	2192.1	0.002228	1791	0.002228	1782.5	0.002228	1674.9	0.001892	1365	0.002617	1643.7	0.001892
rc_AA893185_at	5156.6	0.000219	4034	0.000219	3791.9	0.000219	5117.9	0.000219	4980.8	0.000219	5000.8	0.000219	5163.4	0.000219	5599.4	0.000219	5333.7	0.000219	4844.2	0.000219	5142	0.000219	6162.1	0.000219	5403.7	0.000219	5731.7	0.000219	4470.3	0.000219	4777.8	0.000219	4641.8	0.000219	5188.6	0.000219	4576.5	0.000219	5265	0.000219	4871.2	0.000219	4710.4	0.000219	4917.8	0.000219
rc_AA799479_at	152.8	0.302547	216.1	0.339558	67.3	0.541184	99.2	0.397994	191.6	0.250724	65.3	0.378184	164.8	0.339558	255.5	0.378184	132.3	0.438361	331	0.302547	122.1	0.458816	72.9	0.35869	147.8	0.458816	143.6	0.234557	195.5	0.47938	102.6	0.5	52.2	0.581931	229.2	0.35869	70.7	0.581931	69.3	0.378184	123.7	0.234557	44.4	0.397994	32.3	0.602006
rc_AA799479_g_at	6418.9	0.000805	4480.2	0.000805	6614.1	0.001141	8459.2	0.001354	7139.7	0.000805	6905.8	0.000959	6673.5	0.000959	7048.1	0.000805	5833.2	0.000959	6461.1	0.000959	7099.5	0.000959	5864.9	0.001141	6174	0.000805	6240.7	0.000805	5736.1	0.002228	5465.2	0.001892	5493.9	0.001602	6323.4	0.001602	5369.5	0.001354	6351.3	0.001141	5943.7	0.000959	5140.9	0.000959	5329.9	0.001892
rc_AA851379_at	898.3	0.127645	762.5	0.11716	386.7	0.250724	1103.5	0.089405	861.8	0.060419	929.8	0.07383	859.1	0.138765	942.8	0.098054	751.9	0.127645	763.6	0.127645	897.6	0.32083	704.2	0.05447	924	0.107301	904.4	0.05447	766	0.138765	806.4	0.107301	824.8	0.138765	648.2	0.204022	514.5	0.218983	925.6	0.048995	821.8	0.081337	733.7	0.07383	690.9	0.11716
rc_AA851403_at	707.5	0.060419	740.5	0.11716	819.4	0.098054	1044.7	0.107301	713.8	0.081337	709.5	0.089405	671	0.107301	1095.3	0.07383	714.5	0.107301	825.9	0.138765	1122.4	0.05447	943.5	0.07383	826	0.089405	782.2	0.060419	733.6	0.150527	950.3	0.081337	1039.7	0.107301	966.8	0.089405	768.9	0.11716	907.2	0.066865	663.5	0.066865	537.1	0.081337	960.9	0.089405
rc_AA851403_g_at	13156.7	0.000219	10294.7	0.000219	11313.8	0.000219	12369.6	0.000219	12752.3	0.000219	12015.4	0.000219	11833.8	0.000219	13764	0.000219	12063.1	0.000219	11020.1	0.000219	11866.8	0.000219	12538.2	0.000219	12048.6	0.000219	12548.1	0.000219	10357.7	0.000219	11688.1	0.000219	10865.1	0.000219	13248.9	0.000219	10275.5	0.000219	12506.1	0.000219	10583	0.000219	9849.4	0.000219	10997.6	0.000219
rc_AA964320_at	22576.3	0.000219	20684.1	0.000219	23508.7	0.000219	25760	0.000219	22651.8	0.000219	20770.8	0.000219	24708.6	0.000219	28387.8	0.000219	23331.9	0.000219	20656	0.000219	26628.9	0.000219	25186.8	0.000219	23909.4	0.000219	23076.7	0.000219	21319.7	0.000219	22667.2	0.000219	22357.7	0.000219	21339.3	0.000219	21306.1	0.000219	18546.2	0.000219	21418.1	0.000219	20188.5	0.000219	21420.7	0.000219
rc_AA999168_at	434.4	0.302547	270.2	0.378184	138.1	0.5	362.2	0.438361	413.9	0.089405	365.6	0.218983	465.3	0.204022	373.9	0.284747	551.2	0.107301	296.4	0.397994	421.2	0.378184	490.6	0.175989	471.6	0.218983	343.1	0.175989	201.2	0.52062	454.9	0.284747	160	0.52062	227.1	0.458816	280.9	0.32083	95.4	0.52062	266.3	0.284747	208.4	0.32083	145.2	0.5
rc_AI009390_at	6982.4	0.000219	6946.9	0.000219	6722.3	0.000219	8311	0.000219	7791.4	0.000219	7470.3	0.000219	8071	0.000219	8653.3	0.000219	6897.1	0.000219	6318.7	0.000219	7155.6	0.000219	7259.8	0.000219	7079.2	0.000219	6333	0.000219	6526	0.000219	7127.6	0.000219	6964.9	0.000219	5931.4	0.000219	5976.6	0.000219	5749.2	0.000219	7184.8	0.000219	6518.5	0.000219	6270	0.000219
rc_AI230778_at	1714.3	0.001892	1373.3	0.001602	1458.9	0.002228	1847.9	0.009985	1718.4	0.001354	1666.2	0.001892	1639.4	0.001892	1895.4	0.001602	1732.3	0.001141	1643.5	0.002228	2209.5	0.002617	1523.6	0.001602	1765.9	0.001141	1354.4	0.001354	1845.4	0.002617	2190.1	0.001892	1659.4	0.003067	1462.6	0.002228	1489.4	0.002228	1352.2	0.001892	1391.2	0.001602	1295.6	0.001602	1415.6	0.003585
rc_AI045249_at	443.1	0.024711	433.5	0.035163	396.5	0.014937	637.8	0.031336	419.3	0.013092	452.1	0.007543	593.7	0.008689	438.6	0.014937	528.7	0.003585	505.7	0.07383	516.2	0.098054	403.5	0.006532	337.2	0.066865	379	0.007543	362.5	0.021866	565.1	0.019304	447.7	0.02786	373.2	0.017001	496.4	0.021866	390.2	0.008689	348.7	0.013092	337.5	0.013092	543.7	0.009985
rc_AI234604_s_at	44997.7	0.000219	36180.5	0.000219	37939.8	0.000219	45751.7	0.000219	41824.3	0.000219	33783.1	0.000219	37311.3	0.000219	60249.5	0.000219	45141.8	0.000219	46454.1	0.000219	59582.3	0.000219	41952.8	0.000219	41607	0.000219	38561.5	0.000219	53924.1	0.000219	55207.6	0.000219	50656.6	0.000219	43305.1	0.000219	38618.1	0.000219	37005	0.000219	37202.5	0.000219	36356.6	0.000219	36349.9	0.000219
rc_AA799889_at	2941.2	0.000388	1192.7	0.000468	2098	0.000388	1709.2	0.000468	2673.1	0.000388	3359.4	0.000388	3493.5	0.000388	2751	0.000388	3049.1	0.000388	2281.3	0.000388	2259.5	0.000468	2868.6	0.000388	3288.7	0.000388	2226.8	0.000388	2564.2	0.000388	2272.8	0.000468	2339.3	0.000388	2176.1	0.000388	2979.4	0.000388	1878	0.000388	3180.7	0.000388	2702.1	0.000388	3211.6	0.000388
rc_AI230632_at	3424.4	0.000322	2360.5	0.000388	2879.9	0.000322	3277.9	0.000562	3636.6	0.000322	2914	0.000388	3667.6	0.000322	3210.3	0.000468	3180.9	0.000266	2507.1	0.000673	2198.9	0.000805	2684.5	0.000468	2656.4	0.000388	2405.1	0.000388	4318.6	0.000388	3780.7	0.000562	3559.5	0.000388	2966.3	0.000562	3180.4	0.000388	2622.2	0.000388	2861.3	0.000322	2686.8	0.000388	2929.4	0.000388
rc_AA998683_at	2616.6	0.000673	1847.4	0.001892	1758.1	0.001892	3034.4	0.001892	2603.3	0.001354	2456.5	0.000959	2571	0.001141	3471.1	0.001602	2392.6	0.001892	3082.4	0.001892	2633.5	0.001892	2684.4	0.001141	3063	0.000959	1888.2	0.001602	3687.8	0.001141	3520.3	0.001141	3658.6	0.001354	2850.3	0.001141	3003.3	0.001602	2414.2	0.001141	2213.3	0.000959	1974.2	0.001141	2802.1	0.001892
rc_AA998683_g_at	1406.1	0.002617	819.8	0.004863	1604.7	0.002617	1347.3	0.00418	1613.9	0.003067	1721.5	0.001892	1680	0.000959	1478.4	0.003067	1461.7	0.002617	1818.9	0.00418	1771.9	0.005643	1736.9	0.001141	1582.1	0.002228	1383.3	0.000805	3376.4	0.000959	3845.7	0.000673	4247.1	0.000562	3809	0.000673	3551.4	0.000562	3059.5	0.000388	3607.1	0.000388	3449.9	0.000322	3287.5	0.000673
rc_AI104388_at	1563.8	0.005643	1519	0.011447	1453.1	0.007543	1783.4	0.011447	1458.6	0.003585	1409.3	0.00418	1420.6	0.003585	1615.5	0.02786	1246.3	0.014937	1601	0.031336	1157.1	0.060419	1298.7	0.009985	1373.8	0.014937	1110.2	0.009985	1759	0.013092	1769.5	0.011447	1447.4	0.017001	1376.7	0.011447	1621.1	0.014937	1070.5	0.008689	1301.2	0.009985	1229.6	0.009985	1470	0.014937
rc_AI176658_s_at	3382.7	0.000959	2987.8	0.000805	2816	0.000673	4052	0.001141	3613.6	0.000805	2494	0.000562	2749.4	0.000468	2756.3	0.001602	2204	0.000959	3653.1	0.000673	2549.8	0.001141	2920.9	0.000468	2907.4	0.000805	2581.3	0.000388	4422.5	0.000219	5325.6	0.000219	5171.5	0.000219	3991.1	0.000219	3383.5	0.000219	3412.5	0.000219	3259	0.000219	3255.7	0.000219	4267.8	0.000266
rc_AI105137_s_at	772.3	0.021866	792.2	0.035163	489.2	0.060419	694.3	0.107301	751.4	0.02786	665.7	0.021866	774.9	0.017001	289	0.339558	363.9	0.162935	418.5	0.250724	272.3	0.35869	148.4	0.438361	274.8	0.284747	240	0.138765	496.9	0.175989	417.7	0.189687	538.3	0.189687	379.7	0.189687	418.9	0.150527	380.9	0.150527	294.8	0.189687	281.4	0.189687	353.6	0.234557
rc_AI231778_at	1267.4	0.000322	1000.6	0.000562	940.4	0.000388	1050.6	0.000468	1189.9	0.000388	1226.6	0.000322	1215.7	0.000266	1280.7	0.000468	1024.7	0.000468	853.2	0.000959	714.2	0.000805	877.7	0.000322	898.2	0.000468	630.6	0.000562	1433.9	0.000468	1280.4	0.000805	1164.1	0.000468	1311.8	0.000468	1111.7	0.000388	998.6	0.000322	1033.9	0.000388	1021.4	0.000322	1268.8	0.000388
rc_AI170685_at	8389.9	0.000219	6865.9	0.000219	5351.1	0.000219	7187.1	0.000219	7571.9	0.000219	8857.7	0.000219	9251	0.000219	9434.1	0.000219	8631.7	0.000219	7342	0.000219	6199.1	0.000219	8419.6	0.000219	7493	0.000219	6849	0.000219	7057.7	0.000219	6208.4	0.000219	6707.8	0.000219	7339.7	0.000219	7507.3	0.000219	6749.4	0.000219	7635.3	0.000219	7145.9	0.000219	8123.2	0.000219
rc_AI170685_g_at	5457.7	0.000219	5059.2	0.000219	4073	0.000219	4957.2	0.000219	5280.5	0.000219	5447.2	0.000219	6195.9	0.000219	7009.4	0.000219	5926.7	0.000219	5968.8	0.000219	4943	0.000219	5575.4	0.000219	4944.1	0.000219	5225.6	0.000219	5819	0.000219	3538.4	0.000219	5353	0.000219	5715.9	0.000219	5628.9	0.000219	5182.6	0.000219	5139.7	0.000219	4963.1	0.000219	5010.5	0.000219
rc_AI232307_at	7189.7	0.000322	6063.7	0.000562	6087.1	0.000388	7120.2	0.000562	6587.2	0.000322	6198.3	0.000388	7794	0.000562	9771.6	0.000468	7586.5	0.000562	7692.3	0.000562	6695.2	0.000388	7685.6	0.000468	6192.5	0.000322	6729	0.000322	8332.1	0.000562	2662.5	0.000468	8368	0.000468	7769	0.000468	6556.7	0.000673	7008.7	0.000562	6129.7	0.000562	6996	0.000388	6989.4	0.000468
rc_AI104528_at	6086.8	0.000562	6177.4	0.000805	5337.1	0.000805	7078.1	0.000805	6525.8	0.000673	6024.2	0.000673	6708	0.000673	9437.4	0.000673	8269	0.000388	8214.4	0.000673	7947.9	0.001141	8079.1	0.000562	6604.5	0.000562	7681.1	0.000266	7934.7	0.000959	3270.3	0.000673	6963	0.001141	6860.9	0.000805	6447.6	0.000805	6102.9	0.000673	6133.8	0.000673	6642.8	0.000468	5730.3	0.000805
rc_AI010292_s_at	32269.2	0.000219	24215.6	0.000219	22549.3	0.000219	27700.7	0.000219	22023.8	0.000219	28540.9	0.000219	28577.8	0.000219	29016.3	0.000219	25083.3	0.000219	23544	0.000219	17108.3	0.000219	20669.6	0.000219	19819.9	0.000219	22426.3	0.000219	28088	0.000219	13050.4	0.000219	24523.5	0.000219	26124.1	0.000219	24703.8	0.000219	21885.9	0.000219	28475.4	0.000219	23520.3	0.000219	24550.7	0.000219
rc_AI176726_at	363.7	0.031336	333.9	0.035163	324.5	0.05447	358.2	0.081337	257.8	0.081337	331.7	0.011447	362.1	0.019304	429.5	0.021866	324.8	0.021866	404.8	0.05447	466.6	0.043968	335.9	0.024711	330.6	0.017001	221.4	0.048995	421.9	0.024711	185.5	0.11716	351	0.066865	405.1	0.021866	311.3	0.043968	325.3	0.008689	283.8	0.013092	513.9	0.11716	301.1	0.048995
rc_AI229924_at	856.2	0.031336	653.2	0.060419	470.4	0.039365	655.5	0.05447	539.1	0.02786	663.3	0.019304	484.2	0.035163	826.9	0.031336	608.7	0.019304	649.5	0.081337	644	0.107301	587.3	0.031336	707.5	0.024711	532.4	0.017001	869.8	0.039365	482.5	0.019304	580.4	0.05447	630.9	0.035163	737.9	0.031336	733.6	0.017001	505.9	0.017001	434.6	0.039365	590.7	0.019304
rc_AA819547_at	5796.8	0.000219	4319.4	0.000219	4030.6	0.000219	5336.4	0.000219	5865.3	0.000219	5875.5	0.000219	5681.4	0.000219	4765.6	0.000219	4586.2	0.000219	4682.3	0.000219	4399.3	0.000219	3987.5	0.000219	4631.8	0.000219	4723.6	0.000219	4717.6	0.000219	3074.9	0.000219	4401	0.000219	4996.2	0.000219	4940.1	0.000219	4812.8	0.000219	4960.2	0.000219	4288.3	0.000219	4793.8	0.000219
rc_AA849716_at	30.7	0.956032	37.9	0.933135	16.6	0.992457	32.3	0.985063	35.2	0.918663	12.3	0.990015	12.1	0.978134	25.1	0.983	18.2	0.990015	33.6	0.978134	60.4	0.956032	18.7	0.983	17.8	0.985063	10.3	0.990015	57.1	0.892699	39.6	0.933135	34.8	0.951005	20.1	0.960635	26.2	0.968664	20	0.97214	18.3	0.975289	24.6	0.939581	11.3	0.990015
rc_AI176422_at	319.1	0.005643	463.7	0.003067	414.4	0.004863	520.2	0.006532	392	0.002228	410.9	0.001602	598.2	0.001602	290.7	0.017001	403.1	0.002617	324.2	0.066865	329	0.081337	255.7	0.021866	405.7	0.00868	297.4	0.006532	292.4	0.007543	341.1	0.043968	241.6	0.009985	288.2	0.005643	251.1	0.011447	359.6	0.003585	245.1	0.007543	182.3	0.011447	291.3	0.00418
rc_AI176422_g_at	769.2	0.000468	683.1	0.000468	545.1	0.000959	718.6	0.000805	697.8	0.000468	940.6	0.000266	991	0.000388	514.1	0.001602	500.5	0.000959	399.7	0.00418	454.3	0.005643	578.5	0.000562	522.8	0.000388	480.4	0.000388	605.1	0.002617	524.9	0.000959	492.3	0.002228	523.1	0.001354	561.8	0.001141	546.7	0.000468	566.9	0.000322	463.7	0.000562	521.5	0.000468
rc_AI237007_at	299.9	0.05447	270.9	0.081337	201.1	0.138765	198.4	0.267463	342.5	0.019304	420.1	0.008689	338.1	0.014937	124.4	0.267463	296.1	0.066865	49.3	0.541184	51.5	0.795978	175.6	0.162935	195	0.11716	208.9	0.035163	41.8	0.397994	195.3	0.250724	48.4	0.561639	177.8	0.204022	226.8	0.107301	56.4	0.218983	223.7	0.035163	94.8	0.438361	312.7	0.035163
rc_AA945152_s_at	41725.7	0.000219	31398.4	0.000219	27634.7	0.000219	39724.4	0.000219	31773	0.000219	30960.3	0.000219	29839.4	0.000219	41182.6	0.000219	35781.5	0.000219	31565	0.000219	33533.8	0.000219	32767.8	0.000219	28797.2	0.000219	30263.7	0.000219	35941.7	0.000219	40093	0.000219	35870.1	0.000219	34606	0.000219	28571.2	0.000219	32495.7	0.000219	31531.6	0.000219	29573.4	0.000219	26865.9	0.000219
rc_AI237378_at	6920.4	0.000468	4806.9	0.000562	5432.5	0.000673	8407	0.000562	7623.7	0.000388	6775.9	0.000388	6042.1	0.000468	3312.4	0.001141	3295	0.000959	2941.8	0.001892	2736.5	0.00418	3140.7	0.001354	2603.9	0.001354	2684.4	0.000959	3401.9	0.001602	3581.6	0.001354	3044.5	0.001354	3563.2	0.001354	3247.7	0.001354	3436.4	0.000673	3270.4	0.000959	2673.4	0.000959	3130.8	0.001141
rc_AI171644_s_at	353.8	0.284747	359.5	0.397994	398.6	0.302547	483.6	0.378184	487.1	0.204022	297.5	0.284747	294.3	0.378184	628.8	0.284747	460.3	0.284747	442.3	0.378184	696	0.250724	451.4	0.204022	461.1	0.32083	226.7	0.284747	505.5	0.458816	396.9	0.438361	644	0.32083	447.8	0.35869	386.5	0.47938	481.3	0.378184	187	0.397994	377.8	0.284747	231.7	0.397994
rc_AA924267_s_at	26.8	0.92617	31	0.933135	32.6	0.933135	52.4	0.918663	20.6	0.951005	26.3	0.892699	28.6	0.715253	46.2	0.849473	31.5	0.837065	63.1	0.795978	95.2	0.901946	27	0.872355	29.7	0.795978	19.3	0.918663	28	0.956032	41.9	0.872355	39.5	0.872355	33.7	0.849473	32.4	0.837065	20.9	0.910595	19.4	0.872355	19.2	0.918663	25.8	0.92617
rc_AA997806_at	166.4	0.234557	174.8	0.138765	245.1	0.162935	337	0.234557	231.9	0.150527	261.3	0.089405	291.5	0.07383	115.9	0.339558	236.8	0.218983	279	0.204022	281.8	0.284747	60.6	0.47938	225.6	0.127645	222.4	0.107301	201.9	0.250724	357.3	0.089405	349.6	0.150527	204.3	0.284747	200.6	0.250724	143	0.150527	249.8	0.081337	106.4	0.267463	224.7	0.127645
rc_AA899854_at	790.1	0.001141	700.3	0.001602	717	0.001602	809	0.002617	601.7	0.001354	727.8	0.002228	714.3	0.000959	288.5	0.024711	243	0.017001	226.1	0.014937	297.8	0.066865	232	0.013092	222.1	0.011447	210.1	0.021866	289.3	0.007543	265.4	0.031336	298.2	0.009985	259.3	0.019304	254.2	0.011447	247	0.011447	202.1	0.011447	250.2	0.003585	290.6	0.011447
rc_AA945571_s_at	5.5	0.975289	13.8	0.910595	6.1	0.994357	45.7	0.810313	7	0.939581	26.6	0.97214	35.2	0.47938	14.1	0.94553	6	0.872355	15.9	0.986908	39.8	0.824011	12.5	0.849473	6.8	0.94553	10	0.849473	16.4	0.872355	38.4	0.732537	7.4	0.992457	10.9	0.892699	8.9	0.951005	3.7	0.964837	2.2	0.910595	5	0.92617	5.3	0.956032
rc_AI178835_at	438.3	0.035163	510.6	0.039365	595	0.035163	756.5	0.048995	504.2	0.017001	396.5	0.035163	475.1	0.024711	636.3	0.024711	438.6	0.035163	393.7	0.05447	631.2	0.024711	337.7	0.048995	475.9	0.019304	351.7	0.014937	445.3	0.035163	762.6	0.02786	614.8	0.019304	572.6	0.031336	556.1	0.014937	490.7	0.019304	444.7	0.021866	440.2	0.014937	561.2	0.031336
U18729_at	453.9	0.438361	296.5	0.47938	573.6	0.284747	613.7	0.47938	705.1	0.35869	481.7	0.378184	731.4	0.339558	102.9	0.872355	172	0.660442	127.8	0.795978	136.1	0.872355	88.6	0.872355	89.7	0.849473	131.6	0.67917	231.5	0.5	225.4	0.602006	214.7	0.52062	203	0.561639	178.7	0.561639	158.3	0.541184	120.2	0.602006	124.6	0.602006	159.8	0.64131
X12355_s_at	6302.2	0.000219	5114.5	0.000219	5349.3	0.000219	7006.3	0.000219	6467.3	0.000219	6247.4	0.000219	6757.6	0.000219	7332.9	0.000219	6526.1	0.000266	4158.7	0.000219	4709.2	0.000219	4391.5	0.000219	4391.6	0.000266	4801.9	0.000219	5641.7	0.000219	5321.6	0.000219	4502.9	0.000219	4837.4	0.000266	5075.2	0.000219	4404.6	0.000219	5323.6	0.000219	5472.9	0.000219	5828.5	0.000219
rc_AA944397_at	12267.6	0.000266	10179.8	0.000219	9924	0.000219	12361	0.000219	11814.2	0.000266	11753.5	0.000219	12424.3	0.000219	16767.4	0.000219	14619.2	0.000219	10278.1	0.000219	13020.2	0.000219	11915.9	0.000219	10940.3	0.000219	10349.5	0.000219	12467.8	0.000266	12944.6	0.000219	11155.8	0.000266	11764.4	0.000219	13906.3	0.000219	10247.2	0.000266	13304.3	0.000219	11296.7	0.000219	11316.5	0.000266
rc_AI012589_s_at	16207.6	0.000322	14351.6	0.000322	14838.3	0.000322	18550.8	0.000468	17188.9	0.000266	15340.6	0.000322	16736.6	0.000322	12125.4	0.000673	14035.4	0.000322	13289.1	0.000388	10066.7	0.001354	11403.5	0.000388	10840.1	0.000468	10681.7	0.000322	22062.4	0.000266	22850.7	0.000266	23758.1	0.000219	22958.9	0.000219	17628.1	0.000266	17037.3	0.000266	15847.6	0.000266	15289.4	0.000266	22160.6	0.000266
rc_AA946040_at	10865.2	0.000219	8125.1	0.000219	8650.4	0.000219	8741.4	0.000219	10039.9	0.000219	9513.1	0.000219	10617.3	0.000219	11182.1	0.000219	9996.9	0.000219	9844	0.000219	10739.4	0.000219	10642.7	0.000219	10387.4	0.000219	9154.8	0.000219	9297.7	0.000219	9772.6	0.000219	8941.2	0.000219	8669.4	0.000219	9271.7	0.000219	7969.5	0.000219	9313.7	0.000219	8823.3	0.000219	8983	0.000219
rc_AI104035_s_at	25884.1	0.000219	15966	0.000219	20637.7	0.000219	22585.4	0.000219	23748.1	0.000219	22624.7	0.000219	25256.5	0.000219	27241.6	0.000219	22100.1	0.000219	21964	0.000219	24042.9	0.000219	22715.5	0.000219	21269	0.000219	19285.7	0.000219	22932.8	0.000219	22272.9	0.000219	20271.9	0.000219	21461.3	0.000219	20812.7	0.000219	17063.8	0.000219	24617.7	0.000219	21215.7	0.000219	22033.6	0.000219
D88890_at	14295	0.000219	11773.1	0.000266	14226.5	0.000322	16639.8	0.000322	14037.2	0.000219	15933.3	0.000388	16980.4	0.000322	17354.9	0.000219	15403.8	0.000266	14460.2	0.000266	14414.9	0.000219	15371.4	0.000219	15237.3	0.000219	13231.5	0.000219	13624.5	0.000266	13838.5	0.000266	15656.2	0.000266	16089.4	0.000322	15912.5	0.000322	11766.5	0.000266	15519.4	0.000266	12182.3	0.000219	16377.2	0.000322
Y00404_s_at	6980.4	0.000388	5335.4	0.000673	6096.3	0.000805	8785.3	0.000805	6459.1	0.000468	5887.1	0.000673	6389.5	0.000673	8141.9	0.000673	5777.6	0.000468	7318.4	0.000562	7422.3	0.000468	5467.5	0.000562	6285.6	0.000562	4727.9	0.000468	7770	0.000805	8565.2	0.000673	7328	0.000562	6602	0.000562	7294.4	0.000673	4888.8	0.000468	5571.6	0.000468	4701.5	0.000468	6466.5	0.000959
rc_AI112516_at	2089.2	0.000468	1303.7	0.000468	2405.2	0.000322	1842.2	0.000219	2612.2	0.000322	2800.5	0.000322	3313.4	0.000388	1307.5	0.003067	1741.6	0.000468	1667.2	0.000805	743.1	0.006532	690.9	0.000562	1145.1	0.000673	606.5	0.000562	2532.8	0.000266	2623	0.000468	2343.2	0.000388	2303	0.000219	2284.4	0.000322	1849.4	0.000266	2338.5	0.000219	1618.9	0.000322	2051.4	0.000219
rc_AI136891_at	2505	0.000266	1900.8	0.000266	2879.1	0.000266	2296.5	0.000219	3036.2	0.000219	3757	0.000219	4114.5	0.000219	1174.2	0.001141	2246.5	0.000219	1411.1	0.000219	651.1	0.000562	717.2	0.000388	818.4	0.000322	907.7	0.000388	4219.6	0.000219	2900.4	0.000266	1924.8	0.000388	2533.2	0.000219	3241.2	0.000219	2224.4	0.000219	2702.9	0.000219	1937	0.000219	2613.8	0.000219
rc_AA963449_s_at	3947.6	0.000468	4153.8	0.000673	5025.6	0.000468	3575	0.000468	3929.8	0.000468	4131.9	0.000322	4703.3	0.000322	4222.1	0.000562	3479.5	0.000322	4735.3	0.000805	3368.2	0.000673	4018.1	0.000388	4001	0.000322	3187.2	0.000388	3924.9	0.000468	3553.4	0.000468	3751.5	0.000805	3740.9	0.000468	4691.1	0.000388	3490.3	0.000468	4312.6	0.000322	3096.2	0.000322	3660.3	0.000468
rc_AA997614_s_at	3913.3	0.000388	4080.7	0.000388	3478	0.000468	4509.8	0.000388	3899.3	0.000388	3795.5	0.000388	4611.4	0.000388	4841	0.000388	3872.4	0.000388	4926.4	0.000388	4563.4	0.000562	3695	0.000388	4095	0.000388	3288.9	0.000322	4331.9	0.000388	4140.3	0.000388	3896.9	0.000388	3747.6	0.000388	4127.7	0.000388	3161.9	0.000388	3457.1	0.000388	3007.6	0.000388	3606.8	0.000388
rc_AI230255_at	586.2	0.162935	371.7	0.189687	249.8	0.267463	360	0.284747	302.6	0.138765	448.7	0.107301	470.6	0.162935	709.3	0.175989	519	0.107301	482.6	0.302547	136.6	0.561639	474.7	0.150527	535.2	0.162935	391.7	0.267463	766.9	0.204022	829.4	0.189687	497.3	0.339558	397.8	0.218983	497.9	0.150527	315	0.150527	467.8	0.138765	442.1	0.127645	539.8	0.175989
AB004096_at	3137.5	0.000805	2916	0.000805	2499.3	0.000959	3332.2	0.000805	2774.3	0.000562	2357.9	0.000805	2772.9	0.000959	3083.7	0.000959	2637	0.000805	2949.2	0.000959	3230.8	0.000805	2407.1	0.000805	2008.2	0.000805	2049.1	0.000805	2978.1	0.001141	2552.4	0.001141	2506.1	0.000959	2838.7	0.000959	2298.9	0.000805	2327.3	0.000562	2347.5	0.000805	2145.7	0.005643	2126.3	0.001141
rc_AA859632_at	162.9	0.234557	143.7	0.218983	80.6	0.284747	145.8	0.284747	111.2	0.189687	141.5	0.32083	163.8	0.127645	140.4	0.32083	160.9	0.175989	132.9	0.397994	153.3	0.35869	171.5	0.107301	111.2	0.250724	114.9	0.218983	146.8	0.234557	35	0.5	149	0.418069	156.1	0.267463	118	0.32083	107.2	0.250724	116.6	0.089405	104.3	0.11716	145.8	0.189687
rc_AA859372_s_at	30196.2	0.000219	18949.1	0.000219	14027.7	0.000219	7137.2	0.000219	40105.6	0.000219	23875.2	0.000219	19056.7	0.000219	37169.1	0.000219	8255.1	0.000219	13602.9	0.000219	14655.3	0.000219	17118.6	0.000219	18384.1	0.000219	17767.7	0.000219	19894.2	0.000219	12154.7	0.000219	6339.5	0.000219	19328.8	0.000219	17348.2	0.000219	13324.7	0.000219	27170.9	0.000219	21513.8	0.000219	25312.4	0.000219
J02592_s_at	499.5	0.127645	463.7	0.089405	461.2	0.07383	523.6	0.138765	545.4	0.043968	478.4	0.189687	579.3	0.024711	405.4	0.250724	296.9	0.218983	392.7	0.250724	241.7	0.339558	319.1	0.204022	411	0.204022	242.9	0.189687	319.1	0.218983	299	0.218983	426.8	0.234557	436.1	0.189687	483.5	0.150527	195.2	0.302547	293.5	0.189687	349.9	0.11716	315.6	0.234557
rc_AI011746_at	832	0.003067	802.2	0.003067	1051.5	0.001354	1036.5	0.00418	964	0.000805	1188	0.000959	1231.2	0.000959	1129.2	0.00418	994.5	0.001354	1018.2	0.003067	878.1	0.008689	1028	0.001602	801.7	0.001602	865.3	0.001141	993.5	0.003585	303.8	0.017001	927.3	0.000805	986.9	0.000959	976.6	0.001602	931.1	0.001892	1190.9	0.000805	745.6	0.001354	1087	0.000805
rc_AI235631_at	422.5	0.060419	435.3	0.039365	552.3	0.05447	459.9	0.066865	524.1	0.035163	504.6	0.031336	562.1	0.02786	441.8	0.05447	527.5	0.031336	553.9	0.066865	502.4	0.098054	596.4	0.02786	436.7	0.035163	476.4	0.02786	506.4	0.089405	270.1	0.267463	489.7	0.039365	505.1	0.048995	530.7	0.02786	533	0.024711	498.4	0.019304	983.3	0.218983	488.1	0.043968
rc_AI171506_at	2741.3	0.000219	2653.4	0.000266	2312.8	0.000219	2206.4	0.000266	2649.2	0.000219	3448.3	0.000219	4040.9	0.000219	1988	0.000266	2002.7	0.000219	1868.4	0.000219	1360.3	0.000219	2585.3	0.000219	2444.3	0.000219	2507.9	0.000219	2783.3	0.000266	1232.2	0.000266	2514.7	0.000266	2747	0.000219	2887.7	0.000219	2775.6	0.000219	3369.5	0.000219	2730.2	0.000266	3026.8	0.000219
rc_AI171506_g_at	3233.9	0.000219	2982.8	0.000219	2906.7	0.000219	3395.3	0.000219	2979.9	0.000219	3124.2	0.000219	3526	0.000219	2933	0.000219	2689.4	0.000219	2630.7	0.000219	2145.2	0.000219	1960.5	0.000219	2558.4	0.000219	2635.3	0.000219	3096.8	0.000219	2091.5	0.000219	3490.8	0.000219	3569.3	0.000219	2935.7	0.000219	2745.7	0.000219	3109.1	0.000219	2395.1	0.000219	2970.9	0.000219
rc_AI013297_at	2523.7	0.000562	1908.5	0.000562	1933	0.000959	2207.4	0.001602	2232.9	0.000468	2729.5	0.000562	2978.5	0.000805	2234.3	0.000673	2492.9	0.000673	2262.9	0.000673	2081.4	0.000805	2662.7	0.000805	2564.5	0.000673	2462.2	0.000805	1923.1	0.000805	1338.9	0.000959	1967	0.000673	2412.5	0.000959	2340.5	0.001602	2246	0.000673	2587.5	0.000673	2025.6	0.000959	2300.5	0.000805
rc_AI013297_g_at	4980.9	0.000219	4286.1	0.000219	3085.6	0.000219	4777.1	0.000219	4740.6	0.000219	5009	0.000219	5183.9	0.000219	5094.2	0.000219	4500.5	0.000219	4580.9	0.000219	4341	0.000219	5429.1	0.000219	4898.7	0.000219	5001	0.000219	3600.8	0.000219	3243	0.000219	3772.6	0.000219	4033.1	0.000219	3967.8	0.000219	4374.4	0.000219	4291.9	0.000219	3948.3	0.000219	3899.7	0.000219
rc_AI175973_at	62	0.138765	40.5	0.284747	78.8	0.189687	26.3	0.47938	68.6	0.138765	38.5	0.284747	65.6	0.107301	26.3	0.418069	41.8	0.339558	62.6	0.378184	26.8	0.67917	4.8	0.64131	70.7	0.089405	53.4	0.162935	68.4	0.162935	91.6	0.162935	72.2	0.204022	70.6	0.162935	59.1	0.267463	50.4	0.378184	35	0.234557	67.2	0.138765	19.9	0.438361
rc_AI229620_s_at	17249.9	0.000219	14277.6	0.000219	12923.1	0.000219	16395.3	0.000219	15101.8	0.000219	15764.1	0.000219	15727.4	0.000219	16824.1	0.000219	17377	0.000219	15026.3	0.000219	15695.4	0.000219	18860.8	0.000219	16959.2	0.000219	17346.8	0.000219	14855	0.000219	14062.9	0.000219	14541.4	0.000219	17385.9	0.000219	13932.4	0.000219	15170.6	0.000219	15578.3	0.000219	15511.7	0.000219	14804	0.000219
rc_AA933158_at	1597.8	0.001354	1307.6	0.001141	1404.9	0.001892	2076	0.001354	1263.9	0.001141	1090.3	0.001602	1410.3	0.001892	1778.5	0.001602	1502.9	0.001354	1723.9	0.001892	1697.2	0.003067	1098.5	0.001602	1340.5	0.001892	1054.1	0.000805	1474.9	0.001354	1732	0.001892	1691.3	0.002228	1920.8	0.001602	1202.3	0.002228	1662.2	0.001602	1041.6	0.000959	908.8	0.001141	1277.6	0.001892
rc_AA957896_s_at	2924.5	0.000219	2827.7	0.000219	3024	0.000219	4038.9	0.000219	2982.6	0.000219	3193.4	0.000219	3300.9	0.000219	2669.3	0.000266	2617.9	0.000266	2785.6	0.000266	2417.3	0.000219	2568.5	0.000219	2284.1	0.000266	2406.5	0.000219	2780.8	0.000388	2534.6	0.000322	2627.8	0.000266	2625.3	0.000219	2697.8	0.000219	3005.5	0.000219	3014.7	0.000219	2213.7	0.000219	2290.1	0.000219
rc_AA963674_at	7791	0.000219	9074.3	0.000219	9601.6	0.000219	11812	0.000219	8987.2	0.000219	8616.2	0.000219	8516.3	0.000219	9947.5	0.000219	8696.9	0.000219	10944.2	0.000219	16473.2	0.000219	14162.3	0.000219	9803.8	0.000219	8143.1	0.000219	10197.2	0.000219	11602.9	0.000219	15391.3	0.000219	11306.4	0.000219	10007	0.000219	10330.9	0.000219	9003.5	0.000219	7167.3	0.000219	9239.7	0.000219
rc_AA963674_g_at	4260.6	0.000219	3650.3	0.000219	4483.6	0.000322	5220	0.000388	4136.2	0.000219	3688.1	0.000266	3946.2	0.000219	3920.8	0.000388	3775.8	0.000219	3779.9	0.000322	3514.3	0.000322	3175.6	0.000322	3142.8	0.000219	3235.3	0.000219	3541.1	0.000322	3745.5	0.000468	3571.6	0.000322	3571.1	0.000322	3475.3	0.000388	3962	0.000266	3224.4	0.000219	2580.5	0.000266	2911.4	0.000322
rc_AA944973_at	186.6	0.218983	139.1	0.250724	188.7	0.189687	247.6	0.267463	139.9	0.302547	167.9	0.11716	144.5	0.175989	265.3	0.127645	257.1	0.098054	212.6	0.218983	137.9	0.438361	82.9	0.397994	196.8	0.098054	106	0.162935	200.5	0.150527	299.7	0.07383	201.3	0.267463	184.6	0.250724	219.6	0.098054	90.4	0.418069	72.4	0.35869	181.9	0.035163	179.1	0.089405
rc_AA944014_at	347.8	0.150527	323.1	0.150527	496.4	0.05447	487	0.150527	334.6	0.060419	516.1	0.02786	404	0.060419	456.8	0.107301	361.3	0.07383	475.4	0.107301	348.6	0.189687	381.7	0.081337	462.6	0.089405	361.7	0.07383	425	0.150527	511.6	0.127645	335.1	0.204022	466.9	0.081337	401.9	0.098054	460.1	0.07383	414.4	0.07383	337.5	0.089405	429.1	0.066865
rc_AA945867_at	1578.4	0.000219	1118.5	0.000219	1763	0.000219	1993.6	0.000219	1825.9	0.000219	2156.3	0.000219	2031.1	0.000219	1543.4	0.000219	1528	0.000219	1215.5	0.000219	1094.4	0.000219	1401.9	0.000219	1322.1	0.000219	1467.2	0.000219	1650.8	0.000219	1457.4	0.000219	1380.2	0.000219	1704	0.000219	1422.1	0.000219	1855.6	0.000219	1613.4	0.000219	1342.2	0.000219	1721.4	0.000219
rc_AI175959_at	4554.3	0.000219	4038	0.000219	5134.1	0.000219	6572.7	0.000219	5768.9	0.000219	6190	0.000219	5926.8	0.000219	5382.7	0.000219	5335.4	0.000219	4525.2	0.000219	4513.2	0.000219	4981.7	0.000219	4217.9	0.000219	4097.7	0.000219	5851.4	0.000219	4826.5	0.000219	5150.2	0.000219	6468.8	0.000219	5364.7	0.000219	5732.1	0.000219	5322.3	0.000219	4690	0.000219	6205.3	0.000219
rc_AA955983_at	1347.5	0.019304	1420.9	0.008689	1148.8	0.011447	1754.8	0.013092	1225.1	0.013092	1241.9	0.004863	1254.9	0.00418	1201.8	0.013092	898.3	0.008689	1281.9	0.009985	1221	0.013092	835.5	0.035163	1161.2	0.00418	732.1	0.011447	1534.9	0.009985	1479.6	0.004863	1295.5	0.008689	1206.9	0.011447	1006.7	0.008689	985.1	0.009985	930.7	0.006532	781.5	0.006532	1098	0.00418
rc_AA859977_at	432.3	0.250724	301.3	0.284747	335.4	0.284747	211	0.5	482.8	0.189687	529.5	0.127645	573	0.189687	556.2	0.204022	601.8	0.127645	430.3	0.250724	556.6	0.267463	567	0.150527	529	0.175989	318.8	0.204022	520	0.267463	866.6	0.189687	405.5	0.284747	328.8	0.378184	491.7	0.204022	213.1	0.339558	526	0.127645	391.4	0.189687	238.8	0.32083
rc_AI007820_s_at	33564.4	0.000219	31836.3	0.000219	35918.2	0.000219	43554.5	0.000219	30908.5	0.000219	28295.4	0.000219	32079.9	0.000219	39879.7	0.000219	32225	0.000219	33697.2	0.000219	40704.3	0.000219	32279.9	0.000219	28910.4	0.000219	26098.3	0.000219	35541.3	0.000219	37164.6	0.000219	36361	0.000219	32762.9	0.000219	30569.4	0.000219	26150.6	0.000219	29176.9	0.000219	25167.2	0.000219	26651.4	0.000219
rc_AI008074_s_at	10112.4	0.000219	12255	0.000219	12396.3	0.000219	12666	0.000219	10277.5	0.000219	12313.5	0.000219	14530.4	0.000219	13436.2	0.000219	10979.9	0.000219	13753.7	0.000219	16335.1	0.000219	16230.5	0.000219	12031.6	0.000219	9407.6	0.000219	11671.8	0.000219	11741.8	0.000219	16388.6	0.000219	11369.4	0.000219	13306.3	0.000219	9670.7	0.000219	12169.1	0.000219	8402.4	0.000219	9855.2	0.000219
rc_AI236795_s_at	40024.8	0.000219	33282.9	0.000219	34134.7	0.000219	44043.8	0.000219	37163.5	0.000219	34886.3	0.000219	33927.7	0.000219	47615.9	0.000219	38078.5	0.000219	38112.7	0.000219	46101.9	0.000219	37150.9	0.000219	34406.3	0.000219	32445	0.000219	42666.3	0.000219	46089.2	0.000219	41159	0.000219	37520.8	0.000219	34863.4	0.000219	32423	0.000219	33742	0.000219	30998.4	0.000219	33052	0.000219
rc_AA945704_at	2895.1	0.000266	2570.3	0.000266	2847.8	0.000322	2751	0.000468	2631.2	0.000219	3113.2	0.000468	4065.3	0.000388	3791.5	0.000219	3125.4	0.000219	4079	0.000266	3781.1	0.000219	3773.8	0.000219	3875.1	0.000266	3415.4	0.000219	4027.6	0.000322	3986.7	0.000266	3353.6	0.000219	2937.6	0.000266	4169.8	0.000266	2840.1	0.000219	3168.6	0.000219	3422.7	0.000219	3369.9	0.000468
rc_AI169265_at	18671	0.000219	13947.1	0.000219	15389	0.000219	16733.5	0.000219	18190.6	0.000219	16822.3	0.000219	18300.2	0.000219	18236.2	0.000219	16274.7	0.000219	15589.5	0.000219	17213.9	0.000219	16953.3	0.000219	16111.8	0.000219	14261.7	0.000219	16554.8	0.000219	17049.3	0.000219	17837.2	0.000266	16650	0.000266	15502.2	0.000219	13761	0.000219	16051.2	0.000219	15046.5	0.000219	16667.4	0.000219
rc_AI234939_at	2126.5	0.000388	1360.5	0.000468	1872.4	0.000388	1780.6	0.000673	2111.9	0.000388	2291.9	0.000322	2863.5	0.000322	1281.3	0.000562	1387.6	0.000388	1299.5	0.000805	1142.8	0.000959	1381	0.000388	1432.1	0.000468	1195.8	0.000388	1634.9	0.000673	1542.7	0.000673	1568.8	0.000562	1583.4	0.000468	1635.4	0.000468	1283.8	0.000388	1317.1	0.000468	1300	0.000322	1725	0.000562
rc_AA850781_at	1757.7	0.000219	1241.6	0.000266	1778.1	0.000219	1635.4	0.000219	1800.6	0.000219	1883	0.000219	2217.3	0.000219	2621.9	0.000219	2057	0.000219	1973.1	0.000219	1694.4	0.000219	1945.9	0.000219	2117.4	0.000219	1909.8	0.000266	2183.1	0.000266	1983.8	0.000219	1682.9	0.000219	1815.1	0.000219	2385.4	0.000219	1556.8	0.000219	2109.2	0.000219	2182.3	0.019304	2051.2	0.000219
rc_AI104679_s_at	9396.6	0.000219	7700.4	0.000219	9279.1	0.000219	8530.8	0.000219	9612.6	0.000219	8823.2	0.000219	10003.1	0.000219	10841.4	0.000219	8672.1	0.000219	9064.1	0.000219	8167.2	0.000219	8437.2	0.000219	8832.4	0.000219	7852.6	0.000219	8120.5	0.000219	8008.6	0.000219	7581.7	0.000219	7737.4	0.000219	8696.5	0.000219	6430.3	0.000219	7554	0.000219	7166.3	0.000219	7746.7	0.000219
rc_AI176491_at	3542.7	0.000219	2812.3	0.000388	3192	0.000468	2888	0.000468	3378.1	0.000219	2990.2	0.000219	3748	0.000468	4233.5	0.000388	3252.6	0.000219	3204.4	0.000468	2740	0.000562	3150.5	0.000266	2948.3	0.000322	2529.7	0.000266	2968	0.000562	2867.6	0.000468	3100.3	0.000388	2698.2	0.000322	3182.7	0.000468	1958.4	0.000266	2758	0.000322	2547.1	0.000266	3606.3	0.000322
rc_AA925473_at	12095.9	0.000219	9825.4	0.000219	9058	0.000219	9197.8	0.000219	10783.4	0.000219	11753.4	0.000219	12804.2	0.000219	13538.9	0.000219	11282.1	0.000219	10846.2	0.000219	9454.1	0.000219	11510.4	0.000219	10766.9	0.000219	8411	0.000219	10132.2	0.000219	9979.4	0.000219	9451.4	0.000219	10093.4	0.000219	11001	0.000219	8505.1	0.000219	10871.5	0.000219	9298.5	0.000219	11648.4	0.000266
rc_AA925473_g_at	17816	0.000219	17761.3	0.000219	12327.4	0.000219	16077.2	0.000219	15632.7	0.000219	17527.6	0.000219	20929.6	0.000219	20810.7	0.000219	17110.7	0.000219	18253.3	0.000219	15593	0.000219	18632.5	0.000219	18526.5	0.000219	15607.8	0.000219	17681	0.000219	17533.2	0.000219	16176.5	0.000219	14943.5	0.000219	18948.3	0.000219	14996.4	0.000219	17496.2	0.000219	16434.6	0.000219	17133.2	0.000219
rc_AI227887_at	2239.7	0.000673	1918.3	0.001141	1689.9	0.000673	2275.5	0.000673	2134	0.000805	2592.9	0.000562	2860.4	0.000322	2367.5	0.001141	1988.3	0.000959	1852.5	0.001141	1770.1	0.000805	1913	0.000805	1741	0.001141	1520.2	0.000805	2128.2	0.001141	1931.9	0.001141	1582	0.001602	1668.8	0.000959	1716.6	0.001141	1683.2	0.000959	1671.7	0.000805	2139.6	0.000388	1775	0.000805
rc_AI227887_g_at	7152.9	0.000219	6768.1	0.000219	6165.8	0.000219	7435.2	0.000219	7167.3	0.000219	6958.1	0.000219	7970	0.000219	8201.3	0.000219	6407.1	0.000219	6787.7	0.000219	5668.1	0.000219	6532.4	0.000219	6047.1	0.000219	5918.6	0.000219	7044.3	0.000219	5211.2	0.000219	6386.3	0.000219	5758.4	0.000219	6227.6	0.000219	5702.8	0.000219	5627.1	0.000219	5911.8	0.000219	6214.7	0.000219
rc_AA893822_at	393	0.017001	312.1	0.048995	206.2	0.035163	300.5	0.07383	314.2	0.02786	314.6	0.008689	368	0.005643	347.4	0.021866	302.8	0.011447	214	0.189687	125	0.397994	220.5	0.009985	131.2	0.048995	151.3	0.017001	291.2	0.066865	173.2	0.048995	253.1	0.089405	289.3	0.019304	183.6	0.066865	153.1	0.07383	228.4	0.014937	181.4	0.043968	242.1	0.017001
rc_AI172452_at	7625.2	0.000266	7086.1	0.000219	5747.2	0.000266	7189.6	0.000266	8232.7	0.000266	7598.4	0.000219	8411.3	0.000219	10141.4	0.000322	8402.2	0.000266	7544	0.000219	5444.1	0.000266	8904.9	0.000219	7956.7	0.000266	8239.3	0.000219	8030.3	0.000388	2531.9	0.000322	8175.7	0.000322	7706.2	0.000219	6797	0.000219	7352	0.000219	6892.8	0.000219	7176.7	0.000266	7095.3	0.000219
rc_AA859957_at	15380.1	0.000219	12088.2	0.000219	13401.1	0.000219	14446.7	0.000266	14779.8	0.000219	16209.9	0.000219	17808.3	0.000219	14693.2	0.000219	12654.5	0.000219	12395.5	0.000219	10429.3	0.000322	12706.3	0.000219	11671.7	0.000219	12066.1	0.000219	12747.9	0.000219	4897.5	0.000266	11207.1	0.000219	13126.4	0.000219	13103.1	0.000219	11778.6	0.000219	12477	0.000219	10937.6	0.000219	12707.8	0.000219
rc_AA943387_at	1470.3	0.000219	907	0.000219	1331.9	0.000388	1750.6	0.000468	1393.7	0.000468	1334.6	0.000219	1584.7	0.000266	1772.9	0.000562	1864.6	0.000266	1504.4	0.000266	1608.4	0.000388	1826.9	0.000266	1560.2	0.000219	1720.7	0.000266	1317.8	0.000322	907.3	0.001892	1384.9	0.02786	1768.5	0.000266	1655.9	0.000266	1475.2	0.000322	1614.3	0.000219	3668	0.001602	1437.6	0.000322
rc_AI178267_at	105.6	0.035163	105	0.031336	101.9	0.019304	106.9	0.048995	75.9	0.066865	91.5	0.014937	94.1	0.008689	80.6	0.089405	99.5	0.003585	90.7	0.081337	108.3	0.07383	97.4	0.011447	60	0.060419	84.9	0.008689	64.6	0.060419	60.8	0.204022	96.2	0.098054	160.8	0.006532	135.3	0.001354	110.6	0.009985	136.1	0.000322	151.7	0.001892	109.5	0.006532
rc_AI178267_g_at	836.8	0.004863	665.2	0.007543	789	0.004863	919.2	0.013092	801	0.00418	864	0.002617	845	0.002617	847.3	0.008689	788.7	0.003585	801.7	0.013092	708.8	0.021866	755.8	0.003585	760.7	0.00418	698.3	0.003067	923.8	0.008689	710.6	0.009985	837	0.008689	938	0.00418	974	0.003067	859.8	0.003585	995.2	0.002228	763.3	0.001602	1010.9	0.002228
rc_AI236597_at	889.2	0.000959	623.1	0.002228	751.2	0.001141	794.7	0.005643	678.8	0.001141	992.6	0.000673	838.6	0.000673	853.6	0.003585	941.6	0.000673	678.2	0.017001	737	0.008689	850.2	0.000959	689.5	0.001892	804.4	0.000673	1029	0.000805	569.2	0.008689	961.5	0.001602	1292.9	0.000673	1079.3	0.000673	1198.2	0.000673	1215.4	0.000673	831.4	0.000673	1147.3	0.000673
rc_AA956114_at	4484.9	0.000219	3763.2	0.000219	3238.9	0.000219	4514.1	0.000219	4034.3	0.000219	4630.9	0.000219	5054.4	0.000219	3276.5	0.000219	3117.3	0.000219	3387.8	0.000219	2803.1	0.000219	3808.9	0.000219	3255.2	0.000219	3432.4	0.000219	3201.3	0.000219	2950.3	0.000219	3112.2	0.000219	3525.9	0.000219	3609.8	0.000219	3791.8	0.000219	4023.5	0.000219	2869.1	0.000219	3645.1	0.000219
rc_AI171243_at	960.6	0.000266	862.8	0.000388	611.1	0.000388	763	0.000562	883.1	0.000322	1132.1	0.000219	1144	0.000266	907.6	0.000468	754.9	0.000219	472.8	0.000468	522.5	0.003067	1079.9	0.000219	945	0.000322	949.5	0.000266	543	0.000468	536.8	0.000805	675.4	0.000959	701.4	0.000388	933.1	0.000266	984.6	0.000266	1142.1	0.000266	1114.8	0.000219	1036.9	0.000219
rc_AA955477_at	34.8	0.660442	63.3	0.47938	104.3	0.581931	132.3	0.5	22.6	0.715253	109.7	0.458816	98.4	0.47938	10.1	0.824011	100	0.35869	28.2	0.765443	36.2	0.872355	16.1	0.795978	53.5	0.602006	12.6	0.621816	106.9	0.52062	141.5	0.339558	149.2	0.397994	92.4	0.541184	113.7	0.5	114.9	0.47938	42.6	0.561639	52.5	0.438361	128.9	0.378184
rc_AA955477_g_at	756.5	0.014937	662.3	0.013092	626.5	0.013092	794.2	0.031336	652.6	0.021866	729.6	0.014937	677.9	0.021866	613.1	0.02786	642	0.007543	489.3	0.02786	501.5	0.081337	367.1	0.175989	414.2	0.024711	407.7	0.014937	886.4	0.004863	945.3	0.006532	718	0.013092	795.5	0.00418	657.1	0.009985	633.7	0.005643	553.2	0.004863	415.9	0.005643	681.7	0.003585
rc_AI011376_at	265.4	0.081337	342.3	0.039365	263.4	0.043968	320.8	0.031336	139	0.031336	394.2	0.013092	326.9	0.02786	229.5	0.127645	229.2	0.117121	261.3	0.138765	62.6	0.561639	180.5	0.098054	268.5	0.127645	256	0.060419	466.1	0.039365	507.1	0.021866	495	0.004863	542.5	0.005643	345.6	0.039365	492.2	0.02786	233.6	0.019304	294.4	0.024711	391	0.014937
rc_AI229421_at	346.4	0.32083	159.8	0.438361	530.4	0.204022	181.9	0.418069	299.9	0.35869	428.7	0.250724	533.3	0.189687	152	0.47938	369.8	0.302547	276.6	0.378184	223	0.602006	147.2	0.378184	112.8	0.458816	120.8	0.35869	241.9	0.339558	481.4	0.397994	576.9	0.284747	576.1	0.234557	546	0.234557	487.2	0.250724	308.9	0.284747	266.3	0.302547	570.9	0.234557
rc_AI171166_at	2261.7	0.000219	1847.4	0.000219	1987.8	0.000219	2470.8	0.000219	2366.9	0.000219	3033.8	0.000219	2859.1	0.000219	2878.7	0.000219	2958.7	0.000219	2069.3	0.000219	1676.8	0.000219	2746.6	0.000219	2391.7	0.000219	2568.3	0.000219	2230.8	0.000219	2314.6	0.000219	1851.7	0.000219	2460.7	0.000219	2337.6	0.000219	2612.3	0.000219	2330.6	0.000219	2261	0.000219	2470.9	0.000219
rc_AI104520_s_at	27073.5	0.000219	19197.6	0.000219	23396.5	0.000219	30304.1	0.000219	25330.8	0.000219	23642.6	0.000219	22473.6	0.000219	30343.3	0.000219	25978.6	0.000219	24732.9	0.000219	27920.7	0.000219	25821.6	0.000219	23619.2	0.000219	24005.8	0.000219	26334.4	0.000219	27834	0.000219	26959.2	0.000219	26827	0.000219	22417	0.000219	25507.2	0.000219	19791.4	0.000219	21603.5	0.000219	22513.5	0.000219
rc_AI230294_at	1099.4	0.005643	1096.5	0.006532	1352.8	0.021866	1650.9	0.019304	949.8	0.006532	923.6	0.011447	1069.8	0.009985	999.7	0.014937	887.9	0.009985	963.9	0.021866	1130.5	0.043968	928.5	0.011447	837.2	0.013092	851.6	0.004863	1262.1	0.014937	1406	0.014937	1208	0.006532	1215.3	0.011447	1014.9	0.021866	1111.4	0.006532	761.3	0.014937	786.1	0.006532	1048.8	0.019304
rc_AI102620_at	288.8	0.02786	250.3	0.039365	265	0.150527	297.5	0.162935	268	0.024711	319.1	0.035163	283	0.013092	383.8	0.066865	391.5	0.014937	297.1	0.162935	250.8	0.11716	319.5	0.008689	446.2	0.006532	427.3	0.006532	353.6	0.060419	339.7	0.081337	333.4	0.089405	282.8	0.081337	265.4	0.039365	376	0.024711	313.1	0.008689	336.7	0.006532	365.9	0.008689
rc_AI009098_at	2568.3	0.001354	3195.6	0.001141	3582	0.001141	3841.7	0.003585	2845.6	0.000959	2881.1	0.000805	2864.2	0.000562	2934.2	0.002617	2362.1	0.001354	2066.1	0.001892	2214.1	0.004863	2565.6	0.000673	2422.8	0.001141	2350.7	0.000805	2191.4	0.003067	2402.1	0.004863	2137.4	0.004863	2931.7	0.001602	2616.2	0.001602	2329.5	0.001354	2436.9	0.000468	2011.9	0.001354	1956.7	0.002228
rc_AI014020_f_at	52.4	0.621816	82.1	0.561639	62.4	0.67917	193.9	0.47938	83.2	0.47938	24.5	0.67917	43.8	0.64131	55.4	0.697453	39.8	0.697453	99.8	0.697453	266.4	0.5	55.2	0.602006	37.4	0.697453	41.3	0.621816	139.6	0.418069	29.6	0.67917	65.3	0.621816	56.2	0.581931	38.1	0.697453	27.3	0.765443	27.2	0.660442	34.4	0.621816	46.9	0.781017
rc_AA852056_at	32.1	0.602006	10.2	0.849473	14.1	0.901946	33.3	0.88284	13.3	0.697453	18.8	0.64131	61	0.458816	73.1	0.541184	44.9	0.52062	22.6	0.94553	30.4	0.956032	29.6	0.660442	55.2	0.218983	44.3	0.438361	20.3	0.849473	14.2	0.872355	41.4	0.781017	88.7	0.715253	58.8	0.581931	33.6	0.64131	8.9	0.732537	40.3	0.5	63	0.602006
rc_AI231354_at	1849.5	0.000322	2500.3	0.000388	1276.4	0.000562	2527	0.000468	2273.4	0.000266	2570.8	0.000388	3002	0.000388	2324.6	0.000388	2214.8	0.000388	2065.8	0.000388	2201.5	0.000468	2822.3	0.000388	2442.3	0.000388	1900	0.000322	2160.6	0.000468	2124.1	0.000562	1984.2	0.000388	1733.9	0.000322	2054.7	0.000322	1526.5	0.000388	1952.9	0.000562	1565.3	0.000388	2049.1	0.000388
rc_AI231354_g_at	2014.7	0.000219	2031.5	0.000219	1158.6	0.000219	1647.1	0.000219	2121.4	0.000219	2844.4	0.000219	3208.5	0.000219	2159.5	0.000219	2119.6	0.000219	1448.4	0.000322	1818.3	0.000468	2694.8	0.000219	2111	0.000219	1922.9	0.000219	1711.1	0.000219	1468.9	0.000468	1477.2	0.000266	1598.9	0.000219	2160.3	0.000219	1657.7	0.000219	2539	0.000219	1885.9	0.000219	2308.4	0.000219
Y15068_at	3862.8	0.000219	4423.7	0.000219	3665.3	0.000219	4808.3	0.000219	3997.5	0.000219	3675.1	0.000219	4319.8	0.000219	5589.1	0.000219	4595.6	0.000219	4730.9	0.000219	4933.7	0.000219	4768.1	0.000219	4675.2	0.000219	4586.4	0.000219	4436.7	0.000219	2890.4	0.000219	3796.3	0.000219	3695.9	0.000219	3717.4	0.000219	3136.9	0.000219	3368.3	0.000219	3284.6	0.000219	3682.4	0.000219
AB002111_at	823.7	0.000805	795.5	0.000805	795.2	0.000468	649.5	0.001354	954.3	0.000562	1080.7	0.000468	1360.9	0.000266	702.9	0.000959	794.6	0.000562	682.4	0.002617	703.7	0.001892	896.2	0.000388	870.1	0.000467	743.6	0.000468	795.2	0.000673	658	0.000805	625.7	0.001602	678	0.001892	934.5	0.000468	663.1	0.000468	1078.5	0.000266	930.7	0.000468	955.5	0.000322
AB008423_s_at	391.8	0.397994	268.9	0.5	375	0.397994	478.1	0.378184	337.5	0.397994	351.3	0.339558	305.4	0.378184	135.2	0.621816	388.1	0.438361	425.9	0.397994	397.5	0.458816	273.3	0.35869	380.4	0.378184	213.4	0.458816	489.8	0.602006	517.8	0.47938	570.4	0.397994	470.1	0.418069	321.2	0.418069	373.8	0.378184	321.9	0.339558	263.6	0.418069	395.7	0.438361
AB008424_s_at	369.8	0.204022	140.2	0.438361	219.7	0.5	128.2	0.541184	188.5	0.397994	268.3	0.339558	169.5	0.458816	417.8	0.438361	202.5	0.397994	395.7	0.32083	133	0.621816	229.7	0.32083	346.9	0.32083	136.4	0.47938	347	0.418069	366.4	0.35869	207.7	0.581931	266.6	0.5	154.1	0.561639	275.4	0.397994	220.6	0.438361	181.8	0.541184	261.8	0.438361
AB010428_s_at	1397.6	0.002617	962.8	0.003067	1374.3	0.001602	1133.9	0.003067	1167.9	0.003067	1586.2	0.002228	1709.9	0.001892	109.4	0.47938	267.6	0.043968	303.2	0.081337	285.6	0.302547	204.4	0.031336	204.2	0.175989	193.8	0.05447	513.9	0.024711	613.3	0.017001	329.4	0.138765	273.4	0.098054	454.6	0.014937	353	0.02786	411.2	0.019304	466.2	0.017001	378.5	0.039365
AB010429_s_at	208.4	0.218983	180.3	0.189687	186.3	0.284747	221.3	0.162935	190.8	0.11716	183.3	0.32083	171.5	0.397994	220.5	0.218983	166.7	0.189687	191.5	0.218983	205.1	0.175989	120.6	0.204022	81.4	0.284747	102.9	0.267463	278.3	0.234557	196.2	0.204022	337.3	0.150527	231.2	0.162935	216.6	0.107301	200.9	0.11716	170.7	0.218983	160.7	0.250724	160.5	0.189687
AB010466_s_at	722.1	0.07383	804.5	0.107301	673.9	0.267463	721	0.32083	662.5	0.107301	565.1	0.107301	652.1	0.127645	1089.5	0.107301	643.7	0.127645	987.1	0.11716	936.3	0.189687	757.6	0.127645	902.7	0.098054	555.6	0.138765	1035.4	0.11716	1037.5	0.098054	1039.3	0.162935	858.2	0.11716	806.9	0.150527	734	0.060419	621.8	0.098054	548.1	0.204022	559.2	0.35869
AB010467_s_at	240.7	0.035163	206	0.05447	205.3	0.048995	320.5	0.019304	268.4	0.02786	203.1	0.014937	259.5	0.017001	178.7	0.150527	122.5	0.189687	221.2	0.11716	113.1	0.47938	139.2	0.089405	178.6	0.066865	121.4	0.02786	339.8	0.014937	265.8	0.07383	262.8	0.081337	202.2	0.024711	211.3	0.043968	165.1	0.05447	133.2	0.031336	153.9	0.035163	221.5	0.043968
AB010635_s_at	112.7	0.284747	133.2	0.175989	170.5	0.05447	179.2	0.234557	135.4	0.089405	163.4	0.043968	158.6	0.098054	107.1	0.32083	143.8	0.107301	167.6	0.267463	255.2	0.127645	111.6	0.234557	140.6	0.150527	119.2	0.11716	150.9	0.204022	148.2	0.267463	125.1	0.458816	131.6	0.107301	90	0.339558	98.4	0.204022	83.8	0.127645	120.1	0.066865	167.9	0.060419
AB011365_s_at	117.5	0.339558	27.9	0.810313	134.3	0.458816	50	0.795978	24.3	0.849473	26.1	0.749276	50.8	0.581931	82.8	0.541184	165.2	0.098054	140.8	0.397994	137.3	0.561639	108.4	0.138765	75.5	0.581931	60.5	0.458816	79.2	0.541184	46.9	0.849473	96.3	0.715253	79.6	0.52062	109	0.32083	123.7	0.302547	60.6	0.52062	22.4	0.67917	38.4	0.732537
AB016800_at	3915.2	0.000219	2702.6	0.000219	3334.5	0.000266	4029.5	0.000266	3668.6	0.000219	4378.6	0.000266	3836.6	0.000266	4666.3	0.000219	4150.9	0.000219	4008.8	0.000219	3938.7	0.000219	4514.1	0.000219	4173.1	0.000219	3887.8	0.000219	4247.2	0.000266	3734.7	0.000322	4016.5	0.000266	3899.1	0.000266	4046.9	0.000266	3387.5	0.000219	4368.6	0.000266	2995	0.000219	3868.5	0.000322
AB016800_g_at	3384.4	0.000219	2798.3	0.000266	2499.3	0.000266	2957.5	0.000388	3390.1	0.000219	3513.4	0.000219	3733.9	0.000219	5117.5	0.000219	4289.6	0.000219	4169.1	0.000219	2880.1	0.000266	4489.4	0.000219	3416.8	0.000219	3491.7	0.000219	3761	0.000266	2204.6	0.000266	3511.3	0.000266	3453.1	0.000219	3935.2	0.000219	3420.4	0.000219	3516.7	0.000219	3104.4	0.000219	3553.5	0.000219
AF000139_s_at	179.3	0.218983	148.6	0.189687	193.8	0.175989	189.5	0.250724	246.9	0.175989	210.8	0.107301	181	0.150527	248.3	0.189687	199	0.11716	223.8	0.189687	96.8	0.32083	159.5	0.189687	92.5	0.267463	96.1	0.204022	204.4	0.138765	127.6	0.218983	265.7	0.189687	108.7	0.250724	151.8	0.175989	245	0.189687	103.7	0.204022	89.8	0.162935	211.6	0.189687
AF003523_s_at	2418.9	0.006532	2050.4	0.006532	1910.9	0.011447	2518.1	0.017001	2195	0.005643	2241	0.00418	2278	0.005643	2096.6	0.013092	1920.2	0.007543	2035.5	0.013092	1778.1	0.05447	1785.1	0.005643	1702.8	0.009985	1707	0.005643	1951.6	0.014937	919.3	0.017001	2001	0.017001	2083.8	0.011447	1768.7	0.014937	1764.5	0.007543	1652.4	0.006532	1188.9	0.009985	1678.6	0.011447
AF010466_s_at	64.6	0.35869	29.6	0.47938	23.7	0.732537	43.5	0.697453	60.5	0.561639	23.6	0.64131	22.4	0.660442	35.2	0.561639	20.1	0.67917	54.2	0.561639	21.6	0.872355	26.8	0.621816	28.5	0.67917	15.5	0.660442	51.5	0.660442	23.3	0.581931	54.2	0.581931	31.6	0.64131	28.5	0.715253	20.6	0.621816	16.8	0.749276	26.1	0.660442	25.7	0.732537
AF013248_at	43.5	0.602006	17	0.581931	33.2	0.660442	85.4	0.5	22	0.581931	23.9	0.581931	12.8	0.715253	56.7	0.621816	14.3	0.660442	35.1	0.67917	31.6	0.849473	13.2	0.602006	18.9	0.67917	20.2	0.602006	44.3	0.602006	26.3	0.67917	50	0.581931	34.2	0.602006	20.5	0.715253	33.4	0.52062	27.4	0.47938	12.5	0.67917	26.1	0.561639
AF015719_s_at	24.4	0.458816	20.6	0.418069	123.2	0.250724	36.5	0.458816	167.1	0.138765	20.5	0.284747	85.4	0.234557	149.3	0.250724	27.7	0.302547	37.5	0.418069	96.6	0.397994	131.1	0.138765	104.4	0.175989	19.5	0.234557	227.6	0.127645	26.3	0.397994	222	0.175989	224.8	0.127645	89.3	0.234557	28.5	0.189687	54.9	0.189687	100.7	0.218983	68.6	0.302547
AF016702mRNA_at	58.1	0.765443	66.7	0.715253	79.3	0.64131	419.1	0.397994	60.7	0.781017	36.3	0.92617	54.2	0.697453	69.8	0.781017	50	0.88284	78.4	0.837065	100.8	0.910595	45.9	0.810313	70.3	0.732537	41.1	0.837065	99.2	0.781017	81.1	0.810313	56.4	0.795978	76.1	0.781017	77.3	0.749276	49	0.849473	34.6	0.92617	45.8	0.824011	56.4	0.810313
AF025670_at	54.5	0.795978	34	0.861235	32.5	0.910595	42.5	0.956032	42.3	0.795978	37.1	0.824011	32.9	0.88284	38.2	0.933135	37.4	0.872355	42.5	0.94553	61.5	0.939581	32	0.901946	35.8	0.901946	17.8	0.92617	47.6	0.795978	63.2	0.910595	63.7	0.732537	35.1	0.910595	39.3	0.861235	41.3	0.810313	35.6	0.795978	19.7	0.849473	44.8	0.660442
AF025670_g_at	291.2	0.284747	252.1	0.250724	306.6	0.150527	456.1	0.234557	261.6	0.218983	279.1	0.175989	400.5	0.066865	129	0.378184	286.2	0.204022	142.1	0.47938	210.3	0.418069	179.9	0.218983	198.3	0.234557	172.5	0.234557	150	0.339558	157.4	0.35869	361.7	0.267463	259.6	0.250724	222	0.267463	352.6	0.11716	278.1	0.150527	138.8	0.32083	345.8	0.138765
AF027954_at	907.5	0.081337	810.1	0.089405	688.4	0.127645	855.4	0.234557	687	0.127645	552.6	0.127645	643	0.138765	885	0.11716	829.3	0.089405	742.6	0.175989	976.5	0.175989	639	0.11716	788.8	0.107301	573.3	0.089405	903	0.081337	1027.2	0.107301	994.7	0.081337	834.7	0.089405	632.6	0.127645	754.2	0.066865	690.4	0.05447	522.2	0.043968	701.6	0.089405
AF027954_g_at	1886.1	0.013092	1579.9	0.013092	1448.1	0.035163	2036	0.031336	1514.4	0.014937	1560.3	0.017001	1542.9	0.011447	2079.1	0.014937	1883.4	0.009985	1929.4	0.019304	1994.2	0.02786	1696.6	0.009985	1686.8	0.009985	1420.5	0.008689	2150.8	0.014937	2172.9	0.019304	2139.9	0.019304	1904.4	0.035163	1696.1	0.013092	1809.7	0.005643	1483	0.007543	1244.4	0.011447	1384.8	0.02786
AF030558_at	685.8	0.007543	712.3	0.005643	755.2	0.017001	745.8	0.043968	601.3	0.00418	752.7	0.007543	763.5	0.008689	782.3	0.019304	787.8	0.006532	555.7	0.024711	651.7	0.035163	630.7	0.008689	598.9	0.009985	549.4	0.009985	789.4	0.011447	836.6	0.008689	722.9	0.013092	737.4	0.004863	682.1	0.003067	702.9	0.003585	610.6	0.005643	514.1	0.005643	654.8	0.005643
AF031657mRNA_at	552.1	0.004863	561.6	0.007543	544	0.008689	482.1	0.011447	486.6	0.003585	533.2	0.003585	507.6	0.00418	517.1	0.004863	492.5	0.004863	578	0.02786	456.9	0.021866	515.5	0.003585	561	0.00418	457.3	0.003585	650.5	0.007543	614.6	0.011447	487.5	0.004863	608	0.006532	511	0.004863	500.6	0.004863	415.8	0.003585	347.1	0.005643	473	0.004863
AF033355_at	724	0.189687	580.8	0.189687	393.3	0.438361	642.2	0.234557	487.9	0.234557	591.2	0.138765	659.6	0.175989	817.7	0.127645	757.3	0.098054	519.1	0.32083	626.9	0.302547	608.8	0.138765	338	0.284747	486.3	0.150527	723.1	0.189687	589.3	0.267463	587.6	0.218983	545.8	0.32083	516.1	0.234557	589.5	0.267463	394.1	0.218983	465.8	0.204022	560	0.234557
AF034716mRNA_at	90	0.951005	47.4	0.939581	67.4	0.968664	70.9	0.951005	55.9	0.951005	48.4	0.968664	40.6	0.960635	76.8	0.933135	56.7	0.960635	73.6	0.939581	80.5	0.985063	41.2	0.964837	60.8	0.956032	36.8	0.978134	72.5	0.956032	99.6	0.939581	81.7	0.92617	73.2	0.951005	61.2	0.933135	55.6	0.933135	65.1	0.837065	42	0.951005	49.3	0.951005
AF038388_at	527	0.003585	469.9	0.00418	294.5	0.021866	528.7	0.006532	517.2	0.003067	652.2	0.000673	623	0.000673	686.6	0.002228	555	0.002228	436.7	0.017001	389.2	0.035163	694	0.001354	672.9	0.003067	517.7	0.001602	559.1	0.004863	489.3	0.014937	517	0.009985	535.6	0.004863	528.7	0.004863	526.2	0.001892	378.5	0.001892	286.8	0.003585	508.4	0.003067
AF043642_at	200.3	0.009985	154.4	0.001602	177.3	0.002617	158.1	0.024711	127.1	0.000562	262.5	0.000322	224.4	0.000322	204.1	0.001354	147.7	0.001354	194.5	0.011447	58.3	0.715253	211	0.000673	151.4	0.000468	266.1	0.000468	145.1	0.003067	164.4	0.017001	193.3	0.021866	239.2	0.000805	235.7	0.000266	255.5	0.000266	290.8	0.000219	239.2	0.000673	298.9	0.000562
AF045464_s_at	208.9	0.048995	145.2	0.089405	204.5	0.043968	326	0.066865	92	0.218983	113.2	0.098054	177.6	0.05447	174.3	0.107301	138	0.150527	224	0.127645	114.3	0.284747	210.1	0.043968	165.4	0.107301	156.3	0.060419	275.2	0.07383	223.5	0.081337	183.2	0.150527	243.5	0.043968	170.4	0.107301	189.4	0.060419	162.8	0.066865	142.3	0.066865	169.4	0.039365
AF048687_s_at	5761.6	0.000219	6221.2	0.000219	5436.7	0.000219	6605.4	0.000219	6627.3	0.000219	7107.4	0.000219	7413.3	0.000219	7871.3	0.000219	7671.4	0.000219	5472.3	0.000219	5534.7	0.000219	6783.5	0.000219	6849.2	0.000219	6424.9	0.000219	5042.3	0.000219	4793.6	0.000219	5186.8	0.000266	5084.8	0.000219	5791.1	0.000219	4937.4	0.000219	7393.8	0.000219	5501	0.000219	5627.2	0.000219
AF051943_at	513.8	0.07383	559.1	0.081337	565.6	0.05447	540.8	0.127645	447.4	0.127645	518.9	0.031336	554.1	0.05447	474.3	0.098054	434.9	0.060419	497.2	0.138765	689.9	0.218983	294.2	0.127645	406.4	0.066865	362.8	0.066865	579.7	0.089405	659.5	0.066865	510.1	0.162935	369.5	0.204022	484.5	0.089405	448.3	0.11716	343.7	0.060419	409.7	0.07383	512.4	0.081337
AF051943_g_at	121.5	0.541184	94.3	0.660442	74.2	0.697453	164.6	0.765443	177.5	0.581931	160.6	0.621816	224.8	0.581931	189.5	0.621816	327.8	0.438361	113.3	0.795978	178.9	0.795978	325.4	0.5	84.9	0.621816	61.1	0.621816	225.2	0.561639	398.4	0.541184	113.3	0.715253	93.2	0.765443	96.9	0.64131	159.5	0.602006	73.6	0.581931	69.9	0.561639	83.2	0.67917
AF055292mRNA_at	177.9	0.127645	142.7	0.175989	186.9	0.218983	302.5	0.162935	171.7	0.175989	161.8	0.204022	165.6	0.189687	84.5	0.397994	158.3	0.189687	266.4	0.127645	404.8	0.11716	140.4	0.175989	193.2	0.107301	66.2	0.284747	213.8	0.234557	136.1	0.339558	288.2	0.234557	171.7	0.284747	193.5	0.138765	81.9	0.35869	111.5	0.162935	124.7	0.127645	90.3	0.284747
AF065431_s_at	75.3	0.418069	26.8	0.715253	38.8	0.660442	43.2	0.715253	47.1	0.52062	26.5	0.47938	48.9	0.541184	71.4	0.541184	27.7	0.418069	53.6	0.581931	42	0.810313	24	0.47938	100.9	0.35869	60.8	0.32083	36.7	0.749276	37	0.697453	146.5	0.418069	26.7	0.52062	39.9	0.5	44.3	0.541184	75.7	0.397994	86.6	0.339558	130.3	0.284747
AF065432_s_at	51.5	0.64131	30.9	0.621816	148	0.397994	164.3	0.438361	112.9	0.35869	104.7	0.418069	148.3	0.218983	152.8	0.339558	114.2	0.397994	70.2	0.52062	250.7	0.47938	133.7	0.175989	166.5	0.162935	30.2	0.732537	45.4	0.621816	139	0.339558	151.9	0.339558	147.8	0.378184	112.3	0.339558	134.6	0.339558	118.2	0.127645	73.8	0.267463	192.9	0.138765
AF065433_at	876.2	0.043968	723.8	0.043968	672.8	0.05447	1066.3	0.081337	860.7	0.066865	833.2	0.02786	847.9	0.05447	1006.2	0.02786	662	0.048995	913	0.02786	859.8	0.05447	840.1	0.024711	967.5	0.017001	659.2	0.008689	1035.6	0.07383	1148.8	0.02786	1164	0.024711	916.3	0.024711	903.9	0.021866	966	0.039365	729.4	0.014937	644.4	0.081337	1023.6	0.05447
AF065433_g_at	6.2	0.999195	4.9	0.97214	7.4	0.975289	21.5	0.956032	9.4	0.951005	15.6	0.849473	5.5	0.939581	5.6	0.995137	4.3	0.993468	13.1	0.975289	24.2	0.993468	4	0.939581	8.3	0.910595	3.9	0.960635	8.9	0.92617	7.1	0.991311	5.9	0.975289	10.1	0.88284	14.5	0.602006	4.2	0.964837	55.3	0.378184	7.7	0.715253	75.6	0.021866
AF067727_s_at	227	0.02786	232.8	0.035163	166.6	0.031336	333	0.05447	199.5	0.004863	207.1	0.011447	270.7	0.007543	288.8	0.031336	304.4	0.001892	344.9	0.011447	146.3	0.267463	397	0.000805	325.8	0.002617	265.3	0.001141	331.3	0.014937	296.3	0.014937	295.1	0.021866	413.3	0.000673	408.5	0.000805	246.3	0.005643	407.9	0.000673	320.6	0.000959	362.2	0.001602
AF071225_at	3809.2	0.000219	3113.3	0.000266	3893.9	0.000219	3169.7	0.000219	3664.7	0.000219	5042.3	0.000219	5182.9	0.000219	4249.7	0.000805	3681.5	0.000322	3647.6	0.000219	3270	0.000219	4222.4	0.000219	4787.8	0.000388	3594	0.000266	3736.2	0.000468	3678.7	0.000673	3699.5	0.000322	3459.9	0.000322	3905.2	0.000266	3473.8	0.000219	4469.2	0.000219	3700.5	0.000219	4392	0.000266
AF072439_at	64.5	0.234557	124.6	0.189687	178.3	0.021866	289.7	0.035163	205.9	0.11716	142	0.07383	91.5	0.060419	182.5	0.060419	138.5	0.039365	139.2	0.05447	169.7	0.32083	111.3	0.048995	113.6	0.066865	101.6	0.019304	349.2	0.019304	313	0.043968	249.6	0.05447	164.8	0.162935	99.1	0.175989	64.7	0.138765	139.8	0.048995	83.3	0.081337	230.5	0.035163
AF072865_at	866.6	0.175989	910.8	0.175989	901.9	0.218983	1065.2	0.284747	838.9	0.138765	786.3	0.11716	901.7	0.11716	949.4	0.162935	772.8	0.162935	906.6	0.267463	706.4	0.5	761.4	0.081337	764.2	0.107301	649.2	0.138765	806.3	0.267463	822.2	0.250724	929.8	0.267463	888.9	0.284747	897.9	0.32083	704	0.150527	625.8	0.081337	494	0.189687	750.2	0.250724
AF072865_g_at	763.9	0.060419	630.4	0.11716	573.8	0.107301	715.3	0.150527	656.5	0.043968	585.7	0.043968	684.3	0.060419	691.8	0.150527	560.7	0.07383	648.2	0.175989	534.1	0.234557	637.7	0.05447	548.4	0.089405	530.4	0.043968	675.3	0.138765	600.6	0.175989	573.6	0.32083	604.5	0.11716	552.9	0.127645	547.8	0.107301	507.5	0.060419	405	0.107301	562.3	0.162935
AF081503_at	54.9	0.458816	73	0.541184	23.3	0.795978	43.7	0.697453	65	0.378184	67.4	0.35869	196.4	0.150527	61.2	0.67917	68.1	0.418069	64.6	0.64131	54.5	0.795978	54.2	0.47938	57.2	0.5	101.3	0.35869	66.5	0.602006	56.3	0.64131	62.6	0.561639	62.7	0.47938	125.7	0.397994	51.1	0.378184	97.9	0.284747	46.3	0.47938	76.3	0.418069
AF084205_at	1465.9	0.000219	1968.5	0.000388	1377.9	0.002617	2181.7	0.000959	1336.5	0.000266	1630.1	0.000322	1918.9	0.000468	2706.8	0.000322	1945.7	0.000219	1798.6	0.000673	2056.3	0.000805	1757.1	0.000562	1891	0.000388	1436	0.000266	1893.4	0.000266	1372.6	0.000219	1933.8	0.000562	1540.2	0.000219	1756.6	0.000388	1215.4	0.000219	1623.3	0.000266	1202.1	0.000219	1887.3	0.000562
AF090867_at	437.2	0.001141	371.1	0.001354	303.5	0.00418	342.7	0.011447	299.8	0.009985	428.2	0.000805	431.6	0.001141	234.6	0.006532	317.5	0.003585	300.3	0.008689	262.6	0.081337	294.6	0.001602	243	0.002228	263.3	0.001354	290.7	0.009985	198.8	0.017001	371.9	0.013092	364.2	0.011447	224.2	0.007543	262.9	0.009985	213	0.003067	237.3	0.001354	292.3	0.011447
AF090867_g_at	884.3	0.024711	1053.4	0.003067	1043.9	0.003585	1018.4	0.019304	842.8	0.006532	921.2	0.017001	1019.7	0.009985	593.6	0.267463	569.8	0.039365	623	0.05447	518.4	0.11716	728	0.009985	653.7	0.043968	553.9	0.024711	561.8	0.107301	395.2	0.039365	777.9	0.089405	652.1	0.11716	609.6	0.05447	460.5	0.107301	449.3	0.081337	510.5	0.039365	526.3	0.07383
AF096291_at	372.5	0.048995	364.2	0.043968	403.6	0.05447	555.9	0.07383	439.2	0.02786	394.4	0.024711	394.7	0.035163	359.5	0.47938	467.6	0.048995	428	0.127645	660.4	0.048995	429.2	0.031336	353.1	0.066865	267.6	0.048995	547.4	0.089405	355.9	0.11716	608.9	0.098054	454.9	0.098054	366.9	0.127645	379.6	0.089405	326.6	0.07383	302.4	0.098054	560.3	0.066865
AF097887_at	637.2	0.00418	591.3	0.019304	602.2	0.009985	644.9	0.017001	502.2	0.006532	538.3	0.002228	482.8	0.00418	715	0.021866	563.6	0.001602	576.7	0.013092	587.7	0.017001	623.3	0.001354	459	0.003585	461.7	0.002617	556.4	0.024711	372.9	0.017001	711.7	0.008689	648.8	0.009985	519.5	0.00418	680.3	0.003067	478.8	0.003585	471.6	0.00418	626.5	0.003067
AJ002942cds_at	98.6	0.438361	55.8	0.602006	69.3	0.581931	116.5	0.67917	53.5	0.602006	203.6	0.32083	61.9	0.561639	200	0.5	75.8	0.397994	83.9	0.64131	92.6	0.810313	60.5	0.418069	260.1	0.35869	92.8	0.418069	72.5	0.52062	49.2	0.581931	70.5	0.602006	149.8	0.5	128	0.438361	51.8	0.5	56.2	0.52062	59.6	0.438361	128.9	0.47938
AJ005424_at	1388.8	0.013092	1344	0.019304	1496.8	0.035163	1537.4	0.081337	1290.9	0.024711	1340.1	0.019304	995.2	0.039365	1157.2	0.089405	1224.7	0.008689	1615.2	0.107301	1531.6	0.150527	1022.7	0.024711	929.2	0.035163	946.5	0.02786	1680.6	0.043968	910.6	0.07383	1943	0.05447	1426.4	0.019304	1223.6	0.05447	1692.1	0.009985	1175.9	0.008689	1018.8	0.035163	1348	0.031336
AJ005424_g_at	966.2	0.066865	1013.5	0.019304	1110.5	0.043968	1215.8	0.07383	881.9	0.048995	817.3	0.05447	923.5	0.060419	946	0.043968	990.5	0.019304	1142.2	0.039365	838.7	0.107301	806.1	0.031336	868.6	0.024711	774.1	0.024711	967.9	0.02786	619	0.035163	828.2	0.039365	1014.3	0.009985	927.3	0.035163	942.3	0.017001	941.8	0.009985	583.5	0.031336	738.9	0.043968
AJ005425_at	573.5	0.267463	718	0.189687	541.2	0.35869	748.6	0.284747	591.9	0.267463	556.6	0.218983	558.6	0.284747	748.9	0.234557	599.3	0.175989	570.1	0.284747	314.5	0.32083	568.9	0.189687	661.8	0.204022	441.5	0.234557	789.7	0.267463	637	0.302547	899.9	0.234557	796.7	0.218983	582.4	0.284747	623.9	0.189687	564.7	0.138765	264	0.458816	627.6	0.175989
AJ006070_at	23.6	0.581931	52.9	0.47938	94.2	0.458816	139.5	0.621816	37.5	0.581931	26.8	0.561639	20.2	0.581931	43.7	0.602006	28.9	0.697453	46.5	0.715253	19	0.872355	26.5	0.64131	21.2	0.67917	13.7	0.697453	47.4	0.67917	24.9	0.749276	19.6	0.810313	44	0.581931	24.7	0.732537	42.9	0.581931	52.6	0.5	31.8	0.47938	41.2	0.458816
AJ222691cds_at	61.7	0.581931	26.3	0.660442	62.8	0.660442	42.2	0.64131	26.7	0.64131	20.8	0.660442	60	0.602006	32.3	0.67917	25.2	0.660442	47.6	0.602006	68.1	0.660442	26.1	0.67917	22.6	0.660442	54.2	0.52062	85.1	0.561639	74.7	0.602006	36.1	0.67917	80.6	0.621816	36.7	0.621816	49.3	0.581931	33.7	0.602006	40.6	0.418069	55.3	0.621816
AJ222813_s_at	166.2	0.11716	64.3	0.378184	110.7	0.378184	40.1	0.561639	131.8	0.138765	158.2	0.048995	143.8	0.234557	93	0.397994	13.3	0.67917	91.5	0.378184	35.1	0.715253	20.2	0.810313	48.3	0.541184	62.2	0.5	25.9	0.67917	36.8	0.67917	61	0.602006	76	0.541184	90.2	0.378184	61.1	0.438361	63.7	0.5	69.1	0.5	96.3	0.35869
AJ223083_at	654.2	0.05447	371.6	0.162935	652.9	0.031336	597.4	0.204022	654.4	0.043968	732.1	0.035163	713.5	0.024711	566	0.098054	549.2	0.066865	310.5	0.234557	587.8	0.189687	576.1	0.035163	601.8	0.05447	460.7	0.031336	211.9	0.378184	228.1	0.418069	467.6	0.234557	548.3	0.081337	475.7	0.150527	417.6	0.107301	482.4	0.05447	284.2	0.127645	380.5	0.218983
AJ224441UTR#1_at	4.3	0.732537	0.8	0.861235	1.2	0.697453	0.4	0.918663	11.1	0.621816	0.5	0.901946	4.4	0.561639	19.4	0.67917	0.6	0.715253	22.7	0.52062	6.4	0.910595	24.3	0.438361	3.3	0.581931	0.3	0.988553	1.9	0.985063	0.7	0.992457	2.4	0.621816	1.3	0.810313	1.1	0.861235	3	0.795978	14.1	0.397994	0.4	0.781017	0.2	0.918663
C06598_at	1707.7	0.001602	1158.1	0.001602	1563	0.002228	1732.3	0.001602	1433	0.003067	1414.6	0.001354	1243.6	0.004863	1178	0.00418	1184.9	0.002228	1795.3	0.007543	1491.7	0.004863	1106.8	0.004863	1326.5	0.005643	867.5	0.002228	1701.8	0.009985	1430.3	0.005643	1137.9	0.011447	1283.2	0.005643	1234	0.006532	1232	0.00418	826.6	0.00418	870.6	0.001602	1170.3	0.007543
C07012_f_at	838.7	0.162935	984.9	0.107301	1071.7	0.189687	1320.9	0.189687	929.7	0.150527	874.3	0.162935	873	0.218983	1312.5	0.081337	1684.7	0.048995	1888.4	0.035163	1830	0.060419	1609.4	0.048995	1162.2	0.043968	1116.6	0.05447	2062.6	0.043968	1996.3	0.043968	2054.8	0.043968	1900.8	0.039365	2143.1	0.048995	1881.5	0.035163	1191.7	0.05447	1287.1	0.043968	1883.4	0.066865
D00403_at	190	0.418069	190.8	0.438361	277.9	0.397994	376.5	0.52062	254.7	0.397994	244.3	0.378184	193.1	0.397994	256.7	0.378184	173.4	0.5	210.4	0.581931	88.7	0.621816	268.8	0.32083	218.8	0.339558	156.5	0.438361	190.6	0.438361	149.8	0.602006	247.5	0.418069	141.5	0.541184	207.9	0.438361	264.5	0.378184	181.1	0.339558	158.5	0.397994	243.5	0.378184
D00403_g_at	25.9	0.67917	22.8	0.438361	21.9	0.697453	61.8	0.378184	39.4	0.458816	46.6	0.339558	56.8	0.397994	88.1	0.302547	17.4	0.47938	28.9	0.561639	127.3	0.418069	17.3	0.438361	10.9	0.64131	17.9	0.47938	71.5	0.47938	85.1	0.438361	91.8	0.458816	26.6	0.621816	16.4	0.749276	20	0.438361	22.6	0.378184	11.7	0.581931	32.3	0.541184
D00568_s_at	66.4	0.795978	57.6	0.781017	67.4	0.749276	126.7	0.749276	30.2	0.837065	85.8	0.810313	60.3	0.621816	60.2	0.810313	52.3	0.781017	66.3	0.781017	57.1	0.910595	71.4	0.581931	60.9	0.660442	50.6	0.621816	73.8	0.837065	78.7	0.795978	95.7	0.67917	67.7	0.837065	65.5	0.67917	97.4	0.581931	36.9	0.732537	54	0.732537	49.3	0.765443
D00636Poly_A_Site#1_s_at	6727.2	0.000219	6951.1	0.000219	7239.7	0.000219	8169.2	0.000219	7381.1	0.000219	6370.5	0.000219	7441.4	0.000219	4553.3	0.000266	3981.4	0.000219	4005.7	0.000266	4653.5	0.000266	2801	0.000388	3415.3	0.000266	2991.5	0.000266	5377.3	0.000266	5454.2	0.000266	5015.9	0.000266	5325.3	0.000266	4891.1	0.000219	3934.1	0.000219	4308.2	0.000219	3553.6	0.000266	4095.1	0.000219
D00688_s_at	4827.5	0.000266	4308.3	0.000266	4115	0.000219	4498.2	0.000219	4840	0.000266	4751.5	0.000266	5073.5	0.000266	5782	0.000266	4740.4	0.000266	3858	0.000388	4056.8	0.000322	4741.6	0.000219	4629.3	0.000266	4397.7	0.000219	5276.4	0.000266	5127.6	0.000266	4604	0.000388	5213.3	0.000219	4661.5	0.000266	3946.9	0.000219	4842.9	0.000266	4505.5	0.000219	4855.7	0.000219
D10026_s_at	688.8	0.003067	562.1	0.005643	499.1	0.013092	656	0.013092	647.4	0.001354	501.7	0.000959	651.4	0.001602	211.7	0.098054	348.3	0.006532	437.9	0.060419	158	0.32083	245.4	0.021866	293.5	0.039365	273.7	0.014937	516.6	0.019304	474.6	0.017001	446	0.060419	427.4	0.014937	293.4	0.013092	283.8	0.008689	333.9	0.014937	308.9	0.014937	399	0.011447
D11354_s_at	11.7	0.956032	14	0.956032	15.6	0.918663	86.5	0.67917	15.1	0.933135	7.6	0.951005	10.5	0.94553	14.6	0.980696	15.4	0.918663	33.7	0.901946	40	0.94553	5.1	0.986908	11.5	0.951005	7.9	0.910595	29.4	0.861235	18.1	0.918663	18.2	0.956032	6.8	0.975289	12.3	0.964837	3.1	0.986908	6.5	0.94553	6	0.975289	14	0.795978
D12498_s_at	7035.2	0.000266	8229.4	0.000219	8472.1	0.000322	8770.2	0.000322	6992.2	0.000266	6819.1	0.000322	7296.3	0.000322	6340	0.000388	5491.3	0.000322	5243.7	0.000388	5665.6	0.000388	4780.9	0.000388	4679.8	0.000388	4512.8	0.000388	6613.6	0.000388	5405	0.000388	5889	0.000388	5652.8	0.000322	5500.9	0.000388	4807.5	0.000388	4813.1	0.000388	3486.1	0.000388	4703	0.000388
D13912_s_at	34.6	0.32083	32.5	0.339558	17.9	0.602006	258.6	0.162935	20.6	0.581931	19	0.378184	15.7	0.541184	29.3	0.339558	12.5	0.602006	31.8	0.561639	43.7	0.339558	29.2	0.397994	36.6	0.234557	18.2	0.35869	114.6	0.32083	84.5	0.47938	28.6	0.397994	85.7	0.418069	62.1	0.284747	75	0.250724	27.7	0.32083	12.9	0.660442	43.1	0.175989
D14013_at	202	0.000959	118.4	0.007543	159.3	0.014937	245.6	0.008689	159.4	0.017001	271	0.001354	431.5	0.000468	235.2	0.035163	337.5	0.000266	270	0.008689	48.8	0.189687	411.3	0.001602	294.1	0.001141	179.6	0.008689	326.8	0.000805	307.3	0.001354	176.7	0.035163	222.9	0.008689	477.3	0.001354	255.9	0.002617	444.9	0.000219	429.4	0.002228	501.9	0.000219
D14014_at	787.7	0.007543	755.4	0.007543	1226.6	0.001892	953.7	0.013092	1016.1	0.003585	1296.1	0.002617	1466.5	0.00418	935.1	0.005643	1051.8	0.002617	1032.3	0.006532	926.6	0.013092	1275.1	0.005643	1086.7	0.004863	909.5	0.004863	1346.8	0.003585	1008.3	0.007543	1329.7	0.00418	930.8	0.005643	1044.4	0.00418	1090.3	0.003067	1460.7	0.001602	1083.7	0.001354	1510	0.001892
D14014_g_at	573.3	0.066865	494	0.11716	774.1	0.021866	676.4	0.05447	641.8	0.02786	732.7	0.014937	900.4	0.017001	538.9	0.07383	705.8	0.035163	614.6	0.05447	320.7	0.218983	610.3	0.031336	542	0.039365	587.8	0.014937	702.9	0.05447	605.7	0.089405	747.9	0.07383	599	0.060419	773.9	0.031336	669.4	0.019304	768.5	0.013092	761.9	0.005643	833.3	0.013092
D14015_at	904.7	0.006532	606.8	0.002617	862.7	0.011447	963.8	0.043968	608.5	0.024711	583.8	0.005643	625.1	0.024711	1116.8	0.008689	728.4	0.003585	877.5	0.005643	1019.5	0.003067	602.4	0.00418	774.1	0.002228	465.6	0.003585	722.5	0.017001	676.7	0.004863	1108	0.006532	707.3	0.006532	841	0.001892	602.2	0.001892	773	0.002228	740	0.001354	907.2	0.003585
D14015_g_at	1117.6	0.000959	1031.7	0.001354	985.4	0.002228	879.5	0.004863	960.6	0.001892	836.4	0.001141	1012.4	0.001354	1318.8	0.001354	1093.2	0.001354	1286.1	0.001602	1316.8	0.003585	1243.5	0.000805	985.6	0.000959	1056.6	0.000805	973.4	0.00418	1102.7	0.001141	1391.4	0.001354	1162.3	0.001354	1566.8	0.000673	1121.8	0.000562	1608.5	0.000562	1512.2	0.000388	1528.9	0.000673
D14045_s_at	248.5	0.250724	184.2	0.218983	56.6	0.697453	55.9	0.781017	156.5	0.284747	170.7	0.234557	204.6	0.127645	37.6	0.861235	17.2	0.968664	50.4	0.88284	44.1	0.951005	40.4	0.715253	19.3	0.901946	22.7	0.901946	44.7	0.781017	31	0.910595	113	0.795978	25.8	0.910595	68.1	0.810313	17.2	0.861235	25.3	0.861235	61.8	0.715253	64.7	0.749276
D14046_at	868.2	0.000219	904.6	0.000219	467.2	0.000219	481.1	0.000219	816.9	0.000219	990	0.000219	1254	0.000219	1141.1	0.000219	1024.1	0.000219	910.3	0.000219	838.5	0.000219	1077.5	0.000219	1130.2	0.000219	873.7	0.000219	1012.1	0.000219	895.6	0.000219	848.3	0.000219	753.4	0.000266	1037.5	0.000219	641	0.000219	963.8	0.000219	843.5	0.000219	1048.6	0.000219
D14564cds_s_at	150.3	0.250724	242.5	0.138765	187.3	0.127645	220.4	0.267463	184.2	0.175989	53	0.32083	208.7	0.234557	148.3	0.339558	167.7	0.302547	315	0.267463	61.9	0.64131	142.2	0.397994	255.9	0.189687	171.7	0.162935	254.8	0.339558	53	0.418069	329.9	0.32083	151.7	0.267463	194.3	0.234557	72.8	0.267463	182.6	0.234557	202.5	0.204022	108.4	0.267463
D14591_s_at	3138.6	0.000805	3295.6	0.000959	2436.6	0.002228	2702.6	0.003585	3021.2	0.000805	3206.7	0.000562	3476.8	0.000673	4025.2	0.001141	3502.2	0.000805	3612.6	0.001602	3243.2	0.002228	3991.5	0.000805	3482.5	0.000959	3001.8	0.000805	3825.6	0.001354	2793.1	0.001354	4335.2	0.001141	3821	0.000805	3308.6	0.000959	3071.9	0.000805	3105.5	0.000562	3077.7	0.000562	3525.3	0.000959
D14987_f_at	127.3	0.150527	111.8	0.397994	31.2	0.5	35	0.581931	78.2	0.541184	88.9	0.162935	129.8	0.107301	193.7	0.204022	94.9	0.267463	83.6	0.418069	110.9	0.581931	85.1	0.32083	69.1	0.458816	16.8	0.561639	224.5	0.218983	157.7	0.234557	209.8	0.302547	107.3	0.234557	89.7	0.284747	72.5	0.302547	90.5	0.267463	19	0.52062	76	0.250724
D16308_at	6026.2	0.000219	5206.7	0.000266	3878.9	0.000388	6296.3	0.000388	5290.7	0.000219	6648.8	0.000388	6419.2	0.000388	2555.1	0.003067	2435.5	0.000959	1617.8	0.006532	1760.6	0.006532	2212.8	0.000562	1625	0.002228	1625	0.000805	4690.5	0.000468	1874.9	0.000468	3698.7	0.000562	3799.3	0.000468	2953.7	0.000959	3006.1	0.000562	2652.7	0.000468	2339.9	0.000468	2980.9	0.000673
D16309_at	1039.3	0.00418	969.6	0.004863	888.8	0.002228	493	0.031336	824.7	0.002228	1015.6	0.005643	1401.2	0.00418	1716.9	0.001602	1051.4	0.005643	1382.1	0.013092	1132.1	0.014937	918.8	0.001141	1098.7	0.007543	967.2	0.001892	1148.5	0.014937	606	0.05447	1158.7	0.008689	1167.1	0.002617	1671.1	0.008689	1022.2	0.002617	728.5	0.000219	764.8	0.001602	1222.4	0.007543
D16309_g_at	2080.2	0.000322	2220.3	0.000388	2535.4	0.000468	2862.2	0.000468	1983.2	0.000322	1813.8	0.000388	2230.4	0.000468	2696.8	0.000388	2109.4	0.000388	2517	0.000673	2523	0.000673	2153.3	0.000322	1866.2	0.000468	1898.2	0.000322	2583.1	0.000562	1310.5	0.000805	2983.1	0.000388	2579.1	0.000322	2469.6	0.000468	2480.3	0.000322	2217.7	0.000322	1952.3	0.000322	2130.1	0.000322
D17310_s_at	43.4	0.621816	74.5	0.218983	62.7	0.267463	121.8	0.284747	66.6	0.581931	36.9	0.581931	73.5	0.175989	103.6	0.234557	13.8	0.749276	126.3	0.418069	152.8	0.204022	28.9	0.418069	56.3	0.458816	22.2	0.397994	48.3	0.52062	108.6	0.339558	122.8	0.162935	102.8	0.218983	59.2	0.378184	34.4	0.458816	41.9	0.458816	47.8	0.02786	70.5	0.11716
D17349cds_f_at	370	0.138765	508.6	0.05447	430.7	0.138765	532.1	0.162935	384.5	0.098054	309.7	0.089405	326.8	0.138765	655.4	0.098054	469.6	0.07383	477.9	0.138765	528.2	0.175989	377.3	0.048995	399.5	0.107301	463.4	0.048995	565.7	0.107301	322.9	0.175989	672.5	0.150527	461	0.150527	319.2	0.127645	385.9	0.07383	325.3	0.089405	268.6	0.060419	474.4	0.098054
D21799_at	3682.5	0.000219	2673.2	0.000219	2950.9	0.000219	3079.4	0.000219	3430.9	0.000219	3811.4	0.000219	4158.6	0.000219	4131.6	0.000219	4050.2	0.000219	4030	0.000219	3753.6	0.000219	4699.5	0.000219	3927.2	0.000219	4451.5	0.000219	3560.8	0.000219	2612.5	0.000219	4185.6	0.000219	4059.2	0.000219	4381.8	0.000219	4789.8	0.000219	4753.4	0.000219	4175.4	0.000219	4429.7	0.000219
D21799_g_at	7903.2	0.000219	6402	0.000219	6656.2	0.000219	8567	0.000219	7282.6	0.000219	6997.4	0.000219	7137.4	0.000219	8953.9	0.000219	8509.2	0.000219	8995.3	0.000219	8960.6	0.000219	9795.1	0.000219	8465.1	0.000219	8931.2	0.000219	8936.7	0.000219	7967.4	0.000219	9284.5	0.000219	8708	0.000219	9029.8	0.000219	9406.8	0.000219	8991.2	0.000219	8365	0.000219	8909.4	0.000219
D25233UTR#1_at	440.6	0.002617	446.5	0.005643	277.4	0.014937	377.5	0.05447	355.3	0.001892	519.5	0.001354	538	0.001602	302.3	0.014937	371.2	0.002617	234.8	0.127645	209.4	0.267463	321.4	0.003067	259.9	0.00418	318.8	0.001892	365.8	0.004863	402.5	0.048995	418.5	0.013092	340.8	0.005643	343.7	0.002617	360.4	0.001892	402	0.001354	294.3	0.003585	389.8	0.002228
D25233UTR#1_g_at	850.1	0.000219	756.4	0.000219	668.7	0.000388	707.2	0.000673	846.5	0.000219	1023.8	0.000219	1027	0.000219	669.1	0.000388	728.6	0.000219	545	0.000562	535.3	0.003067	698.1	0.000219	660.3	0.000266	598	0.000219	1222.3	0.000562	785.6	0.000388	709.9	0.000562	833.4	0.000468	713	0.000219	741.8	0.000219	778.9	0.000219	575.2	0.000219	770.1	0.000266
D26112_s_at	11.2	0.978134	10.6	0.94553	42.7	0.52062	15.7	0.918663	8.5	0.951005	43.7	0.458816	27.9	0.824011	7.7	0.996933	10.6	0.97214	11.4	0.995137	15.5	0.992457	15.2	0.999041	9	0.980696	6.1	0.986908	14.3	0.988553	8.6	0.994357	12.9	0.990015	9.3	0.978134	9.8	0.992457	7.4	0.988553	5.9	0.996933	14.3	0.939581	12.9	0.92617
D26307cds_at	184.9	0.781017	44.8	0.795978	44.1	0.861235	112.8	0.732537	172.2	0.67917	130.1	0.715253	134.1	0.660442	149.7	0.621816	210	0.52062	104.4	0.697453	86.5	0.892699	66.5	0.732537	130.3	0.749276	111.5	0.660442	64.7	0.810313	220.2	0.697453	81.2	0.795978	66.8	0.837065	96.2	0.781017	116.2	0.660442	185.3	0.438361	122	0.5	74.6	0.715253
D28754_s_at	10.5	0.910595	14.8	0.88284	17.7	0.918663	21.5	0.849473	12.6	0.892699	10.9	0.849473	9.7	0.88284	14.3	0.88284	12.7	0.872355	25.5	0.872355	27.6	0.901946	15.9	0.837065	10.4	0.892699	11.4	0.861235	16.3	0.892699	20.7	0.849473	32.1	0.660442	16.4	0.849473	20.4	0.749276	30.3	0.64131	128.4	0.32083	100.2	0.339558	64.5	0.438361
D31838_at	306.7	0.031336	329	0.024711	287	0.021866	337.1	0.014937	285.7	0.009985	367.3	0.003067	347.7	0.002617	350.3	0.011447	447	0.00418	424.7	0.02786	168	0.175989	459.2	0.002228	382.7	0.003067	356.3	0.001892	496.2	0.008689	525.3	0.017001	528.9	0.014937	499.7	0.003585	547.9	0.002228	625.1	0.003585	628.6	0.002617	439.5	0.001141	526.3	0.002228
D38380_at	155.3	0.52062	111.5	0.5	170	0.438361	450.9	0.378184	142.7	0.47938	130.3	0.52062	337.5	0.378184	620.9	0.284747	706.1	0.189687	762.5	0.204022	197.9	0.5	385.5	0.339558	368.9	0.339558	110.6	0.47938	1874.5	0.024711	1620.7	0.031336	2220.6	0.019304	2086.4	0.014937	1591.9	0.019304	1438.1	0.021866	1055.5	0.021866	816.9	0.043968	1703.9	0.021866
D38380_g_at	232.4	0.081337	186.7	0.081337	260.8	0.048995	319.4	0.089405	243	0.043968	288.5	0.019304	235.4	0.013092	530.9	0.009985	672.4	0.004863	574.9	0.013092	436.6	0.07383	456.4	0.006532	430.7	0.008689	289.6	0.014937	1898.8	0.001354	1396.8	0.002617	2084.2	0.001354	1683.9	0.001892	1564.1	0.002228	1627.8	0.000959	1151	0.003067	909.7	0.003067	1747	0.000959
D38381_s_at	6.5	0.94553	10.4	0.810313	10.6	0.901946	112.5	0.581931	19	0.732537	32.2	0.581931	4.8	0.918663	44	0.561639	8.3	0.910595	17.1	0.849473	27.8	0.861235	5.7	0.849473	13.1	0.715253	6.1	0.810313	19	0.781017	90.9	0.438361	16	0.861235	9.4	0.892699	12.6	0.795978	5.9	0.901946	7.2	0.765443	5.5	0.910595	30.5	0.541184
D42145_at	126.3	0.302547	135.1	0.302547	109.7	0.32083	178.9	0.250724	106	0.438361	105.9	0.250724	69.9	0.339558	162.2	0.267463	50.4	0.47938	180.9	0.397994	235	0.204022	117	0.302547	135.5	0.339558	82	0.339558	72.2	0.458816	137.7	0.32083	45.7	0.561639	200	0.267463	77.1	0.418069	102.6	0.35869	74	0.218983	130.7	0.204022	31.9	0.47938
D42156cds_at	62.9	0.64131	47.5	0.697453	60.5	0.732537	119.2	0.602006	54	0.64131	64.2	0.765443	58.3	0.621816	73.6	0.67917	55	0.541184	94.4	0.581931	199.3	0.541184	53	0.581931	48.4	0.67917	51.9	0.561639	31	0.765443	74.9	0.67917	80.2	0.67917	230.5	0.35869	53.1	0.660442	47	0.715253	43.4	0.64131	52	0.749276	48.9	0.749276
D44495_s_at	4747.4	0.000219	4361.3	0.000266	5558.4	0.000219	4898	0.000266	4949.2	0.000266	4537.1	0.000219	5663.9	0.000219	6507.2	0.000266	5374.7	0.000219	5560.6	0.000266	6466.1	0.000219	6110.4	0.000219	5464.2	0.000219	5231.8	0.000219	5866.1	0.000219	5967.2	0.000266	6089.5	0.000266	5962.5	0.000219	6476.1	0.000219	5185.4	0.000266	6506.9	0.000219	5714.2	0.000219	6748.4	0.000219
D44591_s_at	38	0.765443	23.7	0.824011	51.2	0.602006	45.2	0.824011	22.5	0.892699	30.2	0.810313	22.6	0.872355	29.5	0.837065	22.1	0.810313	49.3	0.765443	66	0.67917	27.9	0.795978	30	0.872355	12.4	0.861235	39.6	0.824011	41.1	0.795978	34.3	0.824011	34.3	0.781017	31.6	0.872355	28.1	0.810313	21.1	0.872355	18.9	0.872355	29.3	0.837065
D49785_at	3582.2	0.000219	3686.8	0.000219	2991.4	0.000219	2781.1	0.000219	3204.1	0.000219	3020.6	0.000219	3559.4	0.000219	4676	0.000219	4070.3	0.000219	3597.8	0.000219	4612.1	0.000219	4496.5	0.000219	3729.6	0.000219	3692.6	0.000219	4365.6	0.000219	3873.8	0.000219	4016	0.000219	3330.4	0.000219	3117.9	0.000219	3310.6	0.000219	3297	0.000219	3379.3	0.000219	2822.5	0.000219
D64045_s_at	363.9	0.008689	163.1	0.024711	77.1	0.218983	202.5	0.089405	292	0.003067	186.5	0.017001	152.5	0.024711	793.7	0.000562	614.5	0.000468	174.6	0.089405	190.7	0.162935	300.5	0.003585	242.9	0.008689	248.2	0.001602	500.2	0.001354	434.4	0.003067	202	0.060419	427.6	0.002228	207.8	0.007543	217.9	0.007543	321.9	0.001892	243.8	0.001892	287.2	0.009985
D83796_s_at	1036.7	0.060419	1131	0.060419	1181	0.081337	1404.8	0.048995	1225.9	0.031336	1088.6	0.024711	1234.4	0.024711	842.6	0.162935	823	0.060419	1016.1	0.098054	1220.8	0.11716	866.3	0.035163	779.1	0.066865	498.9	0.07383	1151.1	0.107301	992.4	0.11716	1094.5	0.089405	867.9	0.05447	901.2	0.05447	832.7	0.081337	710.1	0.035163	631.9	0.043968	1161.5	0.048995
D84346_s_at	15808.5	0.000219	15960.2	0.000219	13896.3	0.000219	16776	0.000219	14603.5	0.000266	14067.9	0.000219	17032.7	0.000219	19141.1	0.000219	15513.2	0.000219	14774.1	0.000219	16530.8	0.000266	15088.6	0.000219	15583.6	0.000219	14392.9	0.000266	17764.9	0.000266	16018.2	0.000219	14502.4	0.000266	13943.4	0.000219	15273.7	0.000219	12039.4	0.000219	14409.4	0.000219	12278.2	0.000219	14033.7	0.000266
D84667_at	1208	0.002228	1486	0.001354	1344.5	0.001602	1295.2	0.002617	1195.1	0.000673	1114.1	0.000673	1341.3	0.000673	1792.2	0.002617	1392.3	0.001141	1621.6	0.003067	1539.6	0.003585	1692.7	0.001354	1586.1	0.001141	1237.4	0.001602	1683.6	0.001354	1398.2	0.002617	1879.7	0.002228	1358.5	0.001141	1537.3	0.001602	1169.8	0.001892	1660.6	0.000805	1411.5	0.001354	1752.1	0.000562
D84667_g_at	1072	0.019304	1125.2	0.011447	1134.2	0.011447	1369.1	0.066865	1082	0.009985	1055.5	0.014937	1236.5	0.009985	1562.7	0.014937	1023.6	0.007543	1416	0.02786	1055.6	0.081337	1203.7	0.002617	1270.6	0.005643	1023.8	0.002228	1275.3	0.02786	1370.3	0.02786	1206.2	0.014937	1106.8	0.017001	1418	0.009985	931.7	0.005643	1141.9	0.00418	1076.2	0.005643	1226.7	0.031336
D85035_at	404.2	0.175989	304.7	0.339558	364.1	0.35869	272.3	0.438361	351.9	0.302547	434.8	0.175989	464.5	0.250724	353.3	0.35869	435.7	0.250724	367.9	0.250724	88.7	0.660442	319.5	0.267463	398.3	0.284747	351.7	0.127645	430.7	0.32083	500.1	0.267463	447.6	0.397994	442.9	0.234557	347	0.339558	362.1	0.250724	407.9	0.189687	436.5	0.250724	475.6	0.175989
D85035_g_at	309.1	0.001141	334.9	0.002617	326.2	0.002617	219.6	0.060419	327.9	0.000562	393.1	0.000468	604.7	0.000959	459.1	0.008689	331.1	0.001892	444.1	0.048995	373	0.098054	367.9	0.000805	449	0.001892	392.3	0.001602	269.2	0.014937	371.3	0.004863	321.9	0.006532	278.4	0.003067	494.7	0.001354	229.2	0.000959	379.8	0.000562	355.1	0.001354	520.3	0.000562
D86086_s_at	49.7	0.5	260.8	0.234557	185.4	0.418069	62.5	0.561639	290.7	0.204022	289	0.218983	172.7	0.339558	338.5	0.302547	69.1	0.378184	53.6	0.602006	326	0.5	160.7	0.302547	99.9	0.438361	149.9	0.284747	201.1	0.397994	213.6	0.47938	261.1	0.35869	181.4	0.284747	213.3	0.35869	58.8	0.438361	146.4	0.218983	151.3	0.284747	240	0.127645
D86641_at	17145.7	0.000219	14377.7	0.000219	11838.4	0.000219	14250.5	0.000219	15878.4	0.000219	13821.2	0.000219	16502.9	0.000219	20586.5	0.000219	16148.8	0.000219	15511.1	0.000219	13341.5	0.000219	15409.1	0.000219	14972.4	0.000219	15525.5	0.000219	15086.9	0.000219	15146.2	0.000219	14586.8	0.000219	15163.2	0.000219	14320.1	0.000219	11527.2	0.000219	13175.3	0.000219	12779.2	0.000219	14460.5	0.000219
D86642_at	1136.9	0.001141	918.9	0.001141	752.6	0.002228	1030	0.008689	952.2	0.000959	1054	0.000959	1207.9	0.002617	918.2	0.001892	818.1	0.000959	860.6	0.008689	582.1	0.031336	686.4	0.000959	855.5	0.001602	628	0.000673	821.5	0.00418	683.2	0.003585	877.5	0.003067	808.5	0.000959	766.9	0.001602	488.1	0.000959	684.7	0.000805	675.9	0.000805	831.7	0.001354
D87336_at	1123.5	0.000805	1552.6	0.001602	728	0.001602	1271.3	0.003067	1078.1	0.000959	1221	0.000673	1510.1	0.000562	1733.9	0.000562	1594.2	0.000468	1645	0.000805	1315.5	0.001354	1707	0.000322	1592.5	0.000322	1740.1	0.000266	1560	0.001141	1299.9	0.001141	1494.4	0.001141	1232	0.000673	1577	0.000468	1309.1	0.000388	1575.8	0.000322	1550.4	0.000266	1649.4	0.000388
D87336_g_at	4034.4	0.001892	4252.4	0.001892	3854.4	0.002228	4525.8	0.001892	4427.3	0.001602	4705.2	0.002617	4785.6	0.00418	5730.6	0.001602	4996.5	0.001354	5139.7	0.001602	3862.5	0.001602	4659.8	0.001141	4741.8	0.001354	4360.3	0.000673	5561.6	0.002228	3510.7	0.002228	5283.4	0.001892	4501.1	0.001892	5878.6	0.001602	4532.4	0.001602	5029.3	0.001354	3970.7	0.001141	5920.7	0.001354
D89069_f_at	988.1	0.007543	832.7	0.009985	761.9	0.014937	599.6	0.019304	868.5	0.011447	873.5	0.008689	977.7	0.008689	983.5	0.009985	1106.7	0.008689	978.5	0.013092	693.3	0.02786	1012.9	0.008689	890.6	0.009985	922	0.005643	1294.4	0.011447	579.5	0.014937	1392.8	0.009985	1315.8	0.013092	1208.9	0.008689	1165.5	0.009985	1229.7	0.006532	1048.7	0.004863	1458.9	0.009985
D89070cds_s_at	1604.5	0.019304	1244.4	0.013092	1129.6	0.031336	1620.9	0.021866	1398	0.019304	1497.7	0.024711	1471.2	0.017001	2524.8	0.006532	1468.4	0.013092	1413.5	0.02786	1112.9	0.039365	1655.4	0.006532	1370.1	0.011447	1526	0.005643	1855.2	0.017001	840.7	0.014937	2223.5	0.008689	1979	0.007543	1888.3	0.013092	1965.6	0.004863	1699.2	0.006532	1733.4	0.003067	1942	0.011447
D90048exon_at	612.2	0.250724	1044.7	0.021866	529.1	0.127645	902	0.060419	831.8	0.031336	692.5	0.031336	885.3	0.031336	536.7	0.189687	553.5	0.081337	568.3	0.189687	717.5	0.267463	461	0.066865	433	0.11716	363.3	0.107301	700.7	0.05447	347.6	0.107301	546.7	0.284747	527.3	0.150527	532.9	0.098054	479.2	0.066865	366.7	0.05447	350.6	0.189687	458.5	0.035163
D90048exon_g_at	1255.8	0.000805	2010.9	0.000219	1386.2	0.003585	1485	0.000388	1754.3	0.000322	1048	0.000562	1661.6	0.000266	1361.3	0.004863	998.1	0.001141	1088.5	0.011447	730.2	0.006532	1023.1	0.001892	1007.1	0.005643	974.1	0.00418	1492.8	0.001354	790.9	0.002228	1148.4	0.003067	1173.4	0.001892	1098.5	0.001602	675.9	0.000805	677.3	0.001602	514.8	0.000959	933	0.001892
D90049exon#1-2_at	232.7	0.64131	285.4	0.581931	204	0.765443	383.5	0.660442	252.1	0.602006	186.9	0.64131	216.9	0.64131	333.8	0.732537	250.4	0.581931	311.1	0.715253	338.4	0.732537	252.4	0.581931	258.2	0.67917	188	0.67917	340.7	0.67917	192.1	0.732537	338	0.64131	252.7	0.64131	261.6	0.697453	254.1	0.621816	185.7	0.67917	190.4	0.621816	170.4	0.781017
D90102_s_at	3	0.997383	3.1	0.933135	2.5	0.998646	31.1	0.837065	5.1	0.960635	1.8	0.985077	1.8	0.960635	5.1	0.992457	1.6	0.99582	12.6	0.97214	7.5	0.991311	4	0.980696	1	0.991311	0.5	0.999782	4	0.990015	7.6	0.918663	15.4	0.918663	2.5	0.99582	3	0.993468	0.8	0.999532	1.3	0.999195	1	0.999532	0.8	0.996933
E00717UTR#1_s_at	318.9	0.024711	301.9	0.021866	291.5	0.011447	426	0.019304	263.9	0.00418	243.9	0.008689	418.3	0.00418	457.8	0.003067	339.5	0.008689	543	0.009985	568.1	0.001892	520.3	0.000219	477.5	0.000388	392.3	0.000219	478.2	0.001892	388.3	0.002617	560.3	0.002617	559.7	0.001602	529.4	0.000219	635.4	0.000673	501.4	0.000219	542.2	0.000219	553.8	0.000219
E00778cds_s_at	33.5	0.749276	37.9	0.732537	19.8	0.795978	57.1	0.697453	35.2	0.810313	19.4	0.810313	20.1	0.765443	56.4	0.64131	46.2	0.795978	57.1	0.824011	46.5	0.88284	122.8	0.339558	34.7	0.64131	76.6	0.458816	48.4	0.715253	45	0.732537	55.9	0.715253	36.8	0.715253	40.5	0.561639	39.8	0.52062	35.7	0.418069	18.8	0.418069	36.8	0.458816
E01415cds_s_at	4941.3	0.000388	4224.9	0.000468	3273.5	0.001141	4807.1	0.000805	4139.7	0.000388	3855.3	0.000562	4038	0.000468	3202.7	0.001141	3422.5	0.000562	2550.4	0.004863	2340.9	0.00418	2790.9	0.000805	2632.7	0.001354	2734	0.000388	2973.7	0.003067	2499.7	0.001354	3293.6	0.001354	3525.5	0.000562	2604.5	0.002228	2637.9	0.000562	2403.3	0.000805	2163.7	0.000673	2517.8	0.001892
E03344cds_s_at	370.7	0.00418	315.5	0.005643	309.5	0.002228	248.3	0.014937	304.8	0.003585	512.2	0.001354	613.9	0.000805	161.7	0.043968	267.3	0.005643	121.7	0.043968	105.5	0.438361	309.5	0.006532	216.3	0.006532	258.3	0.007543	155.1	0.127645	159.1	0.060419	192.7	0.035163	260	0.004863	273.2	0.002617	331.4	0.00418	319.7	0.001892	205.4	0.003585	342.5	0.003067
J00716mRNA_f_at	157.3	0.397994	244.8	0.302547	246.8	0.418069	190.7	0.438361	362.8	0.284747	259.8	0.35869	301.5	0.32083	384	0.35869	351.2	0.267463	301.2	0.32083	249	0.339558	317.6	0.32083	266.6	0.339558	186.8	0.302547	325.2	0.218983	197.2	0.35869	111.8	0.458816	288.8	0.32083	258.3	0.250724	277.6	0.267463	301.3	0.35869	226.6	0.284747	273.5	0.267463
J00717mRNA_s_at	17.5	0.918663	20.3	0.92617	30.6	0.901946	22.7	0.964837	13.7	0.975289	15.1	0.92617	14.5	0.939581	22.8	0.951005	13.8	0.975289	23	0.97214	56.3	0.861235	16.3	0.939581	12.2	0.97214	15	0.918663	27.8	0.918663	28.3	0.94553	14.7	0.985063	19.2	0.975289	16.2	0.960635	14.9	0.975289	11.9	0.933135	10.6	0.933135	14.7	0.975289
J00728cds_f_at	67.5	0.910595	55.8	0.910595	62.3	0.918663	101	0.94553	75.2	0.861235	65	0.901946	60.5	0.94553	79.3	0.956032	60.4	0.956032	82.1	0.956032	97.3	0.956032	64.6	0.88284	63.2	0.939581	49.9	0.918663	79.2	0.960635	92.4	0.918663	77.8	0.951005	85.6	0.892699	68.6	0.910595	69.1	0.92617	47.1	0.872355	46.9	0.94553	62.4	0.910595
J01435cds#8_s_at	46508.6	0.000219	34593.2	0.000219	32999	0.000219	45455.6	0.000219	35504.8	0.000219	34957.9	0.000219	31576.6	0.000219	49210.7	0.000219	40257.8	0.000219	35401.3	0.000219	40184.2	0.000219	36644.3	0.000219	33137.7	0.000219	33804.5	0.000219	42560.5	0.000219	45082.5	0.000219	40545.2	0.000219	39492.7	0.000219	32190.8	0.000219	37023.3	0.000219	36024.5	0.000219	32734.7	0.000219	31603.8	0.000219
J01436cds_s_at	35261.3	0.000219	23607.7	0.000219	25853.9	0.000219	34861.7	0.000219	27607.9	0.000219	26565	0.000219	24143.3	0.000219	37268	0.000219	31121.2	0.000219	26510.7	0.000219	31470.8	0.000219	28696.5	0.000219	25014.1	0.000219	26711.5	0.000219	30786.3	0.000219	33022.8	0.000219	31186.7	0.000219	30932.5	0.000219	24454.5	0.000219	28736.7	0.000219	28689.5	0.000266	24176.7	0.000219	23991.8	0.000219
J02612mRNA_s_at	342.6	0.039365	242.5	0.011447	299.4	0.008689	467.7	0.019304	365.6	0.001141	480.8	0.001892	486.6	0.000468	281.5	0.017001	305.9	0.014937	364.7	0.013092	109.4	0.378184	244.1	0.005643	305.9	0.024711	308.1	0.008689	312.9	0.031336	284.9	0.043968	383.4	0.014937	338.4	0.039365	390	0.008689	367.4	0.013092	317.8	0.009985	309.8	0.003585	338.5	0.00418
J02722cds_at	733.6	0.001602	643.6	0.000673	850.1	0.001141	830.4	0.001354	655.4	0.001602	762.5	0.001141	779.9	0.001141	1088.7	0.001141	1984.6	0.000388	1727	0.000388	1245.7	0.001602	1180.2	0.000468	1095.2	0.001141	1202.8	0.000388	3968.2	0.000219	4237	0.000219	5957.5	0.000219	6487.6	0.000219	2991.7	0.000219	3984.3	0.000219	2919.2	0.000219	2340.8	0.000219	3746.2	0.000219
J02776_s_at	477.7	0.000388	510	0.000388	377.7	0.000219	478.6	0.002617	512.1	0.001141	701.5	0.000562	641.9	0.000562	595.9	0.000322	593.9	0.000219	405.3	0.000673	626.5	0.000388	780.5	0.000388	547.8	0.000388	531.5	0.000266	535.6	0.000266	561.6	0.000266	512.4	0.003067	500.7	0.001141	602.9	0.000562	408.9	0.000673	696.3	0.000468	411.4	0.000322	549.4	0.000219
J02810mRNA_s_at	6656.7	0.000219	6872.5	0.000219	8772.4	0.000266	10198.1	0.000322	8152.5	0.000219	6935.8	0.000219	9549	0.000266	4740.5	0.000959	4480.8	0.000562	4691.4	0.000673	4241.4	0.000959	3872.8	0.000805	4099.3	0.000959	3764.6	0.000673	6775.4	0.000468	6610.1	0.000388	5962	0.000388	5648.2	0.000388	5594.8	0.000468	4883.2	0.000388	4710.6	0.000562	4207.1	0.000468	5510.5	0.000562
J02844_s_at	704.1	0.000219	727.2	0.000219	723.1	0.001602	675.4	0.004863	692.7	0.000673	839.3	0.000388	952.2	0.000322	522.3	0.003067	506.6	0.001602	445.9	0.009985	520.8	0.011447	359	0.000322	430	0.001141	386.6	0.001354	614.4	0.008689	582.5	0.002617	551.5	0.007543	374.4	0.008689	402.5	0.007543	297.1	0.002228	367.8	0.001892	302.3	0.000562	428	0.005643
J02861mRNA_s_at	29.5	0.67917	111.1	0.438361	41.9	0.581931	224.7	0.378184	76.8	0.602006	29.6	0.602006	99.6	0.35869	160.9	0.35869	23.8	0.64131	105.2	0.5	32.5	0.837065	13.8	0.660442	91.4	0.35869	57	0.5	165.8	0.418069	46.2	0.732537	46.7	0.749276	34.9	0.795978	16.1	0.602006	41.6	0.561639	45.2	0.378184	63.6	0.438361	154.4	0.302547
J02869mRNA_s_at	57	0.581931	23	0.765443	26.4	0.765443	111.7	0.697453	50.4	0.732537	36.3	0.67917	16.2	0.765443	32	0.765443	33.2	0.749276	26.3	0.795978	96.3	0.602006	21.3	0.67917	23.1	0.602006	26.4	0.660442	29.8	0.697453	56.3	0.52062	39	0.561639	27.2	0.660442	44.2	0.64131	16.1	0.781017	31.8	0.849473	24.9	0.765443	25.9	0.824011
J03481mRNA_at	1683.2	0.000219	1660.2	0.000219	1737.9	0.000219	1613.8	0.000219	1507.7	0.000219	1762.9	0.000219	2075.4	0.000219	1727.7	0.000219	1682.4	0.000219	1542	0.000219	1746.7	0.000219	1885.5	0.000219	1744.6	0.000219	1543.8	0.000219	1590.3	0.000219	1719.7	0.000219	1540.2	0.000219	1517.6	0.000219	1706.4	0.000219	1343.3	0.000219	1590.1	0.000219	1493.4	0.000219	1693.4	0.000219
J03481mRNA_g_at	5030.4	0.000219	4477.9	0.000219	5116.2	0.000219	4638.1	0.000219	4938.7	0.000219	5573.4	0.000219	6662.8	0.000219	5006.8	0.000219	4527.5	0.000219	4122.7	0.000219	4827.3	0.000219	5516	0.000219	4757.1	0.000219	4170.4	0.000219	5002.9	0.000219	4495.6	0.000219	4657.8	0.000219	5157.9	0.000219	5040.7	0.000219	3830.5	0.000219	5392.9	0.000219	4737.8	0.000219	6215.6	0.000219
J03786_s_at	4.5	0.939581	10.6	0.88284	14.5	0.92617	16.3	0.910595	5.6	0.964837	4.2	0.951005	9.2	0.765443	6.7	0.933135	6.5	0.97214	10.1	0.94553	8.2	0.986908	8	0.939581	5.1	0.88284	3.9	0.956032	13.7	0.88284	6.1	0.985063	19.4	0.918663	9.8	0.910595	4.9	0.968664	4.4	0.933135	4.3	0.964837	6.9	0.933135	4.6	0.918663
J03914cds_s_at	371.6	0.001602	327.5	0.002617	536.2	0.000959	429	0.002617	380.2	0.00418	516	0.000468	552.9	0.000959	450.9	0.00418	359.1	0.008689	392.4	0.004863	398.8	0.021866	275.2	0.002228	274.3	0.001892	206.6	0.001892	414.1	0.00418	401.8	0.004863	418.3	0.003585	395.8	0.005643	362.1	0.004863	267.9	0.002228	316.4	0.003067	213.7	0.004863	386.6	0.003585
J04791_s_at	2154.9	0.000266	1854.1	0.000219	2227.2	0.000219	2272.1	0.000266	2061.6	0.000219	2094	0.000219	2440.1	0.000219	3177.3	0.000219	2720.3	0.000219	2617.5	0.000219	2099.6	0.000219	2699	0.000219	2589.9	0.000219	2543.2	0.000219	3107.4	0.000219	2886.6	0.000219	2695.6	0.000219	2631.5	0.000219	3060.4	0.000219	2243.9	0.000219	2954.4	0.000219	2469.9	0.000219	2848.6	0.000219
J05029_s_at	1076.3	0.000388	824.3	0.000219	1076	0.000219	1041.2	0.000322	1070.9	0.000266	1194.5	0.000219	1451.5	0.000219	529.4	0.007543	670.2	0.000388	577.9	0.001602	297.2	0.127645	405.9	0.000673	439	0.001354	461.9	0.000388	1035.8	0.000388	874.2	0.000322	787.4	0.000673	784	0.000468	1050.2	0.000322	840.4	0.000322	817.4	0.000266	718.9	0.000322	862.7	0.000266
J05035_at	698.1	0.003585	862.2	0.001892	866	0.007543	704.6	0.017001	559.2	0.003585	879.7	0.002617	1070.4	0.003585	601.3	0.019304	439.7	0.006532	538.9	0.021866	489.2	0.039365	801.5	0.002617	707.3	0.002617	565.8	0.003585	711.3	0.009985	442.7	0.019304	535.9	0.019304	439.5	0.006532	789.4	0.008689	699.2	0.005643	680.8	0.001141	609	0.001602	664	0.00418
J05035_g_at	1187.7	0.024711	900.7	0.013092	974.1	0.009985	1175.5	0.031336	662.8	0.031336	1040	0.021866	1106.5	0.009985	1017.2	0.043968	722	0.031336	1040.7	0.05447	670.9	0.267463	840.7	0.013092	669.8	0.017001	677.7	0.011447	1071.9	0.024711	973.1	0.031336	994.3	0.066865	857.7	0.05447	963.5	0.024711	643.4	0.043968	577.4	0.014937	592.8	0.014937	813.4	0.035163
J05156_s_at	51.1	0.781017	33.2	0.88284	34.7	0.88284	103.8	0.541184	17.2	0.94553	21.4	0.939581	36.1	0.861235	63.1	0.765443	18.2	0.892699	63.3	0.837065	122	0.561639	16.4	0.910595	48.2	0.810313	25.7	0.939581	69.5	0.795978	51.1	0.824011	64.6	0.765443	71.5	0.810313	44.3	0.849473	26.1	0.933135	13.8	0.978134	12.8	0.985063	60.3	0.849473
J05405mRNA_s_at	1235.2	0.000219	1253.9	0.000322	957.2	0.000959	1122.4	0.000805	1181.8	0.000266	1095	0.000266	1370.4	0.000219	1282	0.000673	1105.1	0.000468	958.8	0.001354	1120.6	0.003585	980.2	0.000219	988.4	0.000322	890.6	0.000266	834.3	0.000805	1208.1	0.000673	1189.2	0.000959	1114.9	0.000562	1070.9	0.000266	1006.2	0.000562	862.4	0.000388	693.8	0.000322	1075.3	0.000959
J05425cds_s_at	33365.3	0.000219	30147.8	0.000219	28417.4	0.000219	33466.2	0.000219	30040.1	0.000219	24975.4	0.000219	28403.7	0.000219	39038.4	0.000219	27152.3	0.000219	31518.3	0.000219	34000.6	0.000219	25517.6	0.000219	26535.7	0.000219	27256	0.000219	36524.3	0.000219	29320.1	0.000219	36000	0.000219	30584.3	0.000219	26586.3	0.000219	26382.8	0.000219	24334.4	0.000219	26055	0.000219	23299.3	0.000219
J05460_s_at	68.4	0.88284	65.1	0.88284	54.9	0.94553	66.1	0.956032	56	0.92617	54.4	0.918663	54.6	0.88284	90.4	0.892699	61	0.892699	80.4	0.939581	88.7	0.918663	50.5	0.910595	53.4	0.88284	33.8	0.918663	86.2	0.861235	51.2	0.94553	104.4	0.910595	70.9	0.88284	55.2	0.910595	55.6	0.849473	48.7	0.892699	47.1	0.910595	51.9	0.933135
K00136mRNA_at	13.8	0.980696	17.4	0.951005	19	0.901946	42.9	0.872355	23	0.872355	10.2	0.978134	19.4	0.92617	24.2	0.975289	11.3	0.995137	45.3	0.92617	56.5	0.92617	9.1	0.983	11.3	0.939581	8.7	0.968664	30.9	0.892699	19.2	0.983	31.1	0.951005	10.3	0.951005	14.7	0.978134	6.5	0.968664	9.6	0.964837	6.8	0.975289	15.7	0.901946
K00750exon#2-3_at	6133.3	0.000219	4852	0.000219	3804.6	0.000219	4829	0.000266	4692.2	0.000219	6937.3	0.000219	7528	0.000219	6319.4	0.000219	5624.4	0.000219	5150.9	0.000219	3355.2	0.000219	7489.3	0.000219	6021.5	0.000219	6148.9	0.000219	4830.3	0.000219	962.8	0.000266	4676.6	0.000219	4807.8	0.000219	6311.9	0.000219	5353.9	0.000219	7669.1	0.000219	6090.6	0.000219	6396.4	0.000219
K00750exon#2-3_g_at	16187.6	0.000219	12640.6	0.000219	12388.3	0.000266	11996.5	0.000219	12107	0.000219	15209.2	0.000219	16041.9	0.000219	17623.2	0.000266	14783	0.000219	14097.2	0.000219	11288	0.000322	16086.9	0.000219	13954.7	0.000219	14211.8	0.000219	12454.1	0.000219	6041.3	0.000266	11281.9	0.000219	12603	0.000219	14074	0.000219	12644	0.000219	15697	0.000219	13526.3	0.000219	13471.7	0.000219
K00996mRNA_s_at	1108.9	0.066865	1071.6	0.098054	861.8	0.150527	1216.6	0.189687	979.9	0.089405	714.7	0.107301	719.4	0.175989	1160.1	0.098054	1007.4	0.11716	1096.6	0.138765	1011.6	0.11716	867.5	0.127645	840.6	0.107301	714	0.150527	1053.9	0.11716	491.6	0.081337	904	0.127645	1047	0.07383	824.6	0.175989	968.8	0.098054	727.3	0.138765	604.5	0.218983	760.1	0.107301
K01721mRNA_s_at	348.5	0.175989	293	0.189687	316.8	0.189687	145.9	0.339558	193.9	0.284747	198.5	0.32083	333.8	0.250724	429.2	0.218983	48.2	0.52062	200.4	0.397994	74	0.378184	146.3	0.302547	183.9	0.218983	376.2	0.234557	340.9	0.32083	225.3	0.32083	319.6	0.378184	327.5	0.267463	317.7	0.339558	308.4	0.35869	211.8	0.267463	203.4	0.35869	314.1	0.35869
K03241cds_s_at	8.3	0.94553	14.1	0.975289	14.4	0.849473	9.5	0.983	5.1	0.99582	11.7	0.975289	10.4	0.983	19.5	0.933135	10.6	0.918663	17.8	0.986908	31.2	0.968664	14.5	0.951005	15.4	0.92617	8.2	0.964837	13.3	0.94553	14	0.985063	9.6	0.995137	13.1	0.94553	13.2	0.995137	12.1	0.988553	9.6	0.978134	9.7	0.97214	5	0.995137
L00320cds_f_at	32.1	0.795978	30.1	0.837065	51.3	0.824011	40.4	0.781017	33.3	0.861235	41.8	0.781017	39.7	0.872355	56.1	0.810313	28.6	0.837065	93.9	0.715253	53.6	0.849473	41.7	0.824011	42.8	0.781017	21.2	0.861235	36.7	0.810313	34.4	0.765443	38.5	0.810313	27.5	0.837065	38.9	0.837065	31.2	0.837065	36	0.765443	28.1	0.872355	46.5	0.795978
L02926_s_at	15.7	0.88284	26.4	0.64131	23.9	0.621816	31.3	0.795978	4.5	0.978134	12.3	0.781017	12.8	0.824011	19.9	0.918663	47.6	0.621816	47.5	0.732537	26.6	0.97214	34.4	0.52062	18.9	0.660442	22.9	0.732537	25.8	0.781017	27.5	0.861235	24.8	0.660442	16.3	0.872355	18.5	0.872355	13.3	0.837065	14	0.795978	10.9	0.837065	7.2	0.939581
L04485mRNA_s_at	4808.2	0.000266	4283.3	0.000266	4002	0.000322	4873.4	0.000468	4522.3	0.000266	5048.1	0.000266	5218.2	0.000266	5422	0.000266	5114.9	0.000266	4315.6	0.000322	4053.3	0.000322	5496.5	0.000266	4933.8	0.000266	4629.2	0.000266	4066.7	0.000322	3704.7	0.000388	4333.9	0.000266	4862.4	0.000266	4742.9	0.000266	4564.3	0.000322	4647	0.000266	4107	0.000266	4465.9	0.000266
L14782_s_at	154	0.302547	366.2	0.035163	213.7	0.284747	281.6	0.418069	136.1	0.32083	189.4	0.05447	195.5	0.150527	53.4	0.52062	140.1	0.302547	40.7	0.715253	193.5	0.52062	26.1	0.824011	32.6	0.581931	11.2	0.901946	36.2	0.697453	150.6	0.52062	53.5	0.602006	120.4	0.339558	44	0.621816	37.3	0.602006	13.8	0.765443	13.9	0.861235	23.7	0.749276
L15079mRNA_s_at	132.8	0.458816	129.4	0.438361	63.2	0.561639	83.8	0.438361	133.4	0.339558	63.1	0.418069	54.6	0.438361	220.4	0.35869	147.1	0.35869	197.1	0.35869	89.4	0.541184	120.5	0.378184	143.3	0.378184	36.7	0.732537	179.8	0.47938	88.7	0.397994	311.4	0.418069	72.1	0.5	58.1	0.5	225.3	0.204022	216.5	0.204022	45.8	0.5	134.9	0.284747
L16764_s_at	1974.5	0.009985	2288	0.002228	2151.1	0.002228	2520.8	0.005643	2272	0.001602	2679.2	0.001354	2566.4	0.001354	3686.4	0.001354	3662.8	0.000805	3109.4	0.001892	3361.1	0.002228	3903.1	0.000805	3498	0.001141	3195.6	0.000805	3649.8	0.002617	3746	0.001892	4546	0.001141	4220.1	0.000805	3513	0.001354	3893.4	0.000805	3063.4	0.000468	3099	0.000959	3957.8	0.000959
L18889_at	4827.4	0.000219	4121.8	0.000219	3761.4	0.000219	5577.8	0.000219	4639	0.000219	4918.9	0.000219	4969.7	0.000219	5524.8	0.000219	5261.8	0.000219	4335.7	0.000219	4681.2	0.000219	4425.2	0.000219	4438.1	0.000219	4412.3	0.000219	5646.6	0.000219	5513.5	0.000219	4955	0.000219	5221.1	0.000219	5162.4	0.000219	4941.8	0.000219	4132	0.000219	3684.8	0.000219	4695.4	0.000219
L22190mRNA_at	194.6	0.017001	66.5	0.250724	186.3	0.048995	135.4	0.127645	77.6	0.11716	116.7	0.066865	146.4	0.014937	125.5	0.218983	100.3	0.031336	98.6	0.11716	89.6	0.378184	159.9	0.013092	130.9	0.043968	113.4	0.009985	154.4	0.127645	249.5	0.031336	155	0.081337	148.5	0.02786	130	0.081337	114.6	0.107301	92.1	0.11716	68.3	0.250724	86.3	0.089405
L25925_s_at	173.6	0.089405	176.9	0.060419	120.8	0.250724	316.8	0.127645	227.8	0.066865	225.4	0.05447	197.4	0.060419	282.2	0.127645	286	0.02786	263.3	0.162935	409.7	0.081337	280.6	0.00418	292.6	0.017001	249.7	0.009985	256.4	0.138765	363.8	0.039365	329	0.11716	231.7	0.150527	254.7	0.039365	232.7	0.066865	262.9	0.019304	209.2	0.019304	265.9	0.024711
L26110_at	16.9	0.910595	15.8	0.88284	27.5	0.849473	36.9	0.781017	22.9	0.901946	43.6	0.732537	22.9	0.810313	23.5	0.88284	99	0.765443	57.3	0.64131	33.9	0.781017	21.1	0.697453	35.8	0.660442	12.4	0.956032	112.9	0.52062	43.5	0.795978	65.7	0.810313	24.4	0.824011	64	0.602006	32.7	0.781017	24.7	0.732537	19.6	0.849473	71.9	0.602006
L27112_s_at	1886.7	0.000219	2420.1	0.000219	1401.3	0.000219	1843	0.000219	1982	0.000219	2167.3	0.000219	2580.5	0.000219	1779.3	0.000219	1764.8	0.000219	1371.8	0.000219	1552.9	0.000266	2250.2	0.000219	2057.3	0.000219	1596.6	0.000219	1716.6	0.000219	1619.4	0.000388	1598.3	0.000266	1848.4	0.000219	1987.6	0.000266	1530.1	0.000219	2179.8	0.000219	1371.7	0.000266	1760.5	0.000219
L27129_at	413.7	0.11716	296.7	0.175989	56.8	0.715253	426.5	0.250724	329.4	0.175989	200.7	0.204022	365.7	0.150527	532	0.07383	495.6	0.089405	244	0.339558	468.7	0.267463	317.8	0.175989	162.5	0.438361	204.5	0.127645	425	0.189687	282.5	0.302547	259	0.32083	334.2	0.138765	276.5	0.234557	314.7	0.043968	343.6	0.060419	227.2	0.397994	405.3	0.138765
L32591mRNA_at	600.6	0.000219	494.7	0.000266	718.8	0.000219	740.6	0.000219	693.9	0.000219	906.3	0.000219	1105	0.000219	1235.3	0.000219	1781	0.000219	1557.6	0.000219	922.6	0.000322	1160.7	0.000219	1088.5	0.000219	1082.5	0.000219	1370.2	0.000219	1683.2	0.000219	1428.7	0.000219	1518.2	0.000219	2014.3	0.000219	1593.4	0.000219	2115.8	0.000219	1840.6	0.000219	2044.7	0.000219
L32591mRNA_g_at	1129.6	0.002228	1105	0.002228	1418.1	0.001141	1665.1	0.001354	1316.7	0.000562	1284.4	0.000562	1573.5	0.000468	2419.8	0.000468	2893.8	0.000388	2582.2	0.000388	2016.4	0.001354	1968.6	0.000388	1842.3	0.000562	1752.5	0.000388	2504.9	0.000388	2765.1	0.000322	2780.7	0.000468	2642.3	0.000388	2750	0.000322	2524.7	0.000322	2711.8	0.000266	2540.2	0.000266	2979.3	0.000322
L32601_s_at	148.8	0.175989	125.9	0.189687	148	0.234557	237.1	0.060419	150.2	0.218983	175.7	0.11716	148	0.218983	207	0.175989	82.1	0.418069	198.3	0.127645	236.1	0.218983	112	0.127645	165.9	0.127645	108.1	0.138765	302.1	0.127645	151.2	0.138765	459.4	0.11716	256.6	0.089405	198	0.11716	138.3	0.150527	117.3	0.284747	119.6	0.150527	261.3	0.204022
L36460mRNA_at	84.5	0.47938	70.5	0.47938	22.3	0.697453	59.9	0.541184	80.5	0.418069	80.8	0.458816	53.1	0.561639	34.2	0.52062	39.1	0.458816	33.1	0.602006	56.6	0.47938	24.9	0.581931	24.2	0.581931	17	0.541184	49.1	0.621816	138.5	0.458816	30.2	0.561639	54.7	0.541184	56.5	0.5	66.6	0.561639	35.2	0.52062	24.2	0.561639	147.3	0.541184
L37333_s_at	48.9	0.951005	45.9	0.968664	59.3	0.975289	85.2	0.892699	40	0.94553	39.3	0.960635	33.4	0.97214	78.6	0.94553	42.8	0.968664	37.3	0.994357	54.2	0.986908	21.7	0.994357	41.5	0.960635	28.2	0.964837	69.1	0.968664	60.9	0.97214	38.2	0.988553	34.9	0.990015	51.8	0.901946	35.4	0.956032	27.3	0.975289	17.2	0.990015	48.2	0.960635
L41275cds_s_at	598.4	0.150527	755.4	0.089405	659.5	0.162935	897	0.150527	611.5	0.127645	531.1	0.081337	807.7	0.081337	688.3	0.138765	892.6	0.043968	899	0.175989	644.4	0.284747	646.6	0.07383	549.2	0.098054	654.1	0.048995	1751.5	0.017001	1502.6	0.021866	1692.3	0.035163	1291.8	0.02786	1184.3	0.035163	970.5	0.021866	847.2	0.039365	928.3	0.031336	1188	0.02786
L42293mRNA_at	34.6	0.339558	11.5	0.378184	68.5	0.267463	83.6	0.250724	53.6	0.204022	45.5	0.035163	57.6	0.011447	39.9	0.218983	55.4	0.043968	104.9	0.234557	49.3	0.581931	33.4	0.11716	30	0.107301	28.1	0.218983	82.5	0.204022	120.6	0.05447	55.5	0.339558	21.9	0.621816	59.8	0.019304	31.3	0.250724	27.3	0.107301	37.5	0.11716	43.9	0.204022
L48209_s_at	22886.9	0.000219	20228.7	0.000219	18569.3	0.000266	24301.3	0.000219	22560.3	0.000219	18385.7	0.000219	19715.7	0.000219	21506.7	0.000219	17375.2	0.000219	16316.5	0.000266	17878	0.000266	16840	0.000219	14937.8	0.000219	15741.2	0.000219	19758.2	0.000266	21735.6	0.000219	19484.5	0.000266	18915.2	0.000219	16656.7	0.000219	14817.7	0.000219	15186.8	0.000219	16072.6	0.000219	16377.6	0.000266
M10068mRNA_s_at	2549.8	0.002617	2658.2	0.003585	3032.8	0.004863	2862.1	0.007543	2426.9	0.003067	2558.1	0.002228	2545	0.00418	2884.6	0.006532	2432.2	0.002617	2847.6	0.004863	3028	0.004863	1980.4	0.003585	2210.5	0.003585	1666.7	0.003585	2929	0.004863	3127.5	0.005643	3213.5	0.003585	2928.3	0.003585	2793.3	0.003585	2166.7	0.004863	1833.2	0.002617	1874.5	0.003067	2395.5	0.007543
M11251cds_f_at	73.1	0.602006	62.9	0.660442	59.8	0.749276	74	0.765443	85.2	0.541184	59.1	0.52062	50.6	0.765443	89.8	0.64131	50.9	0.697453	109.3	0.64131	65	0.781017	51.3	0.621816	60.1	0.621816	51.7	0.621816	110.6	0.5	78	0.660442	97	0.541184	71.9	0.64131	68.1	0.732537	42.9	0.732537	29.9	0.67917	39.3	0.732537	32.8	0.765443
M11794cds#2_f_at	9724	0.000219	7660.9	0.000219	8725.7	0.000219	8754.8	0.000219	10230.8	0.000219	7556	0.000219	8738.4	0.000219	3934.1	0.001354	5548.9	0.000266	4525.5	0.000322	2276.8	0.004863	2624.2	0.000959	2332.2	0.001141	3200.1	0.000388	11848.3	0.000219	8836.5	0.000266	9860.4	0.000219	6641.5	0.000219	7180.8	0.000266	5979.4	0.000266	3728	0.000266	3135.7	0.000266	6953.2	0.000266
M11942_s_at	45244.2	0.000219	39053.5	0.000219	30343.7	0.000219	33212.5	0.000266	35480.4	0.000219	34061.2	0.000219	38638.6	0.000219	57498.6	0.000266	41111.4	0.000219	44447.8	0.000219	42941.1	0.000266	40351.4	0.000219	36793.7	0.000219	37666.4	0.000219	49686.5	0.000219	49350.5	0.000219	45013.2	0.000219	35683.2	0.000219	37290.7	0.000219	34217.7	0.000219	36822.4	0.000219	36328.9	0.000219	34781.7	0.000219
M13011cds_at	5286.1	0.000322	5225.1	0.000468	4881.3	0.000562	5687.6	0.000673	4770.5	0.000468	4444.3	0.000468	4993.8	0.000388	7371.9	0.000468	6202.3	0.000266	6450.5	0.000322	5065.5	0.000388	4909.9	0.000468	5374.4	0.000322	5823.1	0.000388	5881.9	0.000562	5528.7	0.000673	6309.7	0.000673	6448.7	0.000388	5409.9	0.000468	5055	0.000388	4825.5	0.000388	4214.7	0.000322	4929.1	0.000468
M13234cds_f_at	348.9	0.339558	316.9	0.32083	334.9	0.32083	327.1	0.458816	204.8	0.397994	344.1	0.339558	298.3	0.302547	425.1	0.35869	331.6	0.397994	258.9	0.458816	287.2	0.5	401.4	0.234557	290.8	0.32083	349.3	0.204022	249.5	0.47938	392.3	0.302547	470.4	0.32083	198.4	0.35869	294.4	0.302547	140.8	0.32083	251.8	0.250724	113.3	0.339558	326.6	0.250724
M15901mRNA_s_at	871.4	0.07383	393.8	0.339558	415.2	0.339558	411.6	0.397994	406.3	0.302547	309.1	0.418069	382.4	0.339558	663.8	0.284747	327.4	0.378184	641	0.250724	513.9	0.35869	429.5	0.189687	545	0.284747	433.8	0.250724	763.4	0.250724	510.4	0.284747	607.4	0.397994	505.8	0.378184	464.1	0.250724	444.7	0.284747	328.7	0.339558	394.8	0.250724	280.6	0.397994
M17701_s_at	37790	0.000219	32515	0.000219	28005.9	0.000219	38135	0.000219	32606.1	0.000219	30243.5	0.000219	33366.6	0.000219	41740.9	0.000219	33793.9	0.000219	36333.1	0.000219	31078.5	0.000219	32870.7	0.000219	29224.7	0.000219	29829.8	0.000219	35879.8	0.000219	19162.1	0.000219	35015	0.000219	33276.7	0.000219	29891	0.000219	28639.1	0.000219	27342.5	0.000219	26797.1	0.000219	28766	0.000219
M18335_f_at	115.9	0.378184	108.2	0.175989	22.8	0.67917	248.9	0.11716	27.4	0.561639	45.4	0.35869	98.6	0.204022	38.3	0.602006	30.4	0.541184	38.5	0.541184	101.1	0.438361	89.2	0.234557	44.8	0.438361	22.6	0.5	176.5	0.250724	5.8	0.781017	160.7	0.339558	190.5	0.218983	93	0.32083	54	0.397994	25.4	0.458816	84.4	0.250724	151.7	0.204022
M18363cds_s_at	24.5	0.541184	93.5	0.267463	73.6	0.339558	46.6	0.67917	122.8	0.060419	70.7	0.204022	55.6	0.189687	111.5	0.561639	74	0.458816	37.6	0.837065	83.8	0.621816	98.7	0.234557	73.8	0.378184	86	0.204022	113.7	0.52062	68.3	0.339558	104.6	0.5	23.2	0.438361	61.2	0.339558	77.4	0.218983	87.8	0.107301	45.5	0.438361	120	0.11716
M19357cds_f_at	611.8	0.07383	492	0.098054	531	0.162935	675.1	0.07383	432.4	0.089405	435.1	0.081337	573.8	0.07383	492	0.089405	467.5	0.089405	609.8	0.127645	601.5	0.127645	537.3	0.048995	431.3	0.098054	436.3	0.048995	688.3	0.107301	320.6	0.107301	586.6	0.07383	409.4	0.11716	491.4	0.098054	498	0.081337	428.2	0.05447	409.3	0.066865	509.9	0.089405
M19533mRNA_i_at	33699.5	0.001109	23463.8	0.001109	24363.3	0.001109	30222.3	0.001109	24152.4	0.001109	27467.6	0.001109	27752.1	0.001109	28720.3	0.001109	28584.8	0.001109	25070.7	0.001109	22276.3	0.001109	26627	0.001109	23388.2	0.001109	22943.6	0.001109	23573.3	0.001109	14649.5	0.001109	21310.8	0.001109	26020.5	0.001109	24373.8	0.001109	19889.1	0.001109	26557.6	0.001109	19969.1	0.001109	22654.1	0.001109
M20131cds_s_at	530.3	0.418069	405.3	0.418069	371	0.458816	436.2	0.378184	458.7	0.302547	325.7	0.35869	416.1	0.339558	616	0.397994	493.2	0.339558	571.5	0.397994	575.3	0.35869	407.4	0.418069	356	0.438361	420.1	0.378184	510.3	0.32083	399.3	0.267463	486.6	0.378184	184.8	0.52062	334.1	0.32083	343.4	0.378184	384.2	0.284747	203.5	0.418069	252.3	0.339558
M21060_s_at	13322.3	0.000219	9706.1	0.000219	10827.3	0.000219	12153.2	0.000219	12565.8	0.000219	11971.7	0.000219	12739.1	0.000219	10465.1	0.000219	11198.2	0.000219	10381.5	0.000219	9999	0.000219	11503.3	0.000219	10233.9	0.000219	10535.2	0.000219	11909.1	0.000219	9377	0.000219	11673.3	0.000219	11268.1	0.000219	10327.9	0.000219	11475.8	0.000219	10882.7	0.000219	11062.2	0.000219	11042.2	0.000219
M21208mRNA_s_at	31.6	0.810313	29.1	0.749276	59.9	0.715253	35.1	0.872355	14.7	0.892699	11.7	0.861235	17.9	0.849473	30.1	0.795978	11.6	0.88284	40.3	0.892699	68	0.810313	23.4	0.749276	28.2	0.749276	21.3	0.67917	14.6	0.910595	45	0.67917	30.5	0.810313	18.1	0.861235	35.7	0.67917	20.4	0.861235	6	0.892699	33.4	0.621816	12.2	0.910595
M21210_i_at	19.7	0.65332	18.9	0.769531	21	0.926758	29.8	0.733398	18.8	0.803711	16.4	0.862305	17.2	0.834961	22.7	0.733398	15.9	0.834961	30.3	0.769531	30.6	0.834961	21.1	0.769531	21.4	0.65332	14.6	0.611328	27.8	0.733398	24.9	0.611328	26	0.733398	20.6	0.834961	24.8	0.733398	21.9	0.803711	14.5	0.803711	14	0.694336	17.6	0.908203
M24239cds#2_f_at	423.9	0.060419	286.5	0.081337	333.7	0.107301	413.9	0.150527	309.5	0.098054	366.6	0.066865	274.1	0.107301	403.2	0.081337	337.4	0.060419	389.3	0.098054	224.3	0.189687	428.7	0.024711	367.8	0.089405	344.6	0.066865	657.3	0.039365	331.4	0.11716	413.2	0.098054	349.5	0.098054	258.5	0.127645	245.2	0.098054	225.8	0.107301	262.9	0.05447	238.5	0.11716
M24542cds_at	8145.1	0.000219	6553.6	0.000219	6940.1	0.000219	6826.6	0.000266	7067	0.000266	7967.8	0.000219	8047.8	0.000219	9538.6	0.000219	8188.1	0.000266	8658.4	0.000219	8202.8	0.000322	9287.3	0.000219	8419.7	0.000219	8721.6	0.000219	8823.2	0.000219	8891.7	0.000219	8074.7	0.000219	8075	0.000219	7529.1	0.000219	8003.5	0.000219	7716.9	0.000219	7262.3	0.000219	6806.7	0.000219
M24542cds_g_at	13803.9	0.000266	13010.6	0.000266	12991.5	0.000266	15938.5	0.000266	12820.5	0.000266	12559.1	0.000266	14065.3	0.000266	16716.3	0.000266	14125.6	0.000266	15947.1	0.000266	16101	0.000322	15891.2	0.000266	15379.3	0.000266	14820.7	0.000266	13467.5	0.000266	14186	0.000266	15908.6	0.000266	14916.2	0.000266	14304.9	0.000266	15077.8	0.000266	13734.5	0.000266	13090.7	0.000266	12690.2	0.000266
M25157mRNA_i_at	9403	0.02987	7479.1	0.02493	8312.5	0.068049	11045	0.058332	9629.1	0.011455	7926.4	0.02493	8162.9	0.04974	8447.8	0.04219	7532.2	0.04219	8263.7	0.04219	9487.5	0.104713	7460.9	0.02987	7444.6	0.04974	7278.2	0.02493	9562.9	0.02493	10298	0.035595	9445.4	0.020695	9335.5	0.035595	8147.1	0.04974	8271.4	0.020695	5315.1	0.194093	6712.2	0.017085	8571.1	0.04219
M26127_s_at	141.6	0.175989	159.9	0.07383	213.2	0.11716	191.9	0.089405	92.9	0.32083	94.1	0.189687	90.5	0.302547	186.8	0.150527	71.3	0.378184	103.2	0.35869	185.5	0.35869	107	0.302547	149.7	0.162935	112.4	0.127645	166	0.175989	120.4	0.189687	53.9	0.302547	153.2	0.11716	123.7	0.150527	104.4	0.250724	93.9	0.162935	40.5	0.339558	137.3	0.098054
M26745cds_s_at	7.9	0.960635	20.3	0.810313	20.2	0.892699	33.9	0.872355	10.6	0.97214	24.1	0.872355	13	0.892699	22.4	0.892699	31.5	0.749276	20.4	0.960635	19.4	0.975289	18.1	0.92617	32.3	0.837105	13.2	0.939612	9.6	0.968664	23.6	0.901946	12.5	0.975289	20	0.939581	21.6	0.88284	14.2	0.92617	17	0.872355	9.5	0.960635	22.4	0.781017
M27467_at	302.6	0.048995	246.4	0.019304	307.1	0.035163	595.1	0.043968	204.6	0.081337	263.4	0.039365	176.6	0.066865	361.5	0.008689	336.4	0.014937	378.5	0.031336	291.9	0.013092	185.6	0.021866	252.4	0.014937	215.3	0.011447	420	0.013092	265.8	0.066865	270.7	0.013092	264.1	0.011447	338.3	0.005643	323	0.014937	130.2	0.011447	278	0.013092	327.6	0.031336
M28255_s_at	31058.3	0.000219	26017.8	0.000219	25250.2	0.000219	34826.3	0.000219	26756.7	0.000219	23975.6	0.000219	22015.4	0.000219	31096.4	0.000219	25259	0.000219	24420.7	0.000219	30143	0.000219	24375.3	0.000219	23019.3	0.000219	23826.8	0.000219	27427.4	0.000219	29135.1	0.000219	27682.5	0.000219	29595.1	0.000219	22230.4	0.000219	27064.3	0.000219	20716.8	0.000219	22247	0.000219	20952.5	0.000219
M28647_at	29.9	0.918663	19.9	0.975289	19.5	0.956032	35.5	0.92617	20.1	0.951005	24.1	0.94553	16.2	0.951005	28.7	0.968664	19.7	0.910595	28.2	0.964837	45	0.956032	19.9	0.910595	21.3	0.933135	13.9	0.910595	22.7	0.918663	31.7	0.781017	31.2	0.910595	29.1	0.956032	21.1	0.910595	22.3	0.951005	17.4	0.956032	13.8	0.910595	15.9	0.94553
M28647_g_at	16617.8	0.000266	17567.6	0.000266	18287.7	0.000322	20791.9	0.000322	18544.1	0.000266	16132.9	0.000266	19763.1	0.000266	16929.8	0.000266	14109.8	0.000266	13771.6	0.000266	17588.6	0.000322	15191.9	0.000266	13198.5	0.000266	14735.9	0.000266	19398.5	0.000266	18479	0.000266	17991.7	0.000266	16970.8	0.000266	18222	0.000266	13391.1	0.000266	15156.9	0.000266	14178.7	0.000266	14958.1	0.000266
M28648_s_at	7684.7	0.000219	11793.5	0.000219	11396.9	0.000219	13220.9	0.000219	9319.3	0.000219	7450.3	0.000219	7972.8	0.000219	11515.9	0.000219	10175.5	0.000219	10781.2	0.000219	11153.8	0.000219	8311.3	0.000219	8513.4	0.000219	8053.1	0.000219	11107.7	0.000219	10016.6	0.000219	11431.7	0.000219	10817.9	0.000219	9378.8	0.000219	7564	0.000219	10067.8	0.000219	7095.1	0.000219	7572.4	0.000219
M29069cds_at	52.1	0.892699	38.9	0.918663	28	0.910595	57	0.933135	35.6	0.933135	33.7	0.872355	41.8	0.837065	30.6	0.968664	44.8	0.92617	48.9	0.964837	64.4	0.872355	20.3	0.939581	31.1	0.92617	28	0.861235	48.9	0.88284	43.3	0.933135	40	0.94553	49.9	0.824011	33.2	0.92617	33.8	0.872355	27.4	0.901946	22.6	0.872355	32.9	0.88284
M31031mRNA_f_at	49.8	0.438361	28	0.602006	10.8	0.795978	60.7	0.64131	28.4	0.749276	31.5	0.52062	41	0.561639	19.2	0.824011	21	0.715253	63.4	0.697453	53	0.715253	13.9	0.781017	56.5	0.541184	21.9	0.581931	82.2	0.52062	28.2	0.715253	18.2	0.795978	63.9	0.581931	20.2	0.749276	22.6	0.621816	41.1	0.458816	27.4	0.581931	77.6	0.397994
M31363mRNA_f_at	47.9	0.697453	23.6	0.910595	38.8	0.824011	48.2	0.765443	78.6	0.697453	59.6	0.715253	19.3	0.795978	36.4	0.901946	34.7	0.781017	73	0.765443	60.3	0.861235	25.9	0.837065	31.9	0.861235	14.4	0.849473	62	0.765443	40.4	0.795978	39.8	0.824011	39.3	0.795978	29.6	0.810313	24.5	0.749276	17.3	0.781017	22.8	0.849473	27.4	0.732537
M31931cds_s_at	39.2	0.749276	26	0.837065	29.3	0.765443	38.8	0.715253	16.3	0.892699	34.1	0.749276	26.8	0.765443	38	0.795978	20.7	0.824011	18.7	0.88284	47	0.697453	13.6	0.861235	26.7	0.715253	19	0.732537	43.5	0.732537	21.9	0.64131	18.3	0.810313	31.3	0.765443	23.5	0.824011	43.5	0.67917	31.7	0.715253	24.4	0.765443	17.4	0.781017
M33312cds_s_at	1146.7	0.11716	1075.1	0.098054	985.6	0.107301	1413.3	0.107301	1055.9	0.107301	883.5	0.081337	758.9	0.150527	1216.1	0.089405	940.6	0.127645	1120.5	0.138765	1183.3	0.11716	853.4	0.098054	960.8	0.127645	716.7	0.127645	2184.9	0.07383	1124.7	0.162935	1361.7	0.098054	1203.1	0.107301	968.7	0.127645	901.7	0.098054	629.9	0.138765	517.2	0.138765	1251.2	0.11716
M33550cds_s_at	7.8	0.956032	7.3	0.765443	10.2	0.92617	3.9	0.99582	3.1	0.988553	1.8	0.960635	4.6	0.978134	10.2	0.968664	2.1	0.975289	7.3	0.994357	5.9	0.999612	1.6	0.991311	1.7	0.956032	0.6	0.985063	10.2	0.910595	17	0.795978	28.3	0.92617	6.9	0.986908	3.6	0.980696	1.4	0.992457	1.1	0.997383	2.3	0.980696	3	0.939581
M33746mRNA#2_f_at	228.4	0.250724	190.3	0.234557	196.8	0.339558	346.1	0.234557	184	0.302547	191	0.284747	247.7	0.218983	83.3	0.561639	149	0.32083	98.7	0.438361	218.5	0.267463	126	0.35869	159.4	0.378184	71.8	0.438361	288.8	0.378184	201.9	0.438361	47.3	0.378184	180.1	0.302547	148.6	0.47938	220.8	0.218983	225.2	0.339558	118	0.378184	244.5	0.250724
M38566mRNA_s_at	396.9	0.05447	344.6	0.039365	249	0.07383	217	0.189687	215.2	0.060419	245.1	0.07383	228.6	0.043968	257.9	0.150527	184.5	0.07383	173.5	0.284747	188.1	0.32083	172.4	0.11716	150.8	0.250724	155.7	0.098054	155.6	0.250724	135	0.302547	133.7	0.250724	207.2	0.098054	116.6	0.302547	135.2	0.098054	94	0.267463	107.9	0.218983	179.1	0.175989
M57428_s_at	821	0.000266	763.5	0.000266	684.8	0.000805	816.7	0.000959	849.5	0.000266	829.8	0.000266	948.2	0.000266	1258.6	0.000388	871.6	0.000322	903.4	0.000805	837.3	0.000673	936	0.000266	968.9	0.000322	701.6	0.000219	961.6	0.000322	954.9	0.000322	1066.4	0.000388	850.2	0.000322	984.7	0.000322	796.1	0.000388	764.8	0.000322	755.5	0.000266	1061.9	0.000322
M57718mRNA_s_at	40.3	0.781017	28.9	0.872355	56.4	0.732537	33.4	0.849473	50.3	0.697453	25.8	0.837065	84.8	0.697453	38	0.872355	27.5	0.810313	41	0.861235	153.3	0.781017	15.4	0.939581	18	0.872355	9.5	0.939581	139	0.660442	69.5	0.660442	26.3	0.92617	22.2	0.810313	26.5	0.837065	22.1	0.88284	9.4	0.964837	41.2	0.781017	27.5	0.795978
M58041_s_at	48.9	0.418069	269.6	0.35869	238.4	0.218983	262.8	0.418069	158.8	0.5	71	0.378184	255.8	0.267463	237	0.339558	193.4	0.378184	148.9	0.47938	77.6	0.64131	125.4	0.35869	272.6	0.204022	136.4	0.339558	118.4	0.438361	261.1	0.339558	131.9	0.5	68.4	0.581931	155.5	0.397994	281.7	0.284747	223.1	0.250724	118.1	0.378184	229.4	0.378184
M58495mRNA_at	114.8	0.418069	167.6	0.150527	222.1	0.150527	226.9	0.234557	205.4	0.127645	250.8	0.066865	293.6	0.07383	226.3	0.284747	272.5	0.081337	245.1	0.138765	217.1	0.47938	198.9	0.066865	193.1	0.060419	189.9	0.07383	795	0.013092	777.3	0.005643	875.9	0.004863	664.1	0.008689	724.6	0.007543	495.8	0.005643	531.3	0.007543	571.2	0.004863	842.2	0.00418
M59936cds_at	143.8	0.162935	153.3	0.284747	108.2	0.339558	205.9	0.35869	105.9	0.250724	135.3	0.267463	89.3	0.438361	105.4	0.418069	77	0.5	133.9	0.378184	154	0.541184	133	0.397994	125.4	0.378184	41.7	0.458816	204	0.267463	68.6	0.284747	138	0.234557	65.8	0.458816	146.9	0.267463	106.3	0.234557	45.7	0.458816	62.7	0.339558	79.4	0.284747
M60753_s_at	286.9	0.021866	156.1	0.127645	163.9	0.098054	115	0.418069	227.6	0.024711	330.1	0.004863	276.3	0.021866	253.4	0.204022	259.2	0.05447	45.8	0.621816	83.2	0.621816	327	0.039365	170.1	0.07383	251.4	0.021866	49.4	0.47938	104.4	0.218983	188	0.339558	258.9	0.081337	225.6	0.162935	187.8	0.098054	267	0.048995	325.3	0.009985	288.1	0.031336
M61177_s_at	8569.5	0.000468	8429.6	0.000468	7514.9	0.000468	8331.7	0.000805	8625.2	0.000468	7388.8	0.000468	7232.9	0.000673	8385.2	0.000468	7363.9	0.000468	6915.1	0.000562	5481.1	0.000959	6470.4	0.000562	5842.6	0.000468	6537.3	0.000468	7808.6	0.000562	2964.4	0.000673	7449.8	0.000468	7443.4	0.000562	6242.8	0.000805	6613.6	0.000468	6064.7	0.000673	5942.6	0.000468	5831.8	0.000805
M62388_at	4320.6	0.000219	3636.1	0.000219	3849.8	0.000388	5074.1	0.000388	3904.9	0.000219	4576.5	0.000266	5429.5	0.000219	3966.6	0.000219	3989	0.000266	3622	0.000219	2645.3	0.000219	4163.7	0.000219	3738.8	0.000219	3546.2	0.000219	3614.5	0.000266	1200.2	0.000219	3930.6	0.000322	4446.1	0.000266	4282	0.000388	3526.1	0.000322	4028.6	0.000266	3223.6	0.000219	4411.4	0.000388
M62388_g_at	3001.3	0.000219	2387.6	0.000219	2330.4	0.000219	2758.7	0.000219	2782.1	0.000266	3895.7	0.000219	4365	0.000219	2275.1	0.000322	2588.4	0.000322	2027.1	0.000266	1412.9	0.001141	3873.7	0.000388	2353	0.000266	2757.2	0.000266	2310.8	0.000322	795.9	0.000673	2139.2	0.000219	2593	0.000322	2750.6	0.000322	2458.2	0.000219	3320.9	0.000219	2498.8	0.000219	3340.3	0.000219
M63983_s_at	3374.8	0.000219	3152.4	0.000219	3024.6	0.000219	2714.6	0.000219	3294.5	0.000266	3595.6	0.000219	4635.1	0.000219	3044.6	0.000219	2709	0.000219	2519.5	0.000219	1745.6	0.000388	3196.2	0.000219	2950.4	0.000219	2860.2	0.000219	2117	0.000266	987.3	0.000322	2156.3	0.000266	2471.1	0.000219	2614.6	0.000219	2256	0.000219	2556.3	0.000219	2328.4	0.000219	2454	0.000219
M64301_at	1539.3	0.000266	1368.8	0.000388	1335.4	0.000468	1359.8	0.000959	1360.8	0.000562	1594.6	0.000266	2071.3	0.000219	1305.2	0.001354	1619.8	0.000562	1428.2	0.002617	1796.1	0.001892	1215.4	0.000388	1332	0.000322	1366.3	0.000468	1580.6	0.001354	789.4	0.001354	1487.7	0.001354	1928.1	0.000805	1632.2	0.000388	1693.7	0.000468	1957.8	0.000266	1616.2	0.000388	1538	0.000322
M64301_g_at	3164.2	0.000219	2969.6	0.000219	2767.3	0.000219	2844.3	0.000219	2920.5	0.000219	2991.9	0.000219	3389.3	0.000219	3241.4	0.000219	3133.6	0.000219	3891	0.000219	2907.3	0.000468	3416.5	0.000219	3831.3	0.000219	2986.8	0.000219	3449.8	0.000219	2146.1	0.000266	3169.7	0.000219	2949.6	0.000219	3493.7	0.000219	3524.5	0.000219	3123.6	0.000219	2737.7	0.000219	2732.4	0.000219
M64733mRNA_s_at	13327.2	0.000219	11698.2	0.000219	14730.7	0.000219	15534.8	0.000219	13835.9	0.000219	14674.8	0.000219	16131.2	0.000219	4615.4	0.000322	8768.7	0.000219	7705.3	0.000322	4735.7	0.000805	4884.6	0.000322	4742.4	0.000468	5108.1	0.000266	12829.9	0.000219	9977.1	0.000219	12100.3	0.000219	10758.2	0.000219	10542.5	0.000219	10448.5	0.000219	9126.9	0.000219	7738	0.000219	9728.9	0.000266
M74439mRNA_i_at	723.1	0.016113	896.5	0.005859	832.8	0.016113	1237	0.016113	634.5	0.037109	625.2	0.016113	783.3	0.037109	1210.8	0.011719	777.5	0.011719	1186.1	0.02832	1134.3	0.016113	789.2	0.021484	864	0.016113	665.9	0.016113	1023.2	0.011719	955.2	0.02832	1088.6	0.037109	819.4	0.021484	904.4	0.021484	797.8	0.011719	666.5	0.016113	608.2	0.016113	724.1	0.016113
M74776_at	9	0.64131	15.5	0.715253	21.6	0.660442	27.8	0.697453	14.3	0.697453	9.4	0.781017	12.5	0.795978	13.3	0.837065	13.4	0.621816	15.6	0.872355	38	0.810313	12.2	0.621816	5.2	0.892699	8	0.67917	14.2	0.918663	13.8	0.837065	8.8	0.892699	67	0.458816	20	0.732537	16.2	0.64131	11.3	0.561639	4.9	0.781017	6.4	0.749276
M76533cds_at	155	0.267463	286.5	0.204022	239.4	0.234557	318.7	0.189687	183.7	0.339558	180.5	0.267463	249.1	0.250724	222	0.32083	227.1	0.138765	308.9	0.175989	154.9	0.47938	218.5	0.162935	242.7	0.175989	157.1	0.189687	257.8	0.204022	317.3	0.218983	242.2	0.250724	208.1	0.35869	332.7	0.189687	298.4	0.204022	143.8	0.339558	187.4	0.234557	239	0.218983
M76534cds_at	99.9	0.302547	57.6	0.561639	160	0.189687	144.2	0.302547	112.4	0.339558	87.7	0.302547	88.4	0.218983	145.5	0.218983	91.5	0.267463	100.3	0.47938	94.9	0.581931	104	0.218983	110.5	0.267463	78.4	0.47938	121.3	0.397994	187.8	0.218983	35	0.581931	124.3	0.35869	121.1	0.378184	106.8	0.52062	78.3	0.397994	58.9	0.438361	134.5	0.339558
M76535cds_at	916.8	0.127645	1021.4	0.11716	1090.5	0.098054	1402.7	0.098054	1063.3	0.081337	980.8	0.089405	1027.7	0.048995	1425.5	0.066865	1109.4	0.098054	1202.7	0.107301	1300	0.107301	1099.4	0.098054	1145.8	0.07383	856.1	0.060419	1339.5	0.081337	1497.4	0.098054	1373.5	0.098054	1157.8	0.107301	1083.9	0.098054	1177	0.07383	817.1	0.138765	893	0.098054	941.4	0.162935
M76535cds_g_at	32.5	0.901946	37.6	0.92617	57.7	0.837065	73.6	0.849473	35.7	0.810313	33.8	0.810313	23.9	0.901946	51.4	0.810313	38.3	0.872355	39	0.88284	91.1	0.810313	41.3	0.810313	43.3	0.781017	22.3	0.901946	60.3	0.810313	64.3	0.795978	43	0.901946	50.4	0.872355	43.1	0.810313	44.7	0.795978	11.8	0.92617	32.3	0.824011	42.7	0.837065
M76704_s_at	1137.9	0.008689	936.6	0.009985	1298.7	0.009985	1411.9	0.014937	1130	0.006532	1246.5	0.005643	1341.4	0.004863	694.3	0.05447	966.5	0.006532	983.6	0.019304	555.2	0.150527	691.8	0.009985	617.3	0.021866	692.6	0.014937	1575.6	0.005643	1534.4	0.008689	1432.6	0.006532	1363	0.008689	1114.4	0.008689	1163.9	0.005643	946.5	0.006532	845.9	0.005643	1177.7	0.006532
M76767_s_at	2496.7	0.000468	2116.2	0.000468	3058.6	0.000322	3379.1	0.000468	2209.4	0.000266	2408	0.000266	2244.6	0.000266	3048.5	0.000322	2662.9	0.000266	2963.1	0.000468	2832.2	0.000468	2482.8	0.000266	2345.2	0.000388	2485.8	0.000322	2701.1	0.000468	2659.5	0.000562	2636.7	0.000388	2749.8	0.000266	2502.6	0.000388	2566	0.000266	2399.4	0.000219	1633.5	0.000322	1997.2	0.000266
M80784_s_at	81.6	0.284747	85.5	0.32083	134.2	0.218983	67.9	0.339558	123.6	0.098054	110.9	0.189687	129.2	0.175989	219.3	0.098054	177.2	0.11716	140	0.250724	87.8	0.541184	44.2	0.267463	156.3	0.107301	119.1	0.189687	238.9	0.204022	80.7	0.378184	184.8	0.11716	135.4	0.204022	129.6	0.150527	241.6	0.066865	124.5	0.175989	108.8	0.162935	128.7	0.204022
M81766_at	675.4	0.066865	756.9	0.048995	604.8	0.098054	897	0.066865	579.6	0.060419	616.3	0.048995	610.1	0.035163	844.3	0.048995	652.8	0.048995	729.7	0.11716	668.7	0.11716	687.3	0.02786	675.8	0.05447	581.3	0.039365	771.3	0.081337	685.2	0.218983	691.9	0.089405	781	0.05447	655.9	0.066865	606.2	0.02786	417.2	0.07383	428.3	0.039365	643.2	0.060419
M86389cds_s_at	1032.2	0.189687	1657.7	0.107301	1524.9	0.189687	1955.6	0.250724	1338.6	0.138765	1052.3	0.162935	1522.7	0.150527	1568.6	0.218983	1236.8	0.127645	1699.2	0.204022	1197.5	0.250724	1760.6	0.066865	1451.7	0.138765	1319.5	0.107301	2878.6	0.035163	2949.2	0.031336	3530.3	0.017001	3120.9	0.031336	2437.5	0.031336	2498.5	0.019304	2179.8	0.017001	2310.3	0.008689	2942.3	0.048995
M91597_s_at	23460.7	0.000219	20354.4	0.000219	23986.5	0.000219	26760.1	0.000219	24466.2	0.000219	19630	0.000219	22666.4	0.000219	29932.1	0.000219	24010.5	0.000219	22617.8	0.000219	28480.5	0.000219	22803.2	0.000219	22643.6	0.000219	21210.4	0.000219	24149.1	0.000219	26051.5	0.000219	24393.6	0.000219	24274.1	0.000219	22093.8	0.000219	18961.6	0.000219	21119	0.000219	20984.4	0.000219	21650.6	0.000219
M91599mRNA_at	296.4	0.204022	378.2	0.081337	334.1	0.175989	455.5	0.138765	279.9	0.250724	251.4	0.107301	299.8	0.127645	439.2	0.081337	184.1	0.204022	413.6	0.127645	455.9	0.204022	298.2	0.150527	309	0.066865	190.2	0.098054	445.9	0.175989	412.2	0.07383	284.1	0.234557	258.2	0.162935	282.4	0.107301	223.9	0.11716	239.6	0.175989	211.1	0.089405	273.6	0.127645
M91599mRNA_g_at	258.5	0.009985	134.5	0.039365	155.4	0.267463	334.2	0.043968	170.3	0.189687	177.6	0.107301	173.4	0.066865	247.5	0.035163	151.2	0.11716	188.1	0.150527	316.8	0.107301	105	0.127645	165.5	0.048995	82.7	0.11716	230	0.02786	228.6	0.060419	275.3	0.039365	136.8	0.250724	157.5	0.138765	124.3	0.060419	113.6	0.05447	105.2	0.11716	210.7	0.019304
M96643_at	429.7	0.019304	325.7	0.02786	508.5	0.031336	437.2	0.05447	367.2	0.021866	411.5	0.017001	264.5	0.017001	336.2	0.013092	383	0.014937	448.4	0.060419	475.3	0.07383	337.7	0.024711	505.7	0.013092	287.6	0.019304	458.6	0.039365	685.8	0.035163	443.6	0.089405	412.4	0.05447	440.3	0.031336	381.5	0.035163	355.3	0.031336	382.6	0.021866	405.7	0.02786
M97197_at	114.3	0.732537	117.4	0.781017	116.7	0.849473	147.4	0.872355	107.4	0.732537	105.9	0.765443	102.5	0.781017	161.6	0.697453	98	0.837065	134.6	0.872355	216.1	0.765443	106.7	0.765443	113	0.795978	83.9	0.781017	143.2	0.872355	136.7	0.810313	152.5	0.749276	98.9	0.837065	116.4	0.824011	104.1	0.732537	83	0.795978	85.2	0.795978	108.3	0.824011
rc_AA926137_s_at	16224.2	0.000219	15473.1	0.000219	14018	0.000219	16062.8	0.000219	15450.7	0.000219	14050.2	0.000219	15485.6	0.000219	17831.6	0.000219	12618.4	0.000219	14364.8	0.000219	15383.8	0.000219	13226.5	0.000219	14188.1	0.000219	13627.8	0.000219	14819.6	0.000219	14807.6	0.000219	13911.4	0.000219	12344.8	0.000219	12163	0.000219	10163.1	0.000219	11297	0.000219	11805.8	0.000219	12564.4	0.000219
J04187_at	164.7	0.060419	176.6	0.031336	246.7	0.07383	210	0.127645	173.5	0.043968	142.9	0.05447	173.2	0.014937	226.6	0.05447	150.8	0.024711	332.6	0.013092	315.2	0.021866	171	0.039365	202.3	0.011447	104.6	0.098054	293.3	0.005643	232.2	0.011447	299.4	0.039365	215.9	0.048995	206.8	0.05447	177.2	0.031336	151.5	0.05447	162	0.035163	260	0.008689
M98820_at	149.3	0.175989	186.6	0.060419	141.2	0.175989	197.3	0.204022	107.2	0.267463	188.1	0.098054	168.6	0.066865	164.7	0.35869	142.6	0.150527	271.9	0.150527	344.5	0.066865	124.9	0.234557	166.7	0.150527	116.5	0.162935	135.2	0.267463	306.6	0.107301	125.9	0.284747	170.3	0.175989	138.9	0.284747	124.7	0.339558	123.6	0.175989	134	0.07383	183.2	0.162935
M98820_g_at	21.5	0.64131	179.3	0.162935	19.5	0.861235	29.6	0.732537	103.7	0.438361	146.5	0.234557	119.5	0.397994	36.6	0.581931	20.5	0.52062	41.2	0.438361	104.4	0.5	37.4	0.602006	14.3	0.660442	21.9	0.621816	60.3	0.602006	32	0.581931	31.6	0.781017	138.5	0.189687	33.5	0.581931	99.9	0.267463	33	0.660442	44.7	0.438361	70.7	0.561639
M22899_at	22.1	0.849473	41.9	0.795978	19.1	0.918663	63.7	0.837065	15.3	0.94553	18.6	0.732537	11.7	0.849473	87.7	0.64131	12.1	0.824011	12.8	0.910595	15.3	0.983	5.6	0.968664	17.1	0.837065	12.1	0.861235	86.9	0.749276	60.1	0.765443	17.2	0.918663	6.4	0.960635	5.5	0.97214	23.7	0.781017	11.9	0.795978	8.9	0.849473	17.9	0.781017
M55049_at	72.5	0.284747	61.9	0.32083	49.2	0.378184	80.1	0.302547	18	0.697453	92.7	0.189687	61.5	0.339558	158.4	0.189687	102.9	0.07383	97.4	0.284747	100.6	0.438361	52.8	0.234557	52.8	0.234557	44.5	0.284747	84.5	0.32083	99.6	0.35869	43.5	0.47938	26.6	0.5	57.2	0.234557	38.6	0.397994	53.1	0.234557	96.6	0.004863	59.8	0.250724
M55050_at	341	0.52062	287.7	0.458816	126.7	0.602006	388.6	0.458816	373.8	0.438361	60.6	0.67917	229.3	0.5	615.4	0.35869	248	0.418069	611.5	0.284747	594	0.438361	363.9	0.418069	372.1	0.378184	307.3	0.458816	144.5	0.581931	700.8	0.339558	466.1	0.5	304.6	0.47938	132.3	0.541184	330.5	0.35869	348.4	0.397994	334.6	0.302547	292.9	0.541184
M33936_s_at	126.6	0.32083	197	0.218983	142.3	0.302547	108.7	0.418069	164.6	0.218983	201.5	0.162935	252	0.162935	127.3	0.47938	84.9	0.47938	199.7	0.250724	155.3	0.35869	137.1	0.35869	156.3	0.339558	107.4	0.52062	276.4	0.302547	162.2	0.581931	176.6	0.52062	205.9	0.32083	159	0.438361	88.8	0.5	136.6	0.418069	121.4	0.397994	236.9	0.397994
M33747_at	23.6	0.602006	26.1	0.52062	57.8	0.5	73.1	0.438361	22.9	0.561639	14.9	0.52062	11.4	0.64131	43.3	0.458816	15.4	0.621816	33	0.621816	17.7	0.781017	21.1	0.5	16.9	0.541184	6.7	0.697453	115.2	0.284747	48.5	0.458816	36.5	0.660442	25.8	0.602006	19.2	0.541184	13.9	0.64131	25	0.47938	33.6	0.47938	21.2	0.602006
L06040_s_at	20.3	0.983	19.3	0.901946	31.9	0.94553	40.3	0.849473	20.4	0.951005	22.5	0.964837	23.6	0.94553	38	0.92617	26.9	0.837065	34.9	0.939581	65	0.951005	24	0.88284	25.6	0.910595	19.6	0.872355	40.1	0.918663	29.1	0.939581	44.7	0.910595	26.9	0.939581	31.7	0.960635	20.2	0.94553	22.9	0.918663	22.7	0.849473	27.2	0.910595
L03294_at	1868.6	0.000388	1964.4	0.000388	1799.1	0.000266	1548.6	0.000388	1907.3	0.000219	2483.2	0.000322	2484.8	0.000219	2109.2	0.000322	1746.6	0.000219	1841	0.000388	944.8	0.000388	1689.6	0.000322	1834.9	0.000322	1868.9	0.000219	2166.2	0.000219	766.5	0.000322	2201.1	0.000266	2470.6	0.000219	2701.9	0.000219	2014.7	0.000266	2498.6	0.000219	2347.1	0.000266	3119.7	0.000219
L03294_g_at	965.9	0.000219	698.5	0.000219	810.9	0.000219	875.6	0.000322	1168.1	0.000219	1148.4	0.000219	1117.8	0.000219	954.3	0.000219	945.2	0.000219	749.6	0.000219	603.6	0.000388	796.4	0.000219	879.6	0.000219	914.3	0.000219	1143.9	0.000219	489.2	0.000266	1219	0.000219	1162.9	0.000219	1136.8	0.000219	991	0.000219	1139	0.000219	1181.5	0.000219	1432.9	0.000219
J03960_at	24.2	0.892699	23.5	0.910595	18.4	0.910595	60.3	0.824011	36.2	0.715253	39	0.749276	29.3	0.749276	61.4	0.749276	22.4	0.837065	43.6	0.92617	44.1	0.88284	18.4	0.837065	37.7	0.824011	48.4	0.765443	55.7	0.810313	22.4	0.872355	41.9	0.910595	47.7	0.824011	27.5	0.892699	29.8	0.781017	23.7	0.781017	31.7	0.715253	30.8	0.824011
M81855_at	426	0.013092	244.9	0.035163	466.4	0.002617	348.8	0.021866	378.9	0.002617	550	0.000388	576.3	0.001141	537.5	0.006532	788.6	0.000322	758.7	0.013092	466	0.035163	302.5	0.002617	327	0.003585	349.7	0.00418	704.5	0.000805	374.9	0.001892	504.7	0.003585	519	0.003585	443	0.003585	490.9	0.000562	427.2	0.000468	308.9	0.001141	488.7	0.000959
L14936_at	1921.7	0.060419	2020.1	0.060419	2252.1	0.081337	2641.1	0.05447	1877.4	0.048995	1572.5	0.05447	1852.7	0.060419	1692.3	0.07383	1753.8	0.05447	2248.4	0.05447	2061.3	0.098054	1042.2	0.081337	1242.5	0.07383	1332.7	0.05447	1550.3	0.107301	1320.3	0.066865	1601.9	0.098054	1620.8	0.089405	1728.5	0.07383	1498.9	0.07383	1388.7	0.05447	1127.4	0.060419	1268.9	0.089405
L19998_at	191.2	0.031336	135.7	0.021866	210.3	0.014937	168.3	0.081337	185.2	0.003067	246.8	0.004863	271.7	0.003067	66.7	0.32083	124.1	0.081337	23.7	0.52062	123.7	0.189687	74.8	0.107301	95.6	0.066865	75.7	0.066865	118.8	0.098054	61.8	0.378184	114.5	0.204022	104.6	0.175989	109.4	0.127645	84.1	0.048995	96.5	0.048995	71.4	0.089405	96.7	0.021866
L19998_g_at	450.1	0.000562	429.6	0.000388	508.5	0.000388	386.9	0.000805	445.2	0.000266	616.5	0.000388	606.3	0.000388	302.1	0.000219	295.9	0.000468	357.8	0.002228	255.2	0.05447	266.1	0.000673	286.1	0.000219	249.6	0.000562	368.3	0.000266	316.3	0.000388	425.4	0.000266	376.7	0.000805	371.2	0.000468	377.2	0.000959	298.7	0.000562	214.3	0.000219	395.3	0.000388
M92042_at	691.3	0.098054	525.7	0.138765	429.3	0.35869	827.2	0.302547	590.3	0.218983	503.9	0.150527	492.2	0.267463	495.8	0.32083	469.7	0.234557	377.6	0.35869	337.8	0.47938	430.4	0.204022	449.4	0.32083	230.4	0.418069	774.2	0.150527	525.9	0.150527	563.1	0.302547	476.8	0.267463	421.1	0.250724	486.5	0.218983	404.7	0.218983	389.7	0.218983	552	0.189687
M29853_at	14.5	0.872355	29.8	0.795978	21	0.795978	23.8	0.901946	23.3	0.697453	20.3	0.765443	47.1	0.561639	32.3	0.810313	25.9	0.715253	23	0.765443	27.1	0.872355	15.7	0.749276	26.8	0.621816	41.2	0.581931	148.8	0.138765	143.6	0.458816	180.1	0.250724	171.1	0.284747	148.8	0.267463	164	0.098054	133.1	0.162935	138.2	0.127645	202.2	0.107301
U03470_at	84.4	0.541184	156.2	0.418069	54.3	0.64131	210.9	0.561639	50.2	0.602006	115	0.458816	123.9	0.35869	157	0.47938	42	0.795978	45.2	0.697453	97.3	0.621816	106.7	0.438361	211.2	0.35869	36.1	0.541184	195.4	0.47938	39.4	0.660442	81	0.602006	169.9	0.47938	54.5	0.621816	130.4	0.458816	152	0.35869	110.5	0.438361	177.2	0.32083
K03249_at	9.7	0.956032	11.8	0.88284	17.7	0.910595	15.4	0.810313	5.2	0.956032	12.4	0.824011	13.9	0.810313	11.4	0.933135	8.2	0.918663	10.9	0.960635	40.4	0.781017	40.2	0.660442	11.9	0.872355	11.7	0.824011	13.1	0.960635	11.7	0.951005	18.2	0.824011	9.6	0.918663	31.3	0.849473	10.6	0.951005	13.5	0.749276	9.3	0.901946	9.4	0.901946
L24896_s_at	9645.2	0.000266	8830	0.000219	9968.5	0.000219	13397.5	0.000219	10548.1	0.000219	11354	0.000219	11349.7	0.000219	11453	0.000219	10145.3	0.000219	10745.1	0.000219	10517.5	0.000219	10692.3	0.000219	10296.9	0.000219	10492.1	0.000219	9704.8	0.000219	11773.6	0.000219	9999.7	0.000219	11367.6	0.000219	10123.4	0.000219	10831.6	0.000219	11065.4	0.000219	9186.6	0.000219	10320.6	0.000219
M15114_at	18.7	0.978134	21.3	0.837065	24.4	0.892699	36.7	0.837065	12	0.872355	40	0.810313	31.8	0.837065	13.2	0.97214	9.3	0.983	12.6	0.933135	17.1	0.97214	11.8	0.956032	9.5	0.951005	6.8	0.990015	10.8	0.978134	33	0.892699	12.3	0.975289	44.7	0.837065	45.5	0.810313	13.8	0.933135	23.5	0.837065	8.4	0.92617	13.5	0.849473
M15114_g_at	12393.6	0.000219	9723.3	0.000219	11422.2	0.000219	10887.8	0.000219	9593.8	0.000219	12962.8	0.000219	12514.2	0.000219	7134.7	0.000219	8404.1	0.000219	5630.5	0.000266	5283.7	0.000219	7679	0.000219	6915.3	0.000219	7253.6	0.000219	10226.1	0.000219	9728.7	0.000219	8267.5	0.000219	10134	0.000219	8871.5	0.000219	8657	0.000219	9238	0.000219	7097.9	0.000219	8529.4	0.000219
M88592_at	131.9	0.07383	131.4	0.11716	167.2	0.07383	248.4	0.060419	121.8	0.060419	102.4	0.11716	120.1	0.02786	145.2	0.175989	128.9	0.081337	109.5	0.339558	275.6	0.150527	127.7	0.098054	100.7	0.175989	23.2	0.749276	153.3	0.35869	122.9	0.218983	100.1	0.204022	144.2	0.11716	102.3	0.32083	156.5	0.019304	90.8	0.006532	77.7	0.138765	104.5	0.089405
M95578_at	105.1	0.621816	81.1	0.697453	110.3	0.621816	261.9	0.660442	294.5	0.35869	216	0.47938	91.2	0.602006	64.7	0.872355	66.5	0.732537	77	0.901946	69.6	0.92617	55	0.861235	68.9	0.795978	96.6	0.64131	104.9	0.765443	107.2	0.824011	89.6	0.781017	90.7	0.732537	58.3	0.837065	83.3	0.697453	79	0.602006	61.5	0.697453	80.1	0.660442
M95578_g_at	145.4	0.02786	115.1	0.162935	101.2	0.043968	166.5	0.162935	66.7	0.150527	159.6	0.019304	177.6	0.019304	48.9	0.35869	82.5	0.066865	119.8	0.162935	133.1	0.250724	106.1	0.009985	41.6	0.218983	65.5	0.162935	75.2	0.284747	71.1	0.35869	134.1	0.162935	116.1	0.066865	75.7	0.162935	96.5	0.07383	37.8	0.378184	38	0.339558	77.1	0.098054
L00981mRNA#1_at	66.6	0.561639	110.4	0.418069	100.7	0.52062	65.2	0.715253	79	0.5	36.3	0.749276	92.9	0.438361	23.4	0.795978	41.1	0.561639	151.4	0.5	87.3	0.621816	29.9	0.64131	35.9	0.581931	108.3	0.267463	115.5	0.418069	60.8	0.581931	104	0.581931	79.5	0.458816	25.3	0.781017	75.8	0.302547	70	0.5	28.3	0.602006	28.6	0.67917
M15427_s_at	3264.7	0.000562	3112.7	0.000322	3897.5	0.000322	3197.3	0.000805	3118.5	0.000388	3501.3	0.000468	3846.7	0.000468	3690.6	0.000562	3731.8	0.000322	3062.3	0.000562	3637.1	0.000562	2992.3	0.000388	3404.4	0.000468	2879.3	0.000388	3982.5	0.000562	3180.6	0.000468	3763.1	0.000388	4135.2	0.000468	3409	0.000388	2898.7	0.000388	3945	0.000388	2842.3	0.000388	3748.2	0.000468
D17309_at	887.5	0.011447	600.7	0.039365	887.1	0.02786	905.7	0.060419	731.2	0.031336	739.7	0.024711	638.1	0.019304	710.8	0.039365	814.8	0.005643	691.5	0.035163	950.4	0.024711	637.1	0.013092	582.9	0.039365	434.9	0.035163	818.7	0.043968	1123.8	0.039365	811.3	0.07383	823.5	0.024711	608	0.024711	657.3	0.014937	625.9	0.014937	774.5	0.019304	794.5	0.02786
L06482_at	111.5	0.581931	150.8	0.52062	98.7	0.732537	152.3	0.697453	92.5	0.64131	92.1	0.64131	106.5	0.67917	111.2	0.660442	106.4	0.561639	114.8	0.67917	165	0.697453	75.9	0.602006	87.9	0.561639	46.6	0.732537	118.2	0.67917	85.8	0.781017	73.7	0.824011	257.3	0.5	87	0.621816	155.7	0.561639	53.7	0.660442	61.5	0.749276	91.8	0.64131
L27128_at	1836.8	0.002617	2140.1	0.001141	1373.1	0.002228	1518.8	0.003067	1924	0.002617	1534.2	0.002617	1859.7	0.001892	2431.4	0.001602	1693.7	0.001141	1485.2	0.002228	1655.4	0.002617	1854.9	0.001141	1849.5	0.001602	1502.3	0.001141	2254.8	0.002228	1587.2	0.002617	1735.6	0.002228	2015.7	0.002617	1539.3	0.001892	1603.9	0.001892	1604.9	0.001602	1455.5	0.001602	1714.3	0.002617
J02585_at	1027.8	0.000673	1118.7	0.000805	1105.4	0.000959	1080.3	0.001892	1070.6	0.000388	985.7	0.001354	1211.8	0.000673	1155.8	0.000805	1035.3	0.000805	1010.7	0.001141	861.4	0.004863	959.4	0.000562	1170.8	0.000805	1052.1	0.000388	1006.3	0.001602	929.5	0.001892	774.9	0.00418	861.6	0.001141	1027.6	0.001141	779.6	0.000805	937.3	0.000959	707.5	0.001141	889.6	0.000959
L26913_at	565.5	0.138765	260.9	0.302547	310.3	0.302547	687.1	0.204022	384.3	0.284747	404.4	0.267463	473.1	0.267463	575.5	0.175989	439.6	0.250724	276.2	0.35869	235	0.47938	249	0.35869	350.4	0.302547	197.6	0.339558	518.5	0.234557	410.3	0.32083	347.3	0.397994	263.5	0.418069	433.7	0.32083	375.8	0.32083	431.5	0.250724	400	0.302547	572.4	0.218983
U05989_at	293.2	0.000562	258	0.000388	434.3	0.002617	355.6	0.001892	301.4	0.001892	345.1	0.000468	387.9	0.000266	423.6	0.003585	423.2	0.000673	281.1	0.002617	293.2	0.031336	235.7	0.000219	521.6	0.000805	310.3	0.000266	506.6	0.000562	612.9	0.006532	460.8	0.004863	539.8	0.000959	774.9	0.000468	452.3	0.000322	686.9	0.000322	812.1	0.000219	821.3	0.000219
L22339_at	28.5	0.64131	5	0.968664	4.3	0.939581	19	0.910595	11.8	0.849473	4.7	0.939581	9.4	0.892699	10.1	0.92617	4.8	0.933135	12.4	0.951005	26.9	0.939581	3.1	0.933135	2.2	0.910595	3.9	0.910595	11.6	0.892699	10.3	0.918663	10.6	0.910595	3.7	0.892699	8.5	0.849473	3.2	0.901946	7.8	0.749276	3.4	0.795978	3.8	0.910595
L22339_g_at	90.7	0.204022	156.9	0.07383	109.4	0.175989	272.9	0.039365	45.9	0.47938	67	0.175989	71	0.127645	121.3	0.089405	36.4	0.32083	67.9	0.397994	185.3	0.234557	64	0.150527	77.3	0.066865	50.2	0.081337	190.1	0.05447	151.3	0.043968	144.8	0.234557	75	0.35869	82.5	0.081337	86.7	0.175989	66.9	0.031336	53.1	0.189687	92	0.138765
M95058complete_seq_at	15.1	0.939581	22.5	0.901946	32.1	0.901946	19.2	0.933135	40.3	0.765443	29.2	0.781017	27.2	0.765443	32.9	0.824011	107.1	0.438361	33.1	0.810313	42.8	0.765443	96.5	0.52062	27.8	0.837065	33.2	0.732537	89.3	0.837065	78.8	0.765443	157.1	0.67917	45	0.781017	33.2	0.765443	62.5	0.621816	17.4	0.581931	20.5	0.849473	24.7	0.892699
M33329_f_at	110.4	0.339558	21.5	0.438361	150.3	0.204022	139.8	0.32083	123.3	0.175989	44.2	0.418069	62.7	0.35869	34.1	0.397994	93.9	0.162935	280.4	0.218983	350.5	0.138765	68.8	0.267463	68.4	0.302547	93.1	0.234557	223.2	0.162935	93.9	0.302547	262.6	0.081337	144.2	0.267463	166.4	0.234557	95	0.250724	109	0.150527	77.2	0.175989	159.7	0.189687
M31076_at	346.1	0.107301	346.7	0.066865	283.9	0.11716	135.1	0.418069	265.1	0.138765	256.7	0.081337	318	0.107301	566.3	0.189687	376.1	0.138765	317.4	0.32083	120.2	0.697453	408.6	0.162935	387.8	0.138765	391.9	0.098054	373.2	0.081337	321.2	0.107301	319.2	0.189687	327.9	0.05447	480.4	0.035163	277.7	0.066865	486.9	0.013092	340.5	0.031336	460.5	0.02786
L09653_s_at	54.9	0.749276	74.2	0.602006	52.7	0.795978	61.3	0.861235	50.4	0.781017	42.1	0.765443	54	0.810313	118.2	0.621816	176.3	0.581931	237.6	0.581931	55.7	0.939581	50.2	0.621816	69.8	0.64131	38.5	0.660442	103.2	0.621816	135.2	0.67917	115.2	0.621816	91.2	0.64131	84.1	0.64131	47.7	0.715253	52.5	0.67917	47.2	0.621816	56.9	0.749276
M63122_at	1360.5	0.07383	1656.3	0.081337	1305.6	0.107301	1766.3	0.175989	1498.3	0.060419	1325.3	0.07383	1517.9	0.07383	1033.3	0.35869	864.6	0.138765	1094.2	0.302547	281.4	0.621816	790.7	0.284747	771.5	0.267463	776.8	0.234557	2012.2	0.060419	1485	0.089405	1883.8	0.060419	1657.8	0.043968	1270.9	0.089405	1401.5	0.043968	1099.6	0.066865	1191.7	0.07383	1683.3	0.107301
M58040_at	4458.4	0.000219	4179	0.000219	3220.6	0.000219	3673.4	0.000219	4047	0.000219	4809.1	0.000219	5446.7	0.000219	5399.6	0.000219	4761.9	0.000219	4381.7	0.000219	3833.7	0.000219	5526.7	0.000219	4742.6	0.000219	4835.8	0.000219	4266.2	0.000219	3091.2	0.000219	4277.9	0.000219	4169.3	0.000219	4782.4	0.000219	3770.4	0.000219	4601.7	0.000219	4438.6	0.000219	4778.5	0.000219
M13506_at	64.8	0.5	156.8	0.150527	190.3	0.204022	184.7	0.418069	138.1	0.284747	74.1	0.397994	141.8	0.107301	105.4	0.218983	151.6	0.175989	160.6	0.418069	88.6	0.602006	125.6	0.138765	185.7	0.066865	129.7	0.189687	116.8	0.218983	44.9	0.52062	153.1	0.35869	46.4	0.35869	109.8	0.284747	30.2	0.302547	146.8	0.089405	86.1	0.234557	150	0.107301
J02589mRNA#2_at	26.8	0.47938	34.1	0.284747	13	0.697453	129.9	0.250724	42.3	0.397994	9	0.732537	7.5	0.824011	55.4	0.458816	9	0.697453	21.6	0.715253	79.6	0.5	6.1	0.602006	7.9	0.64131	5.4	0.602006	56.6	0.35869	38.2	0.541184	36.1	0.749276	11.6	0.795978	22.1	0.418069	18.2	0.52062	25.7	0.378184	23.6	0.47938	7	0.765443
J05132_s_at	985.2	0.001354	934.6	0.001354	1051.4	0.003585	1194.1	0.001602	1201.9	0.001141	1269.1	0.001602	1446.1	0.002228	977.8	0.006532	891.9	0.003067	1059.4	0.001602	704.4	0.014937	749.5	0.000959	736.7	0.003067	809	0.001354	1103.1	0.004863	406.2	0.014937	1124.7	0.00418	919.9	0.002228	1079.9	0.001892	822.7	0.002617	884.7	0.002617	719.3	0.001602	1027.7	0.003067
L04619_s_at	40.6	0.35869	9.1	0.52062	123.5	0.138765	136.8	0.127645	13.3	0.561639	11	0.35869	42.8	0.339558	38.5	0.561639	18.9	0.52062	64.2	0.418069	60.9	0.561639	34.4	0.35869	21.2	0.52062	8	0.458816	26.4	0.5	70	0.35869	127.5	0.35869	78.6	0.234557	69.5	0.218983	62.2	0.218983	30.6	0.284747	11.4	0.438361	75.5	0.150527
M26125_at	3395.2	0.000219	2737.2	0.000219	3123.7	0.000219	3145.3	0.000219	3479.9	0.000219	4063.4	0.000219	4254.7	0.000219	1262	0.000388	2189.3	0.000219	1472.5	0.000388	948.9	0.000805	664.3	0.000219	1036.3	0.000219	1332	0.000219	3141.3	0.000219	1357.4	0.000219	2577.7	0.000266	2787.9	0.000219	2208.7	0.000219	2253.7	0.000219	1947.4	0.000219	1810.4	0.000219	2296.8	0.000219
M61875_s_at	585.9	0.014937	546.6	0.007543	625.1	0.006532	836.6	0.02786	633.3	0.005643	905.1	0.001892	1013.4	0.001892	415.1	0.060419	1078.1	0.001892	818.4	0.021866	288.6	0.267463	588.1	0.014937	458.4	0.014937	568.4	0.003585	1531.3	0.003067	501.9	0.014937	1137.8	0.006532	1069.5	0.00418	1071.2	0.001602	1080	0.002228	969.8	0.001602	778.5	0.003067	1156.6	0.002228
L14680_at	49	0.150527	6.9	0.837065	17.9	0.697453	106.4	0.175989	32.3	0.795978	26	0.189687	33.2	0.05447	52	0.732537	25.5	0.378184	11.7	0.951005	61.4	0.621816	10.2	0.621816	14.2	0.64131	24.1	0.267463	39.7	0.732537	5.7	0.964837	47.8	0.892699	5.1	0.824011	47.9	0.32083	5.8	0.765443	45.7	0.043968	4	0.918663	19.7	0.660442
L14680_g_at	439.5	0.021866	381.5	0.02786	438.3	0.048995	566.3	0.02786	271.5	0.048995	365.8	0.035163	401.3	0.024711	574.7	0.02786	417.2	0.017001	410.2	0.043968	671.6	0.043968	372.8	0.02786	333.2	0.035163	262.1	0.021866	500	0.060419	436.6	0.031336	470.8	0.039365	428.5	0.060419	428.6	0.035163	349.3	0.060419	280.6	0.031336	301.3	0.039365	397.9	0.07383
U12187_at	172.2	0.32083	152.1	0.218983	215.5	0.162935	119.6	0.339558	189.2	0.138765	234.4	0.107301	212.4	0.107301	313.2	0.089405	270.2	0.048995	285.5	0.138765	440.3	0.089405	272.6	0.035163	263.3	0.066865	234.7	0.043968	307.6	0.066865	387.4	0.07383	385.6	0.031336	341.9	0.035163	333.6	0.043968	342	0.02786	294.8	0.019304	320	0.013092	367.4	0.035163
U09793_at	2013.5	0.000562	1980.5	0.000562	1915.7	0.000673	1899.4	0.000673	2044.7	0.000468	2281.1	0.000388	2077.2	0.000322	2550.9	0.000673	2280.5	0.000388	1740.2	0.000673	1707	0.000322	2236.1	0.000219	2192.5	0.000562	1999.6	0.000266	1818.3	0.000673	1356	0.000673	1619.2	0.000673	2127.5	0.000468	2365	0.000673	2170.9	0.000388	2464.2	0.000388	1862.2	0.000468	2013.5	0.000468
U04738_at	515.4	0.031336	524.1	0.021866	348.3	0.07383	569.3	0.02786	602.1	0.011447	505.9	0.014937	556.6	0.013092	630	0.017001	558.4	0.013092	464.8	0.011447	451.7	0.039365	563.2	0.009985	546.9	0.024711	426	0.011447	682.7	0.008689	545.6	0.019304	673.3	0.014937	473.1	0.024711	583.8	0.013092	558.6	0.009985	453.7	0.013092	404	0.021866	551.5	0.021866
L23088_at	308.8	0.267463	195.7	0.218983	195.9	0.32083	356.2	0.250724	219.9	0.175989	172.8	0.267463	236.7	0.150527	288.9	0.218983	218.9	0.138765	355.8	0.302547	285.2	0.378184	343.6	0.107301	320.8	0.107301	164.5	0.234557	429.5	0.127645	355.5	0.234557	408.1	0.162935	265.5	0.267463	246.4	0.218983	233.7	0.218983	184	0.204022	200.8	0.175989	187.5	0.204022
D16554_at	54641.2	0.000219	40220.8	0.000219	39573.2	0.000219	57521.1	0.000219	43800.9	0.000219	34496.5	0.000219	34834.7	0.000219	61528.7	0.000219	43188.8	0.000219	44738.5	0.000219	55916.9	0.000219	38815.9	0.000219	36898.5	0.000219	37077	0.000219	53921.7	0.000219	57969.8	0.000219	54973.2	0.000219	43828	0.000219	37004.7	0.000219	39947	0.000219	35346.7	0.000219	38051	0.000219	33831.7	0.000219
M37828_at	449.6	0.250724	476.4	0.189687	470	0.175989	671.9	0.284747	448.1	0.175989	411.8	0.218983	307.5	0.302547	627.4	0.175989	138.6	0.32083	613.4	0.175989	544.1	0.267463	364.1	0.339558	427	0.267463	381.2	0.218983	580.1	0.11716	346.1	0.302547	164.2	0.438361	353	0.32083	318	0.250724	381.9	0.284747	376.2	0.189687	316.5	0.218983	476.9	0.127645
L36459_at	22.6	0.602006	104.1	0.378184	143.3	0.339558	55.5	0.5	61.3	0.284747	67.5	0.250724	51.6	0.47938	74.1	0.418069	105.8	0.218983	138.7	0.284747	15.5	0.621816	71.9	0.267463	55.8	0.339558	101.3	0.218983	154.7	0.32083	126.4	0.35869	86.4	0.397994	30.3	0.52062	53.5	0.397994	12.9	0.561639	71.3	0.32083	11.4	0.602006	76.4	0.397994
L38615_at	204	0.05447	190.2	0.107301	236.3	0.035163	298.3	0.066865	200.1	0.024711	258.4	0.002617	285.6	0.00418	149.6	0.250724	221.2	0.02786	172.8	0.234557	80.2	0.5	246	0.014937	208.7	0.175989	224.2	0.035163	272.1	0.150527	176.9	0.32083	249.1	0.03934	235.5	0.039365	253.5	0.05447	203	0.004863	265.1	0.003585	228.9	0.004863	274	0.001602
L38615_g_at	1384.7	0.284747	1206.3	0.284747	1304.3	0.32083	1503	0.32083	1131.4	0.234557	1382.6	0.150527	1199.3	0.250724	1587.3	0.267463	1261	0.204022	1437	0.32083	1411.7	0.397994	834.9	0.218983	1310.2	0.284747	1229.3	0.150527	1536.8	0.284747	1272.2	0.32083	1470.5	0.250724	1545.9	0.218983	1380.1	0.250724	1504.3	0.175989	1344.9	0.138765	1284.2	0.127645	1304.6	0.234557
U10697_s_at	32.6	0.458816	42.6	0.541184	67.3	0.32083	31	0.561639	4.1	0.715253	39.2	0.35869	8.6	0.824011	72.4	0.339558	10	0.438361	44.9	0.32083	146.3	0.175989	10.8	0.602006	18	0.541184	14.1	0.715253	19.4	0.541184	34.1	0.561639	15.9	0.397994	75.4	0.378184	98.1	0.250724	47.2	0.438361	26.9	0.438361	19.1	0.418069	40.9	0.32083
U03491_at	364.2	0.175989	497.1	0.138765	579.7	0.138765	660.3	0.089405	280	0.267463	618.9	0.060419	716.5	0.031336	491.9	0.175989	389	0.189687	369	0.267463	501	0.204022	533.6	0.048995	597.3	0.039365	445.6	0.02786	846	0.066865	565.6	0.07383	987.4	0.107301	913.8	0.060419	646.5	0.011447	871.8	0.05447	848.6	0.005643	623	0.005643	775	0.043968
U03491_g_at	829.2	0.048995	686.5	0.175989	974.5	0.043968	795	0.107301	729.3	0.039365	720.8	0.031336	949.6	0.019304	997.1	0.05447	639.9	0.081337	826.7	0.07383	928	0.138765	894.6	0.019304	986	0.035163	628.1	0.013092	889.6	0.02786	603.7	0.031336	577.6	0.107301	584.4	0.048995	980.5	0.009985	824	0.014937	940.1	0.00418	715.3	0.005643	993	0.008689
U01344_at	184.4	0.438361	159.7	0.35869	112.7	0.234557	42.3	0.715253	28.7	0.52062	138.7	0.162935	218.6	0.035163	38.5	0.602006	12	0.88284	25.1	0.810313	75.2	0.660442	30	0.621816	13.5	0.67917	14.9	0.52062	92.2	0.47938	38.1	0.621816	25.5	0.715253	44.9	0.5	23.3	0.64131	24	0.52062	107.3	0.284747	76.2	0.204022	106.4	0.204022
U01344_g_at	221.8	0.003067	169.1	0.007543	168.7	0.009985	169.5	0.005643	153.3	0.008689	231.9	0.001892	307.7	0.001141	114	0.098054	85.6	0.081337	90.2	0.07383	295.4	0.039365	78.3	0.048995	91.4	0.039365	57.5	0.07383	213.3	0.02786	186.2	0.021866	183.6	0.035163	147.5	0.001892	101	0.039365	87.5	0.066865	98.7	0.013092	70.5	0.060419	147.4	0.005643
U01348_at	11.9	0.810313	7.4	0.88284	9.4	0.849473	8.7	0.88284	17.5	0.749276	8.4	0.810313	15.5	0.749276	8.3	0.92617	4.3	0.901946	9.2	0.849473	19.4	0.837065	6.9	0.933135	3.7	0.837065	3.9	0.849473	6.1	0.849473	8.1	0.810313	5.2	0.918663	5.3	0.892699	4.6	0.918663	3.1	0.892699	3.4	0.901946	2.9	0.872355	4.9	0.849473
U01348_g_at	42.8	0.964837	33.3	0.964837	35.9	0.960635	50.4	0.960635	36.2	0.951005	35.2	0.97214	55.1	0.956032	32.7	0.968664	30.5	0.951005	33.2	0.983	44.1	0.975289	21.2	0.97214	22.9	0.975289	15.4	0.980696	51.9	0.968664	31.2	0.975289	35.5	0.975289	65.5	0.964837	29.5	0.978134	59.9	0.910595	18.5	0.975289	24.2	0.960635	57.6	0.960635
U30186_at	1111.4	0.000805	1063.5	0.002228	854.8	0.000959	731.8	0.00418	1217.7	0.001141	1151.4	0.001354	1216.5	0.001354	1520.4	0.001892	1627.7	0.000388	1357.7	0.001354	1203.1	0.002617	1472.3	0.000805	1530.8	0.000562	1418.8	0.000562	1252.5	0.001892	1412.1	0.001354	1469.1	0.000805	1696.5	0.000805	1579.7	0.001141	1500.1	0.000959	1470	0.001141	1509.6	0.000959	1917.8	0.001354
M26744_at	11.9	0.837065	10.9	0.64131	57.5	0.47938	82.3	0.5	10.9	0.781017	48.3	0.561639	12.6	0.52062	20.5	0.697453	118.9	0.11716	148.4	0.267463	43.5	0.561639	23	0.47938	17.8	0.660442	50.2	0.397994	30.9	0.52062	76.9	0.5	46.3	0.458816	108.1	0.32083	134	0.089405	84.7	0.204022	96.1	0.284747	109.2	0.267463	216.4	0.107301
U35345_s_at	534.4	0.005643	662.6	0.002617	421.9	0.013092	510.4	0.017001	662.6	0.009985	578.5	0.001892	769.5	0.001354	586.4	0.003067	596	0.002617	520.2	0.024711	234.5	0.138765	503.6	0.003067	488.1	0.003585	400.2	0.00418	702.3	0.004863	700.5	0.004863	759.3	0.011447	607.6	0.004863	571.5	0.003067	493.2	0.002617	496.7	0.001602	305	0.00418	617.3	0.004863
U34932_at	126.7	0.081337	80.1	0.32083	117.7	0.150527	205.1	0.162935	140.9	0.089405	83.8	0.204022	112.3	0.175989	125.1	0.138765	112.5	0.162935	187.6	0.07383	243	0.204022	119.2	0.189687	94.8	0.250724	130.9	0.127645	141.6	0.175989	28.4	0.581931	122.5	0.189687	122.4	0.250724	98.5	0.189687	132.4	0.081337	126.1	0.081337	78.5	0.138765	129.6	0.138765
U34932_g_at	524.9	0.150527	432.9	0.267463	367.2	0.250724	401.3	0.418069	515.1	0.127645	588.6	0.11716	547.7	0.11716	584.9	0.267463	419.2	0.175989	400.9	0.397994	284.2	0.541184	493.9	0.127645	462.1	0.250724	423.3	0.150527	580.7	0.302547	505.1	0.267463	385.8	0.458816	416.6	0.267463	463	0.204022	402.3	0.267463	465	0.138765	350.8	0.250724	526	0.234557
M27466_at	2664.1	0.002617	2448.2	0.003067	2531.9	0.007543	3171.5	0.006532	2612.8	0.000959	2036.2	0.001892	2425.8	0.007543	2879.4	0.005643	2387.3	0.003067	2465.1	0.008689	2649.4	0.013092	2439.9	0.003067	2436.5	0.003585	2240.4	0.002617	2519.7	0.007543	2720.3	0.007543	2712.8	0.007543	2754.7	0.003067	2645.3	0.006532	2129.4	0.001892	2048.5	0.002617	1163.4	0.014937	2341.6	0.006532
L38437_at	11160.3	0.000266	9998.3	0.000266	10537.5	0.000266	10389.2	0.000266	10612.3	0.000322	9734.6	0.000266	10703.6	0.000266	13024.7	0.000266	10319.6	0.000266	10515.1	0.000266	8576.5	0.000322	11007.5	0.000322	10285.4	0.000266	10635	0.000266	9837.3	0.000266	10680.2	0.000322	10642.4	0.000219	9802.7	0.000266	9875.1	0.000266	8516.3	0.000266	9630.1	0.000266	9859.2	0.000266	9965.4	0.000322
U33314_at	1431.5	0.006532	1196	0.006532	1305	0.005643	1311.5	0.011447	1284.9	0.006532	1665.3	0.007543	1503.3	0.008689	2055.3	0.004863	1941.4	0.004863	1650.8	0.007543	1610.2	0.011447	1618.7	0.006532	1495.7	0.005643	1490	0.006532	1830.7	0.009985	1488.1	0.007543	1423.3	0.00418	1623.1	0.007543	1572	0.009985	1335.6	0.007543	1664.4	0.006532	1559.6	0.008689	1744.2	0.006532
U37462_s_at	1460.9	0.001141	1258.3	0.000805	1229.7	0.001602	1382	0.001602	1218.9	0.000959	1384.7	0.000673	1664.7	0.000959	1691.9	0.001141	1411.1	0.000805	1259.4	0.001354	1189.7	0.001892	1286.7	0.000805	1304.9	0.000959	1434	0.000562	1415	0.001354	1222.6	0.002617	1150.2	0.002228	1389.1	0.001602	1428.9	0.001141	1179.5	0.000805	1375.9	0.000805	1055.9	0.001141	1233.8	0.001602
U37464_s_at	1552.6	0.001892	1467.9	0.001602	1950.1	0.002228	2091.4	0.004863	1424.7	0.001892	1527.2	0.001602	1708.4	0.002617	1867.6	0.003067	1544.2	0.001602	2302.5	0.003585	1577	0.003067	1459.4	0.001602	1900.4	0.002617	1497.1	0.001354	1734.4	0.003067	1239.6	0.002617	1668.1	0.003067	1486.7	0.001602	1941.8	0.003067	1293.8	0.002228	1380.2	0.002228	1245.7	0.002228	1316.5	0.003067
U06274_s_at	119.1	0.5	192	0.397994	29	0.52062	36.1	0.581931	82.8	0.458816	24.2	0.5	155.8	0.397994	32.1	0.52062	76.2	0.418069	33.1	0.52062	34.2	0.67917	23.4	0.541184	69.3	0.458816	20.7	0.438361	24.5	0.602006	96.6	0.52062	151	0.5	21.4	0.581931	124.3	0.458816	17.1	0.561639	14.1	0.541184	20.2	0.52062	25.2	0.581931
U38376_s_at	134.8	0.039365	191.4	0.039365	143.6	0.089405	180.1	0.107301	109.8	0.150527	180.4	0.013092	162	0.02786	251.7	0.031336	128	0.007543	150.8	0.07383	80.2	0.47938	120	0.098054	170.5	0.014937	146.3	0.011447	223	0.089405	66.6	0.234557	217	0.11716	206.3	0.02786	156.5	0.048995	119.2	0.189687	141.5	0.031336	143.1	0.098054	193	0.05447
U39206_at	33.5	0.541184	23.3	0.541184	39.5	0.5	24.1	0.67917	19.1	0.660442	16.8	0.438361	25.6	0.458816	55	0.438361	22.3	0.561639	47.6	0.581931	35.3	0.715253	10.3	0.660442	21.8	0.561639	10.2	0.581931	27.5	0.52062	13.8	0.64131	84.5	0.378184	31.5	0.458816	25.7	0.621816	25.2	0.458816	14	0.64131	15	0.541184	18.2	0.621816
U39207_at	22.7	0.697453	20.8	0.715253	29.7	0.67917	16.3	0.872355	7.2	0.810313	8.8	0.810313	18.1	0.765443	20	0.837065	12.5	0.837065	29.8	0.824011	29.8	0.861235	12.7	0.795978	6.4	0.849473	10.2	0.837065	13	0.901946	16.8	0.824011	21.1	0.88284	16	0.810313	20.3	0.795978	10.3	0.824011	12.2	0.849473	6.9	0.892699	8.1	0.824011
U39208_at	797.1	0.189687	673.8	0.189687	650.1	0.250724	514.8	0.378184	783	0.138765	619.9	0.267463	505.1	0.284747	187.1	0.47938	157.1	0.438361	223.7	0.458816	509.5	0.397994	136.8	0.458816	132.5	0.541184	101.9	0.5	221.2	0.339558	224.1	0.397994	744	0.250724	652.2	0.250724	151.3	0.458816	314.3	0.32083	112.7	0.458816	339.8	0.35869	325.9	0.397994
U21662_at	496.1	0.000562	478.3	0.000959	471.9	0.000468	403	0.001141	538.6	0.000322	973.9	0.000388	873.1	0.000266	397.9	0.002617	473.2	0.000219	565.3	0.001354	279.4	0.002617	731.6	0.000468	503.2	0.000388	556.5	0.000219	426.5	0.000959	149.6	0.008689	338.4	0.019304	388.6	0.000805	699.5	0.000388	530.7	0.000322	857.2	0.000322	582.3	0.000388	724.6	0.000388
U27518_at	126.2	0.05447	125.8	0.07383	125.5	0.089405	159.5	0.05447	85.8	0.162935	96.3	0.060419	82.7	0.060419	92.6	0.218983	70.5	0.189687	109.5	0.066865	215.8	0.019304	32	0.267463	97.5	0.138765	49.9	0.218983	219.1	0.07383	162	0.043968	223.1	0.05447	130.2	0.05447	138	0.060419	119.5	0.05447	102.1	0.048995	91.5	0.043968	89.9	0.043968
U40064_at	335.3	0.418069	373.3	0.418069	445.3	0.47938	597.4	0.397994	295.6	0.47938	359	0.5	349.2	0.47938	502.1	0.35869	501.5	0.302547	493.3	0.32083	355.9	0.47938	270.2	0.52062	313	0.418069	198.3	0.47938	475.5	0.458816	453.1	0.284747	271.5	0.561639	574.6	0.267463	448.6	0.418069	450.6	0.218983	271.2	0.5	227	0.5	310.7	0.47938
U40064_g_at	90.2	0.765443	191.1	0.52062	197.7	0.52062	414.7	0.5	222.7	0.541184	59.2	0.67917	219.4	0.581931	293.9	0.541184	66.7	0.67917	193.3	0.621816	143.9	0.660442	183.8	0.541184	58.6	0.64131	127	0.602023	235.2	0.561639	209.4	0.561639	46.8	0.781017	161.8	0.581931	195.2	0.561639	292.9	0.35869	155.4	0.621816	134.1	0.561639	66.7	0.561639
U27767_at	3934.6	0.001354	3629.5	0.000805	4001.6	0.000562	5359.5	0.001354	5254.8	0.000322	5573.7	0.000388	5613.1	0.000322	8790.5	0.000266	4843.6	0.000562	5461.5	0.000805	7136.7	0.000388	8334.3	0.000266	6696.5	0.000322	6523.7	0.000266	7216.6	0.000468	5229.3	0.000673	8947	0.000266	8130.6	0.000266	8307.7	0.000322	7896.7	0.000219	7829.9	0.000322	6829.1	0.000219	7253.3	0.000266
U49066_at	183.5	0.458816	252.9	0.418069	177.6	0.52062	488.6	0.438361	392.1	0.378184	343.6	0.35869	162.4	0.438361	429.4	0.378184	225.8	0.458816	437.7	0.438361	644.1	0.418069	426.1	0.218983	420.2	0.397994	178.6	0.47938	726.3	0.32083	310.7	0.418069	411.7	0.438361	372.9	0.438361	376.3	0.438361	345.2	0.35869	95.4	0.561639	348.6	0.267463	468.7	0.458816
U47921_s_at	1043.6	0.021866	689.6	0.05447	719	0.07383	1055.8	0.066865	604.8	0.089405	672.2	0.107301	704.2	0.081337	952.5	0.07383	709.6	0.048995	845.5	0.098054	814.8	0.107301	737.7	0.07383	781	0.02786	1046.6	0.024711	941.1	0.098054	1055.8	0.05447	951.5	0.060419	809	0.11716	672.9	0.098054	837.5	0.05447	685.2	0.066865	511.5	0.060419	741.6	0.081337
X94186_at	280.6	0.284747	130.2	0.339558	174.8	0.378184	371	0.339558	507.2	0.189687	143.9	0.302547	360.8	0.250724	176.1	0.302547	195	0.32083	198.2	0.397994	244.1	0.418069	240.8	0.250724	148.8	0.250724	113.9	0.302547	207.8	0.32083	201	0.339558	158.4	0.438361	179.9	0.284747	161.8	0.302547	162.5	0.284747	452.2	0.175989	103.9	0.32083	123	0.35869
X91810_at	316.7	0.02786	451.7	0.031336	552.4	0.017001	719.8	0.024711	339.8	0.039365	483.5	0.013092	630.7	0.013092	566.2	0.039365	600.4	0.011447	630.7	0.019304	660.7	0.024711	561.8	0.035163	691.7	0.014937	524.5	0.021866	709.2	0.021866	693.2	0.021866	576.9	0.043968	557.2	0.021866	625.8	0.019304	632.6	0.014937	656	0.011447	439.8	0.021866	715.5	0.008689
X91988_at	487.4	0.019304	422.1	0.021866	488.7	0.019304	695.3	0.021866	446	0.014937	413.9	0.014937	516.9	0.024711	529.8	0.021866	340	0.039365	478.2	0.043968	373.3	0.05447	444.9	0.019304	474.7	0.017001	429.7	0.019304	493.8	0.017001	690.2	0.017001	512.5	0.014937	592.1	0.021866	464	0.019304	439.5	0.005643	481.7	0.014937	273.3	0.019304	676.2	0.013092
M86870_at	576	0.001354	467.1	0.001141	569.9	0.009985	668.9	0.003585	496.3	0.000959	659.4	0.000805	631.2	0.000805	527.7	0.001602	456.4	0.001892	564.6	0.003067	434.3	0.014937	506	0.000673	447.3	0.001354	447.4	0.001602	553.8	0.003067	575	0.002228	591.9	0.005643	526.1	0.003067	581	0.001892	572.6	0.000959	524.9	0.000805	424.5	0.001892	580.5	0.001354
U53922_at	13647.3	0.000219	10892	0.000219	12489.5	0.000219	13809.6	0.000219	12290.6	0.000219	13838	0.000219	14514.5	0.000219	15128.6	0.000219	13929.9	0.000219	11880.4	0.000219	12454.8	0.000219	14367.1	0.000219	13193.7	0.000219	13813.1	0.000219	12672.6	0.000219	12436.3	0.000219	11702	0.000219	13690.6	0.000219	13782.7	0.000219	13773.9	0.000219	12680.3	0.000219	11175.6	0.000219	13797	0.000219
D84450_at	5235.6	0.000266	5364.6	0.000266	5268.1	0.000266	5618.7	0.000266	5607.5	0.000266	5636	0.000266	6629.9	0.000266	4940.2	0.000266	5107.6	0.000266	4048.1	0.000266	3882.8	0.000322	4532.8	0.000266	4858	0.000266	4827.5	0.000266	5726.3	0.000266	5723.3	0.000562	6299.2	0.000266	5990.4	0.000266	6584	0.000266	6037.3	0.000266	6753	0.000266	5529.2	0.000266	5927.8	0.000266
D16478_at	5953	0.000219	6202.3	0.000219	7349	0.000388	9280.8	0.000388	6809.7	0.000219	6640.2	0.000266	7415.2	0.000388	8863.2	0.000219	7003.3	0.000219	7238.8	0.000219	8122.5	0.000219	7559.7	0.000219	7243.3	0.000219	6562.3	0.000219	9426.7	0.000266	8555.3	0.000266	8252.9	0.000266	6747.9	0.000219	6274.9	0.000219	6010.3	0.000219	6340.2	0.000219	6327	0.000219	7471.3	0.000266
D16478_g_at	5427.6	0.000266	5450.6	0.000266	5333.4	0.000266	6571.2	0.000266	5532.3	0.000219	5787.3	0.000266	5999.7	0.000266	6419.8	0.000219	5389.8	0.000266	4827.3	0.000219	6311.5	0.000388	5279.7	0.000219	5332.9	0.000219	4794.1	0.000219	7035.6	0.000266	6744.3	0.000266	6330.4	0.000266	5805.5	0.000322	5840.6	0.000266	5089.5	0.000266	4709.9	0.000219	4893.4	0.000219	5985.6	0.000322
U38801_at	1446.6	0.000266	1724.5	0.000219	2050.4	0.000219	1676.1	0.000322	1641.5	0.000219	2014.6	0.000219	2493.8	0.000219	2155.4	0.000219	1978.9	0.000219	1637.2	0.000266	1508	0.000673	2308.5	0.000219	2070.8	0.000219	1751.9	0.000219	1694.3	0.000219	1661	0.000219	1387.6	0.000219	1431.3	0.000266	1768.1	0.000219	1345.6	0.000266	1967.4	0.000219	1505	0.000219	1854.2	0.000219
V01217_at	50430.5	0.000219	41634.1	0.000219	44578.3	0.000219	54646.6	0.000219	41281.3	0.000219	40883.7	0.000219	44406.5	0.000219	54987.2	0.000219	44158.8	0.000219	42672.3	0.000219	48442.2	0.000219	43964	0.000219	40137	0.000219	38488.1	0.000219	50277.9	0.000219	50342.5	0.000219	45935	0.000219	40956.8	0.000219	41780.5	0.000219	36803.4	0.000219	42645.5	0.000219	40359.7	0.000219	41033.8	0.000219
V01227_s_at	59587.5	0.000219	45033.9	0.000219	45575.4	0.000219	57373.2	0.000219	47635.8	0.000219	41610.7	0.000219	42027.8	0.000219	65858.6	0.000219	50091.5	0.000219	44930.1	0.000219	56915.4	0.000219	43544.9	0.000219	41101.3	0.000219	39827.5	0.000219	57223.1	0.000219	63134.5	0.000219	54909.6	0.000219	49487.4	0.000219	41126	0.000219	40799.3	0.000219	42930.7	0.000219	44785.9	0.000219	44435.7	0.000322
X83579_at	569.8	0.000219	567.9	0.000219	499.7	0.000388	537.8	0.000562	648.1	0.000266	588	0.000219	783.5	0.000219	898.7	0.000219	993.5	0.000219	811	0.000388	600.5	0.000219	839.9	0.000266	825.8	0.000219	898.6	0.000219	849.1	0.000219	831.1	0.000219	949.1	0.000219	786.7	0.000219	949.7	0.000219	681.8	0.000219	1038.3	0.000219	943.4	0.000219	1099.7	0.000219
X64403_at	538.7	0.001354	571.5	0.000959	358.4	0.000562	387.4	0.002228	496.3	0.000562	585.5	0.000562	715	0.000266	631.3	0.001892	685	0.000673	526.9	0.002228	663.9	0.002617	755.9	0.000388	714.1	0.000322	626.1	0.000388	651.1	0.001354	495.1	0.002228	640.3	0.001602	676.8	0.001354	795.1	0.000562	485.4	0.001354	823.7	0.000266	692.4	0.000322	955.9	0.000388
U06099_at	16284.7	0.000266	14525.4	0.000266	14694.3	0.000322	16283.9	0.000266	16070.4	0.000266	15688	0.000266	17417.8	0.000266	18599.8	0.000266	15632.7	0.000219	15918.8	0.000266	15977.8	0.000322	16095.3	0.000266	14531.4	0.000266	15062.7	0.000219	15732.5	0.000266	15868	0.000266	14771.3	0.000266	14483.1	0.000266	13982.5	0.000322	12321.3	0.000266	14127.3	0.000266	13472.3	0.000266	15230.5	0.000266
X15030_at	26559.7	0.000219	24350.6	0.000219	25251.9	0.000219	27393.4	0.000219	24132.6	0.000219	22912	0.000219	24944.3	0.000219	32106	0.000219	24325.1	0.000219	27359	0.000219	28005.5	0.000219	25194.1	0.000219	22979.6	0.000219	23149.8	0.000219	25156.7	0.000219	25836.4	0.000219	25261	0.000219	24219.3	0.000219	24003.5	0.000219	20371.6	0.000219	22464.9	0.000219	21178.5	0.000219	23114	0.000219
X76168_at	322.6	0.234557	304	0.218983	384.1	0.267463	722.2	0.250724	275.5	0.234557	285	0.189687	423.1	0.204022	450.8	0.175989	146	0.339558	376	0.250724	564.4	0.284747	164.3	0.339558	242.9	0.267463	141.8	0.32083	348.2	0.284747	456.3	0.204022	357.7	0.32083	577.5	0.189687	273.5	0.250724	208.8	0.284747	217.4	0.267463	117.1	0.438361	326.4	0.234557
X57970_at	422.2	0.05447	409	0.089405	387.6	0.175989	329.8	0.175989	353.8	0.066865	420.9	0.060419	416.6	0.089405	557.4	0.066865	409.5	0.048995	440.3	0.081337	497.5	0.204022	412.1	0.066865	367.7	0.066865	256	0.175989	455.8	0.127645	611.9	0.066865	442.2	0.175989	485.3	0.05447	407.5	0.138765	309.7	0.07383	350.9	0.060419	287.3	0.150527	429.8	0.081337
X72757_at	1091.9	0.009985	939.2	0.00418	920.5	0.001892	912.3	0.003067	1024.5	0.006532	993.2	0.001892	1017.6	0.002617	1354.4	0.001602	965.7	0.00418	1086.5	0.003067	1024.2	0.007543	1048.1	0.001354	862.3	0.002228	831.1	0.001602	1087.4	0.003067	1000.2	0.00418	1012.2	0.009985	926.7	0.003585	908.2	0.00418	850.5	0.003067	827.8	0.002228	816.3	0.001602	1011.4	0.001602
X72757_g_at	30526.4	0.000219	25728.3	0.000219	26508	0.000219	29434.7	0.000219	28388.1	0.000219	26936.8	0.000219	29182.2	0.000219	35189.9	0.000219	27616.6	0.000219	29236.3	0.000219	26639.1	0.000219	27914	0.000219	26199.5	0.000219	27315.1	0.000219	28724.3	0.000219	30040	0.000219	28030.2	0.000219	27776.3	0.000219	25130.5	0.000219	22705	0.000219	24338.2	0.000219	25167.9	0.000219	27452.6	0.000219
X14788_s_at	567.9	0.000673	519.1	0.000673	346.1	0.014937	560.2	0.003067	474.3	0.000805	546.6	0.000266	584.4	0.000266	909.7	0.000468	689.2	0.000266	738.2	0.001602	677.7	0.002617	709.8	0.000219	590.2	0.000219	542.4	0.000219	886.2	0.000673	692.1	0.000805	784.5	0.004863	742.9	0.000805	818.8	0.000266	589.6	0.000673	588.7	0.000219	437.9	0.000219	579.6	0.000266
X16072_at	359.3	0.024711	288.6	0.07383	342.1	0.035163	334.7	0.035163	229.3	0.039365	260.6	0.019304	314.2	0.031336	513.6	0.031336	250.1	0.060419	301.5	0.162935	376	0.089405	302.1	0.066865	243.7	0.031336	229.1	0.031336	345.7	0.081337	303.3	0.048995	347.3	0.035163	261.9	0.008689	366.9	0.031336	186.7	0.060419	189.5	0.021866	192.2	0.019304	259	0.019304
X64589_at	715.7	0.013092	606.7	0.039365	749.3	0.02786	930	0.024711	683	0.014937	704.3	0.019304	915.9	0.014937	585.2	0.098054	469.6	0.035163	481.8	0.162935	563.2	0.302547	446.7	0.021866	450.3	0.043968	461.8	0.024711	588	0.107301	392.1	0.107301	564.3	0.162935	465.6	0.098054	508.9	0.060419	380.7	0.07383	448.3	0.02786	479.5	0.021866	576.7	0.035163
X70871_at	13873.9	0.000219	10147.5	0.000219	11952.4	0.000219	14069.8	0.000219	13097	0.000219	12758.6	0.000219	13685.9	0.000219	17113.7	0.000219	16282.1	0.000219	13637.7	0.000219	10296.1	0.000219	12957.6	0.000219	12325.6	0.000219	13376.1	0.000219	16752.7	0.000219	8930.1	0.000219	16273.7	0.000219	17647.4	0.000219	13879.9	0.000219	14251	0.000219	14041.1	0.000219	13313.8	0.000219	16214.5	0.000219
U11681_at	2623.2	0.000219	2320.1	0.000266	2637.2	0.000219	2824.2	0.000219	2270.7	0.000219	2352.9	0.000219	2837.4	0.000266	2868.4	0.000219	2513.4	0.000219	2422.1	0.000266	2067.2	0.000266	2142.4	0.000266	2342.5	0.000266	2450.8	0.000219	2482.9	0.000266	1277.6	0.000266	2012.2	0.000266	2095.3	0.000219	2419.6	0.000266	2102	0.000266	2157.4	0.000219	1709.1	0.000219	1873.9	0.000219
X63545_at	20.7	0.892699	16.4	0.92617	17.2	0.901946	31.2	0.910595	18.3	0.837065	21	0.795978	20.9	0.781017	34.9	0.861235	13.1	0.933135	32.1	0.861235	43.6	0.824011	14	0.861235	12.4	0.918663	14.3	0.939581	22.6	0.88284	26.4	0.795978	30.4	0.892699	23.6	0.918663	21.9	0.933135	28.1	0.781017	37.9	0.795978	12.5	0.765443	16.5	0.837065
Z24721_at	444.6	0.107301	920.4	0.066865	1155.8	0.089405	1185.3	0.107301	876.3	0.066865	907.6	0.05447	960.7	0.07383	772.6	0.150527	435.7	0.162935	1056.8	0.098054	871.1	0.250724	642.7	0.138765	599.8	0.204022	548.8	0.11716	1742.6	0.009985	1255.7	0.006532	1966.2	0.00418	1925	0.004863	1833.4	0.014937	1625	0.005643	1394.3	0.007543	1275.8	0.004863	1952.8	0.009985
X57523_at	934	0.048995	792.5	0.060419	763.3	0.175989	988.7	0.107301	740.3	0.089405	831.2	0.081337	822.7	0.089405	1324.1	0.035163	1391	0.011447	1500.4	0.02786	1040.4	0.02786	1320.3	0.021866	1356.2	0.02786	1060.8	0.017001	1500.2	0.017001	871.7	0.031336	1366.2	0.011447	1324.7	0.02786	1181	0.02786	1146.7	0.019304	1053.1	0.011447	894.6	0.014937	1116.9	0.019304
X57523_g_at	386	0.024711	235.2	0.039365	385.2	0.043968	331.2	0.060419	372.7	0.011447	493.2	0.005643	459.8	0.008689	876.2	0.002228	945.9	0.000673	1117.3	0.001602	807.8	0.007543	943.9	0.000805	860.8	0.001354	748.2	0.000959	1086.1	0.000959	751.8	0.002228	1413.4	0.000959	1067.4	0.000959	1268.9	0.000562	1033.5	0.000322	1128.8	0.000468	825.2	0.000562	1183.8	0.000562
X68199_at	649.5	0.000388	450.8	0.000468	487.1	0.000468	650.3	0.005643	402.3	0.001354	791.5	0.000562	656.4	0.000468	509.9	0.001141	546.3	0.001141	531.7	0.002617	469.8	0.008689	572.9	0.000805	543.7	0.000562	507.2	0.000959	465.5	0.003067	318.6	0.002228	356.9	0.003585	548.8	0.003067	394.1	0.002617	317.5	0.001141	428.1	0.000468	320.7	0.001602	492.2	0.003585
X05137_at	830.9	0.138765	754.3	0.162935	621.2	0.204022	1129.8	0.250724	638.9	0.189687	786.3	0.127645	730.5	0.204022	1177.6	0.138765	751	0.175989	1039.1	0.150527	936.3	0.204022	934.2	0.107301	839.2	0.107301	715	0.098054	923.6	0.189687	886	0.218983	939.9	0.11716	953.5	0.150527	726.9	0.250724	823.2	0.11716	702.4	0.098054	587.1	0.127645	672.3	0.218983
X63281_at	741.5	0.000562	552.4	0.001892	580.9	0.003585	439.3	0.019304	429.4	0.002228	996.7	0.001354	949.3	0.002228	602.6	0.001892	596.1	0.000805	593.2	0.002228	386.4	0.013092	468.3	0.000959	977.7	0.001602	890.8	0.001354	707.2	0.000673	429.5	0.004863	240.2	0.007543	512.2	0.001141	949.4	0.001602	805.6	0.001141	1011.9	0.000673	406.7	0.001354	824.5	0.001892
X68394_at	1508.8	0.001602	1399.5	0.000673	914.6	0.000322	1782	0.004863	1403.2	0.000388	1420.5	0.000266	1463.5	0.000266	1985	0.001892	1377.8	0.000673	1408.3	0.004863	1635.7	0.00418	1343.7	0.001354	1496.8	0.000959	1092.7	0.000388	1776.2	0.003067	2124.9	0.00418	1981.7	0.00418	1797	0.002617	1494.5	0.001602	1466.5	0.000468	1395.2	0.000388	1398.7	0.000562	1320.6	0.001892
X55446mRNA_at	251.2	0.07383	177.1	0.081337	308.4	0.07383	230.6	0.107301	181.6	0.138765	141.3	0.043968	119	0.162935	241.1	0.11716	186.7	0.127645	250.4	0.204022	255.3	0.234557	118.1	0.02786	150.6	0.175989	64	0.418069	213.8	0.127645	292.6	0.060419	141.3	0.267463	216.7	0.150527	159.8	0.234557	163.5	0.11716	112.3	0.218983	92.9	0.234557	182.4	0.150527
X13058_at	924.1	0.175989	820	0.11716	1255.7	0.162935	997.8	0.218983	910.4	0.175989	917	0.11716	749.3	0.218983	1387.5	0.05447	1476.3	0.014937	1284	0.066865	1241.7	0.138765	1294	0.043968	1035.3	0.089405	1503.6	0.031336	1355.9	0.043968	1598.6	0.048995	1688.9	0.035163	1458.5	0.043968	1369.8	0.043968	1634.7	0.013092	1559.8	0.019304	1330	0.013092	1319.9	0.05447
X06827_at	723.7	0.07383	468.9	0.127645	869.6	0.098054	536	0.204022	722.6	0.031336	857.3	0.031336	748.1	0.048995	106.9	0.52062	304.7	0.07383	84.7	0.749276	140.9	0.621816	257.9	0.138765	72.2	0.418069	80.9	0.267463	100.8	0.541184	202.8	0.541184	99.3	0.67917	70.5	0.621816	87	0.581931	96.5	0.397994	84.9	0.339558	108.8	0.284747	219.3	0.418069
X06827_g_at	609.8	0.035163	464.9	0.039365	653.9	0.05447	572.1	0.066865	559.3	0.039365	625.1	0.019304	615.3	0.02786	244.6	0.218983	367.8	0.098054	223.3	0.339558	316.2	0.218983	277	0.138765	288.8	0.204022	272.6	0.11716	382	0.189687	351	0.162935	201.6	0.438361	311.6	0.189687	263.6	0.127645	336.9	0.175989	293	0.127645	215.6	0.234557	299.3	0.127645
X70369_s_at	502.1	0.003585	449	0.00418	561.5	0.003585	704.9	0.00418	572.8	0.00418	976.9	0.002228	703.4	0.002228	540.9	0.017001	400.4	0.009985	598.6	0.008689	603.3	0.007543	655.8	0.001892	494.6	0.005643	570.8	0.003067	1029.2	0.002617	914.9	0.002228	850.4	0.002617	1044.2	0.002617	857.7	0.002228	1423.7	0.001354	1481.9	0.000959	1272.1	0.000959	1108.2	0.001892
Z50051_at	13.4	0.901946	14.4	0.918663	21.7	0.892699	26.9	0.901946	12.7	0.901946	20.6	0.88284	10.5	0.837065	35.5	0.824011	13.7	0.92617	36.5	0.956032	31.9	0.968664	22.2	0.872355	24.3	0.861235	13.9	0.892699	43.9	0.715253	31.4	0.892699	29.8	0.88284	17.2	0.824011	17	0.918663	26.2	0.810313	10.7	0.892699	17.3	0.910595	20.8	0.861235
L26267_at	1308.2	0.004863	1159.6	0.007543	1139.3	0.006532	1219	0.021866	1339.8	0.003067	1332.6	0.003585	1267.7	0.005643	1733.4	0.002617	2560.1	0.000388	1642.6	0.003067	1278.3	0.017001	1406.5	0.003585	1393.1	0.003067	1398.9	0.001141	1946.8	0.001892	1790.1	0.002617	1851.7	0.001892	1893.2	0.001602	1868.9	0.001354	1525.7	0.001602	1724.7	0.000673	1494.5	0.001141	1905.6	0.001602
X02741_s_at	18.4	0.849473	11.6	0.901946	33.9	0.697453	37.8	0.837065	23.2	0.781017	40.4	0.64131	22.8	0.765443	29.2	0.795978	19.3	0.810313	21.7	0.951005	62.1	0.781017	32.5	0.64131	12	0.918663	34.8	0.660442	52.8	0.732537	25.2	0.901946	10.1	0.94553	12.7	0.88284	13.3	0.94553	19.5	0.837065	72.6	0.52062	15.9	0.795978	51.4	0.581931
X57169_i_at	239.3	0.110665	218.2	0.110665	78	0.596617	50.2	0.901974	185.7	0.350352	192.5	0.057926	49.6	0.675178	251	0.191176	178.8	0.050263	303.7	0.253373	342.3	0.231536	138.3	0.098025	156.7	0.253373	152.8	0.231536	99.9	0.569348	234.2	0.403383	175.7	0.172724	257	0.124432	129.7	0.350352	231	0.066479	125.3	0.276247	128.7	0.110665	182.9	0.324822
X57169_f_at	524.5	0.039365	241.6	0.218983	239.8	0.127645	398.1	0.11716	298.3	0.089405	349.6	0.11716	222.9	0.189687	381.7	0.189687	360.7	0.043968	317.3	0.150527	221	0.397994	350.8	0.048995	250.5	0.098054	284.7	0.066865	335.3	0.162935	301.2	0.150527	395.3	0.150527	343.8	0.05447	326.1	0.089405	299	0.089405	208.5	0.127645	333.2	0.07383	282.4	0.150527
X07467_at	4346.5	0.000322	4846.5	0.000388	5280.4	0.000388	6317.4	0.000468	4576	0.000266	4297.3	0.000322	5012.6	0.000388	5833.6	0.000388	4811.9	0.000388	5137.4	0.000468	5491.1	0.000959	3797.8	0.000959	4384.4	0.000388	4310.3	0.000388	5656.5	0.000388	6359	0.000388	6470.5	0.000388	5900.3	0.000388	6209.8	0.000388	4821.8	0.000388	4730.6	0.000266	3843.7	0.000266	5354.8	0.000322
X67654_at	302.1	0.418069	200.6	0.541184	180.5	0.660442	234.3	0.621816	255.4	0.5	308.7	0.32083	234.6	0.438361	121.1	0.64131	196.2	0.5	245.8	0.67917	207.1	0.765443	129.9	0.621816	64.1	0.697453	98.1	0.621816	65.3	0.892699	66.2	0.861235	99.5	0.795978	125.2	0.621816	146.2	0.67917	111.4	0.660442	220.6	0.35869	100.4	0.602006	194.7	0.602006
X53427_at	3753.2	0.007543	4602.9	0.011447	4227.6	0.007543	5217.3	0.005643	3439.6	0.009985	3134.8	0.007543	3249.4	0.006532	5573.9	0.00418	4072.7	0.004863	5001.5	0.003067	4814.8	0.017001	4094	0.00418	4303	0.004863	3790.8	0.003585	4929.6	0.007543	4999.4	0.006532	5228.4	0.00418	5346.6	0.003585	4227.9	0.006532	4090.6	0.004863	3982.2	0.005643	3564.1	0.006532	4343.4	0.007543
D10831_s_at	42	0.765443	32	0.88284	48.1	0.88284	54.5	0.88284	20.8	0.92617	30.4	0.910595	39.2	0.910595	61.3	0.892699	28.3	0.94553	39	0.918663	43.6	0.94553	28.8	0.872355	25.7	0.918663	15.8	0.933135	24.3	0.956032	33.7	0.918663	24.4	0.956032	25.7	0.910595	38	0.861235	29.8	0.849473	18.2	0.892699	17	0.892699	25.9	0.901946
X55286_at	1267.9	0.001141	1109.4	0.001141	1083.6	0.001602	1181.3	0.001602	1014	0.001141	1211.4	0.000805	1414.4	0.000959	1776.5	0.000959	1403.3	0.000562	1319	0.001354	1377.1	0.001602	1456.7	0.000805	1268	0.000959	1187.7	0.000673	1475.7	0.001141	1148.5	0.001354	902.6	0.001354	843.4	0.001141	1366.9	0.000673	763.3	0.000805	1202.2	0.000959	1023.4	0.006532	943	0.000959
X55286_g_at	2985.3	0.000266	2895.3	0.000266	2929.4	0.000266	2712.1	0.000266	2761.1	0.000266	2852	0.000266	3463.2	0.000219	4445.2	0.000266	3726.7	0.000219	3596.8	0.000266	3844.4	0.000219	3931.7	0.000219	3523.8	0.000219	3194.6	0.000219	3617.4	0.000219	3619.1	0.000219	3401.5	0.000266	2997.9	0.000219	3511.9	0.000219	2542.3	0.000266	3062.3	0.000266	2468	0.000219	3012.4	0.000266
X54793_at	14820.1	0.000219	13130.7	0.000219	14873.1	0.000219	14060.9	0.000219	14483	0.000219	14008.2	0.000219	15823.8	0.000219	20570.6	0.000219	16468.4	0.000219	16070.5	0.000219	14829	0.000219	16349	0.000219	14502.1	0.000219	15352.1	0.000219	14924.8	0.000219	14889	0.000219	15066.4	0.000219	14392.3	0.000219	15029.9	0.000219	12883.3	0.000219	15297	0.000219	13804.9	0.000219	14696.5	0.000219
X69903_at	550.3	0.284747	383.3	0.339558	572	0.267463	498	0.378184	358.1	0.378184	375.3	0.339558	375	0.32083	605.3	0.32083	444.1	0.267463	589.5	0.267463	560.1	0.250724	395.1	0.339558	354.5	0.302547	330.4	0.32083	695.3	0.234557	755.2	0.218983	625.4	0.250724	450	0.302547	435.1	0.35869	340.4	0.267463	287.6	0.32083	481.6	0.175989	389.3	0.302547
X56420_at	176	0.52062	126.9	0.47938	165.4	0.397994	144.9	0.67917	251.5	0.397994	301.9	0.267463	225.9	0.35869	98.3	0.732537	145	0.602006	49.6	0.861235	90.2	0.872355	203.6	0.458816	100	0.561639	97	0.52062	167.9	0.660442	73.1	0.824011	76.8	0.795978	80.4	0.67917	116.3	0.581931	94.5	0.52062	83.3	0.541184	124.8	0.52062	197.2	0.52062
U46118_at	158.2	0.541184	129.5	0.64131	146.4	0.458816	206.2	0.602006	144.8	0.581931	142	0.561639	175	0.339558	159.5	0.5	60.1	0.732537	270	0.458816	207	0.541184	135.8	0.47938	140.2	0.52062	79.1	0.64131	218.6	0.418069	206	0.67917	282.1	0.267463	148.7	0.621816	171.9	0.438361	153.6	0.397994	102.5	0.47938	79.3	0.64131	193.7	0.302547
U48596_at	186.4	0.32083	149.5	0.302547	172.6	0.32083	85.9	0.52062	175.3	0.234557	112.1	0.339558	169.2	0.189687	336.1	0.127645	228.2	0.138765	223.3	0.204022	197.8	0.218983	325.4	0.048995	212.9	0.175989	181.2	0.07383	147.2	0.302547	111.9	0.35869	251.7	0.339558	168.8	0.284747	281.4	0.098054	180	0.204022	238.2	0.107301	189.5	0.162935	104.9	0.302547
U48596_g_at	452.9	0.043968	449.1	0.081337	435.9	0.081337	630.1	0.107301	313.5	0.060419	443.7	0.060419	434	0.05447	929.4	0.035163	606.5	0.048995	662.3	0.05447	537.1	0.138765	560.6	0.035163	626.9	0.043968	496	0.021866	598.6	0.060419	453.9	0.107301	505	0.11716	531.6	0.066865	566.6	0.07383	478	0.039365	466.5	0.031336	395.4	0.031336	458.3	0.089405
X96394_at	517.3	0.002228	715.2	0.001892	678.3	0.003067	676.9	0.004863	604.4	0.000805	703.9	0.000805	514.3	0.002228	1176.8	0.002228	857.4	0.000805	655.1	0.011447	580.4	0.007543	574.5	0.001602	566.4	0.002617	547.9	0.001602	957.8	0.00418	406.2	0.013092	761.5	0.001892	682	0.001141	651.6	0.003067	664.4	0.000959	819.9	0.000388	640.8	0.000805	755	0.001892
U53855_at	99.8	0.621816	191.5	0.418069	92	0.660442	342	0.541184	136.2	0.561639	175.8	0.378184	156	0.5	239	0.397994	100.6	0.541184	378.3	0.302547	168	0.541184	190.2	0.378184	82.3	0.5	150.5	0.378184	210.1	0.64131	159.1	0.660442	263.7	0.5	312.2	0.418069	270.3	0.267463	179.4	0.47938	211.3	0.302547	200.6	0.189687	233.8	0.32083
U56732_at	281.1	0.000562	269.3	0.000562	226.9	0.001602	225.2	0.001892	217.8	0.001141	241.5	0.001141	301	0.000468	257.7	0.006532	194.9	0.001354	169.6	0.004863	211.8	0.014937	163.9	0.008689	179	0.002617	188.6	0.001141	207.9	0.00418	127.6	0.005643	172	0.035163	138.1	0.001354	168.2	0.002228	163.1	0.000805	166.1	0.000673	178.8	0.013092	196	0.001141
D86215_at	5597.8	0.000219	4820.5	0.000219	4936.5	0.000219	5605	0.000219	4905	0.000219	5631.7	0.000219	6105.4	0.000219	5862.7	0.000219	5284.6	0.000219	5052.5	0.000219	4774.8	0.000219	5854.5	0.000219	4984.1	0.000219	5140.1	0.000219	4802.9	0.000219	2475.4	0.000219	5073.5	0.000219	5405.9	0.000219	5023.3	0.000219	4847.4	0.000219	5206.1	0.000219	4778.9	0.000219	5289.6	0.000219
U49953_s_at	2888.6	0.001141	2520.7	0.000805	2727.9	0.000673	3038.3	0.000959	2715.4	0.001141	2530.5	0.000388	3140.3	0.000562	2560.3	0.001892	2731.9	0.000805	2279.9	0.001141	2046.4	0.000805	2743.3	0.000388	2346.5	0.000388	2418.5	0.000388	2103.1	0.001354	1346.3	0.001354	2582.8	0.000673	2618	0.000805	2808.3	0.000562	2091.6	0.000388	2294.5	0.000388	1899.3	0.000673	2316.6	0.000805
U48592_at	195.6	0.060419	156	0.048995	151.2	0.204022	209.7	0.234557	223.9	0.081337	221.4	0.043968	158.9	0.060419	228.7	0.081337	332.8	0.089405	324	0.11716	321.7	0.218983	203.7	0.066865	190.8	0.089405	164.7	0.11716	254	0.089405	181.4	0.035163	207.6	0.218983	190.9	0.175989	229.9	0.043968	185	0.066865	158.5	0.043968	163.9	0.039365	159.3	0.048995
U48592_g_at	274.3	0.081337	287.9	0.048995	241.4	0.107301	226.9	0.284747	220.6	0.039365	251.7	0.081337	307	0.035163	352.3	0.043968	453	0.024711	245	0.066865	265.2	0.162935	331.7	0.02786	279.6	0.02786	262.9	0.024711	326	0.039365	182.5	0.048995	377.1	0.048995	342	0.035163	289.3	0.024711	239.9	0.05447	271.2	0.004863	240.5	0.011447	325.2	0.011447
U61405_at	524	0.039365	523.1	0.039365	431.4	0.066865	554.1	0.05447	400.3	0.048995	527.8	0.021866	521.1	0.035163	571.7	0.048995	442.1	0.039365	435.9	0.07383	532.5	0.05447	530.4	0.031336	480.6	0.031336	373.2	0.031336	565.7	0.060419	424.7	0.05447	641.4	0.048995	588.5	0.031336	538.1	0.035163	471.4	0.031336	463.4	0.021866	365.2	0.035163	511.9	0.024711
U61184_at	461.7	0.004863	488	0.003067	302	0.066865	468.9	0.043968	452.9	0.005643	351.4	0.009985	457.2	0.007543	533.1	0.009985	498.4	0.004863	331.2	0.008689	401.3	0.043968	452.7	0.007543	465.3	0.005643	404.8	0.00418	505.4	0.00418	526.2	0.004863	505.4	0.011447	570.5	0.003585	470.1	0.004863	407.2	0.019304	424.6	0.007543	347.2	0.009985	419.5	0.007543
U41853_at	593.1	0.008689	611.7	0.002228	510.7	0.00418	792.5	0.014937	519.8	0.002617	519.1	0.004863	550.6	0.00418	440.9	0.009985	438.3	0.060419	570.8	0.007543	545.3	0.007543	397.6	0.000805	513.5	0.008689	368	0.021866	609.8	0.009985	526.5	0.005643	488.1	0.014937	371.8	0.024711	450.7	0.006532	562.2	0.006532	431.1	0.006532	365.2	0.011447	473.1	0.005643
Z75029_s_at	189	0.189687	194.1	0.150527	154.3	0.234557	205.1	0.250724	132.8	0.127645	262.9	0.098054	219.8	0.07383	360.7	0.081337	578.3	0.013092	510.6	0.011447	479.4	0.048995	589.8	0.00418	525.8	0.017001	278.9	0.32083	535.7	0.043968	608.2	0.031336	810.4	0.005643	878.3	0.00418	747.2	0.00418	793.7	0.005643	616.3	0.003067	463.3	0.008689	679.4	0.004863
U49930_at	881.7	0.000219	725.6	0.000219	786.1	0.000266	675.9	0.000468	741.5	0.000219	1309.4	0.000219	1318.3	0.000219	815.6	0.000219	979.3	0.000219	720.6	0.000219	661.5	0.000266	1492.1	0.000219	1148.3	0.000219	1502.4	0.000219	641.3	0.000388	678.9	0.000322	684.2	0.000562	853.1	0.000266	1081.7	0.000219	1037.5	0.000219	1485.3	0.000219	910.9	0.000219	1167.5	0.000219
U49930_g_at	1180	0.002228	1154	0.002617	1036	0.003067	1346.5	0.003067	1346.2	0.001602	1402.6	0.001141	1468.5	0.000959	1572.5	0.001354	1543.3	0.000959	1341.4	0.002228	1488.3	0.003585	1811.6	0.000562	1756.9	0.000959	1610.1	0.000673	1694.3	0.001602	1490.7	0.002228	1820.8	0.002228	1961.4	0.001141	1735.8	0.000959	1791.8	0.000959	1717.1	0.000468	1532.4	0.000562	1826.6	0.000673
Z78279_at	716.8	0.003585	667.7	0.00418	1247.5	0.003067	1408.8	0.003067	715.2	0.000805	1068.2	0.001354	1009.8	0.002228	713.8	0.013092	466.4	0.003067	823.1	0.005643	845.3	0.007543	771	0.001602	621.2	0.00418	773.5	0.001354	948.1	0.006532	857.2	0.003585	934.7	0.005643	754	0.002228	1264.9	0.001141	1314	0.000805	1123.8	0.000805	918.9	0.000805	946	0.001354
Z78279_g_at	939.7	0.000388	1032.2	0.000673	1274.1	0.000219	1970.5	0.000322	920.2	0.000388	1169.2	0.000219	1124.3	0.000219	918.7	0.000805	781.3	0.000388	1392.1	0.000562	1477.8	0.000468	1130.8	0.000219	1068.6	0.000266	913.1	0.000219	1458.5	0.000219	1551.3	0.000266	1219.6	0.000562	1357.9	0.000219	1760	0.000219	1656.4	0.000219	1475.9	0.000219	1347.1	0.000219	1264.1	0.000219
U68544_at	1464.6	0.008689	1413.1	0.004863	1272.8	0.008689	1524.3	0.009985	1250.5	0.006532	1245.7	0.009985	1124.3	0.008689	1393.9	0.017001	1216.2	0.011447	1362.6	0.008689	1479	0.014937	1262.4	0.013092	1459.1	0.011447	1391.1	0.011447	1358.3	0.014937	1590.1	0.02786	1100.7	0.00418	1336.5	0.003067	1197.5	0.011447	1314.3	0.007543	1144.5	0.006532	933.9	0.005643	1050.7	0.014937
U72349_at	43.4	0.824011	39.2	0.715253	41.8	0.795978	22	0.872355	24.2	0.872355	48.9	0.795978	39.4	0.749276	58.7	0.861235	13.9	0.749276	17.8	0.901946	81.4	0.861235	15.8	0.849473	46.1	0.732537	22	0.810313	36.7	0.837065	48.7	0.849473	62.7	0.795978	88	0.697453	52.8	0.765443	26.8	0.810313	37.2	0.697453	28.9	0.781017	43	0.781017
U72350_at	1120	0.003585	1507.9	0.002617	1303.7	0.002617	1396.3	0.003067	902.1	0.006532	905.1	0.008689	1085.2	0.006532	1464.9	0.003067	1063.4	0.003067	1239.1	0.005643	1027.8	0.013092	1335.7	0.014937	874.6	0.003585	860	0.001892	1357.3	0.004863	1402.4	0.007543	1258.5	0.005643	1201.2	0.003585	909.5	0.007543	974.6	0.003585	1036.2	0.003585	971	0.007543	1249.6	0.00418
X05900_at	69.1	0.697453	46.7	0.872355	53.1	0.872355	136.9	0.732537	33.1	0.910595	49.9	0.837065	40.9	0.810313	99.3	0.67917	43.3	0.837065	70.5	0.849473	80.9	0.749276	32.4	0.872355	56.9	0.872355	32.3	0.810313	82.9	0.810313	80.1	0.837065	109.3	0.765443	77.8	0.795978	73.7	0.810313	28	0.861235	31.5	0.872355	39	0.849473	60.3	0.849473
U64030_at	1340.6	0.000266	1107.3	0.000266	1232.3	0.000219	1156.1	0.000562	1487.8	0.000219	1153.9	0.000219	1514.5	0.000219	1366.7	0.000219	1252.8	0.000266	1003.2	0.000562	1037.1	0.000322	1323.2	0.000219	1219.4	0.000219	1137.8	0.000219	874.3	0.000468	941.8	0.000322	960.1	0.000219	1047.9	0.000219	1200.8	0.000219	941.8	0.000219	1176.4	0.000219	1449.9	0.000219	1400.3	0.000219
U69109_s_at	1038.8	0.001141	1640.8	0.000562	1297.5	0.000562	1122.7	0.002617	825	0.001141	992.9	0.000959	1189.2	0.000562	1066.9	0.001602	995.3	0.000673	759.8	0.004863	949.4	0.009985	809.5	0.001354	788.4	0.001892	784.3	0.000562	911.2	0.006532	848.7	0.002617	1102.5	0.001354	1120.2	0.000959	669.2	0.002617	465.7	0.00418	645.8	0.001354	507.8	0.003585	651.9	0.003067
U65007_at	197.6	0.003585	234.9	0.006532	235.1	0.021866	210.6	0.043968	198.1	0.013092	289.8	0.00418	306.5	0.001141	168.6	0.019304	300.8	0.001892	273.3	0.014937	403.7	0.003585	370.9	0.000805	298.7	0.001602	277.6	0.000959	389.3	0.00418	389.2	0.003585	425.2	0.001141	401.8	0.001892	489.2	0.001141	469.8	0.001141	378.3	0.000959	316.9	0.000959	490.4	0.000673
U65007_g_at	87.6	0.138765	78.6	0.089405	95.7	0.004863	96.2	0.150527	66.7	0.162935	59.3	0.081337	97.5	0.019304	105.5	0.284747	122.8	0.013092	113.1	0.189687	124.1	0.267463	103.3	0.060419	88.7	0.048995	113.4	0.014937	134.5	0.014937	129.8	0.175989	122.8	0.098054	157	0.048995	133	0.043968	87.5	0.089405	109.6	0.021866	102.3	0.039365	146.7	0.009985
U62940_at	3479.1	0.000219	3561.6	0.000219	3193.8	0.000219	3603.1	0.000219	3435.5	0.000219	3345.1	0.000219	3838.7	0.000219	4233.7	0.000219	3283.9	0.000219	3522.6	0.000219	3534.1	0.000219	3530.6	0.000219	3581.8	0.000219	3419	0.000219	3542.5	0.000219	3277.8	0.000266	3496.1	0.000219	3183.8	0.000219	3512.3	0.000219	2879.1	0.000219	3277.5	0.000219	3113.3	0.000219	3297.2	0.000219
D00569_at	653.1	0.000219	697.9	0.000219	744.4	0.000219	841.6	0.000562	661.5	0.000219	803.8	0.000219	1009.1	0.000219	161.1	0.138765	215.7	0.001602	224.8	0.031336	55.1	0.52062	141.5	0.008689	123.1	0.004863	167.2	0.006532	314.7	0.001602	343.5	0.006532	339.6	0.021866	266.5	0.007543	292.1	0.001354	197.8	0.006532	313.8	0.000959	239.7	0.003585	352.1	0.003067
D00569_g_at	1631.5	0.000388	1133.3	0.000388	1362.5	0.000266	1292.1	0.000322	1636	0.000266	1455.4	0.000219	1677.9	0.000219	249.3	0.089405	556.5	0.001892	343.9	0.031336	219.7	0.32083	238.9	0.060419	226.2	0.048995	294.6	0.017001	839.6	0.003585	763.4	0.003067	508.6	0.02786	478.4	0.009985	574.3	0.007543	541.5	0.002617	468.5	0.001892	532.1	0.003585	640.7	0.005643
U38306_s_at	229.4	0.458816	118.7	0.541184	163.5	0.5	144.3	0.621816	186	0.32083	300.2	0.339558	149.4	0.541184	556.1	0.234557	369.6	0.267463	332.7	0.302547	419.4	0.339558	338	0.302547	286.8	0.284747	213.9	0.35869	476.1	0.302547	154.3	0.438361	343.3	0.378184	229.6	0.458816	78.6	0.621816	456.7	0.250724	140	0.397994	285.4	0.397994	227.7	0.5
U81492_s_at	236.1	0.031336	178.8	0.017001	163.4	0.006532	267.6	0.011447	172	0.039365	153.6	0.008689	191.2	0.021866	241.1	0.089405	189.9	0.031336	218.6	0.039365	275.7	0.07383	232.2	0.003585	175.5	0.014937	181.2	0.017001	285	0.035163	316.2	0.007543	233.8	0.098054	276.4	0.007543	197.7	0.019304	181.6	0.019304	181	0.019304	97	0.035163	202.5	0.008689
U35244_at	671.2	0.267463	796.7	0.162935	885.9	0.218983	1054.6	0.284747	536.2	0.150527	676.2	0.218983	877.9	0.284747	885.3	0.098054	765.2	0.081337	707.8	0.089405	676.4	0.098054	547.5	0.11716	700.9	0.089405	355.9	0.089405	1442.6	0.162935	749.2	0.175989	1106.8	0.150527	942.9	0.138765	1040.6	0.204022	727.6	0.175989	788.3	0.127645	635.5	0.302547	912.9	0.218983
U35244_g_at	2910.5	0.000322	2956.8	0.000388	2840.4	0.000266	2971.2	0.000673	2541.5	0.000266	2674.9	0.000266	2960.8	0.000266	3332.6	0.000266	3260.6	0.000266	3872.7	0.000266	3342	0.000266	3427.1	0.000266	2738	0.000266	2552.8	0.000266	4054.2	0.000266	3870.1	0.000322	3532.3	0.000388	2901.4	0.000266	3394.9	0.000266	2793.5	0.000266	3054.9	0.000266	2796.5	0.000266	3314.7	0.000266
D63673_at	1410.5	0.002617	1312.7	0.000959	1446.6	0.001602	1323	0.002617	1318.3	0.001892	1256	0.000959	1094.9	0.000959	2078.8	0.000562	2020.3	0.000468	1909.3	0.000468	1884.5	0.001141	2046.3	0.000266	1873.4	0.000562	1705.5	0.000322	1650.4	0.002228	1732.6	0.001141	1974.9	0.001141	1961.8	0.000468	1593.4	0.000805	1538.2	0.000562	1757.3	0.000562	1306.6	0.000562	1640.2	0.000805
D63673_g_at	772.5	0.005643	948.9	0.005643	985	0.009985	1301.5	0.013092	859.8	0.003067	938.2	0.00418	872.3	0.00418	1637.2	0.001602	1299	0.001141	1107.9	0.003585	1211.6	0.009985	1235.2	0.000562	1120.4	0.001141	1089.3	0.000959	1625.8	0.003585	1305.9	0.00418	1550.3	0.003067	1320	0.003585	1123.8	0.003067	1085.3	0.002228	1165.7	0.001141	1062.4	0.001141	1168.8	0.001141
D29960_at	640.9	0.013092	571.6	0.031336	574	0.031336	615.4	0.066865	505	0.017001	503	0.014937	579.6	0.019304	577.8	0.081337	422.7	0.048995	598	0.11716	431.9	0.189687	531.9	0.035163	485.8	0.043968	401.3	0.019304	698.4	0.035163	588.2	0.017001	665.3	0.060419	573.1	0.02786	681.5	0.019304	549.4	0.009985	517.9	0.007543	547.8	0.004863	650.6	0.019304
U69272_at	82.8	0.234557	110.3	0.189687	73.8	0.284747	27.2	0.438361	102.3	0.162935	59	0.218983	152.9	0.175989	177.8	0.150527	113.4	0.204022	157	0.150527	181.2	0.302547	100.1	0.162935	116.5	0.189687	83.8	0.218983	71.9	0.189687	46.6	0.32083	29	0.458816	80.8	0.234557	117.1	0.250724	20.1	0.35869	46	0.267463	62.7	0.267463	53.5	0.267463
U69272_g_at	6.5	0.892699	16	0.67917	38.7	0.52062	10.4	0.732537	3.7	0.956032	6.2	0.849473	6.5	0.892699	9.2	0.872355	8	0.732537	12.5	0.910595	8.7	0.988553	4.3	0.892699	5.9	0.824011	3.4	0.964837	10.4	0.892699	11.3	0.837065	33.1	0.749276	15.2	0.67917	28.4	0.602006	7.9	0.88284	4.5	0.88284	4.3	0.933135	6.1	0.88284
X77209_at	76.1	0.218983	113.5	0.081337	107.1	0.162935	153.3	0.150527	4.4	0.458816	139.1	0.089405	81	0.204022	84.2	0.267463	76.6	0.138765	66.9	0.35869	55.1	0.35869	90.9	0.127645	95.8	0.175989	30.3	0.267463	113.1	0.150527	68.7	0.204022	221.6	0.127645	12.6	0.339558	83.1	0.234557	122.5	0.138765	58.1	0.284747	66.6	0.250724	28.9	0.32083
D00680_at	137.5	0.339558	148.5	0.218983	203.8	0.267463	250.4	0.378184	33.6	0.397994	193.2	0.162935	165.1	0.250724	250.5	0.32083	118	0.581931	103.5	0.541184	87.2	0.660442	27.2	0.541184	29.2	0.581931	24.1	0.541184	99.8	0.438361	58	0.541184	96.3	0.47938	52.9	0.541184	52	0.418069	48.8	0.378184	65.9	0.284747	103.9	0.339558	57.9	0.438361
J02752_at	3852.5	0.000673	3518.1	0.000805	3155.4	0.000805	3574.3	0.001892	3345	0.000805	3069.5	0.000805	3406.9	0.000805	4161.3	0.000805	3843.3	0.000468	3379.7	0.000959	3116.7	0.001141	3381.5	0.000562	3052.5	0.001141	3328.1	0.000562	4242.1	0.000673	2069.5	0.000562	3830.9	0.000805	3704	0.000468	3450.2	0.000562	3665.7	0.000562	3278	0.000562	3209.9	0.000468	3154	0.000805
J05030_at	571.9	0.035163	451.2	0.089405	673.5	0.048995	618.6	0.060419	463.2	0.048995	424.2	0.07383	402.1	0.107301	375.6	0.204022	440.5	0.07383	341.7	0.234557	358.4	0.250724	438.5	0.07383	244.8	0.150527	369.8	0.089405	500.5	0.081337	420.7	0.089405	734.5	0.05447	590.8	0.043968	557.6	0.066865	553.9	0.02786	393.2	0.043968	400.5	0.039365	466.7	0.081337
J02791_at	337	0.150527	304.8	0.138765	298.1	0.107301	279.9	0.234557	228.1	0.11716	358.4	0.066865	459	0.043968	42.3	0.765443	100.6	0.418069	30	0.837065	24	0.960635	117.3	0.418069	17	0.824011	166.9	0.32083	189.8	0.5	101.7	0.660442	100	0.541184	314	0.204022	115.2	0.541184	231.1	0.302547	198.3	0.32083	168.3	0.32083	243	0.267463
U40004_s_at	124.9	0.621816	152.7	0.438361	143.3	0.52062	196	0.621816	202.6	0.418069	158.5	0.418069	184.5	0.561639	42.9	0.901946	71.9	0.602006	127.3	0.561639	36.8	0.861235	47.2	0.67917	32.4	0.795978	41.4	0.715253	99.5	0.64131	105.9	0.581931	51.4	0.837065	61.6	0.715253	37.6	0.765443	116.6	0.561639	23.7	0.795978	68.2	0.660442	71.6	0.715253
U40000_at	30.5	0.397994	38.7	0.204022	7.2	0.765443	59.8	0.32083	46.4	0.284747	23.3	0.250724	10.4	0.458816	3.5	0.837065	15.7	0.67917	20.1	0.837065	8	0.933135	42.7	0.162935	15.9	0.438361	2.6	0.956032	32.4	0.458816	10.9	0.67917	15.1	0.892699	7.9	0.64131	11.2	0.660442	7.7	0.621816	28.9	0.218983	27	0.339558	6.9	0.378184
Y16898_at	26.6	0.849473	42.4	0.765443	25.4	0.92617	56.2	0.901946	39.2	0.749276	23.4	0.837065	28.1	0.810313	40	0.901946	41.9	0.824011	27.7	0.939581	47	0.901946	12.7	0.872355	25.1	0.892699	33.4	0.749276	32.5	0.933135	23.8	0.960635	32.5	0.94553	20.1	0.960635	31.7	0.892699	28.6	0.872355	19.1	0.901946	28	0.861235	18.5	0.939581
D10854_at	22717.8	0.000219	19888.5	0.000219	23252.7	0.000219	24882	0.000219	21202.8	0.000219	20241.8	0.000219	21111.1	0.000219	25496.4	0.000219	22769.2	0.000219	24223	0.000219	27470.9	0.000219	11340.7	0.000219	21670.8	0.000219	21957	0.000219	22336.5	0.000219	24805.6	0.000219	25702.6	0.000219	23691.6	0.000219	21490.7	0.000219	22303.7	0.000219	20365.9	0.000219	18833.9	0.000219	20659.4	0.000219
D16237_at	647	0.013092	616.3	0.007543	691.9	0.008689	742.9	0.014937	557.8	0.017001	546.4	0.021866	589.2	0.008689	662.7	0.017001	476	0.019304	606.6	0.02786	509.4	0.019304	485.7	0.013092	538.9	0.019304	394.3	0.021866	634.7	0.014937	596.4	0.021866	633.6	0.009985	426.9	0.039365	457	0.021866	520.1	0.02786	386	0.011447	351	0.017001	407.6	0.019304
D10852_at	1188.5	0.003585	1340	0.002617	1014.1	0.004863	1379.6	0.014937	1098.9	0.003585	1143.1	0.002617	1291.9	0.004863	1052	0.011447	1151.3	0.004863	879.2	0.031336	1173.9	0.035163	389.3	0.081337	1113.7	0.009985	1027.2	0.00418	1146.6	0.009985	1182	0.014937	1136.3	0.007543	1197.3	0.005643	931.2	0.013092	939.8	0.00418	928.7	0.004863	677.4	0.007543	937.2	0.005643
X62952_at	22232.2	0.000219	16399.3	0.000219	23354.2	0.000219	28034.2	0.000219	20967.8	0.000219	20863.8	0.000219	22375.1	0.000219	8695.1	0.000219	14387.5	0.000219	10729	0.000219	6787.4	0.000219	8005.1	0.000219	8484.2	0.000219	10414.6	0.000219	31167.6	0.000219	31007.8	0.000219	20615.5	0.000219	26770.6	0.000219	23126.8	0.000219	21847.4	0.000219	20957.9	0.000219	16381.3	0.000219	18914.1	0.000219
D83538_at	1070.9	0.000388	1038.6	0.000322	1006.9	0.000468	1148.8	0.000388	858.7	0.000266	1221.1	0.000322	1117.2	0.000388	885.6	0.000959	939.6	0.000266	744.4	0.001602	902.5	0.001141	888.4	0.000388	866.3	0.000562	985.8	0.000322	797.2	0.000562	795.5	0.001602	727.1	0.000388	971.7	0.000388	1142.5	0.000388	921.1	0.000266	1059.6	0.000322	637.6	0.000562	825.6	0.000562
D83538_g_at	5871.1	0.000219	4043.3	0.000219	4021.7	0.000219	4349.3	0.000219	4743.3	0.000219	4098.6	0.000219	3961.3	0.000219	5683.8	0.000219	5207.1	0.000219	3774	0.000219	4601	0.000219	3810.3	0.000219	4063.8	0.000219	4267.1	0.000219	4765.6	0.000219	4544.8	0.000219	4569.5	0.000219	4727	0.000219	3578.8	0.000219	4758.8	0.000219	3193	0.000219	3225.9	0.000219	3099.3	0.000219
M60322_at	4774.8	0.000673	3828.2	0.001141	4746.1	0.001354	4787.9	0.001354	4478.5	0.000673	4692	0.000959	4867.8	0.001141	5667.8	0.000805	4917.1	0.000805	4606.7	0.001141	4532.4	0.001141	4928.6	0.000959	4690.6	0.001141	4883.3	0.000673	6040.9	0.000805	6415.9	0.000673	6815.5	0.000673	7118.2	0.000673	6450.3	0.000805	7439.3	0.000673	6639.6	0.000562	5832.8	0.000673	6690.8	0.000673
M60322_g_at	1875	0.000805	1723.5	0.001141	1725.6	0.002228	1855.7	0.003585	2018.4	0.000959	2003.3	0.001141	2375.4	0.000805	2282.1	0.001141	2315.4	0.000805	2025.6	0.001354	1688.6	0.001892	2554.9	0.000805	2287.6	0.000805	2349.3	0.000805	2868.5	0.000959	2783.9	0.000959	3123.9	0.000673	3321.3	0.000805	3255.8	0.000673	3216	0.000468	3338.4	0.000562	3205.4	0.000468	3574.5	0.000673
S45392_at	35396.7	0.000219	39304.5	0.000219	38277	0.000219	44051.1	0.000219	33749.8	0.000219	31804.7	0.000219	34821.9	0.000219	44630.4	0.000219	36487.2	0.000219	37156.9	0.000219	48151.8	0.000219	38734.9	0.000219	32255.6	0.000219	31759.7	0.000219	42428.7	0.000219	41994.1	0.000219	46492.9	0.000219	36507.6	0.000219	33928.5	0.000219	30686.1	0.000219	34661.4	0.000219	32732.3	0.000219	32395.7	0.000219
J02720_at	242.5	0.52062	86.9	0.621816	137.4	0.47938	87	0.765443	235.4	0.397994	117.2	0.581931	197.1	0.32083	169.5	0.64131	261.9	0.189687	56.6	0.861235	105.1	0.765443	282.5	0.189687	197.4	0.302547	221.5	0.234557	315	0.32083	153.2	0.541184	194.8	0.47938	234.7	0.418069	219.8	0.267463	237.3	0.250724	200.1	0.107301	231.4	0.175989	224.4	0.098054
D00036_at	115.9	0.47938	110.4	0.32083	39.9	0.438361	152.5	0.458816	62.3	0.438361	104.7	0.284747	56.5	0.438361	166.5	0.339558	88.5	0.458816	42	0.781017	100.2	0.541184	63.6	0.5	162.7	0.339558	29.5	0.52062	47.8	0.52062	118	0.438361	40.1	0.458816	83.9	0.458816	61.5	0.418069	50.3	0.5	31.6	0.32083	36.6	0.397994	119.8	0.339558
M77809_at	306.9	0.014937	157.3	0.089405	235.1	0.250724	195.2	0.05447	253.2	0.138765	179.8	0.204022	202.7	0.138765	316.2	0.066865	185.6	0.127645	282.4	0.098054	175.1	0.284747	230.5	0.048995	208.4	0.107301	164.2	0.11716	320	0.11716	349.3	0.107301	275.2	0.175989	270.1	0.066865	324.5	0.066865	251.7	0.035163	226.2	0.07383	150.8	0.204022	346	0.098054
M14050_s_at	6980.5	0.000219	6565.6	0.000219	7724	0.000219	6337.8	0.000219	7843.3	0.000219	8513.9	0.000219	10607.2	0.000219	7455	0.000219	7615.4	0.000219	6385.6	0.000219	6233.1	0.000219	8218.7	0.000219	7791.3	0.000219	7412.4	0.000219	6647.3	0.000219	6289.5	0.000219	6043.7	0.000219	5436.3	0.000219	8434.3	0.000219	6451.9	0.000219	8390.4	0.000219	7655.9	0.000219	7834.3	0.000219
M81681_at	1044.4	0.035163	902.1	0.048995	870.3	0.066865	1191	0.05447	1135	0.024711	905.4	0.017001	983.3	0.021866	695	0.098054	911.1	0.021866	870.8	0.066865	852.9	0.150527	674.6	0.02786	775.9	0.05447	740.5	0.039365	886.2	0.089405	1039.9	0.066865	995.4	0.060419	908	0.07383	842.8	0.048995	777.5	0.031336	806.3	0.031336	885.3	0.017001	884.8	0.02786
J05509Complete_seq_i_at	0.5	0.942074	0.7	0.992047	1.1	0.95657	33.3	0.649648	20.6	0.569348	0.4	0.889335	22.2	0.486063	4.2	0.746627	3.1	0.808824	1.4	0.808824	21	0.723753	1.7	0.827276	3.3	0.675178	0.1	0.808824	2.9	0.649648	1.4	0.962632	4.9	0.808824	0.9	0.942074	1.3	0.860646	2.2	0.789211	0.3	0.913523	6.7	0.596617	28.5	0.210789
D88190_s_at	1723.3	0.000468	2682.2	0.002617	2547.9	0.003067	3190.6	0.003585	1552.9	0.000468	1700.9	0.000388	2791	0.003585	2935.6	0.003067	2128.2	0.002228	3182.6	0.007543	2609.3	0.009985	2486.7	0.001354	2609.9	0.003585	1719.8	0.000805	2187.6	0.060419	2306	0.02786	2486.8	0.043968	2296.3	0.008689	2429.9	0.021866	2173	0.009985	1946.4	0.005643	1907.9	0.008689	2308.8	0.019304
AJ224120_at	373.3	0.000673	467.1	0.000673	382.3	0.005643	520.6	0.004863	413.2	0.001602	404.2	0.001602	434.4	0.000562	508.9	0.002228	415.5	0.000562	583.7	0.006532	451	0.003067	423.6	0.000468	381.9	0.001602	447.1	0.000562	651.7	0.002228	613.5	0.003067	584	0.000805	456.1	0.000959	631.8	0.000322	469	0.000388	522.5	0.000219	481.2	0.000959	579.2	0.000219
M20629_s_at	185	0.204022	176.4	0.218983	190.5	0.302547	113.8	0.458816	195.1	0.162935	120.3	0.234557	158.5	0.234557	196.4	0.339558	117	0.267463	270.5	0.107301	141.8	0.378184	155.8	0.250724	125.2	0.378184	77.8	0.418069	158.4	0.234557	186.6	0.267463	224.3	0.267463	188.4	0.162935	156.5	0.234557	131.1	0.267463	122.5	0.32083	109.8	0.234557	116.1	0.218983
M11670_at	876.8	0.000219	819	0.000219	937.1	0.000219	736.1	0.000219	739.3	0.000219	1005.1	0.000219	1233.8	0.000219	741.8	0.000388	824.7	0.000219	715.1	0.000266	487.2	0.000266	802	0.000219	807.5	0.000219	718.5	0.000219	692.1	0.000266	628.5	0.000219	800.2	0.000266	813.1	0.000266	1082.3	0.000219	706.3	0.000219	1131.9	0.000219	849.7	0.000219	1033.1	0.000219
L02121_at	2414.2	0.000219	2342.3	0.000219	2229.4	0.000266	2593.5	0.000388	2342.3	0.000219	2029	0.000219	2543.3	0.000266	3538.3	0.000266	2623.7	0.000266	2947.6	0.000322	3070.5	0.000266	2459.5	0.000266	2447.9	0.000266	2185.1	0.000266	3045.9	0.000322	2841.3	0.000266	2873.1	0.000388	2429.8	0.000322	2220.1	0.000322	2091.7	0.000266	2083.5	0.000266	1792.9	0.000266	2188.3	0.000266
L11007_at	4706.3	0.000266	4865.1	0.000266	5088.5	0.000322	5345.1	0.000266	4565.3	0.000266	4270.9	0.000266	5023	0.000266	8060.2	0.000266	5813.3	0.000266	6752.4	0.000266	6335.2	0.000266	5844.4	0.000266	5688	0.000266	5638.9	0.000266	7325	0.000266	7089.8	0.000266	6970.5	0.000266	6292.5	0.000266	6879.9	0.000266	6034.3	0.000266	6492	0.000266	5731.9	0.000266	6578.6	0.000266
L08814_at	1194.5	0.00418	1408.8	0.004863	1479.5	0.002228	1332.6	0.008689	1096.5	0.00418	1337.8	0.001892	1299.4	0.002617	1663.6	0.003585	1532.9	0.002617	1659.7	0.002617	1308.1	0.004863	1224	0.003585	1519.2	0.003067	1443.6	0.001354	1577.4	0.003585	1413.2	0.003067	1364.1	0.007543	1343.4	0.003067	1347.6	0.002617	1341.4	0.001602	1474.8	0.001892	1445.9	0.001602	1476.7	0.001354
Z22812_at	460.6	0.004863	452.1	0.008689	459.9	0.006532	665.6	0.011447	461.4	0.004863	509.5	0.004863	592.7	0.002228	932.5	0.003585	569.2	0.00418	728.6	0.004863	785	0.005643	684.9	0.009985	596.6	0.00418	560.1	0.001892	525	0.017001	482.9	0.02786	512.9	0.031336	463.3	0.011447	520.6	0.009985	450.8	0.011447	310.5	0.007543	414.4	0.008689	462.7	0.009985
U80054_at	510.3	0.003067	495.4	0.002228	557.4	0.002228	537.2	0.00418	467.1	0.003067	513.4	0.001602	590.3	0.001141	554.3	0.003067	518	0.00418	481.1	0.005643	372.1	0.021866	600.5	0.001892	459	0.001892	490.8	0.002617	560.8	0.003067	292.2	0.017001	518.1	0.003585	563	0.003067	519.8	0.001892	445.2	0.002617	474.2	0.001354	381.6	0.001354	447.4	0.002228
D88035_at	1753.4	0.007543	2130.5	0.001892	1608.2	0.005643	2024.2	0.004863	1762.5	0.006532	1533.7	0.007543	1596.2	0.007543	1336.2	0.019304	1386.6	0.011447	1428.9	0.024711	1370.2	0.011447	1191.6	0.008689	1106.6	0.013092	934.4	0.009985	1361.1	0.013092	550.6	0.014937	1408.7	0.031336	970.5	0.05447	998.9	0.02786	1010.9	0.024711	977.4	0.013092	554	0.035163	738	0.035163
M55534mRNA_s_at	1614.5	0.000219	1196.2	0.000219	1645.7	0.000219	1786.7	0.000219	1542	0.000219	1977.4	0.000219	2268.8	0.000219	741	0.000219	940.1	0.000219	991.3	0.000266	747.1	0.001141	820.8	0.000219	718	0.000219	778.3	0.000219	3099.4	0.000219	1535.8	0.000219	2793	0.000219	2726.4	0.000219	2730.3	0.000219	2704.6	0.000219	2649.6	0.000219	2645.3	0.000219	2926.9	0.000219
D83792_at	15.5	0.732537	46.2	0.581931	18.8	0.697453	161.6	0.458816	71.8	0.397994	143.5	0.302547	85.8	0.302547	76.2	0.458816	92.2	0.35869	37.5	0.67917	70.1	0.749276	116	0.339558	46.4	0.458816	70.3	0.378184	197.6	0.11716	112.1	0.378184	166.5	0.284747	200.9	0.218983	50.5	0.621816	71.1	0.438361	138	0.138765	138.5	0.267463	112	0.302547
AF012891_at	26.4	0.88284	23	0.837065	38.9	0.849473	40.7	0.910595	27.4	0.88284	24	0.910595	27.3	0.872355	36.8	0.872355	53.1	0.781017	59.4	0.765443	58.6	0.824011	26.4	0.849473	25.5	0.824011	33.5	0.781017	41.7	0.861235	21.6	0.88284	52.3	0.795978	30.3	0.849473	39.2	0.810313	31.2	0.849473	23.8	0.837065	29.6	0.732537	41.8	0.749276
AF010464_at	4.8	0.99582	2.5	0.997772	3.5	0.997772	4.7	0.99582	3.4	0.999041	2.6	0.99582	2.1	0.997772	5.4	0.997383	3.3	0.992457	6.6	0.99582	10.8	0.998108	2.1	0.998108	2.3	0.99582	1.9	0.998646	7	0.996933	4	0.997383	4	0.998108	3.2	0.993468	2.7	0.998859	2.6	0.996415	2.1	0.993468	2.6	0.996415	2.2	0.995137
AF013247_at	64.4	0.561639	101.7	0.47938	68.4	0.52062	79.2	0.581931	41.5	0.660442	70.8	0.660442	117.9	0.458816	87.7	0.541184	52.3	0.581931	166	0.541184	269.3	0.418069	42.2	0.581931	126	0.541184	42.9	0.581931	206.7	0.418069	131.1	0.378184	99.7	0.561639	81.9	0.561639	148.5	0.458816	124.3	0.47938	91.5	0.5	67.5	0.52062	85.7	0.458816
M19359mRNA#3_i_at	401	0.24776	90.5	0.41014	97	0.5	56.9	0.522646	59.3	0.388213	107.7	0.304618	172	0.388213	62.4	0.54522	42.9	0.345472	52	0.477354	64.4	0.522646	100	0.304618	34.7	0.41014	123.7	0.432352	52.4	0.477354	186.6	0.477354	45.3	0.388213	47.3	0.45478	102.4	0.5	33.6	0.41014	73.6	0.345472	59.7	0.388213	35.8	0.54522
AF017393_at	110.7	0.35869	234.5	0.234557	257.6	0.204022	139.4	0.397994	155.8	0.218983	178.4	0.175989	164.1	0.218983	273.6	0.250724	197.3	0.250724	258.4	0.250724	332.7	0.162935	240.6	0.107301	276.6	0.138765	333.4	0.043968	399.6	0.066865	291.7	0.218983	359.3	0.098054	211.4	0.138765	187.5	0.378184	265.5	0.150527	183.4	0.234557	211.2	0.150527	219.5	0.218983
U89653_at	405.4	0.081337	235.6	0.218983	160.4	0.378184	194.1	0.418069	293	0.066865	284.8	0.11716	196.3	0.267463	238.1	0.284747	233.4	0.175989	217.9	0.32083	79.8	0.35869	275.1	0.138765	273.4	0.189687	332.4	0.048995	164.8	0.32083	143	0.267463	270.2	0.250724	234.6	0.302547	287.9	0.162935	302.6	0.107301	344.5	0.066865	237.8	0.089405	257.6	0.218983
AB003400_at	32.7	0.732537	105.3	0.378184	41	0.715253	26.3	0.939581	19	0.872355	65.7	0.397994	48	0.138765	23	0.795978	45.8	0.67917	112.4	0.438361	44.9	0.795978	4.6	0.88284	22.2	0.715253	28.5	0.660442	21.3	0.861235	101.5	0.47938	24.3	0.910595	34.9	0.581931	38.1	0.697453	41.6	0.621816	54.8	0.378184	23.5	0.660442	63.3	0.47938
AF007583_at	1768.6	0.004863	1613.6	0.008689	1581.5	0.008689	2516.8	0.009985	1682.1	0.004863	1616.1	0.003585	1557.3	0.005643	2386.9	0.004863	1574.5	0.021866	1721.8	0.009985	2056.9	0.017001	1214	0.021866	2081.2	0.005643	1726.8	0.004863	2582.6	0.002228	1951.3	0.008689	1691.4	0.014937	1780	0.006532	1677.9	0.009985	1875.1	0.00418	1681.4	0.004863	1512	0.005643	1588.1	0.005643
AF022729_at	1333	0.006532	1088.8	0.00418	1421.8	0.00418	1460.6	0.005643	865.7	0.00418	1268	0.003585	1113.9	0.004863	1673.5	0.003585	1401	0.002228	1525.8	0.002228	1601.7	0.003585	1101.2	0.003067	1415.5	0.001892	1481.3	0.001602	1360.6	0.009985	1467.6	0.009985	1099	0.00418	1503	0.005643	1445.8	0.00418	1220.9	0.002617	1449.6	0.004863	1195.3	0.004863	1325.9	0.005643
S66618_at	56.7	0.339558	34.7	0.339558	39.2	0.284747	210.5	0.175989	36.4	0.35869	22.2	0.302547	25.2	0.284747	36.4	0.32083	109	0.189687	106.4	0.35869	68.1	0.458816	37.2	0.32083	12.5	0.5	29.4	0.302547	113.6	0.35869	50.6	0.302547	54.2	0.302547	95.5	0.302547	16	0.458816	28.8	0.302547	21.4	0.35869	78.7	0.302547	96	0.284747
D63761_at	439	0.218983	330.1	0.267463	375.9	0.267463	656.2	0.284747	267.2	0.418069	359.5	0.234557	368.4	0.32083	568.5	0.234557	331.5	0.302547	395.9	0.284747	514.3	0.234557	588	0.175989	400.3	0.302547	411.3	0.189687	611	0.204022	473	0.32083	697.5	0.175989	467	0.302547	423.1	0.250724	523.1	0.204022	400.7	0.204022	389.2	0.175989	468.1	0.234557
D63761_g_at	1650.8	0.003585	1035.2	0.00418	2016.4	0.013092	1540.5	0.007543	1219.2	0.006532	1070.7	0.005643	1181.2	0.007543	1806.9	0.003585	1170.7	0.007543	1401.2	0.005643	1670.8	0.004863	1622.9	0.003585	1503.8	0.003067	1182	0.001892	1182.2	0.007543	1807.6	0.011447	1354.9	0.00418	1319.5	0.006532	1081.1	0.011447	1222.4	0.009985	903.3	0.003585	984.9	0.00418	1648.8	0.009985
AF036760_at	19.7	0.94553	7.9	0.968664	22	0.951005	10.6	0.951005	18.2	0.951005	10	0.951005	9.3	0.94553	13.3	0.975289	8	0.975289	15.9	0.985063	23.7	0.986908	7.7	0.97214	8.5	0.968664	7	0.975289	11.4	0.97214	12.4	0.964837	10.5	0.964837	15.4	0.956032	13.7	0.901946	12.7	0.964837	11.8	0.964837	7.3	0.960635	12.3	0.956032
M20406_at	44	0.837065	40.6	0.88284	44.9	0.837065	61.2	0.837065	24.7	0.918663	37.7	0.892699	28.4	0.824011	54.6	0.781017	37	0.861235	58	0.824011	57.7	0.849473	40.8	0.781017	44.9	0.824011	26	0.849473	49.9	0.849473	43.4	0.810313	33.9	0.872355	39.9	0.901946	28.3	0.872355	38.8	0.849473	32.9	0.715253	34.3	0.749276	32.1	0.810313
AF021935_at	1283.5	0.003585	1246.7	0.005643	777	0.039365	1026	0.009985	1079.8	0.005643	1015.8	0.005643	1426.7	0.005643	1502.2	0.005643	1541.9	0.003067	1077.2	0.009985	1473.7	0.004863	1288.8	0.003585	1230.5	0.00418	1186	0.002617	1613.9	0.004863	1400.4	0.007543	1516.5	0.004863	1598.6	0.006532	1125.2	0.004863	1260.7	0.002617	1160.1	0.003585	1045.4	0.003585	1555.5	0.005643
AF021936_at	1532.5	0.00418	1787.5	0.001602	1300.2	0.006532	2017.1	0.006532	1501	0.001892	1481.8	0.002228	1450.6	0.002617	1716	0.003067	1886.6	0.000805	1294.8	0.009985	1838.8	0.007543	1464.7	0.001892	1404	0.001892	1412.1	0.000959	1834.8	0.004863	1760.1	0.007543	1488.1	0.013092	1387.9	0.001602	1364.8	0.002617	1439.8	0.002617	1505.6	0.001141	1241.1	0.002617	1455.1	0.004863
J03867_s_at	3795.6	0.000266	4910.1	0.000388	5053.3	0.000388	6100.5	0.000388	4403.5	0.000219	4027.3	0.000322	5964.5	0.000322	3666.5	0.000562	2830.6	0.000468	3542.2	0.000562	3482.3	0.000468	2930.2	0.000468	3089.5	0.000673	2396.5	0.000468	4231.7	0.000468	3187.6	0.000388	3253.8	0.000468	2849.9	0.000388	3130.4	0.000468	2444.5	0.000388	2372.2	0.000388	2134.2	0.000388	3222.1	0.000562
AF013144_at	942.3	0.005643	1142.9	0.001141	1360.6	0.002617	1618.9	0.004863	1316.8	0.001892	1191	0.001892	1309	0.001354	1554.2	0.000959	1305.3	0.001602	1693.6	0.001141	1698.2	0.006532	1515.4	0.000805	1541.1	0.000959	1339.5	0.000673	1318.9	0.007543	1137.4	0.005643	1091.2	0.007543	1114.9	0.004863	1618.8	0.000805	1374.5	0.000959	1494.8	0.000673	1301	0.000673	1557.1	0.001141
U77933_at	1080.7	0.003067	895.2	0.008689	1094.1	0.006532	1137.7	0.019304	1036.2	0.006532	1163.6	0.001892	1189.5	0.002228	2016.1	0.001141	1857.1	0.000562	1533.4	0.001602	1287.8	0.002228	1985.2	0.000468	1841.1	0.000562	1722.6	0.000562	1921.9	0.001892	2179.5	0.000805	1749.5	0.001602	1708.8	0.000959	2127.4	0.000562	1577.9	0.000673	2138.2	0.000388	2183.9	0.000468	2131.7	0.000562
M20183_at	169.4	0.127645	131.6	0.189687	195.9	0.089405	276.8	0.162935	80.4	0.267463	132.7	0.150527	148.4	0.081337	73	0.378184	108.9	0.162935	101.8	0.32083	231.9	0.32083	125.6	0.107301	159.3	0.066865	95.7	0.175989	143.1	0.234557	165.6	0.250724	159.7	0.339558	146.1	0.250724	110.5	0.204022	68.8	0.204022	121.4	0.162935	63.9	0.35869	112.1	0.175989
Y09333_at	638.4	0.001602	732.4	0.003067	686.8	0.006532	929.9	0.002228	930	0.000805	770	0.001141	1097.2	0.001354	377.2	0.021866	481.8	0.00418	487.3	0.024711	429.9	0.081337	548.9	0.003585	522.4	0.014937	478.8	0.007543	782.1	0.002617	745.9	0.002617	688.9	0.013092	628	0.005643	769.5	0.001602	774.8	0.002617	937.6	0.001892	829.4	0.001892	871.6	0.002228
Y09333_g_at	1044.4	0.017001	1166.6	0.048995	1325.5	0.031336	1529.8	0.07383	1215.9	0.039365	1155.9	0.043968	1431.2	0.035163	684.2	0.218983	698.9	0.107301	638.3	0.204022	484.9	0.378184	593.4	0.150527	605	0.150527	552.8	0.107301	973.5	0.107301	980.7	0.107301	949.1	0.138765	718.3	0.162935	684.9	0.107301	474.6	0.066865	758.9	0.07383	496.1	0.066865	627.1	0.138765
J02669_s_at	155.7	0.127645	331.5	0.07383	384.1	0.07383	563.3	0.024711	264.1	0.07383	204.3	0.11716	163.8	0.127645	445.6	0.098054	264.3	0.089405	440.5	0.081337	455.8	0.048995	121.8	0.098054	358.8	0.060419	263.2	0.07383	394.3	0.043968	363.8	0.05447	469.8	0.048995	320.4	0.048995	343.8	0.066865	214.8	0.060419	170.6	0.098054	286.9	0.048995	327	0.089405
M94548_at	146.5	0.138765	294	0.05447	241.9	0.089405	155.7	0.127645	216.2	0.031336	215.8	0.035163	326.6	0.039365	132.3	0.267463	69.1	0.267463	121.8	0.378184	128.6	0.378184	102.9	0.234557	135.3	0.189687	103.8	0.204022	119.3	0.267463	119.2	0.189687	107.9	0.438361	27.3	0.660442	127.9	0.150527	56.9	0.541184	72.6	0.32083	49.6	0.250724	156.6	0.204022
M33986mRNA_at	137.8	0.35869	48.7	0.458816	43.6	0.541184	38.9	0.621816	24.7	0.715253	139.8	0.397994	28.1	0.561639	63.4	0.339558	34.5	0.438361	260	0.32083	77.7	0.541184	272.7	0.127645	34.2	0.397994	159	0.250724	368	0.138765	157.7	0.284747	63.7	0.418069	165.4	0.35869	151.8	0.339558	46.3	0.378184	52	0.339558	115.9	0.32083	35.6	0.52062
M13646_s_at	8.4	0.910595	3.2	0.956032	4.9	0.94553	6.6	0.964837	10.2	0.88284	2.5	0.985063	4.1	0.975289	11.9	0.910595	5.7	0.901946	9.4	0.939581	12.7	0.978134	4	0.978134	3	0.985063	1.9	0.991311	7.9	0.978134	11.9	0.92617	10.5	0.97214	40.8	0.749276	3.2	0.980696	5.5	0.94553	2.8	0.968664	4.5	0.97214	4.9	0.94553
M14972_i_at	81.6	0.35869	119.3	0.284747	346.7	0.302547	531	0.267463	332.7	0.189687	254	0.284747	135.7	0.302547	111.1	0.302547	353.5	0.218983	328.4	0.302547	309	0.32083	300.9	0.234557	296.9	0.218983	235.7	0.218983	645.4	0.204022	195.5	0.302547	125.4	0.267463	113	0.302547	145.8	0.32083	69.7	0.250724	57.2	0.302547	65.2	0.267463	209.1	0.267463
J02657_s_at	225.1	0.418069	224.6	0.418069	312.6	0.204022	458.1	0.234557	246.3	0.250724	378.6	0.138765	391	0.175989	326.1	0.458816	236	0.438361	304.7	0.397994	97.1	0.561639	341.8	0.189687	276.1	0.339558	173	0.378184	235.4	0.5	267.2	0.458816	157.4	0.581931	370.6	0.250724	332.6	0.204022	401.9	0.267463	229.9	0.267463	313.1	0.267463	559	0.234557
M33296complete_seq_at	39	0.951005	42.3	0.933135	43.9	0.964837	63.6	0.956032	35.4	0.94553	34	0.951005	32.6	0.92617	59	0.910595	26.7	0.951005	54.5	0.97214	61.6	0.986908	31	0.901946	48	0.933135	20.2	0.951005	50.9	0.960635	71.4	0.964837	59.5	0.94553	33.7	0.975289	51.2	0.892699	25.4	0.92617	29.7	0.939581	20.9	0.94553	35.4	0.968664
S75280_s_at	2144.2	0.000219	1794.5	0.000219	1645.9	0.000219	1677.3	0.000219	2081.6	0.000219	2503.1	0.000219	2989.3	0.000219	3645.4	0.000219	3655.9	0.000219	2851.2	0.000219	2269.9	0.000219	3788.1	0.000219	3472.4	0.000219	3421.4	0.000219	2750.1	0.000219	1185.8	0.000219	2732.6	0.000219	2930.5	0.000219	3173	0.000219	2616.1	0.000219	3278.5	0.000219	3184.9	0.000219	3663.5	0.000219
S76489_s_at	204.4	0.066865	154	0.175989	190.8	0.060419	274.8	0.189687	157.5	0.107301	191.3	0.107301	147.7	0.066865	94.1	0.150527	121.6	0.127645	203	0.107301	183.9	0.175989	134.9	0.081337	129.2	0.127645	133.7	0.107301	208.7	0.138765	137.3	0.218983	116.2	0.250724	200.7	0.107301	176.7	0.11716	129.1	0.089405	159.5	0.060419	105.8	0.11716	169.6	0.081337
S76511_s_at	2169.3	0.000468	1550.4	0.001354	2096	0.000562	2208.8	0.001141	1754.9	0.000468	1699.7	0.000562	1658	0.000673	2233.2	0.001354	1951.6	0.000562	1648.8	0.001354	1538.3	0.002228	1647.6	0.000562	1572.3	0.000562	1808.5	0.000468	2411.3	0.000673	1317.4	0.000805	1977.6	0.000562	1944.2	0.000388	1842	0.000673	1844.9	0.000388	1540.9	0.000468	1743.2	0.000388	1749.4	0.000468
M37394_at	161.2	0.438361	200.7	0.339558	73.2	0.602006	247.8	0.397994	110	0.438361	81.5	0.52062	127.4	0.438361	86.4	0.561639	132.8	0.541184	43.5	0.749276	56.5	0.715253	85.8	0.47938	61.7	0.581931	37.2	0.621816	71	0.561639	49.3	0.621816	198.6	0.5	188.6	0.438361	63.6	0.541184	47.4	0.581931	45.1	0.541184	128.6	0.458816	98.5	0.561639
L25527_at	107.1	0.438361	14.4	0.715253	54.9	0.541184	125.2	0.302547	52.7	0.52062	90.1	0.267463	58.1	0.397994	124.3	0.339558	11.6	0.749276	68.2	0.52062	42.6	0.795978	73.4	0.339558	60.3	0.5	11.1	0.715253	71.2	0.541184	81.9	0.64131	162.5	0.32083	14.7	0.781017	64	0.35869	89.2	0.32083	62.4	0.302547	82.9	0.32083	107.7	0.378184
M31174_at	17998.7	0.000266	15120.1	0.000219	17378.7	0.000219	18597.2	0.000266	16340.1	0.000219	14797.8	0.000266	15738.6	0.000266	18486.4	0.000266	15983.5	0.000219	15939.6	0.000266	17364.9	0.000322	18053.6	0.000266	17073.4	0.000266	16420.5	0.000219	16743.9	0.000266	8685.3	0.000266	15872.9	0.000266	14353.7	0.000219	17155.8	0.000266	16948.5	0.000219	14519.5	0.000219	12659.4	0.000266	13718.3	0.000266
M31174_g_at	3321.2	0.000322	3743.3	0.000266	4090.4	0.000266	3821.4	0.000388	3094.5	0.000322	3162	0.000388	3371.5	0.000322	3343.2	0.000468	3218.5	0.000322	3331.5	0.000468	2961.5	0.000388	3229.9	0.000388	2723.5	0.000388	2986.3	0.000266	2857.3	0.000468	2021	0.000388	3559.7	0.000322	3658.7	0.000322	2859.8	0.000468	2957.2	0.000388	3052.8	0.000266	2129.6	0.000388	3050.7	0.000805
M64300_at	3359.3	0.000219	3546.1	0.000219	2821.7	0.000219	3656.5	0.000219	3213.9	0.000219	3758.2	0.000219	4225.4	0.000219	3517.9	0.000219	3395.7	0.000219	3394.5	0.000219	3329.3	0.000266	4119.7	0.000219	3904.4	0.000219	3533	0.000219	3650	0.000219	2431.9	0.000219	3946.4	0.000219	3655.6	0.000219	3563.9	0.000219	3244.7	0.000219	3260.5	0.000219	2557.5	0.000219	3251.9	0.000219
S78284_s_at	1183.8	0.000805	1161.7	0.000562	1124	0.002617	1504.5	0.001602	936.6	0.001141	929.4	0.000959	1085.3	0.000805	1238.9	0.001354	1161.4	0.000805	1006	0.003585	1149.6	0.004863	1060.4	0.000805	1016.3	0.000959	896.4	0.000805	1453.7	0.000959	969.1	0.000805	1126.5	0.001602	1031.8	0.000959	1042.5	0.001892	952.5	0.000805	984.8	0.000805	744	0.001602	900.7	0.001354
M86758_at	22.1	0.581931	6.5	0.732537	20.7	0.397994	15.3	0.781017	3.8	0.861235	3.5	0.810313	6.5	0.602023	61.1	0.397994	2.9	0.88284	8.4	0.67917	15	0.715253	7.5	0.67917	4.6	0.621816	22	0.52062	28.1	0.749276	69.9	0.378184	14.4	0.732537	7.9	0.837065	5.7	0.715253	6.2	0.697453	6.3	0.602006	7	0.602006	2.9	0.765443
S79263_s_at	626.1	0.017001	638.8	0.013092	839.6	0.013092	1003.3	0.007543	592	0.005643	617.8	0.011447	414.6	0.019304	918.3	0.011447	682.5	0.008689	853.4	0.006532	863.4	0.048995	433.9	0.000959	824.2	0.007543	585.6	0.007543	967.7	0.009985	696.1	0.005643	915.7	0.007543	748.6	0.004863	618	0.002228	878.8	0.005643	481.2	0.006532	690.8	0.003585	743.4	0.009985
S79760_at	152.9	0.35869	238	0.284747	191.4	0.378184	322.2	0.302547	178	0.267463	205.2	0.250724	243.9	0.250724	310.4	0.204022	216.6	0.204022	228.7	0.267463	352.1	0.162935	233.4	0.175989	313.6	0.107301	339.5	0.127645	405.1	0.138765	327.8	0.175989	398.2	0.138765	432.7	0.05447	332.5	0.138765	343.3	0.089405	277.5	0.127645	215.6	0.150527	319.4	0.11716
M84719_at	28	0.581931	14.1	0.810313	24	0.602006	16.6	0.837065	16.8	0.749276	13.4	0.64131	14	0.660442	12.4	0.824011	11.3	0.939581	18.8	0.660442	21.7	0.697453	17.8	0.715253	15.6	0.732537	11.9	0.749276	29.9	0.67917	21.4	0.697453	6.6	0.824011	29.9	0.64131	68.1	0.581931	25.4	0.541184	19.3	0.660442	15	0.67917	13.3	0.602006
S82489_s_at	56.7	0.697453	178.3	0.458816	38.8	0.918663	115.1	0.64131	48.9	0.732537	109.2	0.52062	62.2	0.697453	92.1	0.561639	151.2	0.47938	86.8	0.561639	64.4	0.918663	19.9	0.97214	67.7	0.660442	27	0.988553	90.9	0.749276	108.2	0.660442	68.2	0.581931	59.9	0.810313	63.9	0.795978	49.7	0.660442	106.6	0.541184	42.7	0.64131	55.8	0.64131
S82820mRNA_s_at	325.7	0.234557	344.5	0.11716	373.7	0.32083	405.4	0.378184	298.9	0.204022	200.4	0.302547	326.6	0.250724	420.3	0.138765	217.5	0.302547	228.8	0.438361	312	0.438361	368.6	0.11716	309.6	0.150527	314.3	0.098054	364.2	0.204022	354.8	0.267463	287.8	0.204022	243.5	0.284747	334.2	0.150527	353.7	0.175989	340.5	0.150527	245	0.138765	230	0.267463
S83279_at	1168.8	0.014937	837.4	0.009985	1767.1	0.019304	2044.3	0.019304	907.7	0.008689	1523.3	0.014937	1222.9	0.008689	1182.6	0.019304	1203.5	0.019304	987.5	0.031336	682.9	0.150527	1078	0.019304	847.3	0.024711	878.9	0.017001	1367.4	0.019304	1188.5	0.021866	1038.2	0.031336	1273.3	0.019304	1156.6	0.021866	1111.1	0.019304	689	0.066865	873.3	0.019304	1050.7	0.021866
S83279_g_at	1903.2	0.000219	1278.4	0.000219	1534.2	0.000219	1546.1	0.000219	1875.3	0.000219	2253.5	0.000219	1774.9	0.000219	691.2	0.000266	1057	0.000219	597.3	0.000562	434.8	0.000673	821.1	0.000219	915.7	0.000266	943	0.000219	927.6	0.000266	909	0.000219	631.9	0.000468	1129.1	0.000219	715.6	0.000219	977.4	0.000266	971.6	0.000219	790.2	0.000219	919.4	0.000219
S83436_i_at	2039.5	0.28503	1737.3	0.24776	820.7	0.45478	1942	0.345472	1866.8	0.28503	1656.9	0.324781	1293.3	0.304618	1136.2	0.388213	1564	0.324781	487	0.432352	266.3	0.633364	1406.5	0.324781	1070.8	0.345472	1167.3	0.324781	1723.3	0.324781	882.5	0.41014	1039.2	0.366636	1908.2	0.388213	381.8	0.432352	1466.5	0.304618	1233.2	0.345472	997.3	0.345472	220.4	0.45478
M99169_at	1025.6	0.098054	1162.4	0.07383	1083.4	0.098054	1262.1	0.107301	1019.1	0.098054	883.3	0.060419	1052.6	0.07383	1455.8	0.05447	1123.9	0.066865	1289.5	0.066865	1247.4	0.11716	1069	0.05447	1183.7	0.05447	934	0.060419	1295.5	0.127645	1262.8	0.107301	1278.4	0.107301	1329.8	0.098054	982.5	0.098054	1064	0.081337	927	0.07383	847.6	0.05447	1048.7	0.098054
J05181_at	1175.7	0.000805	1153.7	0.001141	787.2	0.003585	1096.1	0.002228	1059	0.000805	1413.4	0.001141	1689.9	0.000805	669.1	0.005643	910.1	0.002228	639	0.021866	588.7	0.02786	844.7	0.005643	792.6	0.006532	617.2	0.001354	1401.7	0.000959	1190.8	0.000959	1109.7	0.002617	1126.1	0.000673	1154.8	0.000805	961.8	0.000673	1252.5	0.000468	1064.2	0.000562	1210.7	0.001141
M32167_at	1197.4	0.189687	846.5	0.175989	876	0.339558	995.1	0.378184	1172.4	0.175989	1174.5	0.150527	864.3	0.218983	1355.3	0.07383	1157.6	0.024711	978.4	0.204022	1324.8	0.175989	1148.8	0.048995	1025.9	0.060419	985.8	0.035163	1257.4	0.175989	1391.4	0.175989	1303.6	0.218983	1476.6	0.127645	1043.2	0.189687	948.2	0.175989	1024.3	0.089405	1094.8	0.07383	1220.4	0.189687
M32167_g_at	426.1	0.000322	576.9	0.000219	305	0.001354	339.5	0.000388	415.2	0.000266	506.5	0.000266	503.8	0.000388	700	0.000266	623.4	0.000219	392.4	0.000388	341.8	0.000219	608.5	0.000219	568	0.000266	433.6	0.000219	613.9	0.000219	544.3	0.000266	539.8	0.000322	473.1	0.000219	450.2	0.000388	341.8	0.000388	485.1	0.000219	381.1	0.000322	459.3	0.000266
L06986_at	149.2	0.35869	30	0.541184	166	0.35869	207.2	0.339558	186.5	0.339558	156.1	0.32083	28.3	0.5	112.6	0.458816	115.2	0.339558	134.9	0.378184	186	0.32083	86.6	0.35869	32.1	0.397994	133.4	0.234557	127.8	0.339558	179.4	0.418069	109.8	0.458816	61.4	0.32083	35.5	0.5	110.1	0.339558	65.8	0.418069	71.1	0.418069	157	0.218983
M69246_at	1856.9	0.001602	1630.2	0.002617	2286	0.002228	1719.4	0.001892	2150.2	0.001141	2431	0.000562	2857.1	0.000673	1423.5	0.008689	2030.9	0.002228	1624.6	0.004863	1446.2	0.013092	1234.4	0.007543	1507	0.003585	1652.1	0.001602	4242.5	0.000673	3558.6	0.001892	4101.4	0.001141	3648.6	0.000959	3887.2	0.000673	3463.6	0.000468	3662.3	0.000388	3453	0.000388	3638	0.000388
M31109_f_at	18.1	0.810313	24.6	0.810313	88.9	0.660442	42.4	0.67917	21.5	0.88284	27.9	0.660442	37.4	0.621816	25.3	0.824011	28.9	0.715253	46.1	0.749276	67.8	0.697453	22.1	0.697453	30.7	0.697453	34.4	0.561639	145	0.621816	39.5	0.732537	109.3	0.67917	29.3	0.67917	106.2	0.621816	79.2	0.660442	22.6	0.697453	57.6	0.602006	37.9	0.697453
J03752_at	2314.5	0.000219	2718	0.000266	2514.6	0.000562	2985	0.000959	2146.3	0.000219	2550.2	0.000219	3061	0.000266	1775.7	0.000805	2243.5	0.000219	2003	0.000322	1163.2	0.007543	1067.3	0.000959	1239.6	0.000805	1673.9	0.000322	3416.2	0.000219	3697.3	0.000322	3560.1	0.000266	3273.5	0.000219	3189.8	0.000219	2504.9	0.000219	2371.2	0.000219	2230.2	0.000219	3372.1	0.000219
K01932_f_at	6144.7	0.000219	7332.2	0.000219	5825	0.000219	6024.7	0.000219	7009.2	0.000219	8732.1	0.000219	9720.2	0.000219	1968.9	0.000805	3911.4	0.000266	2809.4	0.000805	1449.5	0.001141	1907.6	0.000673	2302.7	0.000562	2507.5	0.000266	6420.4	0.000219	5900.5	0.000219	5366.9	0.000219	4540.7	0.000219	5035	0.000219	3781.3	0.000219	4099.2	0.000219	4072.3	0.000219	5245.1	0.000219
L29232_at	653.7	0.00418	947.5	0.003067	849.1	0.00418	947.9	0.003585	1026.9	0.003585	864.1	0.002228	926.9	0.004863	1065.9	0.00418	910.6	0.002228	818.1	0.003067	892.6	0.009985	772.2	0.003067	666.8	0.00418	820.2	0.002617	880.5	0.004863	766.3	0.003067	662	0.008689	726.5	0.002617	851.4	0.00418	865.2	0.003585	873.3	0.001892	572.6	0.002617	987.5	0.00418
U01345_at	56.1	0.715253	74.5	0.602006	76.4	0.621816	82.8	0.781017	157.5	0.541184	63.7	0.561639	67.8	0.561639	57.7	0.810313	59	0.660442	67.8	0.732537	58.4	0.88284	53.9	0.732537	57.1	0.715253	39.5	0.781017	61.9	0.824011	79.3	0.697453	91.8	0.621816	55.3	0.732537	60	0.621816	50	0.824011	42.8	0.765443	33.9	0.810313	54.5	0.715253
U01346_at	32.5	0.418069	19.1	0.541184	24.2	0.64131	137.7	0.5	27.8	0.5	53.4	0.397994	21.6	0.64131	102.2	0.267463	17.3	0.541184	33.5	0.660442	43	0.715253	67.7	0.418069	17.8	0.541184	6.9	0.602023	105.5	0.418069	123.4	0.458816	46.4	0.339558	16.8	0.732537	17.4	0.602006	21.3	0.47938	18.8	0.5	11.7	0.5	44.3	0.52062
U01347_f_at	4381.7	0.210789	5058.3	0.124432	3276.6	0.30009	4594.9	0.253373	4385.6	0.172724	3445.9	0.191176	3434.5	0.253373	6321.5	0.172724	4764.3	0.139354	5307.9	0.191176	4930.5	0.253373	4639.3	0.098025	4556.5	0.098025	4060.1	0.124432	5504	0.210789	5962.4	0.191176	5429.8	0.210789	4111.3	0.253373	3933	0.231536	4015	0.139354	3512.3	0.210789	3352.4	0.172724	3731.1	0.253373
U03388_s_at	226.7	0.234557	243.8	0.127645	174.2	0.267463	289.1	0.189687	195.1	0.250724	301.7	0.060419	156.8	0.189687	347.2	0.204022	140.7	0.234557	237.8	0.302547	283.8	0.339558	239.1	0.175989	311.7	0.098054	228.4	0.098054	242.6	0.175989	431.1	0.07383	267.9	0.234557	239.6	0.32083	208.2	0.204022	165.3	0.218983	224.6	0.204022	260.9	0.07383	284.3	0.081337
U04733_s_at	45.5	0.765443	58.1	0.67917	92	0.64131	69.3	0.715253	34.4	0.715253	33.6	0.621816	35.8	0.795978	34.7	0.910595	45.5	0.781017	32.9	0.732537	53.5	0.795978	51.8	0.697453	37.5	0.765443	36.1	0.872355	60.1	0.749276	65.6	0.732537	96.8	0.660442	45.1	0.849473	50.7	0.810313	40	0.732537	34.7	0.901946	41.1	0.765443	54.1	0.810313
U05014_at	1120.4	0.000805	1051.5	0.000805	825.6	0.003067	840.2	0.00418	865	0.000959	789	0.001141	887.2	0.000959	2012.7	0.000322	1394.2	0.000322	1664.5	0.000562	1475.5	0.000959	2005.7	0.000322	1758.9	0.000322	1669.4	0.000322	1680.5	0.000322	1604.8	0.000322	2208.2	0.000322	2402.1	0.000266	1992.4	0.000322	1882.8	0.000322	1912.7	0.000322	1878.1	0.000266	2435.2	0.000322
U05014_g_at	1065.8	0.011447	1061.1	0.009985	828.9	0.035163	948.2	0.035163	777.7	0.021866	761.3	0.024711	701.2	0.031336	2557.1	0.000673	1902.2	0.000673	1887.1	0.005643	1842.3	0.003067	1668.1	0.000959	1623.7	0.001354	1634.4	0.000805	2070.4	0.001892	1424.2	0.001141	2193.2	0.001602	2315.7	0.000673	1899	0.001354	1768	0.000673	1712.7	0.000673	1588.4	0.000673	1983.3	0.000805
U06273_i_at	4.4	0.924022	20.8	0.486063	3.4	0.675178	38.6	0.324822	21.7	0.324822	0.6	0.875568	2	0.623424	20.7	0.69991	7.4	0.541744	8.2	0.789211	3.1	0.913523	3.3	0.768465	4.1	0.675178	0.6	0.967985	9.1	0.746627	2.8	0.596617	58.6	0.191176	15.3	0.569348	24.5	0.403383	0.8	0.889335	0.6	0.967985	18.4	0.430652	1.6	0.860646
U09540_at	1376.8	0.002228	1015.3	0.003585	1239.8	0.003067	1520.5	0.021866	932.4	0.003067	1017.4	0.003585	1166.9	0.00418	2392.7	0.000673	2312.5	0.000562	1720.4	0.001141	1308.1	0.001602	1772.9	0.000805	1852.6	0.001141	1777.5	0.000468	1552.7	0.001892	744	0.00418	1674.3	0.000562	1696.2	0.001141	1372	0.001602	1314.8	0.000959	1367.4	0.001141	1325.2	0.001354	1252	0.002228
U09540_g_at	2228.8	0.000468	1779.7	0.000562	1595.3	0.000673	1476.5	0.001354	1454.7	0.000673	1763.4	0.000468	1847.6	0.000562	3983.7	0.000266	3386.2	0.000322	2837.5	0.000805	1544.4	0.000805	2966	0.000388	2972.4	0.000388	3136.4	0.000322	2346.6	0.000673	1005	0.000673	2312.8	0.000388	2735.5	0.000562	2683.4	0.000673	2304.6	0.000468	2473.9	0.000388	1913	0.000673	2317	0.000388
U14010_at	25.6	0.956032	11.8	0.986908	8.4	0.983	23.9	0.964837	10.2	0.985063	12.8	0.978134	11.1	0.983	16.1	0.983	9.4	0.990015	18.2	0.978134	22.3	0.983	7.9	0.985063	11	0.983	7	0.988553	14.5	0.983	8	0.978134	24	0.978134	9.6	0.986908	10.2	0.985063	21.8	0.968664	8.4	0.980696	5.5	0.986908	14.2	0.968664
U14010_g_at	216.8	0.234557	183.2	0.284747	130.1	0.438361	149.2	0.438361	291.3	0.060419	433.2	0.035163	407.2	0.013092	45.9	0.765443	179.1	0.218983	70.8	0.67917	54.9	0.837065	36.3	0.660442	28.4	0.795978	71.6	0.697453	52.7	0.47938	34.7	0.732537	130.9	0.581931	262.2	0.234557	186.9	0.52062	192.8	0.32083	36.3	0.602006	60	0.541184	244.1	0.284747
U14647_at	14.6	0.810313	19.9	0.837065	17.5	0.824011	28.9	0.861235	23.9	0.88284	10.3	0.849473	15.3	0.732537	24.6	0.849473	12.4	0.795978	28.5	0.892699	173.6	0.458816	11.2	0.94553	10.3	0.910595	3.5	0.956032	62.6	0.561639	9.9	0.901946	18.2	0.910595	49.6	0.64131	16.5	0.892699	12.3	0.892699	9	0.872355	4.1	0.939581	19.2	0.810313
U14647_g_at	49.6	0.378184	83.3	0.218983	76.9	0.189687	20.2	0.52062	56.1	0.127645	87.8	0.089405	46.4	0.234557	23.4	0.339558	68.6	0.175989	20.8	0.602006	19.2	0.749276	81.4	0.150527	86.9	0.189687	36.7	0.302547	89.5	0.32083	107.1	0.267463	88.9	0.35869	81.2	0.175989	86.6	0.162935	67.9	0.250724	54.6	0.234557	60.3	0.234557	76.9	0.218983
U15211_at	4437.7	0.039365	4780.7	0.035163	3045.5	0.11716	5020.9	0.060419	3533.2	0.048995	2972.1	0.066865	2878.7	0.127645	5609.1	0.035163	4610.7	0.048995	4775.2	0.048995	5378	0.035163	4517.2	0.043968	5356.1	0.048995	4182.9	0.043968	8107.7	0.039365	8465.4	0.031336	9583.8	0.039365	9819.1	0.039365	7895.6	0.039365	10254.6	0.035163	7858.5	0.039365	7338.2	0.035163	7889.3	0.060419
U15211_g_at	375.4	0.284747	446.3	0.339558	122.5	0.5	462.6	0.35869	374.7	0.284747	255	0.35869	271.3	0.32083	377.4	0.35869	378.3	0.284747	459.4	0.35869	318.6	0.35869	255	0.418069	189.7	0.418069	266.2	0.397994	133.3	0.47938	365.5	0.397994	139.4	0.458816	201.8	0.47938	150.7	0.541184	260.1	0.378184	219.2	0.378184	82.3	0.5	157.9	0.541184
U16674_at	45.7	0.52062	39.4	0.541184	31.6	0.67917	87.1	0.458816	19.1	0.602006	44.6	0.47938	32.2	0.660442	73.4	0.541184	36.8	0.602006	138.8	0.397994	97.4	0.35869	29.3	0.339558	23.5	0.541184	23.3	0.581931	49.8	0.602006	69.4	0.438361	70.5	0.35869	64	0.47938	46.6	0.52062	36.4	0.561639	35.9	0.5	32	0.47938	41.6	0.541184
U17260_s_at	237.5	0.011447	155.6	0.039365	217.6	0.008689	222.4	0.024711	163.8	0.039365	267.9	0.003067	251.8	0.005643	172.6	0.060419	364.2	0.00418	140	0.089405	53.8	0.250724	78.2	0.127645	81.3	0.218983	83.2	0.043968	220.8	0.043968	216.9	0.060419	120	0.138765	222.5	0.02786	170.3	0.035163	166.4	0.043968	131.8	0.011447	135.4	0.035163	200.7	0.031336
U17261_s_at	109.6	0.32083	102.1	0.284747	46.3	0.5	21.6	0.602006	132.6	0.250724	144.7	0.162935	131	0.07383	95.8	0.302547	104.1	0.138765	46.5	0.47938	187	0.52062	30.4	0.47938	73.6	0.418069	15.3	0.92617	27.6	0.581931	148.1	0.339558	47.4	0.5	28.9	0.5	17.6	0.715253	71	0.32083	36.7	0.397994	68.9	0.378184	40	0.438361
U17697_s_at	8629.4	0.000219	5715.8	0.000219	7348.9	0.000219	7624.8	0.000219	7923.1	0.000219	8118.5	0.000219	7301.1	0.000219	8067.1	0.000219	7828.5	0.000219	6284.6	0.000219	6650	0.000219	7644.2	0.000219	6819.5	0.000219	7461.3	0.000266	7139.4	0.000219	7410	0.000219	5990.7	0.000219	6778.3	0.000219	6740.5	0.000219	7764.9	0.000219	7876.9	0.000219	6354.8	0.000219	6177.1	0.000219
U18982_s_at	486.5	0.150527	200.9	0.250724	414.6	0.218983	432.9	0.267463	371.5	0.150527	467.6	0.081337	383	0.11716	363.7	0.218983	531	0.107301	170.6	0.32083	374.9	0.32083	464.8	0.048995	406.9	0.098054	328	0.098054	536.2	0.05447	512.4	0.127645	274.8	0.189687	462.8	0.138765	371.1	0.081337	455.4	0.048995	429.8	0.07383	340.2	0.039365	410	0.107301
U20643mRNA#2_f_at	17660.7	0.000737	16158.4	0.000737	16920.5	0.000936	24508.6	0.000737	20703.9	0.000737	15439.5	0.000737	17642.6	0.000737	24060.1	0.000737	18846.3	0.000737	19208.8	0.000737	21389.2	0.000737	20416.8	0.000737	19277.5	0.000737	18354	0.000737	22215.4	0.000737	21468.1	0.000737	20773.8	0.000737	21990.8	0.000737	19478.6	0.000737	19226	0.000737	16673.7	0.000737	15722.1	0.000737	17172.6	0.000737
U23438_at	65	0.697453	62.2	0.602006	68	0.795978	88.9	0.732537	147.4	0.52062	74.8	0.67917	65.7	0.67917	73.1	0.64131	75.3	0.64131	91	0.660442	81.6	0.765443	115.5	0.52062	75.2	0.602006	50.6	0.64131	52	0.732537	108.5	0.602006	50.6	0.715253	90.5	0.64131	99.6	0.621816	86.1	0.52062	64.6	0.5	82.3	0.581931	96.3	0.561639
U25650_f_at	2580.1	0.175989	2151.5	0.175989	1935.9	0.339558	2996.9	0.250724	2479.9	0.138765	1684.4	0.284747	2103.5	0.218983	2345.4	0.284747	1975.2	0.32083	1733	0.35869	1646	0.302547	1881	0.267463	1625.8	0.284747	1493.6	0.32083	2090.4	0.302547	2156.4	0.284747	1911.6	0.267463	1596.2	0.32083	1635.9	0.339558	1791.2	0.234557	796.5	0.397994	1165.7	0.302547	1539.5	0.267463
U32372_at	94.3	0.218945	27.2	0.250724	70.2	0.35869	209.9	0.11716	81	0.107301	42.9	0.35869	136.6	0.05447	33.7	0.458816	24.8	0.32083	77.4	0.32083	158.4	0.339558	29.8	0.397994	14.6	0.5	45.3	0.250724	67.5	0.458816	24.9	0.5	74.3	0.339558	47.5	0.418069	33.3	0.284747	41.7	0.378184	39.8	0.250724	13.9	0.397994	18.7	0.438361
U33540exon_f_at	586.6	0.035163	757.8	0.066865	673.9	0.107301	997.7	0.043968	534	0.066865	586.4	0.060419	570.6	0.07383	999.2	0.031336	479.8	0.060419	874.3	0.098054	892.5	0.066865	620.2	0.07383	858.4	0.081337	481.7	0.060419	1122.9	0.060419	1012.6	0.089405	930.3	0.060419	653	0.127645	534.2	0.089405	564.5	0.11716	455.8	0.060419	568	0.039365	749.4	0.089405
U33541cds_at	195.9	0.581931	536.7	0.302547	385.2	0.378184	624.8	0.458816	403.9	0.418069	321.5	0.418069	335	0.418069	582.1	0.35869	401.6	0.339558	518.7	0.284747	521.8	0.64131	241.8	0.47938	463.5	0.234557	281.5	0.458816	574.5	0.339558	578.2	0.35869	338.3	0.602006	485.4	0.32083	377.9	0.339558	329.8	0.47938	206.7	0.52062	188.8	0.602006	463	0.250724
U34684_s_at	381.1	0.031336	255.9	0.035163	289.3	0.021866	306.4	0.07383	308.4	0.017001	253.6	0.007543	318.2	0.005643	414.6	0.00418	398.2	0.000388	432.7	0.000959	571	0.001892	507.6	0.000805	359.9	0.002617	434	0.000562	406.6	0.001892	484.4	0.003585	438.4	0.000805	535	0.000959	526.9	0.000673	388.9	0.001354	470.4	0.000388	310.3	0.000673	643.5	0.001354
U34963_s_at	1153.2	0.000805	1745.1	0.000388	1300.6	0.001602	1607	0.000959	1072.8	0.000959	964.2	0.000673	1215.9	0.000673	1682.7	0.000673	1251.4	0.000388	1417.9	0.001354	1590.3	0.001892	1194.7	0.000388	1223.1	0.000562	1067.8	0.000562	1792.5	0.000805	1509.4	0.000805	1506.1	0.000805	1331.2	0.000805	1231.7	0.000805	1006.4	0.000805	1051.6	0.000388	864.8	0.000805	1105.2	0.001354
U35245_at	712.2	0.060419	916.6	0.035163	993.9	0.035163	1031.1	0.05447	859.7	0.017001	677.8	0.021866	844.9	0.005643	1012.3	0.089405	940.6	0.019304	1087.3	0.060419	1032.6	0.107301	322.1	0.204022	1076.2	0.02786	918.9	0.024711	1120.1	0.066865	962.4	0.066865	864.4	0.089405	842.6	0.043968	796	0.066865	761.9	0.048995	870.7	0.019304	890.7	0.031336	742.8	0.021866
U35245_g_at	1029.6	0.003585	981.5	0.005643	1011.4	0.00418	878.1	0.024711	903.1	0.005643	1045.5	0.004863	1093.9	0.001602	1221	0.002617	954.5	0.001354	882.7	0.017001	874.1	0.039365	946	0.005643	963.1	0.005643	877	0.004863	1040	0.007543	1045.2	0.019304	1022	0.005643	901.5	0.003067	936.7	0.004863	849.7	0.00418	900.2	0.005643	923.3	0.003585	989.9	0.003585
U36992_at	2064.7	0.000219	2172.8	0.000219	1660.9	0.000219	1868.2	0.000322	2092.2	0.000219	2075.4	0.000219	2276.7	0.000219	487.9	0.000959	1018	0.000219	561.7	0.001354	222.8	0.127645	305.7	0.000673	478.1	0.000805	450.2	0.000388	883.9	0.000468	768.7	0.001141	638.7	0.000673	661.9	0.000322	522	0.001354	412.3	0.000388	441.2	0.000388	477.8	0.000468	676.6	0.000562
U39943_s_at	174.1	0.048995	119.5	0.048995	115	0.043968	152.3	0.234557	95.4	0.05447	179.9	0.003067	203.6	0.001141	11.7	0.824011	69.4	0.267463	52.3	0.561639	12.6	0.910595	51.6	0.267463	13.8	0.67917	7.4	0.697453	42.3	0.581931	28.3	0.561639	37.2	0.541184	51.7	0.458816	59.7	0.378184	12.3	0.5	42.6	0.138765	13.9	0.378184	48.4	0.204022
U40836mRNA_s_at	185	0.418069	206.3	0.397994	202.4	0.397994	172.1	0.621816	177.3	0.47938	228.8	0.267463	68.9	0.602006	299.6	0.378184	181.6	0.378184	200.3	0.5	200.9	0.621816	236.7	0.302547	203.5	0.458816	193.6	0.438361	247.6	0.52062	365	0.438361	261.4	0.47938	143.8	0.5	198	0.52062	152.8	0.541184	145.7	0.458816	147.3	0.35869	257.4	0.35869
U47311_at	20	0.939581	17.1	0.960635	17.4	0.910595	23.1	0.92617	24.1	0.892699	14.2	0.918663	15.8	0.837065	23	0.918663	15.7	0.94553	38	0.892699	43.3	0.861235	13.8	0.824011	18.9	0.901946	16	0.910595	24.9	0.918663	34.2	0.824011	23.3	0.97214	28	0.849473	14.8	0.933135	15.6	0.837065	12.5	0.872355	10.4	0.910595	16	0.910595
U47312_s_at	5539	0.000219	5940	0.000219	6205.3	0.000219	6038.8	0.000219	5440.2	0.000219	5415.5	0.000266	5608.9	0.000266	7797	0.000219	6153.9	0.000219	7098	0.000219	6626.5	0.000219	5386.3	0.000219	5824.2	0.000219	5924.6	0.000219	6689.6	0.000219	6433.5	0.000219	6625.7	0.000219	6635.4	0.000219	6467.4	0.000219	5057	0.000219	5818.8	0.000219	4751.7	0.000219	6283.8	0.000266
U47313_at	283.4	0.378184	275.6	0.378184	214.4	0.52062	213.2	0.52062	176.6	0.418069	301.6	0.339558	307.3	0.284747	312.9	0.5	236.9	0.378184	327.4	0.397994	115.6	0.602006	200.2	0.32083	192.6	0.302547	260.9	0.302547	270.1	0.5	248.5	0.5	34.4	0.810313	153	0.541184	179	0.458816	205.6	0.438361	217.1	0.339558	270.3	0.32083	234.4	0.378184
U47314_at	20.3	0.951005	21.1	0.872355	21.4	0.933135	29.4	0.901946	15.2	0.933135	7.8	0.988553	17.6	0.918663	13.7	0.92617	25.5	0.910595	38.2	0.849473	55	0.892699	6.7	0.97214	15.1	0.910595	10.3	0.951005	24.6	0.910595	21.5	0.94553	40.1	0.872355	16	0.951005	11.7	0.968664	14.2	0.939581	19.8	0.824011	10.4	0.964837	15	0.910595
U47315_s_at	27938.9	0.000219	26032.2	0.000219	23284.2	0.000219	27344	0.000219	25370.8	0.000219	22842.8	0.000219	26700.7	0.000219	32521.6	0.000219	26573.1	0.000219	26123.6	0.000266	20796.1	0.000266	26639	0.000219	24820.8	0.000219	25507.2	0.000219	25486.3	0.000219	22873.5	0.000219	22789.6	0.000219	24315.7	0.000219	23940	0.000219	21832.6	0.000219	24050.2	0.000219	24385.6	0.000219	23435.1	0.000219
U47316_s_at	1505.3	0.001354	1285.7	0.002617	1407.1	0.009985	844.3	0.007543	1221	0.001141	1673.3	0.000805	2191.7	0.000805	2004.9	0.013092	1321.7	0.003585	1608.5	0.009985	1201.7	0.060419	1358.6	0.001602	1735.7	0.004863	1178.4	0.00418	1741.4	0.011447	501	0.035163	551.9	0.05447	1103.9	0.004863	1409.9	0.024711	1542.6	0.006532	1005.3	0.001892	597.3	0.043968	633.1	0.005643
U47317_at	151	0.175989	122.9	0.081337	169	0.127645	141.4	0.35869	101.7	0.162935	99.3	0.218983	104.5	0.11716	155.7	0.234557	175.1	0.218983	192.1	0.32083	70.9	0.47938	84.3	0.267463	110.4	0.11716	109.8	0.218983	180.1	0.175989	103.5	0.32083	145.1	0.339558	130.5	0.302547	146.5	0.250724	71.7	0.418069	66.3	0.284747	25.4	0.397994	87.4	0.418069
U49729_at	1222.4	0.008689	1053.2	0.007543	1248.7	0.003585	1214.1	0.002617	1124.3	0.005643	1201.4	0.011447	1295	0.009985	1036.8	0.003067	1280.5	0.001602	1081.7	0.008689	696.8	0.005643	986.8	0.004863	1034.4	0.009985	685.5	0.011447	1409.3	0.005643	788.2	0.007543	1186.1	0.007543	1484	0.006532	984.3	0.007543	1091.8	0.007543	1225	0.004863	733.4	0.007543	1197	0.00418
U55849_at	33.4	0.892699	21.9	0.939581	21.5	0.939581	27.8	0.939581	15.1	0.939581	28.7	0.892699	21.4	0.892699	23	0.92617	29.8	0.94553	39	0.910595	56.2	0.939581	16.9	0.901946	17.4	0.872355	13.6	0.901946	39.1	0.872355	27.8	0.88284	48.3	0.88284	29.4	0.92617	25.6	0.939581	30.5	0.910595	13.7	0.94553	14	0.901946	14.7	0.960635
U59809_s_at	1931.4	0.008689	1581.6	0.013092	2061.7	0.019304	2001.4	0.035163	1855.1	0.008689	2327.6	0.003585	2213.5	0.006532	2257.1	0.017001	2331.9	0.005643	2112.8	0.014937	1781.4	0.021866	2276.5	0.005643	2016.5	0.007543	1872.9	0.003067	2822.2	0.008689	2208.9	0.005643	2972.3	0.007543	3041	0.003585	2747.4	0.002228	2923.7	0.002228	2903.9	0.001354	2432	0.001892	2785.2	0.003585
U64451_at	418.4	0.218983	393.2	0.175989	274.3	0.418069	503.3	0.189687	482.8	0.127645	545.9	0.098054	639.4	0.089405	476.5	0.175989	453	0.150527	508.5	0.204022	263.5	0.5	540.2	0.11716	501.4	0.138765	394.8	0.098054	466.8	0.218983	171.5	0.302547	363.3	0.438361	424.7	0.204022	422.9	0.150527	347.7	0.175989	413.2	0.098054	311.3	0.150527	373.4	0.175989
U68562mRNA#2_s_at	6176.8	0.000219	5206.1	0.000219	5139.5	0.000219	4099.1	0.000266	5124.1	0.000219	5366.5	0.000219	3501.5	0.000219	6379.9	0.000219	6770.9	0.000219	5770.4	0.000322	5274.6	0.000219	6836.7	0.000219	6557.8	0.000219	6694.2	0.000219	5784.1	0.000219	3042.3	0.000219	5333.9	0.000266	6038.5	0.000219	6191.2	0.000219	6137.2	0.000219	6489.7	0.000219	6001.3	0.000219	5661	0.000219
U70210_at	205	0.098017	128.6	0.234557	132.6	0.267463	177.6	0.127645	74.8	0.234557	175.9	0.107301	205.9	0.07383	247.8	0.107301	154.9	0.162935	231.5	0.162935	140.4	0.397994	243.2	0.060419	171.2	0.107301	203.6	0.066865	249.8	0.048995	43.3	0.47938	68	0.541184	70.2	0.32083	178	0.098054	165.8	0.204022	197.5	0.098054	129.7	0.107301	94.5	0.138765
U70988cds_s_at	60.9	0.52062	130	0.138765	77.3	0.35869	151.1	0.339558	69.9	0.438361	81.6	0.204022	88.7	0.32083	23.9	0.458816	46.4	0.438361	44.6	0.581931	59.1	0.602006	23.5	0.52062	70.1	0.234557	36.8	0.52062	117.2	0.339558	99.2	0.218983	82.3	0.339558	106.3	0.32083	78.5	0.35869	25.7	0.5	81	0.189687	37.9	0.339558	37.5	0.47938
U71089cds_at	664.8	0.098054	653.9	0.162935	597.2	0.162935	542.6	0.218983	400	0.234557	328.7	0.189687	436.4	0.138765	840.2	0.138765	474.6	0.250724	735.8	0.138765	890.9	0.150527	80.3	0.47938	556.7	0.162935	439.6	0.218983	412.9	0.302547	601.7	0.189687	388.4	0.267463	540.8	0.175989	548.2	0.189687	410.2	0.189687	268.5	0.302547	374.1	0.162935	505.8	0.150527
U72632_at	107	0.47938	199.3	0.397994	141.8	0.418069	164.6	0.5	64.9	0.47938	181.2	0.5	83.2	0.541184	92.9	0.52062	135	0.438361	292.4	0.339558	146.3	0.5	54.6	0.602006	147	0.458816	137.2	0.438361	144	0.5	189.7	0.47938	105.6	0.541184	115.5	0.418069	96.1	0.5	100.6	0.52062	74.7	0.458816	69.3	0.602006	149.8	0.47938
U73174_at	443.8	0.001892	394.9	0.003067	374.7	0.002617	527.4	0.003585	444.3	0.000562	422.8	0.000805	597.1	0.001354	602	0.000959	594.8	0.000805	514.6	0.005643	454.1	0.011447	412.1	0.000959	683.4	0.000959	530.8	0.002228	572.6	0.000562	616.4	0.000673	630.3	0.001602	553.6	0.001141	641.7	0.000562	574.4	0.000388	580.8	0.000266	583.4	0.000468	627.8	0.000468
U73174_g_at	441	0.05447	231.1	0.189687	270.8	0.234557	228.1	0.32083	405.2	0.107301	417.9	0.066865	469.1	0.07383	545.7	0.11716	525.9	0.039365	322.3	0.189687	282.2	0.32083	500.8	0.060419	480.2	0.11716	792.5	0.017001	548.6	0.098054	377.9	0.189687	419.7	0.150527	374.1	0.11716	439	0.127645	568.1	0.043968	520.1	0.021866	608.5	0.02786	564.9	0.066865
U75689_s_at	24.3	0.951005	22.2	0.960635	32	0.956032	26.9	0.978134	17.4	0.964837	23.5	0.918663	18.8	0.901946	36.2	0.94553	28.7	0.94553	40.7	0.939581	52.7	0.956032	19.1	0.951005	21.5	0.951005	127.7	0.378184	26	0.910595	24.7	0.978134	19.7	0.978134	20.4	0.960635	18.4	0.968664	20.9	0.910595	19.2	0.910595	15.5	0.92617	21.5	0.861235
U75899mRNA_at	54.3	0.910595	41.6	0.901946	63.3	0.918663	60.5	0.956032	56.7	0.892699	40.3	0.824011	31.6	0.939581	48.3	0.94553	45.4	0.933135	51.7	0.964837	68.5	0.983	42.1	0.849473	48.5	0.92617	46.6	0.892699	57	0.939581	72.4	0.88284	118.3	0.861235	79.6	0.824011	57.7	0.910595	59.6	0.872355	42.9	0.795978	56.8	0.901946	37.4	0.939581
U75899mRNA_g_at	821.6	0.150527	689.1	0.218983	747	0.267463	1106.6	0.250724	585.3	0.234557	589.8	0.204022	628.4	0.234557	890.5	0.218983	769.8	0.162935	879.4	0.32083	1013	0.250724	697.5	0.162935	680.2	0.218983	448.5	0.189687	854.8	0.250724	739.1	0.35869	547.8	0.397994	837.5	0.250724	669	0.302547	810.8	0.175989	482.5	0.189687	502.1	0.267463	613.9	0.267463
U76635mRNA_at	139.1	0.47938	101.9	0.602006	134.5	0.52062	269.9	0.541184	104	0.541184	206.6	0.458816	90.1	0.621816	134.9	0.581931	100.2	0.581931	136.9	0.715253	177	0.581931	168.8	0.561639	101.5	0.541184	239.4	0.458816	129.3	0.541184	166.6	0.561639	140.2	0.602006	146.7	0.47938	114.5	0.64131	119.4	0.438361	120.4	0.52062	77.7	0.660442	111.5	0.602006
U76635mRNA_g_at	466.9	0.218983	268.4	0.234557	355.3	0.339558	323.8	0.234557	291.8	0.302547	318.9	0.284747	258.9	0.284747	363.6	0.234557	130.5	0.302547	329.8	0.302547	527	0.234557	92.4	0.204022	377.6	0.204022	177.8	0.234557	456.1	0.189687	442.8	0.162935	419.6	0.204022	259.2	0.234557	518.2	0.150527	125.4	0.234557	246.1	0.234557	250.3	0.162935	223.4	0.284747
U84410_s_at	1005.8	0.000562	1259.5	0.000266	893.2	0.000388	835.5	0.000468	1168	0.000388	1504.5	0.000322	1689.6	0.000219	1684.5	0.000266	1271.3	0.000219	1093	0.000468	1254.1	0.000562	2489.1	0.000266	1947.6	0.000266	1911.3	0.000219	1655.1	0.000322	1640.8	0.000322	1328.1	0.000322	1686.1	0.000266	1923.1	0.000266	1791.9	0.000322	2091.5	0.000266	1906	0.000322	2354.8	0.000266
U86635_at	2508.5	0.000468	2739.5	0.000468	2889.5	0.000388	3129	0.000673	2927	0.000266	3176.3	0.000388	3958.6	0.000266	714.8	0.039365	1213.4	0.003067	763.4	0.031336	241.5	0.378184	652.3	0.011447	705.7	0.011447	778.9	0.002617	1648.5	0.001141	1535.8	0.002617	1197.1	0.00418	1322	0.001354	1320.5	0.000959	1130.4	0.001354	1497.8	0.000562	1182.2	0.001354	1502.5	0.000959
U86635_g_at	2100.6	0.000805	2141.9	0.000959	2423.8	0.000562	2731.8	0.000959	2292.3	0.001141	2277.1	0.000673	3005.5	0.000468	539	0.048995	887.2	0.005643	542.1	0.013092	383	0.11716	446.3	0.006532	509.2	0.008689	635.1	0.002617	1664.5	0.002617	1537.8	0.002228	1128.6	0.002617	1107.2	0.00418	1160.2	0.001892	915.6	0.002228	1076.4	0.001892	996.2	0.001602	1205.1	0.001602
U88630_at	40.9	0.92617	68.3	0.849473	74.5	0.781017	99.8	0.810313	44.3	0.92617	50.1	0.810313	50.4	0.795978	43.8	0.901946	29.5	0.88284	44.3	0.88284	49.2	0.951005	49.4	0.849473	47.5	0.88284	26.3	0.872355	46.8	0.861235	59.6	0.861235	56.9	0.837065	57.3	0.892699	30.5	0.956032	33	0.892699	39.8	0.892699	24.9	0.910595	32.1	0.939581
U89695_at	35.2	0.64131	19.7	0.795978	37.5	0.732537	18.7	0.901946	14.9	0.910595	14.7	0.715253	19.8	0.837065	14.6	0.910595	11.7	0.901946	38.6	0.810313	37.1	0.837065	10.7	0.861235	48.5	0.697453	14.3	0.849473	18.3	0.910595	35.8	0.88284	18.1	0.849473	20.3	0.837065	10.9	0.951005	13.6	0.810313	9.7	0.861235	24.6	0.67917	10.9	0.918663
U91847_s_at	378.2	0.000673	321.2	0.000266	357.2	0.004863	271.3	0.003067	357.5	0.000468	414.7	0.000673	518.6	0.000562	375.2	0.002228	461.7	0.000805	338.8	0.000805	344.7	0.05447	449.1	0.000562	353.3	0.000322	361	0.000322	482.9	0.005643	367.9	0.014937	493.4	0.021866	424.7	0.007543	502.3	0.000388	353.3	0.000388	482.7	0.000322	355.8	0.000673	503	0.000468
U94340_at	1680	0.000322	2235.6	0.000388	2480	0.000322	2190.2	0.000468	1836.1	0.000219	2077.7	0.000219	2171.8	0.000322	3247.2	0.000266	2305.3	0.000219	2784.3	0.000322	3552.7	0.000388	2687.4	0.000219	2616.8	0.000266	2284.4	0.000219	3106.9	0.000266	2702.9	0.000322	2945.2	0.000219	2527.5	0.000219	2789.2	0.000266	2079.1	0.000219	2503	0.000219	2056.9	0.000266	2562.4	0.000468
U95727_at	4485	0.000219	4808.6	0.000219	4514.1	0.000219	4244	0.000219	4632.9	0.000219	4911.3	0.000219	5658.2	0.000219	5878.1	0.000219	5036.3	0.000219	4794.8	0.000219	4704.4	0.000219	5641.6	0.000219	5563.8	0.000219	5286.2	0.000219	4410.8	0.000219	3908.7	0.000219	4438.8	0.000219	4939.7	0.000219	5308.1	0.000219	4073.9	0.000219	5467.5	0.000219	4681.8	0.000219	4889.1	0.000219
X02904cds_s_at	8005.7	0.000219	7292.5	0.000219	7161.6	0.000219	8354.3	0.000219	8776.7	0.000219	7412.7	0.000219	8758.5	0.000219	6057.9	0.000219	6865.4	0.000219	6764.4	0.000219	5170.5	0.000322	5157.7	0.000219	5205.1	0.000219	5312	0.000219	11340.3	0.000219	12388.9	0.000219	11732	0.000219	10707.9	0.000219	8745.6	0.000219	7553.6	0.000219	7256.9	0.000219	7729.9	0.000219	9460.5	0.000219
X03478cds_f_at	12.7	0.975289	18.9	0.956032	28.6	0.901946	29.2	0.918663	24.9	0.872355	13.6	0.939581	14.1	0.92617	26.4	0.951005	12.1	0.960635	33.4	0.97214	75.5	0.933135	16.9	0.94553	17.4	0.951005	14.3	0.933135	34.3	0.918663	21.7	0.956032	20.1	0.951005	16.7	0.988553	29.2	0.92617	13.6	0.933135	18.8	0.901946	16.2	0.918663	21.2	0.933135
X03518cds#3_s_at	83.7	0.749276	53.1	0.765443	108.6	0.602006	60.5	0.749276	103.3	0.541184	45.3	0.715253	40.3	0.872355	208.9	0.5	58.1	0.602006	77.6	0.67917	175.2	0.602006	78.7	0.52062	63.6	0.602006	154.8	0.397994	72.4	0.561639	114.1	0.47938	253.1	0.458816	38.9	0.88284	54.5	0.749276	209.9	0.541184	43.6	0.660442	67.2	0.52062	35.7	0.849473
X04229cds_s_at	9016.9	0.000219	8905.6	0.000219	10026.5	0.000219	9431.8	0.000219	9816.2	0.000219	10007.1	0.000219	11963.2	0.000219	4459.6	0.000219	5219.6	0.000219	5249.3	0.000219	3387	0.000219	4163.9	0.000219	4087.6	0.000219	4365.3	0.000219	8267.1	0.000219	7413.6	0.000219	6991.1	0.000219	6703.7	0.000219	7619.1	0.000219	6005.3	0.000219	6180.4	0.000219	5358.4	0.000219	7832.4	0.000219
X06377cds_at	47.1	0.781017	45.8	0.781017	45.6	0.933135	60	0.837065	38.2	0.697453	44.4	0.837065	34.8	0.849473	59	0.697453	28.1	0.88284	55.2	0.795978	88.4	0.732537	34.8	0.697453	38.5	0.810313	33.1	0.64131	47.9	0.837065	66.9	0.67917	71.7	0.765443	58.5	0.765443	53.1	0.824011	51.6	0.660442	46	0.749276	36.5	0.715253	38.7	0.872355
X06769cds_at	1098.2	0.00418	809.4	0.035163	2424.1	0.001892	2387.1	0.002228	1902.4	0.001141	2264.3	0.001602	2652.8	0.001354	2016.3	0.002617	1761.1	0.001602	1664.7	0.005643	1993.8	0.003585	1146.2	0.009985	1099.3	0.009985	1162.9	0.007543	1338.3	0.017001	1499.9	0.008689	1224.6	0.021866	848.4	0.007543	1011.8	0.024711	758.4	0.024711	994.6	0.007543	1201.3	0.003067	1326.6	0.008689
X06769cds_g_at	4150.7	0.001602	2733.6	0.004863	5881.5	0.000959	6811.8	0.001354	5814.7	0.001354	5673.9	0.001141	5771.7	0.001141	6706.5	0.001354	5907.9	0.000959	4703	0.003067	5069.4	0.001602	3507.6	0.001892	3182.3	0.002617	2906.6	0.001602	3449.5	0.005643	4372.6	0.002617	3531.1	0.004863	3470.7	0.001892	3060.7	0.005643	2362.2	0.002617	2791.3	0.002617	3774	0.001141	3834.2	0.001892
X07944exon#1-12_s_at	7388.7	0.000219	6763.6	0.000219	8933	0.000219	7994.2	0.000219	6823.7	0.000219	7132.6	0.000219	6261.6	0.000219	11275.4	0.000219	8988.5	0.000219	9948.8	0.000219	7946.9	0.000219	8594.9	0.000219	8116.2	0.000219	7815.3	0.000219	10007.2	0.000219	6281.7	0.000219	10019.5	0.000219	9048.7	0.000219	10508.5	0.000219	7954.8	0.000219	8893	0.000219	7734.5	0.000219	9031.5	0.000219
X12367cds_s_at	5802.2	0.000673	4799.4	0.000673	6744.1	0.000805	6826.3	0.000959	6342.8	0.000562	6995	0.000673	8270.9	0.000673	2330	0.003585	3314	0.000805	3550.7	0.002617	1895.2	0.011447	2528.4	0.001602	2445.9	0.001602	2946.6	0.001141	14898.4	0.000322	8606.6	0.000388	13623.1	0.000322	12904.8	0.000322	12341.6	0.000388	11204	0.000388	10391.2	0.000388	10304.9	0.000322	12807.6	0.000322
X12554cds_s_at	1030.7	0.043968	977.4	0.05447	979.1	0.081337	1154.7	0.107301	890.4	0.05447	880.9	0.05447	876	0.081337	843.6	0.138765	647.4	0.089405	775	0.127645	815.1	0.150527	689.7	0.060419	684.3	0.066865	636.3	0.060419	1202.1	0.066865	772.7	0.07383	1101.5	0.05447	985.8	0.060419	817.1	0.098054	928.9	0.031336	851.3	0.05447	866.4	0.024711	900.6	0.066865
X13933_s_at	21548	0.000219	20474.4	0.000219	20910.6	0.000219	25716.7	0.000219	18548.6	0.000219	16114	0.000219	10999.3	0.000219	25832.8	0.000219	20786.3	0.000219	23874.2	0.000219	21777.7	0.000219	17249	0.000219	17221.8	0.000219	18305.9	0.000219	20700	0.000219	10916.1	0.000219	21649.3	0.000219	22209.5	0.000219	18232.1	0.000219	18812.6	0.000219	18016.1	0.000219	14862.5	0.000219	15812.2	0.000219
X14319cds_at	103	0.602006	20.1	0.781017	23	0.732537	35.8	0.732537	9.9	0.901946	21.2	0.660442	35.5	0.602006	125.5	0.541184	29.2	0.732537	89.2	0.697453	84.2	0.749276	45.2	0.67917	19	0.715253	41.5	0.47938	111.5	0.541184	19.4	0.910595	15.9	0.749276	117.9	0.52062	91.4	0.35869	14.9	0.697453	47.5	0.5	39.6	0.418069	22.8	0.64131
X14319cds_g_at	45.9	0.910595	43.2	0.933135	86	0.749276	234.4	0.660442	52.3	0.837065	29.9	0.892699	45	0.861235	97.9	0.749276	86.5	0.67917	91.3	0.861235	131.7	0.810313	57.6	0.67917	58.2	0.861235	39.9	0.824011	87.2	0.849473	43.4	0.861235	85.7	0.810313	53.9	0.715253	53.7	0.824011	54.4	0.67917	44.5	0.715253	44.6	0.67917	60.2	0.697453
X15143cds_at	7	0.837065	13.6	0.824011	10.7	0.795978	14.2	0.933135	11.2	0.765443	8.4	0.795978	9.3	0.872355	28.1	0.602006	12.7	0.824011	30.8	0.765443	21.5	0.849473	20.2	0.621816	6.6	0.861235	11.4	0.697453	18.8	0.749276	25.8	0.660442	8	0.837065	16.7	0.67917	17.4	0.781017	11.2	0.749276	20.2	0.67917	9.8	0.67917	10.6	0.715253
X15143cds_g_at	75.3	0.35869	13.5	0.438361	9	0.541184	16.9	0.660442	33	0.438361	9.9	0.621816	8.3	0.660442	79.5	0.32083	17.7	0.47938	12.9	0.64131	13.2	0.715253	36.8	0.418069	41.1	0.47938	43.3	0.339558	48.8	0.218983	67.4	0.302547	41.9	0.418069	66.5	0.250724	73	0.32083	22.8	0.47938	54.2	0.339558	66.9	0.175989	23.6	0.32083
X15705cds_at	444.9	0.001354	371.2	0.002228	440.1	0.001354	557.6	0.001354	462.2	0.001141	569.9	0.000322	571.8	0.000388	233.4	0.003585	361.2	0.002617	236.6	0.007543	310.6	0.011447	289.2	0.003585	313.2	0.003067	313.5	0.002228	475.2	0.001141	328.3	0.003585	398.7	0.001602	490.6	0.001354	412.9	0.003585	382.2	0.001602	432.6	0.001141	406.6	0.000959	499.5	0.000673
X16058cds_s_at	10.9	0.991311	10.1	0.993468	12	0.985063	24.8	0.986908	36.9	0.956032	12.9	0.983	12	0.968664	31.4	0.985063	11.8	0.990015	27.6	0.988553	41.4	0.964837	8.2	0.998398	15.7	0.99582	12.1	0.983	22.4	0.97214	18.7	0.968664	57.3	0.918663	19.5	0.986908	26.4	0.964837	11.8	0.991311	9.2	0.996933	10.3	0.991311	8	0.994357
X17163cds_s_at	788.2	0.009985	851.1	0.009985	1085	0.014937	1169.9	0.013092	738.9	0.001892	888.6	0.001602	950.4	0.002617	907.7	0.007543	864.8	0.007543	770.5	0.039365	696.3	0.060419	769.4	0.003585	689.2	0.014937	580	0.001354	976.7	0.019304	831.8	0.031336	863.6	0.014937	1046.2	0.02786	845.3	0.009985	883.9	0.00418	845.5	0.005643	804.9	0.004863	1225.5	0.00418
X51615_at	2.8	0.837065	0.4	0.951005	2.9	0.88284	3.9	0.995137	14.6	0.749276	7.9	0.218983	0.4	0.64131	3.5	0.458816	0.5	0.996933	3	0.997772	44.6	0.824011	0.2	0.956032	0.2	0.997383	6.6	0.602006	1.5	0.92617	10.4	0.660442	1.5	0.5	0.7	0.94553	2.8	0.67917	0.2	0.926204	0.1	0.933135	0.4	0.999327	8.2	0.541191
X51615_g_at	136.9	0.175989	148.4	0.175989	221	0.089405	190.6	0.302547	205.6	0.081337	187.3	0.081337	218.4	0.066865	137.6	0.204022	96.6	0.32083	172.5	0.397994	221.5	0.175989	137.1	0.234557	168	0.204022	152.6	0.127645	169	0.204022	224.2	0.204022	193.4	0.089405	126.3	0.204022	199	0.127645	168.3	0.175989	135	0.138765	147.3	0.089405	175.4	0.138765
X52196cds_at	221.8	0.67917	96.4	0.749276	128.8	0.765443	149.8	0.810313	203.9	0.697453	243	0.64131	97.6	0.660442	141.6	0.749276	80.2	0.795978	155.2	0.795978	93.8	0.872355	89.8	0.861235	116.2	0.765443	101.1	0.602006	131.2	0.732537	162	0.765443	294.4	0.602006	156.4	0.697453	142.9	0.810313	126.3	0.732537	85.7	0.795978	80	0.765443	118.7	0.732537
X52498cds_at	56	0.824011	57.2	0.861235	53.6	0.901946	63	0.901946	44.8	0.861235	53	0.837065	45	0.901946	45.7	0.92617	40.1	0.88284	61	0.918663	58.3	0.951005	36.8	0.872355	34.2	0.918663	21.2	0.956032	54.4	0.88284	49.8	0.933135	57.5	0.88284	53.8	0.892699	48.6	0.88284	46.3	0.861235	31.2	0.918663	44.5	0.795978	41.6	0.849473
X53363cds_s_at	4577.9	0.000219	4168	0.000219	4980.2	0.000219	5530.5	0.000219	4718.2	0.000219	5998.9	0.000219	5842.3	0.000219	4691.2	0.000219	4671.2	0.000219	4453.3	0.000219	4488.2	0.000219	6020.7	0.000219	4784.8	0.000219	4636.6	0.000219	4228.5	0.000219	3939.8	0.000219	4479.1	0.000219	5125	0.000219	5155.1	0.000219	4946.2	0.000219	5335.4	0.000219	3893.8	0.000219	4975.4	0.000219
X53428cds_s_at	837.1	0.001354	586.7	0.002228	817.1	0.002228	839.9	0.003067	878.8	0.001141	741.9	0.001602	637.8	0.001892	1458.8	0.000805	1254.3	0.000673	768.4	0.002617	839.3	0.001892	877.7	0.001602	701.5	0.001892	902.1	0.000959	749.9	0.002228	863.4	0.002224	662.6	0.003585	992.2	0.001354	949.3	0.001141	941.9	0.001354	1017.7	0.000959	651.3	0.001892	709.2	0.001892
X54081mRNA_i_at	16315.9	0.000488	12310.2	0.000488	14422	0.000488	14062.2	0.000488	13581.1	0.000488	12598.7	0.000488	12413.6	0.000488	15500	0.000488	12518.1	0.000488	12696.2	0.000488	14874.5	0.000488	13381.3	0.000488	12061.1	0.000488	12495.2	0.000488	13764.2	0.000488	14543.5	0.000488	15601.2	0.000488	16482.7	0.000488	11946.8	0.000488	12857.7	0.000488	11579.4	0.000488	10924	0.000488	12688.6	0.000488
X54419cds_at	45.4	0.561639	106.8	0.541184	48.8	0.660442	300.5	0.438361	134	0.418069	66.6	0.561639	121.6	0.418069	58.8	0.749276	39.4	0.67917	198.7	0.418069	163.7	0.5	95	0.47938	48.1	0.561639	159.3	0.438361	72.5	0.581931	262.1	0.438361	43.4	0.621816	64.5	0.458816	80.6	0.418069	147.6	0.397994	34.6	0.5	81.4	0.52062	270.6	0.438361
X54686cds_at	1460.6	0.000468	1084.9	0.001354	2036	0.000266	2352.1	0.000219	1436.4	0.000322	1535.8	0.000266	1875.4	0.000266	2350	0.000322	2534.9	0.000388	1934.6	0.000266	2256.7	0.000219	1390.5	0.011447	1595.5	0.000673	1440.9	0.000562	1822.3	0.000562	1662.1	0.000562	2043.2	0.000959	1711.5	0.000562	1177.3	0.000468	1139.5	0.000805	1013.8	0.000322	1250.5	0.000322	1354.8	0.000959
X57988mRNA_s_at	538.2	0.001602	510	0.001354	543.6	0.001354	580	0.009985	532.3	0.002228	571.9	0.000673	710	0.000266	485.5	0.019304	349	0.002617	520.1	0.014937	416.9	0.019304	421.8	0.002228	409.6	0.003067	359.6	0.003067	651.5	0.006532	519	0.017001	561.6	0.013092	461.7	0.019304	399.5	0.002617	418.8	0.006532	334.9	0.002228	400.7	0.000805	525.2	0.00418
X59051cds_s_at	55972.4	0.000219	45973.8	0.000219	48628.4	0.000219	65932.1	0.000219	53132.4	0.000219	41426.5	0.000219	41865.6	0.000219	68338	0.000219	49237.9	0.000219	51916.4	0.000219	66423.9	0.000219	45726.5	0.000219	44551.1	0.000219	44752.7	0.000219	56787.9	0.000219	64904.2	0.000219	59059	0.000219	49939.6	0.000219	42910	0.000219	43418	0.000219	39975.7	0.000219	43278.9	0.000219	40734.5	0.000219
X59290mRNA_at	90.2	0.602006	78.2	0.581931	63.1	0.795978	106.4	0.732537	68.9	0.715253	75.1	0.621816	49.5	0.67917	83.4	0.732537	156.3	0.64131	65	0.810313	98.5	0.781017	57.5	0.715253	74.7	0.732537	50.3	0.67917	67.2	0.67917	68.6	0.749276	70.1	0.660442	147	0.602006	74.9	0.64131	178	0.561639	204.4	0.602006	60.6	0.621816	210.5	0.64131
X60767mRNA_s_at	557.4	0.000805	564.4	0.001602	662.1	0.001354	664.9	0.002228	400	0.001602	499.9	0.001602	630	0.000959	190.4	0.218983	175.2	0.089405	179.9	0.339558	120.6	0.458816	153.8	0.060419	200.6	0.05447	133.3	0.07383	266.3	0.05447	220.4	0.031336	201.7	0.250724	264.8	0.060419	262.3	0.021866	214.4	0.043968	216.2	0.019304	326	0.001602	293.9	0.008689
X62086mRNA_s_at	686.7	0.218983	748.3	0.250724	491.3	0.418069	628.3	0.397994	634.7	0.218983	534.3	0.35869	395.7	0.35869	937.4	0.234557	626.8	0.162935	864.4	0.250724	1023.8	0.234557	672.8	0.218983	693.2	0.218983	542	0.189687	944.7	0.284747	894.2	0.339558	700.7	0.267463	773.9	0.284747	744.1	0.284747	761.4	0.218983	519.3	0.250724	252.7	0.5	565.8	0.438361
X63410cds_f_at	93.9	0.250724	21.8	0.418069	105.4	0.35869	94.2	0.378184	6.3	0.64131	18.7	0.458816	34.1	0.218983	24	0.52062	19.9	0.418069	47.5	0.418069	99	0.418069	60.4	0.234557	20.5	0.418069	20.4	0.52062	30.2	0.378184	32.4	0.284747	27.6	0.438361	23.4	0.47938	10.2	0.458816	27.2	0.458816	45.1	0.267463	54.7	0.234557	40.3	0.438361
X63594cds_at	701.5	0.031336	885.3	0.017001	1108.2	0.017001	1025.8	0.039365	1116.8	0.014937	1107.6	0.004863	1273.3	0.003585	924.8	0.05447	1135.1	0.001602	1333.4	0.005643	988	0.089405	945.2	0.014937	895.6	0.013092	901	0.003585	1439.5	0.008689	1347.8	0.021866	1145.7	0.02786	921.1	0.006532	1122.6	0.009985	1133.7	0.009985	973.9	0.00418	925.7	0.011447	1141	0.006532
X63594cds_g_at	727.5	0.002617	774.5	0.002617	1114.5	0.001892	804.9	0.002617	794.8	0.002228	1005.5	0.001602	1128.3	0.000805	971.1	0.002228	1448.3	0.000388	1382.3	0.001602	689.3	0.00418	833.3	0.001602	819	0.002228	1073.2	0.000959	1182.2	0.001892	1099.3	0.002228	819.3	0.003585	863.4	0.003067	1033.4	0.001602	930.9	0.001354	1036.7	0.001354	764.9	0.001892	1025	0.001354
X63722cds_s_at	442.2	0.007543	546.4	0.009985	520	0.011447	598.8	0.013092	514.1	0.002617	467	0.006532	449.6	0.003585	827.9	0.00418	1498.4	0.000266	1401.3	0.000673	593.5	0.014937	405.1	0.013092	636.6	0.007543	603.2	0.001602	1638	0.000805	1302.3	0.000805	1393.6	0.000805	841.4	0.000673	1118.2	0.001141	743.2	0.000673	552.8	0.001354	329	0.007543	980.4	0.000673
X64401cds_s_at	590.4	0.098054	554.7	0.107301	638.8	0.07383	756	0.07383	492.9	0.138765	637.4	0.05447	507.2	0.107301	862.4	0.060419	415.7	0.127645	699.2	0.162935	506.8	0.150527	445.8	0.11716	595.8	0.11716	449.7	0.081337	902.6	0.089405	834.8	0.098054	811	0.081337	587.1	0.162935	730.7	0.098054	566	0.060419	490	0.089405	496.5	0.07383	606.8	0.107301
X64827cds_s_at	14	0.837065	15	0.715253	18.2	0.765443	20.5	0.892699	15.2	0.660442	12.2	0.697453	10.1	0.795978	17.4	0.781017	13.2	0.732537	23.9	0.749276	35.4	0.861235	12.2	0.749276	17	0.621816	11.4	0.765443	22.2	0.732537	21.2	0.715253	18.8	0.849473	28	0.660442	15	0.872355	10.8	0.67917	9.9	0.872355	10.6	0.765443	14.2	0.697453
X65083cds_at	28	0.541184	34.2	0.339558	54.1	0.267463	53.3	0.150527	90.1	0.019304	11.7	0.204022	72.5	0.014937	15.7	0.64131	19.7	0.284747	19.8	0.67917	88.3	0.397994	27.7	0.32083	33.2	0.32083	25	0.418069	72.7	0.060419	57.5	0.204022	8.4	0.715253	2.4	0.910595	28.2	0.458816	30.4	0.267463	14.6	0.458816	16.4	0.541184	44.6	0.043968
X65190mRNA_s_at	120.9	0.438361	638.9	0.32083	189.5	0.378184	409.7	0.418069	150.6	0.418069	130.8	0.397994	125.9	0.458816	200.4	0.378184	111.4	0.397994	226	0.339558	251.5	0.378184	133.6	0.32083	846.5	0.234557	428.1	0.302547	569.4	0.35869	776	0.339558	185.4	0.35869	155.5	0.397994	136.7	0.5	334.8	0.32083	88.8	0.458816	97.9	0.378184	590.2	0.397994
X68041cds_s_at	54.6	0.901946	53.6	0.910595	90.1	0.810313	64.3	0.956032	61.2	0.824011	96	0.715253	91.4	0.67917	62.2	0.951005	47.5	0.861235	80	0.94553	126.2	0.951005	48.8	0.901946	40.1	0.951005	40.6	0.837065	120	0.765443	131.1	0.715253	401.5	0.47938	311.7	0.458816	258.4	0.458816	229.5	0.458816	130.1	0.47938	197.1	0.438361	330.5	0.339558
X72758mRNA_at	7.8	0.939581	9.6	0.92617	12.2	0.910595	15.7	0.939581	13.7	0.892699	10.1	0.910595	5.4	0.910595	12	0.918663	8.6	0.901946	22.7	0.872355	25.4	0.939581	5.3	0.892699	15.3	0.810313	4.7	0.92617	20.6	0.872355	10.9	0.918663	32.9	0.849473	10.6	0.910595	17.8	0.837065	10.8	0.837065	6.8	0.901946	5.3	0.88284	13	0.849473
X74565cds_at	270.2	0.218983	290.8	0.150527	338.4	0.02786	330.3	0.250724	301.7	0.066865	287.7	0.07383	275.9	0.039365	236.2	0.284747	256.9	0.035163	434.7	0.150527	292.1	0.397994	235.7	0.05447	251.7	0.175989	200.2	0.098054	367.5	0.081337	84.2	0.541184	434.7	0.039365	293.3	0.021866	384.7	0.019304	405.1	0.024711	349.1	0.021866	268.7	0.021866	344	0.017001
X74565cds_g_at	597.9	0.035163	595.4	0.024711	726	0.019304	1066.7	0.048995	574.4	0.017001	712	0.008689	740	0.013092	615.5	0.031336	639.7	0.013092	561.2	0.048995	637	0.024711	563.9	0.011447	539.6	0.017001	540.9	0.011447	824.1	0.017001	558.3	0.031336	768	0.021866	701.9	0.011447	824.7	0.008689	687.2	0.007543	578.7	0.008689	552	0.013092	828.3	0.008689
X74917gene_at	33.7	0.339558	47.8	0.218983	34.8	0.581931	31.5	0.697453	10	0.824011	44.6	0.162935	64.9	0.07383	62.4	0.127645	11.7	0.52062	75.6	0.5	25	0.94553	7	0.715253	40.7	0.339558	14.7	0.621816	81.8	0.107301	34.3	0.795978	85.2	0.602006	39.9	0.302547	32.5	0.5	49	0.284747	11.1	0.715253	8	0.795978	37.9	0.234557
X77117exon#1-3_at	571.7	0.162935	413.2	0.234557	541.6	0.218983	281.5	0.32083	386.7	0.267463	428	0.267463	324.8	0.284747	709	0.234557	313.7	0.234557	685.3	0.250724	384.1	0.284747	518.4	0.175989	604.4	0.150527	403.4	0.218983	706.7	0.250724	221.7	0.284747	589.5	0.234557	486.8	0.218983	266.7	0.339558	151.4	0.35869	444.6	0.162935	422.7	0.204022	175.6	0.32083
X78848cds_f_at	5661.1	0.000388	4810	0.000388	4998	0.000562	5019.9	0.000562	6026.2	0.000388	6208.6	0.000322	7090.6	0.000322	1626.2	0.005643	3293.3	0.000959	2560.6	0.001354	1502.7	0.009985	1681.6	0.003585	1676.6	0.003067	1940.5	0.001602	4929.9	0.000388	2719.7	0.000468	4678.7	0.000805	3747.2	0.000562	3616.8	0.000959	3809.9	0.000673	2944.1	0.000959	3205.8	0.000562	3937.7	0.000673
X79081mRNA_f_at	49	0.765443	48.2	0.67917	58.4	0.849473	76.3	0.765443	54.8	0.67917	36.5	0.749276	18.6	0.892699	69.7	0.781017	42.6	0.749276	68.1	0.810313	46.8	0.861235	12.9	0.849473	42.9	0.732537	20.3	0.810313	48	0.765443	60.1	0.697453	54.4	0.715253	42.9	0.781017	43.1	0.795978	42	0.824011	26.8	0.88284	26.7	0.795978	14	0.892699
X82021cds_at	3857.1	0.000219	3503.2	0.000219	3553.9	0.000219	4268.9	0.000219	3743.5	0.000219	3600.4	0.000219	3969.1	0.000219	4964.9	0.000219	4507.6	0.000219	4389	0.000219	4287.2	0.000219	4084.9	0.000219	3964.8	0.000219	4091.5	0.000219	4599.4	0.000219	3305.8	0.000219	4277	0.000219	4385.3	0.000219	3984.7	0.000219	4161.6	0.000219	3894.4	0.000219	3649.4	0.000219	4084.1	0.000219
X83094cds_at	218.8	0.378184	226.2	0.32083	312.8	0.35869	383.8	0.339558	225.4	0.35869	248.7	0.378184	279.4	0.302547	375	0.32083	433.7	0.189687	600.1	0.302547	518.5	0.339558	404.5	0.284747	366	0.234557	369.1	0.234557	383.6	0.339558	209.1	0.438361	537.9	0.32083	579	0.138765	385.5	0.35869	469.6	0.218983	334.4	0.234557	249.4	0.250724	480.3	0.250724
X83671cds_i_at	901.7	0.347443	605.5	0.318935	472.3	0.5	885.6	0.437665	713.3	0.437665	453.8	0.437665	415.2	0.623158	861	0.376842	791.4	0.376842	789.3	0.468736	1029.9	0.468736	830.5	0.318935	732.6	0.347443	745	0.29146	726.4	0.468736	722.7	0.437665	738.9	0.5	799.6	0.406973	619	0.5	576.5	0.406973	506.1	0.376842	494.2	0.376842	440.3	0.5
X83671cds_r_at	98	0.669922	127.4	0.70459	75.3	0.769043	122.1	0.737793	128.6	0.737793	34.3	0.70459	92.8	0.669922	186.8	0.480469	142.8	0.596191	271.9	0.441895	191.9	0.558105	218.3	0.596191	148	0.403809	174.4	0.519531	164	0.519531	312.3	0.403809	131.2	0.519531	128.5	0.633789	138.7	0.596191	128.3	0.70459	109.8	0.769043	109.6	0.519531	93.7	0.70459
X83867cds_s_at	449.3	0.002617	435	0.003585	272.3	0.014937	486.1	0.009985	387.3	0.003585	416.2	0.001892	458.1	0.001141	801.7	0.000959	701.9	0.000388	616.9	0.001892	587.4	0.001354	768.2	0.000388	689.8	0.000673	632.3	0.000805	645.6	0.000959	571.1	0.002617	698.9	0.000805	579.1	0.000673	651.4	0.001602	471.5	0.000805	418.2	0.000805	385.2	0.001354	610.3	0.000959
X90642mRNA_at	388.5	0.066865	469.1	0.05447	569.1	0.127645	626.3	0.127645	579	0.048995	489.2	0.066865	456	0.11716	769	0.02786	734.9	0.024711	534.2	0.089405	524.7	0.089405	479.2	0.07383	390.7	0.081337	460.7	0.066865	604.9	0.05447	650.8	0.043968	400	0.048995	528.8	0.039365	491.5	0.107301	508.1	0.060419	576	0.048995	569.5	0.031336	521.3	0.066865
X93591cds_at	916.9	0.000388	1038.3	0.001141	1163.1	0.000673	1229.7	0.001141	940.8	0.001602	1076.3	0.000673	1002.3	0.000388	879.5	0.000562	924.6	0.000388	959.1	0.001141	948.2	0.00418	948.7	0.000219	957.4	0.000673	953.8	0.000219	1064.8	0.002228	1064.6	0.000673	1203.3	0.001141	979.4	0.000562	1256	0.000388	1090.1	0.000468	998.7	0.000322	1094.7	0.000322	1148.6	0.000388
X94185cds_s_at	1730.9	0.003067	1515.9	0.00418	2118.3	0.003585	2566.1	0.00418	2223.8	0.013092	2827.3	0.000805	2659.4	0.000959	1505.1	0.011447	1757.5	0.00418	1637.4	0.008689	1723.2	0.009985	2007.6	0.002228	1628.8	0.00418	1673.8	0.003585	1487.5	0.017001	1446.9	0.02786	1830.1	0.007543	1463.9	0.009985	1704.4	0.008689	2029.2	0.003067	1686.2	0.00418	1615.7	0.003585	2084.6	0.005643
X96488cds_at	192	0.107301	170.7	0.204022	284.6	0.138765	281.5	0.234557	160.9	0.175989	263.4	0.234557	136.2	0.284747	174.5	0.35869	130	0.218983	193.3	0.284747	202.4	0.35869	146.3	0.081337	176.1	0.189687	172.1	0.127645	186.6	0.267463	220.2	0.267463	201.5	0.162935	218.6	0.162935	185.6	0.175989	172.5	0.107301	187.6	0.11716	165.6	0.175989	188.1	0.138765
X98490cds_at	453.3	0.003585	317.4	0.014937	459.6	0.003585	484.1	0.021866	409.1	0.004863	464.6	0.003067	545.3	0.002228	287.4	0.039365	257.2	0.017001	253.8	0.060419	288	0.204022	302.4	0.007543	264	0.019304	244.9	0.024711	334.2	0.019304	401	0.014937	387.2	0.019304	344.7	0.011447	439.4	0.008689	357.9	0.005643	402.8	0.002617	465	0.001892	518.7	0.004863
Y00156cds_f_at	56.9	0.5	54.6	0.732537	107.8	0.602006	55.2	0.749276	121.5	0.581931	82.8	0.541184	95.3	0.581931	117.5	0.602006	82.9	0.581931	233.6	0.397994	80.9	0.67917	81.8	0.458816	50.3	0.621816	40.7	0.602006	71.4	0.64131	172.3	0.541184	200.1	0.602006	161.1	0.397994	115.4	0.561639	107.2	0.47938	145.8	0.47938	122	0.541184	84.3	0.52062
Y00396mRNA_at	441.3	0.066865	325.4	0.11716	476.8	0.11716	579.8	0.127645	440.4	0.043968	449.2	0.089405	579.6	0.019304	1061.1	0.007543	1043.2	0.00418	1062	0.006532	568.2	0.031336	976.2	0.00418	1016.2	0.003067	871.5	0.006532	1022.2	0.009985	811.4	0.014937	704.1	0.060419	774.8	0.024711	1155.2	0.005643	1301.5	0.002617	1393.2	0.001602	894.8	0.003067	949.8	0.003585
Y00396mRNA_g_at	530.6	0.001354	669.4	0.000959	602.3	0.000388	679.4	0.000468	614.7	0.000562	765.4	0.000805	839	0.000266	1057.8	0.000322	1201.4	0.000322	1016.8	0.000266	840	0.000562	1191.4	0.000266	1207.4	0.000388	1136.9	0.000388	921.6	0.000266	954.5	0.000562	653.2	0.000322	865.4	0.000673	1426.5	0.000266	1088	0.000322	1536.3	0.000266	1395.2	0.000219	1383.6	0.000266
Y07534cds_s_at	204	0.52062	234.8	0.581931	218.5	0.67917	239.1	0.824011	211	0.541184	174.7	0.715253	165.4	0.715253	212.9	0.732537	191.8	0.47938	218.8	0.749276	245.2	0.765443	174.1	0.581931	195.6	0.67917	145	0.67917	210.6	0.715253	204.9	0.715253	265.2	0.621816	186.7	0.660442	159.6	0.697453	137.4	0.715253	137.7	0.64131	137.6	0.660442	147.1	0.749276
Y09332cds_s_at	8284.9	0.000388	9451.6	0.000388	11261	0.000388	11045.3	0.000388	9276.8	0.000468	8426.2	0.000388	10355.7	0.000388	12676.6	0.000388	9952.6	0.000388	11102	0.000388	12957.6	0.000468	12243.3	0.000388	10572.2	0.000388	9605.5	0.000388	9098.8	0.000468	9960.4	0.000468	10346.8	0.000468	8844.6	0.000468	8559.6	0.000468	6982.9	0.000468	8369	0.000388	6808.2	0.000388	7681.9	0.000388
Y10019cds_at	64.2	0.660442	60.7	0.67917	42.8	0.872355	89.1	0.660442	86.2	0.438361	66.8	0.561639	50.5	0.5	175.2	0.189687	41.2	0.732537	107.9	0.52062	88.4	0.52062	219.4	0.11716	124.7	0.267463	94.7	0.32083	130	0.32083	387.1	0.066865	378.3	0.138765	75.3	0.418069	282.8	0.138765	333.6	0.07383	253.4	0.066865	285.9	0.02786	241.8	0.189687
Y12517cds_at	827.1	0.003067	847.1	0.002228	763.1	0.008689	868.4	0.005643	961.6	0.004863	888.8	0.001602	1070.1	0.002228	886.8	0.003585	718.2	0.003585	742	0.006532	897	0.019304	750.8	0.003067	750.1	0.003585	651	0.003067	872	0.007543	782.3	0.005643	713.8	0.007543	502.2	0.007543	721.2	0.00418	619.7	0.003585	700.1	0.002617	562	0.003067	826.6	0.00418
Y13148cds_at	197.1	0.081337	229	0.024711	273.6	0.02786	320.9	0.066865	182.7	0.043968	195.7	0.127645	204.9	0.017001	331.9	0.02786	217.2	0.024711	242.5	0.138765	264.8	0.066865	161.4	0.081337	162.1	0.014937	153.1	0.039365	288.2	0.043968	274	0.081337	305.1	0.031336	240.9	0.017001	226.3	0.048995	150	0.048995	238.8	0.02786	160.5	0.02786	254.4	0.014937
Y13336cds_at	6144.5	0.000468	6033.1	0.000388	6237	0.000673	7071.7	0.000673	7122.5	0.000468	5748.3	0.000468	6579.9	0.000673	8252.1	0.000388	6239.4	0.000388	6715.7	0.000468	7919	0.000562	6293.1	0.000388	6275.6	0.000468	6236.4	0.000388	6677.8	0.000673	7284.4	0.000562	7830.6	0.000388	6617.2	0.000468	6562.2	0.000468	5935.7	0.000388	5701.1	0.000468	6303.3	0.000388	6790.6	0.000562
Y13336cds_g_at	11171	0.000219	11145.8	0.000219	10568.9	0.000219	13154.7	0.000219	11857.7	0.000219	9951.6	0.000219	11085.8	0.000219	14023.1	0.000219	10566.8	0.000219	11896.8	0.000219	13707.7	0.000219	10862.6	0.000219	11233.3	0.000219	10498.1	0.000219	12561.8	0.000219	13037.5	0.000219	13344.5	0.000219	12057.5	0.000219	12432.4	0.000219	10713.4	0.000219	10603.5	0.000219	12086.2	0.000219	11879.4	0.000219
Z19552cds_at	358.8	0.07383	354.9	0.066865	319.2	0.05447	210.8	0.189687	285.3	0.081337	345.5	0.024711	433.2	0.039365	181.5	0.284747	115.5	0.32083	181.4	0.175989	211	0.32083	115.2	0.339558	132.7	0.218983	141.5	0.218983	222.2	0.302547	206.5	0.32083	137.7	0.218983	130.1	0.339558	143.7	0.339558	146.3	0.204022	98.3	0.284747	138.5	0.218983	183.4	0.204022
AA108277_at	2098.5	0.000388	3063.3	0.000388	2185	0.000219	1899.8	0.000673	1969.3	0.000219	2645.4	0.000266	3394.1	0.000266	3168.4	0.000388	3270.6	0.000219	2943.7	0.000673	2382	0.000673	4279.1	0.000388	3398.9	0.000266	2752	0.000673	2844.2	0.000388	2943.3	0.000673	3055.4	0.000673	2856.4	0.000673	3194.8	0.000388	2160.5	0.000322	3175.3	0.000219	2510.3	0.000322	2967.9	0.000266
AA108308_s_at	1175.7	0.039365	1252.4	0.048995	1080.2	0.11716	1287.2	0.11716	1189.5	0.048995	988.4	0.048995	1144.7	0.043968	1379.6	0.031336	1024.8	0.035163	1377.6	0.07383	1404	0.098054	909	0.031336	1120	0.039365	1078.2	0.031336	1583.8	0.039365	1593.4	0.05447	1564.6	0.066865	1379.6	0.039365	1210.3	0.066865	1071	0.081337	1055.8	0.031336	833.1	0.048995	1391.1	0.048995
AA108308_i_at	5.7	0.987079	5.8	0.982268	5.9	0.987079	7.8	0.982268	5.7	0.984836	4	0.990717	4.7	0.984836	8.9	0.989028	5.5	0.972234	12.2	0.989028	19.7	0.990717	5.2	0.979337	4.9	0.984836	4	0.984836	7.3	0.987079	8	0.990717	8.4	0.993425	6.8	0.990717	6.1	0.982268	4.3	0.989028	3.7	0.979337	3.5	0.992173	4.9	0.982268
AA684537_at	2048.6	0.00418	1355.1	0.011447	1737.6	0.009985	1587.5	0.009985	1612.8	0.003585	1711.6	0.005643	2038.4	0.004863	2581.3	0.00418	1765.8	0.004863	2020.1	0.003585	2262.2	0.006532	2146.4	0.002617	1975.7	0.003585	1945.8	0.00418	1656.9	0.011447	1873.1	0.009985	1708.5	0.014937	1991.8	0.007543	1697.6	0.006532	1658.3	0.003585	2033.1	0.004863	1941.5	0.003067	2037.1	0.008689
AA684929_f_at	912.8	0.024711	757.6	0.035163	858.4	0.07383	1052.9	0.060419	929.9	0.021866	789.4	0.031336	720.2	0.107301	893.9	0.05447	756.9	0.043968	926.6	0.07383	715.8	0.150527	642.8	0.043968	816.7	0.043968	590	0.035163	939.8	0.066865	585.6	0.11716	950.2	0.107301	870.7	0.043968	679.6	0.07383	667.7	0.039365	584.7	0.048995	595.5	0.060419	758.9	0.05447
AA684960_f_at	594.4	0.250724	702.5	0.218983	591.1	0.339558	876.1	0.339558	608.9	0.32083	533.6	0.302547	644.4	0.267463	782.5	0.204022	586.8	0.204022	724.2	0.218983	758.1	0.267463	540.8	0.234557	599.1	0.234557	506.9	0.162935	661.4	0.302547	597.1	0.284747	624.4	0.378184	798.3	0.204022	577.3	0.302547	494	0.284747	462.8	0.234557	275.6	0.35869	605.8	0.284747
AA684963_at	2250.2	0.000388	1633.7	0.001141	2429.9	0.000805	2395.8	0.000562	1928.4	0.000322	1842.7	0.000562	1776.6	0.000805	1766.6	0.001354	1518.6	0.000388	1465.9	0.004863	1777.6	0.007543	1305.8	0.001141	1236.6	0.001141	1445.8	0.000468	1676	0.001354	1163.3	0.003067	1121.4	0.004863	1357.2	0.001141	1401.4	0.001354	1296.1	0.000468	1306.5	0.000562	1321	0.000562	1546	0.000673
AA685112_at	2344.5	0.000266	2242.3	0.000388	2331.4	0.000388	2699.1	0.000322	2541.4	0.000219	2462.3	0.000219	2862	0.000266	2453.6	0.000388	2122.8	0.000322	2362.5	0.000322	1896.4	0.000959	2525.3	0.000266	2426.1	0.000322	2374.1	0.000266	2137.4	0.000468	1202.4	0.000805	2030.7	0.000468	2239.7	0.000266	1986.8	0.000266	2000.7	0.000322	2092.1	0.000266	1972.4	0.000322	2127.1	0.000266
AA685152_r_at	442.7	0.001953	363.5	0.000732	240.6	0.005859	251.6	0.000244	370.1	0.000244	292.4	0.000244	215.5	0.00293	356.2	0.010742	260	0.000244	267	0.001953	248	0.046143	258.4	0.000244	251.3	0.001953	225	0.000244	205.5	0.046143	143.9	0.056152	242.8	0.037598	283.2	0.000732	243.1	0.005859	279.6	0.000244	273.5	0.00415	183	0.00293	173.6	0.005859
AA685376_f_at	83.8	0.715253	95.8	0.67917	128.1	0.621816	303.6	0.561639	164.7	0.541184	146.4	0.581931	141.2	0.541184	250.6	0.52062	225.5	0.52062	209.4	0.561639	267.3	0.52062	81.3	0.581931	131.7	0.64131	240.4	0.541184	135.8	0.602006	78.4	0.660442	133.9	0.541184	96	0.621816	92.3	0.715253	86.3	0.602006	81.7	0.581931	202.5	0.378184	171.6	0.52062
AA685876_at	960.3	0.07383	991.9	0.07383	889	0.127645	1037.3	0.189687	963.3	0.07383	972.4	0.066865	1033.5	0.048995	1236.1	0.098054	1034.7	0.11716	945.4	0.218983	916	0.32083	995.1	0.066865	975.6	0.07383	692.4	0.127645	985.2	0.204022	729.7	0.204022	1101.4	0.150527	780.5	0.234557	924.5	0.175989	795.3	0.162935	726.6	0.107301	659.2	0.189687	802.4	0.175989
AA685903_at	4681.1	0.000219	4985.1	0.000219	4912.5	0.000219	4865.1	0.000219	4778.5	0.000219	5744.4	0.000219	7136.2	0.000219	4586.3	0.000219	4484.7	0.000219	4259.7	0.000219	3864.9	0.000219	5455	0.000219	5117.2	0.000219	4557.9	0.000219	4657.1	0.000219	2103.1	0.000219	4573.3	0.000219	4147.9	0.000219	5141	0.000219	4481.4	0.000219	4724.1	0.000219	3824.6	0.000219	4833.3	0.000219
AA686031_at	933.1	0.001354	949.6	0.000805	868.3	0.001892	799.5	0.003067	888.4	0.001141	1144.4	0.001141	1393.9	0.000673	845.1	0.003067	831.2	0.000959	787	0.00418	801.3	0.008689	1180.1	0.000805	1067.4	0.001141	936.5	0.000805	837.5	0.003067	431.4	0.008689	821.5	0.004863	710.9	0.004863	840.9	0.002617	645	0.003585	777.4	0.001354	686.1	0.001602	864.7	0.001602
AA686579_at	1172.5	0.000266	814.8	0.000219	1066	0.000266	843.7	0.000388	957	0.000388	1645.9	0.000219	1875.7	0.000219	1066.9	0.000266	1167.2	0.000219	852.7	0.000562	644.2	0.000959	1539.6	0.000219	1472.5	0.000219	1316	0.000219	886.6	0.000266	488.2	0.000388	973	0.000266	858.8	0.000266	1332.7	0.000266	1192.9	0.000219	1406.9	0.000219	1305.5	0.000219	1678.3	0.000219
AA686870_i_at	331.4	0.171387	210.8	0.149658	250.5	0.149658	292.9	0.19458	177.2	0.129639	290.9	0.030273	284.2	0.046143	161.6	0.27417	107.8	0.27417	164.3	0.246094	171.5	0.334473	218.1	0.149658	195.8	0.219482	179.4	0.171387	214.6	0.27417	101.6	0.334473	155.5	0.149658	219.7	0.19458	323.1	0.149658	177.9	0.19458	186.8	0.149658	157.2	0.19458	259	0.171387
AA686870_f_at	274.2	0.302547	156.6	0.418069	176.6	0.397994	52.4	0.715253	65.3	0.541184	219.9	0.234557	172.5	0.339558	135.1	0.602006	192	0.267463	44.3	0.824011	56.3	0.715253	103.4	0.35869	184.8	0.458816	100.6	0.397994	200.8	0.458816	169.3	0.5	169	0.5	204.2	0.218983	80.2	0.458816	84.3	0.35869	191.6	0.189687	115.3	0.418069	175.5	0.302547
AA819943_at	24.5	0.88284	15.6	0.983	16	0.968664	29.2	0.964837	13.9	0.986908	10.9	0.980696	10.6	0.968664	20.8	0.983	13.7	0.983	35.8	0.968664	42.4	0.980696	14.8	0.97214	19.4	0.960635	13	0.975289	12.3	0.990015	35.2	0.975289	22.4	0.991311	15	0.975289	20.3	0.97214	13.2	0.985063	11.8	0.960635	10.8	0.986908	12.9	0.985063
AA848218_at	3609	0.000388	3041.6	0.000562	3220.3	0.000562	3569.6	0.000673	3505.3	0.000322	3330.7	0.000219	3635.4	0.000219	4027.7	0.000468	4027.4	0.000219	3659.3	0.000673	3372.4	0.000673	3546.5	0.000219	3908.8	0.000219	4191.5	0.000266	3866.5	0.000219	3044.2	0.000673	3569.9	0.000562	3988.9	0.000388	3789.2	0.000388	4066.7	0.000388	3721.7	0.000266	3381.1	0.000219	3984.4	0.000266
AA848268_at	1304	0.001602	1128.5	0.000673	1203.5	0.002228	1295.2	0.003067	1246.7	0.001354	1472	0.000805	1492.4	0.000805	1280.4	0.002617	1236	0.002617	1126.3	0.002617	1295.8	0.007543	1609.3	0.000673	1438.9	0.001602	1424.2	0.000673	1459.7	0.001602	1592.2	0.002228	1522.6	0.002228	1473.5	0.001602	1404.5	0.001602	1531.4	0.001602	1475.9	0.000673	1114.1	0.000805	1510.2	0.001141
AA848421_at	161	0.32083	162.1	0.35869	125.1	0.541184	87.8	0.621816	239.5	0.339558	118.9	0.339558	106.4	0.418069	282.2	0.397994	307.5	0.218983	80.1	0.749276	304.9	0.458816	447.7	0.127645	334.5	0.234557	301.6	0.150527	377	0.267463	251.5	0.438361	305.7	0.397994	327.3	0.175989	335.7	0.204022	377.7	0.175989	383.1	0.107301	322.7	0.107301	374	0.189687
AA848546_at	2621.8	0.00418	2101.6	0.005643	2409.5	0.006532	2629.4	0.006532	2333.9	0.00418	2383	0.001892	2500.6	0.003067	2896.6	0.004863	2279.4	0.00418	1956.1	0.008689	2255.7	0.008689	2633.4	0.002617	2441.7	0.003067	2509.5	0.002228	2716.8	0.004863	2624.6	0.005643	2443.7	0.006532	2142.3	0.003585	2271.2	0.004863	2163.2	0.00418	2090.8	0.004863	2013.4	0.003067	2273.8	0.003067
AA859934_at	185.3	0.267463	118.3	0.397994	61.2	0.47938	138.8	0.458816	115.5	0.32083	116.6	0.35869	47.3	0.52062	39	0.52062	117.8	0.339558	80.8	0.581931	122.4	0.418069	40.1	0.541184	41.9	0.418069	20.5	0.47938	148.4	0.35869	85.9	0.438361	26.5	0.837065	200.7	0.234557	16.6	0.541184	135.4	0.234557	60.3	0.397994	92.8	0.32083	158.2	0.339558
AA875509_at	670.5	0.000805	450.7	0.000388	696.4	0.004863	526.2	0.000673	603.6	0.000266	685.5	0.000219	743.2	0.000219	634.8	0.000219	724.5	0.000266	450.6	0.000562	462.9	0.001141	829.8	0.000219	635.7	0.000266	659.1	0.000266	808.7	0.000805	632.8	0.000266	604.8	0.000322	655.7	0.000322	509.1	0.000266	567.8	0.000322	679.4	0.000219	543.4	0.000266	730.2	0.000219
AA933181_at	2245.9	0.000219	2322.7	0.000219	2102.9	0.000266	2900.6	0.000219	2853.9	0.000219	2731.9	0.000219	2793.2	0.000219	2957.2	0.000219	2776.9	0.000219	2128	0.000266	2313.6	0.000388	2888.6	0.000219	2826.3	0.000219	2652.6	0.000219	2516.4	0.000219	2009.7	0.000219	1976.2	0.000219	2222	0.000219	2074	0.000266	2344.8	0.000219	2359.1	0.000219	1785.5	0.000219	2070.2	0.000219
AA956437_at	637.7	0.07383	780.1	0.060419	552.5	0.107301	840.7	0.150527	722.4	0.11716	642.2	0.066865	720.7	0.07383	946.2	0.089405	710.6	0.043968	734.5	0.162935	791.9	0.150527	1083	0.043968	843.9	0.066865	722	0.048995	734.7	0.127645	886	0.11716	1029.4	0.05447	978.3	0.098054	792.3	0.089405	832.2	0.060419	826.7	0.039365	509.8	0.07383	546.5	0.11716
AA958273_at	15.4	0.810313	12.3	0.92617	26.2	0.715253	46.7	0.749276	50.4	0.67917	14.3	0.697453	13.9	0.765443	19.7	0.872355	24.9	0.732537	41.6	0.765443	52.4	0.810313	14.7	0.810313	14.5	0.88284	30.5	0.64131	24.6	0.824011	14.1	0.933135	26	0.861235	26.9	0.781017	8.7	0.960635	51.2	0.418069	21.7	0.765443	6.8	0.901946	15.8	0.810313
AA958274_at	49.5	0.541184	86.3	0.378184	36.3	0.561639	148.6	0.35869	148.6	0.250724	71.7	0.438361	97.7	0.302547	163.6	0.35869	93.1	0.35869	77.3	0.64131	425.8	0.175989	99.1	0.302547	115.7	0.32083	52.4	0.284747	267.1	0.150527	175.3	0.397994	123.4	0.458816	190.1	0.066865	77.5	0.458816	179.2	0.204022	135.3	0.250724	108.4	0.284747	212.3	0.11716
AI007530_f_at	422.5	0.466064	430.7	0.567627	199.3	0.601074	450	0.665527	350.4	0.5	119.3	0.601074	125.7	0.533936	146.7	0.72583	247.9	0.5	130.3	0.665527	869.3	0.601074	321.5	0.533936	100.9	0.72583	181.7	0.633789	449.5	0.633789	170.9	0.665527	166.7	0.753906	156.4	0.5	400.8	0.567627	385.4	0.466064	100	0.567627	103.1	0.567627	94.8	0.567627
rc_AA818403_at	83.1	0.438361	242.3	0.204022	104.7	0.541184	148.2	0.47938	159.5	0.284747	191.6	0.189687	179.5	0.302547	183.1	0.35869	109.8	0.302547	51.8	0.602006	62.8	0.765443	68.2	0.438361	82.6	0.47938	146.7	0.35869	217.3	0.35869	106	0.418069	42.7	0.660442	95	0.339558	156.8	0.302547	84.4	0.438361	182.7	0.189687	64.6	0.397994	176	0.35869
rc_AA818917_f_at	209.8	0.397994	115.5	0.302547	51.1	0.35869	110	0.458816	223.1	0.32083	397.2	0.204022	347.4	0.284747	195.9	0.32083	169	0.284747	57.9	0.397994	69	0.418069	272.9	0.234557	59.9	0.339558	172.8	0.284747	64.8	0.458816	148.4	0.458816	55.7	0.602006	40.1	0.47938	295	0.302547	139.9	0.302547	216.1	0.302547	150.7	0.397994	99.2	0.397994
rc_AA819776_f_at	1432.7	0.003585	1762	0.001602	1841.7	0.002228	1555.5	0.006532	1319.4	0.001354	1511.3	0.002617	1573.6	0.002228	1861.5	0.001602	1332.5	0.001141	1615.8	0.002228	1540.9	0.013092	1668.3	0.001354	1609.4	0.001354	1575	0.001602	1674.6	0.001892	1521.4	0.001602	1492.4	0.005643	1651.3	0.004863	2143.5	0.002228	1417.5	0.00418	1741	0.001892	1489.8	0.001354	1527.1	0.002617
rc_AA819943_at	130.7	0.660442	41.4	0.849473	73.2	0.765443	190.3	0.697453	219	0.697453	81.9	0.765443	145.5	0.64131	79.1	0.715253	90.9	0.602006	66.5	0.749276	119	0.749276	64.1	0.602006	133.8	0.581931	137.6	0.561639	58.3	0.837065	27.9	0.951005	69.3	0.824011	53.3	0.765443	31.1	0.94553	41.5	0.765443	14.1	0.975289	28.8	0.892699	61.3	0.765443
rc_AA859648_at	1667.2	0.002228	2188.1	0.002228	2256.3	0.001892	2292	0.005643	1514.3	0.001602	1776.9	0.002617	2458.6	0.001602	2568.1	0.001892	1664.9	0.000959	2592.8	0.001602	2765	0.00418	2030.2	0.000805	2051.5	0.001892	1739.9	0.000959	2285.6	0.001892	2368.5	0.002617	1879.3	0.000805	2024	0.001602	2555.1	0.001892	1667.7	0.000805	1854.9	0.001354	1618.8	0.001602	2020	0.002228
rc_AA900380_at	23.9	0.910595	17.7	0.939581	29.5	0.837065	22.6	0.94553	26.1	0.872355	18.6	0.861235	50.6	0.715253	27.8	0.901946	15	0.901946	38.8	0.956032	49.4	0.892699	17	0.837065	15.4	0.92617	40.2	0.749276	33.8	0.872355	24.5	0.918663	52.4	0.67917	55.9	0.697453	18.3	0.94553	13.5	0.92617	20.1	0.765443	14.3	0.882879	27.4	0.861235
rc_AA925300_at	340.7	0.048995	237.8	0.138765	163.5	0.175989	158.9	0.127645	389.6	0.039365	109	0.175989	153	0.127645	509.8	0.043968	298.9	0.060419	379.1	0.081337	451.8	0.081337	318.6	0.081337	266.5	0.07383	246	0.066865	406	0.081337	430.2	0.060419	358.8	0.066865	329.7	0.05447	349.7	0.043968	315.6	0.021866	251.9	0.089405	307.5	0.081337	326.1	0.060419
rc_AA925556_at	1077.4	0.000219	1089.2	0.000219	1272.6	0.000219	1193.8	0.000266	875.1	0.000266	935.5	0.000219	1090.3	0.000219	1440.3	0.000266	1085.9	0.000219	1237.3	0.000219	1151.2	0.000219	1127.3	0.000219	1128.2	0.000219	1199	0.000219	1198.5	0.000266	1190.9	0.000219	1239.8	0.000219	1227.6	0.000219	1324.1	0.000219	1017.3	0.000219	1273.5	0.000219	1088.3	0.000219	1254.6	0.000219
rc_AA925717_at	2600.9	0.000322	2964.6	0.000322	2969.3	0.000388	2734.2	0.000322	2186.6	0.000388	2239.8	0.000388	2771.8	0.000322	3174.2	0.000468	2184.6	0.000266	2838.9	0.000562	1706.2	0.000959	2361.2	0.000322	2278.6	0.000388	2197.5	0.000388	2154.5	0.000673	1954.6	0.000805	2146.9	0.000805	2531.8	0.000322	2501.4	0.000388	1948	0.000388	2183.2	0.000388	1840.8	0.000388	2419.9	0.000322
rc_AA926129_at	362.9	0.339558	246.3	0.397994	98.1	0.418069	349.1	0.47938	291.6	0.378184	291.8	0.418069	228.5	0.47938	180.3	0.541184	166.2	0.561639	446.7	0.397994	222.3	0.602006	71.2	0.458816	239.5	0.47938	220.4	0.35869	385.8	0.458816	386.3	0.378184	461.6	0.284747	402.3	0.339558	361.2	0.35869	246.1	0.418069	165.4	0.378184	276.2	0.284747	376.3	0.378184
rc_AA956437_at	25.7	0.749276	34.3	0.602006	61.3	0.541184	32	0.765443	96.7	0.561639	32	0.581931	30.4	0.52062	43.6	0.660442	51.1	0.64131	39.3	0.732537	36.3	0.749276	48.2	0.52062	26.3	0.697453	76.6	0.438361	82.2	0.581931	113.6	0.602006	90.5	0.660442	30.7	0.715253	25.3	0.660442	32.9	0.541184	57.6	0.418069	23.6	0.67917	105.1	0.418069
rc_AA958273_at	114.1	0.397994	82.9	0.397994	127.7	0.339558	285.8	0.250724	209.1	0.284747	98.9	0.32083	50.5	0.52062	237.3	0.189687	202.5	0.250724	122.4	0.35869	223.3	0.302547	138.4	0.250724	166.9	0.284747	262.5	0.127645	245.3	0.218983	307.9	0.162935	121.5	0.32083	90	0.418069	65.7	0.458816	104.8	0.267463	39.8	0.438361	46.3	0.397994	181.1	0.302547
A01157cds_s_at	74.9	0.397994	84.9	0.32083	91.3	0.302547	136.9	0.378184	84.7	0.267463	68.6	0.397994	45.6	0.339558	202	0.250724	95.8	0.267463	104.1	0.458816	58.8	0.602006	73.6	0.218983	37.9	0.378184	79.2	0.284747	131.8	0.32083	42.1	0.5	152.8	0.339558	138.2	0.302547	45	0.458816	85.8	0.234557	22.9	0.458816	78.5	0.302547	126.5	0.218983
A03913cds_s_at	2607.1	0.000219	3060.9	0.000388	2479.9	0.000388	2414.3	0.000219	2839.8	0.000219	2804.8	0.000219	2860	0.000219	650.4	0.001141	1176	0.000388	931.8	0.003585	516.2	0.006532	645.7	0.001141	585	0.000805	773.7	0.001354	2330.6	0.000959	946.4	0.000388	1490.5	0.000388	1473.5	0.000468	1166.9	0.000266	1244.1	0.000388	1155.9	0.000388	992.4	0.000468	1517.5	0.000468
A04674cds_s_at	191.5	0.458816	39.3	0.837065	145	0.458816	117.9	0.67917	107.8	0.581931	153.6	0.438361	87.6	0.47938	71.7	0.749276	85.3	0.660442	148.2	0.67917	109.4	0.765443	84.4	0.52062	83.3	0.64131	40.7	0.621816	130.1	0.52062	39.6	0.872355	150.2	0.64131	45	0.697453	100.6	0.561639	118.9	0.47938	35.7	0.64131	35.3	0.602006	149.1	0.35869
A07543cds_s_at	421.9	0.162935	371.1	0.218983	407.5	0.204022	489.5	0.250724	279.8	0.218983	342.5	0.175989	364.4	0.11716	366.1	0.418069	304.4	0.267463	380.5	0.378184	383.1	0.378184	407.4	0.098054	405.2	0.204022	342.3	0.11716	451.7	0.302547	174.2	0.397994	496.9	0.302547	420.1	0.138765	479.9	0.089405	451.7	0.107301	381.3	0.05447	392	0.07383	499.2	0.060419
A09811cds_s_at	10484.9	0.000219	10616.5	0.000219	12603.3	0.000219	12407.3	0.000219	11194.1	0.000219	11769.6	0.000219	12962.4	0.000219	2488.3	0.000266	4438.3	0.000219	3962	0.000219	1915.7	0.000219	2651.3	0.000219	2292.3	0.000219	2856.7	0.000219	8428.8	0.000219	5475.3	0.000219	7548.3	0.000219	6926.3	0.000219	5976.8	0.000219	5886.3	0.000219	5248.1	0.000219	4406.6	0.000219	6009.6	0.000219
A16585cds_s_at	162.4	0.150527	133.1	0.150527	203	0.107301	185.6	0.11716	153.3	0.089405	147.5	0.107301	166.1	0.081337	166.1	0.150527	138.7	0.127645	163.2	0.204022	183.8	0.204022	224.3	0.039365	178.2	0.081337	141.5	0.07383	161.6	0.284747	41.9	0.438361	173.1	0.098054	98.6	0.218983	124.6	0.175989	152.5	0.098054	44	0.234557	61.9	0.250724	185.2	0.189687
A17753cds_s_at	14.2	0.715253	13.6	0.749276	16.8	0.810353	86.8	0.581944	17	0.697453	9	0.810313	9.2	0.765443	17.6	0.765443	15.7	0.732537	23.1	0.795978	53.3	0.732537	9.7	0.732537	11.1	0.824011	9.8	0.67917	15.2	0.810313	14.6	0.849513	16	0.781017	14.3	0.810313	35.8	0.581931	15.6	0.732537	9.8	0.781017	13.7	0.765443	14.8	0.795978
A30543cds_s_at	122.6	0.418069	117.9	0.397994	80.8	0.52062	28.5	0.824011	71.8	0.458816	90.4	0.378184	101	0.32083	153.9	0.302547	147.9	0.234557	99.1	0.438361	263.3	0.302547	108.2	0.302547	152.1	0.35869	108.1	0.267463	192.4	0.234557	31.2	0.602006	161.9	0.35869	176.8	0.250724	47.1	0.397994	137.3	0.284747	137.3	0.204022	137.8	0.098054	127.1	0.284747
A44407cds_at	65.1	0.581931	65.2	0.64131	81.9	0.561639	114.3	0.581931	24.1	0.602006	52.1	0.602006	22	0.660442	86	0.602006	25.9	0.732537	37.2	0.824011	94.1	0.64131	128.9	0.234557	96.1	0.397994	56.1	0.602006	31.9	0.781017	25.6	0.765443	14	0.781017	54.2	0.660442	75.2	0.621816	60.7	0.660442	85.1	0.438361	66.7	0.581931	25.6	0.621816
AB000217mRNA_at	95	0.52062	43.4	0.715253	84.8	0.67917	223.5	0.458816	86.7	0.47938	16.4	0.765443	47.5	0.715253	216.7	0.458816	80.5	0.581931	73.9	0.581931	61.1	0.765443	85.4	0.561639	79	0.64131	61.8	0.561639	147.9	0.5	106.4	0.561639	89.9	0.621816	89.9	0.541184	47.1	0.64131	92	0.47938	54.3	0.602006	70.9	0.561639	26.7	0.715253
AB000517_s_at	661.7	0.013092	668.4	0.002617	675.9	0.003585	718.4	0.048995	697.1	0.005643	856.8	0.004863	708.9	0.004863	814.9	0.019304	677.2	0.006532	745.9	0.017001	619.5	0.05447	739.1	0.004863	596.9	0.011447	610	0.005643	886	0.013092	722.9	0.011447	822.1	0.011447	712.6	0.009985	798.3	0.007543	657.1	0.006532	568.6	0.002617	538.1	0.007543	658.1	0.006532
AB000717exons#1-8_s_at	3852.9	0.000219	3166.8	0.000219	3875.4	0.000219	3747.1	0.000219	3973.8	0.000219	4414.3	0.000219	3954.5	0.000219	3761.6	0.000219	4247	0.000219	3357.3	0.000219	3305.4	0.000219	4124.4	0.000219	3301.7	0.000219	3578.9	0.000219	4274.1	0.000219	4071.8	0.000219	4325.6	0.000219	4856.3	0.000219	4313.4	0.000219	4543.7	0.000219	4910.5	0.000219	4467	0.000219	5143.8	0.000219
AB001347_s_at	2579.2	0.000219	2508.7	0.000219	2903.9	0.000219	2883.2	0.000266	2457.7	0.000219	2677.7	0.000219	2518.3	0.000219	2278.8	0.000219	2194.6	0.000219	2389.3	0.000219	2529.1	0.000219	2492	0.000219	1963.8	0.000219	2023.4	0.000219	2315.4	0.000219	1760.4	0.000219	2536.3	0.000219	2502.7	0.000219	2138.7	0.000219	2194.3	0.000219	2212.2	0.000219	1685.2	0.000219	1947	0.000219
AB001452_at	187.3	0.378184	200.9	0.378184	184.3	0.47938	184.4	0.541184	106.4	0.621816	191.1	0.458816	47.6	0.602006	116.3	0.47938	85.7	0.47938	159.3	0.52062	115.2	0.602006	203	0.175989	71.8	0.581931	255.4	0.35869	102.6	0.602006	105.4	0.602006	78.3	0.621816	72.7	0.458816	110.9	0.541184	63.7	0.52062	52	0.397994	90.4	0.339558	51.4	0.561639
AB001453_at	974.7	0.011447	951.4	0.009985	799.5	0.031336	1217.1	0.013092	996.9	0.009985	744.4	0.019304	699.6	0.017001	1101.1	0.019304	960.3	0.009985	897.8	0.019304	892.7	0.035163	701	0.014937	796.7	0.019304	707.5	0.009985	1205.4	0.011447	1174	0.024711	887.9	0.021866	998	0.011447	884.8	0.009985	887	0.008689	676.3	0.013092	659.4	0.013092	757.4	0.014937
AB001576_s_at	488.5	0.013092	470.5	0.008689	461.8	0.013092	622.7	0.060419	421.6	0.013092	486.1	0.008689	408.6	0.007543	580.7	0.013092	510.4	0.011447	506.7	0.031336	520.2	0.014937	469.4	0.008689	441.8	0.011447	395.5	0.011447	449.4	0.021866	620.7	0.019304	488.5	0.013092	537.8	0.014937	486.8	0.009985	419.6	0.014937	363.5	0.011447	299.3	0.008689	383.9	0.011447
AB001982_at	49	0.47938	28.1	0.52062	66	0.602006	72.4	0.561639	15.9	0.697453	25.1	0.541184	22.4	0.67917	73.2	0.339558	34.4	0.561639	202.1	0.458816	60.3	0.732537	26.7	0.47938	50.8	0.397994	68.9	0.32083	145.4	0.378184	42.3	0.438361	143.5	0.397994	98.7	0.339558	106.3	0.458816	63.4	0.541184	34.3	0.458816	48.1	0.47938	197.8	0.250724
AB001982_g_at	294.6	0.47938	168.9	0.581931	125.1	0.621816	199.9	0.749276	142.3	0.64131	134.1	0.47938	108.9	0.602006	153.8	0.660442	151	0.541184	153.5	0.64131	158.4	0.67917	116.6	0.561639	173	0.561639	163.1	0.458816	205.5	0.561639	220	0.561639	224.8	0.697453	339.9	0.5	187.3	0.602006	197.5	0.52062	121	0.541184	131.1	0.64131	406.2	0.438361
AB002393_at	53.5	0.715253	91.1	0.52062	121.7	0.47938	389	0.302547	85.4	0.5	203	0.267463	89.9	0.47938	242.9	0.438361	126.8	0.418069	121.5	0.715253	299.4	0.35869	161.9	0.5	136.6	0.35869	119.2	0.418069	352.4	0.302547	198.9	0.47938	168.2	0.541184	286.3	0.284747	192.3	0.418069	56.1	0.602006	85.8	0.438361	44.2	0.697453	128.5	0.581931
AB002393_g_at	42.4	0.88284	35.9	0.939581	42.5	0.94553	90.8	0.872355	44	0.939581	39.7	0.892699	30.6	0.968664	62.1	0.861235	39.1	0.92617	51.2	0.901946	77.2	0.933135	29.3	0.88284	41.5	0.901946	20.5	0.94553	52.3	0.933135	56.7	0.892699	63.2	0.968664	50.5	0.88284	31.5	0.960635	44	0.837065	22.1	0.956032	25.3	0.968664	41.9	0.910595
AB002558_at	247.5	0.765443	481.8	0.67917	231.6	0.901946	225.5	0.910595	189.9	0.872355	205.2	0.837065	183.4	0.861235	493.2	0.541184	487.4	0.561639	236.8	0.67917	575.2	0.541184	648.6	0.418069	340.2	0.732537	425.3	0.561639	374.5	0.581931	423.6	0.67917	927.6	0.397994	424.9	0.52062	246.5	0.795978	140.1	0.765443	345.2	0.749276	264.8	0.781017	185.8	0.795978
AB002561_at	102.6	0.378184	101.3	0.5	115.7	0.397994	75.4	0.5	77.2	0.47938	62.1	0.397994	58.2	0.5	86.8	0.458816	188.4	0.302547	154.3	0.397994	258.4	0.5	117.9	0.302547	83.5	0.418069	64.9	0.418069	136.1	0.438361	182.8	0.35869	295	0.267463	80.4	0.397994	76.4	0.438361	126.4	0.35869	64	0.35869	50.6	0.52062	68	0.5
AB003091_at	45.5	0.901946	35.7	0.872355	36.2	0.892699	78.1	0.88284	40.2	0.88284	34.8	0.872355	30.6	0.910595	56.9	0.849473	38.1	0.872355	49.8	0.910595	58.6	0.939581	37.1	0.88284	27.1	0.918663	22.6	0.94553	48.2	0.901946	37	0.951005	40.8	0.939581	37.2	0.933135	31.1	0.933135	41.3	0.901946	18.9	0.960635	24.1	0.939581	35.3	0.892699
AB003357_at	459.6	0.05447	489.1	0.043968	566.3	0.150527	653.2	0.11716	383.8	0.127645	482.5	0.150527	502	0.066865	594.6	0.07383	376.6	0.11716	476.5	0.081337	655.1	0.162935	289.5	0.098054	436.4	0.048995	302.9	0.07383	527.2	0.07383	509.4	0.060419	497.5	0.081337	351	0.107301	560.3	0.175989	384.2	0.066865	442.8	0.11716	395.4	0.05447	500.2	0.107301
AB003478_at	150.7	0.52062	176.3	0.284747	178.8	0.32083	71.6	0.541184	127.6	0.458816	141.7	0.267463	254.2	0.204022	62.8	0.581931	102	0.541184	57.6	0.602006	183.2	0.67917	71.1	0.541184	150.5	0.339558	179.8	0.204022	114.1	0.621816	147.5	0.52062	102.9	0.621816	48	0.64131	178.8	0.284747	115.6	0.5	137.5	0.418069	49.9	0.541184	161.2	0.438361
AB003478_g_at	333.5	0.378184	299.1	0.35869	101.4	0.581931	227	0.52062	305.3	0.418069	287.5	0.438361	337.3	0.397994	219.3	0.581931	221.4	0.5	353.7	0.438361	252	0.67917	265.1	0.47938	243.4	0.418069	181.2	0.47938	307.4	0.5	432	0.438361	109.3	0.732537	170	0.621816	300.3	0.47938	163.7	0.541184	194.5	0.458816	250.4	0.438361	359.5	0.418069
AB003753cds#1_at	53.5	0.64131	64.5	0.602006	75.5	0.64131	186.3	0.5	216.4	0.438361	43.8	0.660442	44.9	0.660442	90.7	0.561639	64.4	0.47938	201.1	0.47938	212.3	0.438361	53.8	0.67917	52.3	0.67917	50.2	0.67917	49.6	0.765443	81.9	0.581931	160.8	0.561639	65.6	0.64131	84.1	0.541184	55.1	0.541184	51.2	0.621816	46	0.621816	60.1	0.715253
AB003753cds#2_at	106.7	0.218983	169.8	0.081337	179.3	0.267463	169.9	0.397994	105.9	0.339558	94.7	0.302547	90.3	0.52062	233	0.081337	132.2	0.189687	150.2	0.218983	129.8	0.52062	87	0.339558	66.4	0.284747	56.3	0.378184	46.7	0.302547	93.4	0.05447	100.5	0.284747	118.7	0.066865	139.1	0.11716	64.5	0.127645	103.1	0.127645	77.1	0.250724	76.8	0.339558
AB003991_at	6114	0.000266	7919.7	0.000266	7558.5	0.000219	7304	0.000266	7385.2	0.000266	6763.1	0.000219	7871.1	0.000266	10928.9	0.000266	6967.1	0.000266	9651.7	0.000322	8837.7	0.000468	8035.9	0.000266	9172.8	0.000266	8353.6	0.000219	6680.4	0.000322	7776.8	0.000322	6388.8	0.000322	5855.1	0.000322	9324.5	0.000266	5052.8	0.000266	7006.6	0.000219	5485.5	0.000266	6226.4	0.000266
AB003991_g_at	8347.6	0.000266	9244.2	0.000266	7801.1	0.000266	7983	0.000266	8959	0.000266	8235.4	0.000266	10235.6	0.000322	11666.8	0.000266	8496	0.000266	8425.6	0.000266	9537.7	0.000266	7937.1	0.000266	8217.1	0.000266	7734.8	0.000266	7508.6	0.000266	7662.2	0.000266	7860.2	0.000266	7343	0.000266	10196.7	0.000266	5734.5	0.000266	7105.4	0.000266	6533.6	0.000266	7652.5	0.000388
AB003992_s_at	1968.4	0.000219	1890.3	0.000219	1637	0.000388	1458.2	0.000562	2100.4	0.000219	2102.6	0.000219	2425.6	0.000219	2301.6	0.000322	2286.2	0.000266	1600	0.000673	1854.8	0.000266	1835.5	0.000219	1671.5	0.000266	1584.4	0.000388	1432.4	0.000322	1504	0.000266	1459.9	0.000673	1417.8	0.000388	2089.7	0.000266	1172.8	0.000388	1592.5	0.000219	1279.9	0.000322	1918.9	0.000322
AB004056_at	33.5	0.994357	51.3	0.992457	35	0.990015	72.8	0.978134	107.2	0.960635	28.6	0.993468	39.4	0.988553	39.9	0.993468	21.6	0.998859	65.3	0.991311	55.3	0.996933	33.7	0.986908	45.9	0.980696	25.2	0.992457	51.2	0.995137	96.4	0.986908	32.9	0.998398	51.9	0.994357	25.8	0.996933	26.5	0.995137	24.4	0.990015	19.7	0.988553	53	0.986908
AB004276_s_at	2357.2	0.000266	2875.4	0.000266	3095.8	0.000266	3062.3	0.000266	2404.5	0.000266	2737.9	0.000266	3232.2	0.000266	2186.8	0.000266	2282.7	0.000266	2312.3	0.000266	1946.7	0.000266	2131.5	0.000266	1865.6	0.000322	1651.2	0.000266	2876.7	0.000266	2353.6	0.000266	2652.5	0.000266	2766	0.000266	3249.9	0.000266	1991.9	0.000266	2503.3	0.000266	1628.9	0.000266	2610.8	0.000322
AB004277_at	1428.3	0.001892	2047.9	0.001354	1877.9	0.000959	1919.6	0.002228	1141.1	0.001892	1283.2	0.001141	1536.7	0.000673	1363	0.002617	1059.8	0.001354	1377.5	0.003585	1284.7	0.002228	1125.4	0.001602	1009.6	0.003067	909.1	0.002617	1943.5	0.001354	1440.4	0.001354	2287.4	0.003067	1399.9	0.001892	1827.4	0.001602	1273.9	0.001892	1364.4	0.001141	884	0.002617	1316.8	0.001354
AB004278_at	124.3	0.008689	170.7	0.003067	146.6	0.002617	135.7	0.013092	206.7	0.000266	252.4	0.000219	272.3	0.000266	226.3	0.000673	151.8	0.002617	217.2	0.001892	180.9	0.005643	324.4	0.000266	197	0.000322	167.2	0.000388	151.1	0.017001	66.4	0.07383	152.4	0.005643	189.6	0.002617	159.3	0.000266	148.4	0.000322	245.4	0.000219	150.3	0.000322	187.3	0.000219
AB004329_at	37.7	0.918663	40.5	0.960635	54.4	0.781017	49.1	0.861235	44.9	0.861235	40.3	0.749276	35.2	0.88284	76.2	0.849473	42.1	0.861235	79.7	0.810313	77.2	0.824011	37.7	0.849473	41.6	0.749276	34.2	0.849473	54.2	0.861235	50.6	0.88284	57.4	0.824011	36.3	0.892699	43.4	0.810313	41.3	0.849473	27.1	0.88284	37	0.795978	45.5	0.795978
AB004638_at	59.8	0.378184	140.2	0.284747	219.9	0.234557	76.9	0.418069	110.1	0.339558	160.3	0.234557	186.9	0.204022	358.5	0.089405	242.9	0.162935	385	0.189687	331.8	0.234557	208.9	0.175989	152.4	0.218983	228.1	0.150527	68.5	0.35869	47.4	0.397994	172.8	0.250724	53.9	0.418069	125.4	0.250724	135.5	0.204022	235.1	0.07383	98.4	0.397994	43.5	0.418069
AB004831cds_at	176.5	0.162935	191.9	0.250724	98.9	0.339558	66.8	0.561639	100.7	0.378184	48.2	0.339558	146	0.35869	60.8	0.47938	44.4	0.339558	236.8	0.339558	157	0.378184	115.2	0.302547	40.9	0.438361	24.5	0.438361	203.5	0.250724	157.7	0.339558	149.4	0.339558	38.7	0.47938	70.5	0.5	42.5	0.378184	70.4	0.47938	120.4	0.218983	47.3	0.397994
AB005143_s_at	1310.9	0.006532	1124.3	0.006532	1474.2	0.005643	1642.7	0.007543	1047.2	0.007543	1144	0.005643	1302.6	0.005643	885.3	0.043968	731.7	0.039365	1138.3	0.019304	1114.8	0.060419	727.7	0.035163	828.7	0.02786	708.6	0.02786	1237.8	0.007543	813.8	0.021866	1172.8	0.017001	1032	0.019304	1136.6	0.011447	1069.6	0.006532	920.4	0.005643	871	0.006532	942.7	0.019304
AB005146_at	15.4	0.872355	19.5	0.781017	6.5	0.918663	13.3	0.933135	11.4	0.892699	12.1	0.861235	9.6	0.88284	10	0.892699	5.3	0.918663	13.7	0.918663	35.4	0.837065	12.5	0.872355	9.2	0.910595	7.5	0.892699	16.6	0.849473	21.4	0.732537	13.3	0.918663	10.7	0.910595	17.4	0.837065	12.4	0.88284	6.6	0.892699	5.1	0.918663	7.1	0.918663
AB005540_at	5717.2	0.000219	5523	0.000219	4962.9	0.000219	5543.6	0.000219	5615.3	0.000219	7110.8	0.000219	7810.4	0.000219	6470.1	0.000219	6237.7	0.000219	5310.1	0.000219	3757.9	0.000219	7215.1	0.000219	7145.8	0.000219	7161.2	0.000219	5820.8	0.000219	2863.5	0.000219	4433.4	0.000219	5396.8	0.000219	6868.8	0.000219	5919.4	0.000219	6646.3	0.000219	6359.7	0.000219	6575.2	0.000219
AB005540_g_at	2798.3	0.000219	2699.7	0.000219	2652.4	0.000219	2497.6	0.000266	2829.7	0.000266	3460.8	0.000219	3652.7	0.000266	3164.1	0.000266	3064.7	0.000266	2570.3	0.000219	1857.9	0.000219	3468.3	0.000219	3516.4	0.000266	3686.4	0.000219	3082.2	0.000219	1838.5	0.000219	2480.2	0.000266	2441.1	0.000266	3031.1	0.000266	2876.2	0.000266	3050.5	0.000219	3319.9	0.000266	2896.2	0.000266
AB005541_at	58.3	0.837065	46.1	0.781017	50.7	0.88284	66.8	0.861235	38.7	0.837065	56.1	0.697453	92.5	0.67917	65	0.810313	46.9	0.810313	63.1	0.901946	60.9	0.918663	38.4	0.88284	41	0.781017	35.7	0.837065	59	0.861235	37.4	0.918663	34.3	0.939581	53.1	0.810313	52.1	0.849473	77.5	0.781017	43	0.67917	38.1	0.781017	51.8	0.732537
AB005549_at	886.8	0.000388	1175.1	0.000322	1340.7	0.000322	1239	0.000322	1137.9	0.000266	1230.4	0.000322	1027.2	0.000322	1803.5	0.000322	1537.9	0.000266	1395.4	0.000388	1215.7	0.000673	1699.3	0.000266	1641.3	0.000322	1855.9	0.000266	1514.3	0.000388	1239.2	0.000219	1413	0.000388	1844.3	0.000266	1528.2	0.000219	1889	0.000266	1766	0.000322	1366	0.000266	1846	0.000219
AB005743_at	24.1	0.837065	21.8	0.781017	51.7	0.52062	18	0.872355	12.9	0.810313	22.5	0.67917	18.4	0.602006	30.5	0.715253	7.4	0.92617	16.8	0.872355	24	0.933135	15.7	0.749276	12.5	0.861235	4.5	0.94553	23.5	0.697453	19.7	0.795978	31.4	0.749276	20.1	0.796017	7	0.918663	36.1	0.602006	15.9	0.781017	9.6	0.861235	21.9	0.64131
AB005743_g_at	9.3	0.910595	14.7	0.94553	18.4	0.94553	13.2	0.964837	17.4	0.781017	20.4	0.872355	10.2	0.910595	30.3	0.918663	16.1	0.939581	31.4	0.960635	24.5	0.901946	12.8	0.918663	21.3	0.933135	14.1	0.964837	21.7	0.92617	24.4	0.918663	21.2	0.951005	19.3	0.918663	23.7	0.933135	21.5	0.872355	19	0.918663	10.9	0.933135	21.5	0.94553
AB006007_s_at	27	0.781017	72.4	0.47938	90.3	0.561639	28.3	0.910595	21.2	0.697453	8.8	0.939581	11.4	0.872355	55.5	0.561639	82	0.378184	36.1	0.837065	121.5	0.581931	72.2	0.47938	23	0.67917	17.7	0.749276	20.4	0.837065	37.5	0.621816	16.1	0.824011	60	0.602006	19.6	0.872355	36.5	0.5	13.7	0.824011	10.7	0.824011	20.1	0.837065
AB006710_s_at	257.7	0.204022	185.4	0.267463	208.6	0.284747	140.9	0.561639	155.5	0.418069	191.9	0.11716	136.3	0.284747	148.8	0.397994	180.4	0.11716	211.2	0.438361	165.2	0.660442	167.3	0.162935	176	0.284747	152.6	0.204022	225.8	0.250724	252	0.302547	203.7	0.218983	123.5	0.397994	102.1	0.5	182.4	0.218983	38.2	0.5	34.7	0.52062	62.6	0.541184
AB006802_at	341.5	0.003585	261.6	0.00418	332.6	0.013092	441.4	0.009985	327.3	0.066865	310.1	0.006532	317.2	0.007543	435.6	0.013092	294.4	0.004863	478.6	0.007543	451.6	0.002617	372.9	0.006532	357.2	0.006532	376.1	0.007543	463	0.013092	551.2	0.013092	446.6	0.014937	467.4	0.009985	399.3	0.005643	393.9	0.011447	253.2	0.014937	306.3	0.014937	318.8	0.013092
AB006880mRNA_at	130.4	0.35869	27.3	0.621816	107.5	0.418069	49.6	0.64131	60.6	0.52062	106	0.35869	42.6	0.52062	39.3	0.660442	65.3	0.458816	112.7	0.52062	63	0.697453	96.7	0.339558	68.7	0.5	58.3	0.561639	170.4	0.458816	136.2	0.47938	28.8	0.697453	125	0.378184	108.4	0.5	128.5	0.302547	75.7	0.397994	74.2	0.5	94	0.438361
AB006881mRNA_at	261.8	0.02786	256.7	0.024711	306.5	0.031336	317.3	0.039365	220.7	0.07383	199	0.011447	263.6	0.019304	358	0.031336	301.1	0.024711	247.9	0.066865	383.5	0.05447	325.7	0.013092	324.1	0.039365	209.7	0.048995	423	0.019304	448.7	0.021866	395.1	0.019304	399.4	0.02786	331.1	0.019304	298.7	0.02786	252.8	0.02786	248.7	0.011447	306.4	0.017001
AB006883mRNA_at	17.5	0.849473	16.7	0.88284	21.3	0.901946	30.1	0.872355	41.9	0.621816	18.4	0.88284	38.1	0.64131	20.8	0.849473	9.2	0.918663	41.3	0.872355	169.3	0.561639	27.9	0.581931	9.3	0.97214	9.2	0.901946	24	0.872355	20.7	0.933135	17.7	0.92617	16.4	0.88284	12.3	0.956032	17.2	0.837065	17	0.824011	10.3	0.837065	13.4	0.861235
AB007601mRNA_at	84.4	0.621816	274.9	0.284747	125.8	0.5	440.2	0.35869	267.4	0.150527	181.7	0.35869	205.5	0.218983	297.4	0.418069	231.6	0.218983	378.9	0.234557	261.4	0.397994	199.4	0.267463	290.9	0.267463	222.4	0.234557	410.8	0.267463	481.6	0.267463	432.3	0.267463	279.5	0.378184	289.2	0.32083	201.4	0.267463	209.1	0.267463	328.6	0.250724	250.7	0.35869
AB007688_s_at	620	0.003067	899.4	0.001354	620.4	0.006532	796	0.007543	780.9	0.001602	835.7	0.000673	1022.1	0.000805	869.1	0.002617	782.8	0.001141	565.7	0.009985	848.6	0.021866	653.9	0.000959	730.1	0.001892	704	0.000673	771.6	0.004863	555	0.014937	615.8	0.021866	700.1	0.002228	627.1	0.001892	613.3	0.00418	730.8	0.001141	574.4	0.000959	713	0.003067
AB007689_at	881	0.024711	912.5	0.017001	1010.1	0.031336	1358.9	0.02786	912.9	0.031336	926.4	0.024711	997.6	0.021866	1335.9	0.013092	1002.1	0.014937	1180.6	0.011447	1098.1	0.039365	1182.4	0.004863	1292.1	0.006532	1089.2	0.004863	1229.3	0.021866	1251.3	0.014937	1068.7	0.035163	1132.3	0.013092	1202.3	0.005643	994.7	0.008689	1119.1	0.005643	1170.1	0.003067	1238.6	0.021866
AB007689_g_at	467.8	0.697453	371.1	0.67917	362.5	0.697453	455.5	0.67917	158.6	0.697453	295.1	0.697453	374.5	0.64131	420.1	0.732537	290.8	0.67917	336.5	0.715253	198.3	0.732537	148.1	0.660442	424.3	0.581931	392.3	0.52062	449.7	0.715253	529.8	0.697453	331.2	0.67917	332.6	0.697453	536.5	0.541184	334.1	0.581931	444.9	0.267463	375.2	0.32083	561.5	0.397994
AB007690_s_at	485.6	0.07383	495	0.060419	442.9	0.11716	722.5	0.066865	345	0.081337	466.7	0.039365	510	0.035163	837.6	0.02786	499.9	0.043968	613.6	0.107301	905.5	0.081337	627.4	0.014937	698.5	0.024711	486.6	0.017001	762.7	0.031336	657.6	0.05447	915.4	0.060419	577.8	0.066865	688.9	0.024711	584.2	0.02786	611	0.007543	554.3	0.014937	829.3	0.014937
AB007768_at	59.5	0.581931	48.8	0.697453	72.5	0.67917	95.3	0.697453	53.2	0.749276	56.5	0.561639	46.1	0.715253	67	0.67917	63.2	0.458816	87.9	0.749276	94.9	0.795978	65.3	0.52062	41.6	0.765443	33.1	0.697453	139.6	0.581931	84	0.697453	400.1	0.302547	58.2	0.602006	68.5	0.660442	65.2	0.47938	84.7	0.35869	121.6	0.397994	76.4	0.52062
AB008110cds_at	20.2	0.88284	31	0.660442	32.8	0.849473	18.9	0.901946	18.9	0.872355	14.8	0.88284	12.7	0.88284	14.5	0.849473	18.6	0.837065	21.8	0.861235	24.5	0.94553	17.9	0.795978	17.9	0.749276	21.9	0.749276	27.7	0.765443	26.9	0.732537	31	0.810313	15.4	0.824011	22.2	0.795978	24.8	0.561639	8.4	0.824011	9	0.824011	19.4	0.795978
AB008521_s_at	858.4	0.002228	1155.9	0.000959	680.1	0.005643	652.8	0.019304	772.1	0.001602	1042	0.000805	1184.6	0.000805	1066.9	0.001602	1023.5	0.000805	952	0.004863	896.2	0.013092	1297.2	0.000468	1318.6	0.001141	1024.3	0.001602	1608.1	0.000805	850.9	0.001141	1068.2	0.000468	1322.3	0.000959	1158.6	0.000805	877.2	0.000959	1134.3	0.000468	879.9	0.000673	1325.2	0.000673
AB008522_s_at	8.6	0.992457	7.6	0.94553	13.4	0.978134	12.5	0.956032	8.2	0.980696	2.3	0.983	5.8	0.960635	4.7	0.986908	6	0.978134	7.2	0.983	28.8	0.956032	15	0.94553	2.3	0.980696	16.5	0.92617	4.1	0.985063	12.3	0.986908	11.6	0.983	3.3	0.980696	13.6	0.97214	5	0.951005	3.4	0.991311	6.2	0.983	11.3	0.939581
AB008682_at	32.5	0.837065	48.1	0.749276	41.1	0.849473	57.8	0.824011	41.3	0.781017	38.7	0.795978	43.5	0.749276	34.8	0.837065	34.3	0.810313	72.9	0.810313	98	0.824011	24.8	0.824011	26.2	0.872355	25.6	0.824011	31.4	0.910595	29.7	0.872355	45.2	0.892699	85.8	0.64131	40.8	0.810313	44	0.660442	37.7	0.715253	33.2	0.732537	51.8	0.715253
AB008752_at	1211.2	0.008689	1363.1	0.008689	1406.2	0.008689	1395.7	0.013092	939.5	0.013092	981.2	0.008689	1124.1	0.011447	1424.7	0.009985	1106.9	0.008689	1208.6	0.008689	1399.4	0.008689	1017.1	0.009985	1033.3	0.013092	927.7	0.009985	1229.9	0.009985	1268.3	0.019304	1346	0.017001	1148.5	0.009985	1070.6	0.011447	783.2	0.011447	894.2	0.009985	676.7	0.009985	908.3	0.013092
AB008807_at	4733.2	0.000219	4626.9	0.000219	4334.7	0.000219	4254.2	0.000219	4108.4	0.000219	4292.7	0.000219	4516.1	0.000219	4831.9	0.000219	4203.1	0.000219	4366.5	0.000219	3300	0.000219	3872.2	0.000219	3912.9	0.000219	3858.9	0.000219	3596.5	0.000219	3732.5	0.000219	3585.6	0.000219	3736.5	0.000219	3322	0.000219	2816.3	0.000219	3283.6	0.000219	3247.3	0.000219	3567.4	0.000219
AB008807_g_at	5810.1	0.000959	5592.4	0.000959	4844.6	0.001892	5126.3	0.002228	5224.1	0.000805	4665.4	0.000959	5805.1	0.000959	6888.3	0.000959	5150.4	0.000805	4862.5	0.001354	4155.8	0.002228	5049.5	0.001141	4718	0.000959	5248.1	0.000959	4851	0.001892	4655.7	0.001354	4538.3	0.001141	4482.2	0.001602	4267.8	0.001354	3929.7	0.001602	4389.5	0.001141	4836.1	0.000805	4612.1	0.001892
AB008908_at	250.4	0.138765	303.9	0.039365	232.2	0.204022	276.6	0.189687	265	0.066865	376.7	0.007543	478.8	0.011447	412.2	0.048995	371.5	0.017001	316.9	0.098054	318.8	0.107301	421.4	0.009985	319.2	0.008689	356.5	0.00418	407.8	0.043968	338.6	0.066865	416.4	0.07383	338.2	0.02786	404.5	0.019304	303.4	0.02786	352.7	0.004863	317.6	0.008689	486.3	0.013092
AB009246_at	223.9	0.267463	321.2	0.267463	293.6	0.302547	444.8	0.234557	245.1	0.267463	285.8	0.284747	202.6	0.35869	247.6	0.339558	205.9	0.378184	477.3	0.284747	567.8	0.35869	285.2	0.35869	200.7	0.35869	176.3	0.418069	412.1	0.267463	351.8	0.267463	363.7	0.234557	424.3	0.234557	330.3	0.234557	249.1	0.284747	153.7	0.35869	158.8	0.339558	229.8	0.234557
AB009372_at	52.2	0.621816	25.3	0.765443	28.5	0.918663	50.6	0.697453	35.1	0.697453	14.1	0.824011	33.4	0.67917	24	0.795978	16.7	0.749276	41.5	0.810313	36.2	0.837065	14.4	0.781017	25	0.732537	13.6	0.824011	48.1	0.602006	32.5	0.581931	57.2	0.602006	27.3	0.561639	16.3	0.892699	37.4	0.64131	21.5	0.732537	61.2	0.561639	38.1	0.765443
AB009463_at	129.5	0.189687	236.7	0.014937	373.6	0.011447	350.1	0.039365	219.2	0.048995	310	0.017001	296.6	0.021866	341.6	0.048995	223.5	0.066865	373.1	0.019304	259.9	0.162935	298.1	0.013092	354.8	0.017001	303.8	0.019304	206.3	0.150527	38.8	0.581931	197.1	0.107301	247.1	0.060419	283.6	0.035163	233.6	0.039365	328.7	0.013092	219.7	0.02786	220.3	0.02786
AB009463_g_at	772.4	0.000219	611.4	0.000219	776.8	0.000219	805.7	0.000322	663.1	0.000219	865.5	0.000219	757.8	0.000219	798.4	0.000266	816.6	0.000219	727	0.000219	793.5	0.002617	862.2	0.000219	819.3	0.000322	722.2	0.000219	511.3	0.000562	308.8	0.001354	662.2	0.000562	623.1	0.000562	726.8	0.000219	635	0.000219	706.5	0.000219	553.5	0.000219	648.9	0.000322
AB009662_at	14.2	0.861235	7.1	0.97214	13.5	0.951005	14.8	0.951005	9.4	0.951005	6.1	0.964837	6.7	0.978134	14	0.97214	7.8	0.933135	26.3	0.92617	14.3	0.99582	10.6	0.951005	12	0.910595	9.5	0.951005	8	0.983	14.7	0.964837	16.8	0.985063	20.6	0.918663	10.8	0.990015	8.1	0.960635	6.3	0.978134	8.1	0.910595	9.5	0.872355
AB009889_f_at	118.2	0.089405	88.8	0.218983	136.8	0.11716	25.8	0.52062	51	0.234557	71.4	0.150527	80.3	0.127645	86.1	0.302547	75.1	0.284747	37.3	0.52062	205.9	0.35869	30.5	0.378184	54.5	0.438361	30.7	0.378184	35	0.5	17.4	0.602006	25.9	0.561639	82.1	0.204022	106	0.267463	65.2	0.267463	45	0.11716	44.4	0.189687	77.6	0.302547
AB009890_at	1273.2	0.162935	1348.8	0.05447	1240.5	0.127645	1565.7	0.189687	1018.2	0.175989	1297.2	0.060419	1344.6	0.11716	1703.9	0.107301	1287.8	0.066865	1309.8	0.175989	1074.8	0.250724	1446.2	0.066865	1493.1	0.150527	1266.4	0.089405	1571.4	0.081337	909.5	0.05447	1521.8	0.127645	1332.4	0.138765	1508.4	0.05447	1467.7	0.031336	1332.5	0.060419	1287.8	0.02786	1387.5	0.089405
AB009890_g_at	10	0.978134	20.4	0.910595	14.4	0.939581	18.8	0.978134	12.2	0.956032	4.8	0.990015	4.8	0.991311	13.6	0.968664	9.6	0.956032	14.8	0.986908	15.7	0.996415	8.2	0.985063	15.4	0.956032	8.1	0.94553	21.2	0.910595	24.8	0.910595	28.2	0.956032	14.9	0.901946	16.9	0.901946	9.5	0.980696	16.5	0.910595	16.9	0.901946	11.6	0.964837
AB009999_at	1181.2	0.066865	1595.9	0.007543	2421.7	0.081337	2486.2	0.043968	473.3	0.066865	2568	0.009985	3264.4	0.019304	1451.3	0.11716	1930.3	0.05447	2497.6	0.089405	2181.1	0.07383	2398.6	0.031336	2495.8	0.081337	1894.8	0.05447	2363.1	0.035163	1061.4	0.017001	1797.1	0.081337	2150	0.07383	2985.1	0.021866	1636.2	0.035163	1511.7	0.043968	549.6	0.043968	2548.8	0.089405
AB009999_g_at	2129.6	0.000673	2244.4	0.000388	2535.8	0.000388	2387.5	0.000673	2478.1	0.000322	2424.8	0.000388	2383.8	0.000468	2067.9	0.000673	1832.3	0.000468	1899.7	0.000805	1478.6	0.000959	1943.3	0.000468	1811.7	0.000468	2009.3	0.000388	2021.6	0.000468	1435.6	0.000673	2325.6	0.000468	1875.7	0.000562	2207.6	0.000562	2032.4	0.000322	2162.8	0.000388	1832.4	0.000322	2091	0.000468
AB010119_at	1998.2	0.002617	1294.1	0.009985	1834.5	0.005643	1826.7	0.006532	1767.4	0.002617	1786.1	0.00418	1919.6	0.004863	2070.4	0.002228	2091.3	0.002228	2123.2	0.007543	1916.8	0.005643	2165.5	0.001602	2024.6	0.002617	2175.3	0.001354	1999.7	0.00418	1834.4	0.006532	1996.6	0.003585	1915.2	0.00418	2114.6	0.003585	2322.6	0.001602	2202.5	0.002228	2050.4	0.001354	2276.8	0.002617
AB010119_g_at	5081.3	0.000219	3592.7	0.000219	5193.8	0.000219	5245.4	0.000219	4511.3	0.000219	4474.5	0.000219	4824.2	0.000219	5249.8	0.000219	5064.3	0.000219	4979.8	0.000219	4926.3	0.000219	5248.8	0.000219	4983.5	0.000219	5134.9	0.000219	5066.1	0.000219	4533.8	0.000219	5026.6	0.000219	4690.9	0.000219	5535.2	0.000219	5722.6	0.000219	5424.8	0.000219	5225.4	0.000219	5439.9	0.000219
AB010154_at	412	0.017001	521.9	0.013092	477.2	0.019304	885.8	0.02786	487.9	0.021866	567.8	0.017001	469.7	0.019304	788.3	0.013092	599.2	0.009985	644.6	0.017001	877.6	0.019304	629.9	0.014937	549.5	0.021866	552.6	0.019304	771.7	0.017001	677.2	0.019304	787.4	0.021866	619.5	0.013092	561.9	0.017001	616.5	0.014937	531.3	0.013092	437.8	0.014937	604	0.011447
AB010275_s_at	141.9	0.35869	53.7	0.267463	199.4	0.234557	68.6	0.339558	185.1	0.35869	25.3	0.438361	36.8	0.5	173	0.284747	46.1	0.438361	261.4	0.267463	286.3	0.339558	44.6	0.438361	52.6	0.397994	43.8	0.397994	246	0.234557	218.8	0.234557	220.2	0.267463	138.5	0.35869	90.1	0.397994	41.7	0.339558	42.1	0.418069	173.4	0.284747	140.7	0.378184
AB010436_at	856.5	0.000322	498	0.000562	623.8	0.000468	581	0.002228	716.3	0.000388	870.5	0.000322	607.7	0.000388	1017.4	0.000322	847.4	0.000322	600.8	0.001354	642.8	0.001354	820.3	0.000468	703.3	0.000468	718.5	0.000388	640.1	0.000673	585.3	0.000959	600.5	0.000959	767.5	0.000673	817.8	0.000388	809	0.000388	968.1	0.000388	604.4	0.000468	732.2	0.000388
AB010437_at	138.9	0.035163	133.7	0.014937	192.5	0.019304	115.9	0.127645	182.1	0.011447	213.2	0.009985	195.8	0.006532	140.9	0.024711	157.1	0.019304	133.6	0.107301	78.2	0.35869	220.4	0.011447	202.3	0.031336	200.9	0.009985	134.4	0.039365	196.9	0.081337	165.9	0.05447	178.1	0.024711	203.9	0.009985	231.4	0.008689	238.1	0.009985	217.7	0.011447	215.3	0.013092
[truncated: 7,686 more rows]
