# Supplementary material for: Post hoc pattern matching: assigning significance to statistically defined expression patterns in single channel microarray data
Source: BMC Bioinformatics. 2007 Jul 5;8:240. doi: 10.1186/1471-2105-8-240 (PMC1934919; doi:10.1186/1471-2105-8-240)
Supplement: Additional file 3 — StatiGen source code. [file 1471-2105-8-240-S3.zip › StatiGen_Source_06142007/code.vb]

'StatiGen - Statistical Gene Microarray Analysis
'Copyright � 2007  Randall Hulshizer and Eric Blalock

'This program is free software; you can redistribute it and/or modify
'it under the terms of the GNU General Public License as published by
'the Free Software Foundation; either version 2 of the License, or
'(at your option) any later version.

'This program is distributed in the hope that it will be useful,
'but WITHOUT ANY WARRANTY; without even the implied warranty of
'MERCHANTABILITY or FITNESS FOR A PARTICULAR PURPOSE.  See the
'GNU General Public License for more details.

'You should have received a copy of the GNU General Public License along
'with this program; if not, write to the Free Software Foundation, Inc.,
'51 Franklin Street, Fifth Floor, Boston, MA 02110-1301 USA.

Module code
    Structure xExp
        Dim ExpName As String
        Dim ColIndex As Integer
        Dim Signal  ' This is an array of the signal intensities and p-values
        Dim Pvalue
    End Structure                                                                                                               ' Experimental data structure
    Structure xGroup
        Dim GroupName As String
        Dim sCol As Integer
        Dim eCol As Integer
        Dim Experiments() As xExp
    End Structure                                                                                                             ' Experimental group structure
    Structure xStudyData
        Dim StudyName As String
        Dim FileName As String
        Dim ProbeSet 'As String
        Dim GroupData() As xGroup
    End Structure                                                                                                         ' Stores user experimental data
    Structure xComparisons
        Dim Column As Integer
        Dim P1 As String
        Dim P2 As String
        Dim Include As Boolean
        Dim Formula As String
    End Structure                                                                                                       ' Pairwise comparisons
    Structure xFilterHeader
        Dim FileName As String
        Dim PCallPVal
        Dim PCallCutoff As Integer
        Dim Comparisons() As xComparisons
    End Structure                                                                                                      ' Filtered data header

    Structure SigPatterns
        Dim Pattern As Long
        Dim Zscore As Single
        Dim sRow As Integer
        Dim eRow As Integer
    End Structure
  
    Structure WindowSet
        Dim Height As Integer
        Dim Width As Integer
        Dim Left As Integer
        Dim Top As Integer
        Dim Dock As Integer
    End Structure
    Structure AllWindows
        Dim Project As WindowSet
        Dim Progress As WindowSet
        Dim Companion As WindowSet
        Dim Notes As WindowSet
    End Structure
    Structure FileForm
        Dim Version As String
        Dim ShowWelcome As Boolean
        Dim ShowCompanion As Boolean
        Dim ShowNotebook As Boolean
        Dim ShowPV As Boolean
        Dim Windows As AllWindows
        Dim SaveWindows As Boolean
    End Structure                                                                                                           ' File format for user options file
    Structure UserFileFormat
        Dim ProjectName As String
        Dim CompleteFlag As Integer
        Dim ImportType As Integer
        Dim InputFile1 As String
        Dim InputFile2 As String
        Dim AnnotationFile As String
        Dim MasterFileName As String
        Dim MasterFolder As String
        Dim OutputMaster As String
        Dim FilteredFileName As String
        Dim OutputFiltered As String
        Dim GeneFileName As String
        Dim OutputFinal As String
        Dim ProjectFolder As String
        Dim AnovaPV As String
        Dim FloatLSD As Boolean
        Dim PCallPV As String
        Dim PCallCutoff As String
        Dim ESTFlag As String
        Dim MCIndex As Integer
        Dim ZCut As String
        Dim ShowWS As Boolean
        Dim Genes As Integer
        Dim Patterns As Integer
        Dim ImportStudy As xStudyData
        Dim FilterData As xFilterHeader
        Dim SigList() As SigPatterns
        Dim ChipList() As String
        Dim Notes As String
    End Structure                                                                                                     ' User file format

    ' Only exists to hold these two public variables
    Public pFlagFile As String
    Public pFlag As Boolean
    Public FileFormat As FileForm                                                                                                      ' User option file
    Public fStatus As fWait
    Public fNow As frmMDI
    Public ExitMode As Integer = 0
    Public impStudy As xStudyData                                                                                                   ' The imported study data
    Public FilterHead As xFilterHeader                                                                                              ' Filtered Data Header
    Public UserFile As UserFileFormat
    Public ShutDown As Boolean = False
    Public UseDefault As Boolean = False
    Public oMode As Boolean = False
    Public restart As Boolean = False


    Sub Main()

        On Error GoTo ErrorHandler
        Dim fSplash As Form
        fSplash = New splash
        fStatus = New fWait
        fSplash.ShowDialog()

restartnew:

        fNow = New frmMDI
        '******************************
        'fStatus.MdiParent = fNow
        '******************************
        fNow.ShowDialog()
        ShutItDown()
        'fNow = Nothing
        'If restart = True Then GoTo restartnew

        Exit Sub

ErrorHandler:

        gWriteErrorLog("", "Main")
        ShutDownAll()
    End Sub
    Private Sub GoDo()

    End Sub

    Public Function GetVersion() As String


        GetVersion = Application.ProductVersion.Substring(0, 5)


    End Function                                                                                       ' Gets version of software


    ' User file functions                                                                                                           ' ------ User file functions ------
    Public Function OpenFile() As Boolean
        ' Opens the user file
        Dim lFileNum As Integer
        Dim sFileName As String
        Dim lCount As Long, lNum As Long

        On Error GoTo ErrorHandler

        lFileNum = FreeFile()
        sFileName = Application.StartupPath & "\statigen.cfg"
        FileOpen(lFileNum, sFileName, OpenMode.Binary)
        FileGet(lFileNum, FileFormat)
        FileClose(lFileNum)

        Exit Function

ErrorHandler:
        gWriteErrorLog("", "OpenFile")
        UseDefault = True
        Resume Next
        'ShutDownAll()
    End Function ' Opens the user's option file
    ' User file functions                                                                                                           ' ------ User file functions ------
    Public Function OpenUserFile(ByVal FileName As String) As Boolean
        ' Opens the user file
        Dim lFileNum As Integer
        Dim lCount As Long, lNum As Long

        On Error GoTo ErrorHandler

        lFileNum = FreeFile()

        FileOpen(lFileNum, FileName, OpenMode.Binary)
        FileGet(lFileNum, UserFile)
        FileClose(lFileNum)
        If UserFile.CompleteFlag < 6 Then
            MsgBox("StatiGen Beta Release 1 only supports opening completed files.", MsgBoxStyle.OKOnly)
            UserFile = Nothing
            OpenUserFile = False
        Else
            OpenUserFile = True
        End If

        Exit Function

ErrorHandler:
        gWriteErrorLog("", "OpenUserFile")
        ShutDownAll()

    End Function                                                                                       ' Opens the user's option file
    Public Function SaveFile(ByVal FormFile As FileForm) As Boolean
        Dim sFilePath As String
        Dim lFileNum As Integer
        Dim lCount As Long

        ' *** If we have errors, we will assume the file is corrupted
        ' *** and then go through the setup process again.
        On Error GoTo ErrorHandler

        ' *** Initialize the path and file number and version header
        sFilePath = Application.StartupPath & "\statigen.cfg"
        lFileNum = FreeFile()

        ' *** If the file exists, we want to copy it to a backup file and
        ' *** then kill the old one.
        If Dir(sFilePath) <> "" Then
            If Dir(Application.StartupPath & "\statigen.bak") <> "" Then Kill(Application.StartupPath & "\statigen.bak")
            FileCopy(sFilePath, Application.StartupPath & "\statigen.bak")
            Kill(sFilePath)
        End If

        ' *** Open the file and write the data.
        FileOpen(lFileNum, sFilePath, OpenMode.Binary)
        FilePut(lFileNum, FormFile, 1)

        FileClose(lFileNum)

        ' *** Return True
        SaveFile = True


        Exit Function

ErrorHandler:
        gWriteErrorLog("", "SaveFile")
        ShutDownAll()
    End Function                                                             ' Saves the user's option file
    Public Function SaveUserFile(ByVal UFile As UserFileFormat, ByVal Filename As String) As Boolean

        Dim lFileNum As Integer
        Dim lCount As Long

        ' *** If we have errors, we will assume the file is corrupted
        ' *** and then go through the setup process again.
        On Error GoTo ErrorHandler

        ' *** Initialize the path and file number and version header
        lFileNum = FreeFile()

        ' *** If the file exists, we want to copy it to a backup file and
        ' *** then kill the old one.
        If Dir(Filename) <> "" Then
            If Dir(Filename & ".bak") <> "" Then Kill(Filename & ".bak")
            FileCopy(Filename, Filename & ".bak")
            Kill(Filename)
        End If

        ' *** Open the file and write the data.
        FileOpen(lFileNum, Filename, OpenMode.Binary)
        FilePut(lFileNum, UFile, 1)

        FileClose(lFileNum)

        ' *** Return True
        SaveUserFile = True


        Exit Function
ErrorHandler:
        gWriteErrorLog("", "SaveUserFile")
        ShutDownAll()
    End Function                                                             ' Saves the user's option file
    Public Sub NotYet()
        MsgBox("This feature is not yet functional.", MsgBoxStyle.OKOnly, "StatiGen Pre-Release Message")
    End Sub

    Public Sub gWriteErrorLog(ByVal Watch As String, ByVal ProcedureName As String)
        Dim x As Exception
        ' *** No explanation needed here.  This sub writes to an error log file.

        Dim lFileNum As Long

        lFileNum = FreeFile()

        FileOpen(lFileNum, Application.StartupPath & "\logs\error.log", OpenMode.Append)

        PrintLine(lFileNum, "<< " & Now & " >>")

        PrintLine(lFileNum, "Procedure:  " & ProcedureName)
        PrintLine(lFileNum, "Watch:  " & Watch)
        PrintLine(lFileNum, "Err # " & Err.Number)
        PrintLine(lFileNum, "Descr. " & Err.Description, vbCrLf)

        'PrintLine(lFileNum)

        FileClose(lFileNum)

    End Sub

    Public Sub ShutDownAll()
        On Error Resume Next
        ShutDown = True
        MsgBox("An error has occurred and StatiGen must be shut down.  The error has been logged.", MsgBoxStyle.OKOnly, "StatiGen Program Error")
        If Not fNow.fComp Is Nothing Then fNow.fComp.Close()
        If Not fNow.frmProject Is Nothing Then
            With fNow.frmProject
                .xlFilterBook.Close(False)
                .xlInBook.Close(False)
                .xlinBook2.Close(False)
                .xlInBook3.Close(False)
                .xlOutBook.Close(False)
                .xlApp.ScreenUpdating = True
                .xlApp.Quit()
                .Close()
            End With
        End If
        If Not fNow Is Nothing Then fNow.Close()

        End
    End Sub
    Public Sub ShutItDown()
        On Error Resume Next
        'ShutDown = True
        'MsgBox("An error has occurred and StatiGen must be shut down.  The error has been logged.", MsgBoxStyle.OKOnly, "StatiGen Program Error")

        If Not fNow.fComp Is Nothing Then fNow.fComp.Close()

        fNow.frmProject.Dispose()
        fNow.Dispose()

        If Not fNow.frmProject Is Nothing Then
            With fNow.frmProject
                .xlFilterBook.Close(False)
                .xlInBook.Close(False)
                .xlinBook2.Close(False)
                .xlInBook3.Close(False)
                .xlOutBook.Close(False)
                .xlApp.ScreenUpdating = True
                .xlApp.Quit()
                .Close()
            End With
        End If

        If Not fNow Is Nothing Then fNow.Close()

        ' Only exists to hold these two public variables
        pFlagFile = ""
        pFlag = False
        FileFormat = Nothing
        'fStatus As fWait
        fNow = Nothing
        ExitMode = 0
        impStudy = Nothing
        FilterHead = Nothing
        UserFile = Nothing
        ShutDown = False
        UseDefault = False
        oMode = False


    End Sub

    Public Sub HideWindows()
        'fNow.Hide()
        'Dim a
        'For Each a In fNow.MdiChildren
        'a.tag = a.visible
        'a.visible = False
        'Next
    End Sub

    Public Sub ShowWindows()
        'fNow.Visible = True
        'Dim a
        'For Each a In fNow.MdiChildren
        'a.visible = True
        'Next
    End Sub
End Module
