# Supplementary material for: Post hoc pattern matching: assigning significance to statistically defined expression patterns in single channel microarray data
Source: BMC Bioinformatics. 2007 Jul 5;8:240. doi: 10.1186/1471-2105-8-240 (PMC1934919; doi:10.1186/1471-2105-8-240)
Supplement: Additional file 3 — StatiGen source code. [file 1471-2105-8-240-S3.zip › StatiGen_Source_06142007/Copy of fMain.resx]

<?xml version="1.0" encoding="utf-8"?>
<root>
  <!-- 
    Microsoft ResX Schema 
    
    Version 1.3
    
    The primary goals of this format is to allow a simple XML format 
    that is mostly human readable. The generation and parsing of the 
    various data types are done through the TypeConverter classes 
    associated with the data types.
    
    Example:
    
    ... ado.net/XML headers & schema ...
    <resheader name="resmimetype">text/microsoft-resx</resheader>
    <resheader name="version">1.3</resheader>
    <resheader name="reader">System.Resources.ResXResourceReader, System.Windows.Forms, ...</resheader>
    <resheader name="writer">System.Resources.ResXResourceWriter, System.Windows.Forms, ...</resheader>
    <data name="Name1">this is my long string</data>
    <data name="Color1" type="System.Drawing.Color, System.Drawing">Blue</data>
    <data name="Bitmap1" mimetype="application/x-microsoft.net.object.binary.base64">
        [base64 mime encoded serialized .NET Framework object]
    </data>
    <data name="Icon1" type="System.Drawing.Icon, System.Drawing" mimetype="application/x-microsoft.net.object.bytearray.base64">
        [base64 mime encoded string representing a byte array form of the .NET Framework object]
    </data>
                
    There are any number of "resheader" rows that contain simple 
    name/value pairs.
    
    Each data row contains a name, and value. The row also contains a 
    type or mimetype. Type corresponds to a .NET class that support 
    text/value conversion through the TypeConverter architecture. 
    Classes that don't support this are serialized and stored with the 
    mimetype set.
    
    The mimetype is used forserialized objects, and tells the 
    ResXResourceReader how to depersist the object. This is currently not 
    extensible. For a given mimetype the value must be set accordingly:
    
    Note - application/x-microsoft.net.object.binary.base64 is the format 
    that the ResXResourceWriter will generate, however the reader can 
    read any of the formats listed below.
    
    mimetype: application/x-microsoft.net.object.binary.base64
    value   : The object must be serialized with 
            : System.Serialization.Formatters.Binary.BinaryFormatter
            : and then encoded with base64 encoding.
    
    mimetype: application/x-microsoft.net.object.soap.base64
    value   : The object must be serialized with 
            : System.Runtime.Serialization.Formatters.Soap.SoapFormatter
            : and then encoded with base64 encoding.

    mimetype: application/x-microsoft.net.object.bytearray.base64
    value   : The object must be serialized into a byte array 
            : using a System.ComponentModel.TypeConverter
            : and then encoded with base64 encoding.
    -->
  <xsd:schema id="root" xmlns="" xmlns:xsd="http://www.w3.org/2001/XMLSchema" xmlns:msdata="urn:schemas-microsoft-com:xml-msdata">
    <xsd:element name="root" msdata:IsDataSet="true">
      <xsd:complexType>
        <xsd:choice maxOccurs="unbounded">
          <xsd:element name="data">
            <xsd:complexType>
              <xsd:sequence>
                <xsd:element name="value" type="xsd:string" minOccurs="0" msdata:Ordinal="1" />
                <xsd:element name="comment" type="xsd:string" minOccurs="0" msdata:Ordinal="2" />
              </xsd:sequence>
              <xsd:attribute name="name" type="xsd:string" msdata:Ordinal="1" />
              <xsd:attribute name="type" type="xsd:string" msdata:Ordinal="3" />
              <xsd:attribute name="mimetype" type="xsd:string" msdata:Ordinal="4" />
            </xsd:complexType>
          </xsd:element>
          <xsd:element name="resheader">
            <xsd:complexType>
              <xsd:sequence>
                <xsd:element name="value" type="xsd:string" minOccurs="0" msdata:Ordinal="1" />
              </xsd:sequence>
              <xsd:attribute name="name" type="xsd:string" use="required" />
            </xsd:complexType>
          </xsd:element>
        </xsd:choice>
      </xsd:complexType>
    </xsd:element>
  </xsd:schema>
  <resheader name="resmimetype">
    <value>text/microsoft-resx</value>
  </resheader>
  <resheader name="version">
    <value>1.3</value>
  </resheader>
  <resheader name="reader">
    <value>System.Resources.ResXResourceReader, System.Windows.Forms, Version=1.0.5000.0, Culture=neutral, PublicKeyToken=b77a5c561934e089</value>
  </resheader>
  <resheader name="writer">
    <value>System.Resources.ResXResourceWriter, System.Windows.Forms, Version=1.0.5000.0, Culture=neutral, PublicKeyToken=b77a5c561934e089</value>
  </resheader>
  <data name="MainMenu1.DefaultModifiers" type="System.CodeDom.MemberAttributes, System, Version=1.0.5000.0, Culture=neutral, PublicKeyToken=b77a5c561934e089">
    <value>Assembly</value>
  </data>
  <data name="MainMenu1.Location" type="System.Drawing.Point, System.Drawing, Version=1.0.5000.0, Culture=neutral, PublicKeyToken=b03f5f7f11d50a3a">
    <value>17, 17</value>
  </data>
  <data name="MainMenu1.Modifiers" type="System.CodeDom.MemberAttributes, System, Version=1.0.5000.0, Culture=neutral, PublicKeyToken=b77a5c561934e089">
    <value>Assembly</value>
  </data>
  <data name="MenuItem1.Modifiers" type="System.CodeDom.MemberAttributes, System, Version=1.0.5000.0, Culture=neutral, PublicKeyToken=b77a5c561934e089">
    <value>Assembly</value>
  </data>
  <data name="MenuItem1.DefaultModifiers" type="System.CodeDom.MemberAttributes, System, Version=1.0.5000.0, Culture=neutral, PublicKeyToken=b77a5c561934e089">
    <value>Assembly</value>
  </data>
  <data name="MenuItem2.Modifiers" type="System.CodeDom.MemberAttributes, System, Version=1.0.5000.0, Culture=neutral, PublicKeyToken=b77a5c561934e089">
    <value>Assembly</value>
  </data>
  <data name="MenuItem2.DefaultModifiers" type="System.CodeDom.MemberAttributes, System, Version=1.0.5000.0, Culture=neutral, PublicKeyToken=b77a5c561934e089">
    <value>Assembly</value>
  </data>
  <data name="MenuItem3.Modifiers" type="System.CodeDom.MemberAttributes, System, Version=1.0.5000.0, Culture=neutral, PublicKeyToken=b77a5c561934e089">
    <value>Assembly</value>
  </data>
  <data name="MenuItem3.DefaultModifiers" type="System.CodeDom.MemberAttributes, System, Version=1.0.5000.0, Culture=neutral, PublicKeyToken=b77a5c561934e089">
    <value>Assembly</value>
  </data>
  <data name="MenuItem4.Modifiers" type="System.CodeDom.MemberAttributes, System, Version=1.0.5000.0, Culture=neutral, PublicKeyToken=b77a5c561934e089">
    <value>Assembly</value>
  </data>
  <data name="MenuItem4.DefaultModifiers" type="System.CodeDom.MemberAttributes, System, Version=1.0.5000.0, Culture=neutral, PublicKeyToken=b77a5c561934e089">
    <value>Assembly</value>
  </data>
  <data name="MenuItem5.Modifiers" type="System.CodeDom.MemberAttributes, System, Version=1.0.5000.0, Culture=neutral, PublicKeyToken=b77a5c561934e089">
    <value>Assembly</value>
  </data>
  <data name="MenuItem5.DefaultModifiers" type="System.CodeDom.MemberAttributes, System, Version=1.0.5000.0, Culture=neutral, PublicKeyToken=b77a5c561934e089">
    <value>Assembly</value>
  </data>
  <data name="MenuItem12.Modifiers" type="System.CodeDom.MemberAttributes, System, Version=1.0.5000.0, Culture=neutral, PublicKeyToken=b77a5c561934e089">
    <value>Assembly</value>
  </data>
  <data name="MenuItem12.DefaultModifiers" type="System.CodeDom.MemberAttributes, System, Version=1.0.5000.0, Culture=neutral, PublicKeyToken=b77a5c561934e089">
    <value>Assembly</value>
  </data>
  <data name="MenuItem13.Modifiers" type="System.CodeDom.MemberAttributes, System, Version=1.0.5000.0, Culture=neutral, PublicKeyToken=b77a5c561934e089">
    <value>Assembly</value>
  </data>
  <data name="MenuItem13.DefaultModifiers" type="System.CodeDom.MemberAttributes, System, Version=1.0.5000.0, Culture=neutral, PublicKeyToken=b77a5c561934e089">
    <value>Assembly</value>
  </data>
  <data name="mnuToolsShowWelcome.Modifiers" type="System.CodeDom.MemberAttributes, System, Version=1.0.5000.0, Culture=neutral, PublicKeyToken=b77a5c561934e089">
    <value>Assembly</value>
  </data>
  <data name="mnuToolsShowWelcome.DefaultModifiers" type="System.CodeDom.MemberAttributes, System, Version=1.0.5000.0, Culture=neutral, PublicKeyToken=b77a5c561934e089">
    <value>Assembly</value>
  </data>
  <data name="MenuItem6.Modifiers" type="System.CodeDom.MemberAttributes, System, Version=1.0.5000.0, Culture=neutral, PublicKeyToken=b77a5c561934e089">
    <value>Assembly</value>
  </data>
  <data name="MenuItem6.DefaultModifiers" type="System.CodeDom.MemberAttributes, System, Version=1.0.5000.0, Culture=neutral, PublicKeyToken=b77a5c561934e089">
    <value>Assembly</value>
  </data>
  <data name="MenuItem7.Modifiers" type="System.CodeDom.MemberAttributes, System, Version=1.0.5000.0, Culture=neutral, PublicKeyToken=b77a5c561934e089">
    <value>Assembly</value>
  </data>
  <data name="MenuItem7.DefaultModifiers" type="System.CodeDom.MemberAttributes, System, Version=1.0.5000.0, Culture=neutral, PublicKeyToken=b77a5c561934e089">
    <value>Assembly</value>
  </data>
  <data name="MenuItem8.Modifiers" type="System.CodeDom.MemberAttributes, System, Version=1.0.5000.0, Culture=neutral, PublicKeyToken=b77a5c561934e089">
    <value>Assembly</value>
  </data>
  <data name="MenuItem8.DefaultModifiers" type="System.CodeDom.MemberAttributes, System, Version=1.0.5000.0, Culture=neutral, PublicKeyToken=b77a5c561934e089">
    <value>Assembly</value>
  </data>
  <data name="MenuItem9.Modifiers" type="System.CodeDom.MemberAttributes, System, Version=1.0.5000.0, Culture=neutral, PublicKeyToken=b77a5c561934e089">
    <value>Assembly</value>
  </data>
  <data name="MenuItem9.DefaultModifiers" type="System.CodeDom.MemberAttributes, System, Version=1.0.5000.0, Culture=neutral, PublicKeyToken=b77a5c561934e089">
    <value>Assembly</value>
  </data>
  <data name="MenuItem10.Modifiers" type="System.CodeDom.MemberAttributes, System, Version=1.0.5000.0, Culture=neutral, PublicKeyToken=b77a5c561934e089">
    <value>Assembly</value>
  </data>
  <data name="MenuItem10.DefaultModifiers" type="System.CodeDom.MemberAttributes, System, Version=1.0.5000.0, Culture=neutral, PublicKeyToken=b77a5c561934e089">
    <value>Assembly</value>
  </data>
  <data name="MenuItem11.Modifiers" type="System.CodeDom.MemberAttributes, System, Version=1.0.5000.0, Culture=neutral, PublicKeyToken=b77a5c561934e089">
    <value>Assembly</value>
  </data>
  <data name="MenuItem11.DefaultModifiers" type="System.CodeDom.MemberAttributes, System, Version=1.0.5000.0, Culture=neutral, PublicKeyToken=b77a5c561934e089">
    <value>Assembly</value>
  </data>
  <data name="ofdInput.DefaultModifiers" type="System.CodeDom.MemberAttributes, System, Version=1.0.5000.0, Culture=neutral, PublicKeyToken=b77a5c561934e089">
    <value>Assembly</value>
  </data>
  <data name="ofdInput.Modifiers" type="System.CodeDom.MemberAttributes, System, Version=1.0.5000.0, Culture=neutral, PublicKeyToken=b77a5c561934e089">
    <value>Assembly</value>
  </data>
  <data name="ofdInput.Location" type="System.Drawing.Point, System.Drawing, Version=1.0.5000.0, Culture=neutral, PublicKeyToken=b03f5f7f11d50a3a">
    <value>131, 17</value>
  </data>
  <data name="timStart.DefaultModifiers" type="System.CodeDom.MemberAttributes, System, Version=1.0.5000.0, Culture=neutral, PublicKeyToken=b77a5c561934e089">
    <value>Assembly</value>
  </data>
  <data name="timStart.Location" type="System.Drawing.Point, System.Drawing, Version=1.0.5000.0, Culture=neutral, PublicKeyToken=b03f5f7f11d50a3a">
    <value>229, 17</value>
  </data>
  <data name="timStart.Modifiers" type="System.CodeDom.MemberAttributes, System, Version=1.0.5000.0, Culture=neutral, PublicKeyToken=b77a5c561934e089">
    <value>Assembly</value>
  </data>
  <data name="timTime.DefaultModifiers" type="System.CodeDom.MemberAttributes, System, Version=1.0.5000.0, Culture=neutral, PublicKeyToken=b77a5c561934e089">
    <value>Assembly</value>
  </data>
  <data name="timTime.Location" type="System.Drawing.Point, System.Drawing, Version=1.0.5000.0, Culture=neutral, PublicKeyToken=b03f5f7f11d50a3a">
    <value>324, 17</value>
  </data>
  <data name="timTime.Modifiers" type="System.CodeDom.MemberAttributes, System, Version=1.0.5000.0, Culture=neutral, PublicKeyToken=b77a5c561934e089">
    <value>Assembly</value>
  </data>
  <data name="fbdOutput.DefaultModifiers" type="System.CodeDom.MemberAttributes, System, Version=1.0.5000.0, Culture=neutral, PublicKeyToken=b77a5c561934e089">
    <value>Assembly</value>
  </data>
  <data name="fbdOutput.Location" type="System.Drawing.Point, System.Drawing, Version=1.0.5000.0, Culture=neutral, PublicKeyToken=b03f5f7f11d50a3a">
    <value>420, 17</value>
  </data>
  <data name="fbdOutput.Modifiers" type="System.CodeDom.MemberAttributes, System, Version=1.0.5000.0, Culture=neutral, PublicKeyToken=b77a5c561934e089">
    <value>Assembly</value>
  </data>
  <data name="niStatiGen.DefaultModifiers" type="System.CodeDom.MemberAttributes, System, Version=1.0.5000.0, Culture=neutral, PublicKeyToken=b77a5c561934e089">
    <value>Assembly</value>
  </data>
  <data name="niStatiGen.Location" type="System.Drawing.Point, System.Drawing, Version=1.0.5000.0, Culture=neutral, PublicKeyToken=b03f5f7f11d50a3a">
    <value>527, 17</value>
  </data>
  <data name="niStatiGen.Modifiers" type="System.CodeDom.MemberAttributes, System, Version=1.0.5000.0, Culture=neutral, PublicKeyToken=b77a5c561934e089">
    <value>Assembly</value>
  </data>
  <data name="niStatiGen.Icon" type="System.Drawing.Icon, System.Drawing, Version=1.0.5000.0, Culture=neutral, PublicKeyToken=b03f5f7f11d50a3a" mimetype="application/x-microsoft.net.object.bytearray.base64">
    <value>
        AAABAAEAICAAAAEACACoCAAAFgAAACgAAAAgAAAAQAAAAAEACAAAAAAAAAQAAAAAAAAAAAAAAAEAAAAA
        AADGxsYAAAAAAHNzcwD///8A/5wAAAAA3gAA//8A///OAAC9AAAA3gAAzmNjAP9jYwD/zs4Azs7/AJz/
        /wBjnDEAY2MxAFJSUgCczmMAMZwxAKWlpQAAAAAAAAAAAAAAAAAAAAAAAAAAAAAAAAAAAAAAAAAAAAAA
        AAAAAAAAAAAAAAAAAAAAAAAAAAAAAAAAAAAAAAAAAAAAAAAAAAAAAAAAAAAAAAAAAAAAAAAAAAAAAAAA
        AAAAAAAAAAAAAAAAAAAAAAAAAAAAAAAAAAAAAAAAAAAAAAAAAAAAAAAAAAAAAAAAAAAAAAAAAAAAAAAA
        AAAAAAAAAAAAAAAAAAAAAAAAAAAAAAAAAAAAAAAAAAAAAAAAAAAAAAAAAAAAAAAAAAAAAAAAAAAAAAAA
        AAAAAAAAAAAAAAAAAAAAAAAAAAAAAAAAAAAAAAAAAAAAAAAAAAAAAAAAAAAAAAAAAAAAAAAAAAAAAAAA
        AAAAAAAAAAAAAAAAAAAAAAAAAAAAAAAAAAAAAAAAAAAAAAAAAAAAAAAAAAAAAAAAAAAAAAAAAAAAAAAA
        AAAAAAAAAAAAAAAAAAAAAAAAAAAAAAAAAAAAAAAAAAAAAAAAAAAAAAAAAAAAAAAAAAAAAAAAAAAAAAAA
        AAAAAAAAAAAAAAAAAAAAAAAAAAAAAAAAAAAAAAAAAAAAAAAAAAAAAAAAAAAAAAAAAAAAAAAAAAAAAAAA
        AAAAAAAAAAAAAAAAAAAAAAAAAAAAAAAAAAAAAAAAAAAAAAAAAAAAAAAAAAAAAAAAAAAAAAAAAAAAAAAA
        AAAAAAAAAAAAAAAAAAAAAAAAAAAAAAAAAAAAAAAAAAAAAAAAAAAAAAAAAAAAAAAAAAAAAAAAAAAAAAAA
        AAAAAAAAAAAAAAAAAAAAAAAAAAAAAAAAAAAAAAAAAAAAAAAAAAAAAAAAAAAAAAAAAAAAAAAAAAAAAAAA
        AAAAAAAAAAAAAAAAAAAAAAAAAAAAAAAAAAAAAAAAAAAAAAAAAAAAAAAAAAAAAAAAAAAAAAAAAAAAAAAA
        AAAAAAAAAAAAAAAAAAAAAAAAAAAAAAAAAAAAAAAAAAAAAAAAAAAAAAAAAAAAAAAAAAAAAAAAAAAAAAAA
        AAAAAAAAAAAAAAAAAAAAAAAAAAAAAAAAAAAAAAAAAAAAAAAAAAAAAAAAAAAAAAAAAAAAAAAAAAAAAAAA
        AAAAAAAAAAAAAAAAAAAAAAAAAAAAAAAAAAAAAAAAAAAAAAAAAAAAAAAAAAAAAAAAAAAAAAAAAAAAAAAA
        AAAAAAAAAAAAAAAAAAAAAAAAAAAAAAAAAAAAAAAAAAAAAAAAAAAAAAAAAAAAAAAAAAAAAAAAAAAAAAAA
        AAAAAAAAAQICAgEBAQEBAQEBAQEBAQEBAQEBAQEBAQEBAQEBAQEBAgICAQEBAQEBCA8PExAQAQEBAQEB
        AQEBAQEBAQEBAQECAgICAQEBCAgICgoSDw8PEBABAQEBAQEBAQICAgEBAQEBAgIBCAgKCgsKCgsKDw8P
        DxABAQEBAQEUFBQUAgEBAQEBAgIOCAoKCwoKCwoKCw8PDxABAQEBARQUBwICAQEBAQEIEREJCAoKCwoL
        CgoLCg8PDxABAQEBFBQHBwIBAQEBAQgGEREJCAoKCgsKCwoKCwsKEAEBAQEBFBQUAQEBAQEICAYICBEJ
        CAoLCwoKCgsLCgoPEAEBAQEBAQEBAQEBAQgICQkICAgJCwsLCgoLCwoKCg8QAQEBAQEBAQEBAQEICAgI
        CAkICBELCwsKCwsKCgsLDxAQAQEBAQEBAQEBAQgIBggICAgICRERCQsJCwoLCAgPDxABAQEBAQEBAQEB
        CAgGCAgICgoKCxERCQsKCAoICAgPEAEBAQEBAQEBAQEJCQ4JCQkLCwsLCQkRCQsJCQkJCRITAQEBAQEB
        AQEBAQgIBggICAoKCwsJCRERCggICAgIDxABAQEBAQEBAQEBCAgGBgkICgoLCwsLCwsKCAgJCAgPEAEB
        AQEBAQEBAQEICA4OCAgKCwsKCwsKCgsJAggJCRAQAQEBAQEBAQEBAQEIBgYICAkJCgoLCwoKCAkCAggI
        DwEBAQEBAQ0NAQEBAQgIBgYJCQgICgoLCgoICAkCAggPAQEBAQEBDQ0BAQEBAQgGBg4GCAgKCgsKCggI
        CAkCAgEBAQEBAQEBAQEBAQEBCAgOBgYGDQwMCwoKCwoKCAkCAgEBAQEBAQEBAQEBAQEBCQgGBg0MDAwN
        CgoKCwsKCAECAgEBAQEBAQEBAQEBAQEBCAoLDAwMDA0MCgoKCgoBAQECAgEBAQEBAQEBAQEBAQEBAQoK
        CgoKCwoKCgoBAQEBAQECAgIBAQEBAQEBAQEBAQEBAQEICAgJCAgBAQEBAQEBAQICAgIBAQEBAQEBAQEB
        AQEBAQEBAQEBAQEBAQEBBQEBAQECAgIBAQEBAQEBAQEBAQEBAQEBAQEBAQEFBQUBAQEBAQECAgIBAQEB
        AQEBAQEBAQEBAQEBAQEBAQUHBQEBAQEBAQICAgIBAQEBAQEBAQEBAQEBAQEBAQEBBQUGBQUFAQEBAQEC
        AgIBAQEBAQEBAQEBAQEBAQEBAQUBAQUGBQEBAQEBAQICAgEBAQEBAQEBAQEEBAEBAQEBAQEBBQUBAgIB
        AQEBAQICAQEDAQEBAQEBAQQEAQEBAQEBAQEFAQEBAgICAgICAgIBAQEBAQEBAQEBAQEBAQEBAQEBAQEB
        AQEBAQICAgICAo/A/f+OAB/jhAAPweAAB4DwAAOA4AABgMAAAMHAAADjwAAA/4AAAH+AAAB/gAAAb4AA
        AH+AAAB/gAAAf4AAAHnAAADwwAAA8MAAAPngAAH/8AAA//gABn/8AA8e7gAfD//A+8f//8fj+//H4f//
        wPj/z7H434fyfI+H9wDfz//A
</value>
  </data>
  <data name="$this.Locked" type="System.Boolean, mscorlib, Version=1.0.5000.0, Culture=neutral, PublicKeyToken=b77a5c561934e089">
    <value>False</value>
  </data>
  <data name="$this.Language" type="System.Globalization.CultureInfo, mscorlib, Version=1.0.5000.0, Culture=neutral, PublicKeyToken=b77a5c561934e089">
    <value>(Default)</value>
  </data>
  <data name="$this.TrayLargeIcon" type="System.Boolean, mscorlib, Version=1.0.5000.0, Culture=neutral, PublicKeyToken=b77a5c561934e089">
    <value>False</value>
  </data>
  <data name="$this.Localizable" type="System.Boolean, mscorlib, Version=1.0.5000.0, Culture=neutral, PublicKeyToken=b77a5c561934e089">
    <value>False</value>
  </data>
  <data name="$this.GridSize" type="System.Drawing.Size, System.Drawing, Version=1.0.5000.0, Culture=neutral, PublicKeyToken=b03f5f7f11d50a3a">
    <value>2, 2</value>
  </data>
  <data name="$this.DrawGrid" type="System.Boolean, mscorlib, Version=1.0.5000.0, Culture=neutral, PublicKeyToken=b77a5c561934e089">
    <value>True</value>
  </data>
  <data name="$this.TrayHeight" type="System.Int32, mscorlib, Version=1.0.5000.0, Culture=neutral, PublicKeyToken=b77a5c561934e089">
    <value>47</value>
  </data>
  <data name="$this.Name">
    <value>fMain2</value>
  </data>
  <data name="$this.SnapToGrid" type="System.Boolean, mscorlib, Version=1.0.5000.0, Culture=neutral, PublicKeyToken=b77a5c561934e089">
    <value>True</value>
  </data>
  <data name="$this.DefaultModifiers" type="System.CodeDom.MemberAttributes, System, Version=1.0.5000.0, Culture=neutral, PublicKeyToken=b77a5c561934e089">
    <value>Assembly</value>
  </data>
  <data name="$this.Icon" type="System.Drawing.Icon, System.Drawing, Version=1.0.5000.0, Culture=neutral, PublicKeyToken=b03f5f7f11d50a3a" mimetype="application/x-microsoft.net.object.bytearray.base64">
    <value>
        AAABAAIAICAQAAAAAADoAgAAJgAAACAgAAAAAAAAqAgAAA4DAAAoAAAAIAAAAEAAAAABAAQAAAAAAAAC
        AAAAAAAAAAAAABAAAAAQAAAAAAAAAAAAgAAAgAAAAICAAIAAAACAAIAAgIAAAMDAwACAgIAAAAD/AAD/
        AAAA//8A/wAAAP8A/wD//wAA////AAAAAAAAAAAAAAAAAAAAAAAAAAAAAAAAAAAAAAAAAAAAAAAAAAAA
        AAAAAAAAAAAAAAAAAAAAAAAAAAAAAAAAAAAAAAAAAAAAAAAAAAAAAAAAAAAAAAAAAAAAAAAAAAAAAAAA
        AAAAAAAAAAAAAAAAAAAAAAAAAAAAAAAAAAAAAAAAAAAAAAAAAAAAAAAAAAAAAAAAAAAAAAAAAAAAAAAA
        AAAAAAAAAAAAAAAAAAAAAAAAAAAAAAAAAAAAAAAAAAAAAAAAAAAAAAAAAAAAAAAAAAAAAAAAAAAAAAAA
        AAAAAAAAAAAAAAAAAAAAAAAAAAAAAAAAAAAAAAAAAAAAAAAAAAAAAAAAAAAAAAAAAAAAAAAAAAAAAAAA
        AAAAAAAAAAAAAAAAAAAAAAAAAAAAAAAAAAAAAAAAAAAAAAAAAAAAAAAAAAAAAAAAAAAAAAAAAAAAAAAA
        AAAAAAAAAAAAAAAAAAAAAAAAAAAAAAAAAAAAAAAAAAAAAAAAAAAAAAAAAAAAAAAAAAAAAAAAAAAAAAAA
        AAAAAAAAAAAAAAAAAAAAAAAAAAAAAAAAAAAAAAAAAAAAAAAAAAAAAAAAAAAAAAAAAAAAAAAAAAAAAAAA
        AAAAAAAAAAAAAAAAAAAAAAAAAAAAAAAAAAAAAAAAAAAAAAAAAAAAAAAAAAAAAAAAAAAAAAAA////////
        ////////////////////////////////////////////////////////////////////////////////
        ////////////////////////////////////////////////////////////////////////////////
        //8oAAAAIAAAAEAAAAABAAgAAAAAAAAEAAAAAAAAAAAAAAABAAAAAQAAAAAAAAAAgAAAgAAAAICAAIAA
        AACAAIAAgIAAAMDAwADA3MAA8MqmAAQEBAAICAgADAwMABEREQAWFhYAHBwcACIiIgApKSkAVVVVAE1N
        TQBCQkIAOTk5AIB8/wBQUP8AkwDWAP/szADG1u8A1ufnAJCprQAAADMAAABmAAAAmQAAAMwAADMAAAAz
        MwAAM2YAADOZAAAzzAAAM/8AAGYAAABmMwAAZmYAAGaZAABmzAAAZv8AAJkAAACZMwAAmWYAAJmZAACZ
        zAAAmf8AAMwAAADMMwAAzGYAAMyZAADMzAAAzP8AAP9mAAD/mQAA/8wAMwAAADMAMwAzAGYAMwCZADMA
        zAAzAP8AMzMAADMzMwAzM2YAMzOZADMzzAAzM/8AM2YAADNmMwAzZmYAM2aZADNmzAAzZv8AM5kAADOZ
        MwAzmWYAM5mZADOZzAAzmf8AM8wAADPMMwAzzGYAM8yZADPMzAAzzP8AM/8zADP/ZgAz/5kAM//MADP/
        /wBmAAAAZgAzAGYAZgBmAJkAZgDMAGYA/wBmMwAAZjMzAGYzZgBmM5kAZjPMAGYz/wBmZgAAZmYzAGZm
        ZgBmZpkAZmbMAGaZAABmmTMAZplmAGaZmQBmmcwAZpn/AGbMAABmzDMAZsyZAGbMzABmzP8AZv8AAGb/
        MwBm/5kAZv/MAMwA/wD/AMwAmZkAAJkzmQCZAJkAmQDMAJkAAACZMzMAmQBmAJkzzACZAP8AmWYAAJlm
        MwCZM2YAmWaZAJlmzACZM/8AmZkzAJmZZgCZmZkAmZnMAJmZ/wCZzAAAmcwzAGbMZgCZzJkAmczMAJnM
        /wCZ/wAAmf8zAJnMZgCZ/5kAmf/MAJn//wDMAAAAmQAzAMwAZgDMAJkAzADMAJkzAADMMzMAzDNmAMwz
        mQDMM8wAzDP/AMxmAADMZjMAmWZmAMxmmQDMZswAmWb/AMyZAADMmTMAzJlmAMyZmQDMmcwAzJn/AMzM
        AADMzDMAzMxmAMzMmQDMzMwAzMz/AMz/AADM/zMAmf9mAMz/mQDM/8wAzP//AMwAMwD/AGYA/wCZAMwz
        AAD/MzMA/zNmAP8zmQD/M8wA/zP/AP9mAAD/ZjMAzGZmAP9mmQD/ZswAzGb/AP+ZAAD/mTMA/5lmAP+Z
        mQD/mcwA/5n/AP/MAAD/zDMA/8xmAP/MmQD/zMwA/8z/AP//MwDM/2YA//+ZAP//zABmZv8AZv9mAGb/
        /wD/ZmYA/2b/AP//ZgAhAKUAX19fAHd3dwCGhoYAlpaWAMvLywCysrIA19fXAN3d3QDj4+MA6urqAPHx
        8QD4+PgA8Pv/AKSgoACAgIAAAAD/AAD/AAAA//8A/wAAAP8A/wD//wAA////AAoKCgoKCgoKCgr0GQnb
        urS0utwJGQoKCgoKCgoKCgoKCgoKCgoKCgoZCbqzs7Ozs7Ozs7Ozugn0CgoKCgoKCgoKCgoKCgr0CbSz
        s6ysrKysra2tra2zs7oZCgoKCgoKCgoKCgoKGdu5ubm5ubmzs7Ozs7Ozra2ts7QJ9AoKCgoKCgoKChm6
        ubq6urq6urm5s7Ozs7Ozs7Ozs7MJ9AoKCgoKCgoZurO5u/////8Zurq5s7Ozs7Osra2zs7MJCgoKCgoK
        9Nuzs7kJ////////Gbq5s7OzsrKsrK2zs7MJCgoKCgoJs7Ozubq6urr0/////7q5s7OzsrKsrK2zs7QZ
        CgoKGbSzs7Oyubm5uv8Zurv//7q5s7OzsrKyrK2zswkKCgoJs6ysrLKysrkJ/wm5u///u7m6s7OzsrKs
        ra2ztBkK9LSzrKyssrK5uv//uwn/CbsZurmzs7OzsrKts7OzCQoZs7KsrLKyuboZ/////7u5uvQJurmz
        s7OzsrOzs7Pc9AmzsrKys7O5u////wm6uboJ/xm6ubOzs7Ozs7OzrbQZ3LOysrOzuboZ//S6uroJ9P//
        9Lq5srOzs7Ozs7Ossxnbs7Ozs7q5uQn/GbsZ/xm6u/8Zurmys7Ozs7OzrayzCbqzs7Ozutu5uv//////
        9An0/xm6ubmzs7Ozs7OzrLMJurOzs7Tb29u5uv////////////8Zurmzs7Ozs7Osswnbs7OztNvb29u5
        ursJGf//////////u7mzs7OzsqyzGdyzs7O03Nzc3Ny5ubq6uvT//wkJ////urmzs7OsrLMZCbOzs7Tc
        3Nzc3Nzcubm6//+6uboJ//8Zurmzs6ysuhkZs7Ozs9vc4eEJCdy5uhn/Cbq7//+7uvQJurmzrLPcCgrb
        s7OztNzh4uEJCbm6//8ZGf8Zurm6//8JubOysxkKCgmzs7Oz29zi4uEJubr////0urm6u////xm5s7Pb
        GQoK9Nuzs7O03Nzh4ty5uv//u7q5uvT/////CbmzswkKCgoKGbSzs7O029zc4bm6/xm5uhn/9Lv0/xm6
        ubPc9AoKCgoKCbOzs7OzutzcubkJGQn0/7u6ubsJurm6uhkKCgoKCgr0CbOzs7OztLS6uboZ//8Jurq5
        ubm5uroZCgoKCgoKCgr0CbSzs7Ozs7Ozubr0////u7mzs7PbGQoKCgoKCgoKCgr0Cbqzs7Ozs7OzuboZ
        //+6ubOz3BkKCgoKCgoKCgoKCgoKGQm0s7Ozs7Ozubq6urq52wn0CgoKCgoKCgoKCgoKCgoKChkJ27Sz
        s7Ozubm5uQkZCgoKCgoKCgoKCgoKCgoKCgoKCgr0GRkJCQkZGRkKCgoKCgoKCgoKCgr/wAf//wAA//wA
        AH/4AAAf8AAAD+AAAA/AAAAHwAAAA4AAAAOAAAABAAAAAQAAAAAAAAAAAAAAAAAAAAAAAAAAAAAAAAAA
        AAAAAAAAAAAAAAAAAAGAAAABgAAAAYAAAAPAAAAD4AAAB+AAAA/wAAAf+AAAP/4AAH//gAH//+AP/w==
</value>
  </data>
</root>
