# Supplementary material for: Post hoc pattern matching: assigning significance to statistically defined expression patterns in single channel microarray data
Source: BMC Bioinformatics. 2007 Jul 5;8:240. doi: 10.1186/1471-2105-8-240 (PMC1934919; doi:10.1186/1471-2105-8-240)
Supplement: Additional file 3 — StatiGen source code. [file 1471-2105-8-240-S3.zip › StatiGen_Source_06142007/Copy of fMain.vb]

'Imports Office = Microsoft.Office.Core
'Imports Microsoft.Office.Core

Public Class fMain2

    Inherits System.Windows.Forms.Form

#Region " Windows Form Designer generated code "

    Public Sub New()
        MyBase.New()

        'This call is required by the Windows Form Designer.
        InitializeComponent()

        'Add any initialization after the InitializeComponent() call

    End Sub

    'Form overrides dispose to clean up the component list.
    Protected Overloads Overrides Sub Dispose(ByVal disposing As Boolean)
        If disposing Then
            If Not (components Is Nothing) Then
                components.Dispose()
            End If
        End If
        MyBase.Dispose(disposing)
    End Sub

    'Required by the Windows Form Designer
    Private components As System.ComponentModel.IContainer

    'NOTE: The following procedure is required by the Windows Form Designer
    'It can be modified using the Windows Form Designer.  
    'Do not modify it using the code editor.
    Friend WithEvents MainMenu1 As System.Windows.Forms.MainMenu
    Friend WithEvents MenuItem1 As System.Windows.Forms.MenuItem
    Friend WithEvents MenuItem2 As System.Windows.Forms.MenuItem
    Friend WithEvents MenuItem3 As System.Windows.Forms.MenuItem
    Friend WithEvents MenuItem4 As System.Windows.Forms.MenuItem
    Friend WithEvents MenuItem5 As System.Windows.Forms.MenuItem
    Friend WithEvents MenuItem6 As System.Windows.Forms.MenuItem
    Friend WithEvents MenuItem7 As System.Windows.Forms.MenuItem
    Friend WithEvents MenuItem8 As System.Windows.Forms.MenuItem
    Friend WithEvents MenuItem9 As System.Windows.Forms.MenuItem
    Friend WithEvents MenuItem10 As System.Windows.Forms.MenuItem
    Friend WithEvents MenuItem11 As System.Windows.Forms.MenuItem
    Friend WithEvents ofdInput As System.Windows.Forms.OpenFileDialog
    Friend WithEvents timStart As System.Windows.Forms.Timer
    Friend WithEvents MenuItem12 As System.Windows.Forms.MenuItem
    Friend WithEvents MenuItem13 As System.Windows.Forms.MenuItem
    Friend WithEvents mnuToolsShowWelcome As System.Windows.Forms.MenuItem
    Friend WithEvents timTime As System.Windows.Forms.Timer
    Friend WithEvents fbdOutput As System.Windows.Forms.FolderBrowserDialog
    Friend WithEvents niStatiGen As System.Windows.Forms.NotifyIcon
    <System.Diagnostics.DebuggerStepThrough()> Private Sub InitializeComponent()
        Me.components = New System.ComponentModel.Container
        Dim resources As System.Resources.ResourceManager = New System.Resources.ResourceManager(GetType(fMain2))
        Me.MainMenu1 = New System.Windows.Forms.MainMenu
        Me.MenuItem1 = New System.Windows.Forms.MenuItem
        Me.MenuItem2 = New System.Windows.Forms.MenuItem
        Me.MenuItem3 = New System.Windows.Forms.MenuItem
        Me.MenuItem4 = New System.Windows.Forms.MenuItem
        Me.MenuItem5 = New System.Windows.Forms.MenuItem
        Me.MenuItem12 = New System.Windows.Forms.MenuItem
        Me.MenuItem13 = New System.Windows.Forms.MenuItem
        Me.mnuToolsShowWelcome = New System.Windows.Forms.MenuItem
        Me.MenuItem6 = New System.Windows.Forms.MenuItem
        Me.MenuItem7 = New System.Windows.Forms.MenuItem
        Me.MenuItem8 = New System.Windows.Forms.MenuItem
        Me.MenuItem9 = New System.Windows.Forms.MenuItem
        Me.MenuItem10 = New System.Windows.Forms.MenuItem
        Me.MenuItem11 = New System.Windows.Forms.MenuItem
        Me.ofdInput = New System.Windows.Forms.OpenFileDialog
        Me.timStart = New System.Windows.Forms.Timer(Me.components)
        Me.timTime = New System.Windows.Forms.Timer(Me.components)
        Me.fbdOutput = New System.Windows.Forms.FolderBrowserDialog
        Me.niStatiGen = New System.Windows.Forms.NotifyIcon(Me.components)
        '
        'MainMenu1
        '
        Me.MainMenu1.MenuItems.AddRange(New System.Windows.Forms.MenuItem() {Me.MenuItem1, Me.MenuItem2, Me.MenuItem3, Me.MenuItem4, Me.MenuItem5, Me.MenuItem6})
        '
        'MenuItem1
        '
        Me.MenuItem1.Index = 0
        Me.MenuItem1.Text = "&File"
        '
        'MenuItem2
        '
        Me.MenuItem2.Index = 1
        Me.MenuItem2.Text = "&Edit"
        '
        'MenuItem3
        '
        Me.MenuItem3.Index = 2
        Me.MenuItem3.Text = "&View"
        '
        'MenuItem4
        '
        Me.MenuItem4.Index = 3
        Me.MenuItem4.Text = "&Project"
        '
        'MenuItem5
        '
        Me.MenuItem5.Index = 4
        Me.MenuItem5.MenuItems.AddRange(New System.Windows.Forms.MenuItem() {Me.MenuItem12, Me.MenuItem13, Me.mnuToolsShowWelcome})
        Me.MenuItem5.Text = "&Tools"
        '
        'MenuItem12
        '
        Me.MenuItem12.Index = 0
        Me.MenuItem12.Text = "&Options..."
        '
        'MenuItem13
        '
        Me.MenuItem13.Index = 1
        Me.MenuItem13.Text = "-"
        '
        'mnuToolsShowWelcome
        '
        Me.mnuToolsShowWelcome.Index = 2
        Me.mnuToolsShowWelcome.Text = "Show Welcome at StartUp"
        '
        'MenuItem6
        '
        Me.MenuItem6.Index = 5
        Me.MenuItem6.MenuItems.AddRange(New System.Windows.Forms.MenuItem() {Me.MenuItem7, Me.MenuItem8, Me.MenuItem9, Me.MenuItem10, Me.MenuItem11})
        Me.MenuItem6.Text = "&Help"
        '
        'MenuItem7
        '
        Me.MenuItem7.Index = 0
        Me.MenuItem7.Text = "&Contents"
        '
        'MenuItem8
        '
        Me.MenuItem8.Index = 1
        Me.MenuItem8.Text = "-"
        '
        'MenuItem9
        '
        Me.MenuItem9.Index = 2
        Me.MenuItem9.Text = "&Tutorial"
        '
        'MenuItem10
        '
        Me.MenuItem10.Index = 3
        Me.MenuItem10.Text = "-"
        '
        'MenuItem11
        '
        Me.MenuItem11.Index = 4
        Me.MenuItem11.Text = "&About StatiGene"
        '
        'ofdInput
        '
        Me.ofdInput.Title = "Select Input File"
        '
        'timStart
        '
        Me.timStart.Interval = 1000
        '
        'timTime
        '
        Me.timTime.Enabled = True
        Me.timTime.Interval = 1000
        '
        'niStatiGen
        '
        Me.niStatiGen.Icon = CType(resources.GetObject("niStatiGen.Icon"), System.Drawing.Icon)
        Me.niStatiGen.Text = "StatiGen 1.0"
        Me.niStatiGen.Visible = True
        '
        'fMain2
        '
        Me.AutoScaleBaseSize = New System.Drawing.Size(5, 13)
        Me.BackColor = System.Drawing.Color.FromArgb(CType(0, Byte), CType(0, Byte), CType(64, Byte))
        Me.ClientSize = New System.Drawing.Size(718, 555)
        Me.FormBorderStyle = System.Windows.Forms.FormBorderStyle.FixedDialog
        Me.Icon = CType(resources.GetObject("$this.Icon"), System.Drawing.Icon)
        Me.MaximizeBox = False
        Me.Menu = Me.MainMenu1
        Me.Name = "fMain2"
        Me.StartPosition = System.Windows.Forms.FormStartPosition.CenterScreen
        Me.Text = "StatiGen 1.0.0"

    End Sub

#End Region

    ' Loads the main form and creates instance of the Excel application
    Private Sub fMain_Load(ByVal sender As System.Object, ByVal e As System.EventArgs) Handles MyBase.Load

        Me.Text = "StatiGen " & GetVersion()

    End Sub

End Class
