# Supplementary material for: Post hoc pattern matching: assigning significance to statistically defined expression patterns in single channel microarray data
Source: BMC Bioinformatics. 2007 Jul 5;8:240. doi: 10.1186/1471-2105-8-240 (PMC1934919; doi:10.1186/1471-2105-8-240)
Supplement: Additional file 3 — StatiGen source code. [file 1471-2105-8-240-S3.zip › StatiGen_Source_06142007/explorer.vb]

'StatiGen - Statistical Gene Microarray Analysis
'Copyright � 2007  Randall Hulshizer and Eric Blalock

'This program is free software; you can redistribute it and/or modify
'it under the terms of the GNU General Public License as published by
'the Free Software Foundation; either version 2 of the License, or
'(at your option) any later version.

'This program is distributed in the hope that it will be useful,
'but WITHOUT ANY WARRANTY; without even the implied warranty of
'MERCHANTABILITY or FITNESS FOR A PARTICULAR PURPOSE.  See the
'GNU General Public License for more details.

'You should have received a copy of the GNU General Public License along
'with this program; if not, write to the Free Software Foundation, Inc.,
'51 Franklin Street, Fifth Floor, Boston, MA 02110-1301 USA.

' Notes on Progress Viewer
' As of Version 1.0, this form is basically just a checklist.  
' In future releases it may become a tool for the user to restart a completed project as a specific checkpoint

Public Class fView
    Inherits System.Windows.Forms.Form

#Region " Windows Form Designer generated code "

    Public Sub New()
        MyBase.New()

        'This call is required by the Windows Form Designer.
        InitializeComponent()
        If UseDefault = False Then
            Me.Size = New System.Drawing.Size(FileFormat.Windows.Progress.Width, FileFormat.Windows.Progress.Height)
            Me.Left = FileFormat.Windows.Progress.Left
            Me.Top = FileFormat.Windows.Progress.Top
        End If
        'Add any initialization after the InitializeComponent() call

    End Sub

    'Form overrides dispose to clean up the component list.
    Protected Overloads Overrides Sub Dispose(ByVal disposing As Boolean)
        If disposing Then
            If Not (components Is Nothing) Then
                components.Dispose()
            End If
        End If
        MyBase.Dispose(disposing)
    End Sub

    'Required by the Windows Form Designer
    Private components As System.ComponentModel.IContainer

    'NOTE: The following procedure is required by the Windows Form Designer
    'It can be modified using the Windows Form Designer.  
    'Do not modify it using the code editor.
    Friend WithEvents vwProject As System.Windows.Forms.Label
    Public WithEvents vwImported As System.Windows.Forms.CheckBox
    Public WithEvents vwGroups As System.Windows.Forms.CheckBox
    Public WithEvents vwMaster As System.Windows.Forms.CheckBox
    Public WithEvents vwFilter As System.Windows.Forms.CheckBox
    Public WithEvents GroupBox2 As System.Windows.Forms.GroupBox
    Public WithEvents vwGene As System.Windows.Forms.CheckBox
    Public WithEvents vwMonteCarlo As System.Windows.Forms.CheckBox
    Public WithEvents GroupBox1 As System.Windows.Forms.GroupBox
    Friend WithEvents timEvent As System.Windows.Forms.Timer
    Friend WithEvents lblComplete As System.Windows.Forms.Label
    <System.Diagnostics.DebuggerStepThrough()> Private Sub InitializeComponent()
        Me.components = New System.ComponentModel.Container
        Dim resources As System.Resources.ResourceManager = New System.Resources.ResourceManager(GetType(fView))
        Me.vwProject = New System.Windows.Forms.Label
        Me.vwImported = New System.Windows.Forms.CheckBox
        Me.vwGroups = New System.Windows.Forms.CheckBox
        Me.vwMaster = New System.Windows.Forms.CheckBox
        Me.vwFilter = New System.Windows.Forms.CheckBox
        Me.GroupBox2 = New System.Windows.Forms.GroupBox
        Me.vwMonteCarlo = New System.Windows.Forms.CheckBox
        Me.vwGene = New System.Windows.Forms.CheckBox
        Me.GroupBox1 = New System.Windows.Forms.GroupBox
        Me.timEvent = New System.Windows.Forms.Timer(Me.components)
        Me.lblComplete = New System.Windows.Forms.Label
        Me.GroupBox2.SuspendLayout()
        Me.GroupBox1.SuspendLayout()
        Me.SuspendLayout()
        '
        'vwProject
        '
        Me.vwProject.Dock = System.Windows.Forms.DockStyle.Fill
        Me.vwProject.Font = New System.Drawing.Font("Microsoft Sans Serif", 9.75!, System.Drawing.FontStyle.Regular, System.Drawing.GraphicsUnit.Point, CType(0, Byte))
        Me.vwProject.Location = New System.Drawing.Point(3, 18)
        Me.vwProject.Name = "vwProject"
        Me.vwProject.Size = New System.Drawing.Size(382, 33)
        Me.vwProject.TabIndex = 0
        Me.vwProject.Text = "Unamed Project"
        Me.vwProject.TextAlign = System.Drawing.ContentAlignment.MiddleCenter
        '
        'vwImported
        '
        Me.vwImported.Anchor = CType(((System.Windows.Forms.AnchorStyles.Top Or System.Windows.Forms.AnchorStyles.Left) _
                    Or System.Windows.Forms.AnchorStyles.Right), System.Windows.Forms.AnchorStyles)
        Me.vwImported.AutoCheck = False
        Me.vwImported.Font = New System.Drawing.Font("Microsoft Sans Serif", 9.75!, System.Drawing.FontStyle.Regular, System.Drawing.GraphicsUnit.Point, CType(0, Byte))
        Me.vwImported.Image = CType(resources.GetObject("vwImported.Image"), System.Drawing.Image)
        Me.vwImported.ImageAlign = System.Drawing.ContentAlignment.MiddleRight
        Me.vwImported.Location = New System.Drawing.Point(18, 30)
        Me.vwImported.Name = "vwImported"
        Me.vwImported.Size = New System.Drawing.Size(352, 24)
        Me.vwImported.TabIndex = 1
        Me.vwImported.Text = "Data Imported Successfully"
        '
        'vwGroups
        '
        Me.vwGroups.Anchor = CType(((System.Windows.Forms.AnchorStyles.Top Or System.Windows.Forms.AnchorStyles.Left) _
                    Or System.Windows.Forms.AnchorStyles.Right), System.Windows.Forms.AnchorStyles)
        Me.vwGroups.AutoCheck = False
        Me.vwGroups.Font = New System.Drawing.Font("Microsoft Sans Serif", 9.75!, System.Drawing.FontStyle.Regular, System.Drawing.GraphicsUnit.Point, CType(0, Byte))
        Me.vwGroups.Image = CType(resources.GetObject("vwGroups.Image"), System.Drawing.Image)
        Me.vwGroups.ImageAlign = System.Drawing.ContentAlignment.MiddleRight
        Me.vwGroups.Location = New System.Drawing.Point(18, 63)
        Me.vwGroups.Name = "vwGroups"
        Me.vwGroups.Size = New System.Drawing.Size(352, 24)
        Me.vwGroups.TabIndex = 2
        Me.vwGroups.Text = "Experimental Groups Created"
        '
        'vwMaster
        '
        Me.vwMaster.Anchor = CType(((System.Windows.Forms.AnchorStyles.Top Or System.Windows.Forms.AnchorStyles.Left) _
                    Or System.Windows.Forms.AnchorStyles.Right), System.Windows.Forms.AnchorStyles)
        Me.vwMaster.AutoCheck = False
        Me.vwMaster.Font = New System.Drawing.Font("Microsoft Sans Serif", 9.75!, System.Drawing.FontStyle.Regular, System.Drawing.GraphicsUnit.Point, CType(0, Byte))
        Me.vwMaster.Image = CType(resources.GetObject("vwMaster.Image"), System.Drawing.Image)
        Me.vwMaster.ImageAlign = System.Drawing.ContentAlignment.MiddleRight
        Me.vwMaster.Location = New System.Drawing.Point(18, 96)
        Me.vwMaster.Name = "vwMaster"
        Me.vwMaster.Size = New System.Drawing.Size(352, 24)
        Me.vwMaster.TabIndex = 3
        Me.vwMaster.Text = "Master Data Table Created"
        '
        'vwFilter
        '
        Me.vwFilter.Anchor = CType(((System.Windows.Forms.AnchorStyles.Top Or System.Windows.Forms.AnchorStyles.Left) _
                    Or System.Windows.Forms.AnchorStyles.Right), System.Windows.Forms.AnchorStyles)
        Me.vwFilter.AutoCheck = False
        Me.vwFilter.Font = New System.Drawing.Font("Microsoft Sans Serif", 9.75!, System.Drawing.FontStyle.Regular, System.Drawing.GraphicsUnit.Point, CType(0, Byte))
        Me.vwFilter.Image = CType(resources.GetObject("vwFilter.Image"), System.Drawing.Image)
        Me.vwFilter.ImageAlign = System.Drawing.ContentAlignment.MiddleRight
        Me.vwFilter.Location = New System.Drawing.Point(18, 129)
        Me.vwFilter.Name = "vwFilter"
        Me.vwFilter.Size = New System.Drawing.Size(352, 24)
        Me.vwFilter.TabIndex = 4
        Me.vwFilter.Text = "Filtered Data Table Created"
        '
        'GroupBox2
        '
        Me.GroupBox2.Anchor = CType(((System.Windows.Forms.AnchorStyles.Top Or System.Windows.Forms.AnchorStyles.Left) _
                    Or System.Windows.Forms.AnchorStyles.Right), System.Windows.Forms.AnchorStyles)
        Me.GroupBox2.BackColor = System.Drawing.Color.Transparent
        Me.GroupBox2.Controls.Add(Me.vwMonteCarlo)
        Me.GroupBox2.Controls.Add(Me.vwGene)
        Me.GroupBox2.Controls.Add(Me.vwMaster)
        Me.GroupBox2.Controls.Add(Me.vwImported)
        Me.GroupBox2.Controls.Add(Me.vwGroups)
        Me.GroupBox2.Controls.Add(Me.vwFilter)
        Me.GroupBox2.Font = New System.Drawing.Font("Microsoft Sans Serif", 9.75!, System.Drawing.FontStyle.Bold, System.Drawing.GraphicsUnit.Point, CType(0, Byte))
        Me.GroupBox2.Location = New System.Drawing.Point(12, 74)
        Me.GroupBox2.Name = "GroupBox2"
        Me.GroupBox2.Size = New System.Drawing.Size(388, 236)
        Me.GroupBox2.TabIndex = 5
        Me.GroupBox2.TabStop = False
        Me.GroupBox2.Text = "Checklist"
        '
        'vwMonteCarlo
        '
        Me.vwMonteCarlo.Anchor = CType(((System.Windows.Forms.AnchorStyles.Top Or System.Windows.Forms.AnchorStyles.Left) _
                    Or System.Windows.Forms.AnchorStyles.Right), System.Windows.Forms.AnchorStyles)
        Me.vwMonteCarlo.AutoCheck = False
        Me.vwMonteCarlo.Font = New System.Drawing.Font("Microsoft Sans Serif", 9.75!, System.Drawing.FontStyle.Regular, System.Drawing.GraphicsUnit.Point, CType(0, Byte))
        Me.vwMonteCarlo.Image = CType(resources.GetObject("vwMonteCarlo.Image"), System.Drawing.Image)
        Me.vwMonteCarlo.ImageAlign = System.Drawing.ContentAlignment.MiddleRight
        Me.vwMonteCarlo.Location = New System.Drawing.Point(18, 162)
        Me.vwMonteCarlo.Name = "vwMonteCarlo"
        Me.vwMonteCarlo.Size = New System.Drawing.Size(352, 24)
        Me.vwMonteCarlo.TabIndex = 6
        Me.vwMonteCarlo.Text = "Simulation Complete"
        '
        'vwGene
        '
        Me.vwGene.Anchor = CType(((System.Windows.Forms.AnchorStyles.Top Or System.Windows.Forms.AnchorStyles.Left) _
                    Or System.Windows.Forms.AnchorStyles.Right), System.Windows.Forms.AnchorStyles)
        Me.vwGene.AutoCheck = False
        Me.vwGene.Font = New System.Drawing.Font("Microsoft Sans Serif", 9.75!, System.Drawing.FontStyle.Regular, System.Drawing.GraphicsUnit.Point, CType(0, Byte))
        Me.vwGene.Image = CType(resources.GetObject("vwGene.Image"), System.Drawing.Image)
        Me.vwGene.ImageAlign = System.Drawing.ContentAlignment.MiddleRight
        Me.vwGene.Location = New System.Drawing.Point(18, 195)
        Me.vwGene.Name = "vwGene"
        Me.vwGene.Size = New System.Drawing.Size(352, 24)
        Me.vwGene.TabIndex = 5
        Me.vwGene.Text = "Final Gene List Table Created"
        '
        'GroupBox1
        '
        Me.GroupBox1.Anchor = CType(((System.Windows.Forms.AnchorStyles.Top Or System.Windows.Forms.AnchorStyles.Left) _
                    Or System.Windows.Forms.AnchorStyles.Right), System.Windows.Forms.AnchorStyles)
        Me.GroupBox1.BackColor = System.Drawing.Color.Transparent
        Me.GroupBox1.Controls.Add(Me.vwProject)
        Me.GroupBox1.Font = New System.Drawing.Font("Microsoft Sans Serif", 9.75!, System.Drawing.FontStyle.Bold, System.Drawing.GraphicsUnit.Point, CType(0, Byte))
        Me.GroupBox1.Location = New System.Drawing.Point(12, 10)
        Me.GroupBox1.Name = "GroupBox1"
        Me.GroupBox1.Size = New System.Drawing.Size(388, 54)
        Me.GroupBox1.TabIndex = 0
        Me.GroupBox1.TabStop = False
        Me.GroupBox1.Text = "Project Name"
        '
        'timEvent
        '
        Me.timEvent.Enabled = True
        Me.timEvent.Interval = 1000
        '
        'lblComplete
        '
        Me.lblComplete.BackColor = System.Drawing.Color.White
        Me.lblComplete.BorderStyle = System.Windows.Forms.BorderStyle.Fixed3D
        Me.lblComplete.Dock = System.Windows.Forms.DockStyle.Bottom
        Me.lblComplete.Font = New System.Drawing.Font("Microsoft Sans Serif", 12.0!, System.Drawing.FontStyle.Bold, System.Drawing.GraphicsUnit.Point, CType(0, Byte))
        Me.lblComplete.ForeColor = System.Drawing.Color.Green
        Me.lblComplete.Location = New System.Drawing.Point(0, 440)
        Me.lblComplete.Name = "lblComplete"
        Me.lblComplete.Size = New System.Drawing.Size(412, 32)
        Me.lblComplete.TabIndex = 6
        Me.lblComplete.TextAlign = System.Drawing.ContentAlignment.MiddleCenter
        '
        'fView
        '
        Me.AutoScaleBaseSize = New System.Drawing.Size(5, 13)
        Me.BackColor = System.Drawing.Color.FromArgb(CType(224, Byte), CType(224, Byte), CType(224, Byte))
        Me.ClientSize = New System.Drawing.Size(412, 472)
        Me.ControlBox = False
        Me.Controls.Add(Me.lblComplete)
        Me.Controls.Add(Me.GroupBox2)
        Me.Controls.Add(Me.GroupBox1)
        Me.Icon = CType(resources.GetObject("$this.Icon"), System.Drawing.Icon)
        Me.MaximizeBox = False
        Me.MinimumSize = New System.Drawing.Size(284, 392)
        Me.Name = "fView"
        Me.Opacity = 0.8
        Me.StartPosition = System.Windows.Forms.FormStartPosition.Manual
        Me.Text = "Progress Viewer"
        Me.GroupBox2.ResumeLayout(False)
        Me.GroupBox1.ResumeLayout(False)
        Me.ResumeLayout(False)

    End Sub

#End Region

End Class
