# Supplementary material for: Post hoc pattern matching: assigning significance to statistically defined expression patterns in single channel microarray data
Source: BMC Bioinformatics. 2007 Jul 5;8:240. doi: 10.1186/1471-2105-8-240 (PMC1934919; doi:10.1186/1471-2105-8-240)
Supplement: Additional file 3 — StatiGen source code. [file 1471-2105-8-240-S3.zip › StatiGen_Source_06142007/fHelp.vb]

'StatiGen - Statistical Gene Microarray Analysis
'Copyright � 2007  Randall Hulshizer and Eric Blalock

'This program is free software; you can redistribute it and/or modify
'it under the terms of the GNU General Public License as published by
'the Free Software Foundation; either version 2 of the License, or
'(at your option) any later version.

'This program is distributed in the hope that it will be useful,
'but WITHOUT ANY WARRANTY; without even the implied warranty of
'MERCHANTABILITY or FITNESS FOR A PARTICULAR PURPOSE.  See the
'GNU General Public License for more details.

'You should have received a copy of the GNU General Public License along
'with this program; if not, write to the Free Software Foundation, Inc.,
'51 Franklin Street, Fifth Floor, Boston, MA 02110-1301 USA.

' Notes on StatiGen Companion
' This form is used to display context pertinent help content to the user as he/she navigates throught the StatiGen Wizard.

Public Class fHelp
    Inherits System.Windows.Forms.Form

#Region " Windows Form Designer generated code "

    Public Sub New()
        MyBase.New()

        'This call is required by the Windows Form Designer.
        InitializeComponent()
        If UseDefault = False Then
            Me.Size = New System.Drawing.Size(FileFormat.Windows.Companion.Width, FileFormat.Windows.Companion.Height)
            Me.Left = FileFormat.Windows.Companion.Left
            Me.Top = FileFormat.Windows.Companion.Top
        End If
        'Add any initialization after the InitializeComponent() call

    End Sub

    'Form overrides dispose to clean up the component list.
    Protected Overloads Overrides Sub Dispose(ByVal disposing As Boolean)
        If disposing Then
            If Not (components Is Nothing) Then
                components.Dispose()
            End If
        End If
        MyBase.Dispose(disposing)
    End Sub

    'Required by the Windows Form Designer
    Private components As System.ComponentModel.IContainer

    'NOTE: The following procedure is required by the Windows Form Designer
    'It can be modified using the Windows Form Designer.  
    'Do not modify it using the code editor.
    Friend WithEvents wbHelp As AxSHDocVw.AxWebBrowser


    <System.Diagnostics.DebuggerStepThrough()> Private Sub InitializeComponent()
        Dim resources As System.Resources.ResourceManager = New System.Resources.ResourceManager(GetType(fHelp))
        Me.wbHelp = New AxSHDocVw.AxWebBrowser
        CType(Me.wbHelp, System.ComponentModel.ISupportInitialize).BeginInit()
        Me.SuspendLayout()
        '
        'wbHelp
        '
        Me.wbHelp.Dock = System.Windows.Forms.DockStyle.Fill
        Me.wbHelp.Enabled = True
        Me.wbHelp.Location = New System.Drawing.Point(0, 0)
        Me.wbHelp.OcxState = CType(resources.GetObject("wbHelp.OcxState"), System.Windows.Forms.AxHost.State)
        Me.wbHelp.Size = New System.Drawing.Size(700, 232)
        Me.wbHelp.TabIndex = 0
        '
        'fHelp
        '
        Me.AutoScaleBaseSize = New System.Drawing.Size(5, 13)
        Me.ClientSize = New System.Drawing.Size(700, 232)
        Me.ControlBox = False
        Me.Controls.Add(Me.wbHelp)
        Me.Icon = CType(resources.GetObject("$this.Icon"), System.Drawing.Icon)
        Me.MaximizeBox = False
        Me.MinimizeBox = False
        Me.MinimumSize = New System.Drawing.Size(10, 0)
        Me.Name = "fHelp"
        Me.StartPosition = System.Windows.Forms.FormStartPosition.Manual
        Me.Text = "StatiGen Companion"
        CType(Me.wbHelp, System.ComponentModel.ISupportInitialize).EndInit()
        Me.ResumeLayout(False)

    End Sub

#End Region

    Private Sub fHelp_Closing(ByVal sender As Object, ByVal e As System.ComponentModel.CancelEventArgs) Handles MyBase.Closing
        ' Not much going on here.  We just turn the form invisible and cancel the closing.
        Me.Visible = False
        e.Cancel = True
    End Sub
    Public Sub ChangePage(ByVal Page As Integer)
        ' This simply navigates the help viewer to the next page.
        wbHelp.Navigate(Application.StartupPath & "\help\help" & Page & ".htm")
    End Sub
End Class
