# Supplementary material for: Post hoc pattern matching: assigning significance to statistically defined expression patterns in single channel microarray data
Source: BMC Bioinformatics. 2007 Jul 5;8:240. doi: 10.1186/1471-2105-8-240 (PMC1934919; doi:10.1186/1471-2105-8-240)
Supplement: Additional file 3 — StatiGen source code. [file 1471-2105-8-240-S3.zip › StatiGen_Source_06142007/fMain.resx]

<?xml version="1.0" encoding="utf-8"?>
<root>
  <!-- 
    Microsoft ResX Schema 
    
    Version 1.3
    
    The primary goals of this format is to allow a simple XML format 
    that is mostly human readable. The generation and parsing of the 
    various data types are done through the TypeConverter classes 
    associated with the data types.
    
    Example:
    
    ... ado.net/XML headers & schema ...
    <resheader name="resmimetype">text/microsoft-resx</resheader>
    <resheader name="version">1.3</resheader>
    <resheader name="reader">System.Resources.ResXResourceReader, System.Windows.Forms, ...</resheader>
    <resheader name="writer">System.Resources.ResXResourceWriter, System.Windows.Forms, ...</resheader>
    <data name="Name1">this is my long string</data>
    <data name="Color1" type="System.Drawing.Color, System.Drawing">Blue</data>
    <data name="Bitmap1" mimetype="application/x-microsoft.net.object.binary.base64">
        [base64 mime encoded serialized .NET Framework object]
    </data>
    <data name="Icon1" type="System.Drawing.Icon, System.Drawing" mimetype="application/x-microsoft.net.object.bytearray.base64">
        [base64 mime encoded string representing a byte array form of the .NET Framework object]
    </data>
                
    There are any number of "resheader" rows that contain simple 
    name/value pairs.
    
    Each data row contains a name, and value. The row also contains a 
    type or mimetype. Type corresponds to a .NET class that support 
    text/value conversion through the TypeConverter architecture. 
    Classes that don't support this are serialized and stored with the 
    mimetype set.
    
    The mimetype is used forserialized objects, and tells the 
    ResXResourceReader how to depersist the object. This is currently not 
    extensible. For a given mimetype the value must be set accordingly:
    
    Note - application/x-microsoft.net.object.binary.base64 is the format 
    that the ResXResourceWriter will generate, however the reader can 
    read any of the formats listed below.
    
    mimetype: application/x-microsoft.net.object.binary.base64
    value   : The object must be serialized with 
            : System.Serialization.Formatters.Binary.BinaryFormatter
            : and then encoded with base64 encoding.
    
    mimetype: application/x-microsoft.net.object.soap.base64
    value   : The object must be serialized with 
            : System.Runtime.Serialization.Formatters.Soap.SoapFormatter
            : and then encoded with base64 encoding.

    mimetype: application/x-microsoft.net.object.bytearray.base64
    value   : The object must be serialized into a byte array 
            : using a System.ComponentModel.TypeConverter
            : and then encoded with base64 encoding.
    -->
  <xsd:schema id="root" xmlns="" xmlns:xsd="http://www.w3.org/2001/XMLSchema" xmlns:msdata="urn:schemas-microsoft-com:xml-msdata">
    <xsd:element name="root" msdata:IsDataSet="true">
      <xsd:complexType>
        <xsd:choice maxOccurs="unbounded">
          <xsd:element name="data">
            <xsd:complexType>
              <xsd:sequence>
                <xsd:element name="value" type="xsd:string" minOccurs="0" msdata:Ordinal="1" />
                <xsd:element name="comment" type="xsd:string" minOccurs="0" msdata:Ordinal="2" />
              </xsd:sequence>
              <xsd:attribute name="name" type="xsd:string" msdata:Ordinal="1" />
              <xsd:attribute name="type" type="xsd:string" msdata:Ordinal="3" />
              <xsd:attribute name="mimetype" type="xsd:string" msdata:Ordinal="4" />
            </xsd:complexType>
          </xsd:element>
          <xsd:element name="resheader">
            <xsd:complexType>
              <xsd:sequence>
                <xsd:element name="value" type="xsd:string" minOccurs="0" msdata:Ordinal="1" />
              </xsd:sequence>
              <xsd:attribute name="name" type="xsd:string" use="required" />
            </xsd:complexType>
          </xsd:element>
        </xsd:choice>
      </xsd:complexType>
    </xsd:element>
  </xsd:schema>
  <resheader name="resmimetype">
    <value>text/microsoft-resx</value>
  </resheader>
  <resheader name="version">
    <value>1.3</value>
  </resheader>
  <resheader name="reader">
    <value>System.Resources.ResXResourceReader, System.Windows.Forms, Version=1.0.5000.0, Culture=neutral, PublicKeyToken=b77a5c561934e089</value>
  </resheader>
  <resheader name="writer">
    <value>System.Resources.ResXResourceWriter, System.Windows.Forms, Version=1.0.5000.0, Culture=neutral, PublicKeyToken=b77a5c561934e089</value>
  </resheader>
  <data name="grpCombined.DefaultModifiers" type="System.CodeDom.MemberAttributes, System, Version=1.0.5000.0, Culture=neutral, PublicKeyToken=b77a5c561934e089">
    <value>Assembly</value>
  </data>
  <data name="grpCombined.GridSize" type="System.Drawing.Size, System.Drawing, Version=1.0.5000.0, Culture=neutral, PublicKeyToken=b03f5f7f11d50a3a">
    <value>2, 2</value>
  </data>
  <data name="grpCombined.SnapToGrid" type="System.Boolean, mscorlib, Version=1.0.5000.0, Culture=neutral, PublicKeyToken=b77a5c561934e089">
    <value>True</value>
  </data>
  <data name="grpCombined.Locked" type="System.Boolean, mscorlib, Version=1.0.5000.0, Culture=neutral, PublicKeyToken=b77a5c561934e089">
    <value>False</value>
  </data>
  <data name="grpCombined.DrawGrid" type="System.Boolean, mscorlib, Version=1.0.5000.0, Culture=neutral, PublicKeyToken=b77a5c561934e089">
    <value>True</value>
  </data>
  <data name="grpCombined.Modifiers" type="System.CodeDom.MemberAttributes, System, Version=1.0.5000.0, Culture=neutral, PublicKeyToken=b77a5c561934e089">
    <value>Assembly</value>
  </data>
  <data name="Label3.Locked" type="System.Boolean, mscorlib, Version=1.0.5000.0, Culture=neutral, PublicKeyToken=b77a5c561934e089">
    <value>False</value>
  </data>
  <data name="Label3.DefaultModifiers" type="System.CodeDom.MemberAttributes, System, Version=1.0.5000.0, Culture=neutral, PublicKeyToken=b77a5c561934e089">
    <value>Assembly</value>
  </data>
  <data name="Label3.Modifiers" type="System.CodeDom.MemberAttributes, System, Version=1.0.5000.0, Culture=neutral, PublicKeyToken=b77a5c561934e089">
    <value>Public</value>
  </data>
  <data name="PictureBox1.Locked" type="System.Boolean, mscorlib, Version=1.0.5000.0, Culture=neutral, PublicKeyToken=b77a5c561934e089">
    <value>False</value>
  </data>
  <data name="PictureBox1.DefaultModifiers" type="System.CodeDom.MemberAttributes, System, Version=1.0.5000.0, Culture=neutral, PublicKeyToken=b77a5c561934e089">
    <value>Assembly</value>
  </data>
  <data name="PictureBox1.Modifiers" type="System.CodeDom.MemberAttributes, System, Version=1.0.5000.0, Culture=neutral, PublicKeyToken=b77a5c561934e089">
    <value>Public</value>
  </data>
  <data name="PictureBox1.Image" type="System.Drawing.Bitmap, System.Drawing, Version=1.0.5000.0, Culture=neutral, PublicKeyToken=b03f5f7f11d50a3a" mimetype="application/x-microsoft.net.object.bytearray.base64">
    <value>
        iVBORw0KGgoAAAANSUhEUgAAACAAAAAgCAYAAABzenr0AAAAAXNSR0IArs4c6QAAAARnQU1BAACxjwv8
        YQUAAAAgY0hSTQAAeiYAAICEAAD6AAAAgOgAAHUwAADqYAAAOpgAABdwnLpRPAAAAQJJREFUWEftl1kO
        wyAMRDk6R+NmaZwwAspms5ifREJIDeDXGWOIMd/TUMBae/XaNgEpMOehccshQnBzOedujna/FEIaHHBL
        IEaDxxC9nMH7om0A4MhesoWTMxhzA+S5M6tAL1fi99Y+ACnErAIS5ZoAkn8iCVpVAIlBi+1uIWG9BdyC
        I0mw2ljy/I1HfQLAKziz1vha8aicAIz6KJ0HgGMKUGDYcEQBUiwDoJJI0kjlHB0PG5I6gMwcXVQyrwog
        WWR2N7w2RKVYU4GQiH9ngSYEbEgOoxOJmAHMesudj+14TIEigH49qF5ItA6mCgDtT61WvBf6H3Ff290v
        /6b5FhQr8APoD1zDAIl7RQAAAABJRU5ErkJggg==
</value>
  </data>
  <data name="txtInputFile.DefaultModifiers" type="System.CodeDom.MemberAttributes, System, Version=1.0.5000.0, Culture=neutral, PublicKeyToken=b77a5c561934e089">
    <value>Assembly</value>
  </data>
  <data name="txtInputFile.Locked" type="System.Boolean, mscorlib, Version=1.0.5000.0, Culture=neutral, PublicKeyToken=b77a5c561934e089">
    <value>False</value>
  </data>
  <data name="txtInputFile.Modifiers" type="System.CodeDom.MemberAttributes, System, Version=1.0.5000.0, Culture=neutral, PublicKeyToken=b77a5c561934e089">
    <value>Assembly</value>
  </data>
  <data name="cmdOpenBrowse.Locked" type="System.Boolean, mscorlib, Version=1.0.5000.0, Culture=neutral, PublicKeyToken=b77a5c561934e089">
    <value>False</value>
  </data>
  <data name="cmdOpenBrowse.DefaultModifiers" type="System.CodeDom.MemberAttributes, System, Version=1.0.5000.0, Culture=neutral, PublicKeyToken=b77a5c561934e089">
    <value>Assembly</value>
  </data>
  <data name="cmdOpenBrowse.Modifiers" type="System.CodeDom.MemberAttributes, System, Version=1.0.5000.0, Culture=neutral, PublicKeyToken=b77a5c561934e089">
    <value>Assembly</value>
  </data>
  <data name="GroupBox7.DefaultModifiers" type="System.CodeDom.MemberAttributes, System, Version=1.0.5000.0, Culture=neutral, PublicKeyToken=b77a5c561934e089">
    <value>Assembly</value>
  </data>
  <data name="GroupBox7.GridSize" type="System.Drawing.Size, System.Drawing, Version=1.0.5000.0, Culture=neutral, PublicKeyToken=b03f5f7f11d50a3a">
    <value>2, 2</value>
  </data>
  <data name="GroupBox7.SnapToGrid" type="System.Boolean, mscorlib, Version=1.0.5000.0, Culture=neutral, PublicKeyToken=b77a5c561934e089">
    <value>True</value>
  </data>
  <data name="GroupBox7.Locked" type="System.Boolean, mscorlib, Version=1.0.5000.0, Culture=neutral, PublicKeyToken=b77a5c561934e089">
    <value>False</value>
  </data>
  <data name="GroupBox7.DrawGrid" type="System.Boolean, mscorlib, Version=1.0.5000.0, Culture=neutral, PublicKeyToken=b77a5c561934e089">
    <value>True</value>
  </data>
  <data name="GroupBox7.Modifiers" type="System.CodeDom.MemberAttributes, System, Version=1.0.5000.0, Culture=neutral, PublicKeyToken=b77a5c561934e089">
    <value>Assembly</value>
  </data>
  <data name="txtProject.DefaultModifiers" type="System.CodeDom.MemberAttributes, System, Version=1.0.5000.0, Culture=neutral, PublicKeyToken=b77a5c561934e089">
    <value>Assembly</value>
  </data>
  <data name="txtProject.Locked" type="System.Boolean, mscorlib, Version=1.0.5000.0, Culture=neutral, PublicKeyToken=b77a5c561934e089">
    <value>False</value>
  </data>
  <data name="txtProject.Modifiers" type="System.CodeDom.MemberAttributes, System, Version=1.0.5000.0, Culture=neutral, PublicKeyToken=b77a5c561934e089">
    <value>Assembly</value>
  </data>
  <data name="gb1.DefaultModifiers" type="System.CodeDom.MemberAttributes, System, Version=1.0.5000.0, Culture=neutral, PublicKeyToken=b77a5c561934e089">
    <value>Assembly</value>
  </data>
  <data name="gb1.GridSize" type="System.Drawing.Size, System.Drawing, Version=1.0.5000.0, Culture=neutral, PublicKeyToken=b03f5f7f11d50a3a">
    <value>2, 2</value>
  </data>
  <data name="gb1.SnapToGrid" type="System.Boolean, mscorlib, Version=1.0.5000.0, Culture=neutral, PublicKeyToken=b77a5c561934e089">
    <value>True</value>
  </data>
  <data name="gb1.Locked" type="System.Boolean, mscorlib, Version=1.0.5000.0, Culture=neutral, PublicKeyToken=b77a5c561934e089">
    <value>False</value>
  </data>
  <data name="gb1.DrawGrid" type="System.Boolean, mscorlib, Version=1.0.5000.0, Culture=neutral, PublicKeyToken=b77a5c561934e089">
    <value>True</value>
  </data>
  <data name="gb1.Modifiers" type="System.CodeDom.MemberAttributes, System, Version=1.0.5000.0, Culture=neutral, PublicKeyToken=b77a5c561934e089">
    <value>Assembly</value>
  </data>
  <data name="cmbImport.DefaultModifiers" type="System.CodeDom.MemberAttributes, System, Version=1.0.5000.0, Culture=neutral, PublicKeyToken=b77a5c561934e089">
    <value>Assembly</value>
  </data>
  <data name="cmbImport.Locked" type="System.Boolean, mscorlib, Version=1.0.5000.0, Culture=neutral, PublicKeyToken=b77a5c561934e089">
    <value>False</value>
  </data>
  <data name="cmbImport.Modifiers" type="System.CodeDom.MemberAttributes, System, Version=1.0.5000.0, Culture=neutral, PublicKeyToken=b77a5c561934e089">
    <value>Assembly</value>
  </data>
  <data name="cmdImportExample.Locked" type="System.Boolean, mscorlib, Version=1.0.5000.0, Culture=neutral, PublicKeyToken=b77a5c561934e089">
    <value>False</value>
  </data>
  <data name="cmdImportExample.DefaultModifiers" type="System.CodeDom.MemberAttributes, System, Version=1.0.5000.0, Culture=neutral, PublicKeyToken=b77a5c561934e089">
    <value>Assembly</value>
  </data>
  <data name="cmdImportExample.Modifiers" type="System.CodeDom.MemberAttributes, System, Version=1.0.5000.0, Culture=neutral, PublicKeyToken=b77a5c561934e089">
    <value>Assembly</value>
  </data>
  <data name="cmdContinue_1.Locked" type="System.Boolean, mscorlib, Version=1.0.5000.0, Culture=neutral, PublicKeyToken=b77a5c561934e089">
    <value>False</value>
  </data>
  <data name="cmdContinue_1.DefaultModifiers" type="System.CodeDom.MemberAttributes, System, Version=1.0.5000.0, Culture=neutral, PublicKeyToken=b77a5c561934e089">
    <value>Assembly</value>
  </data>
  <data name="cmdContinue_1.Modifiers" type="System.CodeDom.MemberAttributes, System, Version=1.0.5000.0, Culture=neutral, PublicKeyToken=b77a5c561934e089">
    <value>Assembly</value>
  </data>
  <data name="gb3.DefaultModifiers" type="System.CodeDom.MemberAttributes, System, Version=1.0.5000.0, Culture=neutral, PublicKeyToken=b77a5c561934e089">
    <value>Assembly</value>
  </data>
  <data name="gb3.GridSize" type="System.Drawing.Size, System.Drawing, Version=1.0.5000.0, Culture=neutral, PublicKeyToken=b03f5f7f11d50a3a">
    <value>2, 2</value>
  </data>
  <data name="gb3.SnapToGrid" type="System.Boolean, mscorlib, Version=1.0.5000.0, Culture=neutral, PublicKeyToken=b77a5c561934e089">
    <value>True</value>
  </data>
  <data name="gb3.Locked" type="System.Boolean, mscorlib, Version=1.0.5000.0, Culture=neutral, PublicKeyToken=b77a5c561934e089">
    <value>False</value>
  </data>
  <data name="gb3.DrawGrid" type="System.Boolean, mscorlib, Version=1.0.5000.0, Culture=neutral, PublicKeyToken=b77a5c561934e089">
    <value>True</value>
  </data>
  <data name="gb3.Modifiers" type="System.CodeDom.MemberAttributes, System, Version=1.0.5000.0, Culture=neutral, PublicKeyToken=b77a5c561934e089">
    <value>Assembly</value>
  </data>
  <data name="_Label2_3.Locked" type="System.Boolean, mscorlib, Version=1.0.5000.0, Culture=neutral, PublicKeyToken=b77a5c561934e089">
    <value>False</value>
  </data>
  <data name="_Label2_3.DefaultModifiers" type="System.CodeDom.MemberAttributes, System, Version=1.0.5000.0, Culture=neutral, PublicKeyToken=b77a5c561934e089">
    <value>Assembly</value>
  </data>
  <data name="_Label2_3.Modifiers" type="System.CodeDom.MemberAttributes, System, Version=1.0.5000.0, Culture=neutral, PublicKeyToken=b77a5c561934e089">
    <value>Public</value>
  </data>
  <data name="_Image1_3.Locked" type="System.Boolean, mscorlib, Version=1.0.5000.0, Culture=neutral, PublicKeyToken=b77a5c561934e089">
    <value>False</value>
  </data>
  <data name="_Image1_3.DefaultModifiers" type="System.CodeDom.MemberAttributes, System, Version=1.0.5000.0, Culture=neutral, PublicKeyToken=b77a5c561934e089">
    <value>Assembly</value>
  </data>
  <data name="_Image1_3.Modifiers" type="System.CodeDom.MemberAttributes, System, Version=1.0.5000.0, Culture=neutral, PublicKeyToken=b77a5c561934e089">
    <value>Public</value>
  </data>
  <data name="_Image1_3.Image" type="System.Drawing.Bitmap, System.Drawing, Version=1.0.5000.0, Culture=neutral, PublicKeyToken=b03f5f7f11d50a3a" mimetype="application/x-microsoft.net.object.bytearray.base64">
    <value>
        iVBORw0KGgoAAAANSUhEUgAAACAAAAAgCAYAAABzenr0AAAAAXNSR0IArs4c6QAAAARnQU1BAACxjwv8
        YQUAAAAgY0hSTQAAeiYAAICEAAD6AAAAgOgAAHUwAADqYAAAOpgAABdwnLpRPAAAAOpJREFUWEftltES
        hSAIRP30/rzbaNxWhUYRmB50pumhbOEsQintNU/gvLZYXPPK945zdd0J7ACGCLBeR1lw6aRGqxQfrdli
        bPaJBCqRsqkWNSJAdLtA4PvvBLSBEEXpNOSM3/BqhdEC0OAJoNcoaFUD2djS0LgA6mKTAtCSKEn8KY8T
        IFu0wrUFCgK2ARgQWOkDqhr4HAFtLQz3gVbAi4DFz8XwN8h7rIF8Jo+jnE3PO6Jv+4C7OCWHNmIndM0c
        yT4B9H0gNAiuD4TaIM2C0CC4aRhqgziOPY8iU5D9OJ4dMovviz+n+0EIgR8AvXdURVO7kwAAAABJRU5E
        rkJggg==
</value>
  </data>
  <data name="Button1.Locked" type="System.Boolean, mscorlib, Version=1.0.5000.0, Culture=neutral, PublicKeyToken=b77a5c561934e089">
    <value>False</value>
  </data>
  <data name="Button1.DefaultModifiers" type="System.CodeDom.MemberAttributes, System, Version=1.0.5000.0, Culture=neutral, PublicKeyToken=b77a5c561934e089">
    <value>Assembly</value>
  </data>
  <data name="Button1.Modifiers" type="System.CodeDom.MemberAttributes, System, Version=1.0.5000.0, Culture=neutral, PublicKeyToken=b77a5c561934e089">
    <value>Assembly</value>
  </data>
  <data name="txtAnnotation.DefaultModifiers" type="System.CodeDom.MemberAttributes, System, Version=1.0.5000.0, Culture=neutral, PublicKeyToken=b77a5c561934e089">
    <value>Assembly</value>
  </data>
  <data name="txtAnnotation.Locked" type="System.Boolean, mscorlib, Version=1.0.5000.0, Culture=neutral, PublicKeyToken=b77a5c561934e089">
    <value>False</value>
  </data>
  <data name="txtAnnotation.Modifiers" type="System.CodeDom.MemberAttributes, System, Version=1.0.5000.0, Culture=neutral, PublicKeyToken=b77a5c561934e089">
    <value>Assembly</value>
  </data>
  <data name="cmdBrowseAnnot.Locked" type="System.Boolean, mscorlib, Version=1.0.5000.0, Culture=neutral, PublicKeyToken=b77a5c561934e089">
    <value>False</value>
  </data>
  <data name="cmdBrowseAnnot.DefaultModifiers" type="System.CodeDom.MemberAttributes, System, Version=1.0.5000.0, Culture=neutral, PublicKeyToken=b77a5c561934e089">
    <value>Assembly</value>
  </data>
  <data name="cmdBrowseAnnot.Modifiers" type="System.CodeDom.MemberAttributes, System, Version=1.0.5000.0, Culture=neutral, PublicKeyToken=b77a5c561934e089">
    <value>Assembly</value>
  </data>
  <data name="grpSplit.DefaultModifiers" type="System.CodeDom.MemberAttributes, System, Version=1.0.5000.0, Culture=neutral, PublicKeyToken=b77a5c561934e089">
    <value>Assembly</value>
  </data>
  <data name="grpSplit.GridSize" type="System.Drawing.Size, System.Drawing, Version=1.0.5000.0, Culture=neutral, PublicKeyToken=b03f5f7f11d50a3a">
    <value>2, 2</value>
  </data>
  <data name="grpSplit.SnapToGrid" type="System.Boolean, mscorlib, Version=1.0.5000.0, Culture=neutral, PublicKeyToken=b77a5c561934e089">
    <value>True</value>
  </data>
  <data name="grpSplit.Locked" type="System.Boolean, mscorlib, Version=1.0.5000.0, Culture=neutral, PublicKeyToken=b77a5c561934e089">
    <value>False</value>
  </data>
  <data name="grpSplit.DrawGrid" type="System.Boolean, mscorlib, Version=1.0.5000.0, Culture=neutral, PublicKeyToken=b77a5c561934e089">
    <value>True</value>
  </data>
  <data name="grpSplit.Modifiers" type="System.CodeDom.MemberAttributes, System, Version=1.0.5000.0, Culture=neutral, PublicKeyToken=b77a5c561934e089">
    <value>Assembly</value>
  </data>
  <data name="_Label2_0.Locked" type="System.Boolean, mscorlib, Version=1.0.5000.0, Culture=neutral, PublicKeyToken=b77a5c561934e089">
    <value>False</value>
  </data>
  <data name="_Label2_0.DefaultModifiers" type="System.CodeDom.MemberAttributes, System, Version=1.0.5000.0, Culture=neutral, PublicKeyToken=b77a5c561934e089">
    <value>Assembly</value>
  </data>
  <data name="_Label2_0.Modifiers" type="System.CodeDom.MemberAttributes, System, Version=1.0.5000.0, Culture=neutral, PublicKeyToken=b77a5c561934e089">
    <value>Public</value>
  </data>
  <data name="_Image1_1.Locked" type="System.Boolean, mscorlib, Version=1.0.5000.0, Culture=neutral, PublicKeyToken=b77a5c561934e089">
    <value>False</value>
  </data>
  <data name="_Image1_1.DefaultModifiers" type="System.CodeDom.MemberAttributes, System, Version=1.0.5000.0, Culture=neutral, PublicKeyToken=b77a5c561934e089">
    <value>Assembly</value>
  </data>
  <data name="_Image1_1.Modifiers" type="System.CodeDom.MemberAttributes, System, Version=1.0.5000.0, Culture=neutral, PublicKeyToken=b77a5c561934e089">
    <value>Public</value>
  </data>
  <data name="_Image1_1.Image" type="System.Drawing.Bitmap, System.Drawing, Version=1.0.5000.0, Culture=neutral, PublicKeyToken=b03f5f7f11d50a3a" mimetype="application/x-microsoft.net.object.bytearray.base64">
    <value>
        iVBORw0KGgoAAAANSUhEUgAAACAAAAAgCAYAAABzenr0AAAAAXNSR0IArs4c6QAAAARnQU1BAACxjwv8
        YQUAAAAgY0hSTQAAeiYAAICEAAD6AAAAgOgAAHUwAADqYAAAOpgAABdwnLpRPAAAAQJJREFUWEftl1kO
        wyAMRDk6R+NmaZwwAspms5ifREJIDeDXGWOIMd/TUMBae/XaNgEpMOehccshQnBzOedujna/FEIaHHBL
        IEaDxxC9nMH7om0A4MhesoWTMxhzA+S5M6tAL1fi99Y+ACnErAIS5ZoAkn8iCVpVAIlBi+1uIWG9BdyC
        I0mw2ljy/I1HfQLAKziz1vha8aicAIz6KJ0HgGMKUGDYcEQBUiwDoJJI0kjlHB0PG5I6gMwcXVQyrwog
        WWR2N7w2RKVYU4GQiH9ngSYEbEgOoxOJmAHMesudj+14TIEigH49qF5ItA6mCgDtT61WvBf6H3Ff290v
        /6b5FhQr8APoD1zDAIl7RQAAAABJRU5ErkJggg==
</value>
  </data>
  <data name="txtSigInput.DefaultModifiers" type="System.CodeDom.MemberAttributes, System, Version=1.0.5000.0, Culture=neutral, PublicKeyToken=b77a5c561934e089">
    <value>Assembly</value>
  </data>
  <data name="txtSigInput.Locked" type="System.Boolean, mscorlib, Version=1.0.5000.0, Culture=neutral, PublicKeyToken=b77a5c561934e089">
    <value>False</value>
  </data>
  <data name="txtSigInput.Modifiers" type="System.CodeDom.MemberAttributes, System, Version=1.0.5000.0, Culture=neutral, PublicKeyToken=b77a5c561934e089">
    <value>Assembly</value>
  </data>
  <data name="Label19.Locked" type="System.Boolean, mscorlib, Version=1.0.5000.0, Culture=neutral, PublicKeyToken=b77a5c561934e089">
    <value>False</value>
  </data>
  <data name="Label19.DefaultModifiers" type="System.CodeDom.MemberAttributes, System, Version=1.0.5000.0, Culture=neutral, PublicKeyToken=b77a5c561934e089">
    <value>Assembly</value>
  </data>
  <data name="Label19.Modifiers" type="System.CodeDom.MemberAttributes, System, Version=1.0.5000.0, Culture=neutral, PublicKeyToken=b77a5c561934e089">
    <value>Assembly</value>
  </data>
  <data name="txtPValInput.DefaultModifiers" type="System.CodeDom.MemberAttributes, System, Version=1.0.5000.0, Culture=neutral, PublicKeyToken=b77a5c561934e089">
    <value>Assembly</value>
  </data>
  <data name="txtPValInput.Locked" type="System.Boolean, mscorlib, Version=1.0.5000.0, Culture=neutral, PublicKeyToken=b77a5c561934e089">
    <value>False</value>
  </data>
  <data name="txtPValInput.Modifiers" type="System.CodeDom.MemberAttributes, System, Version=1.0.5000.0, Culture=neutral, PublicKeyToken=b77a5c561934e089">
    <value>Assembly</value>
  </data>
  <data name="cmdBrowsePOpen.Locked" type="System.Boolean, mscorlib, Version=1.0.5000.0, Culture=neutral, PublicKeyToken=b77a5c561934e089">
    <value>False</value>
  </data>
  <data name="cmdBrowsePOpen.DefaultModifiers" type="System.CodeDom.MemberAttributes, System, Version=1.0.5000.0, Culture=neutral, PublicKeyToken=b77a5c561934e089">
    <value>Assembly</value>
  </data>
  <data name="cmdBrowsePOpen.Modifiers" type="System.CodeDom.MemberAttributes, System, Version=1.0.5000.0, Culture=neutral, PublicKeyToken=b77a5c561934e089">
    <value>Assembly</value>
  </data>
  <data name="Label18.Locked" type="System.Boolean, mscorlib, Version=1.0.5000.0, Culture=neutral, PublicKeyToken=b77a5c561934e089">
    <value>False</value>
  </data>
  <data name="Label18.DefaultModifiers" type="System.CodeDom.MemberAttributes, System, Version=1.0.5000.0, Culture=neutral, PublicKeyToken=b77a5c561934e089">
    <value>Assembly</value>
  </data>
  <data name="Label18.Modifiers" type="System.CodeDom.MemberAttributes, System, Version=1.0.5000.0, Culture=neutral, PublicKeyToken=b77a5c561934e089">
    <value>Assembly</value>
  </data>
  <data name="cmdBrowseSigOpen.Locked" type="System.Boolean, mscorlib, Version=1.0.5000.0, Culture=neutral, PublicKeyToken=b77a5c561934e089">
    <value>False</value>
  </data>
  <data name="cmdBrowseSigOpen.Modifiers" type="System.CodeDom.MemberAttributes, System, Version=1.0.5000.0, Culture=neutral, PublicKeyToken=b77a5c561934e089">
    <value>Assembly</value>
  </data>
  <data name="cmdBrowseSigOpen.DefaultModifiers" type="System.CodeDom.MemberAttributes, System, Version=1.0.5000.0, Culture=neutral, PublicKeyToken=b77a5c561934e089">
    <value>Assembly</value>
  </data>
  <data name="cmdBack_4.Locked" type="System.Boolean, mscorlib, Version=1.0.5000.0, Culture=neutral, PublicKeyToken=b77a5c561934e089">
    <value>False</value>
  </data>
  <data name="cmdBack_4.DefaultModifiers" type="System.CodeDom.MemberAttributes, System, Version=1.0.5000.0, Culture=neutral, PublicKeyToken=b77a5c561934e089">
    <value>Assembly</value>
  </data>
  <data name="cmdBack_4.Modifiers" type="System.CodeDom.MemberAttributes, System, Version=1.0.5000.0, Culture=neutral, PublicKeyToken=b77a5c561934e089">
    <value>Assembly</value>
  </data>
  <data name="txtPCall.DefaultModifiers" type="System.CodeDom.MemberAttributes, System, Version=1.0.5000.0, Culture=neutral, PublicKeyToken=b77a5c561934e089">
    <value>Assembly</value>
  </data>
  <data name="txtPCall.Locked" type="System.Boolean, mscorlib, Version=1.0.5000.0, Culture=neutral, PublicKeyToken=b77a5c561934e089">
    <value>False</value>
  </data>
  <data name="txtPCall.Modifiers" type="System.CodeDom.MemberAttributes, System, Version=1.0.5000.0, Culture=neutral, PublicKeyToken=b77a5c561934e089">
    <value>Assembly</value>
  </data>
  <data name="txtOutputFolder.Modifiers" type="System.CodeDom.MemberAttributes, System, Version=1.0.5000.0, Culture=neutral, PublicKeyToken=b77a5c561934e089">
    <value>Assembly</value>
  </data>
  <data name="txtOutputFolder.DefaultModifiers" type="System.CodeDom.MemberAttributes, System, Version=1.0.5000.0, Culture=neutral, PublicKeyToken=b77a5c561934e089">
    <value>Assembly</value>
  </data>
  <data name="txtOutputFolder.Locked" type="System.Boolean, mscorlib, Version=1.0.5000.0, Culture=neutral, PublicKeyToken=b77a5c561934e089">
    <value>False</value>
  </data>
  <data name="cmdContinue_4.Locked" type="System.Boolean, mscorlib, Version=1.0.5000.0, Culture=neutral, PublicKeyToken=b77a5c561934e089">
    <value>False</value>
  </data>
  <data name="cmdContinue_4.DefaultModifiers" type="System.CodeDom.MemberAttributes, System, Version=1.0.5000.0, Culture=neutral, PublicKeyToken=b77a5c561934e089">
    <value>Assembly</value>
  </data>
  <data name="cmdContinue_4.Modifiers" type="System.CodeDom.MemberAttributes, System, Version=1.0.5000.0, Culture=neutral, PublicKeyToken=b77a5c561934e089">
    <value>Assembly</value>
  </data>
  <data name="txtPValue.DefaultModifiers" type="System.CodeDom.MemberAttributes, System, Version=1.0.5000.0, Culture=neutral, PublicKeyToken=b77a5c561934e089">
    <value>Assembly</value>
  </data>
  <data name="txtPValue.Locked" type="System.Boolean, mscorlib, Version=1.0.5000.0, Culture=neutral, PublicKeyToken=b77a5c561934e089">
    <value>False</value>
  </data>
  <data name="txtPValue.Modifiers" type="System.CodeDom.MemberAttributes, System, Version=1.0.5000.0, Culture=neutral, PublicKeyToken=b77a5c561934e089">
    <value>Assembly</value>
  </data>
  <data name="cmdBrowseOutput.Locked" type="System.Boolean, mscorlib, Version=1.0.5000.0, Culture=neutral, PublicKeyToken=b77a5c561934e089">
    <value>False</value>
  </data>
  <data name="cmdBrowseOutput.DefaultModifiers" type="System.CodeDom.MemberAttributes, System, Version=1.0.5000.0, Culture=neutral, PublicKeyToken=b77a5c561934e089">
    <value>Assembly</value>
  </data>
  <data name="cmdBrowseOutput.Modifiers" type="System.CodeDom.MemberAttributes, System, Version=1.0.5000.0, Culture=neutral, PublicKeyToken=b77a5c561934e089">
    <value>Assembly</value>
  </data>
  <data name="txtOutputFile.DefaultModifiers" type="System.CodeDom.MemberAttributes, System, Version=1.0.5000.0, Culture=neutral, PublicKeyToken=b77a5c561934e089">
    <value>Assembly</value>
  </data>
  <data name="txtOutputFile.Locked" type="System.Boolean, mscorlib, Version=1.0.5000.0, Culture=neutral, PublicKeyToken=b77a5c561934e089">
    <value>False</value>
  </data>
  <data name="txtOutputFile.Modifiers" type="System.CodeDom.MemberAttributes, System, Version=1.0.5000.0, Culture=neutral, PublicKeyToken=b77a5c561934e089">
    <value>Assembly</value>
  </data>
  <data name="Label6.Locked" type="System.Boolean, mscorlib, Version=1.0.5000.0, Culture=neutral, PublicKeyToken=b77a5c561934e089">
    <value>False</value>
  </data>
  <data name="Label6.DefaultModifiers" type="System.CodeDom.MemberAttributes, System, Version=1.0.5000.0, Culture=neutral, PublicKeyToken=b77a5c561934e089">
    <value>Assembly</value>
  </data>
  <data name="Label6.Modifiers" type="System.CodeDom.MemberAttributes, System, Version=1.0.5000.0, Culture=neutral, PublicKeyToken=b77a5c561934e089">
    <value>Assembly</value>
  </data>
  <data name="gx4.DefaultModifiers" type="System.CodeDom.MemberAttributes, System, Version=1.0.5000.0, Culture=neutral, PublicKeyToken=b77a5c561934e089">
    <value>Assembly</value>
  </data>
  <data name="gx4.GridSize" type="System.Drawing.Size, System.Drawing, Version=1.0.5000.0, Culture=neutral, PublicKeyToken=b03f5f7f11d50a3a">
    <value>2, 2</value>
  </data>
  <data name="gx4.SnapToGrid" type="System.Boolean, mscorlib, Version=1.0.5000.0, Culture=neutral, PublicKeyToken=b77a5c561934e089">
    <value>True</value>
  </data>
  <data name="gx4.Locked" type="System.Boolean, mscorlib, Version=1.0.5000.0, Culture=neutral, PublicKeyToken=b77a5c561934e089">
    <value>False</value>
  </data>
  <data name="gx4.DrawGrid" type="System.Boolean, mscorlib, Version=1.0.5000.0, Culture=neutral, PublicKeyToken=b77a5c561934e089">
    <value>True</value>
  </data>
  <data name="gx4.Modifiers" type="System.CodeDom.MemberAttributes, System, Version=1.0.5000.0, Culture=neutral, PublicKeyToken=b77a5c561934e089">
    <value>Assembly</value>
  </data>
  <data name="Label5.Locked" type="System.Boolean, mscorlib, Version=1.0.5000.0, Culture=neutral, PublicKeyToken=b77a5c561934e089">
    <value>False</value>
  </data>
  <data name="Label5.DefaultModifiers" type="System.CodeDom.MemberAttributes, System, Version=1.0.5000.0, Culture=neutral, PublicKeyToken=b77a5c561934e089">
    <value>Assembly</value>
  </data>
  <data name="Label5.Modifiers" type="System.CodeDom.MemberAttributes, System, Version=1.0.5000.0, Culture=neutral, PublicKeyToken=b77a5c561934e089">
    <value>Assembly</value>
  </data>
  <data name="txtESTflag.DefaultModifiers" type="System.CodeDom.MemberAttributes, System, Version=1.0.5000.0, Culture=neutral, PublicKeyToken=b77a5c561934e089">
    <value>Assembly</value>
  </data>
  <data name="txtESTflag.Locked" type="System.Boolean, mscorlib, Version=1.0.5000.0, Culture=neutral, PublicKeyToken=b77a5c561934e089">
    <value>False</value>
  </data>
  <data name="txtESTflag.Modifiers" type="System.CodeDom.MemberAttributes, System, Version=1.0.5000.0, Culture=neutral, PublicKeyToken=b77a5c561934e089">
    <value>Assembly</value>
  </data>
  <data name="gx3.DefaultModifiers" type="System.CodeDom.MemberAttributes, System, Version=1.0.5000.0, Culture=neutral, PublicKeyToken=b77a5c561934e089">
    <value>Assembly</value>
  </data>
  <data name="gx3.GridSize" type="System.Drawing.Size, System.Drawing, Version=1.0.5000.0, Culture=neutral, PublicKeyToken=b03f5f7f11d50a3a">
    <value>2, 2</value>
  </data>
  <data name="gx3.SnapToGrid" type="System.Boolean, mscorlib, Version=1.0.5000.0, Culture=neutral, PublicKeyToken=b77a5c561934e089">
    <value>True</value>
  </data>
  <data name="gx3.Locked" type="System.Boolean, mscorlib, Version=1.0.5000.0, Culture=neutral, PublicKeyToken=b77a5c561934e089">
    <value>False</value>
  </data>
  <data name="gx3.DrawGrid" type="System.Boolean, mscorlib, Version=1.0.5000.0, Culture=neutral, PublicKeyToken=b77a5c561934e089">
    <value>True</value>
  </data>
  <data name="gx3.Modifiers" type="System.CodeDom.MemberAttributes, System, Version=1.0.5000.0, Culture=neutral, PublicKeyToken=b77a5c561934e089">
    <value>Assembly</value>
  </data>
  <data name="Label4.Locked" type="System.Boolean, mscorlib, Version=1.0.5000.0, Culture=neutral, PublicKeyToken=b77a5c561934e089">
    <value>False</value>
  </data>
  <data name="Label4.DefaultModifiers" type="System.CodeDom.MemberAttributes, System, Version=1.0.5000.0, Culture=neutral, PublicKeyToken=b77a5c561934e089">
    <value>Assembly</value>
  </data>
  <data name="Label4.Modifiers" type="System.CodeDom.MemberAttributes, System, Version=1.0.5000.0, Culture=neutral, PublicKeyToken=b77a5c561934e089">
    <value>Assembly</value>
  </data>
  <data name="txtFilterPCallCutoff.DefaultModifiers" type="System.CodeDom.MemberAttributes, System, Version=1.0.5000.0, Culture=neutral, PublicKeyToken=b77a5c561934e089">
    <value>Assembly</value>
  </data>
  <data name="txtFilterPCallCutoff.Locked" type="System.Boolean, mscorlib, Version=1.0.5000.0, Culture=neutral, PublicKeyToken=b77a5c561934e089">
    <value>False</value>
  </data>
  <data name="txtFilterPCallCutoff.Modifiers" type="System.CodeDom.MemberAttributes, System, Version=1.0.5000.0, Culture=neutral, PublicKeyToken=b77a5c561934e089">
    <value>Assembly</value>
  </data>
  <data name="gx2.DefaultModifiers" type="System.CodeDom.MemberAttributes, System, Version=1.0.5000.0, Culture=neutral, PublicKeyToken=b77a5c561934e089">
    <value>Assembly</value>
  </data>
  <data name="gx2.GridSize" type="System.Drawing.Size, System.Drawing, Version=1.0.5000.0, Culture=neutral, PublicKeyToken=b03f5f7f11d50a3a">
    <value>2, 2</value>
  </data>
  <data name="gx2.SnapToGrid" type="System.Boolean, mscorlib, Version=1.0.5000.0, Culture=neutral, PublicKeyToken=b77a5c561934e089">
    <value>True</value>
  </data>
  <data name="gx2.Locked" type="System.Boolean, mscorlib, Version=1.0.5000.0, Culture=neutral, PublicKeyToken=b77a5c561934e089">
    <value>False</value>
  </data>
  <data name="gx2.DrawGrid" type="System.Boolean, mscorlib, Version=1.0.5000.0, Culture=neutral, PublicKeyToken=b77a5c561934e089">
    <value>True</value>
  </data>
  <data name="gx2.Modifiers" type="System.CodeDom.MemberAttributes, System, Version=1.0.5000.0, Culture=neutral, PublicKeyToken=b77a5c561934e089">
    <value>Assembly</value>
  </data>
  <data name="txtGeneOutputFile.DefaultModifiers" type="System.CodeDom.MemberAttributes, System, Version=1.0.5000.0, Culture=neutral, PublicKeyToken=b77a5c561934e089">
    <value>Assembly</value>
  </data>
  <data name="txtGeneOutputFile.Locked" type="System.Boolean, mscorlib, Version=1.0.5000.0, Culture=neutral, PublicKeyToken=b77a5c561934e089">
    <value>False</value>
  </data>
  <data name="txtGeneOutputFile.Modifiers" type="System.CodeDom.MemberAttributes, System, Version=1.0.5000.0, Culture=neutral, PublicKeyToken=b77a5c561934e089">
    <value>Assembly</value>
  </data>
  <data name="gx1.DefaultModifiers" type="System.CodeDom.MemberAttributes, System, Version=1.0.5000.0, Culture=neutral, PublicKeyToken=b77a5c561934e089">
    <value>Assembly</value>
  </data>
  <data name="gx1.GridSize" type="System.Drawing.Size, System.Drawing, Version=1.0.5000.0, Culture=neutral, PublicKeyToken=b03f5f7f11d50a3a">
    <value>2, 2</value>
  </data>
  <data name="gx1.SnapToGrid" type="System.Boolean, mscorlib, Version=1.0.5000.0, Culture=neutral, PublicKeyToken=b77a5c561934e089">
    <value>True</value>
  </data>
  <data name="gx1.Locked" type="System.Boolean, mscorlib, Version=1.0.5000.0, Culture=neutral, PublicKeyToken=b77a5c561934e089">
    <value>False</value>
  </data>
  <data name="gx1.DrawGrid" type="System.Boolean, mscorlib, Version=1.0.5000.0, Culture=neutral, PublicKeyToken=b77a5c561934e089">
    <value>True</value>
  </data>
  <data name="gx1.Modifiers" type="System.CodeDom.MemberAttributes, System, Version=1.0.5000.0, Culture=neutral, PublicKeyToken=b77a5c561934e089">
    <value>Assembly</value>
  </data>
  <data name="txtFilterOutputFile.DefaultModifiers" type="System.CodeDom.MemberAttributes, System, Version=1.0.5000.0, Culture=neutral, PublicKeyToken=b77a5c561934e089">
    <value>Assembly</value>
  </data>
  <data name="txtFilterOutputFile.Locked" type="System.Boolean, mscorlib, Version=1.0.5000.0, Culture=neutral, PublicKeyToken=b77a5c561934e089">
    <value>False</value>
  </data>
  <data name="txtFilterOutputFile.Modifiers" type="System.CodeDom.MemberAttributes, System, Version=1.0.5000.0, Culture=neutral, PublicKeyToken=b77a5c561934e089">
    <value>Assembly</value>
  </data>
  <data name="gx5.DefaultModifiers" type="System.CodeDom.MemberAttributes, System, Version=1.0.5000.0, Culture=neutral, PublicKeyToken=b77a5c561934e089">
    <value>Assembly</value>
  </data>
  <data name="gx5.GridSize" type="System.Drawing.Size, System.Drawing, Version=1.0.5000.0, Culture=neutral, PublicKeyToken=b03f5f7f11d50a3a">
    <value>2, 2</value>
  </data>
  <data name="gx5.SnapToGrid" type="System.Boolean, mscorlib, Version=1.0.5000.0, Culture=neutral, PublicKeyToken=b77a5c561934e089">
    <value>True</value>
  </data>
  <data name="gx5.Locked" type="System.Boolean, mscorlib, Version=1.0.5000.0, Culture=neutral, PublicKeyToken=b77a5c561934e089">
    <value>False</value>
  </data>
  <data name="gx5.DrawGrid" type="System.Boolean, mscorlib, Version=1.0.5000.0, Culture=neutral, PublicKeyToken=b77a5c561934e089">
    <value>True</value>
  </data>
  <data name="gx5.Modifiers" type="System.CodeDom.MemberAttributes, System, Version=1.0.5000.0, Culture=neutral, PublicKeyToken=b77a5c561934e089">
    <value>Assembly</value>
  </data>
  <data name="cmdUnselectAllPW.Locked" type="System.Boolean, mscorlib, Version=1.0.5000.0, Culture=neutral, PublicKeyToken=b77a5c561934e089">
    <value>False</value>
  </data>
  <data name="cmdUnselectAllPW.DefaultModifiers" type="System.CodeDom.MemberAttributes, System, Version=1.0.5000.0, Culture=neutral, PublicKeyToken=b77a5c561934e089">
    <value>Assembly</value>
  </data>
  <data name="cmdUnselectAllPW.Modifiers" type="System.CodeDom.MemberAttributes, System, Version=1.0.5000.0, Culture=neutral, PublicKeyToken=b77a5c561934e089">
    <value>Assembly</value>
  </data>
  <data name="cmdSelectAllPW.Locked" type="System.Boolean, mscorlib, Version=1.0.5000.0, Culture=neutral, PublicKeyToken=b77a5c561934e089">
    <value>False</value>
  </data>
  <data name="cmdSelectAllPW.DefaultModifiers" type="System.CodeDom.MemberAttributes, System, Version=1.0.5000.0, Culture=neutral, PublicKeyToken=b77a5c561934e089">
    <value>Assembly</value>
  </data>
  <data name="cmdSelectAllPW.Modifiers" type="System.CodeDom.MemberAttributes, System, Version=1.0.5000.0, Culture=neutral, PublicKeyToken=b77a5c561934e089">
    <value>Assembly</value>
  </data>
  <data name="clbPairwise.Locked" type="System.Boolean, mscorlib, Version=1.0.5000.0, Culture=neutral, PublicKeyToken=b77a5c561934e089">
    <value>False</value>
  </data>
  <data name="clbPairwise.DefaultModifiers" type="System.CodeDom.MemberAttributes, System, Version=1.0.5000.0, Culture=neutral, PublicKeyToken=b77a5c561934e089">
    <value>Assembly</value>
  </data>
  <data name="clbPairwise.Modifiers" type="System.CodeDom.MemberAttributes, System, Version=1.0.5000.0, Culture=neutral, PublicKeyToken=b77a5c561934e089">
    <value>Assembly</value>
  </data>
  <data name="cmdCreateFilteredDataTable.Locked" type="System.Boolean, mscorlib, Version=1.0.5000.0, Culture=neutral, PublicKeyToken=b77a5c561934e089">
    <value>False</value>
  </data>
  <data name="cmdCreateFilteredDataTable.DefaultModifiers" type="System.CodeDom.MemberAttributes, System, Version=1.0.5000.0, Culture=neutral, PublicKeyToken=b77a5c561934e089">
    <value>Assembly</value>
  </data>
  <data name="cmdCreateFilteredDataTable.Modifiers" type="System.CodeDom.MemberAttributes, System, Version=1.0.5000.0, Culture=neutral, PublicKeyToken=b77a5c561934e089">
    <value>Assembly</value>
  </data>
  <data name="gx6.DefaultModifiers" type="System.CodeDom.MemberAttributes, System, Version=1.0.5000.0, Culture=neutral, PublicKeyToken=b77a5c561934e089">
    <value>Assembly</value>
  </data>
  <data name="gx6.GridSize" type="System.Drawing.Size, System.Drawing, Version=1.0.5000.0, Culture=neutral, PublicKeyToken=b03f5f7f11d50a3a">
    <value>2, 2</value>
  </data>
  <data name="gx6.SnapToGrid" type="System.Boolean, mscorlib, Version=1.0.5000.0, Culture=neutral, PublicKeyToken=b77a5c561934e089">
    <value>True</value>
  </data>
  <data name="gx6.Locked" type="System.Boolean, mscorlib, Version=1.0.5000.0, Culture=neutral, PublicKeyToken=b77a5c561934e089">
    <value>False</value>
  </data>
  <data name="gx6.DrawGrid" type="System.Boolean, mscorlib, Version=1.0.5000.0, Culture=neutral, PublicKeyToken=b77a5c561934e089">
    <value>True</value>
  </data>
  <data name="gx6.Modifiers" type="System.CodeDom.MemberAttributes, System, Version=1.0.5000.0, Culture=neutral, PublicKeyToken=b77a5c561934e089">
    <value>Assembly</value>
  </data>
  <data name="Label9.Locked" type="System.Boolean, mscorlib, Version=1.0.5000.0, Culture=neutral, PublicKeyToken=b77a5c561934e089">
    <value>False</value>
  </data>
  <data name="Label9.DefaultModifiers" type="System.CodeDom.MemberAttributes, System, Version=1.0.5000.0, Culture=neutral, PublicKeyToken=b77a5c561934e089">
    <value>Assembly</value>
  </data>
  <data name="Label9.Modifiers" type="System.CodeDom.MemberAttributes, System, Version=1.0.5000.0, Culture=neutral, PublicKeyToken=b77a5c561934e089">
    <value>Assembly</value>
  </data>
  <data name="cbMC.DefaultModifiers" type="System.CodeDom.MemberAttributes, System, Version=1.0.5000.0, Culture=neutral, PublicKeyToken=b77a5c561934e089">
    <value>Assembly</value>
  </data>
  <data name="cbMC.Locked" type="System.Boolean, mscorlib, Version=1.0.5000.0, Culture=neutral, PublicKeyToken=b77a5c561934e089">
    <value>False</value>
  </data>
  <data name="cbMC.Modifiers" type="System.CodeDom.MemberAttributes, System, Version=1.0.5000.0, Culture=neutral, PublicKeyToken=b77a5c561934e089">
    <value>Assembly</value>
  </data>
  <data name="cbShow.Locked" type="System.Boolean, mscorlib, Version=1.0.5000.0, Culture=neutral, PublicKeyToken=b77a5c561934e089">
    <value>False</value>
  </data>
  <data name="cbShow.DefaultModifiers" type="System.CodeDom.MemberAttributes, System, Version=1.0.5000.0, Culture=neutral, PublicKeyToken=b77a5c561934e089">
    <value>Assembly</value>
  </data>
  <data name="cbShow.Modifiers" type="System.CodeDom.MemberAttributes, System, Version=1.0.5000.0, Culture=neutral, PublicKeyToken=b77a5c561934e089">
    <value>Assembly</value>
  </data>
  <data name="cmdBack1.Locked" type="System.Boolean, mscorlib, Version=1.0.5000.0, Culture=neutral, PublicKeyToken=b77a5c561934e089">
    <value>False</value>
  </data>
  <data name="cmdBack1.DefaultModifiers" type="System.CodeDom.MemberAttributes, System, Version=1.0.5000.0, Culture=neutral, PublicKeyToken=b77a5c561934e089">
    <value>Assembly</value>
  </data>
  <data name="cmdBack1.Modifiers" type="System.CodeDom.MemberAttributes, System, Version=1.0.5000.0, Culture=neutral, PublicKeyToken=b77a5c561934e089">
    <value>Assembly</value>
  </data>
  <data name="grpList.DefaultModifiers" type="System.CodeDom.MemberAttributes, System, Version=1.0.5000.0, Culture=neutral, PublicKeyToken=b77a5c561934e089">
    <value>Assembly</value>
  </data>
  <data name="grpList.GridSize" type="System.Drawing.Size, System.Drawing, Version=1.0.5000.0, Culture=neutral, PublicKeyToken=b03f5f7f11d50a3a">
    <value>2, 2</value>
  </data>
  <data name="grpList.SnapToGrid" type="System.Boolean, mscorlib, Version=1.0.5000.0, Culture=neutral, PublicKeyToken=b77a5c561934e089">
    <value>True</value>
  </data>
  <data name="grpList.Locked" type="System.Boolean, mscorlib, Version=1.0.5000.0, Culture=neutral, PublicKeyToken=b77a5c561934e089">
    <value>False</value>
  </data>
  <data name="grpList.DrawGrid" type="System.Boolean, mscorlib, Version=1.0.5000.0, Culture=neutral, PublicKeyToken=b77a5c561934e089">
    <value>True</value>
  </data>
  <data name="grpList.Modifiers" type="System.CodeDom.MemberAttributes, System, Version=1.0.5000.0, Culture=neutral, PublicKeyToken=b77a5c561934e089">
    <value>Assembly</value>
  </data>
  <data name="cmdRemoveChip.Locked" type="System.Boolean, mscorlib, Version=1.0.5000.0, Culture=neutral, PublicKeyToken=b77a5c561934e089">
    <value>False</value>
  </data>
  <data name="cmdRemoveChip.DefaultModifiers" type="System.CodeDom.MemberAttributes, System, Version=1.0.5000.0, Culture=neutral, PublicKeyToken=b77a5c561934e089">
    <value>Assembly</value>
  </data>
  <data name="cmdRemoveChip.Modifiers" type="System.CodeDom.MemberAttributes, System, Version=1.0.5000.0, Culture=neutral, PublicKeyToken=b77a5c561934e089">
    <value>Assembly</value>
  </data>
  <data name="Label20.Locked" type="System.Boolean, mscorlib, Version=1.0.5000.0, Culture=neutral, PublicKeyToken=b77a5c561934e089">
    <value>False</value>
  </data>
  <data name="Label20.DefaultModifiers" type="System.CodeDom.MemberAttributes, System, Version=1.0.5000.0, Culture=neutral, PublicKeyToken=b77a5c561934e089">
    <value>Assembly</value>
  </data>
  <data name="Label20.Modifiers" type="System.CodeDom.MemberAttributes, System, Version=1.0.5000.0, Culture=neutral, PublicKeyToken=b77a5c561934e089">
    <value>Assembly</value>
  </data>
  <data name="lstGroupItems.DefaultModifiers" type="System.CodeDom.MemberAttributes, System, Version=1.0.5000.0, Culture=neutral, PublicKeyToken=b77a5c561934e089">
    <value>Assembly</value>
  </data>
  <data name="lstGroupItems.Locked" type="System.Boolean, mscorlib, Version=1.0.5000.0, Culture=neutral, PublicKeyToken=b77a5c561934e089">
    <value>False</value>
  </data>
  <data name="lstGroupItems.Modifiers" type="System.CodeDom.MemberAttributes, System, Version=1.0.5000.0, Culture=neutral, PublicKeyToken=b77a5c561934e089">
    <value>Assembly</value>
  </data>
  <data name="grpExperiments.DefaultModifiers" type="System.CodeDom.MemberAttributes, System, Version=1.0.5000.0, Culture=neutral, PublicKeyToken=b77a5c561934e089">
    <value>Assembly</value>
  </data>
  <data name="grpExperiments.GridSize" type="System.Drawing.Size, System.Drawing, Version=1.0.5000.0, Culture=neutral, PublicKeyToken=b03f5f7f11d50a3a">
    <value>2, 2</value>
  </data>
  <data name="grpExperiments.SnapToGrid" type="System.Boolean, mscorlib, Version=1.0.5000.0, Culture=neutral, PublicKeyToken=b77a5c561934e089">
    <value>True</value>
  </data>
  <data name="grpExperiments.Locked" type="System.Boolean, mscorlib, Version=1.0.5000.0, Culture=neutral, PublicKeyToken=b77a5c561934e089">
    <value>False</value>
  </data>
  <data name="grpExperiments.DrawGrid" type="System.Boolean, mscorlib, Version=1.0.5000.0, Culture=neutral, PublicKeyToken=b77a5c561934e089">
    <value>True</value>
  </data>
  <data name="grpExperiments.Modifiers" type="System.CodeDom.MemberAttributes, System, Version=1.0.5000.0, Culture=neutral, PublicKeyToken=b77a5c561934e089">
    <value>Assembly</value>
  </data>
  <data name="chklstGroupItems.Locked" type="System.Boolean, mscorlib, Version=1.0.5000.0, Culture=neutral, PublicKeyToken=b77a5c561934e089">
    <value>False</value>
  </data>
  <data name="chklstGroupItems.DefaultModifiers" type="System.CodeDom.MemberAttributes, System, Version=1.0.5000.0, Culture=neutral, PublicKeyToken=b77a5c561934e089">
    <value>Assembly</value>
  </data>
  <data name="chklstGroupItems.Modifiers" type="System.CodeDom.MemberAttributes, System, Version=1.0.5000.0, Culture=neutral, PublicKeyToken=b77a5c561934e089">
    <value>Assembly</value>
  </data>
  <data name="cmdAddItems.Locked" type="System.Boolean, mscorlib, Version=1.0.5000.0, Culture=neutral, PublicKeyToken=b77a5c561934e089">
    <value>False</value>
  </data>
  <data name="cmdAddItems.DefaultModifiers" type="System.CodeDom.MemberAttributes, System, Version=1.0.5000.0, Culture=neutral, PublicKeyToken=b77a5c561934e089">
    <value>Assembly</value>
  </data>
  <data name="cmdAddItems.Modifiers" type="System.CodeDom.MemberAttributes, System, Version=1.0.5000.0, Culture=neutral, PublicKeyToken=b77a5c561934e089">
    <value>Assembly</value>
  </data>
  <data name="grpGroups.DefaultModifiers" type="System.CodeDom.MemberAttributes, System, Version=1.0.5000.0, Culture=neutral, PublicKeyToken=b77a5c561934e089">
    <value>Assembly</value>
  </data>
  <data name="grpGroups.GridSize" type="System.Drawing.Size, System.Drawing, Version=1.0.5000.0, Culture=neutral, PublicKeyToken=b03f5f7f11d50a3a">
    <value>2, 2</value>
  </data>
  <data name="grpGroups.SnapToGrid" type="System.Boolean, mscorlib, Version=1.0.5000.0, Culture=neutral, PublicKeyToken=b77a5c561934e089">
    <value>True</value>
  </data>
  <data name="grpGroups.Locked" type="System.Boolean, mscorlib, Version=1.0.5000.0, Culture=neutral, PublicKeyToken=b77a5c561934e089">
    <value>False</value>
  </data>
  <data name="grpGroups.DrawGrid" type="System.Boolean, mscorlib, Version=1.0.5000.0, Culture=neutral, PublicKeyToken=b77a5c561934e089">
    <value>True</value>
  </data>
  <data name="grpGroups.Modifiers" type="System.CodeDom.MemberAttributes, System, Version=1.0.5000.0, Culture=neutral, PublicKeyToken=b77a5c561934e089">
    <value>Assembly</value>
  </data>
  <data name="Label13.Locked" type="System.Boolean, mscorlib, Version=1.0.5000.0, Culture=neutral, PublicKeyToken=b77a5c561934e089">
    <value>False</value>
  </data>
  <data name="Label13.DefaultModifiers" type="System.CodeDom.MemberAttributes, System, Version=1.0.5000.0, Culture=neutral, PublicKeyToken=b77a5c561934e089">
    <value>Assembly</value>
  </data>
  <data name="Label13.Modifiers" type="System.CodeDom.MemberAttributes, System, Version=1.0.5000.0, Culture=neutral, PublicKeyToken=b77a5c561934e089">
    <value>Assembly</value>
  </data>
  <data name="cmdDeleteGroup.Locked" type="System.Boolean, mscorlib, Version=1.0.5000.0, Culture=neutral, PublicKeyToken=b77a5c561934e089">
    <value>False</value>
  </data>
  <data name="cmdDeleteGroup.DefaultModifiers" type="System.CodeDom.MemberAttributes, System, Version=1.0.5000.0, Culture=neutral, PublicKeyToken=b77a5c561934e089">
    <value>Assembly</value>
  </data>
  <data name="cmdDeleteGroup.Modifiers" type="System.CodeDom.MemberAttributes, System, Version=1.0.5000.0, Culture=neutral, PublicKeyToken=b77a5c561934e089">
    <value>Assembly</value>
  </data>
  <data name="lstGroups.DefaultModifiers" type="System.CodeDom.MemberAttributes, System, Version=1.0.5000.0, Culture=neutral, PublicKeyToken=b77a5c561934e089">
    <value>Assembly</value>
  </data>
  <data name="lstGroups.Modifiers" type="System.CodeDom.MemberAttributes, System, Version=1.0.5000.0, Culture=neutral, PublicKeyToken=b77a5c561934e089">
    <value>Assembly</value>
  </data>
  <data name="lstGroups.Locked" type="System.Boolean, mscorlib, Version=1.0.5000.0, Culture=neutral, PublicKeyToken=b77a5c561934e089">
    <value>False</value>
  </data>
  <data name="cmdAdd.Locked" type="System.Boolean, mscorlib, Version=1.0.5000.0, Culture=neutral, PublicKeyToken=b77a5c561934e089">
    <value>False</value>
  </data>
  <data name="cmdAdd.DefaultModifiers" type="System.CodeDom.MemberAttributes, System, Version=1.0.5000.0, Culture=neutral, PublicKeyToken=b77a5c561934e089">
    <value>Assembly</value>
  </data>
  <data name="cmdAdd.Modifiers" type="System.CodeDom.MemberAttributes, System, Version=1.0.5000.0, Culture=neutral, PublicKeyToken=b77a5c561934e089">
    <value>Assembly</value>
  </data>
  <data name="txtAdd.DefaultModifiers" type="System.CodeDom.MemberAttributes, System, Version=1.0.5000.0, Culture=neutral, PublicKeyToken=b77a5c561934e089">
    <value>Assembly</value>
  </data>
  <data name="txtAdd.Locked" type="System.Boolean, mscorlib, Version=1.0.5000.0, Culture=neutral, PublicKeyToken=b77a5c561934e089">
    <value>False</value>
  </data>
  <data name="txtAdd.Modifiers" type="System.CodeDom.MemberAttributes, System, Version=1.0.5000.0, Culture=neutral, PublicKeyToken=b77a5c561934e089">
    <value>Assembly</value>
  </data>
  <data name="cmdContinue_2.Locked" type="System.Boolean, mscorlib, Version=1.0.5000.0, Culture=neutral, PublicKeyToken=b77a5c561934e089">
    <value>False</value>
  </data>
  <data name="cmdContinue_2.DefaultModifiers" type="System.CodeDom.MemberAttributes, System, Version=1.0.5000.0, Culture=neutral, PublicKeyToken=b77a5c561934e089">
    <value>Assembly</value>
  </data>
  <data name="cmdContinue_2.Modifiers" type="System.CodeDom.MemberAttributes, System, Version=1.0.5000.0, Culture=neutral, PublicKeyToken=b77a5c561934e089">
    <value>Assembly</value>
  </data>
  <data name="cmdBack_3.Locked" type="System.Boolean, mscorlib, Version=1.0.5000.0, Culture=neutral, PublicKeyToken=b77a5c561934e089">
    <value>False</value>
  </data>
  <data name="cmdBack_3.DefaultModifiers" type="System.CodeDom.MemberAttributes, System, Version=1.0.5000.0, Culture=neutral, PublicKeyToken=b77a5c561934e089">
    <value>Assembly</value>
  </data>
  <data name="cmdBack_3.Modifiers" type="System.CodeDom.MemberAttributes, System, Version=1.0.5000.0, Culture=neutral, PublicKeyToken=b77a5c561934e089">
    <value>Assembly</value>
  </data>
  <data name="cmdContinue_3.Locked" type="System.Boolean, mscorlib, Version=1.0.5000.0, Culture=neutral, PublicKeyToken=b77a5c561934e089">
    <value>False</value>
  </data>
  <data name="cmdContinue_3.DefaultModifiers" type="System.CodeDom.MemberAttributes, System, Version=1.0.5000.0, Culture=neutral, PublicKeyToken=b77a5c561934e089">
    <value>Assembly</value>
  </data>
  <data name="cmdContinue_3.Modifiers" type="System.CodeDom.MemberAttributes, System, Version=1.0.5000.0, Culture=neutral, PublicKeyToken=b77a5c561934e089">
    <value>Assembly</value>
  </data>
  <data name="ofdInput.DefaultModifiers" type="System.CodeDom.MemberAttributes, System, Version=1.0.5000.0, Culture=neutral, PublicKeyToken=b77a5c561934e089">
    <value>Assembly</value>
  </data>
  <data name="ofdInput.Modifiers" type="System.CodeDom.MemberAttributes, System, Version=1.0.5000.0, Culture=neutral, PublicKeyToken=b77a5c561934e089">
    <value>Assembly</value>
  </data>
  <data name="ofdInput.Location" type="System.Drawing.Point, System.Drawing, Version=1.0.5000.0, Culture=neutral, PublicKeyToken=b03f5f7f11d50a3a">
    <value>17, 17</value>
  </data>
  <data name="fbdOutput.DefaultModifiers" type="System.CodeDom.MemberAttributes, System, Version=1.0.5000.0, Culture=neutral, PublicKeyToken=b77a5c561934e089">
    <value>Assembly</value>
  </data>
  <data name="fbdOutput.Location" type="System.Drawing.Point, System.Drawing, Version=1.0.5000.0, Culture=neutral, PublicKeyToken=b03f5f7f11d50a3a">
    <value>111, 17</value>
  </data>
  <data name="fbdOutput.Modifiers" type="System.CodeDom.MemberAttributes, System, Version=1.0.5000.0, Culture=neutral, PublicKeyToken=b77a5c561934e089">
    <value>Assembly</value>
  </data>
  <data name="frNav_0.Locked" type="System.Boolean, mscorlib, Version=1.0.5000.0, Culture=neutral, PublicKeyToken=b77a5c561934e089">
    <value>False</value>
  </data>
  <data name="frNav_0.SnapToGrid" type="System.Boolean, mscorlib, Version=1.0.5000.0, Culture=neutral, PublicKeyToken=b77a5c561934e089">
    <value>True</value>
  </data>
  <data name="frNav_0.DrawGrid" type="System.Boolean, mscorlib, Version=1.0.5000.0, Culture=neutral, PublicKeyToken=b77a5c561934e089">
    <value>True</value>
  </data>
  <data name="frNav_0.DefaultModifiers" type="System.CodeDom.MemberAttributes, System, Version=1.0.5000.0, Culture=neutral, PublicKeyToken=b77a5c561934e089">
    <value>Assembly</value>
  </data>
  <data name="frNav_0.Modifiers" type="System.CodeDom.MemberAttributes, System, Version=1.0.5000.0, Culture=neutral, PublicKeyToken=b77a5c561934e089">
    <value>Assembly</value>
  </data>
  <data name="frNav_0.GridSize" type="System.Drawing.Size, System.Drawing, Version=1.0.5000.0, Culture=neutral, PublicKeyToken=b03f5f7f11d50a3a">
    <value>2, 2</value>
  </data>
  <data name="frNav_1.Locked" type="System.Boolean, mscorlib, Version=1.0.5000.0, Culture=neutral, PublicKeyToken=b77a5c561934e089">
    <value>False</value>
  </data>
  <data name="frNav_1.SnapToGrid" type="System.Boolean, mscorlib, Version=1.0.5000.0, Culture=neutral, PublicKeyToken=b77a5c561934e089">
    <value>True</value>
  </data>
  <data name="frNav_1.DrawGrid" type="System.Boolean, mscorlib, Version=1.0.5000.0, Culture=neutral, PublicKeyToken=b77a5c561934e089">
    <value>True</value>
  </data>
  <data name="frNav_1.DefaultModifiers" type="System.CodeDom.MemberAttributes, System, Version=1.0.5000.0, Culture=neutral, PublicKeyToken=b77a5c561934e089">
    <value>Assembly</value>
  </data>
  <data name="frNav_1.Modifiers" type="System.CodeDom.MemberAttributes, System, Version=1.0.5000.0, Culture=neutral, PublicKeyToken=b77a5c561934e089">
    <value>Assembly</value>
  </data>
  <data name="frNav_1.GridSize" type="System.Drawing.Size, System.Drawing, Version=1.0.5000.0, Culture=neutral, PublicKeyToken=b03f5f7f11d50a3a">
    <value>2, 2</value>
  </data>
  <data name="frNav_4.Locked" type="System.Boolean, mscorlib, Version=1.0.5000.0, Culture=neutral, PublicKeyToken=b77a5c561934e089">
    <value>False</value>
  </data>
  <data name="frNav_4.SnapToGrid" type="System.Boolean, mscorlib, Version=1.0.5000.0, Culture=neutral, PublicKeyToken=b77a5c561934e089">
    <value>True</value>
  </data>
  <data name="frNav_4.DrawGrid" type="System.Boolean, mscorlib, Version=1.0.5000.0, Culture=neutral, PublicKeyToken=b77a5c561934e089">
    <value>True</value>
  </data>
  <data name="frNav_4.DefaultModifiers" type="System.CodeDom.MemberAttributes, System, Version=1.0.5000.0, Culture=neutral, PublicKeyToken=b77a5c561934e089">
    <value>Assembly</value>
  </data>
  <data name="frNav_4.Modifiers" type="System.CodeDom.MemberAttributes, System, Version=1.0.5000.0, Culture=neutral, PublicKeyToken=b77a5c561934e089">
    <value>Assembly</value>
  </data>
  <data name="frNav_4.GridSize" type="System.Drawing.Size, System.Drawing, Version=1.0.5000.0, Culture=neutral, PublicKeyToken=b03f5f7f11d50a3a">
    <value>2, 2</value>
  </data>
  <data name="frNav_3.Locked" type="System.Boolean, mscorlib, Version=1.0.5000.0, Culture=neutral, PublicKeyToken=b77a5c561934e089">
    <value>False</value>
  </data>
  <data name="frNav_3.SnapToGrid" type="System.Boolean, mscorlib, Version=1.0.5000.0, Culture=neutral, PublicKeyToken=b77a5c561934e089">
    <value>True</value>
  </data>
  <data name="frNav_3.DrawGrid" type="System.Boolean, mscorlib, Version=1.0.5000.0, Culture=neutral, PublicKeyToken=b77a5c561934e089">
    <value>True</value>
  </data>
  <data name="frNav_3.DefaultModifiers" type="System.CodeDom.MemberAttributes, System, Version=1.0.5000.0, Culture=neutral, PublicKeyToken=b77a5c561934e089">
    <value>Assembly</value>
  </data>
  <data name="frNav_3.Modifiers" type="System.CodeDom.MemberAttributes, System, Version=1.0.5000.0, Culture=neutral, PublicKeyToken=b77a5c561934e089">
    <value>Assembly</value>
  </data>
  <data name="frNav_3.GridSize" type="System.Drawing.Size, System.Drawing, Version=1.0.5000.0, Culture=neutral, PublicKeyToken=b03f5f7f11d50a3a">
    <value>2, 2</value>
  </data>
  <data name="gbPCP.DefaultModifiers" type="System.CodeDom.MemberAttributes, System, Version=1.0.5000.0, Culture=neutral, PublicKeyToken=b77a5c561934e089">
    <value>Assembly</value>
  </data>
  <data name="gbPCP.GridSize" type="System.Drawing.Size, System.Drawing, Version=1.0.5000.0, Culture=neutral, PublicKeyToken=b03f5f7f11d50a3a">
    <value>2, 2</value>
  </data>
  <data name="gbPCP.SnapToGrid" type="System.Boolean, mscorlib, Version=1.0.5000.0, Culture=neutral, PublicKeyToken=b77a5c561934e089">
    <value>True</value>
  </data>
  <data name="gbPCP.Locked" type="System.Boolean, mscorlib, Version=1.0.5000.0, Culture=neutral, PublicKeyToken=b77a5c561934e089">
    <value>False</value>
  </data>
  <data name="gbPCP.DrawGrid" type="System.Boolean, mscorlib, Version=1.0.5000.0, Culture=neutral, PublicKeyToken=b77a5c561934e089">
    <value>True</value>
  </data>
  <data name="gbPCP.Modifiers" type="System.CodeDom.MemberAttributes, System, Version=1.0.5000.0, Culture=neutral, PublicKeyToken=b77a5c561934e089">
    <value>Assembly</value>
  </data>
  <data name="GroupBox9.DefaultModifiers" type="System.CodeDom.MemberAttributes, System, Version=1.0.5000.0, Culture=neutral, PublicKeyToken=b77a5c561934e089">
    <value>Assembly</value>
  </data>
  <data name="GroupBox9.GridSize" type="System.Drawing.Size, System.Drawing, Version=1.0.5000.0, Culture=neutral, PublicKeyToken=b03f5f7f11d50a3a">
    <value>2, 2</value>
  </data>
  <data name="GroupBox9.SnapToGrid" type="System.Boolean, mscorlib, Version=1.0.5000.0, Culture=neutral, PublicKeyToken=b77a5c561934e089">
    <value>True</value>
  </data>
  <data name="GroupBox9.Locked" type="System.Boolean, mscorlib, Version=1.0.5000.0, Culture=neutral, PublicKeyToken=b77a5c561934e089">
    <value>False</value>
  </data>
  <data name="GroupBox9.DrawGrid" type="System.Boolean, mscorlib, Version=1.0.5000.0, Culture=neutral, PublicKeyToken=b77a5c561934e089">
    <value>True</value>
  </data>
  <data name="GroupBox9.Modifiers" type="System.CodeDom.MemberAttributes, System, Version=1.0.5000.0, Culture=neutral, PublicKeyToken=b77a5c561934e089">
    <value>Assembly</value>
  </data>
  <data name="Label14.Locked" type="System.Boolean, mscorlib, Version=1.0.5000.0, Culture=neutral, PublicKeyToken=b77a5c561934e089">
    <value>False</value>
  </data>
  <data name="Label14.DefaultModifiers" type="System.CodeDom.MemberAttributes, System, Version=1.0.5000.0, Culture=neutral, PublicKeyToken=b77a5c561934e089">
    <value>Assembly</value>
  </data>
  <data name="Label14.Modifiers" type="System.CodeDom.MemberAttributes, System, Version=1.0.5000.0, Culture=neutral, PublicKeyToken=b77a5c561934e089">
    <value>Assembly</value>
  </data>
  <data name="chkFloat.Locked" type="System.Boolean, mscorlib, Version=1.0.5000.0, Culture=neutral, PublicKeyToken=b77a5c561934e089">
    <value>False</value>
  </data>
  <data name="chkFloat.DefaultModifiers" type="System.CodeDom.MemberAttributes, System, Version=1.0.5000.0, Culture=neutral, PublicKeyToken=b77a5c561934e089">
    <value>Assembly</value>
  </data>
  <data name="chkFloat.Modifiers" type="System.CodeDom.MemberAttributes, System, Version=1.0.5000.0, Culture=neutral, PublicKeyToken=b77a5c561934e089">
    <value>Assembly</value>
  </data>
  <data name="GroupBox4.DefaultModifiers" type="System.CodeDom.MemberAttributes, System, Version=1.0.5000.0, Culture=neutral, PublicKeyToken=b77a5c561934e089">
    <value>Assembly</value>
  </data>
  <data name="GroupBox4.GridSize" type="System.Drawing.Size, System.Drawing, Version=1.0.5000.0, Culture=neutral, PublicKeyToken=b03f5f7f11d50a3a">
    <value>2, 2</value>
  </data>
  <data name="GroupBox4.SnapToGrid" type="System.Boolean, mscorlib, Version=1.0.5000.0, Culture=neutral, PublicKeyToken=b77a5c561934e089">
    <value>True</value>
  </data>
  <data name="GroupBox4.Locked" type="System.Boolean, mscorlib, Version=1.0.5000.0, Culture=neutral, PublicKeyToken=b77a5c561934e089">
    <value>False</value>
  </data>
  <data name="GroupBox4.DrawGrid" type="System.Boolean, mscorlib, Version=1.0.5000.0, Culture=neutral, PublicKeyToken=b77a5c561934e089">
    <value>True</value>
  </data>
  <data name="GroupBox4.Modifiers" type="System.CodeDom.MemberAttributes, System, Version=1.0.5000.0, Culture=neutral, PublicKeyToken=b77a5c561934e089">
    <value>Assembly</value>
  </data>
  <data name="Label1.Locked" type="System.Boolean, mscorlib, Version=1.0.5000.0, Culture=neutral, PublicKeyToken=b77a5c561934e089">
    <value>False</value>
  </data>
  <data name="Label1.DefaultModifiers" type="System.CodeDom.MemberAttributes, System, Version=1.0.5000.0, Culture=neutral, PublicKeyToken=b77a5c561934e089">
    <value>Assembly</value>
  </data>
  <data name="Label1.Modifiers" type="System.CodeDom.MemberAttributes, System, Version=1.0.5000.0, Culture=neutral, PublicKeyToken=b77a5c561934e089">
    <value>Assembly</value>
  </data>
  <data name="GroupBox1.DefaultModifiers" type="System.CodeDom.MemberAttributes, System, Version=1.0.5000.0, Culture=neutral, PublicKeyToken=b77a5c561934e089">
    <value>Assembly</value>
  </data>
  <data name="GroupBox1.GridSize" type="System.Drawing.Size, System.Drawing, Version=1.0.5000.0, Culture=neutral, PublicKeyToken=b03f5f7f11d50a3a">
    <value>2, 2</value>
  </data>
  <data name="GroupBox1.SnapToGrid" type="System.Boolean, mscorlib, Version=1.0.5000.0, Culture=neutral, PublicKeyToken=b77a5c561934e089">
    <value>True</value>
  </data>
  <data name="GroupBox1.Locked" type="System.Boolean, mscorlib, Version=1.0.5000.0, Culture=neutral, PublicKeyToken=b77a5c561934e089">
    <value>False</value>
  </data>
  <data name="GroupBox1.DrawGrid" type="System.Boolean, mscorlib, Version=1.0.5000.0, Culture=neutral, PublicKeyToken=b77a5c561934e089">
    <value>True</value>
  </data>
  <data name="GroupBox1.Modifiers" type="System.CodeDom.MemberAttributes, System, Version=1.0.5000.0, Culture=neutral, PublicKeyToken=b77a5c561934e089">
    <value>Public</value>
  </data>
  <data name="frNav_2.Locked" type="System.Boolean, mscorlib, Version=1.0.5000.0, Culture=neutral, PublicKeyToken=b77a5c561934e089">
    <value>False</value>
  </data>
  <data name="frNav_2.SnapToGrid" type="System.Boolean, mscorlib, Version=1.0.5000.0, Culture=neutral, PublicKeyToken=b77a5c561934e089">
    <value>True</value>
  </data>
  <data name="frNav_2.DrawGrid" type="System.Boolean, mscorlib, Version=1.0.5000.0, Culture=neutral, PublicKeyToken=b77a5c561934e089">
    <value>True</value>
  </data>
  <data name="frNav_2.DefaultModifiers" type="System.CodeDom.MemberAttributes, System, Version=1.0.5000.0, Culture=neutral, PublicKeyToken=b77a5c561934e089">
    <value>Assembly</value>
  </data>
  <data name="frNav_2.Modifiers" type="System.CodeDom.MemberAttributes, System, Version=1.0.5000.0, Culture=neutral, PublicKeyToken=b77a5c561934e089">
    <value>Assembly</value>
  </data>
  <data name="frNav_2.GridSize" type="System.Drawing.Size, System.Drawing, Version=1.0.5000.0, Culture=neutral, PublicKeyToken=b03f5f7f11d50a3a">
    <value>2, 2</value>
  </data>
  <data name="txtGroups.Locked" type="System.Boolean, mscorlib, Version=1.0.5000.0, Culture=neutral, PublicKeyToken=b77a5c561934e089">
    <value>False</value>
  </data>
  <data name="txtGroups.Modifiers" type="System.CodeDom.MemberAttributes, System, Version=1.0.5000.0, Culture=neutral, PublicKeyToken=b77a5c561934e089">
    <value>Assembly</value>
  </data>
  <data name="txtGroups.DefaultModifiers" type="System.CodeDom.MemberAttributes, System, Version=1.0.5000.0, Culture=neutral, PublicKeyToken=b77a5c561934e089">
    <value>Assembly</value>
  </data>
  <data name="frNav_6.Locked" type="System.Boolean, mscorlib, Version=1.0.5000.0, Culture=neutral, PublicKeyToken=b77a5c561934e089">
    <value>False</value>
  </data>
  <data name="frNav_6.SnapToGrid" type="System.Boolean, mscorlib, Version=1.0.5000.0, Culture=neutral, PublicKeyToken=b77a5c561934e089">
    <value>True</value>
  </data>
  <data name="frNav_6.DrawGrid" type="System.Boolean, mscorlib, Version=1.0.5000.0, Culture=neutral, PublicKeyToken=b77a5c561934e089">
    <value>True</value>
  </data>
  <data name="frNav_6.DefaultModifiers" type="System.CodeDom.MemberAttributes, System, Version=1.0.5000.0, Culture=neutral, PublicKeyToken=b77a5c561934e089">
    <value>Assembly</value>
  </data>
  <data name="frNav_6.Modifiers" type="System.CodeDom.MemberAttributes, System, Version=1.0.5000.0, Culture=neutral, PublicKeyToken=b77a5c561934e089">
    <value>Assembly</value>
  </data>
  <data name="frNav_6.GridSize" type="System.Drawing.Size, System.Drawing, Version=1.0.5000.0, Culture=neutral, PublicKeyToken=b03f5f7f11d50a3a">
    <value>2, 2</value>
  </data>
  <data name="vProject.Locked" type="System.Boolean, mscorlib, Version=1.0.5000.0, Culture=neutral, PublicKeyToken=b77a5c561934e089">
    <value>False</value>
  </data>
  <data name="vProject.DefaultModifiers" type="System.CodeDom.MemberAttributes, System, Version=1.0.5000.0, Culture=neutral, PublicKeyToken=b77a5c561934e089">
    <value>Assembly</value>
  </data>
  <data name="vProject.Modifiers" type="System.CodeDom.MemberAttributes, System, Version=1.0.5000.0, Culture=neutral, PublicKeyToken=b77a5c561934e089">
    <value>Assembly</value>
  </data>
  <data name="Panel1.Locked" type="System.Boolean, mscorlib, Version=1.0.5000.0, Culture=neutral, PublicKeyToken=b77a5c561934e089">
    <value>False</value>
  </data>
  <data name="Panel1.SnapToGrid" type="System.Boolean, mscorlib, Version=1.0.5000.0, Culture=neutral, PublicKeyToken=b77a5c561934e089">
    <value>True</value>
  </data>
  <data name="Panel1.DrawGrid" type="System.Boolean, mscorlib, Version=1.0.5000.0, Culture=neutral, PublicKeyToken=b77a5c561934e089">
    <value>True</value>
  </data>
  <data name="Panel1.DefaultModifiers" type="System.CodeDom.MemberAttributes, System, Version=1.0.5000.0, Culture=neutral, PublicKeyToken=b77a5c561934e089">
    <value>Assembly</value>
  </data>
  <data name="Panel1.Modifiers" type="System.CodeDom.MemberAttributes, System, Version=1.0.5000.0, Culture=neutral, PublicKeyToken=b77a5c561934e089">
    <value>Assembly</value>
  </data>
  <data name="Panel1.GridSize" type="System.Drawing.Size, System.Drawing, Version=1.0.5000.0, Culture=neutral, PublicKeyToken=b03f5f7f11d50a3a">
    <value>2, 2</value>
  </data>
  <data name="Panel1.BackgroundImage" type="System.Drawing.Bitmap, System.Drawing, Version=1.0.5000.0, Culture=neutral, PublicKeyToken=b03f5f7f11d50a3a" mimetype="application/x-microsoft.net.object.bytearray.base64">
    <value>
        /9j/4AAQSkZJRgABAABIPKb3AAD//gAC/9sAQwACAgICAgICAgICAgICAgICAgICAgICAgICAgICAgIC
        AgICAgIDAwICAwICAgMEAwMDAwQEBAIDBAQEBAQDBAQD/9sAQwECAgICAgICAgICAwICAgMDAwMDAwMD
        AwMDAwMDAwMDAwMDAwMDAwMDAwMDAwMDAwMDAwMDAwMDAwMDAwMDAwMD/8AAEQgAogGeAwERAAIRAQMR
        Af/EAB8AAAEFAQEBAQEBAAAAAAAAAAABAgMEBQYHCAkKC//EALUQAAIBAwMCBAMFBQQEAAABfQECAwAE
        EQUSITFBBhNRYQcicRQygZGhCCNCscEVUtHwJDNicoIJChYXGBkaJSYnKCkqNDU2Nzg5OkNERUZHSElK
        U1RVVldYWVpjZGVmZ2hpanN0dXZ3eHl6g4SFhoeIiYqSk5SVlpeYmZqio6Slpqeoqaqys7S1tre4ubrC
        w8TFxsfIycrS09TV1tfY2drh4uPk5ebn6Onq8fLz9PX29/j5+v/EAB8BAAMBAQEBAQEBAQEAAAAAAAAB
        AgMEBQYHCAkKC//EALURAAIBAgQEAwQHBQQEAAECdwABAgMRBAUhMQYSQVEHYXETIjKBCBRCkaGxwQkj
        M1LwFWJy0QoWJDThJfEXGBkaJicoKSo1Njc4OTpDREVGR0hJSlNUVVZXWFlaY2RlZmdoaWpzdHV2d3h5
        eoKDhIWGh4iJipKTlJWWl5iZmqKjpKWmp6ipqrKztLW2t7i5usLDxMXGx8jJytLT1NXW19jZ2uLj5OXm
        5+jp6vLz9PX29/j5+v/aAAwDAQACEQMRAD8A/GzxFo8nhjVrnRpLzSdSudPZLa7vdAvk1jQ57+NEbUIb
        LWbYPZa6lre/aLR9Q02W60+6mtZptOvb3T3trqf9gxMp5Th8tdLKa2XTx2HjVpyxGGq0aGPbrVpU6rji
        VUpYilTxWHlGpOVNU6FSE6HPClhlNeRhKrxKqzq0KmE9lWqRjRqexvFQagqn7irXp+zxUYxxOG5pxr+w
        qL29DD1vaUYZ9u1otuY5xK5mMg3RLHJJE8TBgItsgbaQxXzMYbcR1SvpOHMZwZh+HMXlnEdPFVHns6tp
        4Whl2MxeDr4StTrVfqdOGY0cQ6H1aShVx+LprDYmVbH0sJR5cmeJxTqwrzqRnTnyRi9X/dW6++xGZmgj
        ZRbqrMCFn2ZPktw6qNhKuB8hOcHzCG+RmrilnmLybCYnD1cjhRxWYU2oZrBUfaTyzE4ZrH4fDP2bqQU+
        Wrh8TUw2KVOnha2Ky+vGthatejVuNKNWpCX1j3IO7/xLv8m7f3uU0praLT7yCTRNS1hLO60i0/4mE1g2
        kSvJfaZHZeI7C3FpqF6lzpUGrS6ppsN356i7hhE0kFpLK1na+bkvDuZ/WFUq42tkmFrUcVRp4zDSxtfL
        qmBq4ipg1KWLqYPA353isNgcwhKhLBYfMXiMHhcyxuEoUMdioqVcLVjKFVfW1SqKcYNK6nTUp873+C0p
        Qf8AIltczrZbN5XF1LNbwrb3czPZ28N6/wBpSxkmsLYs95bKlrJerDBI5kYwxyyOIp9vlSTUhhcRiMX7
        jjQo+1xWNq4aKxM1GpTjUhRjiaE2lTUoQw0o1at3icTOSpuvKMIKcsTSpQhSoRqT9pSg4zdlGlGpGdbE
        L93V5pexqTqwhyrnnTjD2lK/tYXba50uGO9Ey3808tjBb2MsN5DbQW0gvtPkZ7+2ksJ21Gx/suC9tVtk
        lsXWSS1uRMyRPb3P0zznJsM75dmmKVWrgsDl+KlUlF0cTl04YeEMNVoRpQr+zoRw2F/dSw9N0VlVOVCU
        4Ymk3hVoY6TwcYyw2HhGvUnWjKk6knT9niFy0qyq4dUZ+3eHr1K8oYmM6brYf2MJNYmDo5dLj1SAXltf
        y6B/aMD3+mJqdvbaodPjuZPNtY9Ul0u4itr42kkyLdJYTLG8oZ7VynlycmcYrBUKtfJamMxlDh2vj6bx
        WCxcovFYWphKuMpUlj7UHGWIo0sTWrVMBhHF4XEYnF4fEyVSNmnSx7wFeWHr0o5wqDVKt7BPC/WEny1F
        hPrdOdWhz8nNCeKp+0gqkViYqfPF2ja3qfhrWdA8S6NqK2et6FqdhreiXQWO4bSdS0W/j1DT7h47iN4S
        qXcMc4iKsn97eWY14uf4HLs4ybL6WeZpgM3wecZbiMNHJa05YiGVYOhUq0auCxdOMZU3g60p1MRCjCpO
        NaNSpKdKVWrNx3cOeFai44yg5vl9ph61XCYia/nwuOoTw9fC1V8CrUJ0a1OapTp1ISpIyl2Sssk0bYNw
        /wBobdHEgG6SXygpXdE/lITliAd20gkBj0Ktgs8xUM5zvAYihCpm8amb1aWJo4PB06dWdXHV8Ph6NPB4
        yt9alRpYuqsR7XMXUoxqU6eFqVqFKpLWPPRjGNOrF1KVNRh7rUnJyilNOMvZOCb1UYOyd1NKTi7M9zeP
        YWls1zK2mx3N5c2lrLKxjguLqKwS/uEVP3cNxcQW1hHKx6/Y4/Wt87eYLKsmx2HcI5HjsXjY5a6sqcMQ
        vZfUI1vaVcJShTi3RrYRVaTqfuYur7Ojh1X5quFGlQpYivU+r+zxPsaFGtP/AKc0vaOhT/wwc60o+Uma
        ujWGp6peHw9Y+HZtf8Ra1JZ6LoOmadZXl5rI1zUtU0w6fHodhpN3GdW1a+WP+zI7eWC/Eq6tKsVv9rNt
        PbdOYZfmOBwvEOH4pwywmZ8OQVaGGoYPLKbhiMTPC4mi6joyiquDr4aj7SMqdOtThRjUp4PDyp+0jTUo
        udTByw1apTp4es6kqdPk/wBoSoVoujPmpTqcsXJV19Xq4Wvz0YWxHs/aUK+RqFnLpl1daTcm0mubDULm
        zmudPv7TVrGee1mNrcSWGpaTdTWmpWxaJmivbWWWOaNFkimZHVn+VnjMPjcjyvD/AFariJ46rHE4fGSo
        4yjUrxreycoSwWJjhsVhJxSh7TD4zDUsZTlS9lOFGt9apPrpNSaqxc4xnSXuT9pzQlf7XM4rm6u9pe8t
        N2M8yAWqxrHFDIolElzCJHmkDtalFZZr4Rr5KxMGZUjIWZvMZuo9yE8nwuTVJ0qFDLq8MFPD1q1HDfXM
        TiprH4Ws3KljM3jyJxoyoVauFwGGp+xq1KOIjX5lUhio1XWp81VVoRldU3JQSdmuZtweiTs7cz1+F9Nc
        6e2oaXrPiVtQ0G1mh1bT7c6NH5OmalfNr66zefbNG0G0s1tv7CsG0eSGfyfJS2k1bT4o4zHOohWHy6Nf
        C4/G4TH4PB1qOHnWpTTxGEniXXx+XwjQwuDhh6tKpGMJTrwoeySoUpVn7VU6f1eHnrF/UMZluS/Usc/a
        4OrV+tTi62Go/UqmGpexxWOm3OeOxf172tJOUniIYXF1aj56Tc8m0neyu4LyNomu9PlS5iW7tbO9t55L
        eRGRJrS/EltcxFsI1tNBLHIGKuhUnHDChCjVqSq5k1nOS0MTJPE1KNSWMhCpCg6VCpjMdDng6dScMLSh
        gsXVxVBz5qDoOeIh6dekq9J0PfSrxlT/AHdSdKfvRa92rScatJ/y1aU4VKUrVIyvBJ29K03UdV1G10nQ
        bW61jVNTuLLTLDTLLTmutS1DULx0hstNsbO2E91dyy3UkNvHFGTJMz26oAWhSP03jo5Dhc9znBZ9hqmW
        YHLqNXNK2ZYDC4T6vgsPh6tdyxteeKxlWnlmEnh40KrrVqdOcaeXxShKeXqnm4JulH95fWUeaUrXtBaw
        soSlq7Nrmp+/DmcpVmZkSqXUZ3ITGMt5mIUZgrCXCE+X87hGdU3K6Mg2sa8fKsJh543CUnjKuLwM4Zfy
        VsT7edHL6c50qE5Y72VKvXp4Xn9rQVJONatTlRrQjOrGlSr9Em42U/jX5f8AD2NTQrSWfUrTdpOr6xHa
        y/2lqOm6S5i1KXSdJt5dT1eWG5W0vBZJHpUM0z3c1ncRW0UclxLE6QlT24JY7LK+XY+WExdPHYHMMuqT
        w1X+MnKap4TDw+r1YYuP17F4zAYahBYSop1MXQhQrupKlTxPBjsRGjhKqeOw+W1K6jh6GIxS5sPDFYmS
        oYRTpe2w/t+fE1KVOGGWIovETlGgqsJVFJYykFmYkq29sM2/JOTsXhRkeardMYKHggivAo4qFXEV8Zj6
        88JiatetUlXd1CpUnyyg42bjyfWaFSdOFNunScKqjKSlyU/QtGNODi5NVKcWm3dOy0a+HlTjKLXupSTV
        tYycpmUIyREKUUbA7NOoUf6wMdpHfzB8wYc9OhHvYymsNjcNlmJpUHhMJF4NYjEvMVRwzqTli51ajws4
        z5IVXjaFR8tZQpKc1T9pGFSnEFLl93dMfHGpkt9johNzFFHFJMsYKyEkzmQr5ccSsq/M7xgErkVbwOHh
        icrr0Mdh8PB5ngqGGw08YqTxFKpU5njquLVOcMNhaSwmCWJxWIcP3s5VZ4bkp4n2MKcuWqp81oU5y9xS
        k7xi3pGEZTm/5YRTnKfLGF5uKeve+GtRstGGt3E+hNax60/h/wAu38W+GdQ1T7ZBb/bpZ18PWWqyam2j
        MkgCautq+nvITDHdvKdi8PEWGqZfWweBzKh9UxWHo4KVLEQrzr5dHDYivmdVRoTw1KtgqldVacamKwdL
        M8TjMLGeHxmYU1TzbDTnjQx9CtVw1On7T2mLoVcQ+bB4mk7UpUKX7+dSnFYareovZYbERw9erH2saVGp
        9Rxc4YK4jXLlD5iKFdJflP7zaEIPAznPPHFYU28FhKdXG16Vf65hZKlOliYtVm68Y/V+VOLpPmcY8mJp
        Qpf7J7jlTU1Lr5bscrFfLIWHDLjDuSPm3gFlOdyZQbgvG3OOcVX1meDeExdPDYKNKtFU7VaqlGMalequ
        acavvuP7udK9GMqEaNSjKpCOIi002+SpG9lGEm29LJK7aahNxcbc0Wo/Ekm0m2tD7BF9gmnN/YR3TXVn
        Db6Tsu5dRu4p5r9p7mNo7drS0gtHsI4Jo7i7t7pm1G1MdvNEJZYPbxOWU41J5ZQqYWWPzqcFSwkaPtcT
        WqzzWNBYOonKFXLsTSnh5UadNTwuMq4eSjiozpYiCfIsTP62sOqFaWFp06k5YqU6MMLhuWFO9NXlGvUl
        ilUdVOjRrYZKjVlVxNKrGlSqvktNMSGw+x3U+oTmPfq0UmnG2t7OVLyUCOynXUJW1Gwaya0czNFYyJM1
        3AkTpAl5c9WB4eyvDww0MPmFHiuthMdQq1aGCw2YwgsopwwOIxVdYmq8LOWCq1cxnhasIOlTpVcLJ4fE
        Xxl2qeKxc61f6zR+rUX7WOEqOo51KvNR5XKpCNGMqFd13W9nSVXE3oezrOpFVXhKLZb95LS2sLK3W2hg
        hT7elpLqBi1y7ivNRvE1HVLW5vniN7bWV3HYq1rb20YhsELxmf7Rc3Pn0sbmNLD4nKOHsZjcZlsYwxWK
        wahiZ5fivZUpZniauMy6TlTjSwmHwVBVr0sRFTwdXE06tONGjCm6GDjHE1a2KqLEVKtZxpKrLDxeBo1I
        0KLoYVwpRqexqzofW2sTUqzdarFRmqLw1KiSzXG238yaK0NrHLbKtvY2tlcmC9kvL4ysIEhbUGdJmQPP
        l/Je3tgBAsQT2KuGxuBm80xefPhyr7SVHGZdTwEMrxuHwWdLGY2c8uw9CeBw+IoVMLQ1oKrhXVweJyjL
        +WOHxKhSmhSw/LVtH27xE6ddSnONemnH2VNJc+lJrk9zl2r+2rx/fKRBLd77K2tDFbrBBLczRSwwRNdq
        9yLJJBc3SWyzzxCOzURRSM0ShpDGitPIW8bMcfgcRkmWU50MPLDeznCNfByeJxOFlOtgnL63SUqShDFU
        8PjcVCnNRhU+uYi0GqccWt6eGf1qdZTl7WpGFLllJqCUHNRbi/dU/aVIe1qX9pUk4qpeVOKdldU1BI7a
        zaOxhhbS4tLSYaBoy3gtP7c/tyWaC/itHuf7R/tCN4l1ATfbjaRjTY5ksnNsnm4XBZrTzrhfC4vF5jk8
        Kqw1TAYx0HgMVD/aZVK88HChU5XHB5hDFrCOmnX9rh4OjTo1uWGFyWCwjr1cXDmtRxUcXK+Lxbp+1jgn
        g6XtMO5Ki8P7Dlvgpxlgqle+YThPG82JqZkibRmNi6LsJcQCNS53mNA25tm6CPO3EWcEbW8ssuuZ4f3a
        mJyvE4nG4BVcDKdeOXRoUoYiv9bq4PDUq9KcqdJYjAYZZhToShhaksXPEwhh5LBc1TqpTSjyVOW8pTa1
        u7L2a0fLFuHvaNua2UGkmmhkYZ3NIxyh2l9ykwkQxcfweWm9d3+371lVzDFtN4rGYqdSpLDVPZV6zqUZ
        ywPssHhlXpxdOdN4PCyq4ShUjXoJUpQhSeDw81DEONOKlzR36+hNAJokQmCR4wQiq5ZoW88SRHDL/HiI
        nB7A17mULOMrwmBq1+G8VmeVwqwpU6Nf2lbL6/8Aa0cZhKsaDw6jUlKNTAYiEY4fllGtg8W3JTw6VLOT
        pTqckfjirv0WjIiwfapOFVZNjIUVv3vOznngkflXirGLFxwGFdT6tTw1LEvD+wlQdZTxlWVX2NV+7KtU
        p1JSjh3XdOqqih7KVOKpQpaKnKMVy79fQkMU2wShv9csjHzJY0dmkaT5Vb+E7Nxz7e9enXynOo4ahmuF
        xPs4ZnRxdVfW8TRljK7xkMRGFB4icVTkp4JzlWdWUJc8K1OdSFetRoxzU4uSj9uOq+Wn6jUaTcLVWHky
        yxNNCZcwvLCZY4ppN5CFgkkiFyRxKwzzXk4eOKq4/L8gpz5sLmWIwNCvhvr9GeGeKw2IxOHw9d4mpKVO
        LUMRKNKdav8AVI0q9Wpf6vWpmvLTvKrJ8tfkkuvw79PNLbXtrY27G2gur+4vprbSYrbS5dP1K70zVdRm
        t7WTTZ9QsrFbGKFdQi1XVI4mvrZJLTTJGvxaW95cIE+yTyw+9i8NkmKzL2GawWUYjCYjKJ08PUxGLxP/
        AAmY7DQjCl+5qVsZGOX4arlqp4eNeni6ODw2KoTvjnGEvLr4irRwdCgsRiq1THwr0KFXCUY1KsaypVK6
        n7SrRrYLC+0hQnKliMfFYH6xKhQqyarUYSyLPTri8ubazto2up728i0+0gtVd5rm6kEUX2e0BUEyNJLG
        uPvlpyx7k+PlHDFapjsuo4jEYSvRzHOI5VRqUq1akqlek8LLF/VqmI+q4P2WHWNotPESw1OU8RTrQ9pG
        dSrDur4unQwtSdSU6DwuHdabqKScZWcpTS92KjaMpJci0Sala8YxwPJAj/LavFcQxwv58UcxSJbqCQGJ
        ijSWMrTW2PMiZJQiSLu8p5A3BgMPXw0cDiMTh8DXyzHU6NOUcROWKp01LHRwyq8uGqYjFZbGVTBwdSMo
        UMZPDc7pJ4WvGdXaSoV6kJe0nN4erz8kHNc7UJyfMozhGUUq0W41b025J8rmoNSRQx+VLvuYVWG5iiWz
        VJ3nuxIlyTMH8sQCKKWCOJhNMXJniMUTIHaPtwuGo0ZVsFica6GVYHENQwlCLmsXVlHFwXtsV7XDUZU5
        V8JSpYqtja8vZUJxxmGw+JqKrh6maqSlKnH2E4wcJzU2oU4K0ork9k5+05ne/PCCglFqpLncLrtfasyy
        RSM+ZSY0IQDO5oZWAQo0ZdeUyOTXsvB5pD6rnOGzjD18TmVRY2dfA0PZwwvs6lGdXCYqg6GE+q1sFOrS
        pRoUKEsHWjUoTwdSGEw+HphCUZzVGSUue8VF7t2dlFdZaX9E30LEWn6hNZzahBY3stnbXNpZ3+oLZ3DW
        cd3qEV1eaZbzThPKt7y6s9P1GWFN4d47KWTlYmB5o4bF4qeEy/AYCpXznGRbxftKP1ilioQngZ0Zwai5
        U6HsauIX1uM6TqU3Squoo1JRlh9cwdKvh8JWxdClia1GtWoYSeIcq1XD0GqNerCC0qUKdWtRjVUvdvOM
        G4ucZLt9LOkaVrd1P8VLTxRql9oF3YaNP4SnA0i6vdN0WKTw/qGk3XiG/lkuPCWo6PaWdnbadCNE1iJP
        sBt5IoUshHcetw9k+CyOjmmLzKnlOVuphM8xOAeLy+lWyutiqtTG4b21fK8HXyuWaqOZ4rF42p9SzHDY
        7E4nLsZTo5pga1GOKpeL7SpjIZbT4YWGeTY/nxmIx2FrU5V/9oqxx1GpgE8FisJjIZgqmJnWxNapQjRn
        XjiXQx7qpLH8ar4Zn1W3v/Dd/qt2dS05NW8RWWq+EdD8IQ+H/El7d3M+reH9DsfD2tXtpqHh2z3262mo
        iz0Eyo3lro2nRwJCfIz3Io4LMJU6eFpZbVp/XMRDK/Z4hYjLcMsbGdLBY2pmODwuK+sxjVpQlepXbwvs
        4LEVK1WFFexlkFg8twWGhVqYmGFw9Gi8TVrzryxMoU4x9tKpVr4qtUlU5HJ1cRXqV6n/AC8nUqRqVanI
        TKuFEfmDauJzIekySyROUH93aI/zrxs1w+FfsqWUSx6jhaHs8ZUxrppQx1DETwzng4RTcaM8NPAyrUv3
        8sNWrzp1ajvTqVOyk7R5vl/SGxtgho2ljeFIW3DIXzUZlRty/c+8fm98d6nBVH7eGIwGMx2WY7KIYDET
        xFH2yf1vC4iNLD1Y1aMZzoqjGunTq30qe1rQnCriqcXUk0rqHOpOzXlu3+CJUKMC00jSNG0YMQL73RUW
        MkSHgnygvzHj869XCVsNicJWx+Z5rUzPE5bLBU6OAo1qtHE4jC0aeHwFJ4XGz9vQo1qOAh7KjX9jXjTl
        Qw8fq9SgmiFan7tOlyU97+fb7iONGhYyZLMqo6MZlKqxMQJdl4ZgpRdq/Nz6A142AwWMyqvDMcHVqzxe
        FoUcZh61LGYapThOc8L7CE+X21OvOnCtCnXw0GqmHrOrhqtKP1bEUYaOXuryf46lyxthcz2sEDlJJSYp
        zJcWtqirO5jkRZJmEaq6sRmY89O9fVcMZVgMyr5HSy7G42jWxVPERzalPMMrwFNYWviXSxVDL6uKqVKV
        WWLwPJRpVMbVjUr4qpRhhsLOlRk58teo6NCrUrfw4pcvuyn73NG2kNVpfXb7x9ppV5f2mr3tpFbvb6NY
        rqmpPPeWcTx2Ump6dpDeRBLcqb8i81iwjMVqskwWVp9oit53T5TF4accM8Xh6br0q1aqsXXk6lapGrRw
        qxOJliFhlXhhMPzvkp4nGzoUcTmFXL8Bhq1bGY7D4Gq54zD0a+EoVZ8kszqKjh/3dSF63sK1befu6UqN
        WVt/d01SLlxp3/Emh1JNS0x5TqN9ptzpSDUhq9utpFp01vfXc8+nx2EltdC6kSCK2vLieN9FuzPBbCS3
        kv8A73Mck4gzPJc4zCnhctweT5PjsNgliq2Lg8ZmmYV8TVhVyujiZ1Ze3/snL8synG4iElgsno4bFYeO
        TzxOOq5zSpKlUoU8RRpurKdWpD2l483uxhGdqjtCbtJ6K8W+bl59eW+VLaiC1gn+02j3Etzdwy6eiXBu
        bWO3W1eO7mMlqtt9nuJLmeKLyJ2l3afcefDEn2d5/wA+zHBYrLnBYjBTp4mpKq50o4iFVxXPpOEaDUFR
        lP2lONp1JQlRlGqqUpQjPWlWVWvWpzo1FTjGnNVp8tm5J2ofE5+1pq9Wrzr2f7+n7GtWn9ZjRtx393JY
        2mjXmpal/Y1hca3qdjpsNzLJY2mt6pYWdpf3kNhJII4H1AaNodvc3GPNe302AyBxaqj3lmW5Tgscq1bC
        VKVergsfhJ4vCywkMdWrU8DmUMNTxuMdJ4itkyrYmEo4Wc5YeOFr5vPBtPHYkqtUrOklGEKjU6XuznyR
        a9rC7U+k4x9+nGz56kYQ93m9pCK9hX+0LuDyLO1K3Vyn2fTb177TrNkmYG3sbwXl0LuxVY8RTfarvzUV
        ZPOfduf0IZZh8XiVg6vLTlXlOMI0sVVrUMFWoV/fjhoL2sK1CdKNKtTn7avGdWm/aYh0ozdbHDVJRwuH
        tz4mXs6a9pWh7HEVI+yhyyr4f2ND2VZbVY+xpckvd5F8MIF8qMOgkWVnAEa5kVVYsCHDjnIZRnGeCx4x
        kdkZ5TgqGY4OWYUsyxOLaVCm1iX9WlPF4XEfWY3oNrFVnSUatGkqlFwlKVdvkoJ6pVZWapuDV3dNJ6Rb
        SSs1J3tZNWXxbxL0lkf7M0vUP9Bjhubi+sYViuoJLyS90+SyurmTUNKN55mnwtbavYpFcJCLa4FsUhcz
        Wl3WlPC4fF5PktetWjhsTjqmJdCMY42WF/tSnmeElVo4+eLnQyjB05ZfjMHiGsonjuTD0cvjiqGHdZxf
        LTr8uMxOEp+256KoVnz0HTpeyqxlSjyVnSh7SftcLX9pR53Vwzt7VOhWwbWXEzqj/Mm3aiYUS8gFGMYZ
        Fwy5Tdt3H7oOOK8TL6mMw2DzRyxWGpYerRw1CUksVBTSxEq08NOSw8VKLlho4utTqcy5qGFxMadbGUI0
        p9slGVl9qPvP8vzYKB/qkkXZKkYeU24+RXERJAYE/KVGSCDt3DndtYVCjG+CwOLpKjmeEoRxOLxOBjR9
        jRxTwVWUXz0sRi0sLi6NXBvEZdCjiK+HhWqSs8dWws05c0HJRcpQUrRWzahJJPy7/Iu3EkS3cyLM90gu
        LgG5uYXjuZw1wrNJJFNLMYJWERYsgJKswGQxC/TZpmODwWdZngFmNLOYxxePjis0xWGrU8dmM8RicI69
        SdDMa1epluIhWwsqrzDDqGayp1ng8RN0ksJg88OqtSnCpOlLDVKfstKd+W3LOOttNbpe9pr35R80EI06
        O5jvbKdrm/nWXTYYbr7ZZR2sFlJb3kzG2FolndNqFzDAsNzLKW0u5MsUUYgkuvPzCpTxNDOsPhcO8Vku
        Lx+DzF1aGHwGHpVKsaFaLoxw+Fxtetlbw9PF1KkufD08FVnjlhsBjMdPLsYsLlRnONd0nh6tJUqFP352
        t70pv2X8/PSWs+fpOFhumXUmm3Ed+LaG5lsZoLyzju7SyvbEXFteW0q/2hpuo2s9tqlmyK8b2s6eW/mr
        vEiqYZvLw2Br/UczjmWX4jF4J0qrg1LFYJYadXEYfDVq1KeCnQxdOVXD11hYzw2MwVenicbQxlDFRq0Y
        QqPF0vrVCeFdV0aWIjOjUlTnOlXUatKdNPD1qVajVo1ozlCaqUpOrGMZ+y5KjjWpWtUtXtY0hhn1FtEu
        7rUtQ8OTapp66dJf6b9ql05NVW2e7ubeFriXTnglSC8vFS502W2a4n+zq468M8XPhzLKGa4zA4apiMRi
        8ZSy6klWhhasqNKVb6vj8UqdWOFxVerWwkYwpwq4mtlv/CnhacvqkMNp7TL5Znj/AKjbELB14YetV5Kd
        PERhywqUI4ijCtV+r1vY4iGIWHn8CxbnTnUjVcijcS3cxgjmluJPIjaOG2kkDRWsRuJrxrWzi3sLa3E0
        8rlVGAzH1q82pZziMVRw2JjVrY9wqyq4WEMOsPhqlKeIxv1XAYHDSqrBYCEKtKpTwjhhaWFqutRp0XTp
        87nDQwsOedKl7NVJRndfabpxjeX973fzIoQ0Aa4w++AxYQu4V4cSLIXkjycZiVQo6sygc4rXKMPiskjW
        z6Ma8sZk9TBeywkq1WVCtgWsbCrVxOJwtSnUhSjXwtPD03TlSqYjE1sPVw9RVJRT2lN1KsaN+XmaVP3Y
        yfP9nlUlLXqmldb2dnF799a6f9ht5II7q21QgG8ivbuCW3uy2qajaedbNtt5rQw28dpD5B+3rJIt1P8A
        aYg6W0f6JxBwvRnlWZZrUxWGwHEWZ5liKyyzNcdHDV8BlNbOJZBRw9fFYvMKdXMcxwuY4fOKmYZjToU8
        vhgcbGpjaGEr4OjWreNl+IxsMVKhUrUsRg4S5acqNKVKcH9Ww3uT96rGorqb5lPCuFJUIfVqtnip4oSa
        3ilhALRSNFcNCrs0E0sCXPlSnav+sjjnlx8xGM18THKsdkmAx+Dq4KnUoYl4XHzwLrVVhMTicJTzCEKs
        6sI0K69jQxOLm3hcXyqtSxlSq6tClF0PSg6VV06seXnpwnB/zW5ovXy0XzsQ+SuzzJJl37YpCwmiHErq
        vR2HU49fu15dTIsKsBUzLM85UsXWpYbGVacMZhKleFDGVqdOs54Ss8NVxFSdOtSlCjSruvSnTqYqtTw+
        CjSqVNVU+GPZ/wDAJrFZjKYIpY1md4Io2mmt4oTLJeQmPzZ7nbbxxDytxaaVIwFyzADI7+FsZmeWTzb6
        nmVKnmkKmHpYdVK2Gq0K+PlxDluNoU5YmVOrltWk5Zc8RKrWqPL69PD0sQ8VVpLklGMlD2UpzhKcaSlJ
        qCu1aMldw+Ka1+GHv6px1Ro3tzatbWVsNE0ezutLtjZXWoWV3rDy6nONX1XURqOombV7m0a+kgvrTTUO
        mJaWYstKtMWzXr3N/cdUqeCwOAzSljcqy3F5jhsThIuqsTjqVLLMPh62Mq4inN4OpTw+P/tqpKU6ddYn
        HVqGDpYqNCcG8D7CYfvZUVQnX5KymoRXK7VHSShK1RN0+V6qm+W7Sd2lVjKpdSxPLFNbWlpphS2tLOW1
        tjflVuLKztrO5u7n7fdXLNfajdRXFxOFmFv511N9mgtoBHbx+ZDBrJ5xrYTNcPg8yoPHYPE4SvDMcPj8
        BXw8PqzoYr2tKlh/a5hWq4uklTrSoexjKjXWHjBYanGHhP2XLUxFTFSdSpUjXl9W5Zxq1KlWNKn9VpUo
        ezwdOpSw1L2sfb+yUPbVsVV9pXlRdcktmHKjzjhHDSFiJD+7ZT9xWPK/L+7GSM5rix9GdbFvHxrYOvXp
        RjjpOFPEwlj62NbxemEq0KtLmowxk6Vblp0sBKlg3UpqrGMquL64NW9m4SlF6Nx+yv5pWu+VNJe7GUrt
        Wj1OkTRrGXQ7rW5PFvhm2v7KDTZI/Cslp4pXWtZe+1PUrG4g0+S38ONoxls7S0g1CcXGqW0JtdTsxbyy
        3f2u0tLzHMM3WM4exyyanUw048+Z4in/AGdl9Gly1qtanDE5VisfgcXi6eO/eYGhheGsuxmAeGwMnmMc
        ro1pzqctGvzSxlF4etZ140oylyKNSDwsX7ajKclKFODSoudeNPFQrxc6VCdBe2ljR3ly1pJp8KWklvHM
        t8ZE0vT5Llnj2wbX1I2puo7Mo4PkLMbcSHKxBxkZ4OhjMbmOPx2TyqYulg8vlOSo4OpjMHSoRx+FXtMT
        l2I9pgcNClWr0cPWxFOhioyUfqsK0sNOpNerLMKv9mRyicMN9VWKeJhN4HBRxntXh6kIxWYRw/8AaEqH
        Lzv6rPE/V3USrToyr+9BjRC2FuIb1bs3MAknS3W7jME0j3lqttIJo0BlFqEIZF27blhnmvUWHxGRVcvw
        +W8RVM/WcYanUxyyuWLhSWKxf9p4CGGjh61WnHGYhYTF1cLUlWw8eeGOxWEw9GpQXtsf51ObrSqutQdN
        05uCnL4n7sNPR2v8kVVwMYLhjI25liVsIE+VopsgkMHKONwwoZhuKhH+fwrwzeFoLEY2lOpiq9KpVpYb
        CVoLBUKbpUKuFx1TFUnUjiHiMUsTh5VcFS9hToYqcsRZUMNvCMlfa1nyXV1z/Zur/wDts/8ABI6u2ntL
        XS9ejiu7ufVtZt9FsY7e/wDCml3Zm06e4XVtXvNO166v7i68N6pbazpej2kFxYWjSahp+oapDLc2kTSW
        Gp/S5hlGdZzjaOKzJ5vi80x2UyzWjUxsc3wmaYzMcfVo4LC4fL6eBlUo5tllbA4vOFisVm+Mq4OVSngo
        YTJqubxweZ5NzYafs6VR1XQi/aWcqMadaEIcsrSbqRp8la3s1FQjCSvJ+1lFSjXzdRj0aOGxOlajqly8
        mk2738V7pVpo8NjrIvJJLiwsdms351PSo4FiaO/kWylldQj2iiBGbfMYYCeDxksPmWMw1P8As9U8Bhqb
        WCh7ZZjhajpV8DjcZV9thnKnXnKWG9rCOLw2GqVPrVeNSMebAVMylVrLMMHQhGOMrPDzp4qpi1VwiglC
        pVcsJhI4avzNqWFj9ajBNuGJacolKwmsYZYG1KznurQ39nc3gtLsadqjWVu0hu7Ww1Ga2vIrKW4hkYCc
        2Fz5cixv5cu3y5PmcLXp4bCTq4zCv6zi8XgcXPG3hTxtGVCOMo/7NiG3TSrRqyqV4KmnVxFPDYhTth39
        Z6q8MRKk5ZfXjSr1KNWFH21L21CNa6cHUoe2w3tqacf3lH6xQ9pT54e1p83OoI1mlEltbzLsKvOFkuYr
        SN1sku5EZ1ecwvOsfm+XHFIXkM4jjDNOGGCxGNp4XE4HLMxqzpc0q8KXtvYQxEMA8fVo1qtGTq4fmUa1
        WjRoqrKp7erKhThVniFKrclTg8PKrThF8rpRfLeUVNU7qNRcvutKCm+SOsKdV2UGiNGeRd5kCFSiK0jK
        oCsWlXzAN8hAbBKosjjawZS0eR0YTEY/GYV4irmDovCyw2GnVxOJlCmqaxDxKliPq6nia7WIdGvGhQp1
        8XCUnz061WjSpw0nyxfLyVJQkr2pxcp2ejas1GD5Yv36so0W9pR5zcsdQ1zQdL1O1tbmBNN8a6DHYajb
        W91pd/8AaNJtPE9pq0FlqEUXnz6Ld/234Xt7hVk+y3jRQxzxH7Hfo1znk+KzqGVZvhJzxtfK6nsYU0pR
        jhXiEqtaDr0+SanOOFq5hLBxpzpVqletiZUa1SUMdhqvlYnB5ZmuMw2Jr4WbxfDGNjXwk5U8RCnSxVbL
        quEdShJrlrQ+r5lUhOpTjPDRnN4epbFYeUYc+qq7LyUyWDSSNIyhgrsXCxkttCMDys2doJzjB8ynh8Li
        q2FlTnHAylTrRr1sXiKjpQlCjUdJ4Z4alVxlOj7KNJ06cpY3nqqtVnKpCtKnQ9m89YwjaEEkviXwxjDr
        eOvK37vKv7vbpvD2h6TrKzC+8XeG/CXkyWccY8Rw+MLlrgT2l7Jd3Vq3hXwrq8cdtayafbQzrKI5RJqd
        sYI7iITyWnfCOCxWKwuBoYf6vg6mWYjGTx1epz0o47DOhDEU6awnsZqtiKdTEY3DcuBrYaGGwdX6zj41
        3RpY3ys0x2Ly7CVMRh8px2cy0g8Pl/8AZ/t+WV7zf9pY3AYbkTSjK9ZzvKPLTkuaUTX1sD4j1i50+Dw/
        Bpba5etbWXh8+K38MQaeuoSi2t9JPie6bxC+hmLa1v8A2pLJqS25i+0yG58wD6ieRRwv9m46rPLMPT5s
        FSxsE81+qUqWDrYfB16mNeEdSvVwmPnReY415bSU4uvBYGVOLp4ejphsTPG4KhKpQxeCrYmlLlwslhHi
        MNJx5/YTSnXwvt6F/Yr2c8Thrw96dRWqOj9suNUOlWt1JplnBZRvZ20zWNrbpbxX2pXmoSTahdafYS3u
        qyRT6ndyefd/ariOKNYIT5EEMaTSxOa8QYrCRrYzLMLgY4nGzwUcVzzoYSpmlacpYdVpU8bmFXBYWWMx
        eOhTx2IUcKnjMRTrU8ViKkqy+r0MEswrUKNbEVcXKNSVOnXc1UdOhhsKqdChXnHD4ZVI0Iw9nRnQozqy
        niKsHVxFQl0mCC98rRp4NKs59X1fR0tfEGpPqECabbSNqNpcgypcLZrpLSX1rLczyWzSJ/Y1qtu8avdr
        PyZdldGUIYfNMPHLcXmWKw8ssqfVa9GhWweKxGMpYjHwhUp0KVCjldRU6HtadanhaVXD+yhgsbN18VhY
        x9erhY1s1pVMRjKGX4bE82X4b6vz4ipF4eslG8Z4v6zTVKVKnauqX+21fbU5v6rOEFidKaZ4NWvdSs7a
        O0vntrnTNOg12V7+LS72TRrV7O91bTo0tbvWxp1vdXS3DyWltNcXUVrfyWi2N3njswweEo1MpnXdWWEx
        +EWHnh6jzPBPBQpVaeLVOlimo1sRJ1Y+zw0Z06U3CqpSppQqR76cakZc13Lmg1eXxLlaXvecvi+8ry6f
        fw6fbasdOvo9Ju7q70+y1Sa2mSwu9T0iPTrrWNPs7wqYLm9s7PV9GluIIpGeJNTspHRVuoi3zlTM8v8A
        bYvKMpqxrZhg8uwONnHETjVxUpTr14SrTwPtK1sNOtgq9OjLFT9liIYDEVIQpOEqFDWFNxhz1Phbsu1/
        +GFspbi2u7SeOBHktJbe5UT2FpdR+XCYrhPNtb+KS2mhyvzrOjRsuUcMrlW+nwdPMquNyyFHJKteOFjh
        sVVm8soLFvLqVLBZlTqynVp1KFOlLBwhUjjK8eWOApt1ubKqjhPnq0qFWnOjL/l9GVOP72pS96pFwXvU
        v3m0npT/AHi+Ol+8jErxi48sLGk7RyYYxxwvIAI1cBfK2sVPlm4xMF3Bd4IZVY1lglxI8uqYfLsvxuKw
        OYUVN0KeFq4vDL6nTxkI1p0H7VUeagsfKhjIQhVw+HjjaCrqh/aHNSdKn7PmnGFWnredWmouM/ZRtzRn
        CLd4q0LuF/eUbNNaFnYXUttY3ETpPNf6nc6faWdnNbXGoyXFrDp7o5022vGuraB5dTgFvJJbiKdkuVgl
        ZrKdR0cN16dWNNyxmMhnlPNFL+zsHlmKlXp0aGHtl2Nw2IjiKFLENZhPlw+XYSlVxWCpUq1aU8FTnh3X
        5a2Jo062Kw04e5hsPh60pVIVlBxxMpRaVWpBRnW/2b97R9pKvRXJOsnHEUWq1vqeo29reW1reXttDqVl
        b6dqsaXcqR6nbR31jqENpfW0br9usY7vTtOnNtNuAn0+KTGYRjyq+cY7NMsw2Ek8ZFqlgaOKqYzG+2ni
        MWqiWHq0KNP2mInh8Pl9OhQ5FKrUo1IwUJU6XJhTaeCwFXEYTFV8Pha1fCVIYnBzlG88PWdKph3WoT/5
        dVuSvXoqp/z7q1IfbIYjLGSkKyrMfLEbYfzysqkYGWAcukocbk3cLg4Bz35dis6yytKhk2CxeGzqvLC+
        xajiXi6v9owdJ0MDGThHFPGPEqrSVPD1MRTdGnKjiJQjiPrOko0pOPO1Fe8nGMrxbpyUYtrpOKlJN9eZ
        sa26cFg5VlhZvLuLiMcR2zea2+SJcLiEgRKxbBQgYU4wxFfEZxThjp4+r9ao4eElRx+NhPEVY0MtjHE1
        qWIeFo03QWHwSw+AwLrxnCh9RweD/tCrSqoUZezaS+G5PZPYxySDUYLueE2l4sS2d9HZypfy2N3/AGbc
        TvNZXQltLfU20+ea38tDcwQy2yT2rzrcwctCdGlQ+q15Qp1Iwocs4Ym0ZSnSliX9boRSr+z9qsHKi8PG
        GGapU+WHtZVatXPFRxcop4KtToVlOi5Sq0fbxeH9tT+tU4w9tQ5atTDe1p0a3tH9XqyhX9liPZ/V6tYI
        8QSQoQjAlEZjIMqiSOSq+WWj+dWVCclc4+Y4LqZficnwuX5jXw9SWExEEqUK9Zv2z+q5bXqVb0ZQrU41
        KOLpzh78a7hBqnOE2px6eeMpzpUpQk4u8ZQXLFwTklFQ97Wnfkm+ZfvOb3Xe60NSsbW0vbmxtNTstRgs
        ru4t4NbsU1FNN1iytZvJttWsV1OytNRSC4j2zxpe2NjKsTRebBDMZIouinhsLm2XZBKdL/VrMp0li8T9
        eqzrU44Wp9VdOpWnk+MzunTzOi8RKGYYfBUlhKVPB0HgquLxc5wqyualJ82239dTNjdFSTKHBjCRsisQ
        ZMREZ/fodoUMejf6zp6ceDxOWYXCZs6uGpunPCqlhqlKGIkquLksHf2jli6Dgo0aWLqc/wBXxLWKr2VB
        0XTqYEaqS5fZ73Tfpr+oxSUPGD02qokQHIOdx46dcYPTrXnUJyw6pwpVGpYlxp0lRWJpwSnCScnUpwpy
        qSwsud0Y8s4yqU5qM0r8+tnK8XPklFXb9LL9fwNmwvZ7eWS5s7CF47fSZ7a/Wewt9Vt1s9Shl0q4vDDq
        FvNb2twftyi3vWQSWty1vPbSRXUUEifa1M7wuLxOC+q8Ozy7LcpyrDxzWhhZYyrTrznN1P7Qbxt6OFr4
        l1MBg/bShWwEcVKnVo0K0XRpy83E4bD1qdLD169S9evR9l7LEVcLU9tRmsTDknRlCrONqEvbYeMvZ4mh
        7WjiI1MLOvTnVn1KS4t7W2eG2jNlBJarPb2lrbPNDPc3Vwf7Qa3iifU7kXN1Ltnu2mmSIRWqv9ntIEh+
        foZvgoYHGYHD5dLDZnmuLq1sTjKeJxToThisFhsDLCxwdepSw2G9jUw8a9H6j9VoqvLETcK8cQ50+ilg
        /ZV69ZVJz+sT9q06tarTvCnTop0VOpOnh4clKPNRpJQnV9rida9bE1KsIfbFGgClVZPOMaAedJh3jZmK
        HbtEhIQiTJC5UjJHo08wVPJ8rwahSlgKc8HLHToUmoYzGRoY6WEqyxNWmqlF4Wni6tDGYPDp4fEV8FQx
        Tjjfa/WYaKEalSpe1pwcPicHduOzSbT7uNnGPNJPSztSzPIwlk+zlo7eK2EdtZ2VvEY7KySxgk8u2gSN
        7ny4FeaUxma48vzppGnO5u3BweXUJ15cmYyw9HF0Z4WnhsH7CNXD0KuDpcteeFxGGxeI51DE46jHDqdb
        B0sPUhj44mdKrhuaFNKlNQSvNqblUq1ZyjGtJVJuLrOVV80ajhSg5clBz9lSXs6aGS6jfXlzealeXNze
        X9/dz3V1c3gN1Ndz3Esk1zdXN3M++W6eZt7FlBZpnkP365Mrz3OcDDG4/LlOnjcXiE50K+SYbMMPNSg1
        icVUxNb65Vp4ydWhQjKlHCzjKPtFWxdOpQhDE60sFg6NOjgsPSpUcHhIKlBQUY8kaMadKlSUJaKNOEXG
        LW1NU49C7e2OpaT5EOsaZqWnfa42e3+3WNzaTeXb6jeaTdy2a3iq8kVvqOmatZ4yFjurOdCVmtC6evTz
        l0cPTyvNsLi6WGrywODVbEYJvF5PV51Qq/VY1ubET9lQo46nh8rliMJg1i5yr8lGvg6GJocuExWAx3tK
        +W4vDY32NVQl7KftKNWq6dHE04zdO8YyqUcVgsRzJNyoVac7Sp4nlde3Olz2882p3l9bX0Yto7K10/RN
        PmsbmOKwvlne7l/tG1a3uFvoNJgwLe5E0d9eXUshktI7e/8AkaOIwlWXNnWJq0vZ0I+zjgsFhZKOJw2G
        o4ZvFYKNXCqFaVKFOMqtSc61WtSq4jETlWhFu5/XaNbDU8DhaEsLNVZ1pVsXVVaFRV6KVOHNhcRCrRVN
        4qfMq1L2M4UMNCmliJV8PXuk0/yoPsE93PKyT/bIrizjt44njurlYIbS4S9ka6R7KO2kMjR23lyTyRrF
        IYhLcdmbUuHqscVX4fxeMqqni8fFU8XgaVGnPA0K1apg4uq8c5Ot7Bt1qH1aE6S5FTlVdZTj0UKmLVTE
        PF0qUKC5fYyjUc2/3Fqt4fV6ahy1ueEL1KkasIxrSqU1UdOlaW/jSxGnRwQtHcXFtdXdzJbac1689odR
        WE2OpC0F5ptt5V/KslsLiRLmVIZpUZ7e3W29DDY7I6dDJ8M8unVo8/Liq9NRwmLlTpVZ1+bCV6dOTyzH
        0Oblm8biczjODp1HUjh4vDywnhajxNfGSxDnUw9OVKMKdaqqSpzlQm3WoRrSw1eunCKhXjSjUoQdShRc
        VXn7SxqniHVdf1C+1bxBeT67qWrXeo3epaxqklxd6rd6pqepPqeq6zeak8iy6jrV5d3U7z3d68sj/aAH
        G1Igm1HiKty4bBZhgcJiMk5K+EoRqYJ4fCZdP61Cpi8fl3sMTQw0MXNPC+3decuZSw+HqUquEw+DhSv6
        s4yqSp1pUalScJNxd21yyTi3s1ez7O3MtZSMvdbgSyhLhXV2KRvKGRraSN4yGkhgBimTgq2SvY8kVx08
        XkWFw+Nx9LDZtSzXDVnPDxx2PhjMNictzHAV8DiKNerhcDgq9PHYac6MvbudPCYm+IoVaVP2Uo4rW1W7
        hOUZrltzfavpv5b387BcyJJNI7StcSySyyPcvO8hlYvI2/GxS7FNjMT3YVOfYvK6mYYyUMQ80xFetVrx
        zKWYTqvGxdbGOnOS+pYTE1KmIoWnXrYnD4fEyrSlVxVKjLE06NIo05Uo8sdyKBFyy+YqeY8WHZ2C+Wyv
        uBjj+YfMFOTx8uOpFcGTYTD+2rUKuPpYCGPr4aNKdfGV/YxwVenVVWnUwWEw1THVISxP1epKpGk1GNB2
        cqjp1advns+bYbJyQxjEfyRfMmdoj2oxmAbJ3Ozqw5GMZzxijNVN1Pb4jKlTlCjg5qpQrXoyw1T6rPEY
        mMa/tp1sVmFTG4apUf1qnhIVcRiI/VoYR4ejh1TV6coWu5KSitLc3K7XumtUrbG3qFzBqupXlzYaJpHh
        5ZIFMmh6fNqTWFgbG3Rp1spvEeqaleGSUWX2k+dezOJJ5BAFzEkffkmR42FDG5JLEU804i+oYynnEs2/
        syjicJUwOMxmPrUMGqdLC4WnLL8uy7Cy9pQp0MR7H2sKssU54lPjwlOrhMLQhi8wxWaL2jtiqv1X2tZy
        fJB1/qWFwdHkhKSpfuqEFy04e15l7Scr0sXheKLRlWbU4Lr/AIRy+bX7kW8F3a/8JO0+uXOmRaPAZ7QQ
        6ILI+F7S9mmlleKSbUpra3uYooYJfpZYbKsnp4eOKw2CWYYrKpUJ1ISxdGnHE4yliMV9ZtD/AGHnwMa+
        EwOYQpUvqeIpVIRy+FbmxmPnw0a+f1Z4+VqMqP8AaNFYKMp+zqPAxo4GOK+uSjSrf7VGusxnhY04R9pS
        jgqdarQqyqV6eW8rW8d+lrJc29tcwrDeW0Yl+yyxrcedFbSI7tJcwh7RJArkYe3DgttYj0s5jg8DR4oe
        TSzHKcqxNKKx2HqUMZVy6NaeKxCy+hBZhVqValaNGjmk6Ma0pVMPKjjalFqpSqI7aMadSWDeIpU8ROjV
        dSny1FKTkoOM6jj7qi7yipcsOsVKV1rl7CrMGkbLciXaWyd8r5l38c8Akcn5fSvzWeFrUsTW9rmE6eJn
        Z/WVSThOoqmMnGdarVlGm6dZxU6mJtKo5ckqqjUhOpT9BO8Y80eWT5pcvknb9S/Z6ZdaikiWUdxcSxWV
        9fzQW9tLNIlvYRXNzf3CJH0trbTbK8vLiQf6q2tLiU8RmvYlltGpkdTOKvFlPJoUMNh5TWKjKinmmOze
        eS4HAYNyxEYVamLUPrk62H5K04Tx1GhhKtXBQhX46+Ow+E5HiUvZzqQpR5vgdSo1ChCXnVrOnRpL7Vep
        Rh9orI0LW90bl5Fm8qNrdo7eGQPMJtssNwZvKFtvgEsrXEZmYsqAxn7QWj4YZhQxOUZpLM5062PxMcDG
        hjcPgqM/YVKNbEOphsXRhg8NOnjK9am67x/1qpiKsIPB16VdYutUwXROnUpVaMaMIziqk+dVJcmjtzWf
        LK/JOMqbVtJxmr+7qz+GVvNkxGBtMiMCxGIyAzNJ5ZEcQ6DhQ/TODqoxxGFzHEyzHF1KeC5FRVbCugqi
        pVKWGdPC1Y1sRRwlb6vho+1p4ecY0cBh8Zh6danGh7Kq72lLlw9Pl5vsVOd3s+ns46b630006rovDXiD
        UPC99Nc6XDol+85/s+4XXPCvhrxhYsk9ykiGDR/FGj3tsb7dahIrmGOKcJJNGJkinlD+tl2CeHnisiy/
        ETzzLZZzhcHiZYSVXE4fF4jEqvQwzwuBw6y3EY7EulRrPK/3uFxE4VcTSpxqRqSdPxs7ynDZzhZUMVUx
        uCp4WSxKqYDNczyeq5wTgo1MTlWJwuInQaqNzoSnOlNqMnSlUp03Glqv9oSTNqup6c9mdfe416zni0e2
        0jT7+KfUr6yvLjRLW1s4bOLRY9UsdVtkjsoY7eKTT5YI9v2do08+GNw1CGY0sTh8TXqQxtHGRxWIwdSp
        WVSriKUatBYjFVMXOrgoyqYnEXxFRVcZKhSryxkb+xrdWCWCpU44HL8b9ZWTezwFSn9cqYyrQnToUasI
        4ypXnVxEsXPC1sLiJzr1ZVZ08RCtO7r88qNqtu8sP2iWaKJZFHmQmQuEEBeMxIkbHzJHVVBVuMliNoOP
        W4XwvD2OzbKKfE2b4/JcsjiuT65gJ1J1YUpYCrXwUlRoYLE0b47F0qFPDQi1PCU3XnKlKmqlWl2VHiI3
        dGEKlWMXywqfBJJe/dc8OZKnzycOZc6i4faFu1tVRLezluCkaCO6mlvI2gv7kXF/9ivbWxktY5LK3S1n
        t4/Kka52tFLI0irdCCHycyw+FpPFYLA53XxOT4PE06SrVcZRy+ljJOrmsMszaXD+JcsfHkWInXxDhGvL
        B0p4iXNh/wC0aLWOG9s3KpWpRi5XjHlouMqS9lRdSjVqqUnUX1hSdlGm5pwUXeiqtSzcNpTaeJIoL9dT
        8+2WV5NSgk09EB1JpFgszYrOqPbtpCxBrlzCbG73h/tcQtfRzlZZUyhcQYd4yGZUMZTwFTB4nF0KuEwc
        fZ4utg1g6k688XWoYfCvL1hIydSGElRqYXMVRU8r/tGKCx8MXONTEUKmDjByjGFCrGspqGGtKdWVaUJN
        1Xi3UcaUfaOdJrldKftKdve3OnT29zZ3Mttc2l1BfW9xbySq8N7at51vdxNCyuksJQsrqwKHDAqVDDzJ
        Zti8m5Y4LFqlGnjcLmlFc3t8Csww9Wbw+MlTacsVHCxli/3VeMoU/rFehVop1atKp0zw1PFU60a8I1KF
        SnOlUhPkcZwqRdOUJRqtQmpc1nCV+aN0k3o7TwLo+oz2eofZ7mbTri8tZJdM1Kxv7YahaPJHDJa6jp01
        zZX1k17BG4ntZpYZoJnKSOsgY9WS5hhOG8XldbG4enPE4Rynh3RxSrSweb05OthYYmHtY0YwhjsFhKk3
        TdaLy3F5jRl7bG0oxw3NCp9fwaxOGoyo0cVTpzhGpQnQqrDtSl79Guo4ihUanaVCtD2lKrH2dVQnTs6n
        2iR7jzxIryl1dGjSKPYq7R8yIiqjfu2yuchdnrWlTiLMMVxFLiTDY+lisyliaWIw9bD4fCYWpRoUqkaU
        FPB4HC0MHKvCGG5JUJynGdScalPWupR6Y0o0qNOn9lRu7bc/X5ctrefMNkO19oC/KBuJjCkeYzFpd0fz
        cb+g9fauXN418Nj1QVCg0oQU3WpRounLEVK1aeKVfCNVayjKsuWc1UxKpyp4eEY08PTo0HTUYw93e9iI
        XAEbRFUdXhihEgjEjxxRTB3Me5dyPIUB3K8MmFIMgjZw3jYjOKNXCPLJ08JXpPA4PA0MTTo0lWweHwlW
        tWqwo06tOEHVxkk8VHFc2ExSVV03i406mPo1rhTlGpSqxTbhNNe9yxTacE57pxi5KVpQn7yjyxc1Fq/d
        paQT3Gmw3WnX6Wl5qCQ63p41jytXiQ+VA9lBqkdvIllK9rJLD5mn2tyftxNzn5Vg0wM8vxqhg5VMPgK+
        Hw2PlTq1vr1Wsq9TDVK8Mvw2Gw/tsPR5sRQlRVWhSnGNbFr2tT2LnUjy4d4qpQo4qeFrYapUo05PB1Y4
        S+H5k6s1OWE9tB1r1I0qqhjcRh70V9XUYpzqXb7StOtJb+OHxNod+lto+kapaXFnF4gEOpX+ow6E934e
        tBd6RCYdZ05dTvbe6ku/K08SaDfrY3l3G9jLqXpZ3h8uwWMzvLsPjaePw3PKeXYmDo1cNjaj/s2Tx1Sj
        hsS6GX1Mbg6tavTws6+Iq4STq5bWoUMVTlVo6PEVYvCOGAqVXWrKnUq0/ZcmFg6VWf1iv7SpCp7FThCj
        L6tGtX560P3XsfbVKeMEh5w80hWNGUeUAC+NxVv3vDAFTnnKMSQh+WsIYPJaksRToZhjMbUp4eFWlSlg
        IqE6kKMHXpVYLH1o0Vh67qVmqKnUr4elVqVnhJOMaG0ZVOWHLTpQVNyVTk6O+nL+7p+5NJyd1ulZz1al
        jS3S2Rd4a7d/lljdVht1gOCsqtGc/cwo3dM17eCwnDeH4ZwGGp4yGZcW5nia8qeJoYi+Byyhgq8lWpZp
        g62XVKleWJhR/wBiSxCWIWI9ovYPCJYvNSxHtrR/gW/8mv8A5XIIRLKY48PJGJox5UckcZZpUXIjTJyG
        AP8ABXzWWYfNM3lgcpjRxWc5fPH4WMMuwOLpYatWxOPpU41FgIqFVe1xUYwpzawGJjRxEaEsTF04yo1d
        XKMJaT5J2tf81/XYfG7CFCse0If3ZaJJGPlDzNkmI037GZRjb1avTwWNxGGyfB8mXUuTCVILC15Zbh8U
        8TPL4yxVbDV4eyw+Grw+s1aFHGUMZDEVPqmLw8ak61KnSoVs4q7/AInP5fr/AF3Io5CrZkVg4ZU4YqQQ
        QkpUY+VAm4leMbd38NeNhMwlRrTjmNKv9ZjUo4anOGLo4edOVOVCNflnXinRjSoLkV3CNGdHDyclQw0c
        JPVwXL8UIJX1mrrZpRXvKzbstpaXXLrdem+ArXw3qaeKovE3xIvvAktzoSWlvBLYa7rel+KTHKuqppms
        3nhl57uztLbWdK0LUIoJNLv4nl06KQvHLDE6/dYGlkefZ7Q4j41zWvisVkuHdPDvH5nR4hzWnip5bm1L
        +2sqxNGWDr4ellcfazjhaeKoTVGVPA1MbXjjJI+N4mx/EeVLLqPD3CkOIqFfFy+seyxWEy+rgKLlSvKn
        hsbUjRxEpUlWhz/X8PO1R8lGTbt5nFvikKRIm5Y2Lb5EIPlRFmO4KqrmZJTsC5B2ZOQ2PjcA8XluZfUs
        Fl1GhUdCpVrLG4jDz9zBYd4jHSrKvKjQvTqUKrjh3ShiaeJhQwtF18d7KVb7GT5qftKk0+Z/DGPKoaLl
        UuspuO7s478k5x1HtiN/m8qd3jEmFZyF3Qk7cBlG8bvmPPIHFdmNh9Vx9KpiVl2e5pjKNPFv6tVxtSlh
        auLw1SSpSlQqYWH1ujiJUvrdSlWq0JVsPQlh3icNUnTxU0ubk/u30/H9C3o+mXGs38djayW6TbZ5j599
        bacjw2dpLfXAW61GaCATi3tpfJiMwknl8uCBZJ5o435uF8ljxVneS5ZhKlZ4vE47A4SOHwOHxWJryw+J
        qYWm6zp5fg50/Z5bSTr4/E1pUMNhqGDnXxFoU5Vljj8fQyzCSxWIVSVKM6NPlpUqtaTnVqwpwvCjCpNQ
        U5RlUqtKnRpqVatOnRp1JxtX2h6lom83/wBlt7m31e50h7M3FtPdQalpQt11FZ7AF5IoI7idIhPOkUM7
        RyrCZGt5jD6cskzXhirUrVcdQhmGW4/AKjJ4bE18LWqVPrVPERoYithKuWYyWAxuEq0czwlWcqkYVMNa
        hLLsbgq+LdDEYfGYDDY6i6UsJjYN0mq1L2rg6eGrRqexVVVqVKth69KpQqVaap1VzQpTqToVo06Rijhh
        SeSQreLdJbwQpbxNbzRQea93NJd28/8ArFMtiI0ETq6s58xTCFffHYGrlNHKs7xlSFLMKWZ/UaWGw2Gw
        UMLi5ZXOjWxbjicsrxwtWNeOOwNOhXoVIvE0ZVsQ63taUK1cjKarKnTv9WjRclzVueV1KKh7jjouVy15
        tNFbUquPs7bX2NwGVljAB2lgW3dSR5eMH1rxszw9PIcbDC4t0caqjVWGIw9FwpyjTrz9riqKkqGIqTqU
        6M6TpVKNCMZtKtF1cPRdPamuaPN20CN23f61QWA2zSGRfKKME3fuvmPCEcf3qywmLrVsbTi82p0IYyNN
        08dWeNh/ZtWhW9lHEwjhYutT+p0aajCnhKeIj7KpTWGw1Rww9OLceXl9f0YiHK7lVTJuTadhKsAIwWOU
        YkMxUEMrE56Vlhar9jUxWHowlmjxGHqwSo+1pxp0ZJTU4zhOE4Tk4OUMTQakp6Rqr28UOKdSPNPkSUvn
        7r06fmvUs28DTiFrWO5urzdfSy2sNr5oSws7dLyS6hlhmeR/3f8AaMk48n91HbhvOk2hYtMthiZ4rLcV
        Qo18biHicVbDUaMqmJqYOnCniH7BydWvVmlOv7eo4qtRo041FWr8lWOGwqVXTf7+UKMPZ04RnPadeonT
        UOmsnKnppezXJC95tP2i2nMUsbRTReZb3Ed9Ep2zWrLvtvKeL92ixwxRGNuRsLHiRq9Khj82wmMVOpD2
        FTDYXF4HGf2/gqeJp/WME4qOXUaFbDVPYPD4PB4HL6dKolJT5PaVKNHFVMPhKgqNWl7RT5qddqoqmHny
        TUZu8ZuX8nPUqSb6uUV9ksrZ38Nrb332af8As66vruwsdSngf+zp76xttPm1G1i1CaGKOW6tbTUNNkki
        3s0X9oQyBT9qUr2ZbicZDGvK8Fj8FX5q1alRxONjhngsPOvhVSqVa2PxmGws74bCYatTyypUlP6rUpYv
        MMtorFV3WeH1rByrVsLKsp4qjSw2Ir0aNTnr08PXnKOHqcl/dpYipSrKM/tuhNX/AHAtlZHULS5FudSv
        tXtts9vp1npn262GiWmnarqviPUJrqK7E1uNPhtYZxALKRGt/tdw81ubVYrr5TG5hX+p0cXmebUcXTpL
        C4OjRxdVVqNOOLxEpRw9OMp06UcPUxVeUpYalXVT22IpylhJVMbV9iV8RLBVoxrqjg8tr3jUr1MT7Or9
        drYihQwVKNL2T9usROr7D6x7ejyVZ06KoV/be1o1IpUkTdcSSRmIOkXkwpIjvL5ruXYTIi7HYMCoyyyI
        TX1mV53gs1wVHE8UY+vhKmVwr4bLZ4PJ44mNerj8RmOMqSrVa2PwuHw08NUxNOph/ZwlUvWVWSi8LZ7z
        p1Kc5ql7N+1lzzUKnM4OnTp0lG3TZxkvsShb7RDK+5niJfCFAvJQMFURyShSHAZ2iXvn3r53OsXiMRiM
        Vl9apiKkMrnh6Spt1KDkqeGo4bG1vY1q2JcMZip4VOrOh+7xE1GpfRJ60lytN/FsWrK7WOK7glsbO6+0
        xRpBPeT3scumSQ3EF19otDFfQQm4kit5LbFyk0fl3ku2MTiGWH0chxuKrThl2IwmCr044iNeM8yx+Lwl
        SjLC0K2J9l9YrY2nhqX9oxpUqdaUeWr7WlSVKeHm0zHE4epKpRqU61Sk6UpTcaXs71EqVSPK+eEp8sHJ
        Yh+xnRqXormqqh7aEy6QR3k5E63CRXAU3tuzMHPmHy7xDO0DuzE7wHjhJ+bzQh2hO7OvbRz3G5rXxc8y
        VDFUZ1cywmLeJxCrVqka1HMKU3i6cK2JrqLqVI1XQdWftFifq03TpQKLf1aHNRlh3KkpOlPkvS3Spfu3
        Wo+42l+7lUj/ACz5edzkvILzRtRvtJuBbG6sL+8s7w213Bqdq9xaSzWkvk3thdzWd5CJRMYp7RmjkR98
        UskbxsfPwXEOc5fW+q4TAVcJVxGLxVetSzCjj6GMxF8K6LwmY5Rja0Y4TEYT6zjY0oSy/C5hg8bi8XTp
        1KNenTp4VUXSxNGjiKf8KVKi1vvVpqqvjpxn8Ml1a7rnvamZ2JUARRhECruVlGB15jkTnJHcj0G3bhyz
        zE4yph6OHwtOMMvozw8KdvZSlTVaTVadXDRqzxFWq71q06snGEq8KGEVHAUcHhqW0MNKfu0IqUlq0+bZ
        aX0s92vLyL/lfvbaORInTKKA0wYMhdwgYW1wAi4JO1wp6c9j9rjMkjHMOGsrzOjgpYGEqVCEK2a0sXRl
        RrYjGOlQqLJM2xFPDUnRnLFYxV8Tl1WjicRVqVMbRy6DjHlU7e39bfiegfCT4R/ET41eKT4P+GOh2PiD
        xHY6bPrjaXc+JfD3hsHSba6sbS6eC78W6tptrdMJtUtF+zQT3FwVkaVIzHBLJF+a4zjvJeAI5TnXEOcZ
        Tk2CyPF4alFZhi61ChKjiaOIq18EpYj2NGNHEwrYmnWhKrLERq+3qYWUKVZ1paVHh19XoVasYV8anQw0
        JSjGdfEKE60aNGMtalV06NWahD3uSnOT9yMzzaS4WaO2jZIoxDGISVt4Y22iaebexTL3D5unfdIxdRtj
        TEUISP2K+MyzF4TLaE6dLBQjF0686eGpwjRqrF15Sq0bSlKdODzB16kPZ+2w9erVoYeMMBSwtGhVOl7G
        rUvKUp15ty56kqjjJRgnFKWlOzWsI9bOfvqRaW4l0yyeKKCz/wCJvYrDcfbbLTr+RbU3Njco9lc3VvLJ
        pN2JLKPFxamK58uaaESCG4mV/ez2jU4OyXhaFHJ6FKvnuDlmFWWKp4PGrE4PM6VHBU40XCMq1KNOpDFT
        winKjmFCviK2J9pSdDCzjzwo0sbVp1as69P+z6/PF0K9WjLn9nUpJThTqU6eJp2qO9DFN4fm5azi6tGk
        1mSkb1ygiEgZ9qYwC5Ib5Aq7VJAIjUALg9Sc18TmbjWxuElVwdPKI5o3jKn1dRVNe2pxhVlTwlKnTpYe
        ipRrOng6FKEIWjh4UvZ04xO2ldU1GVTnlFySVtbJ7ufNJ1Hr8TdukPduSK52PEhc/aBFt/dARbuZBmPq
        Tk445r1aWOrUsNmWV4P+0Kk89eCpRo/VEsPKtKrDFLCzwaji54tQr1Z4bAOEFWnTnCpzYenVqYKpMop+
        8/hp+8/RafqbOgz6Zp+t6VLrOiXGu2FnqumXWpaN5k+mSapp0d3FPqekrfRRvNYSXcDtELlRmJXZ0O9V
        z6+EwFHCzxuQrKswo8QuWB9hWp5FSeNwv1uP76GGyvG0Mdh8bjpSzKhUy/8AtKnOi6eXw5o1Z1KGHXnZ
        lHG4vLcesrzD+ycTVw9alhsby+0+qYl0pOjiPZf8vvYziqnsf+XvLydTFiJBEkUux4nEg2b4JElDDbIg
        Vk2tGqhjkqEPC5+YHxsBzyUswwGPVPGYGpRxk4YOFXCYqhjY16s6VSgsLSdCMcJGh9bhKLofVpz5qE5T
        w136L5Y+zUlbSdve9paKknGPP5OUv8Vr9DSi027TT9Ovr3Tb2DQbu/1GwstW+weVa3erWNvpcuqafb6p
        JAPtk9paahokktqJSbcanC/lILol+vh98L184wGR8Qyn/ZuFpUcRioYV5bTx1Crjp4ylh6letOMcQ8Fi
        6mU4nD0PreLhCGMwmOxOF9tHBYvDV4nBqDdH4pKz9N3+KRFcD/SiZYp0W4C3ONnluqRm4kXMnkbypVc4
        yRwD1Ar6niTCyhxVJZ3kOZYPDcSxhm8qNbDvD43C4Ck8dXc6eLxWX4zG/V50KdWvOo/brDOEauZQx1bK
        6jeVKcp0JS+1T9x+m/5ooiNEZjFMWELKIiCyMdyuRKSyAMEeNflzznPavz6ll+BwuIxeIwWd1cXDKMVT
        hgKlGU8NVrVKtGvU+s05VqDcIYPF0aMasauJo4mtKSnhaFRRrzwvTeTjBSX2P8iTc6kGNnIiVUB3+X5K
        75pBGV/665cH1x616tfEY3D1YvLswxWIw2W0aVCLqSlQpUKE61bE0MPHDU7V1zVVRzN1KFoTx9WvXxFs
        bipSlNNRtFPa/wCjNGGz1SSOa6s7O+8q3tI7y7uLaCUQWthDqNhpcGoXsiKVg0+TWZNPgFxKUUXF1BGr
        CWWMH1J4vHYTEZPisPKpkmOzueEweEnhK+GwFPFLLvqNfDYupOc6UZUZ47LVmDxynTo4HE4LG1606mIw
        mLa4Z4nAU3CliqmHjKvWnToRrzhGVSr9XxE5Qw8ZO9WtHDwr1XShzSlh6VeUl7OM2tPxLr39tWnhFp9a
        8SatdaT4Yh8PXx17UIL230z+zda1ttL0nwwftErw+Gbbw/c6JsimYYvJ9Q8pfKCEeDicYlhqVbE4qLwL
        U8HfCvA4fEVJUYOdR46FKosXiYqWMw9GnmFeEHXw8a9KnCrPL6tNcWSZTLKMVxFSp5bleXYfF5pWx1BZ
        fhZYd1o4jAYP61iMxi4qg81xGYwxkqsoRTlhIYGM6kakmyjc3jX+iadJNqWnqfD8droWl6MLT7Nqk2na
        hca/qt7fG4tdLW2v4rTVLiSEyajffbl/tKwghSeyty1iZnnFNYDh/wCo47F4+jh6FWCjLF4Wq8HTpQw8
        J4evG1KrKGZ4yeZ1cqjhqc45bTwVV5hyYnF5ZWx/fQwVDCYvM508PKEsyqRxWIm2+X6xSo4XCU17OWIb
        or6rSotxo040KslWxE/9pq11Uo7YxYwZtI4XWeWUX/mTb5fMW2zBLBLO8UlrAsJdBDBG5N7KLiaXMQX1
        4ZBRwuR4LPcTgMTgqlecJ0MxWMpQo/WVVjUzKlWhiKl8VhaGGp0+SngsJTqQxWOhRxc5ypwpVd7zeLxE
        frCqU+R3pt8s4rkklVpTUb06tdtXm5OmqdNrDxjeoyS+vTqcgurmK3ju4zYWJW10yw0yxW1tbNLSCSeD
        ToYIXvZVgLXE02JLlkluLqWeeeaYxjcRluc0a+cV8PVocST4goQqOGEwWAybDYHGzrYlQqRw84uOKq4i
        rUp8tRReGwGAqxlOXs7Us8NhXgqbw9BSakqtaKqV61au6tWs5yjGtWjOqqEnLlo0UpUcNBxpYSNKjThS
        C/gtN1t/ZUlzNFLYaed11ZraXD3f2SFdUVIYdRv2MFvqo1KGCYyxNcQWsFwLe1mnNvHOY5XVxuF4dq5P
        ktLD4rOcHBYbBKWLxVXMXh8dXwGIxdFV6uOxGHqzxNHM6EqMo4CEaeAo16dGeLcKtasHVxClUjjGpVli
        K13GqqkXT55rCNy+rYRSqSwnsalWn7KqsJXqVsP9axFNKtOsIcLayyEMsheNVjidnSaF1UQuoMYYiFop
        OCV9Bu3kZ4XK6tfDcOY7MZynhMxrLBYOGBwka9f+0cBLCOng5QpzyyvLEUcHicBiqTpYuVLExq4eEa08
        Y8dDD7RqK9b2e6l+H9fPvpyjHaEGBPIBkWNfMCMzFseeQzRF/kdgN23J+6eKWY1sjhWyfDxyGjPGYTCU
        o1lhauNrN/vMwVHF1sHWqpRxdWl9XxEaLqOjToQpVIUpurKNEpxn7Oo38NtfS6LECQ3BkiaVmm2qiNIh
        jYiKCaNIgqiTlttogOAMsOex9zJqOS57/aGFr5lUxWeqnhMNhHiqVanWlhsNluaYTD5fh4Uvr0MROq5Z
        PgMLGvQjUnN4OhhvYurzGNRzp+zcf93tFL/Fzxa/BMrmR0UhGG1raJQot42Gxj5rYkaB3iulmwu5UDEg
        JkByD4eIx2JwUHTw2Mp1KSyzBUKKWVYeOGrYepKWIqctWpRlUpZnhMbN4WOYKHPGrCvhsPmdHB0MNhsR
        soQmoyqPljCpUldy5YK27qd4Wb06Pll9ks3Wn3lhcfZ7+zmsJ5LO0v0hu7aa1d7XU7BdU0y9t0eJd9nf
        6dd2t1byoMTRXUMiApJShgKGKxGZ0o1MBQxc6VSbruSVN4iH16dKOCpQwmGhSjiqCl7GKpKUlisL8FFt
        mFDF0MTSc8PVeLo069fDudKrCaTw1d0cZhlzO31ijXpvD4h6OE41aTa1atXOmXemRRy3cU4ukvJrY21y
        1vHJbLpMv2W+hu7OMmbyRM0ESzj91utru3jZnjmSD362W5hw+8Dmc3i89zvLK9CliMFjadFYChl+R4vF
        ZTXwmYpV8Vh8bljqYenluExtPFvL1g6NbKqdWdXnwuEyoYvD46q6dCV6NSm6kOSUpqc69OFan7Ku7Rm5
        RlOtKnZTlz0cRNJTg5Plv1vJNav9fN/qurapG1zFqj6knnrrMup2095qGpzXNlO+trcWU94JYIZLRmnv
        ba5+0Ktu0c3JX9hgcFjMXnGCpYmtWwyqUsVz4ZTpYrC89P2eExSTp4mnX/tLDV8bQoQxEq2ElhUq+HWB
        eOpZwwssPSyzC5UqGXYHAqNGrhqlCcfb4NYedKhQw0YVqKw06M4UXSxE414Kjh6uGdBurGdOnHpt21qb
        421+ul215YWV1qLWs7WVleail9c2MM9yiGOC5uoNJ1CaJMiSdNNnkjDiBq82GW0KOKyTL80xmZZPhZ16
        D+tV8JXisu+sYm9bGrBybniJU6TWNqKnVk2qdJqrK3s59Usdh4Yn6qq2F/tHE0K1enQlUh7ath8K6OGx
        NWnCyqSpU54mlQqVV+7w88RCEpR9qjQ1K7LQ2+n2d1rj6Tp9rFcWekX2pT3UUep3Gk6dF4h1SyjGmWsF
        pb3l/pEUgT7N5q21tp1tJd3Z08Ty+/mGXVsor4zC1+Ic54hWV5UqWXYTDwzXAVZ4COAxGYYmeGWZ5dWn
        DK8uxOEVfFYaVDBwlGNKdHEKFOVRceBw79rWxeIo4T+0MRUlCrXw1D2NSphqOIxVXAUa79tifbSwtDFy
        hKft1F4meLrRw+FWJdGGFDFviI+U7sQq8pMKmQytgGc/uhvCEMCy5XcD8pNfM5Nlf9oZZVWIjTjUr8uG
        w9TETqYLDwxdepWnRUMwnThl8faSoRnUVfE0Y/VatefNU5OWn6dSbhUXKrqKUpJqUk1Fp+9GPxJNJ2ej
        aSOgg0XULrwtqHiJC8uhaFruj6PdTf2lax/ZtW8XaRr99p0KaXO63V0ZrTwZqYkuorZoY/7PgjuZhJPa
        q/XTqcNyyaGEr5jjZZph6k8ThqOGxapUIUcflbo14zq1svpyhiqFbC5ZSr01yUa2HdWhgo1nFTfLKrh6
        eYrD3o4fF4vDyk6UpRjiq9DCTpwlVhD4nhsPPFwpye1KeIpxes0c8zPPI0kjfMEiJDqiZQKEHEKAcYDZ
        Bz8teHmGOx+eY7F5lmeIhLFxoYbEVYVVQp8+GoU6NOkqVDB4HBQoxjChTqUIqNG0IVXSlUqS17qaVKHL
        D+G3+P8Aww+OYhh5KxYMicJu3kxgrv8A34P3ye/GQMYOK9LAZpWwteU8kpYSUauMwk4QpqpJVquFoU8O
        pQjmUa8pU8Xz89ZPmgq6xEqFHDYeOFlSzcFJT5lo1rvorrtr5aa666XLAs4vs5uJbyK2na7to4LeQXTP
        NbTNeJc3aeVA6+XA8EUcnmkSZnXykk5ZOhcO4ZYHBY3GZnWyfN84x+F+oVK6dSjPLZ43G5bicWng44nF
        VZUcTg4KpzUYzjGliYYdYurKklksRKFZUKWE9pRpUnPm00kpQj7HovfUnLRxXu++7aOALHO8Slbe3Mca
        xSyuJEaZzMzefOS9wvmRo6RAQ+Uu21Hyl97N5tHB4TNM1jRxGNy7LaUIqlVxON9thaVWdWtGm6zfJjaU
        nRjUSfLDCUnh8D7SUKOKdSdbSPtKcHK86vtNeSG8PW9tPtfad5q8rct4nMcDkxSxsGjZS0HmqCrh4njL
        OA+0rkkAdHOeKxzCWDyPHzeR5rhcXKrha8Hicuq5moOniqdbCYihOeMhRxC9vh41atWFnRqUsdTw+LnV
        cp05VB+0p8lSlUirqS5/hk4NStrGauuVyXu3vH3Wp8rVprZI7S3vVvbOWee8urebTk+2rcQx2sNnILuV
        /sq24sL17144fJnebOn3PnRRJ5Tz406WIpN5lLDwcK2IjHmjWo2qRg8Q8bhJPC4nEYyhSxFCrQpxxNSh
        SwOLhi5rDYnFSwmNhRzjW/2ivhZYWsoRo4eqqlRUXCbqynFU0lJz9thVf2nPH2adem6VWrJVfZvi0uVt
        LvtUlu7CNLS90y0ksbi9hi1W4/ta01O7jvLXS5P9IvLKGHTJUubhP3VvJeWUTfPdrWqy/EUaWMq5vXWA
        xFSWGxdWjWjiIYivQx2Hli1i6NCeFowrU3hJxq0+aapudelKlCUZSlHP69GnjcPgFSr1PrWGxOI+sxou
        WHSwlehQ9jVxEf3dOu/rHNh6C96tThiKq0ospGLzX+Q52wb3BjKKFRGaQ4wQ2Igp+YFSAc4GSCeTzzfH
        qeXV8TiHhsrp4ivB4JYaiqWFoYiviZRdNOnNUqFOlVjLSUm61fmgouS6o1VGKjLapKNPt8TXXdf9u+92
        1ZLPLJO6tIIY2it7aELDHaWsTfZLKCBJWECxxyzPHEDJNIDJO4MspaRnIzqSdSa5KsKPs8LCSpwr06NO
        U8NgqcaeIc6rjF1a8VUb9xvEQjO+InGMmppU40FUUftVaj7bvn2l7y+L4V7tP4F7qhe9o93/AGVdy3a2
        ul35fT9X054NWs4buzQazpN1o3223j88J/a1m2pLeWUy5a3u7S3uRxbmumjktNSq13i6FKtTcpVJTnRw
        +EXMsNSjPBYnA4qdHFYunPFRqrAYSpWrKMKtSrQlRp1kuTH4WOOo0MPKvisOo4rB4jnwlX2E/wDY8XRx
        vs6tT/oExH1f6vjYf8v8JVrUP+XpkbZGKIwdnCg7GwH+ZDKCjSE5aUNvC7vmOSMswB4a+EzPE+ywNeFe
        tmM4OU4YuVOhKPPSjjKbp+2qU3X+u05yrwVOM/ayqRp0fa1asXX74SppN3UnTlZOlebi5TVOMXFJuMaU
        pKDhazceR6RZ0xu4LXQpNFvPDiR6w2oQatBrvm6jaag2l3unxtDptzYzXDWtxps2be+tp4oYZ91w4ea4
        gmjRPq8NmWaYfKM0yLGZfRjSxMsRip140Y0MfDE4hYXF4KrOu4SxOJwHso16lChJ1qdfG1crrU69L6tU
        wOb+fSpYerWxGZ4XNMTUajQpUKMa+Eq5cvqs8dDGz5Vhnj/rrryoUbzzKnSw+Gw2JoSwFSvXjXwzLXUN
        KnZpNai1jUJ4tNvLe1uLXXbWyBuLfSLax8MbzfaRcf6BZXFov2i3R4GmtmjtYmsWh808GHrYKdGcMHWp
        ZFXwUaeKhjKcKNbD4vERjhcXKOIoyWUpVsb9WzPC1sV9alicvzDNMPj3hMwWFxuDzTpxtTNcXiHVli1i
        1FYelH2qlXq0aWGhOgqftYVXeisPHBUsNTtahDDzipSjKEKWAHIdJ924kqqyZ2OhhEeHVEwY4s4KkqiY
        cqu8q/l+TPF1aWIw2duftsRUqJQxHt6SxOAr4CGBm8VGhgK+Hlh1Tao0MNPF03QxNOVRU5YithJey1Sj
        ya81oq7/AHc4RuuzmrN+XM3Ym8qVZfs4P2hIzCzeQySApL5W0ozDIyJIV5x8zrz6+1HKc0p5xLIKUqnE
        eWYHEUalZZTUw1T22HxmIoUqVbC1J4eEqEVUr4ClyYuC+r46rTwuMp08S1hXFOVLl5ny3k+WPNLlV17y
        s+r916epaWCJbWC7lJWzaSS0kxLbzX32q3tpnUxwKVZID5pBYowBQjflsN9DSwmS0OHcpzzM6eJw3CeO
        c8vxz+s0cwzR59l+U4yvh6uGwroYGkssxFbMY06cJSxFdRw9WOIzGlzYTEV+aNWTxLox5lWjH2j933eS
        TV7S6u9tO1zMRlyPm42c4VcBim3oqn5sHB6cnrX51Sr4WtKMZVabpQp1JTU6cHbE+wUakZRVN1K01zcq
        nUTarScoVoxrNy7lGyXNpLZjkWIOS+UUFx5ax5ZdqAAqfOTaTkc4rswNDLJYuvWxdV4HDRlWj9Xw+E9r
        VpyjQpzg7/XMJ7CU5VU68+j5V7Grf6u4bcUmtyeyMCSrLPALtPs9zGIH87G+S0uI4LjzIJ42M1tKyXKq
        0oT/AEf96GjDK3Tk+Ay367hsfmU8fj+XD4mLoQotVZYl4PE/UKlTFRqQaqYesoYmrScmng6NZuvBR+rT
        yxCrzw8o0608O+alepDkukq1P3ffTVqjtSejfvrkXPytXv7EvJ47uaxH9qJZWa3t7Np0U1wun2xvLLTR
        JekW6G3gfU76ytEkk2J9ovokR38yPb72e8FLD06EMu4iyPijG517SOBp5VjqeJx1WeGrqnUwaw9aOCxd
        bEVvZVJYSi8NWVWEKywsa3O6kOaWZ0Kc6VLGSeCdetLD06dadGn7SpGliMTJQbnFuUKGHrYicU6lR0cN
        Vdb2aXtIVDNG2nRW32WCOWOe4nlv4zdrcXMM8dpHb2txG149qIIHt7uaBoreKYnUrgTSzRrbrb/Ow0yf
        EUa9SVOlyx9qqXNRpQipzhh1Xik6NCq+TE4jDSp06TtVxrbhDEUprp9k1i6lf28/ZVacYU8PyQ9jB0p1
        HVrUqigpuVVVaUKi9tUotUabp06M1V9rVijVmCK7AMUClTj5icAEdxjPH+FcmWZdTrYuOHo4ypQlUdON
        GVOpGg/rM2qcoSlKVT2ilz1FFKrGeIqVKdGFOnOooUeiTtFev+Zbiv5oy/lSSWsm9i2wtGAr4YrtTJ+Y
        gHPtX2mW8aZtgpYmnlucYvhLMY1alSvPB1FlUOTEuM3hfq1CzpR5qUKqpfw4zVRpKcpxjzKhCb9/b9SD
        a+xbhyEjl5jw6+a6tI6SMI06gyEqc8fL9K8GWFxn1F8RY+SweXZpOaw9N4ynHF4ug8TKljasKNJU6tam
        61Svg54mrRVKpGLwdKpXeFqUsPpGVOKdKL99K79Fp+bRJuQyEHbAXjK7SqQxxMBguCEZCrRK4YcE7sHc
        Mo/ozq5fUzHFxrxpZe8ww9Ojy1qOHwGDwsp8lNYidOVGrSdPEZdTxEZqKwWJ+u4ujiUq1KjVhOY83LBr
        mspe9yOUZ8rUk+Vxs1q1dqzUb2alZp11e3GoXETvHbI62+n2aLDZ2OnxSJY2sVpbGeGCKGGSYwxRGe6I
        aWeXdc3DPLO0knzeBrY7GY7CYHAWo1HOjHlzHEe2dfFTqY6vRxFf+1a9SNPCzdafPUnVhlmDw1LCUo06
        WAw+Gipw+Gw+Dw9SnTVWUZ1cRUanVqVv4tZ1Je/U1hSs37GhpDDwtRopUYQhCeDUJbeLUbaSCO6i1SG0
        tJb6+tIZ9RtbC1uLS4t20ye5SZtNuZYNOgT7RbhZvs6y28bCGaYN6k6sKuKjhc9ynMM6yyWZZfiP7Wx1
        TH5fm1HAUsPVo4BQhHGYzBYaGNyiVeMMLj6OdZeoYfC18HQlXy3C4unnVw1Kc8JWdWdCWFbqqlTnONJy
        9nOn+/jT1rUuapO9J+658k3rBDLDT9Ruzu061u72SCO5upks7KW+Ftb2FtfalfySFIj/AKNa6Tp9zdyF
        jtSG1nkI2wtWOCnX4ewmUcSQzCMKNPGYfAyxs8JJUcFja+LxNClgZ4nGezweJxdWjhsFWw+Hp1IRxUcb
        TwdKlT9jWpvs9jLE1q+HjGnWrSjOv7JVIe0UKEIKVRU1+89muflUnpFyUXrJFEMu4FpJEG6J1JVnYqzb
        nkX5UbmJVm5OGEuQMYrko1sL9bpfXMfVwDc8NVc6lCWJxFSNa0sTjI0VLDxrzlhqMcXFV62HjiI1amHU
        pe0nJCUuWbVL322uXtGEYcr/APJ2h8iRIIGhcMZEHmINsRieMCEq6by27b5bZ/2jXTmtLLMBhOGMXk2M
        VSeYYSl9aoRqPDRwFfBwlhZ08Vhp162MnOo/Y49V17DC1HWtRSimqMUqkmpRlS5FFb+nQdvINucRThW3
        +YWkYPv/AIX3fLtHl9uc47V0TxdbDV8kqUsJg83hRq05QxFWpiG8VVnUVOjg8ZDEVXg/q+GrYT95Knhq
        FqNWSqYipTeEqwIRvGS7ajfMeRlR9g4+QR7QBuVGVFZlIjTK/fxlTgjpXPLMK+ZzoYPEzw/wQeEjhlFr
        BynGnUwmHTrwk40ueEIc9WcqsZSm1jlVU2JR9lTlU5VKMVJSTXNdThKm1y/a+NXXVXRoalrF3qlzBc3t
        3eahLDpmnafFLqV019cBLLSrXTRCJ5FR1s4Ps3l2duxIt7eCGADEVepmnFGOx+Nw882xX9sV8JgcTSw1
        XGOk74jM8PU/tFzq4anhMZJxzOvmGOwTxM6sldwlTqYSriIV+bAZdh8vpSp0IUcLz4nFYhqhS9hT/f4i
        tW1pfZrv2l8VV/5iq/NiPtFBo5LdrctDGrpHFKAwzvycg/fOHcopbjqgrgxeEzDh7FZJiMVlOBo1sJhM
        JmCpThCssRRqpVowmqdWvhHLEf8AMVSqR56X1WKxvs8W8SqnTSn7WNRe15/ftb5PX+u4EKYnkUIVyAVT
        JdXJcwbUHGf3M2N3Gcd8VpiKeGllmLzOHsauCqzjGUKFR+3w2IqurWwM3TnKk5ynh8DmFWTpUYOlRqRp
        QxTxdRYSm4c0Kipx+z7z/wAL9yX4SLMbXdwUt43vLhbeyufKhjaW4WHT7fztRlVF3AQ2aSi7uZDyiDe/
        VAReFr4hSeGwkcxp0VleKjXw2F9pmVGWCwsY450aklKj7PBvG054mrSqUOTAyhGtJVsTTinilSw7jXnK
        lCpPEU+WVV2XtK0vq6UdHepPmhCEdOdy5b663bjSRp1i5vhqdnrDPpk1jpNzosYt7jQ9U0d9QTVri+ub
        6K4hWaCfTZrEJYTxXcF/dTG5hNusV2LJ44XIcLnuXY+jmijicxy+tgYZbh8RKio4SnReJr1a0pySq1Fn
        VLA4ilBLB4nKsTKhXp5i6jo8eHxyxWKhTwMcNisthCvGvjKOP5+TG4evHDvBwhTpVKMpU6kcbHFxliqV
        XB1aNKisLONWdSlh7lZVbcuUO07IUCormV1VnH+sXazZjONwzzkDHgupTq4XD1Yzp0q1OqlUWEy/D0I0
        o1quKxVKKrxnH65KpKpX56WNVOboUcPhoVXRoYaNH1Wveb192LelRzaSWrSXVLVS+y7PZG3qa3Ntd3UF
        /GLDUrB4dGvtMOlw6bcWp0qP7BcxT2XkxmO/ZdPiSZ50S5aeW4Nx++8wv9zOrgcNRzDE0M3pUM0jXpZP
        i8upYGjhoLCYONd42eEr4pYuVNYijluXUnUk4V8RUzPOMHiMH9Tm44/zsJKlOjTnhbV8JinPGU8SqyxE
        ZPFS9vCFOsvdnQXtav1dU/3MKCpRofuuQzMb3WOC2uJxGjtmNAZGWGN55+AJApiiAYncPlgb1r57GTwd
        fEYWjlmTY/H4PAKpTVVYanGtUjRo1MRi4zo0lmMKFfCUKinWUcZVjg8Hhfax+rw5MNR7YtU7OrPkqXsn
        5f0vwOh8H+M/FngjUIda8D+JvEHg3xJGJYrTxF4Z1rUPD2sQQ3ai1ubKPWdNvbaa2sp7dv3gyVYcMpHI
        eX5hRxPDVfIFgKOEr4yvho/XqsMOr1G6GHqZXiswxeKweFwmAk8ZRziOJxPNRwOKwuEnVjGDeJIlh4zr
        0alS9eNOTnDl/iU5KEk50/dl73s5VIPT4Jy16PCLR+ejs73UaxRnzJERRPcvAssscpllnR447yVozNkM
        wXzid+Ae5Y2gs8w2NzeeIz7AUcJDmxlTDqEMwx2Jo/XsSswqZm8bGvPB5hj/AKrVxDtUq0I08ZRqUZul
        OtMIzdC0VGhKcm/Zx0VOi5qNONJ+zjarUTcnr700o294uRW6x6Wb+60rU0t7yeay0nUIJxBpR1CwisLj
        UopRLp8ialPDZ6jZvLBDPCYv7SgcvtcK/PgsyyCph8bhcTluJwGItRk8PlmbUKMKMJYKvhqGNrYHEYHF
        Vq6xM6OJxUpUauGw2YXr4elCjTqQeHxnWvmMsNhcww1StStiK0Jw5q6w1eWIjRqw9+Ps6cqtKtSpztU5
        pUKsfZu3NHS8P6fqUt3e32hXtppWqeFrNvFiX134w0Dw7PaR6Y0TSDQm1W+s21rxF581nNa6dpEs2oP5
        MjQWU4hkkgwznNcBw3jcBgsPl+ZwzHEY7DUMHDDzlnmBo47G4SXtp1Fk2DxlLC0JSpYepVxuNq0sPlCw
        rwWa4mWNq0a9HX6lDM8NVwuOWFxeBrYavDFUcVCkva0m0qlKXtq1OE4VKXPTeH9lVlX5kopv93LCvZLL
        zUSxhuraPyrVbiO+vob9nvFsbGLUblJorCzRbO41SO8nt4Wjka3geG2knuZbd7q64K+Lw+Co0MHOtOpi
        amKxdXF+1xMqtN0J0cBy1L/VZRj7adGvWeKhjMXOr7GhTlCFSlWqYx4WjivZS+vVaNSpD2kIulQq4a1L
        29aph4ShUxGIbq0MPUp0cROTpuriI1K9OlQjWeGo3NJvLSDWNKu9YtJdR0y21PTp9R0+xvo9Ml1KxtLq
        J7m2ttSiilXTrua3EkEV15UnkyTJIysiMD9Hh87zLE57lWY5ni6Uarx2DqU62DrYbC4adfBVpKFelXy/
        E4ak8UqjxMMLWp4rBuDlRdXGUsN+/qc+OoYieW5hTwGKWBxtTD1oUMROj9Zp4erOEo061bDc1NYilSqO
        NSpQ9pT9tGLpqpCUlIq3htormb+zp7l7KK6nt7CW6VLa7ewSdjbSXlol1cC0neF4nMUcs0QZ32zS4LHz
        8xxiwsXjcmlWy+GDxOIy/L4VsfHE18Nl8sVXxUaeLUcXUp0atSri17KdHCUMLjK9fHVcNyzpTow6cJDE
        uhRjjIUqWKnTp1MRCl78I11SpU6ihX5YOvCMoOCn7OjJqMXOlB2M04wnKr5Yw+XyX3FmJx3yFI545r5K
        uqbhg1CsoLAwlTxM3Vc44qVaVSp7Vx2cZQgqbS/dezguvMdafLePYsu+6JF3lcvulXdKA21HWJvLRTGP
        LVmXdjP7zrya+kxeYPE5dhKEMXye0xMa2Jpuvj1Ks1HE08JWq4amnhY0MBTrzoUK1Nxrw+t49U5qg6Bn
        ShGNSUpdml96/wAhEkxGSELSnbGj5dQ8ZV4nhc+Z9x0kKn5ehPY4q8HmEYYBSpYerUzes6WGo16c8TSl
        Xwbp4nCV8JUqU5UqMYVqOIUa8J4LEVKtBRpVJezrY72kpS50/c5I6rn+G69V67OEv5JqfKncvru0uZo3
        stMh0u3g07TYJobae8u4pLyxsYLS61eRrq5naOe/v4Gu5YomS3hkvJI7eERbSOLB1cLSozpYPD4vFUMD
        h3Xr4qrGVVLG/W8ZXhiajwsMHRwUaeIxuCynCSpqn9VwlGhQxVXN8ficRmeNuT5pc/7va3u35vnzOcr6
        fvP3nLz/AMOjh6Xs6MNzwnoVh4jvNW0668QaR4ans/DHinW9NuddaC20bUL3w3otxrsmgzalJKklnquq
        2GlalZaSkNpeyXmtXGkacEgXUGvbHrji8DCqqUFh8GoOpg3Wng8NPCpYuOBwtTFyrVMNCu5RaxePgpYO
        licrUo43CV5YhUpPlqvEe1wcaNKFSjKs1iZutOlUo0VQrzjUoRjSnGvWliI0KPsatXC0/ZVatV15SpRw
        9fGt7/UIYLixtbmf7BNf2Gp3OmumdMuLrSY79LC/1GxlZreSS1tdQ1KKN5o/Njj1K45VLh/M3VHG1cXm
        EcpwksdXhWpYiVPE5Xh62HjhcDSniZYrGqU54SjCNKC+uV8TRgq1BTr1qko1sanM8LhHWpYyvhqc8Xh6
        FejSxT5KtSMMTUw9XE0qNVp1KVGtVoUZVaUKnsqlXDU5tOVOPJnJnbJtDZCghQqB2C4+URqxwNpclFXH
        GTwFz5WEg54fNYYGl7WdB+0pU0qKrTjRnGac1eVR0JpSq1KcaU17WlB1lFxhUp9UuXlo/wAiWny/4BIv
        mMIk3FYyduYVEjskrzfNsLLiVV3EICMlQMjqPVwkMzxcMsoYWVTCYHFzVCnPLsOsXiKmHxNfHwcvqP12
        nD+0OWniVhsvrVMFXxGH9jNctJSqqKnsvfbUXywbSlPkhzL4Od8svcUrOS0tFN30s9pZ7HUhDc6oNRtr
        pbXUYH1C2jsb+2mWx8P2tt4Z0630mf7FJYlbuxEV3fi/uWW2vlnSzL2aw6lrXedcQZrW4rr4DB4XDY3A
        RwFLlw+HhCGKyzKK1GyhN1I05Sy7D4KtCiqOGngq1sdCtQp4zC0cN50qWJwXNSwlXD4rDSqUpxpSqOjU
        vUzCpVzCvWxSlivaKcZ82Fwv1empTpSpSxbjWdXDYEjJvYiNlSNEUqihE/dpCjgEmUblk3MJCRyVaRdz
        bV8bNZU6uZV5xyvEYXB0KdGk8PCEKUac8LTwOAxvLUf1qFLES/d1J1JupzVqlGpXoLmUF61NXhN1alOU
        9G1FxcmlOtKEpN2v+7UV7OMW07whJ8jlOxJp08VpDdlbd4p7m8skghvrSS9jnsYbWWd7jTEmN5YWzfb4
        nhmu4Y4rjZMlvPI9pceVxVcN7LG4nKYZdiKmLw1HDynCipKMm3jfaSnzYSMoTozweIr1sJOXt8DRpU6m
        NUqOLwtWeccRGbqUoz5JKLkn7Bw1k1p7bWFTb4Ie9D/l4m7JpdNbPK6W9sbe3WSd7ZJrkXF2YzsCrPOk
        cSv9wnHkocux/i2R+/mk8BWUMspZLSyOlhvrNfD+0xPtcyqydGjRqUMdiPaUXKMJUPb0bYPCunKvWUZO
        i6UFFCFaMbzqc9Ru1u0Xd369l1e+7+KUUUHmCRwVWKJMtIXztcRvKYx8rEMyRuARg5I5xWGRZEs5p43F
        tU8vyfAUaM62Kq4ipyYassNiMa6ClToTm62Mo4GssNhpU5VKmKVGjUxEHXkpbTqqlJU0m5OyaVr2m/Zx
        au4r3ZyjJ6rROzvYtNZWn9myX66pYfaItQisRoTx6h/ab2rReeurCZNN/s86es4hgKm/Nx5k6FYGQSPF
        5GI9jVxeZckp1sLlNPCuSxPsK31nmnUUFJ4StWqXp1IYWnjG5KnGnicPQwlbE1IVYUW+eEcM5NVXiFWv
        7O/+z+xWFUfrHOqf+9+2nHB+wVfTAYz64sE/qUMVRaMR+XuCqzZKqj7gE3nadm4YO7f69enPFY7L4ZdS
        yqWIjDC4rFwr16boYqGIiqUK9RU6j9jiKlLDzdSOJhKm6zxUo06deEakKtOdSoy38iWSB1RnLqhtnSLY
        P9btHzGY8AbVznGTk7VGCQy+vj+HcdhMBiswnWpYCtw7Vp4OWFjF/XaNOXtqjxNZqMqlOjhas1gKssXX
        dd1508DR/cUJSp5wq/vJQ5YSajK0Z7P3Xpb7TtfS6t8V/ds5rpbaO7vBZz3NzYCeZbK5ntYrG5uIFdlt
        JbyyjublLW4MCZMX2mcozyoJHVA74V74aWYTxFaviMElB0K1LDwhCWIh7SlCdbmnCNKpRhQxDjRUKsKa
        vTVFUMRKos8O5yw2F+tUadDGexi5RhW9v9mPtbVPZUvaL21/3rhD2r/eckObkgiOrIyybFLNI4dokBxK
        qrjcOf4M8c8GvZwGZYfG4ethcyeGwlfMa+LxP1mrgKNOUY5ksLRcaslOnUp0aM74r2MKFb2OHUlhfY06
        tWNU5ZJ+7Dnfby7jGwIjH5wKRqnlOFCq4kPzNCZedgEZDAkKc4JGaxxEoQwEsJLNY1MJltCisI40vaxq
        xxc51KqwVXGU41/ZYeWGjhcT+59nHEYerWU+eME3G13y0uR2lzO/Tldk19pOfKmrPRv3Xazt6itst5dm
        wnurzT2vb19PvdU0y30++vLOOe4jhvLi1iu7tbS4mikDSxRXl2I5XZDPMYfMacdUzLEYGOa4znrV88xG
        MxyxGOyzDRqYmrSqV8vr4qjj5UJYqcqmIrVKWJk0oTxkHia0oV8vpzjlhPbLD4f63So4TE+wj9ap4et7
        ekqijB1YKp7HD88IzVRUJ+xpc9GEansqXtPZRrppd95jolncmZbYX7Wv2VxILAWw1D7X5eDJJZjTHS8M
        wwBbwu5KhCw8jDcO4lzxGbYfA1Ixw0frs8B7NLD08PKph6qq+yqVlVrYSWExNDEytSfNTpYitOtHD4Ct
        isPc8dhlTXNioxpRkqHPOXKnVleEEp2fLOVWPsqas/aVJwpWl7TlktzDpySKLW7uZrdrO0uDJcWNvbt/
        aElhHPd2X2dL64X7JDqAe1W5aaNpoo/tDW8DTNbx0sFlVN3rZk4RrYaGOpSoUKM6MsY8LXqwwlTBRlTe
        Es4UsJjKlVwlhqTq42GHrUWlBUqmNftZ16FKNSliKlJxjief9xSqtQqe1VOh71Sg6dedLlXJVmqP1mp7
        L209eS/trLRIrCzliuJdSew1PVpjpdjDqGmalpD67Z2FhpmuJe3NzPpFzZXenahdIy2QuLu2hDwynS47
        qf3YY2eTYZVYYujhsRipU6tN8PZm6eNw1LB0qccBDMcdCjHCU5rN8Lh81q4SM8fKt/Z2BzKjmeCzDMcV
        Ty/iWEnXzOpjK06sKWCjVw+GjLFVXh69PELCVqlfFYSdoQxlOrR9nQadV0KE60FUgq7pmTEIZJpk1D7T
        5l0VRLzzQiW1y01s0lxdD7NM1zAYPtKeUhhYvPG4kAjKv5zp/Ws1xC4onjcJ/buIVOtmWJqVJLB1Ks6F
        SvjsQ4QxNbMKcL4mrWw0MRTxE+SKlX9ra/dUVXlgsLGnOUZJzpw3qU0mnH446KTjN/F8Pwvp1PgseGod
        Q1G/8X6LrPiHS9NsEvZNL0XxlpPge/W5k1jRrSGb7XrvhnXX1m2kF3JHLp2n2yXyrP8AbEuIYNOuCfKx
        UeLaeOw+M4exWGyzNMLm8K+ZUM4yXN83wmEw0cRTj7TEfV85yrE4OOOxtbDrFYurmDq0K1Olh+ZYrMsM
        ipYnB06uFhjFWrQxsp4eMqDcJOs8PWqLmxDweIoYWEI0pxdbFU1h5Nxoe09tXowqciyII0XozltriUFb
        mN2MCGPau1UDecNoYnOSeThfZxOX4OGByuhKl7HEYmVeSxMq9NQzOlVxdTLaf1d06fscLhKNXD4rnjiM
        Y3N1KkvrHs1GEKjK7Vp6QSioSS50oqNm5KNPmS2soWjfd8ylOCERl1LkpDvVWYScohOXx8rc88HY5BwQ
        pxXhZVDA4nMcLHFzlhMrq4mjRxM1VqNwwtSrJ11LlpYmdTo51KNOtF01Th9Xq1Z+yjpKUo03KPNeMZN8
        m9lFrVbNf3Ze69nujQS9P7pJUtDFaRNbxPFZ2KyMJLiWcm4ka3jkvJN7SbZblnkRcQofLjUL9pwvxHRw
        GJxKx9PD4/A4JVqNPEQynIsbV9pXqUpKEnxBgZTr0+XCzcauKVfGYVpUaFTD0K1eFfjlh1CLnH2nPUm2
        +fmtblj0jpTd7e7R/dT1qS95xK8UUUkDsAiyRKgdZ5pFlJbcB5RLqu0eZn52yWDH+KvOy3Kcsx+Q4zFY
        b6tUzHKYYd1cLmWMr08yxTxFfEKpPAp1MLgXh5U8TSrV6EnOvRxOC9rKccLWlha+05zhNRkrRqONkkmt
        acUlK+0ouE1FrXlv3ZbMEP2YXk7CRWv4oJ1W+sY52jKGRitv5zXIUJuBn8loxnaXDOob1sfhsiqYKrmO
        aVsfjcwr5zhlipYXNMlh7bBywlZ4lUaftcRjo4qc6k6MMd7PGZdKEqnPWqYiM4PFVXCvWw8fs0nP+FXW
        04L+LP8AdPf4I+8/iWkZGdsAZolCHc8SAmQsV3jDoBlQ6YySwjByqjPOD8dXwMY1ZZTg44a9Wtl9GlXd
        epUqP29Cm6kKEakqaeGnJKdWrXw06sFRwkHLDueLoV+qEp8kb6Lkf5ot28dk02NSubmGHyZlWa3txczF
        47KT7GgiuLmCP7I1wkaTNvYrE8hWOVgI396jgsjnjsPPifGYuhh3GMFUo08TiMWsPDAqjh/Yxxdahh50
        MvpxpxnTdaDnh6WFjgakaTrVjCc8QqL+rUIYipz0U41JSjDkdampybjSrNyjG/s1ycsqvIpypwcqkYWi
        gWzjuBdwS3E9xcRS2Ecdw17bQwRwMl5KTAlsba6e5lSKOGdpQ2nzmaCFDbvc/H08VTVfE0fqc71FgsRz
        cuHdOc8VSxiq08JGnXU4uHtcFXxMJUqFOUcRNYSnL2FahDvdLlo0ZuvTlNzrR9nGNRTUIqh7KtOU6NOP
        LVXMqcVOcouFXnhTi6bqRyIEEcoRWjPmFAPnY+VIc7kDko2eyjNelmeAjgsPlGYUcHhcRlld4iGHptVZ
        SrywmJTlTxNOli688FWknRhUw9DE0qtDCujUpVWqsauIwhO8uX+VfkbPh3Q18Qa5YaCdR0PRBfXKWh1X
        xDeJpek6eNrI02o3xVvItVXLMdrOdu0AhiDtKjh4w4l9pSSllOCxmIpUYUav1/E18ty3FWyvLqMPYvE5
        hj5SWHwdKo1VxtenhVCdFqszzc1zL+x8Dicx/s/HZp9Uhz/VcuofWcZWtpyUaH/LyUtrdL83Qz7m1kie
        aJopI2WNJXjVXYLlY5d4aRELxMs8ZWXB3DnJzuf6DiDh/E0MZnWXUcDVw31alRxNSlh6WJq0KPsKGDxU
        nVeJw+GqU8FTWPpwhi3TlzSlJRrYilXp4ir00K/tKdKte+kVzX1lzSqR1XSUfY8k4fYa5SrAq+YpJmU5
        LI8EPmuZfKkMKBvMTaGlCBjk4UnjuPmMtUYYnCTpOv8AWI4mliMPWw+C9tiJ46pGdTA4erNTpuEquNp0
        ITpwk58v1nEU6WInQjh6vVPmesd7a+hKshR2WKMKCc+SqRliXUKIxtJZolYodpOCfpXs0MbUoY3FUMtw
        zqYfGThVqZbhsLg44issQqcaGFk1RnisRgq0nhlPDS/c1ZQjQg/rWKjiaWMYxcLfaT19NSZAkcUzJNKF
        KOqOLYxKWUeTJCsYYbX8qVTkhlIVkZSrmvZy55bluVZzj8Lm2Pp0q2EqU6WIWXLCYWri4yeXZllNKk61
        WaxEsJjsJL6/CvSrxhWeHxOHqRxbxFGHGVSVOjGHPzS1XNy/DGUk77/ElqtY35lqkPuJxeSo1zPsQ2cE
        O21s7aKNv7P0+K1skNvamJFaSSAIZ2LPIX858yO7N5mYfVsfVw9GvnWNxeDxeDoRcKlCnKNd4LKIYHLM
        OsJSqxlCEatD6lhMRODWHpVIV4RnSjVeJVCnKjBezpclSVbEVG/a+1/jVZVJrm6+9y7aQtyL3VEoqsgU
        bW2naHbzcIEeCMyMgk35DZLAYYliuf4a8WjhsbTw1GGHxvs5+zjiXKuo4SFGpl1CdWpQo4mWJjGdTFct
        V4anCbrYyWHw6oRliamGdfdzSmlPRtWLMIBTLxuYVWdQkcy25EiwFlB88uZCWj+YgcnAzzz9BltKpiMA
        sbisumsjwkMXahh8yp4Ol7eOGliV7SGOq1qmL9osLTeJw2F9hWrVfqOFjUwtbMMt5spvlnyUp8kt2+Xn
        06q3TVrX/MSIxG5YQwHZIJYFilugQd8TIh+0qqhWDyMwJyCVAYFVOObAQyytxL7Lh/K6mBwOYUMbl0sH
        jM9w84/vsDWoxqSzuNHA4apThUxE6sJVHHCunGNPF1a+GjWqTqcarpxU8RazXL+75Pes7a+l9PmtUgeO
        FmdrP93Hh2UNKpZYnhUJbGZigkuigY/IpTDny+M08Vl+ClRq4jIYxy+lhIYjET9rj1GdHAVsCqf9nwxm
        IWFo4nNamFp46rVpYegsNiueWGy+nVtQwkphKpZRqy9tPbl8u/5L+bX39bFc4ZvNMgYNJ867v3xjKxYb
        LLt3ESEfeJ+SvDxSoYvEf2tiMyVR1sS54im60p5j9Vl7DlrynyvCVZ4mFepH2UcT9apyw+M+tQpUkq2I
        3j+7XL7Lk5db/wBdyVSqFo2b9zL9nkZWCZwYw0RdhyTh2HHPNezSxVLAVquVTxr/ALGzX6jjK9KNLC1n
        B/U418sqSnhoypxtTxdaFfD0XCpKU5vERpYiMqUISlJ+0j6dv62ESWCOKcNEksk0aJGzC4b7BsnSQzQI
        Jo1ed4o3hC3Akh23L/IZBGV8avisro0sXVcoVMVi68Pq8aVDEyp4DDUq9Zr2dPEVFUqXpKjCnRxFbFQn
        gsQ1WlHGU6fOnTqVHD3uVQkpW096ya5f5ut/c97TorkaPL5YhDScMwhRM5MjrHu8uHbtBKRKhUEd8jgV
        GCxuaSwP9lUMZXf73/YcJh6lZXx2M9lOrOhgoS9nKpWWFp069KmqcpTeH9rUvTjCe0lH2nMo3ko2cu23
        ua+9ra/va6Ei+WNxl8sNEQot2QqS21sgSKw8lEGQRn7zrxXqQjg1DHyzd4WWOwUcNSnlVbD16TqYh0cS
        67dej9VeEWFtzYymvY1KmL+q0m5QnPF4fJJ3fL0IjCCgMfm7sx7YljAdUbIAMgkLREy+Wqjowbkgcjgx
        uVUp4ahicLDFV8RVeEWHwlPBwqVYYapUVOVTETpVp1KE6uJnh54WhGjiHJ4uKqVZzknVuNZwv7WKlCKu
        02ls1Zpfbs7Nx7Jy15bPs4vDl07aBpc09te6Vc2Nz4vvLrwhp+j+JvEOm6BJBbf8JDcajb2Vxb3hutJ0
        3Qr29bR9Vv7GG0hs5rzzLaDUJbuf1MbwVRwmAr4vLc+w+OoyyxZhjJ4f6zD6pltXE5TCjGrQq3ws8ZDF
        5hUni6WB/wB3w+GlUxeLxNWEKOC+bqZxhqX9qYyFOph8bh6tPK8PTzatjcBluJxydsBSwsqtOthXDGYv
        G0cOsyweHxE8ZVqQwfsK1fB08JR57S9QuLW5d41hmJsri3YX2m2Wo23kz6ZNp8tw9tewzRiWC2naSCcI
        Htpds0BjmRZF3yPG1s0xyy/HLE43CYajl2Oqp4avPDtZBltONLF47B0KkXisHkccO54fDYiVXAYzArGZ
        ZmeFxeXZnisLV9rF4WFSEeZunKnXglKjUlQcqqxCqU4OdJ037OdXkp1oxnKGLhJQqRr051YRcll9uhjT
        S4tRvNRQatd3dlaaZvji0rTNOi1K4vobiC6lmuRDaxatJcJJbxLa29gsqySedMlvxZ5OliIT/s6TSw/t
        KtT2GBw2FpVpqjSq4qdBLE1qtWlRqKpSwrmpxoQccQqeGWKrYejm8VTwXO8bKhQwlRYWlSqTxU5znisT
        iJ0qWHlGUFCEJSlh6dKUKspYipXlSqU4KlSq4jNRZH2OQmwAKFjeCM4VQwChny37oD5lUhjkgc1y4PDY
        zHxoYpyoxw+H9tSh9Xr5dhsTzUcNLEYa+FnGFnpJwdOk547EKp7GVbGRnSn3PlpzqU+ac5Xs5ONk7OUG
        nLrOE4yp+z/5dKNvtD0Y7Q2ws7eZGpncAiJEdETIeINzLkDB5C+ldmExNTG4fnWCrLGYyGIw2GWZYmlS
        +q4Ojgq1LCweI+s5fHE1IvExUcJVw1PDrFYHD4eLxNDEzwVCFGz5O2v3afqRqZVBKvLvZVjkG/acbo5Q
        gTJ+X/R8scnlV9a8yjic0pe0xVHGYunisTSw2ExkXifZuSeLo4inhq+HxFVqdCEcthiJVXUpU8LUWAhO
        NBRwsquloSioy3h70f8AEtF+bOp8NN4MI12Hxm/iZbf/AIRvVD4ak8M/2fJnxoEU6CdeTVnVD4aLtcR3
        htSbkLIpjWQB43eYYrGRyzB5Ph3ho4Oni8oq4ieIqYx0q1OvmM6eaSk1OjGlmWGyvE47CYOnh6UsM8Zg
        sPLEYaWFxdbEryMfTzuVTLZ5LLAwqLFwWP8Ar1KvWvlvsq3tVhI0atHlxnt/qzhVqSlSpUvbTlSqyjGn
        LloRLgmGXawhkLBZZFfy4xuMLl1AlAKsQA3HdUOVp5W81hzyyjOqVHFLA5g8TSVavhq08JhVHF1sNN1a
        VKnWjKm5zjhYV51Ju+HoSeIrYahV9Wfsk5RlB+zU1yyso3dnpKEeZJ72m5c1RJys9Y02l2VAGIY+VHxu
        ZCFOWQYX3IOT/drmnjMVSwWGp42ft67oU4qanOjyU5RVfD4dPDONGLkp08amlXknZWp4j20CuW8ko/DH
        9Byq8cYlLKqu1wnmsVfc0ATeANrEEb8Z98V10cPj8FluGzSWIoYSnmlfNsGsRXcKsKtTAPCVasYU40XV
        o1oLMP3FT2UFUlKnOOIpYhVJCes+Xsr/AHNL9S9YtaG8torpYVtmkZ2ec3nlxqYjGWnEG9vIDRh22xSc
        IflYZU/X8L5lwxSz/JcLxBlGCx2RKWJx0qdfEZnRU5Typ4aFLEyw9SVLDUJV8LTx1avSwmInQpVKDjHE
        4eCjPlxKqxoVnS+LlV/8PNH9bFJiU8xUXDfMGeMuEkxIzERqoQuHjSMOvBxCT8zgGvlZ1/qUsXQwuE+p
        18UpU5zoVMVHDVaLxcq9anGjBOGKvCFFVY4inGjT/s+qqjq4hUFLeClKNqk+SaUGn/e5Xp+b1076XJZ5
        0dd8McVpmOJGS2ibEk8UMcFxK0skjmNpf30rKrRxs+QEjUxBKxeZ0ZZZicTl/scoqYiFKbdHLaUMRicX
        CFOhXp/W4TnPBQxVGrjpYnCQq08DiHTrUXhIWwyJhCUXLmlCvUtrGUeZW05ZJWbbU+RK+zd37ykLugS6
        kWzlnlsBNMkEtzbpBcSW5d1gnl0/7XcR2twVZ3aEzSlHaVPNfZ5rPJ6/JjKTouX9h16tShJ1MDha84xq
        U44RYlZXUrxwM8dCnia1XDUqlWhUddS9nisPNKtRa5+Tlr0qcMQ3aThLn11uvaeypcy2s+X3o8kuWF+R
        JK/mLHIXIJPlSjyEi2Jb21vCjiBIVTzXjRyG3Z+XGMElu7H4mOY4XBZl9clCjVxKwmPo08JhnTw2EwWU
        5fh6VfD5XHAYTAUatSEMZLCVli1XqxwzjVlSlSjWx804+zk4eV/y/wAyCQhFAQSLEXcIxiVCyHYFJZef
        NJ4b6142YS+r4fCwwaxFHLqmIx8aFSWCpUHWw7eF5VUr05e1q4uSSp4ilOvU+rxxLpRnONd0qmsLcz7p
        e769P1FbaDGFLyRbSFdo1jLyKpd4tjMvmKpmCbsn7/vV1Ywp/wBl06VbEYjLnSprD4uphKaqTzBYaVSt
        h5U6mJdOvSy/H4uOX18Wq8UsKoVZ0kqzoyceZOUp/wASCbf+HRP80PEssnkW00s8gtoZIYd8rS+Su6eb
        y7b97iOF7ieR3X0eppSqVZ4fIq/tVHAYfMMNSg60KtP2sJY6UaOGlSxFHD08uxWIrTWPqxxEpKhUxuPh
        WqxjPDmcadGkuf7dR3fp/Via01DU9KlaWxur3TZ2s9QsJWtJ5raRrHVbCfS9VszJDOu62u9PvLm3uEfK
        vFOVIywrPEVs4yqpRw1bD18Fy4WUKuFqRbjyzw0aOKqTpyrSp+0qzhSlUk6cJU68MPXpKFahTU4xGFwW
        OpQoYnDU8UqdWhXpQqw50sThq1PEYarFdKlCtShXpP8A5+U4/KoYmgk8uZCu07ZY/NCsqqRGYyVDiGQB
        G2s544z05ivk9XJsbHLs4weJo4ilUqUsdhPrtKFX2dKdTD1MM3Rp1aODxD5MVy1KlOcVKvGs4VKLUJdD
        nGvTqzi4yp1EpwnCnyRmpKMm0+3vRk1/POfYWadnmlaQyPK8wZpJZhJNuV3aUfaY2IPms4BcLlmhQZqM
        3zb2mZ5nK1aU3i6M1iK+YTx+P5FPE1KkHjsIsPhMVGvVqwq1sbDDqdWpTpTpVYUqlapWVOnGMYyk4xUa
        cvelsuZcjb9YycV5snvtQvNR1C+1a/vLi/1HULu51C+vruVpbm7vL2Z5ru5nab5nnmmlmlkYf8tJHP8A
        HWdbERwWPxWY4Lkp1qVSVanVo0MLgqCnOryL2eAwzhhcLT9nL9zhsOrYZKrGiqVBQ9hlhMJRwuDwmBw2
        HpYXDYOnChRp0vhhRhCMKNP/ALhUqcKS/uwiVgw2+YDnaTGRlhgEFUONwBI5IAJ5A7A0niYzoQxdCaqR
        w98HXi00p03h3SpSdOpyKf7mnFR9+nGpJx56TpqXteiNPVUN95W6ysndL5Xb/uqRavbO7s1srmW0ltbT
        VIGvdLnlikWK8slvL/TGvLcyrvmg/tDT7+3L7jiSzlQjKE1055CeHxtHH4Olh6GU49VqmEVKDq0VRdbF
        4enLkr4nHYum+bD1lTp4yusRSTozpSfJRxFXmwuJw+IVWjTxHtMVgp+yxVP/AJ8VZUqWIjCf9+VCvSq/
        4aiKkavKUjVVJU7BsBRSSwVWyP8AaZRj3rlwlPGZxVoZZhaFKvWUvq6hS56Cqe0xKir1owpVXzSxMYQ9
        u1iKVGcKMoqNN06XQ+WnFzltDX+vvLayeSZDIlrdxqk1vtlSbpKhWO4SRWBjk8yNnVuQPs+CrAlW+jxW
        KxGEnm/1meV57Qo1MTl8JYjC4qpUqwxU/b4XGYWvicNRrxqVvYVcRgcR7SjiZ06WNw2Np/V8RSwWK5+W
        E4xUZ+z5pqd/RNW/En0m4uRJNZLqb6ZbapFbadqUz3V3FZS2YubS98vVFtIpJL2wivbCyvXi8q4BlsoH
        ji3xp5fDw/7XE162HxOMjD2saUYYmviVg4P3JuTxeJVGXLSjKnCunUp4mVSrQpYelT9nepTyx9Gl7FV5
        0Fj6+B5q+FiowlVhiFSqUlKg5tRhWqUqtXDRm5wXLiJxlJU5STil1K8uo7S2ub29uLTTLOWx06CW6lnj
        sLJ7291ZrKySRyILBtRv7u5MMSxxm4vLibZ5lxIzY0cdyVsTToYnF4ChOjiKChSarznVg41MNha9Fzkq
        uCpV6WH95y/eRccZ9WqO2Hqa0sLhcNLFVcPhaOHr4+ssRipUaUKbrV1Rp4dV8Q0k6laeHw+Hoxm/aSVD
        D0qbqctOknUjQkxo5jj8qJnJfdGpKq0rLhekjfKqnpuK+tc2BwFSvUwuHxVahgJYPBYrF0/bRq4f23Jh
        q2ZRw9SVL95PE4y8MLhqzqe/Wr4WF6UG5R25uVLpzO33kkMhiKyMqbTCir5kCPu7eYkTcsD5W0ydmQj+
        KvVybOpZNXw+b1oYaOHr4KVGLxOTZXmkMQ5VoUo4ijgcwnSozX/CdUhVzGk+eGJ9vQlBe2lOopUvaRVH
        s+b7rr9TetLnV59Kbw7Y6dbXlquoalryNZeG9ObxAv8AZGjTNfyt4gg099VHh+DS45LubTzqElnGtnJc
        tDvEcr6LBY3JoVMTQjiKmAxOKxmFozjhcTh8VVp5dh4WrVfY1auEjQr08bSqVI0cVmFaGHpzeIlDDTw9
        XF+TVoZZRxkc3xOJnRxMsLhsEufG4z+zubEYmKowhl7rLA/W6mIVKlQxiwyxLc3ShV9nKpTMRB86RFo9
        hEEhnZW2xl9rqssrxYKqzqj7w0ZKn5SGIrpw9CP1vCZNVrYSpho08BiamYYjDTlh8Ise8NP6njsdVVON
        HBYFyWHx08RRnhY5hRk4Xdk/UcnapWk4SfNytxtpyOdOVr68znCTjbXlenUfNOsxYuqxMiRWy/ZbS1WF
        o4rQWwZlg8pS5jhT94cmRizkkszNnjMywMqmOjN1MI6Dq4KjPAYPBV8Hi4ywtWhTlUnhq2EVOE61ClCO
        LpzxSnCtiaqnWlCNDGRRoygvcveTVT3r82kkvtRlO13polzW1NCKXw+mgalGx1GTxF/bGjvpcohsP7Lf
        QW0/W4fEEd2J0aZdTjvG8P8A2MxzGAR/ayR5gjZZxOb5VgsnrYHKvq+ZT+s4jErH4zL6WHzXF4atlzwP
        1aOGq0MbSoRwntcZV5oZ7ilhsTPLcTlmFhWoV8ZR5HHNpZxhpqOHnlMcLivbxk66rPMPbYf+z40nTf1d
        Yd0Prixd1Gq6vsUrxc4SgvU0wMF025nuYksrGZnvrG30tzdLp1s2o2oggv7sPFFfy3kENyZIzdRWyztD
        bvdNbw91V5HjKFSjhMTGOOwVChXjTqRwWUvE4fK8Kqapx9kpRqZniKWJq4jETm8H7bFYKtGE8zzDG04G
        uHljZU5vF06OGrTrV4OVGrUr0ow+sXw8ueVPD2c6Cgp0YwqPCzqypfWKioOvPXtYLG68N6qU8P8AiW71
        6xu01e+8QxalH/wjmneFmhttKiXVNA/4R2SeG9k8Ra3pRXVpdcW3zex2htPNvIp1wprOKOJrYvPKNWWU
        ZnRx86lXFUMRgnicY8Hgv7HzaeIxc3hasKNDOK+Y4nDvDYrG495rl2Np4/K6TprG5TxFKjj8PSqZhhKN
        PFyw+GweHclGtLGweYYvHU6aWJTrp4PCp0aNOlTeDjgMbVbxfM44HPS9l0qOym0PWtYgvm0zU7fUjG39
        lJZPfnV9Kv8ATbC4tNSla/sL7QJ0W4ldbYynUr6yWF44PtV3z06+aYXLcFg8NxFjY/2Iq2OhTeNhh8Dg
        6kJ4vkjhafMoxxNSMcRiY1sLia83zuFHnqe0hTHhYY94qjm2V4KtRlisO8Nf/aZ11hnhsTRrV6cqdJ4a
        vgsavcpxliVSjQw+JlXpyrLDUc+R/KjaMbRFteRUYSYWWR41fc0xMm1EgRSUYAPbvEpA3EehmGYSy3KP
        qDVOeWzw+KxdLDVKcqihj8djsJTrOFfE03j6dOlhcswj+s4WUqU6+ExGGUacsRUnHrjFVKl3OMZc0faq
        MGm0oqTqcmilPnnLRyinCrGd38L3beTwtJ4dS1jsPEcnji41i7H2z+1tJt/C0GhrFoTaTANJbQZby71V
        roeIBPONThhUS6bticpOsvjZLh8fnePo4HJsQlnObY/C0FQnhqdXDyh7WDo4eGIxcpTjVqY2OEcZqFe0
        cJPBc2InmEauGvn9jXxMsVShLLo4eToSjVcMQsSqlN3r0qVCo/q+HwyxNNQp1FUxWJxGHxHtcLHLJUMz
        zpdMksPOgubuwjnGm6dfoIL63vormDU4bK5ghjuNMmuraDUY7C7jlntrmaBrZ7W7t7lI7yMW1d+By6rg
        8Li8DUxVPA4zEYSE6tDFYiNbDTp1K0YVHFQlXq1Z044alNWqUcNThGdalKGJjg6VTko4+GJdOthqNaFG
        OJq4VXpOhOjLDurRq1nTr0qNSVF1qdSFOvRpVY4inOjiKFSph6/tqkVxZWNtZ6fLHq+m38l7btcTadaJ
        qy3ekTi/1OzNnqLXul21pJcmCytr0GxnvIfJ1m1zMLn7XbWPj4JZL9VzP2+OgqVPMYUcBhnCU8VinLAY
        fFTx16a9lRweEniVlld16uFxssZSxVejl/8AZ8MFmOL7ZOspUYxp1JPkm3P3OSmlKP7rXlqc1T4/dUqd
        ovmlGXLF0bdU+0IsjIsecsWMqhVHJIMMbtnAPYDk5Pr1cPYbL1xBhYY3Gxp5bapKUsdHMKFOlhYQlUpu
        U8qoZjjI16kYYihONPBYiCdaE5+7UqVaZWcvYzt8Wifw7XX82n6/iDvFKI1WIIyxsJHDysDK0vyzYIH/
        ACzCr8o/j+bmssxx2UZjQwWGw+TUcFiqGCq0p4uFXHzdfE/2hUqU8ZVjVlHDUlLCxw2DhSjDlqRq/Wq7
        +sV6VLDKnCadWUtouD/5d/yv+XX9PwEdnVRE2QJY4mZQGIZXjWQZDEAjcVfqPud/utGY4nM8FKGXVXWw
        1LGUsFipYeEsypSlTr0ViYVJxqTqJzxsfqua1dJUFNYV4SUMKiklNOdveivcvKEUpX3lKd1FWvrZu9tN
        brXFtoo0RpjqWpyeIGv2ih0tNGhXTRpAiZzqM2vHWlurfVkuI4wLQaXJEI3Z2vjgQt1Ustw2FlioV8Ss
        XhMVgJxwChQrU8ZCpTzCrGt/aeEqOksrqYXL6Ea1GeBxebKUX9VrOjTjOocSr5k81owjgcPDKKdJynia
        mOmsTLFKUVCnDBxwkqMqEoOo/rKzBShUVOKwklOVSlW+wXaW0F/LazW+l3l1dafYam9h5VlcahpcOmz3
        9pFcZEK3Vtb6ppktykbF4lvrfzBmdcaYFYbE5j9RxNehllGvRjQy6vVyzCvlxeEnThRWIu8LDA0605Up
        Y/MKM8ROnQmqldY+D5i44qj7SeDhiKVXH4WFLEV6cKvPKOGxTqRoVmulHEVMNWWHn9p0a/Ym0jw9r2va
        rbaDoelX+s6xesTaaZo+nXmqahcww2rai0ttaWULSzwrZRPcM0ZysdvIx+UGuGvleOyur9RxWIoxlia1
        GXPOM6anhpuljaNSnVxFCm3h8RQxGHr03FzcqcqNOpGNCqoGeOzbKsrwVbM8zx+HyvLsMkquKxVeOGoU
        pVZKjSU6tT3I+0rVIUYKWkp1Irdoykba26NmG5BucbY8ASBxlQVKqGRFwfmypDcissPia+Fx1WrlOJdC
        FSnarWw0lSqQdLGUMZRnGFKpCdOEMZhcNPknNVKMoxr8y9nRqvuiualSjO/LGMLJ87Sk03ZN6JcrTVtJ
        pqUdEPSNCpZWkdzEQqIY0WSVIlZmZncggbs4Az8vtXfSynL6mHxOOwtTE4nETweKVLD4RYXBYeviMJhq
        FWU/reIrV1UpYd1YYqrh6eHVTG0/ZqjLDwqU5YeeecdI/D0JGRUG6OZRK5aGSNcMYyjZEhAYBtzMvGfw
        4rtxOCo4Kh9Ywuawp5pmHtsvzDLMIpqpQjTmqk6sZxqzwtejXlGmoVfaUoYitXnQw2HqUKFHEwlTm009
        kiN1G8JCSw8l9xkmXL7HlcEBsBCEVGC7mJKgBWPynzsZhKLx8cNklSpi6dPB4iVWeOx1KlDF0sPVxOLj
        pVhgalKUsPh8NUpYVzrV8bjHV+rQlOtHA0rhyqn71t+VadZe4tbOy973np7vMrq9zpLa30Ww0fUZtXa+
        bUdQ0GK78GSaFqWmTWK6qPE9vpmo/wDCXWJMt5a2j+H7XXDFboLG6MyaZN5ctlceZVSzDFZfgqVTJ8xl
        g6+DxTU8THD5q6ObYevh8zo5hOksZDAtTqU8fl1P6zhqOKy6eDwuaZLjMNVzSWMxWU+dOticVjPYU8PT
        xGFWIpwzD23tMNUp0ZYZYqFTAckJQxbVb2MatKrWdNKVWosVCrhKeGxHS+CPi/8AEf4faB488N+DPFl9
        4f0L4laOdC8e6daJpws/EOiiy1PS1sb8XFpK6J9h1/Xrb/R2hdWvWfdhBnzMbl+V8T4elmecU6n13K/a
        Y9zwOZ1Mow9GVKrg40pYyhl1Sm8wjWeHxOG/s6rg4YaMq+FxuLVfByxEK7xOW0MVjstxUq2Kw8sHNuhD
        D4/MaNGcqt5SdajhcVh8Pi/ehD2axNKuoUvawi6SqzhPi1udT13VrnVdTu49X1PUf7S1nVLjXNUiin1J
        oI59Uv5L29ur+B5r24SCYxx/aEubmacRWqSTPHG/sYB1KVPC5riMJluMhi8BKhHLalalg6FHLstUcLhc
        JHB5ZiMK8qwtKng6WEwWV4SeDeFy+hRhl+CWDlhVLqxmJklVnVqYlyq1aUXVo0qtfFRq4qapKrKo6Ndu
        Ep1ozr4mrTnhsO3Vr4ydKjTr1oVLmeG5mvbyGws9Liu576e00y1+3zWGmRvIs8dlYz6je3dzJbwoDHGb
        q5upvLjUzTyyMztjl1Khh8oxGMqUYR+sQzD6nCvQxSo0ZUZUK7qUKlSVSNXGxpOpD2NaUKEHTwylOrUq
        1oiw9F0KFDDVcbVx1TCU4UnXrxhCtXlBWq161OhRw+GjVqy5Kk/q+Ho0XKc1SpQhFRHW6HfcXTW6zQR7
        ZbiNVZcJJKiCSF4GASNpmiiY88zDivrMkpLDYvNuKcy4fwmbZNgJUq2ZYL38I5wxeMpwdTLpYGNKhRwd
        fHcmAnyUV9SoZgquFwmJdGFSmqs+aMaSrexc2oxl3dn7v4X+RTkChlaJlUBFdFhEwCSJbxvIY920MVYK
        hfcee3PHy2ZQw1LFQq5TWoUcP7KniaWGwlDHJ4XE0ssw+KxCoyrRjzUsG6ToY2vOpFU61KdTDwqUKVGr
        PWmqigoVZc06enN3Q7KOsj/aI42jTzV3GRnnlxaJIqtsCmYCUuFeVFPlEEnIR5xtWGNp4vFQzChGtQhL
        GKU/rlfE43FTpZfHF3r1sPT9tialTEValR4qu4YeVLF+xjKrWpyxtw5o1KajBzc247pRTcZOPO224wcl
        GLlGFSUXJSULJyjoSWdpI15LZ3jrGNOsbiCO+09bC4vbuQWFvqGn2UFpNdxpHbz3d6YJpJFEtvYNKY4D
        OLYd1TLMbja+eYrCLExp5phquIwsY5VhMv8ArT9rh3ONDBU8XRp0o8+IUIwyajmlbD1XCTwOHwP1vHYC
        cvcqlCcsZVoYOphXL3HUxOIjX56kaWGoUakcNVf1meHmsVWWK+r4WNGniaax2IxKw1PFz2ujTXOjTaos
        bpBbNeS3E86WOm2lylvceG7ZrPSJru9ifWdXt7nX7R5tOsYJZre3lhvTG1u87w1l+CweYZZXVfAYitVo
        TrYrHVKGEpYehiIYlZLBYaE6bjQoUcJjq84TmqNKnGMsJyQjOv7Cl57zKnQzGjlterSlKt7GjCnSlUxN
        Wm5rMainioUqTWFw1VYJuljcVWjh69aNah7lf2bq4KxkdnbY6qMJnaxYbAWfK7m8uRljCxqNhdS24Y+b
        jllSFHFe1WMqQp1lTo1IQjTpwVecvqzlOqn7KdSnRxVSOGqqk4RwkqkeWFSVWHqRlpBTcYuvBSTUXLRX
        S5LSd4N2XOr8zaUnaNjZGsave6Xp+gy3azaZaatrer2yG0tJJ49S16x0iy1e+nuUjN1L9otNB0kgSymE
        fZT5K7vOI9rJ451xDmlOph1TxeJ4hxOJo47MnhqGNxvPUoYqdWWMmufHzjClisVWoOTalJ4ydF1J0b0f
        N/szL8LjsTmdLD+yzDE4PC4Kcuar/u2Cq4qvhaXLP92vZTx2K1j7/v8A7z7Bf8MeFdV8Vapc6XoV3oFv
        Nb211dveeI/FfhTwPp5tkdLd9useMte0mwkuZjKqraLdNNMu8JE6q+3xc4x1Phmtm1bJ/wC2M3yrCYvE
        4OWaZFkub5hjlgsf9YwVDE/UsjoYrEYXC46hB0K0sZCVCNLGSwdaUKsoRl3wkp1sBhqvK6+MmqVJVIp0
        eaMZVl7apKMqWHio0m6das6cI11RhGftp0oTzS1j/ZtmgF0upfbbyS9dtRtRaT2X2ewGl+TbLarJBdxX
        La0stw11OkqSW6JFbm3d737KlRpTyfLo4jOalWpiMWqtfAU8ZgsAq1PD4b/hMxzxUqmJpznUlmGbUIXw
        WJjSjh6sf3UcZTnLjpe3+u4ir+6eBdOlHD2ptVvaqVRYiUqrklUoyprCOlSjQoOi1Uc6mKdaKw2WsTZl
        2oGEYJJMimRQ3ybhsYGXBYcncv8AeVlyD8lSyuvUedrC4NYyjgv3lWbxlOU6VOdSnSVVRpzw/uUqtSlz
        yhTqYe9vaxjCTqUu9TiuTmly+9oraydnaMWk+V7vmTTsmotSkkTzPpph05LaG/iZbecaqJr2C5juLx76
        9kjudPij0y3GlQf2c2mQNE8l67z2U03nrHcR29sqUsohTwkXUx2Iy2pOpiMTl1CrH20HH3asqM3h1RpV
        MRCnhoyqSpSkowrRdFxlhJVMaSxqq4+VSrhqkfa0/qaVH2c4Q9jR92vU9vV9vV+ue1nGp7LDKOHqUMP7
        Kbw8sRXSTyvLtGto5FZkZLlppEZJLwTuzvbqqL5aC2mthjPJLGuzH0MPTwuVYvJqMqkcdSlh8XWqJxw9
        TNqOLdPETwkalXldOWAxOX+/i+T3sXXVVJKliSqSre0xXtfZ83PG3JvycsuX5c3tPnY0tG0TUPEB1g2b
        6PGNB0e/8QX51fxF4e8PPJZWUltbvFpg8QapZHXNSM9zbsmlab9qvpo0mljt2htp3h4aVTG5zisapYKp
        iZ4B1cRiK2GUnKmnH2MauIlzVaNLCLEzp/vFFU1UxNJYmpOpLBxhNfE08FGlOrz2q1qFBKnRrV53r1Y0
        lanQ/ecq5v3lV/usPTU8RiJQw9KrOOfFbl1vcJa/6NAkrC6dhKySXNrahY1B/ezg3QcjbkRJK20+Tkez
        hssrcvFVGll+DxVXLcLCrXeL+tVcVhlicxwGDo/VZ4GrTo1MVP63V+rqpGWGWH+sShH28cI0OpGMsE/3
        9q9V01ZWheNKcbWd5WcabUJRTj7V0YNSc4ydy2uIbCCK4tJln1h21+01C01LRNOu7G30q80u3sYLi3uL
        uW4SbVXW71rLrp1u+myWlld2l09y6Cw82rDEOcqFOcKuY0qmOxOMU6VTDYqFOVF0Z4WrGf7hU6UaM+Z0
        6MH7KdT2taEJujS56lGpiKjoVqDp5dRhl9ShOhja1PEvFYevLEVYVYUIU6lOjGNLD3bxdWlmFP6xh8Rh
        6WHVWeKy2nYj94wlKQqgc54w/mmWQgBpfl6eYCRgjcy4JnE53iK0KU8ZFZmsJl9PCUak41Wuedd1nWqS
        j7F4+rH91g5VMd7ecKaowgqlKOFlDuVOEZSjC/LdSXN72nKrcsnOUoxu5csYpRcbNqLjFS2/EWq6VqPi
        jW9Z8OaHF4X0O/13UdW0Hwub2/16Hw1pNzqVzc6d4fk1TVVa61YafZNFa/bLoeZcG3Esh8xmrjyvG5hT
        WW1swzLDZpmuGjha2LxLwdaVD6xD4/bYTFxxc/Z+1daU8M3mVJqX1X2+LpqTipUlKE4SWklb8U/0Kug6
        dDqut6do93qFhpMeq6jpunPq+pkw6bpKXt5bQyalfPhBDZQIWeTkqsQkfGUXFYKUKeIzLDY/D+3qY2nQ
        jR9lQpLF+0ji8LilLC/X6+Fwc6tamqmEjSzDMcHl86eJhXxOMwkKNDFw5MzxTwGX18dRw1XGvK8LiK7w
        uHjzYjFKhh6tT6vQX/P6ryqNPvK0ftFKL/SDHB5ZaODzHUx2sC3DLhFmM7/LI6hInA3scfeA/e5Hp5ZD
        +3sThcq+o4itQyaOJqQrYTKsFUzSph6DpLGYvG1FKGIcqOHo1a7wmIxmIw2GjSdJTw1JV8W+l/u0qspN
        yqqK92X7pcnN8MfPmupdrx+yS2r2CRXfnw3xujEDp81rd20SWd4t1butzeWkllI19bGxS5i8iK4snEk8
        UwnIgMFzlhK+X0HSq4eOZZfmmHxTr0atCvTrPDVoRqVcLOnhlCnOvOUo08POVKtS9m4OpSdaFSGAo51I
        4+ToOhUoRoe0X1iNaDaq0OSd6dOaqwVGp7T2U1VdLFJRhKDoJzWIoNg86CVLiJ5ontrmOaO4BSG4ilLH
        7M0ALLMZlkiByCSOuFz83oYTBYzB82OjKrQhlGPpVoY908JhMVTqYjm/smpgcDXlSx1etJ4NV70J1vq6
        Sk54aGHq1K1NU5QpU7qrBwlyQhJThy8y9q24txU1pBattSb5pWfLf03RtcvotUu9J0bVtQg0PSv7Z16W
        wtLq5stM0ttRsNMXUtTuIoH/ALM0sa3qVhZG6unjjW7uLaDd5ksatvg6ecZXXdfA4LMsNPFYGtVxNGNS
        eGwGJvWqYlQo0o0MOqODy2WW4rFYpYmToQrZLVqU54b+z/bYeJSw/sbVpvkptRdteV6+95udowSs7yrJ
        Wd7N9rbwXgs4NLV7a9ttKv7rU59S1/S7G3nm0xtV1a4uNOk1CCyjspZNEg0+G3083GoT3l+jLZGSe/g0
        +HxcDmj4ej/aVTG47GOtjMuoYeOVrMMHjcrw9bF0qFenOrCWPm8RiqtGni6mYUsDDCZbgsXz4uNOGX4v
        EV963s5QpK3wxTl7k6qrPaNXlhq017iezlTlK757Rv6XoviD/hH/ABPr9t4JvtY8PxwW2lXHiprPxBPp
        vhG/k1bR7qC9h1fS7uGwh1a4t4TpKx6uNQtni1y4MVr9tFpc22lXB8QYerj8XgMvxdDC4uvWhCcZxq08
        RTwUlzzljKLnGtRg1HnxFGdT32pwxElGHtvPqZxkdDNMDkOIzjBUM5x8aksNl+IxFOhjKkIU6lSq6GEl
        KOIlGFGFSc5QU3CnGc+X3eaObJqgurGGz1O41K6uNMt0sNDlGp/aNO0rSvM129vtPhspLeQwrc63qqX6
        y295awwM+ou0M01959r10s1wVLGV6WcYrllSy3FUVVwNSjiZVMQ8FmLwilWqU8VRrU8Xi6tCpi69OpTn
        DBzxCw1SFb6pyOlgXRxVTF4DCUMPh8bUdfHL6nNYnEYxLBYejVrVqdSDnKhhsLPD+z+r4mtXgsHB4iFP
        CVKVWvdafPbSyrdTQy3MlvZXcZtb+C6jcalBbXsLtPYfaYkkEN4qzW0jwz20rNBMq3EVwkfZ/YuIxyzz
        HZ7j5185xtOniMOpYutRnjMTjsRg6ixs5RyrG4WeFp0MZSxFWnVxGAjUw+Loyo4tVadfDzvD4uhVo0HQ
        pezjTnWoJ+yqUX/s1R0JXhVtPeC5akU6VaFq1GToTpSnSgla3YOgQkqyEAsRw+Dy2ecoO4+np5XD2c43
        h2rRxuBp0p4irhqtGceXH8sIyxPM4Snh8RhJyrR9jTnL2OJxGFdKpSu3U5fZ9lSEaiXN5M29b/sm0uVt
        NJuJLw20c1lfaot5PPp+tyw6hdLa3+kw3OmWF1YaS2lLpmyz1FHuY5ROZShIt7T6PiLMcJhsVjP7KzGv
        WpY+hhMHJU8bPknl9KhhKeEwccTh8wzOnUwNGjh6GIpYXEToYrKFUnlGM+sYrKVmNfysr+vV8NDEY+jD
        CxruFSnhvYRp4jBqdGk54XF1YYnF0a+JhifrUpVsLVWGq0ZUHFVXB4rEZLSxGJVMY86GTCyo7qjISM/a
        FcuPMB2hSox157Hlx2cZPWyTDYXEZbOWd5PUnTo42ji8TDC4nBtXqRxeGnWl+9jNU4YSpl1LATxcXUq4
        upi8ZTeIfoqFSFRtfDay/ArMIyq7UCIAoZi7eYzFm+9tY87Q2OAMZ5r5fFUsHPDUakMOsLRoYaiqtZ4y
        U69TEznOnCpUVCpONKVSpzeyhHD4eH1WhTcqkaqnVNY86UlLZqy9f6RoQXUUMvnXVnZ6gPsl3aJb3DXU
        cSST6c9rZ3oksby2m+3WU0yXkCvI0LTWkYuYbi3MsEvrZ5iqOOWDqY6vQVTCUaeCoLDQh7NYTD0aEMBz
        1eZ1KlVUVOi5uMlU9g5vEV204806NSpCNCnip4RupSnKpD2N3CnVhUnSn7ejXh7HERg8PWtT9r7GrP6v
        Vw+I9liKUNzbw2d7dWdte2epwW1zLbxapZR6gtpqFtbTOqX1pHqlnZ3aWlxGvnRC5tLWcRzp50MUhZB4
        mD/iU8NRhDnnODnOdOFVqjTkqs3Tp1IThOaVO6i+XmSkk22oT0oVatfC0MRPCzwE61KnJ4Wp7Hnot04K
        VOr9XrYqh7ai4+zqfV8TWw/tFP2VWrC3s2siEs0MkhVw2+FFcKIyyYjcpKx2MBu5UcqvPr9FXw2AxFfE
        Yjh3F4zkxlGs6uAwsa6o0cE6lGWGy51ZYitisTTpYanTpV518Ly4apg6dWM8XSqLEVXHm5HzbEc7KGXI
        2iQB2jLzsVjZSymRWU4wjuQfQGuTiCtShWpJUqeEoZjB1p4L2uLq1IRxca9ei61LHuXNXjgKlJUp3pxq
        YKOFxTi61aVRuivdf93X7h20bJ1MsDPCyzJIfN/ekS/Z2hj/AHWPMdAkvzcYtmzzis8Tho08DnOEq5hl
        2Z18BVjjoZhQlWcakVi8Rl9TB0Hi8DTq4iriqTp5rhqWKrU44TBYVygqeLxGMpQFOSqU6kYSk+ZRajva
        zd35aL8BqmSJIl3TYjIePB2ptMojZ4Xd8pueNFJRcckc5wXDF5plmGy2lTxmYUYYapDE4Srf2GFhS+u/
        VnmWC5qkHSqSxuCo0ni6KanLCfV51rYdU6lRUXOo1SjCV918Vuz8r/ikbtgNV0e0g8Qf2W7adqkuv6JY
        areaVaX9jcajDpMVvqdlpkt9aPDBq+n2viXTbgyQkXNjJqGl3sBjnFsR25Bn2Dy+vXj7P22ZzX12ksNj
        cBWz3LcR7LMMNkOJpU6HJmOUU3jI4qccRyww2OxGDp4inTrzy/lfJi8HDF0lQqTlTXtaFRONWtQbeHr0
        8RaU6HvyptUn7ehL9ziqCqYXEfuK1Qo2Caf9l1Z76C8nvvssMejGzu4beO21J9TspXvdQtpLCf8AtPTj
        pEWrQraRNp8ouL21nFy6QtbX3Pg8jnj6OYZtSzGnhK+WYvCyqZdLL1isRj44lYqSw0WsXg6eEhh6ypVp
        4qGExkfZ4SWWyy/2uP8Ar+A6nU5KlKEYVUqyUlKo+e9op2cpe+v4nufZnFOW0UQGOSSFZZB+7kjlCbgp
        GFlcPDasrqZo4otu1kUFZCQc8lverZXm+ZZPhM8xlOr9VzLDY+WFniaVOhTj9RxeLjiMDk6ni6jxtDBU
        4qUZUKNF0sRip4dUqFKL+s5U3CE5xhFSqRk21L4bNOPvf3bySl5XJbm61LUZ4n1C5vb2b7NpunxzX1zJ
        LILbSNPtbHSLJZ5ZSIbC2022srO3T7kcNtEi/KBXj4PKM4rSwuU1KNaGHzOWDhCU5vCudWGDliMPCpOu
        qeHoYW2IoTljMRejhqUKOKc5U4zpzzw9HBYKlP6lSpUaFOriMRKNFWhKpiqzr4qtpb95iMRKpWrdXWnN
        tt6le4tp4meK4Kie2kltnQzWjkPAEjWNCjsJQplUevOe1b5nkubUXUhnrwyzPKcXjMtqU8RmGVyqUpZa
        sNCOAo1YZi6uJdJ5hDDui6eIWFjRpcmJr04YuGH1pVqc481L+HP3vmNOIZHbYyqQWjXeudrM6E79pRxk
        Pydu3swbBrnlVp5JmFXG1aFfBUeV18vdXFUpVI83tMPOvSrU8JHD16VPHU6/tFGOHVOnhpYWeNjjacai
        u0p6R3WvyX/DnVveeBTZ+EN3h3xYuqQXt7N49uh4s0v+zfEemtqif2fa+ENM/wCEPS48Izw6Us9tLcXu
        oeIGmleOZIrYRG1bvlU4e+s5VjszwdeFXMJyxGKhSw8/qjy+lUqYSthqSjmGGqZtGUqco3wuKyCphKSr
        YX67isRiaeMwPNiljvqeLjgalGhj1Rn9Xq4in7WjSrW/dzqUuel7WClbmp+1p+0TdP2kObmXIM67cKgw
        srHDSIQFZVGwBcCQKUK7lUKu3GWyCPCxuKw0KdSnhsPTp0qGMqzlGeKjXlRWJvJU5uFOlTrVKXsXF16M
        I0owlTgoKU3Op2Rh7yvP3raR5NZK/wAalzPli9Hy2lz89+ePs+VuihlnW4eJQ8dvB5s5XrFCZoYPM+gm
        miX/AIHRl+BxGawzSpgaVKrhcLhIVcZGDSnQw8sdgsOpwi2nUlUxFfD0FTim2qzdnGLtFWpSoPDupPkU
        6qjHzk4yaX3KRAN+MZbMTyFkPRc4Ut+OB+dePTnifYUqarOSy3EYurUwkVOnSoqo8PTqOlTgoxiq7jCE
        uWNnyQi3d67WalLmh71173df1Z/IerKpwuGOMAnbwzEYPzKRkYyCR8pUMOVFbUMZg6NSvUoKnU56FWnF
        1Y3j7WpH4r1XFwk4qVWEqUlWpTqx5Gk20Jc0oRvZc0W/e5H7r5lZ+TSk1/KpdjorKG8tXtob0Wen2Piu
        1VbfWNY0cNYx6cde+zSa3Y3C6Xd3FtYW+uaJc28txpkJuPs1pf2UYdZpYpfqcvzajPNMyp18wy3PcRjK
        tei606eGoUcuzGtWpTp1sVTp4evRy+hTr1MJiaOV4zC+z/snGS5cNl39oYerT8WvLDV4KeFhia1fJajc
        cNhcS41atdYWcoYSVN4jDUK1SeFxMKtKGLqfVqddYfETSlQhUhj6v5MOq6nHZyWM1mt9dx28ulDUhpM9
        utzL9nk05daRL8WJiiR4vtscVyFws6JMkiJ8fisbip1sZiFgJ5fQxVksJaX1bCQq1XV9gqTr4hctKVKM
        oU1ia1JVsM3CrVVFSXoZbzVMuwU8TSqUcRLD4eVWGJdGWMp1HT1jipYSdTByrc3OqksNKdCUoXoTlScJ
        Sn07UZLC31O2VNOddYtU0q9+2aPpt/NbW9vqmlatHeaVeX1lcTaJqBu9OtVe8097a5ktJL2xeb7HqN3D
        ce1lzyujHB1MfWjTxvtpYetQeF9pHBxo06CwOY1bKNDHKpKvKCw1alVhUpKtFTp1a1OrDa9TWMfhjr22
        8+n9LqRCSR4orcoskdmCfNgtoU2xzSbna8kEIM2ZVGxppWWOP9yowF2+5hquJr4OGVfU6mMw2Qzp1q2N
        yzLcLHD4OGLr3qRzihWwUZ4uMsZHB08I8zxlDD4PB0sVg4wrRxihQ51CEJOo7XxCvtb4dNF9l+X2tWSp
        l0ME8yR29uiNm2W0JYxzCICZFdTKSudkhJZV3yjjJH0GFpyx+WYjJM/z+jguGOHsJSqt5FhMmrutOhjY
        4GnUxtDBYuhPNq3LPESwEsZiq2JhQliMzwr+oTxOJIf7q8qUFKUmov2j5ZRi2nKSdnb3U0v5m+TXms2a
        h9iaeQ6c901qwdooLwQiS0jkuZGtrYyqiLeP5LQs8ohth5juUi2rvk+Y4mnllTMsSsnzXH5lltXDwqUY
        4jCLLKuDw8sbBww0aCl7GUOWvCpJYCOHwtXEVMQ8JTlTpxqV7wbxVOlH6zTpUam7cFbm/crmdvsx9p7T
        3eapaHL76vyLpPDcHh/UdM8SR+IvE+paIdI0S81fw1pkGnSarDr/AImudT8PWD6IG+320WgyXeiDULy5
        1aVbtVTw2IBbSPdIU7+Gnl+IwuGo4x4us8XVxksxmsxweX4XL8FTwVDGL6pCUaUq2Pz5ZeuHHHB4bHSp
        Rx+FxVfL8Rl2Hr18PyYqnPD1KNXC5dQqV3PDUZcracaalabm9+XDRn7ahBK9Wv7Ok50FN4ilzk0kt1cB
        7q7uXLWttY+ddyyXDxRWVvDbQRZdGla3gghtlWFI2WKKKKNQ8aZPP9ToyzT9/m88tw2IwdHLquJxdWri
        YYWth/q0akaqpYWdWpgqdemoywVHDTq4TCTw3PPF4SEa2K66MFRozhQwlNXlWxFOGGhDli5qriKklCVo
        06kqknVlOMo+3qylKU06lzb119Uu7S28S6pfHVNT8U6lq+oX2oT+KNK1nVrqWG6jinuNa0uG4m1XSr99
        QluJ/tOpmMXwYy2qskTSPyY7i+ONq5nRwks4q5zQxGHq5njsTDE4DA1cBTjLB5bhsNSqZfhsHVlhKcsP
        Tj9QxdbCYF4ehRapXoqj52V08HQqSyfB4VYDA5Hh8NhaOGWW4jCUoKdNTg8Ji6iWExVBUYUqdSlgVKGE
        rwlSruM3GEedinWOe3vJYoL3bPHJNb3Us4ivljljlkimNrNDN5UuQreVLE+CcOvUebicb9Yr4fPsTi44
        rH4qbqYuGY46U8Xj6jqU63tq8sPUoSalKtQVaSq0cRVr08VVhOnBThS9edOXJLDKpOkpqXLOFrwdn73v
        J07LV/vIzht7k5csWpkZDFKsi+QRFugSVmCi2USMAECr5TSBgvDPtjXefutL7EsficK8kx+Hr0f7LzCG
        BjiMpo4/EOdSjlOHw+MlGvKj9WqUMPXxkcdVw2HdarmOHjh5VMXN1KmGx+OiNNKE6M6dSnWptrmne1WP
        tJ+8uZyd07P3Woe++Xm0jSn061SSZZZJora1WaCK7l3zFrO3u5xA87KiOzogYZCo5wSQpIFelwbktKrV
        xvFFfFww2QZTicNSz2phcVXlj8Fgczxjy7FZhhqbp2k5+0qwlQdOvXUMXJQwrhXpVaMYuq6NONGNL21T
        2cnCn/PKMW1H5pMoqeJ3SaNS2NqMJSWxKQVBaNkV/wB35pWTdlZRhWIKD5fCzoT/ALax2DznBYGWLhRn
        /Z9aGYyxEovHV4yoUaiwtTDOtRlSpYnEwxGKlh6tCrXppYrE05YeHRGDX1aFahKU7y5pR+zJUk03bXaT
        hG2vOoar4lYmhX7DBdCS2SSS6uUNmqait3BBALXyLh2mtTbm0n3ywxCK4lm/0B/PSIeV5l5hSqYrK8Nj
        Z5Xg8rp/WK3JQpf2q8RGhdYejhqf9ozxKeBwzjWhTnLGTxC5W8XWk6MVHKhVcK9Wg6NSpCMKbU5+xtdJ
        rk/d+97SKbnV/wCXF6sfYuUvbWnsro6TcQX9pNaz3FtcwzRRXVnHqFqotTbzn7Zp+p20llfWk7qqvb3U
        ckMgTZIhRjXdh54XI8LjcRlmeUsXiMVThh3Cl9cl7LDQhhpYlVY1sOsPPCYivHD0IP2dSNV0ZTdKhGEZ
        1c6+GeOhUwtalOnTqwlBOnWqYerzVE6aVKvQlCvRqWm+WrQkq1J/vKb5ooprHGtxAryDyQ8CyS2zyAKr
        NtZkcwgoxZJGPyR5CqCCysF56eDwGFz7KIY3MqWIy7DYjB06+aZbWrUaFKM61ONV0q88vdXCYiVKjUxq
        lLB1q0HVc6eGrVI1aB0Rqc1GLUKkotOSU/ZprmjB+/GnOUeZa2spKN5rnV7MnSSONTLK7yfMDE6kGPy5
        Xjl3h9wU74kONoLeZnPHL4gy3MMvwVKOZZ1jMfj4TxFOGX4mhOFbBrD4urgMTLHUq9WVTCY76zgqc6tO
        KcfZ4mlL+0FUpV8LOMPLWX7rk8/0ESQKyTnymdSjKgjVVYJyVZlbnOMY2jr19ebBZjTp4rC5xVpYbF4i
        jUw9SWGpYOGHpVo0JKvUo4mNKpTkqVZxjRxCpxqfWaFSpOVWCoOnV05ea8f5tP6+4YwaPzTtk+dVKO0C
        sHVpMM0LtxEcxBQ/ohHeuPFUquD/ALSqQhi68M7pU3hauMy+jUWKp1MTLmrUJzqS+rzdSjCmq+FdapOl
        DF4WpWjTxNSAQblCMf8An1JR/BiI02MfvvKR8eWpfYshwFjkI6hjb8svzAA4wcEVhKufVIKhVxGYQyuj
        UnSnSp1qkMPTxWKg6dKlVU/9nU8dWy+FOpVV5VIYaEGpToUk6lTp8zUbc3K1JWu5RaacYpqScn25Wmr3
        VrmhqcrXFyCt/eapbwCO2tbq8+W9exs0W009p41nuhAyWVrZxrCJJBCsMUIykSPXp59UxFeOWxwmLq5v
        l9CLhQUKtP8AtCFGVZxoRxHsIVKdPG1sPHC0KcpRlJYengcHS5oYalFcmAiqVGm50sPgKlX2latSpNuk
        q1T97iXB+zpuUZYipVc5tfvZ3qy96chkHlRQywzwos/2izkWZzdpeQJHFcxtDEwd7dbWaWeKSUzw+duh
        j8p1j81X6MqwWEwsqkM8xSoYjDYrAT9kp4mhjffpYqGHlGdTCYnAYagq86U8VKtSm5+3w31KnNfWZSfv
        ueGq0qrnR9nONo+x9lfni01b99zaP4P3Vr8/v8hEkUv2dzsk+T5lMbRgBQzCWX5U3MmGwr7R94jPPO2G
        yzNv9WKs5Zfi6qwc418LUw1TCQpQw0MXOFfH1qc1UzHFYSlKpKlh8VGr7GjOs6rxVOnFwr05U/aWe7Vj
        Y0ifTBcXdzqdpNqlwsVpNpentcTLpmoakNe0qa4s/ELwXdveHRbjRP7TgZdLnt7zz5rUxyookNc1ehnX
        EuLqSy3OOXF5pHE/WL1a+ZZliHmeMnONNV6leWFeLhXxWDre2oYPFVMVWoywNTAvF4nEYrBZ4lJYWtQh
        zU3Wg4/Wqc6aqYHS/wBdpUK+CxuHxlSk0lTwuJjSoOc1Wqzrxo/UsXhu0ckhm2yqJDcON8vmSybmmaPz
        xK33v7xXaPmbcCcK3Lmc8tzTMJ5xOni6cMbPNaynLGxxeZYqdZ42tgq2Oq4iadTE1MTOnHMcVShhsPWp
        OUqOEVaTVbqpxnQvRfs17NwXL7OEKUfdp3jRUpSkoON7RfPKLSi5Rvp0OiQeEp7DV18Q6pr9lqUdrCvh
        uPTNB07V7G5v5YJTcHWLy51/Tp9Kt47xbJBJBZ6q0sEk7rGph8qX0cvr5HOCy/HZdUzz6/Sy7DZfiKuN
        /s2GT4mrDCrNc0eHwWTZjXzKth66pYalhpUYzr4T2sY15Y9YOrhvFzGrxDDE5YsnwGAngpVaqzGeLzCt
        h6saXMvZSwtKngMXGv8Au+f2kZYnBRhLli5u6lHJ028u4F1CGzvpLC21K0j03UbaC5v0t9RsWuLW5W3v
        RD/x82f9pWNjctG5VGmtLd9hMeIufhdrE180q4PHYLKcNGmsE6cf7W9jicPi41MHVxaqxjXlRp16kKdW
        q5VcHRqYmvClTwNLA0a9DD+ji8LQrPDyr4Z4ieCrRxOFnOnh+ehiownTdTC3Ub1VQqVYRl70vZzqaq95
        0sbyYowsghZiZIRkOrv5aByCn7je0QBZTt8xxXnzoTxTxOR4GMcbQyOviKtbF5dRqzjOnUxFPCU5PnjS
        rrBVMXPDUsPXxdsTSliOSdOrWqOjDqjLepJtPEyXuzlHmTSck+WOim4Kbb9TTFpdQ2QnEsslp9sktBKk
        Uos7m5tozc3CpcJiO5EaS2+fmJCyxcdx99g8ozXAZBiY0M+nmmS4LO4ZfWo4RV5ZXjalDD47G4mriMRh
        HHCZlh4xo1sRh8XPETxVXDfV50VLD0fZ4Ti9vRqYyVJX9vyOt73x+zquKj8vc/Izl25IEkSB0bJeJWVC
        rCVdseWcAsoBYbTgkZwdrfDYOGDlOMI5hgcLSzLC4qFaWJwVHEfVa2GjSxtGhShHEYjE4WOMzClQpRzC
        ly1ZYWpiKcqdTDVKlKfWlflXmdZ4b8Y61oWk+IdE03T/AA9eWPiK2t4tTk1XwP4R8R6tZQ2L3AhfRPEe
        v6Deat4SXM8jTSaNe6c0+EM+4xoa93gvOs5wr5sswdfNcPlODxtfE0sPgpyp4PDVJ4enWrZh9WfLWyrD
        KhSxKoZrGeFpV6vt4rD1cZXxL5sdhqOIpxpVp+zTqUpRl7X2PvwqRqJc32uZRa9ne1W/s588JShLlVgm
        cutsssiR+UjSxQiQllVkBDIm1Y22EgZJO3LZI45qHDnEOZ4vMsNwplmYZth8G8Kq9fA5TDM7Vo06tCdS
        jiMLRjGjhcZVoVakYwrTp13Ri5VMXUw31hbxrQhCjzVeaUozmlzdJz2tp8FkrbU78kYUotKSusO8jne0
        24kBbdEjZAVZNqsNzBiMLwojI3HPHNj8Pl1StKnSjWWZY3Gwre2o0qeXYSjSxVH2lPEYWhSw9NwlLEVZ
        XwuHo4fB4CngOTD4zHU8VHEUSLlF+8PTT7u4gu5La3vblLC1gvtTeG1ldLS0lubO2trm6aMMI7eS9vrO
        zWaTy0aa/gi375kVvHx2TSwtGNKlLH18TTpYWtiqNWj7Pmo1adCvgasL80/q9ehOjWoYqpQpUorGRjLW
        onWUsXQoSo0auJpYerjJulh41Jxi61WFKpiZ06UZSj7SpHD4eviOSPNJU6FSpy2g2thdKms9K+26lZav
        p1tr2neZ4ZvZ9FS407XLq11u0sNRNrq15NarbadEbbWQ1/Zx6i3nWQsjEI7mee2+ipqnPJ6s8JlioYHi
        H6pg55hmbpV4U8zjUw9XGPC5jKhhMNg41atCq6lSrGsvqdetSq1HGpVq1/OeNp1cbHC4HE4TGTyfFThm
        GHpYxUa2Hp1cLUq0IyoUo1/a4qblhH9VrSwnLSqvFwre2o0qVVb3TtYv7eDxdeWlpaaZ4o8Ta/psM+nW
        2ladp51jTF0XVNasrPQ7JIYdLsLdPE2lNHbx2ltapHdoluP3ckdvyZbln9s5tl+FcpZZSzvOP7PqQwlF
        TjgnXrUpRpQWLq4aniKV3yRw+LxVJxo03VnNR5mZ4XF4DCVq/D+HxjrYzJMsy7ESp1quIxOIWBrvFYTB
        VqmLr8/1ypOeWYqFSs69fFVatOcsROXtKdSpmXAllnuZdoZH80tPaWkC2y+bK05IjtwY7DCBi8agugBT
        7sbV9Dm+W5jVxvEH1DCyxOT4eFfDzzbKsto4nBtYvMo5lSxThgamJwmUVJ4Wl7SvD6xUr4X6rLCT5bYl
        Q76UqUIUUr802m+afJLR8id5e9Jc0Y2V0ua1VPmsm7bZSW1rbW9pq0+rT3t+gnE8RtbuzkjsINLhtNKj
        tHmW7ju49UEzreypL5sKRxRfY3kuvn1SwUcRKlhIZxnWMzieIw+TRjSWG9tH2yw2EzGphYrMKmLWLqe2
        w7wGFq0506+Dlh447FxlOGGmLxlKtia9XHUI5bShh5ctOFqnt0qqxPNX9s70eV4b6vD6tSlTftpzr1/r
        ChQiubKWBpEuY2guYZrgXEMsqiRZIrvyDDNaM/mxzLNHLuQoTzztXcy7Zlw9L6viMTjsNCji6csXiMXR
        xeY4T2sFPMIYNYaOAq4mvj5VcPiaeNqYiPvVXh+XEVIRw9Ktj62lLFQqr2lOXNTqP3Xyc2m+z0l/j+Su
        2k9HT4rkWWsG01GHTYZbOG0ubCXVZFuNcjTWNBk/sw29vtjuljv/ALHqKRXmICNIMsckklqhHXRyujXw
        +PlgKGGyl4WeFwNPB4/OabxGJxVSvl0KtGrL2uEwscFDESliac68cHBYRYx0MRjsLluKxeF5MZ7B4nL6
        VbBfWZqtUlRrfV4v6jV+qYpLFc8rTpc0HPB+0o/vv9r5XGMZSTq2VyqXUEmoRPdadFPE1/Fb3scd7LZP
        tgubS2uJo7nyJTCdiS/Zblo2ZTtYRbW6sNnueuV8zeHr5XhKj+uTrZjDGYxZfjMDh8rr4Ghh8Ti5UqkZ
        YaUMLTksNLF4CpClJYrDUcN/svTiKV6NeGEfsMXLSgnTlaFdT5qbkpuMpRVVQUoKpS9qrxdSLlZ1XuWN
        ultIozC8ojzuRovPaAyKI1UIgWRHUDJ2l2Gey8uZcW4ipw/S4czGhhcR/YuIx9PCqt9dpzwSzKtgqtej
        Sw8eTD4XnxNKqpKdHlhUxM/ZRWIoUK1C4UEqntfb2nKMHO75ublVoSi7R5ly3TlaXOnCfM+bmnNp9jJd
        x3kiLZxwabaw6hdvPeWlrcfY4762sJI7O3u9QhGqXLTX8LG0sw9x5aSzELb21xJH5HD2F+uV6VKvl0KW
        EwfLjcbjKVOpOtQwOXqqq6nTlicNhpxxEaip0MNVqYatisdTwmFwOLw1fGVViZxWMhhamGUqlWdTGzlh
        qXsqNWqlP2FaverUpQqRwlJQoTviK6VFTcKLbqVqcZF3Yz2MfmSW6xQPfX1nDM63BQTaaIjdW4uYh9lu
        Sou7ZmWNmaMvHkKJcy+nxNktLh2OIwX1XA4ClSzTNsBRp4mWZ18zwdLK6mJpVsNicRhaNLKanto4qjLF
        Sw8MVKeLpwko4bAYn2GKeGxVKvUqQhXlUqU6GHqOCVKEVTxCk6MpUXN4qE17GoozqU1ConKUZbRVOSU4
        VAyEL5rbkVUlG/Zne2CWG3OARjHJwBkeNj81qzWGweHq0HGnLG1l9Xw8MHiFPFKnGf1jEUaSxFdU6Tds
        MqlXC0YN0sOoUeatPpo00pRnJJqLu1K9nZN2drO2n2Wmuj6PoH0nS10Szvz4h0C61C8iub68023j8WnX
        tFaz1NdKbTrz7bo0OjzXeoW91/aUUlpfXcCwabie4tLpvss+eSfVc4p4qpmOWLBTy/EwxOJzSdeeKx9b
        DRlS9viadH65UpVp1sRmP1flxkMprVa2VzlzxwlbD43MOCdfE0cZSpUqeIq4aVOlaUvqH1Vyruq1Tly3
        xntMIsM5T9nSdLlzGPsfrL9v9Uwowsz7HkXy41lMbkuhk35ZAQiSN5vKEg5HzHaxHX0sJhMFm2Nq5XXz
        WjWwOAoYv6li6v1vDSxVecZywzlLC4LHV6FaOK5MW8FWVSlUo0cThliqGLrQnW623CMqjj7N1Zr3Fz8s
        bJr3b2hZ76Rpy7wI1Rz5iZKyRrIpVwihsSFpP3kxUr8oz8o3HGAMMa46WEr4ueY4OoquDx+Ep4yKw1aj
        ho/w67njJTrYqrTnh5wjCo3CnCpipuMMJ79So507Urezl3kvyf8AkSG1uD5QSGTE3mvbb08s3CeY0OUL
        LmVQIzxuIXHuMa0uHM+rrAUMty7FV6mMq4mplvNRpxqY91akYRpYVKHtMR9XuqUcNSxNVYKvSxCp8lSc
        7ZwrYde0v8XN/mRsB8gKb5DkFEj8sEn5CG9XBH864sVQdF4PBzwf17MqDVOph8NgqWGhOU4wwjUZ0nCM
        qkKWFp1Y1KccTTr1606kpqrzyraQ1ba+G2hu+FptRh8TeHLjSNKi1/WoNd0eXSvDt7o6eIrbxBqC3tl9
        i0e60CSCZNctbu6SK3ksHjYXMczQ4bzNrEsNRzGnKGJxGKp4yVJUfqcMRicNVxNDF4fC4KdCGPwVbA43
        B0/YzqQeIwVShi6N608PiKNRKpHlxmKoYHB4vGYrHxyrD4OlOtPGy9glhI0lzyxK+tXwt6Ci6v8AtKdD
        3f3nu3M4WUTRFkkkFyQ0axKqSI82UT/XKY0gVo5J2BQ8taAbW37h9hDgrLcVlOBr5ZiMZV4grzqYGGXq
        ksTLE4t1KFGjTWMdPDYaDxsq2MrUowlXqTp5XVlBV6WM56bWJnGpDnhQ9glKUJ639nSjJ83v+/7so0k7
        e7au762IDY3MdnHePbXkdjcXFzaw3ZjmFrNd2cdvLdWkNwyhJZraK8tfMQSMVFxDweSPjKGVvDYHE1J0
        MbDCtxi8S5ezoTxFOL/2eniakYUa3sajrNyjOpKdWnF/uIU5zjosThpYhYSGKpTxNGlTq1KEN6UKt1Rq
        f4KyhPl/wMbbs8UbKhiYTqU2siFjkFeGdcA45yGPTp6ezw9jcdlOAr4fCSw1eWcRnTjTq4bDVanPKLjy
        fWsVQp1aVWnNwrVZ4TEQScY81SpJyVOqlOM5KMto6r1Wn6kJkVn+Yb/Mbe43jc4cKThxwgH9a+fqYzDY
        jMY1MXSWMhi60cRjFHE/vK08RKlVxFSliaik6VSV0qU8Q637xRjNVKcq9KprCMoxt9lfmv8AgXHoq7W8
        xl37ihRWkMqS7py4YN8rx7RHlh32+tdlLCYKVDNK+Z4ynHMJVIUKqU8X9YWMlLGyn7WNWmsFUwyUIvEV
        qtSVVznglhZTpSxsMPCqPmUY7p/loPtkiV4ZpYLiW1jnEl0tvIIZGgEsKOkczQTLBM28KkjROFZlO1jg
        HPCZSqmF/tLD5dill2ExlevjqmHlOnD6vLEYDD+wp1pUa9Oh7OWKoKnVrU3GFbEUm7x5Yt1qk1Ga5+Sc
        o2g3/PdWT20snf3o+6nr0c9rpl/qUGrXFnaNcQaJYJqmqywQNNHZWM+qafo8VxObaMpBarqeradahz5c
        YluVUqWZSOatXwmNljYYrEZVlVeMFVo0ak1Qq5niak6X/CblGF56ccRjMPQjWzB4OnClRp4HA5piKNKF
        HDtrN1I4aODpYirz1MVNUrPT95yymnrbW1N/z6OPvdHTiILIm7am0FsghPNUYXzjI4QLkR+ZIAAqIScg
        FW1yyrTrywWWPGTw1OUP30qcakqNPGXqRw8pRr4z6s8NOMsC8RWl7JYXC1Ks6VKTo8mN3knD2jlpJvT0
        joXtUmhvNQ1O9tLKz0q1nv7ye20zTpdSmsdPiluZGi0/T59Wvr28mtLeJ1jia9vLu5KbfOnlkDuaq5Vi
        8LQxcIZjUzR5NWrUIY6q51a+ZV6c6FCeKdelhsFgZYioksdXdDA5f/H5o4OlQmqdLOnL3Wu7t/X3DLK1
        F3cNJcJerp0EkM2r3dhZLfz2GnS6hb2812baS5toncSXcMSLNc2qSSzxQmVGlBrOMa+PeOzSUKrwcJqW
        PxFClHE1IU54qm5YialKEXWqSrxgk5xjKcpRhJczZjiarw1NU6apTxNbnhh6dat7CFWu6VRxp86jOT91
        TnJKlVcacJ1PZSUGdDdeMNXvvCGk+Cp7Hwp/Y+l3ralZXunfD3wNYeLZZ5n1P9xqnxAsPD8XifXbT/iZ
        zGOz1DWru3VYbBRHiytVtNqeWwqUnVlTePqY6NC0sBhZYmOGhUnWw1OhicNFRw0cTWdKjKlVp1XVdOMZ
        xrSq4itfocpXmp+zVKDkmnPl5nzJytNKreUHzxnTlOnLlct7WfPSrbCOxWya8u5hYXDX0Eunx2iwXn23
        UQIrdrW8uDqFsbIWkrXFxFasjyTWoRktVnuNcLVxMp0cDgcvxWYUsHlmYxeHoYWWDmqcaeOrPEuGDg3j
        KWDc62LeLxKqSw1LC0sJKtChg6LWFN4lyxMcTSpUPfgqFSFRzlKl7GlzqcHCH1eXt/a3pKVb2ijHFe0i
        6/1ehXXy5Zw7DCNh28pIlXDNuZY4wqr5I3kfMcMSEbhyR0Uo4TNc8jj8Zhq2HwlephsRL6phMNGhGM69
        F4/2GGp1cBh54Wkq2IpYWn9cw9/9loValHWlDRR9lTUfa8/vbfJ6/obeu+J/Fnit9FTxF4i1zxJL4e0P
        TvCOgLrerajq82i+G9KmuP7I0DRmv7mcadotnLNKYLG2kSCE3EojTGccSwWZYqrHLMLh6NfM5OGErYSj
        Ck8Tia9bMfaQdKVL20cTWqYinh6M1RcMRUhVpYVRnSg1CozjbXZGEq7QSjOyAkqmMsE3FwrD1+f9KdOh
        Ol9ajgcRiMTg6U401RqKnUrxwzq1KtGFR3nKLkpyqp06VSinTVSrFqVOo1eErJbp/gi1Y2Ml3fWlrE8S
        tdS2sCm6u7LS7YNc7FCT6hqMiW1nEc4aa4YRIMtJ8gaurKsmj/a+EVNVa+FxdGhUq0frGDy2daOMwkMT
        LBUsVj418PQrVop4fA1KkJLG2o1sJh5yj7OWdfFQw+GrVZQlNUYupaNKtWfuWlf2FD99Wsk2qVL95OXK
        oe/YnsNT1ewbTb7T9SvdPl0XUF1DSpbG8uLW40bWQ1rPFqlgbZxJDevLp1oY7kM7t9giAP8Aoq1th1jc
        blGX5o68MPlWDxbwtGGqjluNk44+NfE4bD0KlWtUxvsMVTwmIxMatf2eCjha9W2Dw0znxGAwOKjjMNjc
        DTxUM0oTo4qjOkqsMThantIyw1f7FTD+zruFWhPSKqzl/wAvZlMblJ3YYRGNHWC4TaZIvN8qYBS4mjYA
        YaMBAoQsfMmbOyqTwrl7WEK1LLFhcNio5VmWCdKvjMFHF0cLiqlKnDF08fSjKnyfX8LS+pVaNTD1cRWe
        JzNYjGdF4KFFxlKouWbTqU2pw55Kco3fvQ5nLmlTlrKSVvdpogaPyXcOD5sciKcHIBQ7WJO7ryB0H+Pi
        47CQyjF4yOOjCnnGArwo1WpznGnUpOrTlJyclB3l7KnGVOn7GUZycZR+F7QfQc20AFmjfenTksM78EKr
        fMR1xtfp90kCunHKh7HnrzwuKeLoSahL2ntaC9rVhGdqEo/7U503VrJqonF0lOnUi3FqLakpR5rwfN7t
        rafzc0JPl/w2lzct2o817N3JHJDp8ItLG0e3stlxPayaq8uoyvd3d1Hfail/cyRpdrb3EdkgsIrW28jT
        Yf3clwJ7m548wwNfCxw9DFY/BVPrWAwuMml9dk71sP7SmsR9aw9Co60IVZcv1e9FxnKVF1FKVaeNClOj
        Ux0pV6lRVK0H7Kp9V5cPahTj7Oj9WhGfsqnL9Zl9ZniK31ivX5atPD+ww1Cl93ZsdBuIZf3cgBdfugtt
        Y9cYwpOcVzzp/VfqtHD4/C4W1SNenUhQrQ5KsFDlbq1VKrDduM4xko1FB2SXNHoXK4yhK9mrbxS3W6lo
        13S12fQtpfTfZLmxLW7Q3d3Z3ckstjZS3iyWNvdwxLDqbwPe21n5OpXZkhhuUguJVt5JoTLaxNHzSr1M
        bjf7Rx2ZVvrsaLoRjXqynR9lUhTnJyw7l9VnVw9Kmo4bGSlWrUpUpU8MoUsTiUL2MFWpYhPSnB03yqUY
        2bTfufDf3VqtfkD+fZssUokhka2hIVhNCzWtzGl3E+w8SJJBLEyt/dVfWvq3mONyCcMur4qdOrUwEaNR
        YSvWp1a2U1pQxk6dSnGlUozp43C1cNOm5+1gsNSotxbShLGCp1ueVL4IVE/mlJFZBgqFA2M6yf6gbgiH
        ghwQW+TdwSBz7V4eDpyp1KdKjGjPB4itDFKeIwFCUXQoSUoSpVK8Yxrxk/rFKdGVSnhcTOEVWnyq1Hdy
        1Uu3u/19wEj/AFcRYgYwfKjRm2lyillmZiu12OC3YccVWIrQjWhleTyq1qcKlJ01DLcHQxFZ0sTialGl
        XqUcTiMRSUqNebqxWKrU6k6WEoTp1/7PwmIpKK+0ImSNu5pVB2iMHCgEEEbtzbDvI5Cn071lhnUr0fYx
        xWJzLDxlTjSp8sKNHkqJqacp4icKM4SVKnTqyhVhiKaVSUqdKjyt3ivelooar12/VltdskiqquJITFbp
        DEkazzq7zPKXnhhVZH3Sog3ruCuWz8pz9XhIYfH5vSw+GjmUc2y/F5ZltLKMFOg8dmX1itXWYVp5lhMD
        GCxksSo4bCPFYLEVnQxeH5q1ejlCw9bFqSf92fvL1/pkEjbojuWSPb5UQCvGse0Iwb90sYIc7P4gwBiH
        GXBHk5niZ1srq4mdDEUVgvqeBgqeLoUctnCOExFOVSGAWGp1IVsbRweCrYmdOq5TxKxGLxXtJZhhvY3S
        inNc9lCNnKTV+VJq7itddV00Tb6Fq1msIrZpJtPku75b7TJohLfvFpTafbrqA1HT9Q023gju557mc2Lx
        Tw6lafZ44bmNYp3ulms/GoRjHCYXERoxq0KboSlQhUqOlVUVN2cKdWhiOaTXM5UasKijKSpyU3FmNSOJ
        liKco4+lQwfscQqjdHmrqt7aj7CpDEOso06KpKsp0JUK0a03TquvQVJ0q1SJiI5FEm0bkKpu3KysWByP
        LZCpAiUhnGfLwBknHXga1WOU5hhoYr2EabUKGFblH6zG9SniXJ/Va1L3atLDQksRiKM5SUo0VXm3CG/L
        b2TXSP8AW/f4vd097XTkJI0aJYmmysEk+2WJZ08wm3iSTLRKTIgKXLiNyh+8VAIGD6GFi8vxlKhmtGph
        OH8fjqDzPA0sxk6tZ4PDzlKPLD27pQxGFzHEYbA16uErxp1K+Jh7VqjioQTcJVOSn/Eirv0TSf4tFmB9
        NTTboTW2onWJL6wNjdpe20Wlw6ZDb6iuq213pjWL3F1qM93LpEkFyl7DFbxWl1E0Ny92kll49J4qEoY9
        YipBpToPC/Vl7OspQw81iKWYrF0Z0JYadOtRrYJ5fjIYtYihVp5lQeAqUscnzNcktlr/AF94ul6hfaPd
        2+p6ZdXGl6jpd5Z6jpt5aXE0F9ZXlpPb3NncWdzbjMdxBKI5oZFkXaIw0bBguz6LLMXVymli1RhRwMcv
        xWGxmEo4t/WKlZSxGDaoqhPCSwmKpzpqlioLFOnlsMJ7ZzhipqlTfLjMFhMyweLwWOpwxuDx1Grha1Gr
        CFWjOlXhKnOFanNSVSjUhJ0qkOSqpRm1Km4czWpFoF1caprOl7vD1vPp1y9vPHL4q8O2mmC4fWLfR44d
        N1a81T7HqtnHd6jau1xZ3Nwn2SG41B5hZWs91Hrh1gatfPY47BYbAUMQ60qWGli3hK+DxUnV9hhWse61
        aFPDSrwWLWI9vNRoypVc1wlao61Plq5vSoYPLcwccXVpYqHNH2eVY6eIfssNPGSliqFHCrF0a8oUVyUa
        1CmvrnssFToSxtehhp5tjZxy/a3n1CztBaQrPBBcG8mn1CZbyzgls7KPT7KdRci1u7u9LXZtbd7exuFi
        me4+z28+eS5VXoZphcNi8fQw+U0sU8NCbxSxUcLPBVcQ606tDBynUrYWhSr4mtKrh8G8JiKcsXSwka2L
        jGjDrr4l0VhlQy2eKVZxhWlSjQSoQWGqVVVqfWKlKXI6lChQaw8a9eNSvR9pBYaVavS07y8ufEHiGe+1
        zUbOzutd1yS+1bW7uK5SwW61e8nubzVrm30bT7p4YojceZKmm2P+rhHkWjOQj9+LowySisDLLZU6WW1I
        ShWrV8bjcRjFGnjqyxWIxGY18TCtmNfCSwkMRiarpqtGnGvik68sRiThwuEo5Lk2GweW4SriMHl2Ahh8
        PgocnO6GFo0qVPCw+tVaWslDlpfW8VGXPJ+3xSjzNU9PEV1dTRT6npujRLpep3Iu7uDUI7O4m03TbvVL
        TSSumaZezC+1W9tLfT7driJLUXWo2/2q7tbHzbm2nFcXYuhiqzorC0qeKwH1WssBh/7OwtanSrLHOjjK
        FahSniVVrUYyqRrU8TXledChNQhh8HL1I0HdT96rUlUbU59HyTpc0NU/a/8APrkpRjZv2klLmm2s82g6
        0lzomqu1zpF/5+leINFbVLL9/p15t0/WdFuL21sr+BHuIEubdri1tbhBt3xJLG6ReFi8Fhq2GoVKGW4i
        KzDCTr8k6Dq+2hKtSy//AGerzuOKw1bFfWaCg04qadGM6ihXiuanGjmeXqhmeBi8Pi6Psa2BxSoNwo1q
        HNUwmMWHrYnDuSjVdKuqNfEUXJtQq1KbhUnSimeASukccTNFJAyzWsd2GZx5UqxreCRoGUszh1USIMqh
        woB9KGJxOCweaV6eG/snF4ijUwvLXyvD4/2uKjUwuFxtOi69p5fXpz+sV6WKwrWMg5fV4ezpxkzp9nCr
        7BJwlTp1JSi/aypzTd7pSj8UGnFNPSTgp9UMitpiDIiT4hhF080cc0ka25uVtUu5pVAEEJneFN4G1mkU
        DkmuSngMbhnhcZGGKwNf6qsdHEqnjYRq0J5jWwlHN5YmdlDDwxXsEpU3UoOrhpUuaGMqOCJ1qMbxe9So
        qcffjL3mm1qve+y9xfkMZMeY1P8ACcHLsiIVklcEssh8zA2tt6MCpNeriKmXVcEp5dQqYLBVIz9yUqE6
        05V1RwMaeIx06kK1FYiNDGYuOGqQrLBym3SpOlUpzpuMavtYc3LzQTj7yUlblk42i4yUpc6jZPlt8Skp
        RSdy7uJNXurq/kgjW4vZrm8kj0/SbHT7MT3ck1zKLLT9Lt7azsoftz+VFFDHFDFFPFDEkMUCRrWEy+ln
        WCpLA4HHSqRwU1H6vk1Odac6tDFVHUlLA06ftlLiFPL8PicRKtVhRxtHBUnGeWxjLnwdKOBo4fCUrqjh
        Y06C9viq1eolQjGF54nEyq1azjQUJYiVSq3iKyc6/tJ151B+q3+sXbQabqmsXupxeHLKbQtJhuNXbVrL
        StMg1K6uxpejzrcy20Gk/wBoahqN2sdniCSW+lnT5ppK+ar5esPjuJIUa9WFWcm8VTnWpVZVsTgP7Myu
        jCtiqco0MdVw2AwWCwmHxDjyVsPlWAw8KdHDUMMsNvhp0p4fCzgmqVZutFOLpO9eVSrJOg9ac+ecnUvr
        7Wc3L946hnxwy3M9vCZF33TQxr9quYrdV3yJGq3N1OyxW0e8L+9lYInVztzV4ilicVVwEsfi61d5jRw8
        XCviop4ejCvHDLC4itWqShhYKphqdShTxao0sPRlSlKnGiuedSnTpUq9XS1NybvGc3blltGn+8b10VP3
        2rpaskthZra3IlNx9sb7N9ijiaCK0wJH86WeSUSNt8pEAgjB3O+9nGFB9DKqOTLJ8xwuKnjsPnFZYRZT
        DDzwTwU6cZ4z64q8Z2qxnamnhqFNwpfXVHEVXVU4NZ1JYqVWlVo3+rSTk+aU5S0VNbbSW/vT/eL4FtUC
        3tZZWe2DRrIqyyr9ovLexRPs8U0ksRN3JEDOyQJtADFmCKqlmBF4LLsxhHMMqqwnDF0K1KdsRmdHLYZf
        UpUqlOvha1HMnFLEzVPCyi5RdRTws3Ti1KlOLrYiNOLrKEpwS5bRhUm7vq40veta+r92N05aF+1vtQ0+
        01a3ttQvbax1q1S01eztr5baDVrWK7t7+2s75YlK3tvDqNtY3PkMjFJLRDJ8wWvpcHhMRgMBnOLx2PxF
        fKc3ksRjqeHzbLlLGVXKpRoTw9ephMU/bQq14RxssHRxWIngniViKlHDYiuzlxGFwtevl9aeBoVMRl9R
        V8LVq4WVSWGrunOnKvHm1jL6tUr0fa/DJVXy6Nlew09tW1Gy0vTbW+1O+1C7tbDTtO09GvNQv7m7uY7S
        zsrG1SIy3l7cTOESGPaHeRU2/Nx85Sp8L4vEYTmrYrEL3I0aWGrU7+wpVIR+qwqVKFNOtOl9cbqVHOKr
        QTjh4RqU5GuMxUcuwOIxeLxeHweCw9KriMRiK75aNGjD361WpJ6U6VKmuacvsRvLoVoxIZFtYJIgZpIY
        FMs6RxEM6mN5JpkWOFC7sfMZ0/jLnGQcli8ThpzyfKsdSdLMcZToc1WtBuVFzoYjA0quIqulgqDda9b6
        xGphpwnLGQxlX2M3Ce9RWpyqTi6cIwk1Hkk5LlTjLlpwUnUs3bk5Kl37OCg3JNSXb2LlDYQ3dvCLWzSd
        Lu4t7yZ9QS2j/tGaJ4LWHZbSXxmMMbBjHEFjaWd43koxuIy2dDCyy6piqdGUMNQx31qlSqV3mjq+3xc8
        N7OLrYOlSni4YfDU3XqVauGweIqYmUFUWHpzhlikpfXLe1m5SpclKdGH1bnmsP7snJSreza9tJOPNLlq
        KlThViiOAKE/5Zb2UAyOsg8hg6usgKHHmkKY8OCuJWyM4qsoo0KOBoOE8sliK8JqvUxFPESp4eXtaM4V
        aNTDSlCVarGi8LCjjI1cHGdTHtUqFvrNC5RT6/Dr92g+KVomjUOiNGQ64wV8yEuELAlELoYwfu7euTjO
        fcyvOcRlePy2jSzbDYavlklicLi6cfbUni8Gq0sPVxNOpCNGviKNWhGnSX1bERxdROeIny1MTOeU6arU
        5qSuppQaezjJpNP1V15rTqLPczNbW1gb2eTTrV7i4gtXeQ29td6gIItRmWCJyqTTJZW6tMeZYLaDtGK8
        XM5U4RyrCxzenVyrL6Dp06cKcoVKFbHVqyxUJqk6k6kZYiNevGvWli1jMneHlUWG56GEoulQoqvUxawv
        +34l06VSo0m5UqFvq6badvZxqSUkk3Gq68ftsuWmoJHpt7Yv9m8sz6bqEG7QtIubuW8tFns3tJNXdJLu
        x01rfVL6Z44muIZ5be1kmtvNt4prf0MvzbKsHhHUjSwqlw/WhiMEq2QZfOriFiH9SzShXr4yjjaU8N7e
        q61GWaYbMXHlozw2Gy9y5I81fC1JYrDYqM63t5RxGGnFYqvTwqpyq0pyf1WLhhK1bmpx5a1qVejF1Kca
        ihVqQnkoV2yNs6x7oiQkpRiUUyLseMbioGW5xx68fPYbEYanhs5nVyyt7WWGp1MJLkljJYKup4ByxMFG
        vgZ03yKEcPWl9YjRnOFKVKdap9ap97ptcsKc/ZqnZP3eW/lbW/rf/wAC3HJPkr5zTSQRlZBF5oXdu++S
        GSXaNkbjIV+WAKkEiu6lxBVxfJUzmvmeb5XhsRSxUsFHGKi8Ti24utL2dalXo0L06fsp4h4XFVIxqYen
        JVFU9klOnbmUVyylCUZS5ZScouLVlGMoX97lk/eStFu63WnNp8xs/wC1rfTtQtdFuL+5s9OuLtDcW7T2
        qxXE2lf2mttBBqOpW9rf2jTFVQ7Z42MCeYUHZhsupYrKZZll0K+FwscRQ9h9Yo06lBck8TUjg6laFD6r
        jcVKlOrWjF+ym6GBxEoYecocmC5aWMh9ap4DFYyhiczp0IYivCEo0pqnXXL7f6t7SUqFKrVpVlSk+b4a
        kPayJdITw9Fc21xrv9tXtvFrejDUdE0qaz0y51LQQ08mui38SyW2pxaLrKhLW3tZH0DV4FW6knljAtfs
        115Sy5KpNU8wnHHYmrThXoV1Vq1KUo4d1Z4+Tw/NBx9qpwVKjKpiqXtK8ZKlfklqquJjWoUoUKP1FUak
        pVlV5ajrKpBUYQw3sZc9J0nVc8R7ejyzjCHsK/tPa0chYxiTdDcRvGUT58xoJXAbM6mMeUpiSYhN29jl
        yTg53WCowp46rjMlzTCYzLKmFwS9opUcE8a1JvDYmKwdGWGp4jB4XHVJYWWMw+IxNecqyq+zoV4Tu8pP
        kjye/o+fa3+ei/EGLAlj5xNwyXB86UJGWEksbDbKSZzxGQ5kUBQR1Iq6lbGUKntpVM0niOIalDNObMMW
        8DgcZVoZjmNCpUrxx1d1s0SrqE/7RePwU8LUjmVFqM6dXF4eounu/Z81FWfJDnfzXRab97dxzrKUa4Z7
        dlheC3OZoWlLzJOFaK2EjTy2wFsVMwXy0kaJWdd4rnzmvjZVKOMrPB4uvg3Rw1OMcZQrVYShQqYSjD2c
        a051MLGjlsPbVXywoqWHjz4d4iPtIpOEakqUd5L2n8Pk2aW//b23+RqtNp+t6pYIsOj+E7O5j0PSbxo5
        Nfm0i1mtbCy0u78SX4kk1jUpWu7uC41i+Fmk6rLe3Z0ywhgFrYw5KrgsbTm6uLo4enmVX2delSm4Uo1J
        1Knsp814QVGEp0vZ+1dW0OaUq9bEqMlGJqyweHxOKp4api6mGpVJxw9GVGNau+SUfY0ZYmrQw0a1VSdO
        m8RXoUHOSVatSpuU40rK8W1s544bK1k1EahpVzY60bm/XUtONlHfia0soYr6OCe1vJ5YJZZp7W4lRtOh
        SKeFXnS6nIMbVyqnjcywOGpyzvAYrJ4ZbjquKjCeDxEJ4qtUxOHwDaq4ypXng6cJYuvGvl+Bw850K1L6
        7jsDWolWg54rDVJ4mdLCU6E41cKo0nGrXmsK1XqT9lKcamHjTnThGjiKVKSxVWVWjiHHD1MMaVHAdR06
        GW5sLaCW5ghub3Uzqbafaxy3CB7y7XSLaW/NvErGWT7IrzYjPlJI+2N+3JsRTyrM8DPD08vzCdGM6WIh
        j6uLo0alX63UtOjWwiy3FUI4fDxw+LpL6ypSlQcI1ZcywSnGc8cHXVOnXrKMJOMMN9W9vKCi/cpfW2sN
        7Wq7UaftmqXtKkfaShDmnHNcBWBDRsSEfEaPHHEeR5TLsRdy4zkBl+fh3HNfO41Oli6FeGIwNeriI4er
        yYSniaUMOrU19U9n7DDQU8O2lVnRpSoVZOMqeIrw55R7IScm5uHvcyXMuTlno/e6VP3luaPMlpe8YuyL
        mmyRWtzBc3Fnb30MFzZz3NjfPqEdrqFtBKZZrC4fTLi3nWzmRCjm1ubafDfu5kb5q6cFlzxeW5jh/rNT
        Ka+NWF9riebERruhT+tVp/VebC4zK3To+zji/wDhXw1aEauGpzp0a+HhXoVccTGU4VaUa88K6kJR9vT5
        Oei3FpVY+0jOneMrOPtIune3P7txrEf9MI5PMACIzgQHfcBgxKESRqEjyfMHLR4X72Poa8qNOtTqUp5T
        luYfXsPHD4eMsZhKeDqSrZj7OVSFelbE4PD8uFrSx0sfUnGFbAznHMZxxqw6pqSjCDdSSpXtKXLaSapy
        V/eb5rylbkjCPx8yt7EasrWrgxSgHkvJGgdmJUqRKCrbwQSB8reuOK5aOa47hSrh6uR5jRn7WMqtWthM
        Mqi5pwdNRxdNxcKrnRqTiqUq8qdF+2xdGnFv2lW1GNVpzXup2e3bdJ7vyTT87aHRW8llaeHLhrDXfE9p
        rerNHper6Jb6LFD4e1DQ1uItTEV7rdt4mSfUWGp6bpc6afNoyQtJbRytMr2yJL34TKq9fLsPi8O87w0a
        3OubAZHKtTrV6taCoYOeJ+twqYn22Dk1QU6dX2k7YBwhh6tWvS8aUcTPOKEcTlGVyyvLm8VhMbUxtaeP
        w2NinQjVpYKeXRpUX9Xr4mEsRHM6koxm6aw041ZVKXNRlflMyzlNyLuHDnBRmjAZNquCzts5G445NeLg
        HhP9nrZ/hs2qZX7fC0HVpTp05SpP6tVxOEVWphJ0qTdKdSphoRhiPq9Wph6lb6xFU4z9tpxioU5fvKca
        k/tJwhK7jKKjOm5wc+WpJ8ySpRqPXZ39RTSxe3UGiy3dxpgu5/7Ou9StLSzv7jT4mdLaW+tba7vBYTtG
        skj2yXlwqGZYzJJ5CSN7OaPh+vUhheHsJicFgsfXjjaU8dLKsXiVh8Ng4+3o1a+HwmDxVL2eKjmdanh5
        OjHG0sTlzlQoywNKnU5ME8a8Lh55iqCxvsYxrrD1qleiq3LD2ip1ZwoqvCNlTjV+r0m/ZynaPteSFMPG
        +87irJEn2d8ooJVl2rl3XMezex2EP8o2881xvMMsxf8AaMsVVq06uX5enllWEsJGM6uDnTp4anzVKeE9
        hhY0Y4isqVCk6+IxFFRdVupzrohConSVOfs3UnGDl1ipX1j05unve7a/NoaenG8utSguNKe00e8sLKO8
        t5U1m10TyZdD0x7mS+j1HVNUhCavOunNcLFbT+ZPe3EcFoiyzW8VZYOeKx+ZYTEUFh8pr0KGX4LDrB47
        K8mmqsKP1RVq9fEYinCnWksPH+0cVKrRpyxFf63i5qdWmqvFiHhsLl9Sljo/XcPiK06NWEsJUx3u4utT
        oKE8PRp1E8NTniIxnUqR9lRw0ZVcS1ShXMxwI5kKloWjkwT5ySNHtCq5jaOIB1aQSbVQA7doOdmTpjKU
        MvznCYjCVquTywFfD05V/wC1cHjvZKhSwmHlXwuKy+lCDoSqVKjwrwyxXsaDUIQxMMNOVbuprnoz51ZV
        m3FKLguROHIpRnUdVzjFWcpQabu1KLbjKWzjht5tPur+GSexa5Xz4bK/t7S+ktYXhNytvNLDObbfC7iO
        4a3lh3E5R1SRG8rLcFiMorZDmWMo1qWExkq1SNXD1VRzCnSo11Tr4jC05SpSqQ9i6lLBYuD+qVsRHE4a
        liOfCYujTVWrKqsVRw06cK9KNqbq0pVqftFTl7LnpwqUnKPtOXmh7Wmqkb0va0uf2sOhm1S1/ss6ToNi
        bS0nXS7vWbvWpfDOo6pLrOjR+JWhl0fV38OWOpaBo1xp+qR+do8F7cRTXWnw3F891LbWH9m/W4ZYr23E
        GNyPFSjkvNRwOFq4ytl1HF4XAfVMbjf7Ox9TESoYPH4/F1svp4yGYYVYR4CNeOV/VcfXnTnj+KhGvGnK
        lj6mGnJVG4LDYedGPIoxUOZyr11OWsk53g5rl/d01DlOXMbSyMxliU+YP3jSMHJ+cbAsJdWc7fmcowJw
        vG8EfO4vL8Rm2Z5licXmODhKtia062MxVWTUqs3i1yqGA+uTlUrexm6nJCcKcpRo0q9DDYmjGt306vs+
        Xl9pyJr+Hy33W/PUpxttrKVr20ZfSyebS7m9gERt7a402zuInvdOS6F5e22pT2v2XSzfC9vbI/Y70y3M
        NvIlvIIYriVJLmBJPTaw2LyWrHKcrxlbDtZXUxcWsPKhRzSFLGU8NQpKhiFOrRxNWviqkp14U8XKMHFV
        YwpVaNXleIUcZSwtXn9vKliK0eWjiHS9mqtGL9tX9msNRxF5x5MPOarV4e0q0IzpUa0o0vLNvskIikSR
        BIqguWePfMmTtXCKslq3ys27p6Vyf2XV4ehhsxnPB4uhmmEVejBSnOtXorEZnQder9XpKgo4XF5XZ4ev
        Vp1XGWGnUwtfDU69ej0qfP7n8uv3f8OVQGdQNp5cruCsUZhllADHqQxTjn56+YhHGYyn7KngpxVStOmq
        kaNatF4lTqTWnJPkqwqVIUaVOH7pud4w5lzR2ioxV5T5Fbf9C4qS26LJJbfPzGGkSTakjK2113QbdzKG
        AwxOEPvX2GHwWY8P4Gnjsx4WaxlRywuFq18Fi1SwlerRqyw+Ip4bE4H+ysRPF+zr0IU5yxE4fU6+IoQj
        OjTqU8OeE5OEanO4629NL/iQRwnI3MqALgFkwrFcnL/ux+7yMnkZxjvXh4LJqmISlXnHLW6ajFuFa2Lm
        pKUHOUKNWUqamqtSTgqlR+wSrckFz09Ofli1tb9P1/l87G3HomvNozeMDomtt4aj1QaA/iSbSbm68PjX
        jYte2uiTaw0f2NNX+yRtN9j8wyiGEuF2xsQ6fFeXYjif2lXN3i+IYZVi8fXy/GLCZ9jIYWjGOW5RjMTh
        8fVp1JYOpj8RRwPt62Ejh8qk8JPDvE1/ZYSGSg1TdFbRafxci/e+9v293Raa8z6FC11KSzheN7WymRpE
        k23NnFIY22ycRT+UsiRkmT92rFO5GVGPqeFuPcdwrhcRDG8K5Fn8J1nKNPNsgwuJp0Pb06c1LCYinUwl
        WnTqKlyrDSi6KhTjOlCi+eDdXCUatWnU+1CnyNe05uqe3y3+XUrgzxSRxFFLxyB2TaVkBURgI5MQk+QJ
        x8xGO2cEeM5ZzluOyvAyyuOKxGW4lV6+DqYOrCrSqwhh6SwWMp06GEx8ZYX6tUVTDyxPsqUlX9jBQ5MR
        NwVNxlL+b3f1/Qs2F41pqNtqey3kk0+eG8RLywt9UsppLIJJCl9p2oo9reWJmhjSaG5jljeNnVo3B2NN
        WVDPcwq5hntSvXwUKco4pU6eKhUxdOlg4Uqbq4mlicsxWHli8RSoQxmPw+YUc0UsXHF5dUjjfYU6dUHL
        Dzpew1qKpFrRPr/LKE4T/wCvdSLpVP4dW1KU2VCrxqwcFW2uFVQh+WVdhLqVULuGMbQRgj7w27OWeHxO
        Bwco4yhWpVKlGo8LSpxopTo46i4zqSw8nSnyYinUSoSkvq8JpQmq0cTT5RT9tOpL7Ssp6uXvXn1lCMl/
        4FJz/wCXlpQQsrmQqI42WRvLVrdUABMaBIlXywp3uAQPl6nBPr25pjJZvUwVLLcNXwuPx88Nhq2Aw9Gn
        aU8LRhhcAqPsYUI1a9ZOVWq3hoTnKvLEOUquIqSJSUFUcnaPJO/v8i1TS5pfyxdpSV1dK2uz0rd7G3tJ
        Ptem6heXtw8T6bdLdw2tm1tEurW1xHJYtpksl/LJqY09kuI72BEWyvYCkzXKzWnTldengcRhcbUyCtxA
        sfSnPA0sXT9msTXp4zHQw1SEYxnPF0qlTDQw+JhSrwqzlTxmApVsL7OFelyV44iviorD4uhh8LhoShiq
        fLz4hVn7Jx/fe1j7CmqKq3w31er7WU6NT29L2fs6qWkkDX9pLqdrez6fJfW0t/Z2eoQ6RcXthFIYrqC0
        1K9sr2LT5Wga8ihuZ7S6ihEjs0EuzB7sbis2zfEVPb4XMstqcTVqGIoYadd4LCYqlTw+Iyhc2Ixs3CjR
        wnPjMDhcXicVPA4XA0cxp1a0VTqXKyrxwuJjl9elRxTpSVHE16NXEUaGIdlSrVcNRq0K2JjCbpupQpV6
        FSrpCFWDaZN4g0e40XULi1nsZdLPm3/laXe6pY6nqunW9rqd/pjadrxtfIex1aGTTblZI57SykkURXKW
        0VrdW5k8HOMsxWRYivgsTQngMVgm6f1eriaGYc9J1JKnKNfDOEFLkpr2dfDwqUcZRcJwi4V6dUyyjMcP
        meCw1WGJjjlGnRTxNHD18PhK3tsNh8RTq4P27qLEYWrTqp069HEYqlFxnh5YiriKFdqpaPYPHJJfWlw6
        xWV5AFsL+GxuGvpbS+bTru5F3b3SzQW2oS2LTJFEolgs5ohNbvKs8MwoU824cxWJw9OlhMwwdbBUZOhW
        jUU6SWIxFSNbLMVi6WKxVTEU6NHAYbF5dNYXLlhI4jH4LHYl0aWP66sMVTqwWGrRouMoyblCU26aklWj
        CMalJ+0dF1HTlzNRklLkqcvs5Srp0rRyzkacVsdOjvLlZdXsYytpJe22nQ/Zrc3xnvtS+0XluJLCySa4
        jht3nmthBBNNH3ZpSoZbV4ajmeXYfE4yphKuCqRpZjiMbSw9F4fEzwmLxWJwGYY5Zbi6EIzpKhWWHwlH
        HYLCYWtlVSvmFCnmubxVJ3hGVeUK1ecIunRrfZ/eSu3Q5I0uWnTtUqS5atTn/fTlywgyHTpYNMsdXuWs
        ZLG41O60+G3i1TTG1Tz9Oi0u6vZbvS1vJby1sGg1KHyLu4ggguJPtcNrJNLp98trwcLYjL6OIwMs4wjz
        LKsox2T1Pq8vrFGFalj67df2eYShHKcTFYbKK+HxmBqZisRgY4/A15YeEMXUlU66qbjJ0r83Jyu84WtB
        q96Tn7WDvJaum4PW01dKWao8yVtoRRlpRvaPKoE3Bdx4Pyqn3eeOOM1wUqKzLNsT7CnRw1GpzY2mq+Jw
        9SUMJDDTrzpVPdoUpTp0acZr6pRp1qtSnVWEw6q8uFhcU406V/it+QInKqpQjCZBeTaQWDY+b5u/aro4
        SlCph6dGpgKzp0sPVq0ZV8ZKNeNSftvYy9lFzk1F0qLdGcYynThWw1SUJwxdSeeySJEVWDJsVXz5qu7y
        ZiESTM0ClJHjCyKDgsofIXDL1HfgcFQzSticDGhg8FiKEp4ili6mIr3wqwmFxmJ+pw9lVqUqixVlSpwq
        0YYiWKWGpwcHKu6yUvZyjNc7bfIlTtztzTheF043hze01TVoO6H3V3FdzLJbWUGn7bXTIBBZvqEsdxcW
        ljbWEt7IdRu7qQ3d5LA17MEkjg829m+z28EHk28fkUcXVxU41KU60cdP2FWl+6rzlWre7ShGEo3jUr0b
        us1NQhVp1cRTjLmp0YSyw2GqYelONWvVxc6lTFz9rL2PuKrOdT6unSo06caWH9qsPQnTpuvGlQg8TiMR
        XUq07zX0r6eLTdZGKP7O4xpdlFeKYmvpYlW4W1FyYcX0/mF52My/YvNUi0t/L+6qYqGL4fp8uYUKtLCU
        MOlD+zaVHF0ZuWJqunSwkPaRjTU3Wq1cdPFUKtXD1svlOc61GlQnzRw1OGMlio+255c0XevWlStL2W1G
        T9lCV6a92MUqUvbezf7+repZWV7q15badpltdX+pX93a2VjY2FlLcXN3e30qW1laWkECtJNdTXckESJG
        ruzSAKrEgH4tweNo4idCq3iI1KbqOjl3ssHGnUTjHmk2pQ9pWdGjUk8NJp1eWnB4egqdXrxWLwmAo18Z
        jsTRweEwlKpWrV8ROFOjRpUacqtatUlP3VCjRhUqyblBRUHKUuWMk9XWtFk0VdO8y9sL173TdO1SM6Tq
        Gm6xaW0OqJLPDZXL6deTLpWqptf7Rp10lveQyGQTQxng/ecQ5Vk+U5flWNy3iGrnONjHCxxMqOXQxOTY
        Gti62Y1KOBhiK6Xs68p4SrU+rLD1IY2nUq1YVZxouc/NyzMv7RhjnDDVqEaGIxGFlLFYXEYSvUnhJUqc
        5UliKNNYvBtSj7DGYedXDVYKPspWuZAW4kWZlEqLNLHBI0YIhd0BZVZT8hlwpbnoELfw15EaOeZjQzbE
        wo47D4HOsXhcux0sJSqUMFWxGGjKbo1qU1To4jGOjh6mLpU6uJoucqNTETp+3bnD01KhSlTXLF1KcHNS
        cFNwt7vNFPVSkpez5oe8lNpaNmxLpN9qq3F34d8Oa9JpWmWenQ6jIka6xBFeWeg3F/qV3dajpGk2lvDa
        3TaJ4k1SBZkeSCys5Yzc332Ca8n8CpheK8THFYGtgaeJllEa1GrUyPK6NDAzwGExuJwWCrYrEZW8Vh8Z
        WpwU6FbPHjK39o4v22KU6dKvTo0+OeOy3A/V6GLzDDUcViYOWHhWm/aTVStRw6pUqdT95yqtiKND+V1c
        RSjvOJitcO8cW53k2uzNOzMZiWCtMJW3bChLvhQobdM7N99c+viuIsfmGW5e62KxGPnSxOKq1MfUdV49
        1MVVhVxlOviqlVU8fTjXxeMrYZUZwxSeYY2tjXGFWnJdsKUI1Ks48i5YQUYw+FJOcG1br7kYt9VCC+yM
        ZQiwxI6vmNZGAO0ROC7eTvwQWGItq4JZyoAyRXHjcPTwNHKcBgsbTzKnLA08RiHBxpxwdeVWrVnl88RV
        qTpVcTTw8qOJrLD6LGYtYR03jqDoQKbupVNPdUt05aRi5Sdlq7RTk+iim3oixfWV7pN9d6ZqNtdWGo2U
        1xZ6rYXaXFje2V5aTPHd2F9ZXkaS2l3bXVu0UsUikI8bIpwlctWVTA1lh6eIqqpj8PUljpQxEqSxEJpV
        5YerTxUViYvDV6DjXVeDhWrU6E8P7WhKnOrlg6+Gx+EwuMweIo4nAV6UK2Hq0ZKdOrSqQjUp1qVSH7ud
        GrSnCpScfipzhJ6srx7428tWZSdkuVnhw0qqzRS/KNuRuK8Yf5ztZWwy64CWOyzFRwVHG1qNblweOjKh
        mWGo05YulTq4jKsZGv7SFJVsPTxrpyjWqPGYOrUxWHnKliJyUd7Qa9ol7sfiT2ce0utr226pXTjzRdhi
        fssbRW8dsIE+z3VzHNMWupHluLiNroSvKnmiGIRj7OI4tkCfKH3NJ6McLiqGQ1sdgcNDK8LhKywWa4mG
        NxE44t1Z1MXluFxNKUazhiaiyivNSoUoYJwpYSNSODUatavhTXJUdJ4j2nMvaRh/JFWVo7+7qvi9+9rt
        qyjTYghVCxRBVK5VpmByNpcg7h/yy5wo69QOK+dqVsNiaGGoU6GAy32FJ05VqFTHTvzUVTdbEfWMXiMN
        B1XhZVsRVw8KUaNfMa9SjCEI0aOE6IRt/X9f13Jop2SGZc2376JbbBs4JZWh89pS0Mht2FtKJIY/3q7Z
        Qu5QQrsD24fMHHKqynisrw1X2OFwlD2mBpzxmIy+pisc6/sKtLBSw6x1KrCiq+NzDE4fM1RnToYPE/V4
        1VKHTjKdJy57U5c3uT5H8Mo79ve2727E63IlkaO4dCrPFI8qIwkkMEbhEJ5Kpg4bJySFOODX1NHiPD5r
        i8bl3EdbD1sFjcRgMTicbTw2IdfFvK8FisNhMPiK1KdN0cI41q883zCjhquKnUUswVPMa1OlEx9i6apS
        o+05oqUHz1edWlJSenR+6tfl1HWlreapO9np+ny38qW2oXjQWNpNdTpZ6VbXupajdv5Y877La6Zb3lzO
        7ERxQ28srnbGc/P4nNKGPrYjLaWDy6ph/wB+qUsJhfj9lWxdSE6db91i4U/ZV50/Zqlh6WKl9Wr4rBLG
        YWlWqRXr4fA0PrGMxNPC0qlSjQcqsuSMqmIqwoYelF9atXE1KMKNP/l5VlCn9sqmIwsFCOzSKzBZYj5v
        lPCHRpIjvjctFKrbgw+YGQEBgRWKyiplOOq4WlSxVWeO9s6dLEZa8NiVg6mB+uU61bAxjj8PFYzCYt1a
        D9tiGnh41o+zpThXfXGq5qUrR5VOPtKsKnOudTcHFJ63hOlKFRxvJzc6MbtIvRaFqbaQmui3MekNqp0a
        3v55ba0S6vo7IX17DYpPOr3rWNlNp8t69sk0diuq6cLuSFtQtEn8vKcoxeZTo4fB1pc0cWqNOVepDC0X
        QarfXK1edWrKnTpYaKpTxuJlKVHB0YzdavSpU5xfJ/amCp45ZWq/PmCw31urS5HXdPDqqqeHq1VT93Cw
        xE4144FVVTnjZ4bE/UoSVDEyVYXIligt5PKjt4bieUyLZQPcb7uOCG433u2K4u4Qtohiglfy4GklMKKZ
        pC3bQxWWYqdCtjK88BhpVnRq1ZYGnjqtCGIpfU8TZyxWCeIhRjTp1MFhJ1vZRrTrOLhapUNoYaNOUqsd
        +V0talV6U2p/wp/u4T/e/vakf3lV8sa3vUokLxP+5/eB2dERBuiZWyinJUTM0KbJEGMdWYdSK6MzwGJc
        Mrl/aPtK+NjRwtGcMXgZScIxjXUuX+0KlbB/xsLFOdKkqeMxGZ4Co4YzBYylRcKq5ZLrHVaX1XXRO1td
        beWl7rUvl1h0a+1G4uTNFDpNr5ep30Y1NtNbR4U0IW9vdXJub7Tk0RIFheKEQxW72ibgskAaaeLxFXL8
        RneW5qq1CGJq4Wvhp5lhVil7CE8vnCFGGJVbHxp08XicBUjQwMamHpUp0ZfunVoxJYKOT4iGXPAfUK+K
        pPHOP1OrR9pDGyjjXifaTpRhH668ZHGcym3j/bfW1zqLlHPjluVUkfaUh8sW8axTGGNVkBmCDKlVRl3k
        pgcqDnjnvwmdcRYOh7d1c6oZJLDwyjCvD46OAwiw+Lax/wBVnPEUJYeeFxWHjiK7w8IU8NOo3iq9eUJS
        hiF7Ojfk+1D3n6LT9SvtaNiGUqn7tsK7N8pBCkNGxQuVLDAXPzHkDJHzk4YjLca6dWnJYaaoVpQo4j23
        K5YaTpVKVWhWq4arXjCpBQ9pTdWDrOdSjRcWzogoyUXHpo/c59PTll1trp66lvdYDT7hHt7ttSN1aPbX
        X9pQGzgskt7yO+ju9PawaS4nmupNOkt7hL22SJLS4haGc3AntZxtOrF4fF05qGCw1Gr7fD1q8a2MnOph
        cCqFZ1oRpUoULvFwhT+qYuVdzw1F1lHBy+vYpTjWfL/A5Wl+75feura83a+nL8y1dA6Peavpt5a6Ve3l
        pPeaYZoNVTUbC0vLWd4ZbzSNT8O6m1hqUHmrOIrtLi8tZ4mEsTyIyO3Rl/E+DrYFV6uTUJVsUqdXDSxl
        TNsqq5VUVOpWhLC5dDF5esJKPt3VnDNaFRwrUaVCVKMoYmhWiWGnUlTcMRPDqMlKXJ7L95FJp0pe1p1P
        dbak/ZpVLxVpJcyebK0hYNKQzNsZGZi5MXllYgWBKrtjVEyM/c61pnFXMamJoVc4qRxGKrxw86dWvi54
        urTwcMLGhgaKVGX1ZeywtKnQq+0pyq4aWEhhpQoVI1o1NaPJap7P2lNKVnTduRvX3/ejGfN025LN9bE9
        rbJdERS3dpZIIbmb7Rci5ki3W9vLMkG61t5mEk7xrbpuRYt86+dJDFvljvB5ZDMaWFw0a+EwjqOS9tVl
        KpGi27R/f4anWhQc5uOG+BKHO5zSwsISWdWrKjBuNGpXcmo8tLl5lqn7R80orlpW9q+W87wXs4zqcsZV
        I1A2sShw7BklV2jVG/eRjcyKCNxddu3rEcEgVwYOGDpU8PjPaYetGnW9jUpYhY14aOHdP2uFrrk5cTON
        SpKvenRj9ccaT9ycKzlDdym51ISUoL3JWn7O7tG32I9L82kmv3mqU+dRVW+fGEdpHUHCbNq5ACoD91Rk
        EnttopYmjLEzo1YYXH4rF14xlKWHlRjTpu7jh6VOhGFopLajS9pTVKFPDScalSMiMUpRuuZX2uld62V2
        mlaVnd2SteT5Uza1HWor2w0G0TSdMsH0LTpdPN9aWzxz6xI+savrLX2ph5St5crHrEFgkgUFbbRrMZ5I
        PuVc9wWHy2lSw+UOli44mli6WOxTqYzD+3oUvZ1cHhcBi1LAUMBKDwFbE4fEe3hWxlHFZjUp06uc43D1
        +alRxPta8sTj/rHSFD6vhKf1eHWPt6FKFfE3r/WK/PjquJxNN4n6rSq08DhsFhqGT5214ydmY8clI22k
        ELuX/nqvydO2a46ucWxWX13ChKeAdK6qYbCclPljToxhCf1WtDFYSnToU3GGIhioYerOtKjh66rYieI2
        p0+WEhuUSQYUyKkpO3agEoB2sPl+6PkOV9MntXNiKuEoZjH6nhZZtGjjE/Y1aWmNg5xU4V4wrVZx9rGj
        FvD4eri7p4he3gqcKtV01aEve5Lq1/0LAldVjRbMBxBHlJLQFmjjhcrK2eZN6O2QOQIkf+CvpKec42lD
        A4DC8G06NWeW0Zzw2PytVatehQwOJxUMwnONHDU6mHxNLF1MVPEUcPRUMLhcDja+Jr1cv/tF8/JGMJyn
        ioxjpfmlyX96Lsn30+64ya3+xXNzb3cV5HJbTXdrLb3Vq0E8M8IeNo54HZWiud+0SDorREYr5+phcowO
        PzD68sdXw9Gpm+FisRlfsp0alCi44KtWwjxn+xYutialOeKo/WH9UjSpTSzOU1SNqc3XpUJUHTlR5Yyv
        Cpzt88IT0X8mr5H/AC8q6kcayzSmGGOSSSQlPLUYKlNzSEDb/Cgz948A8VWV4fOs6zmrkmT5ZicbmOYu
        vS+pxo+ynSlQp1cRUh7PnjZYVUak6j5uaMaNVTpt4dTp01RjFOc/Zvv+g4EEb9rKpJQSE7YWEaRKEj+Y
        fNCcg8n/AF3Suuao4rD0sQ6OLpYbEzxGEp4rF1fZYHEQw2DwNPDQw8v3V8XlsZUI4x+3re1o4qnL6vlX
        J7WvCd3FRq88U9vv1I15jbapwSUMm/5WwC2w/L0O0n7x5UV5dGSeV5lUwtDESoxqyoVcRDFe0p1aXs1U
        +ryh7P3kvq9WvT9+SThTf7y3tjT7dvIPkBwPMUkRuil8tjB3Fjg7WPRTg8E8VnN4Ck6UJfWcNH2eHrQp
        V6vtedVE5VXUl7Ogpe1hFVsLUp0qsKWGxNpTm2mmldO26Xu+po2F3aW9410lpDPGltdJDbXskzpHdTWs
        1rb3avA9ufNtbuaK8QSCSHdaL58U8PmQy/VZBnmT4XiSGd5RTnleFyun9YwOGxdaGMxMMdTiqWGmq9XD
        0MPNxx9XD4mq8RhIUaGApYicqOIcIwrceKw9evhHRlVqUak6lG8qXLzOEasJypvmTXLWUfYu3LUvUXsq
        lKryVYZwwqkqxBZ84Ul+DHGxVg0ZIKM5GW7sdn8Zb5qTo4TDOdNpRxNWE406NX265JUYYiMZUa/PVjLC
        PFTw7xGIlJVpOX1SpUisTUn1W52oylOpJJtuXPe/M037rUfeShtCMvd9/wCzezFJtZbjexEb7WYsok2o
        zSqERnb5VEakkFl+VcOSSB9Tl+NxGHqUM+pY2Vb6rXhTqylisPHGyVOX1rAww+HniJSjh4yw9OeIq0ae
        JVKp7GjRx9P2qprGUd6HJ7Rcsnbl6OEov3ut1Jx/7euT6lq+p6nNHNqNzNcSw2Wl6dG7lAUs9D0y30XS
        LbI7Wum2Vvb/APAK8Sea4rBUngsJT+p5dVlPEUcPhKVHB4Z1qH1uOFrSjQoxcq8MRVxFbF4jETlUzCti
        PrFWtUk4ThlgsvwWBpVKWCp8lKVfFYlv/p/jsTVxeKf/AHGrzlX/AO3hlo1l50L30Vw0EdxaNdR212lt
        NPZiQC+WC4kt51hmMZ+V2ilCn5mR1Uq3rZc8lxdGdfMsPUhjMLUyudSpTxMI82D5/Z46qqcnVq1sVVVf
        Cyp0aEouEI1KkqEqdOcIVVjjFGX1acIVeWXsnUp+0hz8kuVOHtKXMr7x9pByScFKMpKSt2dnYX2o6ZZS
        31rolrez2Vrf6xqL3tzp9jG959nk1Wa20zT7u/S0s7TEssFtaX9032eZ7dJJJoLdMs3w+VUcPKtgfa1c
        N/ZbxFalg8TRqYrHvDSqU6SwdDMsThKFHM8Zh8NKosDmuOwuGxNedOeGxGBw2NwGGpui60U+erCfvNUl
        GHLL2docznNS9/8Ae89pezpLl5YKMnTlUnmB1xllLhQjFfLVcGMRCRG29Ez93eQW272b96XXFYnD/V4q
        UHiXgqOGboyw2FoSg6UMFh50JzoU3WhRrTjVUakKjxGLqwlicTKhUxuKqS0tOK5udU5WlyzfL7suV2a5
        k48zekbq138n11jq8j2WsaNAvhbRdN1TTdPlur280FNTvI7/AMLaTdX1rHo+v3mmarrnh3UNcv4riCWL
        Srmwsru6vokvBBp1vELLevk8q2MyzNcNiKuAWU5dUoYfF08VjcvwVKpiaf8AaFadahOccLi8bfA5jTwU
        EqlX29PGUMDCVOtKnifMxFOVGnTjUw+JzOvTx1GpTpQqwpziq9WpgqjrU41MFh8TgMuwuLqVKlCv7Wds
        NRreyxWa0cNM526ubi81CfUL2/Op6hfXdxeX17eSy3s17ey3Uzz3NxdXTSS388rHznmkCOzTAtuOXbPL
        styvKsTl1DKsdlFaphq1SlOgsPQnltOpgcZUw+FwmGw1en7Kvlyw1HD1aFOWHo03Rr08JXw1DDqpUj2Y
        ehRweGpYTB4SOCwuEp06NGjCkqVOjRp0oKFKFOMI06NOk3KFKlTcoJKXK1blVeQrHsjjgKYUq8uN6yHL
        qWjRkCxqNgBAPQmts3xWEwNXD5dlWRSwtVUJ06+McauMjjFzYikq2CpVKcadCE54epTqOjiMQp+yrtVF
        Fzpy1pqbS5q/PZ35O3n+nzJIrZp4zIJIdxaZVD+UJH2qrhY1M+GGZQVBXGMntXqZPwvPiHDyxlLMsCsR
        LF5jBUK7wtPETqUqWFxVF4XDyxuGusXiMVRjhVShTcnQqwwkZzlOjVirWVKXvc1tvd3+fl3FZJxI8ccM
        yiV4AFUJNHvXb5jExxlDJmcDcDuUEqOGNaY3B53h8dmGXZdlWZYalmuIwGHw0KcKWNw31mlRw1OtHDzy
        zB/2fiMX/wAKeD9nXy5UatHB4+phFTnQzGSnUPY/HLlstv5r+fl38ybT7C4vppLG3+wRSQ2d/qs7alqW
        m6LEkGj6VeaxdwLf61NbxTXkttazLa2CO9zf3ZtrKxgub66traf5zE4urluDqZdPAuolWwmLxDhRWExV
        GFSkpyjTx1XB1qlLB1cHi4clp18LW9jh8fKlP2lN4fWEfaP2kfhtb+vuKiBWKbsruVSA5jkYMp8gKwhk
        BgYbF+V/n+RSAVYV24RYXEV8F7eM8DLEUFiIz58JjaksTCp9Qn7KnhquHqYCdL6tPExoYp1a9WFBY2nT
        dLF0eeJrlT9znupK2unuy7RkrSt7OV+Vcs5cslPkvoXcNpBbaOtrLNJcT6fNcasJfssiWt//AGlqMMNr
        bm2v3HkrpcOnyt9pgtrjzrqf5Gg8qR+/G4erldDIcvk06lPAzxWPUceszdGrX+sx+q16dDF0sDhKtDBY
        f6z9QjTjmbq4rFYfFVoSxFPDYLkwdSvWrZhLEU+SFKvGGFf7z36P1bDupP8Ae04O7xSrwfsp1qPsqVH9
        5Gt7WLq25tlBlcnzA0ZhjG6PfODiJy+8hdrYbp2ru4dqcN4SGLzHMcdOvmGHnS+o4SDq4ZYvMmoU8JiZ
        1qtadDDwwmL9viYuu6EMTUlTpVJxw+HxOHNqn1hWa/hxd36akMizwMEaRcx4QEyRrhpC0mwsEYn5yVEj
        DCmYHI4NeRmOEz7I8XSwGIx1NTy2UaMHKvgMRPDzxTq4utRcMJSrSrKg1XqVuX2nsKmJpfWZ0uaje4tV
        Y81HZb+oriMXD+QjRRkt5Pm3UbSRwtIUQTXUSRrcTAsAT5YJLseMbV5p4ZUMw5cJS9lUhRlTgpZngI1K
        VHE2oQjHG4dwhXre1xFsRUpUIU+ajVlXw1ChhcTDCtP92o1Nk9PWzt+FyzZxWsovpZbuCyNtZQy29tL9
        pkn1K4a5srR7TTpYbOeGK8VJnvC949rD5Gn3CrK1w1vb3PXluOyajmzdTBYmhh8Rh8HRjh8HKhKtGpQp
        R9riKFbMITVGdfM8Nz+77D3I1MNRw/1eUadLDEVa1P6vCOGlWoV6kqdWquR08JTVCtUeJr03WpVatLmp
        xoRp0I16ntq9GU6Sw8a9aiajYz2Go32kyrYrdabNeWdybC7ttUs3ntbl4XW01CxvLuzu4G27Uns7meGV
        QsiSOrq7PMqFbE5hiMnoZPhMizLA4XH+3oRo4ytV+tQxdRwwdWeInjPqmIg5wye0JUqEKllip0+etiWY
        HFUcTg8PjaTqexxVHD1IqtRnhqsfaU/aWq0MRRoYulU967p4inTqU3elOnGUFGMEN9faYrtZ3s1s1xZz
        2s4tp54Xa0u7eW0vrSQ7lX7PdWcs8cikkMlyy9+POnmuccPZZXweX5tCGGzvL6UcRgadbFOcIRqV74XE
        U+WGEnWxFFLMJzcq7TxEVhqmHqSr4SF1MLhcYoKtRjW9lOFWnGXStTalSnH+9Tqcso+aII4nkjcpHFL5
        SCWRUiYFFX5JF2rGUj6wZGSQBH6moy3KcfnGXYueVYChmP8AY+EpYzGQhQr1KlChStCop08PQoYSCVOr
        gHi60YudNqi44qF66l0Tq06NSMZxlD3qkacfsJycZ3X+KftJLzcxodWVERkQPjLCJAY1Gc5niQSjA+bC
        HOVHoa5JYqhi8Lg8tweJw2Xyxc4xn/wm0lUw1ON3VnXx+Gw7xlenh4ydWtNxrylUoVIfE41K75Zwm3NJ
        zcZcq5nFy5ouHLFbScua3K9LXl9lGnd3V9rF3fatf3N7f6rdXc2oahqFzNcXl7eXt3LLNe6hf3s8rSS3
        FxcyLNJIyjdLcSvn95z9Fg8BUzfD4nMcuw1X+1stxFGS+oYbG1V7GmpUamKr4iVetLDxjVeDbvha+Hp4
        vGqjT+pwrUadTiw1DC5ZRwmBwdGjh8Dg6UKNKnQiqUMPGEYQoYeNKPuKFKlTdOEt1Tp04bJmf5ibTF5f
        73dlpFRVLMXmVskglgZCgLkYAznHUeR9fw7oyytZWsxzTndSviqWFw8alTmeOp1a8sTJYuc1Vp1MutVh
        LD4SHsKzp4VupWxNXrUJKftXb2STvrbS3RXXM/7l1zbeT3bGz0v7TBY6/d3+lRJqtnFqF1pOn6fr1xDp
        BaZL+7sra51mwgu763VY/Itn1C2iuSTuu7Z4UNfT5xl+NhkOY8PYvAUMBxhg3XxWFnUqYSeDzGP9m1Fl
        lCeNhGVDA4etiKlChjMxw8sXGpQqVcQsDicblmGy/E8cKtT22HnTg54H2U0uaPs5+054WfstNOXm1tHk
        0WvNcw0WYRukTlkgDzkRpubBCRyb5IS2E3Js3Z2guzDYHd6+dw1DNvqeMwGAzD6/lmUxx2PnDBUVOpVw
        1Wl9SxGIj7JVarwnJCNOLqSdLCSrLFQp4ejicTizrcoRqQlKlGEm4qDmk4c6aklJS91qyfuy0l8O7Ru+
        Itau/EGu3viGex0zTbvUZluJbbQdD0bwro9rcRpGrHTtC8NWFjpmkWgVWcQ2dnDGnmE5znf7OYeywea4
        XN+HMmxXDkKVGnUwdFY3F1/7Ox+Dp4SpicXHEY2WOxkqEKqxWLoyr4pUcDTjTp08VKFFUpKdSvXhyYh0
        /awgqSVOhSpXj7OEbSo0f3fM+RKtL+LiW5V8R+8mV01OG10y70aTTtNvUub7SbxtVeGRdYsxp0erRtZa
        ddHAis7ptZEt1GYnE8ul2ku79zg54/G5Zk9WhgMbg3xPl2GwDwOI9jWjglGtVxdLHPF4Wvi8tnisPjsH
        WxDwlWUsLUy/GYeriYTwuLrUMJiaHFLBSrY7D5nHFV8I8PRxVP6mnbD1frVTCz+sVoda1L6p7LCv/l1Q
        rV4fbKCFkKx26+eZI03r5qsAWhdZY8qkaIOZNzHGBk7h1rfB1KuFr4LKeF6M8zePw0eflxsKih7bBYmh
        j4JQWCweDouNbMZ1HWdatgadCp7LHqNKWLr9UknH2laDVOMoLmUlGXN7SHIo6NuXPytRhGUpbcrjzI2L
        GHTYNKu7q+srm8kvTLY6C1h4k0i3m0/ULC40q41OfWdBawnvbjTLjR72W3tWL6dFJdytLFdXY0u+sq5s
        pqxWNyyhhsLWqYSnVw7qYRYuH1iphquCx1DH4fDv/ZHlk69evluIw2Lr0849nhsNWwNHCYipj4YzK8Pr
        CnisVQTUZ06VOqpPDV+SCr1eShOFeUJ0q8oww+JdfDUKir0n9Xq4h0YTw9PGX4b/AE3QYbnTBc6nrenX
        cumanLa6drVzpOjT6taaDrsFib+3n0dZrltOvdfktWaA258gaxa291jU4by39HPf7O8PcdgK3AebVMXS
        pTw+IxVfFVPaVMXjqVOtRxEsFiMtrZTm2BwEMvr43L6uGpShWxftMPice1LB/UKvK6EcywlbF1MuWX55
        SqPDUMVOjQrujlTrU1mNL2UFW9pVzH6vgcTh6yxcIYarhoTxOXY1xjQw3GbSSW8sMJMOoDAcs2SWIGS4
        K5IyijZhAwO4fBexnUq1PZ4N4nC5l/tGGj7ajF3dZycbU5XThGCUqdKFF04U1L2apVVKXs8qjHkvKXsp
        OLe0I7ciimk5uVPlcqjcpNp8zTfvIoaZlCIQyruKh+ojjUs/+yGUMc/7HvUQo4nOsRQw2Cw0qWJqUm1T
        hVTblhqUZTrqVXldOPslUxdWpKUMPF05+y+pxcacKvyJfcLu3DG4ZRVRZAu9vKWFI8iTB5UKcDHJxVYr
        EyxjjSVSMquDpqjCrGnKrVq4SlhVhcNTpzcZT5qVCKp4WjV5XRlU5Y+wp0VHCpJJSfdWLpmtADi3LhUt
        lVZp3ZhKkKGeWJ0ILxyvvUKYwEVlG4ZwfsaGd8O4bB1ubJqGcyofVaOHhisRjKPspUKWFlXxNKVJwqVo
        5jFYqlTpY3BxeCwjoUJVajhWhR5qdOvzRalyR5tHtrZtLZ/qTLPpht43W3mkuhE8ZtzGDBlYgsTxyPfH
        CL5pkJ8v71uoyM5r26HEfhxWy7L63+pmIzLP6GAjRqZdPC1Xls8VLD4nDupGp/bmIrrDUqcKOKqwpYGj
        XxE8vhhpTwrxWIxNHnjTxqnO+ItDn0fbR/8ATqO6uvje+3VVYim5yEA8nfIsu1g5QTK0fnQ4dSv7uXCE
        /NvB3HHHzGWPCcuKq0MPJSyqjWxlDHzoVZ4jE4eOPwn1WlmWVTnnGW4rkp4evVeBxdaOHxVbMJUsRmGL
        wlHCpdVSNlG9Tmat7v8AL/w5AVU7FWIAkptVFUyYVUR02BvLSIgliSv8IcggkHxsVQo4p4TB4bKqSxVf
        6vOgqGHlPGVUsJQwrofV6WLqQr4evVr060pSoxr4jljX5IKsk7jJRhKTvZRbbTa5VZ3bUbSkv7sfed9O
        5uX8Phyy1aUabdaxqmjfZ7f7HPqelWGgapdCW3t45pLrToNT1mLS1Ej3SqEu7pnS1ikJi88x2/pZXTyv
        LMRh8y4tyR4arXypOll+DqYCcaqxVWhhcNilLHYLFU8BVr5ZiKmaQqV8vlilioUcXhK9HD47CYzD+bg5
        ZzicFQWNw+Fw2Y+1l9Zp4fGVcdhqcFflVPE1sHl9Ss5w9jOT+qUo05OdL95ye1qU9NGoRre2dnYNeSal
        pl0bmE6ZbX93Dp1kbfxBNf2dxLaXEmmNBb6Ss1xeWfkSfYor2KWUWdxdK/nYPDYnJq2GoYrLcXUq5hSr
        4tUXCVDmw1eisZhsxjUc60ZurQjGeM/cc1TAQjH61yYiFXCb41YSawuKxWIhhv7Pr0/ZOOKq4WnUxFdS
        wVOjWUKtKniY1frUo0cNiPaU5Yz6rVp05YqjhpRhuHiEz+RDLJAi5kkuIm85Lia3jSaKXHmK0cdy7Krb
        kL7d+xCzKvt5vmGGrY7HzweQY7F4DDe2liMZjMPTxGYwxuPwdHDSw2a4mpzqawuNqxj7eNDByqVamJqq
        lh1jGqetCMuRynandpQpwm50+SLqKNSHNTpzTnT9k6itK0rXduUrvEPLlZy4AMccRlKiZiQHjUxs2Ej8
        pwwfH8OP4ufNx2U05ZfmuLxNTMJTpvAYTA1sVRjRzCu44OnOlDEYGWKdbD4KrlFeNfDY2ph/YSpYDDUc
        POMcRU9ltTqSU4Rjunf5WFe1MSxy7WMckMckE3lTxRyO24iINIrGV4riOaIFBtyM84APLWyKeGw+GzKU
        KscBWwkKmHzCUcbhMJ9blRxM6+FlVxFJ0q9XB1sNisBCFKUKdTE0sQ6WIqTpRCFZT9tCPx319Fp/kSkW
        7yZhSWFAkbKhnSXa/wBnV5CjmPLoWVyPmAA2Bjtyz+tDD5JjMW8bh6FTK6GH5ayw8c1puGGTwinWp4ar
        WpLESpVYwq0qM5TrVMEoYSOY4ypKdSvPOLnSpzi/htd+l0PWxijsL6ee8s4Li1vLOxXSJ/tw1OaO9t9R
        uZb+3Mdp9jay097G2guhcXUdxv1e2MFvLGLie2+ZrYWvk2IxOW5tk9alCjTr4fHP22GpTy7ET9lN4SOD
        q4ujjVifZwxH1qrHD4ujgqdGVHG1cFj55fTxesW5yoqj/Dioydu6nFae7LXX3dtbav4XA/2dbeOLZN9r
        juXeeV5Y2gktWS0NlElqsCtBcxv9t8xjLIGWWMeXB5X7/arSo0KM8JiatXEYv29OpJ3cYvL1hqH1Snhu
        RV4RxfsHVdVYjmpRcaVOMo+yrJzBV3Uc/wDmGVO0f+v3PL2/Xb+Hb3I683v1PsAsfKCtLhoGhgKyRSpI
        EZwHKyMnMR8pZDtb5eOe1fQf6iTy2NDH5nJV8lxmCwFelisvx9HFww2Jxi53QxcqE3PC1nQoZhGlh8V7
        H99QnUWIlQpy9pKxUeR0qXx/a/wdfx5QijhjhkkeRd6TtCiAE5VYpGd/OhdQG5iA56uMhlypyyrL8nwG
        T5hmeMx2GeaUM2qZXh6EKlTGRjRp4HGvE46OLwWJoUqk8NWqYOeHnDE1qeYVtYU62Co4inK6jn7elCH8
        ONPm/wC3k0vyZOLmG3sLmzbTrWS5mubSZdRmN2byyhgiv4b2xtIDeLZtb3rXVrcTST2T3Czabb/Z5reE
        zxz/AD1ekso9lWpwnhJvBYnDzwOKw+DxOHnTxUIUa2Kw/wBao4qrSxMPqqngsVh6+BjSq42vejW9ng6+
        DIp1asZTxMrR5fdg7OL5o2la650tpU7rnT5L6lm1On2F7bXQtRqltZjTbi50/VoLy0gvppIYJNQ05/7M
        1L7UuneY9zEs9rd2s80ISSE2csyLH72Q4bA4LDVsXjMAsNPK4r2mGl9bk8XHG1q/sZUpSp4p4apUy3EU
        OStLDt0pqhVw2Kcp0a01mdJV6Tw2BxmKj7bDuNPFUlRp1MNVdOH1ivSpYiWKoKVLFKcqM6ynSqP97VwU
        IVZYVUdRt7e31C+trW7sr+G2urlINSsPty2N/FDK6JcWiarBb3TWcyossP2i2t5ikhM0aPlF+bx6w+Ix
        mLjhaGEy+qqmJxypyqOpTptynGGEhXqYjEquqVajOVGU8ViJ4mnKlOtiKtWlGrWMHXrVcJhq9ejiMNVq
        UqalQxPsva0JpOcqVT6tKphfbU3U9nV9hVrUL017CrKPPKbLbc0iqWCjyjEdtvGMZjaJc/MojVpFRTIW
        AXdmvoOGniswx0KMK+Hov6hiMJL2WW4V2hUy/wCrYdVqsqlDC4ejXrRwWFxGZYith6WFlXqY6o6uJxWO
        WIqraChNxlJxkmlGVpXjd3tvKyTbhvKKaWtjX1fR4NInj024k1W0120W6tvE+l6zo39iPouu2Wq6lZza
        VasmrSTXsUdnDZSyyXNtpsqXd1e2ptnSxS8vVHIIVMVm2DzDM6WWyp43mw0sPRq1PrODp4XD0o15Vaka
        MaE/rv1/DSw2Hq4ylVpYTDYueK+sVauDwXNhsZhsZgsFjctxKxuDxNGnUp16dfnpzhVUqtCcJRjPnjWw
        8qdWM0rcskk+VxvlxIJN8QXdKGCpEkW+W7mLFQFZVLfOSAcjGK6csoYXG0q+X04xhiubD06OFpYONXGZ
        xjJucaGHofV6H1qM3N06UsNSdGGKpwqVXCWMp0qeJ2lzwld7WsaekXUml3CSPCLiwnCwahH9mCrcWAMM
        15aQXLw+bZTNCJ7Z5reSGUxySx+Ysc0gb6nhL+0MixuBxOIoVMVwpi5KObV8Bl0qtKeDqYWFbMMM6tfC
        06ca2Fy+tmGDxUqMqcvYSrzpVY4eqsU+HG0qWKw04U63sMVTU6lCbkkoYhU5xoVHTm/ZVnSqyjWhTrxq
        UlUpwqezdSnBxn8R2NhYa7f2enav/bWj208sWk6yLaOJb3SQZF066SwluJzZNJaeX5lp50pgl8yFyGgI
        JxVlqhxFhY4zOaOYZd/Z+GoYfFYSMc3y7BYaOXzoU8BlP1ypKnmGDwGMjisvpVMFjI8uNpe1pqjiPZYa
        jlkuJxWJyvC1sZgv7Lx8oxWKwXtXWeHxS5niITqtQ9tZygqWI9lGOIo8leDtU1paVcGxvYL2Fbe4lsLl
        JbaK7stOvbQTW9x50f2rT9Tgms7+AlMtZToyTD5GDAlW8/IMDlmLqY+niYTzvBQw2NyrC+z5cveGlVjj
        I0avtl7T265PZ1cNgMFisLiquKcpYHHw9i6NfpxlGeLw1XDv2n75ez/cyrUq37z93+6r4aUcRh6nve7i
        KL9pR+NWs5Ritpr7SLmx1O1urq0ngvftFldWF4LK/gubJ0ktb20miLTwOkzI0U7ICJIJMBnidI/IWHzD
        h3EZdisXPMMXlmaY6uqdTAYuGCxWOp4aq4vFYONSli69qrrYmjSrVMDKgq1PEU4t16NdUtK1LBZjRxWB
        xOHhiqTpOjVo16VSeGq067nTqU6nND2NRygmnR5lJ0OWU7UakXK95FlpuoXceuaLrhtJ9MuL6ysTfwaR
        qcEmr6HPe+EtRnvbvQLoXelC81HR9RuEWziOq2KmC2urR7uC8tvJq4jCYuOY/wBmRWNwNfEU8VOpiKtK
        visIoTqRxeBni1Tj70cTXr4HFSlShTqV8PBRoTrexpyWAxFPFUY1KWIoYpU+bDTqYWTdF16FSeHxUGm5
        OE6OJw9SlKi5XoVIVYyXtJVCjdadPZw6ZdO1jLDqVm99ClvqGn3sscaXt/pjLqdvY3k82kX8lzpt3Mtp
        eJb3D28tveLGbO+tJrnHD+wr4jF1MJh6mIhl9SjhsV9Yo1aOFli6uBpYqKw+KqNwxUKlCrzyxmGn7Ghj
        aWMoc8HhauHodjjKK5FPkfxX/C2hXDqFDQxtA5A+7IxjDojoDtmUnOWxwM8/L822vof7SwdPD08ZkWAq
        ZPiEoVakKOaShg5VcHSqqValRx0a1SGIqRxMoUoxquEXKpRwUVW9nOGMYPmSnV54trTklPVNNe7FrqlZ
        y9xXvP3UzWi1XUrTQb/w/bXJXRtQ1XR9ZvrYiKVbjU9Fg1+x0a7jmW2Se2khsPEGtxCBnO4XBaUbkQjT
        FZLhMDg6eOy/BYGONymLwyzSrVnj5+zx+JTprKOXLsPVwOCx9HAxq4nLsylKrXpZfLFVIRq4bDqhyfVa
        NTG0sdV/3zD0sRh6Xv1Kb+r1q1GrV9pRjVnh68/a0aXLiFBeyV6VF8lSonQieMuhkO63VJZItjxRyGVo
        Y9hZnhlOFlRGb5GJVHC4bBHXhK2DrYrCzxONp4jJMNHHY3A+ylSeJeO+p4FwjjHLL8RWqUv3OBdelUox
        wTax1LL67qyrJ9NSM+Tlp0/aOTimtb25k/dtKD5nZRXvct376dPmTmGnM80It2hvYrhLeQm0Mqsj+Sk8
        8Rhu0jcXVvvkib5WjLxSmF5Y9j16WT8C5lxJi8nxGW4CGd5ZnVWLWHy2vRnioU8NXnWxEp0cTiMHRwmY
        Qw0qnNQxkfY4r+JgJSwtSlVMFjYxp1FUp+zdCVRKct0+aNv4bqrkm7fwoc/LUh7VRre0jKGSCOO3iujd
        2jGa7vLKWzghukuLWOyisGhvTvtY4Ps1yt2yxlZnnBspvPji/dPcfJ1o1sLmNeWMwyp5XiVHL3joYTCY
        fD1amB9jhsV9VwsKtLHU8Tg8LTp4vEYnFYOjPFVcTCpiKuKxlbMVDviqboUJ0a6qSfvqhKpVpcsUmuaU
        3TVP963JUlTcnbDOyp0vYp7GuWXhaO8g/wCEQ1XxBrGntDsabX/Ddj4dvxqbGZBb29ppfifXo7i3aKGw
        k8+W7jffdOnkhUDP6GAyvC5n9Wx+Bwc8LOOLr4HC4X2c8yxWNzOrhsRLCxo16VLCzrrEVKGGpuhiaUo4
        F4zExwlDF0pVYS8TJ8Vn9TDuPEWAweBx0ZPljl+YVcyw7w/LC/tK1fL8rnSre15oxpQws4OjCM/bJtUo
        875iAFGQtIpXaXVQcEMuJBnvtUchv9XwC2K8lZlgo0Z4HF0n/a2Fq4eMamJVOfs6s4V6Xs60PZzqYiNG
        9CrRTlNU44aVN0PesvXhF3XsXJRldXhbmTS5r66aJO91L06rWuNV86GfTo7DS9NtrltClu/JsDdXzX2i
        6XcaebuDV9WM2pWEV/Lf3tzeWNrdRWM1yYibcpptitlj/Z2Dq59hv7TxOJwmPoUVgq1XGVMTVqLFYqrS
        xGNWKwkll2WueHxNOeEoVJ5fUxmXU8PTw0cbiq9bMMwx+GEw8qFKV61TEKVbESVSXsuWMZ1XKlQXsbQ5
        cPTSpU+ZOu6cF9YnUrc85ZMZcA5lWPCb9rBlwBHMoUAL87MB93cfXtXVl+IxVH2+IWawy6pTpSxUadbD
        qk5zp4fMMPCg406M5VauMjy0a8JymsRRrurjFUVGVt3ypWlDnT0S8+/5lxbGa4DvA0l5KLV7loIkleaO
        xtI55LtpyvMawR2xYjptzX0uL4WrYvB4jNsFxT/rBmlTL6OIWHgsS8TQyinLFYfE18fLFQpyozwMsLg6
        fsacsTSeCxHNSrKMaUq/P9Zp4dqFaPsYTdqcu9T7C/Bv5FB8iNtxJZy2WLFl3gruRSecnCsw/wB2vjMT
        Kf1KU26l8xim6lRSlGpWozoS+r0o/BJxjGniKyq+4pKnKfvxgdScbpe155Wul/d6P/wK4AK+0lmkY7VG
        1tpVwPkUNtOP3m3tWVSOCxkKNWeIqZhiZ01CEKTqSeGlTw3s6OGm6tOrGvTjUjQhUp0YxpzjQeHjVpVK
        lOpF3sn6EjcSCRTLHsK4ZyZDvjhjBUyKEIy5YcE/T09LHSVPMFmWFxWaZXPB1Y8uIxNZ47FUa9DC4NaY
        /wBlhpRxCrOU6dCFP2+XUo0YT9pKnHEKYSvG3fQVYjsMiSbHjNvCEZpDNIZBLHLIHjXy/KjKhMM27My9
        gaaweIqr69l1eWAxeFWW4SpHE18TTxlapiYVMFOr9YpOFGOHhyTwk4znTlRw9aFOf1ijhsROnClGMvZS
        2Wv6fqXdNOkRjUv7WttQlZtPuF0f+z9TsrFbPWUmt3hutRju9PuW1HTRbPdq1pC9nK0ksMouVWBo5oyz
        D5W6uYTznG4nA4Wnh8ZUwVLC1sJWl/aWEo01QoVaVXGUK1LBRliJz9ph1OrXhGssJSk4VqlPDFxx7eC/
        s2ph4RjiI/XI4jDVcQ6mB9lVVanh5U8Th/q2IcnSccRUWIpxpxq03h5yqxnTrTXU983m3U88sv2e3gDT
        3LystvY2v2a0gJfzMx21hDaQR/N8oRhzmqqY6edQxeJr1atOrjI0YOlHEp0p/wBnUa8qKjTlhq656dB4
        fDYW0pTn++jGtVVXESpbU6FHBwhSw9OlQpy5qjjSp0oRcqr9pOo3ShTTlUqyqzfNG8nK/mK6CNYyrx7C
        77GBZ2Up5LcKsXLbiAMgjJGcD5l9fM8LRyzC4TGYLEYf6lKrjXTq06tacqcsJ9RqQqQToYevyVFGinPG
        4XkdTE1IQdPF08bGk6dp1Iw1vK8VblveScftKzWuqTTt1fwyls78RWl3pzPax2N7NYXdztsbSXUDJaw3
        0NvHa6lNaPeWkGNSnkuLaCeO3uGijlmjmktIJIefh7EZHDGY7B4/O3lfD+acscdTy+NaeJxcK8oShQwE
        cdGolXwNebxFd42rSj7PDVPY4nGydGGJ562F58ThsVGFWeIw1KdBp1pKnyVJwk+ehTcKFad6EfZV6tN4
        jD0/aUYShCtUjOnk4fc6zxqfLDqrKhDHMR+VBwWiUjn+E/h58Z1a9LMK9eos0w9CawSrQp4yFBqtKp9U
        d6lLCYzlk8M6uHVaFOtyfWXWoc6rKfXfWKlT5JR1v6aW/EbEmVePdEV3oRLl9pXIRRtbh2G6Qbfx7Vhh
        MPOthcXl9LFYKVP61hKtPGzr18PRrVJVoUaUuepRjBwpqeInSVajhqsIYivV9tKNNUk5SfNzx3tb+vuF
        XZ99Jtjo6FQFLAoPM3sSsrbB8gG3aOvXjmacMHCVTHYLOWsXhKuFlhEsI589BLH+1r1Y/WZ+xq1I0KPL
        hPZY2jKhUUquMo04SnWIuT0lsEeY2K5ZHJYsBAiyrtRmjCMzAlCGY4PcCujLa1bB4xUva18NisXWlVqx
        o5ZhKVWEqdGrUw0cJOVahOnRrxqzVSnTnh/ZzcMZGOIlhaCpDV1bvp+ApVyDNlGZ87s+SWWNTGCzq0hw
        24qM471vUo4vGLF5z7XDYuvjXJ4pJYGpXo4WlOjCrWxFNyqSwNWVZ0F7RUaVSvzNUq1TnrwqQpRp/u5b
        LX5/0wRAZJ13rEWibHmQqyyKqFigYRv5RbaF3AAkErn58GMNh6McdnlN5hQyapiMFOVKWKyulOGKw9GC
        xEqFB0KeIjgq+JlRhRgsPCNOEJ1MLisZ7CWIWKJt8ilKPNSptSfvctt481/7vNzW8iea2eyjkglW5gur
        iO3LW9za+U32S4igv7W6E0kwZopbaS1uEwg3By/fFVjMPhchynOcujmWLoZ3nNSnhcRl88FQo055c62H
        zPD1oZxHFRq1/aTw+GxcaNHCRhiPZc1OolyXilWliJKrGPt6VBS9/wBpzfvKcZRnp05JSlC/Tl8y1aX2
        pWFjqFnZXV1ZQatBLpWtCzvbqGHVdMt7/TdbWx1S3t5wt7p0GpaVp2oeRIrp5+nW0hXMKssYnIFXynLl
        i8mwlXMMrzjO2s0hOljcTCeGwajVr044epOjGOHy/EZlRr4/BLlWDxdZSc6OIoo1jVanKSn7tSlByj2X
        9WMyTenyOs/nrsTaT86pGgQIR18oFSsYAUIEdPmxkcObPGYWXscZRxrzfCewo1FOvzyp0MBhvq0sKoN/
        7lQVCnRwVOnaOBoUamBnWry5Xh3ScLOUf4X/ALdp+lySCOTeQqlTD85BZEYl1LZBfjPy9Bz1r1MpynNI
        46rTpwnhXk7qVZXrUMPVhGthZOdWE8TGVPnoxw8a0qajzqnTtF02/wB3NSpTVk+rt+f+RGWLSk5Vfky7
        FgMKVYuWK8F9ob8zXj16uIxOZSSqwwVWdKtOvKUvcpUI0XVr05ylSjQdaFOmqMaUKc6lauuWnGpiHRcr
        hH2cGpfA9vX/AIa4PvcxwhiypuMceAArsoj4bI5PlxnqPY5rXMK+LzOpl+RRx9TE4TA1J1cFQUMPyUKs
        sPg8LOdvY06bjLC5ThPbS5PaVZP2teo5ynAVKMYLnT5bbu17Kz1t1SaTa6xujY8Q65rfiXVrrWfE+raj
        r+s3gtVvdX1a+k1K8nSytY7WBTdyyO8yx2lvFAoJbYsShVOzFetxRVxmMzXGPP4YTEV8U8FCpLC0sBQw
        qp4eFd1o5dDKaccLSdSrGVLD10lSr151K1e006sPNybLsryTLqGX5HgKWU5bglWdDCYSjLD0qbnUnVnG
        FKOq9rVqVKlR3ipOpdu17xXSWumT6jaxHTtZgYNaW+o51AI0sUlvM2qaZ58dnMkVwFdYk1O1Ui3v1D2q
        XSBrbPFKhlOEoYr+ycPSo55l+DlVw2cfUHmeGzCtlOFzDH1MP9Sq4nDQp06mOlGh7SoqcsNUoxcsRjML
        WlQ0wrr42GCm4YrLalOrNvDx9leMVGa+r1rVcRS56TtGr9Xr1KftaU/ZVZ4f3qucVjdnMexQvzbGX5fM
        ZSxSNiZDj5TjezP+6OWHArCrhcJisxxtfAYehgoKNLFSwkvrVliamGhiPqmG51mE+SnN4qWBliakqksN
        goPEzhiFNVexP93C7lzKUl9m09fi9x8l47e7CMdXa+pGX+f5I1XZl5GcKc5VQzfM3GFyAyruUkMvzKK4
        q+YVMTiqkcHg8LhpYeFWrXrU4qVSbq04wdVXlGlH2F+fDTw9OnVjXxEnhalP3ZK4xUFzS2enz3/TZ6PZ
        +62WY5ont2t5yUWETXFikVlau1xdztYx3C3d28kEsFmLa3kdP+PhY2j2xwk3MjxzSxeHxfs8PisNTjgM
        PSr1qEKOHjH22LxCpyxMoSVSNemqNLDt4eMOekqmHp01RU8VXrGXsasZ0qmG1cppT/69tNv7Muqjq+Vv
        ZySjFOtG2VYExrujCEmPefvFty5BZHYKgHy4C7skbsEwOKxNSGJi/quCni6EcK51MLCVOUZv6w3h4Rp1
        amGqtYejhaCwVLC1HBToVsRToV66q6SULVHCEp8srtQ3uk1/NLT7tbaE8yGK4cO9vO3yEvEsboS6LIqq
        Im2M6eaVKqv8Zz0r2eIcLLA5/jqVXMsBxG5U4SniMGsPLCzWJw9HEunh1l6ngoVacMTLCVIYNzo4OrKp
        To1fY4aEozTqe0pv91UhbrPbTp69SIvNu835yWGUkK4J5CKg+U7BG4Ubf9rPavLxWMzVVpZo3WqSxVJy
        w2L9lGlUlSUqFHDK0ZSVCnh5wVOlhMLUlSpwhHCUG6VJ2qmo8tpbLb1ELnylIWbzN7kSmTK+XLlSoTYM
        ElZOc0YjGTllmErRw+PebSxOMqPF/X5Ti8Li4whVwyw7pRqqPPSxWIq4mGIlB0cVUoSpylZxIwleX8tt
        PwGSOQwRd6rtjxH/AHZGij83+FsZZYT+HWuLM8bUhiVhofWsPRdHDp4OolCCxE8Hg6eLk6MIqnH99Qwt
        ahGnCEqtCGFdaTly3qlG0fwLtjbT3k6W9stzJdzhEtbOCGeea9urmaJBaxxW+53kZpgyqqZdowi5d1B+
        gybC1sd9ap0s0x0cc8EqlLD0aWInUzivXxeE+u4OtHD15uFOpQxDxMKtSkqePhhIYPnjUlTvz4mvTw0P
        a1vZRoU+aVWpWqwpU6UIQlP2snUlHmUZQjdRd4xbqy/d05tNGlXQtLa+VrL7Ld3d9ZwqdSsYroS6fBYX
        V01zZNcrcWds8epW8cN3PEkFyYLlbSaZ7WdYvn8u4bzTGYmhHLlCjhq7rRhWxeMw2WUvaU8NSxOLozxm
        Y18PhqDp0mlyVqqlUSbo+0Uo2r67Q+tVsFL2rxGEhSqSlOhP2dRVXUjFwruKpTmnRk50acvb4WM6TxMI
        LE4ZySOxnk0y4v1fTxZ2V9YWLrLqGnw6q9zqVtf3EJg0iWdb+9s44tJmSW6treS1tHktorh4Z9Qt0ufN
        r4qkqeFyaNOnKEnjcXSxE8vrzk+V4CniIYrHrDulCUqc6P1TL8RWfOljMVldGpbMq1LqhCcpQrL4b2+L
        yb+H5D7O4l0u407UdMuZLbULWS2vIJ4Cy3Nle203m28sLp8ySK6B1ZeQyg9jX0OLwGU4HB5DWyqvh8xx
        eOwSjj8BXoUMbCljXVxcY4fGYOuquBrYLE0rU44bErEUq9GdaljINTVGpGHxVfDVpV6WIqYSvhZe0pVq
        M50q1OqrqE6VSn79OpBvmhKOsZJPa5Pquq6trWqahrGtX95rGr6te3Wo6tqmo3jaje6jqd1PJPe311ev
        +8nuZ55XleRv9Y0hk/iq8XTxqlQwWAoxWHwVCnho4PLKGEWBw1PBJ4XD08qo4OhgsLgcow+HjTwmBwGE
        pvC4ahQpRoSjh1Qw2FlOmnUlVlOm5yurylKpJO8r1oy0nV55VJyqT/ep1JW92pIhv3vbieOS/vnvrs2O
        lolw1/HqDpaDT7aDT4RcRu6xi0sktbcWhK/ZvIFuyxrAVWcZQqYrFKvis4jjs1xUcHOVd42FaclW0ozd
        eooxp1aMVhoYijVqxxFOpOmnKlOliIw5MF7CjhqiwuG9nhlUrv2XsnQ5an1ip9YfIoty+s1/aT9urPE8
        3totSmjYttU0VNNk0rUNAhvLgXF7cxeIrXUdStNbVjpM1np2lyJPcT6Q+gx6h5N7LENIjvpVVov7Rghk
        Yv6eNxFCVXGUauPxeIxdODwdCvH6njMHFQqUoypTlz4d1PrFJ4rDUKir3wkq2DzRxx0MBLAZtwV8DmUs
        XHH4TNvq1GUKdOWXVaeFqYPkeJoSrYqMVTpZhHFqhGrSpTeYSwkFKcpYKvWUOXnYxnCgrlFTglkYSMUj
        ZyoCJt37SNuCu8LyEOeLARjiFhYQnRnVw0YSUXinRnSxE3RoScXP2NJwjOdOFWNBwlB0qmIpTq0KVerD
        2akpU1UtV91N2lGEY03bn5UvicHyKLcnNxk+bmhDm5TpbPSL2XRNR8UfYU/sSw1LR9Gurp7i1dE1bWYN
        Yu9Otlil3XDvNa+H9cl85Yiii3KyyBniDfe5BmOQ4d/X89y7CZbhs7w8pYOjPF4fE/XZ5ZjMuwOa1sFC
        eGx+ZUMRhI5g3UrU6EvqGDx+BxNVzlDDQx3lYnFUoZhhMp9pz5lVpYnFW9jWj/s9CphqUv3i/wBmXv4m
        n7kv3svio/u41TAilAk2SQwXI/eRJFIZiI1nhCRyLJFLCfMj3F0GSpdEDo6bkb4lY769jaGXY6nga/PW
        dOhTqTxc44aliaMalKNCqq0aVCjgqlVVqOFhUVOVac1iaGKp040qfo+yqe641KlKpBxd6XL7S10nFKVO
        qmmtJ+7dQcnGUJJSVuNNPltbi4uL68N8lxYQwW8emLJZ3WmLa3a31zNe/wBoLNb3MM8WlQxWsVtcq63l
        zJJNbmGGO87KSwOZYuWY5tnEsXhKFKlQqtZdi61P+z8DhsNh/dUXh+bDUHTwuBVJY6lOlGND36FGovZY
        OeJpVqVGng6dLCTp4idSbryVWniVVpKjSjQ9hatCpSlWqVcS69P2UoUqUKWI9rOrRhmCt5cVssccamRw
        +WKu5CRoztIu9HPlFtm4j5yccCvb4jw+Er/2ZlPDdCllmV4StjK9PGOVSp9fqVVhaCjiVKEMXhswrU8H
        PMFlqxdejTp43C4GnThipY7EYuqDqU1KdX+JJNL0vf8AQrtDtfyiy8O8e5R+7LqEjkG713BT+FfJYrKF
        RxtLLauMor2eNjQVeD/4TZ4ihUoYXEzToSrQhRp16cq8amHpVXiKEcLWcHB07b0pXStvfT1sy5u0/wAp
        /wBxeXB+wRLZyJdJbpa6il7b3E9xNG1rK15a/YVvYvJjktWWSeKYzbIHin9fPamSVKWSvhzCZljcJg8o
        oOssZWWGlSzGlXeMxUqLhKc/YU8OsRJ0Klb2mHeJq1VJOd63NFYrnh+/hQSrNV3OEpOVCVGtFwhUjWpL
        DzdR0n7WUa6lBToRoOpWpzp6a6vax3lxeSWkV2s/h2LRLZotH8O6RDa3Z0O00h7qTTV0u9tL2aACYm8V
        bO/uZjDqk11BqEkjHjoYnBYSWaVK2XSx+VZtgJZVRxFXD4SlyV5ypVamJj7ajiadSpgnVpcywdfCYyWG
        lBVp4b28qMuB5fiZYWhRp4iph5U8wrY2tGWLx+JnWp/XKmJhSWLniMLWoUpylD/Z39ZwOGgp5Xh8NWwM
        YQct/pQt9PsLsX9pd3N/DDcJFaTaXuhSSe6025gvJLTUXnsr9b3SZmjt7i3ie4gmF6EjguIpLj9a4i4a
        jieHMJj8t4gwGe5/PE0sJj5YWjk2SxhjMbHBYF4X69DFKeb4qrWyqt7DHUY18vx8sPj8woVF7DHVsRGG
        x0amMx1CNGthqWDnKnevTxbm6lOnTrxlh1iMLClVoyo4pxrVaNepTpV1LBynUr0Z06NS5huvItdFtYYd
        SitIJtdabT9GCX4a+0TTrjU7W4vbjTIdQubfTI9On3RvLLZQy2t/PZAi7muLz80zjJa+UqWTSyLMKE8L
        h6OMxmIq4V4Ku+fA0KdXBwjKPNSp4LE081rrEU3OOZ+yjXr4e2Fi6PTh6tFVq2Y1qs8JLEzeB5a2J9rS
        ccPiMVGlUjQo154WM8XKuqyrQpRxMsPOhRxc06NPD0MFPLHzbWcMWA+ZW+QqwjO/YCWPzYYlQQgBKj5h
        8jh5YGlOOKngsRiKeIqyhTo1K/MoU5UvZYem6qw37ucoyqQk4zoylTwlSn9ToynTqz9V832alKKUXLni
        uaXPGLjUgo3jzPn5IL3lZzU/e5eWV+8htra/vY7Ca4udMW4uFsby9t0068urEXG+1ur2yh1K7FpPLC0M
        hgF1d+W3mRrLMITLJ7SyzG5Tjq/1iEaWFrUJ8tR1JYb21OvLD4n28I0sRSrU3XbVbDQowrTqvDOChOeD
        xFSnyYerWq4PCPE0qNPExpw9tRoV/rMI1uSPtacK/sMN7VU6vPD2nsKXtIeyqezp8/s4xSEF3iM8d0yD
        /Wqz7f3MbKEzIisSNnpjivUx7oTx2LyjEcQ4Dix4VXWZYaeL9hJZfhZQhh6FTEYSGJlHDQoUqLjRw0qc
        oTksLNR9k6msE7OqqPsLrl5fud/wEneWQELxECjSqWBXzYo/KU4PP3Q3TmufibG5tmeFr/VuaGUTlRqY
        yjKpTnQeOwdCOApTvy05VYUsuT9i50va4aLnTeMq1KledUw6oQvL7Tuvv1/QjgMLBsxbpAjfKCVTZxll
        LOriQdQfmUEZZSoOPPyytkuKw+M9vl0KmMjhsY/qylUjgnhlPnpuk5YmFdYui5L6tzTxFDkoUfrODrS+
        v8ttVE4yjaylG1+6d9uSa6dXBWv76dlLU02PUL20uNGsbGO/SUNq9x9j0iG91KKHQNH1a9vLtb+G0e7t
        tLttIn1C9v0hmigK2S3ksTNZRPHWDhGGGw0MTPCyoYarCk8RSjOkqkqmHqewq16dqUqkKdKdSliK0qFb
        EqUpxwnNzV5V/PxcsFhqlHHYqvPD1oqWEUq2JrU8LOeNxeGjh6Loqf1etiK+JVCjg606br05TeGhNQxE
        1LNkijjRZQURmRX8tsHBkVG+Rt/zEbizNt2hVUHLMoO2ZZRl2AweFx9J06FavRo1YYSvKvB03OlhJyjQ
        qQnVcZOFaeIf1qp9VlTjTp+2+sSWFl3QqVP3kJqM5Rk1KrGNuZxcoJN9JR5GpR/nU/5SwiXdxDJLGjSw
        Wkc99OYIi0ttbtLbaet1dzrAHihku2tYULN1nAVeQr9tepnWOwixlXEUMXRqxzfM61PDUp1akKMKtHL5
        Y/GYnEwhi5LMMbQhRw8a1Sti6EIV8ZXpYShiqMsbnz4KhUpRrSjfFSlSjTlJRlWl7OdX2dK7X7zlpSqJ
        arlhPmtHmlF11HbWYEEM0GpyNHa3n2uzk1FIoftOlQzyabLDdW8Di4sbueWKZhG8Rmtpfs89xb+VPLdP
        H5XgcmqZfTyF5tneJx1XGUcxoZnjuSllzynE4algqmBpW9nPLcViVmE51b1GqVXDYlPDGdCeIrKVWrGW
        HhRdSmqM40rycKsofWoypVKsHRxMYRq0FFxl7GcPrFKjXUqUKc6iJniSZJSsW1p9g/eShwzkO5zG2Xxu
        68Y715md4SOVYjF5dgs6pZpiMPgIUpZhTw16WJxfPQnUdHFYm1Sn7OcqtDCZhFwxVbD0JUp0sP8AWpYS
        j1Qkp01KWiTt/X3EILjALM2MF8l2I3DZncFZSPmA3Ed8d68SM8fTiqalUx86MITr0/Z1PdlNqhGc3USc
        Up1orVRc+b6sub6xdae5ySUUnJrS8uW1uqfV+Xa/Y19P1W/tEntbaYtaSQ6g8mnT29vqNg0t1pV9p73S
        6XeLJBHfR21zcGHUUQT2UhW6t2SeGNl9TCxnmlLGZBSxuZ4fKsMqmZrC5bicRaVTBYatjqHPgsNisLOr
        hlTwWHljsZUnVw0cEsRhsVhMZh/aYapx1cLhKtWhi6lCl9ZpujTdZS9lWcfb024Oa1nBuKborSu4xoy9
        yciCySD7VbW1/PJZRSXMKXd0tv8AaLm1QTmKS7itkeNpGhSR38oOHeS1J3AFVT1sFh3RxNLI84nVyvH1
        6kI5hVxmFc8wweKp4rFYaGJVGFFY6+EljaiqYOjVlXr4vByniKkXTpYSKrzqxwtarh6UMTKnSqSjQqVk
        oVnFRlGlKulJUozko81ZJwoRUvZaKRua74v8X+Kp01HxT4m8R+Lr22sZNLsLvxNqt3rs1npoW5uWgjl1
        S5ungt7dbm6mSGKSMQSTtdBhxnzsiymnwzlGdYfhvLZ1sLmmMzLF4fC4XBUKeGr43HZdH+1c+zHCUYVa
        Dx2GynLqVRzdWlisI19f+uShgalGvjhcBgMDSweBwWCwuT4LCRoRpwwt6FOlCEkqNOnGMKXJSc3GEqMo
        uNWM5UJK07rFnOniyt4YYNQju0ur+WS+upbWKC50qSOzi0uKLS1szLa3cFzBqvmznUbuKb7RGkMNsbaS
        S9rGYVU6VLDR9vg8vdHE4nBYjF4PA4Z47ATjOlRxlSilVdarKphXh6EqWNxcIYinjJYSrKpLGc+tCOK9
        vialapRlS9lh48lOFR1KeKviHim69SqualUgsN7Ki8HQq0lBzqVq8a1KlhUt1g+3CG7tZZo5BdQKI7r7
        Hcfap4ZEsZ55mgmXbFdmGUoFBdI2TzItxkT1qOCeK4ywuR4zLXGWc42tl1PGYmvKnW+t42pPD4TG42vS
        q1aGIq4d13i51acoU61OMZTlPD1Iwr1WdRYWo6c/ZuNnJ2vekmvax5eaN70+ZavT4rS5bOq0cUeBEwfy
        wzAkuvnkyYikRFiIhBQBim7j95yc/L5OLwWTYDnhl2OrY2hgaVepGtiJYqjHH1frM1hsXhcMsFTjhp/U
        6mDVShiK9eDhhsVz139YwsYdKnXk4ylC1T3FOV7+7yvmjfnlzcslP3rK/aNrPV0WwudYnsfD1o1kt7q2
        rWWm2J1HU9F0bSWk1O7hsmOo65rN7a2WlWi3I00vd31xbW0EQkmuJkiic17GXYzH/wCqmP4Vo0cTi8wx
        OMgsLRwVfB1aGOoYrEYahjqfJhpSxeKxNTMMr4dq4DC4OMpTdGdX2c6UnCWEqaWK5k/3XLp965Pw5jIi
        gd97oyOI/MLM0iqQAoZpPnAO8q25hycp6g189lvD+LzOGMxmUzw+Lw+Bp41yqxxlKjJKnQdTno0sROnX
        cJwqYeUKEI1cTiryp4dVKlFU6e861KLjH7ho8tEXPku0jSHP+kNJGgjKrj5gnzg7x7xrWEYYDD4PAU08
        BjMZmVXG1FL2mbYjGU8NClLDYeS5KkMLGeIrzeIo0Y05YmnXwNKtiY0sFUlRrC5ue/2Laeug6JjDOfLc
        PHvkRvORd+xleKRvvk7mjkfdx1UVvleMq5Nn06+XYyMsuVXF0qqzDD0I15YbFUsVgK9WrSWJxtShWrYD
        EJ1qdGpVSrRoKpzOhScyUeZW7a9yUTxpO5ktreaJgoUFXBCnY4ZTHIh3AbBycc9PT1qfEOV5fnVb+0uG
        MvzvLMZDkSq08ZCdOjKWFrQrQlhsRlmJeK9lKnT5Z1cLh8Q6ipVKNXnjKMRpT9muSfI0/vVnp+X3DY0i
        O0JJJvMb+YGgZ0jHz4APmyMBsz/COnXseTLsHl1f6lSweaYmWOrYPGfXPbZTVeFw0UsSnCWIp4nNMb7P
        6tGNbGTpZbGMIy9jH21L2tem26sI2nCyT+Lu+36/IlwpO7q+PMZwGMcrrHu8p43ULtMsTMcrIDswVwSy
        +1WWEqVXiY2+vzp0sTPEKlKrhcViKFCNeOBxeAxns6Eak8fSq160YzxmEq4ilGNLB+ylGCz5naVoxatr
        Jz9nKCurzpyuv3i2j78OW7nze7ZumWzii082096072gGom4sbUR2txJe3Sw29nIt25vo20qKzkM8qW7r
        NLLEImWITTeFOeEwUMrnP61Qr1MLhsPi8X9UoYidCGMniK6wlOhXhgJUKlTK5J4f6xmHNiIRlgFXw+Gq
        /uiiqs5Yr21KlSw8JwlhXSnzOpSVCkqk6kLL2UvrLr2p/vPccZ+0XtPZwrS+YjKpClVfzCu6IsCxUkMU
        ZzFMUjRmXGOBzxys6hmmExNGlWp4etToVp4z2VSWAqJYjEVZVZqdClicVRwuNmqMKeOwGLjPExeFp0ay
        i1hcNHWnKEoPl3WhftNTntLnescc8s9pqNjKdUsrLVR/xMrOayuHtY76ymS3u0hmH2a6iVbi1uPIuLZ0
        ngjYe3Uz+rmeZ4XA46nj8fiMfTxGHxNbOJU8xzCeNxEpSjVweIdD6xQqUnToYanzVKtWdSniMRKlChic
        Rl8eSvgY16K5p1oKjWoV17GtWoSbw9anWtOdCpTlKh7n7+jNuhiKKnQxEfYVKjVMSrHJ50YMbtGV2xFo
        ip3hcRSFDsYJtJJO3EhCnnLefPNY4DMsPnWUzdDMcwweMjRjgVPLnTnKsqVRYOv9XlUpTjTnRw9eNGpR
        o4mhLFYOjUpwqzw8umMf3bpSpOUKcotSm1KreULrmnzS0t8KvttokaNm9lG90uo2d9eRTwX9tG1vqAhu
        UvJre4j06aO8eyvI5raHU2s5riFbdXuYYZYRPbC5a5g9jEvGSwvEWHwWW1XmGf4+ng6OcY2rieIMRDBU
        s1pzr4fLcdg3QweNnj6UaWHjXwUMT7TEVamMVOvlzqYPE89WNVxiqc9IyT5XouVJqbb0t7jlrdcrs7St
        ySprBI94sEUkYluHWJZGmFvbRSzsYpVa6vGWFIlZnikkkm2ME5lb70vn43A4rD8RVaWDqJYrG/WadCrQ
        xFahhqVXHR+p4zCSr4qjVpYihSn9bwuOxEsfLCVo08W45lifaxqVNvbQjQlVrc96S5vdhzy/d+/Hmhbm
        a5YqygnJLX2VJSadVozbFo28nzI2kBMdwk6h4WaINHNDI0M8e9QwaNpOAvzYK5+c9nHKKUcPiKGAljIT
        qzksLinXqQeFxPsJe1r0Jzw1anPEKcqSwkp1pRp0KzrLDSlCesP3lKnJQqTjNcyU6fKve97d+9F+98Eu
        V215dNHhGZkJkjmeUyl48srxyF2jLzGRER2O/wAwLvPEZOOMj0MPhsTja+FrSzXBZxjs2eYzr4epia2C
        rUsY6jwv1nG43G0cJgLxrYieM5o4rG0KOGVatj3ToUsTFrmtFr2XJyrfk59ulv1+QssYhSOWREHmmVmx
        PDLvRtm5Qlu7CIoCWHGQW6jqO7NcrjlsMqzPMcFhoTz2tiq7cc0y3M6s6NRYebh9TwNatDB1qHtqtVRx
        9OFV18RC0XPASayp1W4yjGTjbqqag90t21tfmstdNE2i5cWkNrDZ3QvbK6kvIbtntI4rs3OlT2960ATU
        PNsYLe7kmiUSr9lku4wsrb2TDKnRjMJg8rq0MzqzweJo4/DZjKjDEOjVr5bicHmVCXtqlKjHD4HHU8XB
        VaFGmsNiMNUjWxcq2HhhqcayypVa1WpisMqFagsPOnF158ns8Yp3V6Xsp1a1qbd5fWaVGpZP2Sk7J0nt
        4orW3ul1Cxlmkvr21ayRb/7dbQW0GnPBfzyT2EVqbK8+2SxW6w3Mt0GsLj7RBbx/Znu/hsTTqYHGQc6u
        XYz2WNr04Ymm8SvrFKLouriXCcaGJo0Zwi504LC4fMYqo/aKFanRp0+mnXnOvWhTwtanTVGhV9vU+r+z
        qOftYewj7OvUq+2w3sn7fmpRw9q1H6vXrz9uqSLIkTHyo44meCOPeWu1Ns6yhzcrhsM2xHXbIsiESHCm
        TYV9eeOwuWV6VXJ8NhcmxFXB4XD1KuHq5xRngMTSq0nLHQ55JSniaWGjifZ+yr0OXGyVGkqlOksIuScl
        G7mlCSlaEYTcrJq0udNxi76yg4yTSXNyOac0d/NBby2UX2PybmWN5ZmsbaadmjWaJGju7i3NxbQFLh90
        KuiswRpULpGV7sNxPj8n9rk+WV8tnTxs8TQxGLhgKeJhjqTnSoRqKeOwEsZSy+eFoezorkw+Ip4adfmh
        GFR06Slg6NSt9aSnCUY8vK5zjT3Tv7FP2blp/E5XJJuMJ8spp1QB80fmIAg/doVSSFtxCsxBbC/KrdF7
        mvOlGnH2+CjmtKLwSU6T5KdfC1q9SpDCVMQ6FWSo0qtalSVRVMPh6kqdDCwvTk3Y2SjZOO60/r7iV8GO
        LgsGO5pVVsebtYyxKnlBSp8yI/eP3Rx6ehjl7XKssp0sNOrTxU4V5YugrKGLnDEVMXl9GEKEYYel7LE5
        fHE4eNWu4VsFHEw5lXhQjEPit5CgqctKJHXEaMQudsiKwVfN2nZ8u7937Z7VvSxlKtGtjMZ/aU8JL6vh
        5VKdKrzYfEYenUjTwzxFGlWlRU6bqTdDl5MVOm6/tHKg4QiUZSso7r/D/wC3afqX9Q0caTcxQf2rpWoK
        2l6NqXnaXeNeWg/tfStO1dtLedEBGpWf277JewgN9nvLS5hwPK3L5uAyeFZ1cZQz2j9Ww2Hpyp8312Cr
        4qlicNPEYCMJU6VWTcn7fDVqUZUk3h8VJUqFWpXo4YPMfrtH2zy/GYTkxONw3ssRS9lUf1XFYjBrFwV1
        y4XE/VfbYSrr9YwdSlVs9nXMVqYLpvO1AX0d/aR2tsdNV4pbeSK/F5NdXraj5sF7Dc29ikFsYLlZopZ5
        TPF5Ail6s3w+JqZ3jaWXYTMK2V4bHS9+vhK8M1o4h4blweEq4OdTHKetHE0fY1cfzUYULQp139Z9ncam
        JjWowUMN9X9hUc508VyT9r7SnyRp0/YL2lJwc3UxHtaHs6ihD6vV5/aU7lnqWqaReWGpaLqF1puoaTdr
        qWkatpwfTdTs7iJrOewurXWYFF3FdQTQI6fOBbMgMfLivT4gwOJ+r4mnh8TPN8lqZfmlL2mJyOjCGYZD
        meHoUvq2Y4xQqSx86uBrYvC5rgczdSjgsvpYihh8Xio4p4aCjHD7y3vr+859Nfs/Z1+1/wAvN+hQgjkm
        VoIUvJroK9wI7dPNjNhFbPeXpaKFCV8uOISsDuAQP82cA8+HrVMJhKuVyrZj/rE62GxVCng6tGtl8Mne
        DnmGYUnh8EnKnVp1qWCx8Jqs8JOhCviatGLoxnWqc4UJKc+X6p8Mefb2svdjbz1dixa3lzE8lzb3t1bX
        bpJYvPGViE1nfWj2E9tJOsgeNZrO4urd4mG1oPMDcGu+NXDZ9SxOY5nia9XOnj8DRnPFZbgalD2cK+Hj
        l6WNxeLq08DmGGVGrLAQrxw+Dhgsp5Y4yH1Xko70MRisBX5sLN0+SnWpc2HnKE7VaU6VeE3HWVOtTqSo
        TjtL2qIQJpZJ5G2OUjZc3M8ULrjDrsSSXMjoqeWVHzJsA6MK0lQz7HZjxJmWMrYPE4nBYGOGqVczzHLM
        FjKbi4VoYjDYTE4mnUxGJwFCjUw0cHQhWr5bVlDLqtSlLDKiYKVGjCjSjTapys4PkqWioRUWvaS0l7S8
        XFbtRc+rCytZ7iK7bzLZY7S2jup2mu7a1uZITd21iIbG2muVuNVuTPfwkW1lHPMESS4Mfk2s0kXzWX4v
        GYWth8qx1WVFYupGP1qWFxcq3uYLF1I4accLCvXWGqxmnGUuTDPG1KMZVIylTu8RXw+GlhnUhVqe3qey
        gqVKc1z+yqVE6tSP7vC0rU2niMRKNHn5KHN7WtSjKJ1jjjykgkbfKJCSGYRLEqB41AVI96yy7m+bJiBX
        YC2/2cxy7LsvwLp5bj6WJxuIzPMo1o1KlWc6OAoYXDUsHiKdGdJU4PMfrWJp1q1WlKpSxGGpVoV8DLTE
        XTnVlObqUnTUY0+VpU1H3037yje0/d91JxXLzOUZNxaI5nQSqASdwIzNEriTz42+Viy7siNF2f7eTwKW
        V57VoUszw2Ep1Pa13S9lKWbYaniaFenmGEr01KUnSWMgsPg8DQjShS9jUjXqYuEKSweH9nM6Ckk5bJ3J
        itxI0s8ccZla3leVwpJZQ1wtwzhnIyUJGevyc87q9mWHz7NMTmXEWXZdhf7UxOV4zGY2vGnVqVquF581
        pZpiKtDETq4SdX2Uq+EeJcVia8cGq+ub0MZiqsqdGCjCW19PVJlPc0hSMFFKkBc7Yxu8wbcsCAF27Qcs
        gxnLY6/C+3xmZSy3ARhh41cNUnCnSc8LhlWqVa6ilUxNOUFL4m5VamI5nBSaxVOEacX0+7Fqf2bNc3ve
        43F+/p/L8XvKS0+FuyNBmlvngWKCIxtDGz2drLeSybtPtQLmdjcSSTCSWGCSc7pPKzcv5McK5iT66niM
        5zmjk2Bq1457leOTxtXLKVfFTxdOeUUalOrKtHFJ42pUWBw+Ir4L/aMRg8NQx2Ljg/qWJxONw1PkjGnh
        FiV7b2fLKS5/d+1OcvZ/u7UdLcnuxc/3P7yTdpToKjpnc8MeTGRL822NmVpMoPKkYyKzHOI2IGSMFQy/
        M08tx2CjjaeLxuFy72jwtNVMRTlVo4fFToyxLVSGHw+JxDxNBzpRi6GHqyg5SnCMKUYVDf2kHGElKVS0
        PsWvK7St70oRtrf3pxV0r8y9yVueaKW3tdtjb2klna+TJJCdQlk1OT7dc3DXVyl1czQRSRRXsFqBbC3i
        EOn25aIztPLcdWIdSrgK+OqKpTx+GoppVXi5zxLlUpTqqjCvJ4PDYbnzCCqQ1qSnRpz5aUsfODzw9Kph
        sRV58RKpSq1YS9nVdOLo2w0Kfs6bio1ueXsniP38qs716/JU9h7GlRilNqUsI7O2u7S7jtMak11eRyJd
        3cl7eyQXNnDFYW/9n2p0uTT4fLklvGMsdzdiVEultrPxqeGzGjjKuCpUa2UZonSlGhUi8NV5MTB1aM6V
        NtTSdHE0IU/aauNaVSDhGTqReFVeM6rr16WIwbrr6u6UdYUvY0/aQq1Pb/7TU+squ1U5MOo0/Z4T2VV0
        XXr2rdrT7BJEVuZNRM10XAgYQR2Vvb2M9vt23LfapJmjvTJH9nTy/IRvOl83ZB93wvmuVVuG+JMgxfD+
        MnxPiI4rEwzOlWxdGFHB5dhMFmX1DE5Vh/Z4bFRrQyzESqYmpT5sFCEsf/tCoShDnqRxEcRGUf8Ad/ZU
        kv8Ar43UU/sq+jjrza7eyo8v7ylHIxEkbSBU8qVw0dvHMVl2qFiJLA4d1hj6/LvrwMHmuZTw2YZfPMKd
        PDfUMZiFXoZbh8RWhUrU8NCph51W4yX1tU8Ph69WVVvD0IqXLXcVhzrnCMXRl9rnUflFS/zL9mmniK+j
        1CPUml/s1m06WwltWWy1EzWsiS6jbyo5v9Pkt0vbNkjns3gku4boSyi0azvdqmV4t0KGEp1MZ7fDYR1p
        RpUaeNVN4+nQp044ip7ePsaVWtXlhatSvy1cBXlWwlb6ziI+zo8WJeLjKj9UqUIL6xBV41+aEqlDkqOU
        MPWjL9zXjPkqxbo4hVYUqmF5KX1j61h6kLSZKtGpXylB80bjGFdII3QJvMQD4IDElw5f5fM3DrynE4uV
        Wth6uD+s4WngKMKlTGYZueHjTxeFwuGxFGg4xq0vq2NnTjUpc8qk/rlerTpUYYqUl1V40+WThWlLW0Ki
        cY/Zld1XyRk3UjzNN8qi4L3r0lKpJNPaGC2KWtzDew3F49xcRXEUFnNbSyQNp6WdounrJbSxKbtnuJbu
        5MwaJRHbi3/f8WbZ1GpjcPiqeAr5TiMqeIrRnlnsMro4n/bsRicLicLy4dVYcmEqzjTeMxWZYmUFenUp
        UaaoQUaOJ9tV9pWpzwlSFGEVOLU1U5G8TKUvbTUtVQUafsaTpK79riPbJwhMd6kcF55F2trO7pHPIs4g
        uJLY2wuIluVQB2ieSDec8GQHtXHWq8QYOvleZYXAZn/ZuY06NVTdTEUaOMpUMRg6M19YoU8LKpQw+IoU
        aeJmnRcJ0qFWOIpys3cKmFu6Cr06leirThDdLo35dPmhFdIhF+6L5hK/NLykiNIjeWYGAhGVH7qTk/eI
        rtjistyunlsauTTxdOrgZwbxONpSq4fFUqmOhWq4R5ZUwry6pSnGOIoZXmEq0vbUcPjGpYfMVhpihUk7
        L4Ur/d/wBCkbvBhpN5Q+YzNGAG2tsBdYyqKW2qWY8A5HIFYVaGW43HZI1j8TRzCWFviq9aWHdKnjI4XE
        ywjlKnSxCw+Gp144aFSriYzxLlPE1a0MNTdLlfNKEZRla1tU4c6cU05prs4KVn3t3L851COCHS7u4a5t
        LSeW+trVbuKWyjuNUtrBZ7uFE3Kr3FtZ2Ak+UMGt41Y/LXsY7KM9wcpZHnVKhmUMtxDxGElRrZfChSeZ
        LCToYupjXhoUpYHHYNYSpSp1cRQpYZ1VX/cT9rDE8tBYSc5Y6jQ9niK6dCU3T5HKlhq1VQpSf/TirUr8
        q7VLme7smHRomMEk2MorSDaY082QPFtfeGwAOf3eegNeFicTXwc6eMwOIwlf+ysTmPs4VMJRqYmnGnPD
        0Fi8fDEYarSxUMRGtRpUaOFliPZ16WIxajRi44rH9kI31+RHgbSS/llV3qgDqku/CHY0Z2xNl+Q/lqED
        ksMAN51RU4YapUxGOjhcVhqeHr06c2408c8R7OlWp0qmG9pQWKpqtzRhXhSozwcMXKpiqWIp4fD13y2X
        vfw7Pn+G3Kk5K6k9VzRjaMVJylyprk5mtG50q7s7LT9WkFi9lrDaj9jW31SxurpF02aNLk3OnwXpvtKX
        58Rtf28QmBZrdnRWI78TkuZYBUc1llUf7Mz763Wy+EJ4meEnRy6rz4uOE9ri/rap4OnTqYOUsXiJYtRU
        7VIYh0sS+XD46hicVi8DH231rLY0XV9pQxEIWxEZThyV50Y4Su7Q96ODrVIUNIVIqUlagCuwkEs2FdmJ
        dGhYPPGYfmdt+VVGzj+Guf2uCqYNyScsVUjTxOIxNaWLVTA4ic8ThpYeFRYjFRxlLFQjhcwq16+HhWo1
        aE8JhXThRrTxPVCNpfIIJ3t9zxlWbY0XzKhwJAQSGfgHscc4LDvWmScQY7h+eIxeCqQVSvh8RgmqmCc3
        CONpulXSnUVdWjCLw2IUaSU8NTxVOdSnSlXjInRjWiov7L5vu0/UeCZMu0h+WOYqI0EfksGeRF8kcIjS
        tHt9etd0qlTNK+Jx2OzS0aeDzCpToUKFPBrB4mE5YilRjhqTpZfhKWJzSrGOHdKFOnCEo4ilhqmIp08B
        OfcpJRjumOt7e+kS5uLW3upBpkEd7fTwRSuun2jXNrp63NzLEpFrBJf6ja24lkKoZbuGPJaVVbxqWLzf
        Lq0MTgvrWDzHLnDEVMXSnUw9XD0oU6VOHsakZUp0p1Vi1KMHUjSjCukoVJ1ptxOeFjLDUcVOP+21PYUq
        cpRjKtP2VSrKnTjJpTlGhSrVXFKTjTp1Klv3d0R+WLVGAupZ5JpvtCyWkYjtrdWgaO4ivIpy8k82+dJ1
        kij2CIKGk3fJ6GBxWJ+p1o08urZv9flWnjZ1stlKGXJ1qVec8LjKGJnWisT7L2OZ1JYfCxw1GtVh7KtU
        dOaHrWmpezpUacKfspRqSlObaftIyhy8sYQSpeympzdVSb0UbEZeXBSSNoBEqPHCdkaKWVASinlGZdhY
        d/lPaipj80q06uEzHB4jAUMup0sdhKFSlHDYekq1DCU1iKNGrGk/bY7DVMJia1VUY1MVClg8RVk6lCmW
        oxjtV5328ggGHkGzdkIWQSQbyFkSUmPfG43gIegzjPPqZHTSx2Pp18E8cpww6qUIYnLvrEqVLGYTMJww
        jxeGxTq4qSwfJy4aEMWoVp0ZSlR9tRqk+ZRhyz5PeSv6J6DxJERtSJid292keMeaFkOxIyIFCgI7ZO4c
        gYrrhmWAlTnSoZRjKuIlOvicVUxuNp1Y5i1VnHDUsA44DDQov2WKeIxaqYjGxx1ahTdB4X2Tw9QVOftK
        bdX2ilpb1T1H291J/Z15p4jZ0uJbS+k/eSRtFLp0d3DEpiEwSVPIu5/mMJl6bXClw3JkmMr1+Hs5yaGB
        rZhRxKo5tNpqjUw0ssqTpVHVnN+0q4eGExOI9pQUVVpNRqU/Z04TvjLD0vreDxUfjw1OeGfpOUanr/y6
        Ky7IxD5oLJuD7IpkdjCJJY8AJyhAXO1sHivLw1TBYKnk39q0XmGFjVo1amDwmMpyrTwdPE4qnUpx5ITl
        hK0asXKFDHQlWnOVPEKP1LF05S6G5NVlD4un3jhclEuIYuLac7ZAwjeR4xLG8ZBkMvlSDYRvVFbkgHDE
        HvWfvCUs7yrCSeG4czLE1ZYic+SpjsZhqWIoVKLlGpVxEcNiKcKMnz4aFBzdXExr4mrz0KdMeGcpYaVX
        +NGzf+FJr87DUEY2ySmQIdpUqwYr+9BJkDlS37sONwHfHeuTDUMspU8Hj85eJqYGtQoujPDrD1a9KP1u
        +IcqFWWGlV/2ajjuWsq0Uq/saM8TCnSndqVRymqe8ZWfpr/wBQgK4JCp5aoNwDLGI8OwARyUZ90Y3YwN
        xHfnanhXOlyVaOGw2CnhY0qE5fvaeFjShRqYiSjhZ4vE4Oc8VOlyTfNTjSqVIylGpOpQirqKbnvFE3nX
        NvL9nzFvhLQmKSNbhVcOVdV8+NxGyuX+YAEZODgnPtYrOuLOGM2lw3H6nXxOWOvgKmCxWBwmb4fDVsNi
        q0sRCjhs1weLwWHrU60qk+fL6KjL21WrSqKWMxEpxCnRqx55bXsvUaJRtjDo0gDSRkrLIqSZO/A8sAAg
        zA4x2NcdPNqfsMt/tXB18Vh6VbGYKeIhicdTw2NjVhPE1VTlQp0pKdGrmFOspe0qyjGMniKU6FaFCo1T
        T91fCtUV43QMjyFHw5bEm5iQcqFJ6gBVxk+1eFlmLwtLFZXmOa/V8YqVejWlRxXtJqvzVlSq+0k7NwlC
        jR5sRTqJR5bSlhuaM6GnLLl5Y/P0X/B+4uQfZmF8ZXu7ZvIQ6dDDAlxDdztd2sc1tcXE13D9jtTYveP5
        scV45kiiiEGJjNb+o8R/tOY1KOErZRgMx/3LDVZSqYavQr1aOHrUKNWtKNXGU5xrOT+r0a1WEYRth1TV
        SdLn/fQnhVh6cZylVlGq5S5XTp+xre/TXs5801UVNJc9CylKXto8vJOOWdnOFQeYxdV8tEj2ySNuVcKm
        6RBH5eEZI9h3DHzZPZnXENTMatalTy50MzxdWtSw8MFgcPg5YavicU5LA0IYalzY3DUKCw+FwlOqsLLL
        qtOdHDJU6MOe6NJU4R5qkpxUYuPNV9peOtm17SfLLm5knefMtefSzkt7S9u5raytbe+nuLqaC3srG2sZ
        HuLyS8kUQRW0Me5p53mktlRAo3MQM+vLiKGZxwmEwlalmuHp1Y0nhsMsoWHp4nB4+t9aqVISVaksU5uv
        gZ0VFN4qnWw9alWj7ChGUVK2GpQniK0oU6VOMpSnU0jTjCLlKfyjGV/7vMVownKnznYAJG+QjLIxjUht
        wbMZiLtllVsu3I6Hny6ngW6uCf8AaGZYmrGdPAzpRpUPZ5hWxEINV41p42OKws8PLEKUY18HVdTESU8V
        RU4c2s03CnOCpxVS8fc3nBRgpzfpLlg/JQNGx1FrK+sNUjhsjcWV7b3bR6jZ2mrabJLbXEdz+/0rUoZL
        TUrQiKMS2s++KVSUkQozY9yOc4DGYnLc0xOW0cJiZ4yjHNZY14ivh66jiqFWpiMJQX1fFTlVpYehPGwe
        YU8ZVrYupKi8Phq1RYTlxODWIwuIwf772WIpzpr6tXrYWvz1Iun+6xOH/fYepab5K9H97TlaVP8AeKJm
        vg4Cb3ES5d9xXbvIBZRsAijD70BaNGbZknGAvzmLp4WpTUcr9vi1lNL2mLrU5TpRviY0bqjWq4eLhQq1
        q9aOHhWjOVSUo4hwTqezXZBOLknfkqS5lZcivLVXgvdbte0ntCyjo2Si3eVVk+RgZUiXfcRIG+VgN0QY
        ZVjhfMYxKN2GdQ1elTyDHZvgcJmlD6vUeIzDCZdQjUzPAqDqQowjSq16FZwq0cNUq8mHlmNWjRwFCfOq
        +Kpc8HFKdKFSVJ7cl3aPPK11flXMrSts7Tt/Ix8ksCRw/ZUmjby2W4N1OlxmVZ5jHNGkdrEsEX2R7dSp
        aQmRZnJAkCR5VMywmAoU45RTeHhmEpU5UsbWWMr0XRxE3hJqpRwNLDOE6WKp03Km1OWIo4hSp0KVejSW
        VKnWbf1i3Nf3LU+T3evM/aVNee9laPu20duaUljctZsZMx4dSC2/EbMSpyBtPzfL6etfT8FcUYnhatUz
        CdSjQWIoOjOUcTGhRnWnWVao4xlhMSlrBc1Oy9lX+spNKVm6lPmkodlf7tP1JbYJFLcx3EEZgjVUlaNw
        Xilj3BZ4MXKlnLxyQnIcBJ2CKWAI7MgwFHA57nuX8Q5VQ/sDIv8AY83/ALOxVOviqGLwtDF4anj8HKvm
        eHjiq9bHQnDF0KWInBYTGY6WEoUXTwdXC4V1KrChKhP2NSrzziuXl54VJS51bzVSMvnr7tyO6uZ57hZ5
        ZnM0EdnDHcLhH8yxs0tbUohQMVWO1t1BMe75T5jZ2g+Tm+a4ieb08fWzCpQx2Ryy2NPHYfE1sNiqmOwW
        Www2ExlH22H+uShUjgacp1qmEp4mH7udadLFYmhTNKFGnToctGnCnQryxFRc6g7xddVaji56KXPUje28
        OaMNJSNC/wBZ1S/sfD1rqN9qFzYeHNHOi+HreWdZotM02bWtX8RXGnWCMij7C3iDW9cv/L/576pdHtWN
        PB4LI8Pl+azw2bYXDY2jgZfWI4nD1aWJxlGEaFWrg6NZKlUwKngXRo4X2f7ivCrRxntK9CcX0VcTPFwp
        0J+ztgo+zhyUYQnyyq1sR+/qw9+vV/2hWq4j96qPsqNP/ZqNAy2mdby4kKbXZLhWEqA58+OaNSqyKyxN
        g9sHBPbOccwzOt/rfnOMxeXTpY/FrMqc8JUoydal9cp4iOIdLDYhVKVKpSqKXLKupVo+xqOg3ieWrUyU
        OanCFtpp/cmv1FttRntbfU7dBZtHqtp9iuzc6bp97cRWyajp+qeZpt9dQyTaLeefYQIbzT3tbgwSXNs0
        32S7uop/isTTjjqWFq4rH4iniMLiauIVOnVqQqVXOnPBzlip0q0I4+DliK1WOGxnPh6NelRxceTG4ShK
        O9pU7qP8tiNyqlolZdqmSOKUo4LQv0jKO52RqwbEYUbGL/M6su37DH4nC4epWy7B4z22GwmIx0Mvxk8N
        Xp18RlmKnGSp1oY3F1I4Ol7ahWq08JFSnDF5hX9tiJxar4bGMZWcpbXLUVvbTxXbyaha2ctpbx3FurQX
        bSalK19YWj2No1tbSxw3K281xeF7qS1i8rTp1EwmeGOUxNPK8XTlGnmVClmWDVCeGx2FoKODqznisFgO
        TnpSw2Iw9JUI1sy9p9UqVrQp3wdG+Imsp1a1Crho0sJUxKxE506k6cqMY4amsPXqutVVWpBypylTjhUq
        MatVVcRSl7N0o1ZwdNouqWol+2add2Rht9LupZLuzuLWI22t6amsaNKzTRKBFqOllry0YHNzbv58W6HB
        HNhMnxGZUsww9B0sNUy2H+0YqUIKlOnVw0XSpVZRlL2cq1KjVr0Y05Sq4qnKpXqQjChNLKlmeX1+SWHx
        dPEqbxFNOFSjNqtgsVUwuNhN05NzrYfEr6vibfwKsFSqWqOzobBv2qFUhxgEEBlmUBEjL4YhBk9cDryQ
        AVPD0PrTp4NYDA4r61TnBuNS01msKKpYajPMIqSwuFjKVaNSu6dB4SblOo+XD06nYnNwlpeNu7VkneVr
        a3cVKKS3cjQvr6+1S6v9V1O8u9Uv76f7Xf6leSLNdXuo3sxmuLvU7l3mN3dXEjXMsjzNvlme4klzKxZv
        Wm4/V80xlWcsywdB5UqdfD4HB0sPTxFdYV4WljY0aeIwtWtiKVPGurhK9SdXF42GYTxNZYxYmrV5cJg8
        LhMPg8ty+jSweEoKeHoYbDLkhTo0KapQVGEGmqNCEKdOChpToxowhamuZRX08c13NcW9taWMN81zcLp1
        sZZILGO4eUrZ2ouJ550ijXy1UXMzy7Fj8wswLvGb4l0sTg8Zl1XB0o8SYGrWxGGhHD1o4N4iri6Ps39X
        qNYaNF0FUWHnSpVITlCpKcY1YqrWDpSWHo0amIq4n2MIL2lW3NVahH997qjH97rUfJDk5py5bR5YRXTb
        2+sbsS2t7qlg88Nxp9xd6e0kN2tjqlrJp2pWsQiuITcx3GmT3kElu0gSaKWSOT92715mDhiqmMw+GxFL
        M8TQxdbA03iaVD2uIw1WWIw0qTw8FWjKtiMO8N7XBUYYuhN16dKUJxlBMMVhcNiqLpVsLh8X7GVPEU4Y
        mMZUliMLOOJwtRuXu050sTSpVKdb4qNSMakP3kYlm48xbq7t75o85u/NkU2t1skg+0iCOC/tmkinhdoY
        Ylkt5WSQqxjP3gf0rH5liswzXO8JxZNUYZvh87xVfHZhgMNicdhK+Gw+ZwyvDUM4hhXDFYaWJyyhl9KW
        AhCkoxlhsFUhOlRp0MMKouhhamFTlCHsJU6fNJX55RqOq6U5wqU637znlGTc6cLwqRblFqN3guBZpZw3
        cEgge31Ge91O2nt7i9k1G+aOSzUWVsNPtV064sLdkea6zcRTXfnxrOLaz+NwNbNMxxTqYeWKeXV5VsPC
        vjMbFQwf1jFTdLC1cTXgsNTpU45pGjOo1RoUa1eWOrTjhoVaTumqtN13XdCop8kqVOnh3TqwpLBxdSNW
        1STxFVYr27jNUqLeHlQwioVHR+t1dvUtEgsLCHxFbLZroviWTWf+EXsE8beGfEHiHRYtL1e2tyPGOk6P
        El7aFraa6toP7S0rw8dQLS31iv2aFkPgZLj8Fia+f0srx2LlLKKNCFeOMwmbU8LQq42jQr0sRh8ficpw
        uS5zRxqqYnLnh8FicW8NWxFaWaU8NCEHXuFHMPq2XvGYij9YXKq9ahRVCM7RnCvGnQeNxVbBR9tGM4U6
        tXEctNwpqVZXmuRzuOUVgBGFYFvNw3yE4Ma424CgFiT8mMmoc4YydKvhMLKnzYCFOtCU54iMKsVRUJ0p
        UqcaUIVJwj+7rtyhyJVLL2Ul1rRSSlzRU1yu9tLP4ocq97+9pfXTqR7SAZM/LGp3AuoGB94FQrMQVyD6
        Ak9q8+VK8Z4pVOXB4OmlU/exgoUpVadOTkk1WtLnq017GSgpTi+adkNOyir/ABO3W23WyemnVW+djYSy
        tjYDURqljHL9oezi0xzcPqEyLbyXFxfxokBt4bNPMhhHm3ImdpFKxFA7J9nhsuyurg6OZ081pUZVcPjs
        PRw+JtiMTVpUMPUxGIq0KCw9ZUqUsNiaeDy2pUhSq+0oVMbD6tLCqguJ4qrHFywcsPWqQjDnWK0+q3TU
        VQjzuNX2klJzXLT9mowleSbinnJasxKxj59jOv8AEdqBWB27WwoQMxPoDXlYLhbHYuvVwOCUauKqUq9f
        2kZVJ1JUaEY1uenTpxrTw9GNFxrKUZxqQVOt7VpxjCXR7aMVHm2v/mLgIqM7xyZldWURtkKu3ZJ+8QLs
        bcduOeuOM1hGMcvp4X6zjMLjZVcRJTw8KFVNLDpRpYhQr0cNQqYatGtN4SNKXNHlxH+zYWgqc6tJxc/d
        3t/kQ5IOxSqrubLAvll3q2zavHJA/KuCdTEqLwmBqRwlHnrpypOtUdZqcJQouEKk6NHnq0oQhDDr2Tre
        zjUlKbiaRL9hJaR5g1CJTFdQwxG4EMsl1owbUbWaW/sbePULSK9uzaQ3MAhvZGt9l3K58qSOK4tuyNPC
        4fC0MLmNbExlOhGtCNPB0YVcDUnmEZzxNOE5U/7QqVcFCVsPVrYenKhiYVpVoPCxT48TDEuMKmEn+8wz
        nU9jKUadHE2o1YRoYit9XxNSjSdSUKntMPBVlUpU4pzhKpRqxxn/AI+HFzhplfcLq08vzlZi8axrAJcT
        FMMcBVTkBiDmT6LC1faT4nxlDiSlQx2cUMasdTzXJaeBeMhUxeLxEMJl1DAwzSFDHYjDqnicOo4fL8Hg
        qsvqUK8KNOFStUlJqnCUPZuPs5WVSVWLi6furmlCnKXJP2kYSa5nFu9n7kKrbkaQ9mGBlBJy2yPDl8kR
        YbPXqF4r5Ssq+Dq4mpyTpPE0Y6Sw8cXKFST+rSpValWm6lOjGpWqyTTlWhilh5QpOsoVYdPNoo2Gq8uZ
        8FlEhZJUj2pE8bTeaVO3+DciH6gVzfW8zbzvEU5zw0cTKVHFUsDQjTwdTD4jHKtGHsaTlTdFYmlhnRj+
        7pU6tKlOnGfJGURxpuK59otSXqrr8mX9M0jU9a1bTND0bTdQ1XVtZ1Cz0vStI0mynv8AU9T1LUrqGz07
        TdLsbWOSa/vrm7mhiht4Ud5JHRVUk4p4nBVcNmVOhiZV8vwdWS9op1IrCwhOPJHlnTkqVWnGnOjUnK0p
        X9oklBKUXzc8Hyw54Ws12V1r8Mttum+/dkErR29xGGuLd7020Us0Vz5Nq1kd0zwzwwxh5ma6WymjKTIq
        G0YGM7kMXt5dHGqTjXqYrIo5hiIUMXjaSqUcDDA174j9/hqXPOrGpOphsVh8OsVT9isFKfsZurz08KkI
        yrUZVIRrYenFyhTnDnUatuVStzbqEpq/Krc1rojuLq/1C4kuJ557y6lmJMsksks0zyszvJulcuxDMxJx
        gbAO9cuIzHinijHU6lXGY7PMfGccLgoSxeKxdSrQm6lOOFw1LE1KuImuePLTpQapSdqb/ioKFHD4WhTp
        RjThTtOSUKfI+VtOWva9tOuj6DJg3mSGQs0zSZeRX3DHmMrSMmDlyqnpjgNjnANZ28R9fzXEZlUqV81x
        GPrVcTi6eIp1oTtiF7bHXcZOtOrXdWXto25XXrucormZrScXb2UeekuZqHWclCb5VqtWr9Vpe7SvJW76
        KC1m8iO6gvWW2tJzJbfboIYLq8toLi60+6F/YW0hvLK5uJbKfaGt/Ms38ia4t/JuJypjMHg6WMwWPy+v
        h82ytSUaM69XBQoYio4UMZSzOk6CxHtakknb2uHUVh6EJVYVaU1V5sHWrV6arqj9Wpzq1YqEvZXqxjKq
        qeJp+wq1qXsMRC1eh+8jX9lWh9ao0a/NSppClxcPPaxywAN9kDxSz20W9lkSGMWzK5Ly+bNH8sb+YVDn
        G0MR9Ngv7dzbOcx4QwWPy+M84xOT0Z4bFYrKJ4StiKbpYSgsuxOHpVIq2OrRVJ5dWhVjgb/WPaw+tzgS
        VGnTw858125L3N73v92jv8ikMOW/1ce1N6jMnQ5WJEEZcbiBknA6cnPX5CMaWOeMqOlhsvjRi61GKniJ
        SrKjSp0sPQwsYwxEYucYTlXlVVOleFdympzw0ZdHO48rh7S0rR9/bX9dPuuORlYMyxqGwijqUAQFZmkB
        fJPIGSuV3Fl+ZVrXCV8LiKOKdHL8K6kVhaTq1frNTD0KNOnQwuNxtRV5V6k5zkqftIV8PLDxrYmpUwsM
        K6dGCco1ac42eq1SXKm+jUZPWLs3dw95xvB+5KZfuNTvJLfSg+o3Nx/YyXFppYaW5H9lWjaheamtlp0b
        gxWMB1O91O98q3/dmXUbpiQZHI9HGYvA4HKskzPJ8zpRzTDY/HVli6FDEUMdhIQxKnhaVSMofU8LVf1e
        WIwLy6vKNLD4ivRqVKU6NSnPlwuDoUq+O9jhI01j6samIcvZqGKrRw9PDRrVHBSdWVPD0KGHjVqp1PZU
        MLHZQG+RGbW+vTfadHLFcWcI0poL/wC1XEF1DdTz3lrKbH7NHBaNZ20UwluYpWk1OL7PFcRedLAsZWqK
        tmmOg8ulQxUHWxGH+pSdDDxxDwWKVHCJYDD4rA18LUlDByeDjRp1p0K8aeIll+KjLFwqjjVoYWGDxEqL
        pTksXP2XsYSpThT9lLmryxHtMSqjq0/Z0qlD2eGn7WpRq+ypVMwyfPIUyilmG3ZhWDu2VZP4FwOn8WBX
        y2LxdL2+Kq4FVaGDrxr0pS9gqaccRXxMakZU44lKjFxUL0FKrTaWracpy71FKFnDnfbt5/13LhMRhjCp
        G0iyzTyTLEWlkJ2LDbxx7SIljQNKY2+VhISelfZyeXV8HzYOhgvb08disxxuJ+qOpVqclWOGy7K8HhfY
        +wwtPD0Fis0xFBVcDhMdTxE8PXaWUYesude1j7SMpQdOpGULTnyKHN9q/dWtbs2OurK6tksJ7qC6tYb2
        2NxYtNavHHd2kN3d6fPdWbOx8+1+22d3EZFXAmiuFPzA14+a4OcqeUYrGSr5dSqYOlKOHeA0p041qqxF
        KnTlmFWvUpRUIVPrFWhR+s4qtiKypQqT5sS6GIw9ati6WHxNOu8LUVOryVOZxqThGvHTp+6qw1/kdLuV
        gvzKsZkYK67CFYNtJ+UBV6nbv/KsVSqzxMaGXrF1qH1ij7D2OFn7a6hOGH9nToxcaVT3Wp0pV5pJ+2VK
        tOk+fRcqfvbfqWwJrm2aJVwbVbi4Cx4EhmcW/nGSOWVgoCIpZhG5wCCNrMV+wpYTNOJsgxWWUMBGNXhz
        D5hmkvqtCcMVUxU1lP8AaKxlLE5i5TdKlTVWti6GEWK9nhJvEUKmGVSphedOFGrTa5bVZKD5vhtrLVWt
        9nS9uV2lF86jeO8vLi5ubq4mjiiluZ5bkxW1rbWNrD9oknnIs7GxiitbG23zuyRW8axxo6ImE2qvyWNz
        PMqUsRhY5d9WqyaqYWlUpVqUcNha0sTXofVsNK1Olhqqx8qkZ0UqEVWlOnCPtZOV4bD0qVChRp83s6ad
        P369XE1b01Tpe/WrOU5v92+ac5e0qyvVqLmlokMV5Kt1dQyKE09UupDLd20MjmSe2tY47JLieJ7668+W
        I/Z7YvN5STTbTHBIVzp4/iGrUnnOGx2K5MsxVLELG/WXH/a69NRpfV69ScKcsRP6tKUPZc1arDC+1UXT
        w1RpzqUcPKjh5c1sTUVNWpTqK7jKfvuEZRpR9zWrVtSvam3zVIEumvpkd9p76vZ319pi3Nsuo2+l6pba
        Ze3lhHdWz3kNjfXGmXsdnO1l50aXElpdKJHWTypREY5OfFVnUy2caTnh8Zi8JiMLTxWHr0atKhiaWJwM
        qNevlGEpZfiMwo0oNUpUI5hgK2OxEHiaWZUFhpKpclP2daNFUPtte2jNxXs6c2m6ntIqVPmS5o04uMF0
        TalFktlHEumlL+xu/t9us08UDXpl0l3vby1NlqLXFhFHLdtb20F2PsZvoVgv7dJZRdi4t7NYXJVLNMsw
        lbFYWGDxdfBUZV3iX9Wo0MVJKpOs8PHFfV4RpzjWr8tPESoqfslRqVqcqSzji6tR49TwuIUcPU5FU/c8
        mItSpSVWnyVJ1+Wm5Tw0vrMaFT2tCpyUpYf6vWqpLG8TvB59vIZJAXMe3PykKV2+WhhO8SfLtXOM444+
        tzrK8dlGPzHJnneWZpicZjZSxSw0IQj7WhXnCVF0JYLCY3AOOYxxNOphqlHBe2p0oYqlSrYOeCxQQl7R
        U5+yqQ92157brT8PzH2lrBdz2tvLeW1gs81tbtfXn2o2lgsjwxy3t6thbXF3JaQwtI7raQyzYUeWkhGx
        /IeX4TGYalRnOnKph44bC0FOrGlGjVcsHKpWxMVCrWrUpU3io+yoShifrcY1EpU6dWnWKtWpQpVKtPD1
        MS6UJSdKlyOrNRi3y0va1aNHnlblXt6sKWvvTj8SriLyZCDs4LujAODN+9IV1DlGhYvFzlUwg48zOa5Z
        ZZPJ8WsNVlh6rhGvWwuLpR56eYezxzpU8RTp1XQxGHdWphp06csRDAVoYWlzVKHs5pS1hVlUjQkudznL
        WPu8sEoRbi+WM/fk5J7TV1P34vQ2bDU7Cy0LW9PuvDWh6xeatFpg0vxBeTeJItY8LyWt4Lm8udEi0zWb
        TTbuW+ije1nXWrLU18qZns0imRZYd1Qp08iw9bEU6WN5IWwvLG69riE/bVMRKWXwq1amBVKPs8N9fwNJ
        1ZUKip47CxrtUpe7Wo06UaVTmvzPeaW8Ie8/efxPSX7uM3eOzzpbG9sI7Oe/sZrW21S3fULE3UEtrb6n
        YRahd6ZNc2hwgntf7S0+/siYWdUms5ohIJImEfNhIPLq1d5hh4RoSnCWJwtapXw/tKcKslLDVYYaUKsO
        acnGjCVFOMZ16lCVP2dLmwhiMLiZYulhasalXByjSrxoJSnRqyo08RGnVXMv3rw1ehiuV35qVahKz9sW
        dOsYruAQWupLBqiw6vd3ltfSWGk6c2n6Tp0OqQi11a71MGfVZ2ttRSPT1tYpJJoLCK3lurq9jht6yJuh
        DMMJQz+rkWM9gq7oShioRzBYSOFx9DCU6+FjisRLFVMdRp1sNGvTpYKdTC0qjxMLUJGOKxVTDVk55fzY
        Oc8FRozpyli5xxOJr1cNX58PDDxccKoVaDq4v2rhToTxE61OhQoVKtfPmeJvmhEMe0qxtym51aTexTe0
        fzDCKOX3BXiB3lWEXZnuMyWtRjWyWjgcpjgasHWy2VOeIx1KriamNliIU8fWwfLUwOGqUZKKniq9Wlh8
        xyulUxWOq4SpLCdVCMlFe29o3GMoptRjBKHIrKKd2/7yiot80klCcHKNhKgjd4pVWVC8Ejq6iaNZZInk
        QgY2+fHKv/AK8atiMTh6lLF4zD4uFPGU+fDTcKdKlOlFxw9WVP6xg69JJ4vDYlKNOCcVD2aklSad0r1P
        3dKXLKOrd+XRafzR6tdfkW0RWBLsyrJJvjBVy3lQsd7Day72dUmCqpBL7cEdR9xh8FhMRCrjs4rRwGEz
        fE1a+Fo1/rEZKhlrlLFy5HUnDEU61CnicLhabxs69bGUqsKNe9L2b53UnHWF7ppO1ubVpKzcZuPvOPNK
        Mbqnz3ahzNSm/uZbKK0kWzW2tru6vopo7GxW7lmv4rBJlk1WK2N1dwItlALeznmMNruuntooWvrgzeSs
        TmFSpi8biqso0YxlXTSTrTxD/wBoqUKGIjTjbEUFiUoU4TgsPCWJjCpQppYWcRwlCliKtWHtvaujQovn
        r150uWj7V/u6E5OjSqc037evSj7bFL2UcTVq/VqPs6Y+cbeYlbyXlUhmzjzAJH2yAghWOOOprglCljsO
        8HF4vLMNUWAr45RoOtQ92OIi8c6ca1B1IUYVpJ8/M251I/WKXtWp7xtD3nD2nJrb8Px+H5mhc2N/ZQ6X
        cXun3ccOq2kup6VeXcE8cerabFqd7pIu7NpF8u7gi1nSdXtTcRNgzWtxGeYa9GnmOGxeLw9CKwmf47B4
        urDHVqOKWMrey58PLDYXMMNTk6GGxNCcqmZUfrVKFfGYbNcLjK9OWHrYOrNONWmlUlT5YT95Pu1/nqv+
        3CnJAYVZX8wiN8SskaEw+Wyq7Db1IyPlf5W4Q8uKMbw+sqo4qhi5VuTCVvZ4qFPD0pf2c6HsaFb2rj7+
        F5a9f6nV5qmGw+OxFKnTnUpyVFhTq88oy73j8XL0f37fL4/sl2ORTNK0lw9nJJb20EZtLS3gSS3ia3tX
        keK0lTymNtDNM5VZWleBH2gTF4/p8kmsHnGKhLijGcJVs7o4PCU8RgcJGnUxWVLG4LC46u6WX16c3Oth
        8PPNa2FpVq9bMnSjVdKUK88RiuWUf3OGpeyjVg5tyU6nOktbPzfO4xv9hScOhJqEtte6jqtzpdtqsGmy
        X93NYW2oanDqmo21rPO8tnDqupQ6fYQarqC2yhJbiHT7BZ3tnmEFumyJfFy+nn+dUswxS/tHNcdhKlX6
        3Wo4upSpQzbEum44nGxqyrPEuvLB4uvUwtL2dV08tniq9dUMJX9rvP2NJxp0406dG16cYbpfZj6Qp+zX
        zKXlidhGpUSQqqvJLLHEpKyJANpy3nSAkDG7gE8cVdXLMPntehlmDxOHoZplUKVPEYzH4/B4WhKVHE0M
        tj9UnTliljrRnRVGphcROE8LhcXWpUq0qbqIU3RdOpL4OZJeqTl+SZpaUmmw3cJ8QHUV09dP1FYk0wWt
        7dfbzo80+mxtHcTwpFYS6xcael04fzIrV7iWFJJo0jf28DhXw7mXDOI4ww1fG5FSp0KMsqoZjQxNf6pi
        sDhMyzSMY0b/AFWjWWbUqtNVqmHlQqzqOlXw+Lw8sXDz8fPHSwdf+yYUJ4yNbDaYmpKnS9gsTRjiXeMJ
        t1fq0av1eDjyTxHso1JQpuc41Y5NHj02eGaDUm1IX2lPaXKX1vHpsOmx2+p/2zbXenHTmlnvJbuXSja3
        MV9apBDZXiyWtwb2GWy+JrvK6FbL4zzPEzybBKP1rATpSc682oVKmKjmVPExWEjTjGvGhhv7LxFXMFjq
        OJrV8tq4GOGzP1rPnqfunCXM/ZtTjb2V9pU1CMlU+DmTk4UpKcacqsZpwouuFU7efkjGJAxJRUfbuII5
        Qpxg84x0rqzHDwo4enW9jGLly4WjNYqWKVWGGwlDENVZVKapKjWp1MPWSp8v76T+sU1W9kQqk/fUvsRv
        9zSt+JoaRZW93IzT6ppunR26TSYvYtTkF6YdPv7xLWAadYXL/aLibTk05C7wYuNRtzLLb2wmnh6OG8HG
        rjKOI+sYTEYPLMRhadenN1IzzKGIhUdelGpTbxFLmoZVVqU6kK2HxUcZPC/UZ08R7FUeTHV6mFVONLLK
        mJlNRb9jKjCcITnClUrN16lOHJh6dSdeqk6lT2dOfsaFeqoUZyx6fd3ljd6r5UjWFk9tbXN01u72tte3
        8cw022uLqOMQo1wbPUfLR2yyafcMsZSPB+wp5ZT4mwWa8T4/MKU8LgsFUrVaNXBONSGIjDC4DK6sY4V/
        VZ4OrmOLq01iK1SH1ShQq16uDjVqYGjic3i6ODxNDL4zpLG4n2lalRdRSdWlRnTWKl78vbRVOFelKrKn
        zWlXw6qOnd2SS00z+zbKW0ub2bUDcajFfWZ0+3hsba2t47KS2ubTUYtSnn1KZkmu3nW4sLMW/kQbZJ0d
        ktPKqcN4PE4KEsuo/X8LQeIpKjh8PSpVFiMDDD4nMsRKtCpiqtfD4OliqGMWPxFHBuccPiaGHnh8Pgo0
        ajpYjG/X61KvQowwrhQlSqRrudWdSSquoqtBYOhTw1NRVP2TpYmv7Ze056OHlZ1s+S18gw+ZPZuLpJJ1
        FsYpwiJcT2wDpE3+iOz2zsInUOYzDL0lFfN1MpwdDHrDV84yrE0sfWxFWo8DR+tYanQpVq1KjKnpD2dG
        9OpiqmG+rUvq+XKhPkqe39hHrhiPbOo9vZyUdd9m9f5ttZ9Zc0ehEkR3KRKoUg7cDachgqqPQuSF7/fx
        3rmweT1HiFiYZnClhKvNLDunT56q9nOMadqLq0oVI1puNGm51OWlUpYqXK3FSraSmlC3Jzt6LW1n3v5a
        kqRzrZyzCFmsxNFHNObNfLhmdJ5LaH7a0H+jyyC3uG8vd8y27t/DWtOticPk2M5cJS+pyr01Uk8noVoy
        qU4Kvh6Uc0xNC2F9vVozdanh6lH6xgqXM1XhTnCecp01iKdKU/36pOTj7bntFOKvydLNpX+XUjCboiFU
        4gkJDIiF952Kw3Kg3x7kXac9jRTwtKplco4TDTlRyTG1qsKuHw0auInXrujT5quOjShOVLlw9CphJTjh
        6M51a04QVerGFS3LkqX7qwqopI2SSKoJfY2NudyohwwIU7WjA9Thed21t44DC15QWFzLGU8FK+KxEb1H
        GFR16OGlP97ThSjy4XEUPZYj97Rn+4oSqxqYpRw4pKKv7t5aLnemur06tpNW6J81ny2HyRwLbJLFJctc
        JLLFcWzQr5KQfZbf7PcLerKS81w/2wmL7MnlpDGPNnz+5yxWErU4rMMLDGKlhHTw+JwU5PEL2mKwSjDE
        VsVRo0sOo4r2OJr0sPOh7SjSpU6cZ4yPNOGdJz55U5+zUOVuHJo/aXSqLkstIpwXPd8zd/Z0NqrVCvMT
        FbzNCsYCRxt5p4QJu3eSuAJWj/h79fXrpRwuZZpKplPDub43KqOX0o0cNh6v1mvGssJDCUsZVxMMspqu
        njq1JrELBU5Qd8NGupNTLV4Qjzz5KkpJX8rN2/BfcNiJQI7KV3TSCbyn2OI2KKkTH5tjsysM7R3Geayy
        6tPCUsFmFfC1sHTxuY1qeZVMFVhSqxyuvLDrCYGUJxxFDA4ypVoY10p1aMaDj+9ftqUaaQ46yp+05+WL
        lb0aV/x/Enk8td0qgsZBE8S+YB9mxvHlyDYplK7eqnPPpmvXzmeW4Z1syw9GWLlmdLCV8upRxk6VLJpQ
        eIi8LXcqEa2JoUadL2WFp0sbGcaEaNerWxtD2VXFZ0ot3ium/wAtCEz3LB2MiBW8uSRQYoo3VXRAAu4G
        R97J8pJbGTjANeRPPeJcfhsbOWYUoxxnsMTjaFN4fLaGKp0q1LDclSjho4b61ipVMRh/ZUYRni4UlVxc
        YQowxFSOqhhYOPP8d/d/xdPyZ1XgLwF4m+JfirSvBHguzstQ8R60b06dZX2taF4ft5JdO0u41i9EmteJ
        b2ysbALp+n3UgW4vId7RqkO+4aKOT5vHYrK8myurjsXmGFyvL8LKGIq1K+IoThSxfsqGlTE0KSxNKEpx
        U/ZOap05OMqdWrKpJrDHZhgsroVMdmeLw+AwlDkVTEYqvSw1GmqlSNKnzVavuJ1Ks6dKMX8cpqC+Iz7n
        XGvb/wASatd2Gj3Wo6wJb5p7LTotAs9B1C61my1KTUfDuheGjYaVpamJZrKPTzYPp0FvqJihso2htGtv
        o6OIlg6+OzDLMfWx+M4cwlHHTxlGcZexqvFUYUMQ19XxEqsKVTMKcq1St7CbxnJGripQlLCYrqTik4VK
        D5MRzU4/C02uWcrtSShypR9nCN4uMnKz0MUK53RySpGETzAshkwxTChIl2nYMO3BB+4d7Z2isfqOYVo5
        ll2Z5rgsDRwWHo4mhhcf7ZyxEqFLDYWjh8EqWFrSlN06s6UFUhRg6VGpOs4UpU4OYzpRjF08Prfl+STX
        8vp9p/5RRrvVU82JWZ/vOrMIwFYnONyKuR12g5xzzz5eCoRxlF0amb5fh6uJxEFVxFeGJnTw+HVKrWqR
        Tp08RGjRnaNSbp0Ob2lSEIfu5YmMqbtLm9lyaWv/AF95OXj2EhosYTKGISKrAFDmSVBJHFKGZ9yAgGME
        ANtZfer4zArBYmpTxeX1IzpYNKj9Rhi6casKeJoTkp5jT+tUKWZOpiM0qyy6pTw2Er1suX1ZV/ZU8rzU
        JSb5Zct1L3rtW9162TTl/h5o33k3FNPQudQsLu81q6l01bY6sLmWzCXWo3CaPdT6hbXu+Nr28lutQzDD
        Pa7bmWdj9t815HdCz1icyyLHZpn1avgKuV089w+Ilh8VWxVfMcRTq1q0MWvrdWrLDzr1cXUorD1bU5Oj
        LM54+Ua9TC0qVbloYPF4fD5Th6GL9o8BKmpxtRpe3hToSpOjyYdKitYxq88Iwh+65aUI0pRjHHt0KsJY
        wWVHUbNqsyqQ8g58tlcLjHmZyMAeteLkOEr4bE0c5wMamJw+FxOGSw8IUa1etTVOrifa81TB4zDU6NH6
        rW9rKpSr0acasKc6dSjz8vZJxagnV0qczvtaV0rW+zzb/wB7luWEfI37jczQxhAjRKFKt5gDmZGz8juv
        G0Dpk4r3KWNjKnVzRYjFZ7neT0FRp4CrlScadNvEyo4v6/h8ZHHKWX4rF06tKjXwdpyjDCTlTwmEdOEK
        Dj+6lD3JbS8+2unTrpp3sTJbT+UUAt521CBXRkuIJJIIY7ryiZdk/wDoZaSE5FwvmeWJHHyyCuzJMszn
        G5dnWU4PDYLMcbxXg8KnVlXSnlmDwuY4HELmxCx0cBgVUqU3RxKzJOrhaWCjTpSw0KsfaZe2pRnTk5+z
        WGklf1TjZX6u9ly+7e3WxD5l00UNtK0otYlluIoGlKxqZ/J865jDy7UluIYId0qcOsMdeO8LnbhhcvzL
        D1aWChg4V3RvDDKpSlOhUqYmnPE16jp4jGwjSpLH0KU6eMp0KNCnTaw/sYawjhVOdelC1SpLlcv7sVbl
        9I6W83IgCFllUgK2VbAuI9kasQCjDaN8hPlHduPAI7158MFXxWAzSjVjCjiW6VaCp47D/VqFDFqnz0vq
        6jXnWq1as8HNT+s0vqro144ujb2c8Ltz2krdhFgYR+ZtJURgMPNRlJRyr4VeSdxB/CsIcPYv6jHHKhOr
        RWD5Wo42lW58RTrKhBQVFVUmsXPDS9mpJV4Rk6FSp7NzgKraxGQRkO527cNtG0syghML7EgZ5rgWHq0q
        so4hyoRmlB1KctKtWjCSo8lDkg3ClKUJVasuacXH95ByjVpx0XNy+79rT7/+GLRjQqs6sRMpMsm+XhZS
        0kxaIeUv7vGQfm6kcc8fTVcBgMXl+FzjBVqlDOKSqYrFSq4uly4bHVcRisZKrgqGGy5U40YYalh1PCvE
        e5XxFKdFzU6tClzqcoSdKW1r/NbfgyPZCiom8iQ8swYshaMgA8DOdwHTBxnaQ2COarg8owtHD4GGNnTz
        Gs8T7eth6zxeFlWo1ZU40+WChOjToyiqEnSowqKUatamq1KvRiri6smoy+CWiatpJ3Slq+W8Xqua8b25
        lbVaarZ/bU+3wvo9t9jETro6S3Vw95ZaZ9jWeSDUtVH7+91a3M10Un2A3Mv2O2WLyrVu2WX4vh3H5e87
        weJyxY2pCnWWCxEaOYYaFCrLLcTW5Y0qrnOjjKWKxkcI/qs8fUwkMv8ArGVYfG/XaEYJUaqxCqYqVdz5
        50q8KVCs515wlXw9BxhUo0oUueVLB1a3LUr0MPOVaVPMcVD2dXPuZFkuBJ9mt7fbFbxNDD9pMEnkWscJ
        ug8tzO6vcTbp2UuYw8jiNYo/LQeVmE7ZvTxOLoYaMqcLVaCpVI4KdCOFp0FWp1KdWdVRxKnh6yapRp05
        16NWjCPLywWGi6dGNP2tSpHmqThzqEPdlUnaPs406biqKtSpu3NKmoupOtN+1nCFRAeWMRCMxeN4iXUE
        OUEYKugLBd45+bAZM705aeDo4Sn7KnWqRy3FwwtarKvh5Yev7fDUJKssNQhVxFDERoVpzoUsVWxFCdSF
        aNRxwEcRW5NXzP3YOUXP3bx310S+bt/lP4Jal/dy3kthKLWy08Wtjp1pHDZQSwxKbCCO2nurrzyzyX13
        cWtzqEzB2/e3z+WsSfuYfosbU4irPg+tUr4bBSy3CUo4GUcFSw1PBRpY2rC2L58JhlPEVcTRxeaTnCOK
        rcuLl+8lJ1qeG5MHQpYZYuDrVa7xWJq1VOt8UvaznWUKP/UNhY1I4aitP3VOn/E/izz2/dRxKdhM6Aud
        sjSRETMBETNB8rGOOBwwboSO9eTWqrAZfh8NJUq9TN6NOeJrcjrVoJZk6sKXtsThKnsa1Whh8vrQnCtU
        58H9XnKpKlmFTD0uiLlNy/loqy+QNCcorttd0RtyRplV2J80kaqmwhQTjJzjOO9dWM4fhLEYPBZlVlQx
        2MpYOq6mEwdCvVp4WeFwsoSq4GnHDpYpYZv2r9rXhjsV+9rV3iKrxzdOt7kn8jqvButeNfD/AIr0PUPh
        7q/izQ/GUd19l8N3vhC/1XR/FCXOuRSaaLHRbnRLlL5Zr2G/ltTHbndOl88BBWY10ZjQxOOnhsBivr9T
        BwpfWcJQxtP2EqeFxNKOKpU6WGbmoYOtia8cVFUk6FOGKqYiHtZSlUny1sXhsDhcRjcbjKWAweGpzq18
        RXajSo0aac6tSc3ZU406cZVJSbSUYvVXOUUGKTyjb7ZFwj+cjGRZCqod4lHySLIW42ZVmPmZCRkcPs/q
        GLWVTyGWGr0uajiFjKFSviKWIrxhh6s6lCtRoUqVTDTldUnSVSGJqyotydCmzsTfvSdVezb0gvcUuRPm
        UGrupSg1+8nFNuCUbNSZtw3tsNPmF1HrFxq8LWJ8N31trMFrY6JHHqFxd38UukyaTPLeNO0qGD7JqOnC
        GVZpCLgzgw+viKuYxhlWMjisVOpH2uJw7w03TjleKWPo4prL4XjKFJOM506eEnT5MXUdeNSKo1GeVOhi
        ViP9neEw+XpSWYUquB9vXxklQpRoVJYtYqnZQUXGpz4THSlCVON6PLyyoWl5qdhuns728sriaC5tCbW5
        ureS5stStrrTNSi8+ExtJaz2bXFrOsh/fpd3CNuQsR5+Nw+cYnJqcMbWq1amKqYHGYXL50a0oY+v9dqu
        Oc4Kn7kK2Iy/MsowVL2so1sW8ZCWKpuH1KUKXZXw2CxElSq4eliadOdOu1KHNTp1cPOhWwycb+5KlUpx
        r0/di6VSlScUp8qIZ7jUXhtbW6u55obO2S3sbaW7aS1s7aSS5v4ra3HmyJbxi91C8uWjVf3Ut1cNLh5J
        DXl4h57hcG8px1ev9Vr0sPJ4ZYp1MLOMsJWq4DkjGrO1bDSxdZ0oOU5YX65jsJiZU66rxelCjg6U8RiM
        PhqdGtVqe0rTjT5JVqkadPD+0m/tv2dCjShUelWlRpSp/uo0yW7026sbexlnexMepWa3tvHaalp+ozx2
        0WoX+msNRisbu4l0TUFutLnP2XUDbXDwSW13HC1ne2083OoYjB1eIMrxE1hKuS4nBYPEw/eVKN6dCGO+
        sYbHR9vgcRGNWpRp1a2ExtShRxNTEYHkhXwONoYXdJ3S/wCf3vfL9CsjTwwmIvIkM7pNsUbo5XgEkazM
        m5d0irMy789HI716OFeb5RgpUMTTxdLB5xOljFD2anSrzw0a1OlXUJVKWqhi60VU5m5qbbXNzNYunCpU
        dSn/ABILkfpv+aRtz26Wek6MXRo7+8869aca5p16otYr+5sIIpNDsI/tGiah9pspC8F67XMsCWlxHELW
        eF5/t8vxFXL+GclwdetXyvOsJmVCbxOIzGpBYNKuqMKuFy6jh/rUZyrxy+cq1CrjsaqeUUpxhWp+yo0P
        No1XWzDHqMnUwmFcKSp08FVThWVDD15Oni8Q3Rx1DkxEFGphL4elV9rRcnWhiIU6Qgu4bZpVuoPKv/Ki
        cRXVvJNJD5ryKs9skvmxos1kJTvjxmFWDbJYS/nRy7OcPllWss8oTwfEdehgsROpioVKsqNWcK8oVqXt
        Hi6NN4zDqs6jwkdaEW60sNOnUxPRGrRrT9lKhUth/wB6uenKCvH3NG9G/fem+9/eUykW3MfNcS+Sm2OO
        SUuXEr738t1H7v8AfSSuFyuCQ2flwfIxuKqYnE4r+0swp5niMqoqFCGNxlSU67xuJpTxk8NiaNOnOnSn
        jMRisa6c6tOpGVeVWbnVpVKNTrirQvGjOMalryhZygu9mpKWvu8rTU+bl63NPUI9LS4muNMjng015ryS
        2s76+hvtTsbeW8uPsdve3sNlYxX9ylibWWS6jsoopZZZXjjibzIbf6HE5TkWEy+hmFCccfgoUK1PG0cR
        i8D9bpYjEVZyVONOKnVVKpk1fLMW1yY/CUcwxeJhTxNanhsbh8LwYOWZRoQoY2UamKksM6lXD0ZYajXn
        GlSlWqUqaxFeVG2IjOFOn9YnUhSUaUqla9PET2Nd0m70nW9R0/Xrrw5b3+hafo4W10y40nVrHV44rXRL
        GytNP1LwOL7R7jVP7IuIr27ne9i8xtNvnuJpNTnWG983Fe1yDirDZdnuWS+rYGvRp4nB5lDFUa08DSo0
        qeFljIYetCqq6y+NDm+r1FVjL2k6MPZVVXfn5NmGGxuWYPFZNhsyr4XMcVi1SniqGJw2Jw0pTx2Jq1sV
        QzmdDH0qEsXGeHwtONCpOnTr4Knh6ccth7bDZmtWdnpfiG8gh1nQ/F9tFdxyjVNFh1620bVPMgiurhbe
        HXdL0bUreNpHktW82xtmZ4nMaMuHk8SlmWLzfN3xDxJl9KGZ5xjXjsflGJjF4nDVsY6WLxNCqsuxOIws
        HWqVfq0ZYPHOvH99GPsa0YOPqYSc55b7P6tXyx03XpRdf2F/crSpQqx9nXr0uSrClSxFLlk6nsZ0/bQo
        VvaUIZ8tnc2U91bSxPbXmnTzW13B5crTQSL5kbxzpLyjRsjxtnbklcZO4j2nk2Y5RVzWOHoRw2O4XxNX
        D46ngaWIxsnQr4etGbqfu6uBlhKNSjWwOKUq0KFWFbmwjxadetR1pV6FeFKvRn7XD4xe0p1P3fv8uql7
        uvvU61N9tPQht4lkGN8Sl5FAj+7lVlhBQjB5LlW6j7vX15smy+ljYVIQx2X4WrmWJpxoYetKcVXjSx+G
        cqMqdK9OKlWr4fFU6U5YdWwOKlCsp0oQnc5ypv8Au2t/l+Q0qvmBV2yr5cZBCjBZokkdASHGdxVQC2CW
        wRgnGeKwuDWdfVcJXp5jgJYTDTpTjTUqdOWIwOGxNajKFGVenVnh8VUVCk6lbkxWMoReIwuGhKoqDh/C
        T81+pd1TVJtV1bWdUuksI7rVr+8v54NM0fS9B0yGS9u5b2ZbHRdHt7fT9GsFd08ixsbeG0gRvJgjiigR
        K5vrVHBV8/y94r288fJ4OnTnhIU3Ggq9XE0qtWvUrzqt0qmGwalGrWxUpt1Pa4uUqCdalG8V/d1+7/hy
        rk741Yr+6EUkaqkTqWkEDKGCKygZHXGfzr0q2IqVMbgMFjY0amHwCw2KwNClhsFisO54qllyjTlRoQng
        pSeFhTw+KVTDOm8VFRxmErqTjBWunP5fr+g1C8RVAHjYw4jVkQqPNmM6lAoQqPLZOcn6c8RhcVjcuxdP
        Cxw+JwGIxWX+yw6nGnNf7Vjnjqdaioywbwso4KtQeGlV9tiJ16NJRrRo4nD0MGlDmpr+5K/3J/5kZDBY
        9wcqFG5yfMTBcy/MMDK7pFyMtgZOPlyPKx2GxUMDgpTo4ypT9nFSq1alSeFipTjipQ5eSnJe9isO5YaV
        WoqNSrVrypKeKpxoXTk3a0lDZXdukk/duvj09zlak5WUXd66MU+oRlL62upLf7FL9isYWvo5bm3juXvr
        qOO1tZZPOFqs63ReSKMQrJKNzbp0B9zK8ZmWQZ/juJ+FqtbhfHZji8Zh8NSo4zCYqtUhj5YynP29F0YT
        qeww2HjhZVamDlKhiqKnD2WLlhqUZxeJnjaWCy/GyxGKpYHDSo4VT9tKjhqUav1ipRjzOVLDupicZXxS
        oxlec6+InFe5UKibA7SzO27cZW2OvmSK0i+ZI0jSthuZuNo+919YpLB4XE4rNM9zDE/WKM4YrEUMFiMP
        SxVd4uvLC4uvicRVqYmFHFxn7Z1cNisAo4qi6knBYXG0KtSWk4UqVKlyKMeS/lvb8F9xPBcpbXVpdXVn
        HqcXnW95Pp9zdzra3uy4XzrS+n0+5t7qKCeFZYXa1uIJVEpMcikZqcwzHEL2FbMMRisbX4lVDMrLMY11
        UxNbG1cPKpmnNyYig62GjjPaUquLjXanRxiqQhOdOvjVoSrUMTRoV5YSu6NWlGvBU3VoylCShWpQr062
        HqTpVOSooYmlVoNRfPTlpE09a1271RdHsp7m0bT9B06Wz0ews4Z4LLR9Mu9a1vxSNKie5jNzdx2+q+It
        Wbzr2e8lRLryhctGqMtY2WBoOhlWGzPD4nC1aUcxr4TDTzKnhFKnDF4jBYKMcbRlCpWwscZVisTiYOrh
        442eHjiP48nw5ZlmHwCx+JpU6uHxmbV1XxlWq4yqY3FUsLhMteLnyVJ0oTr4XLcIuShSwtOSpucsLSqu
        adKGztLmwnu4760t7m11OGGPS7l7oXtzYXkd1Ibi0kSx+xvFYS2IhuEluYZi+q2ht4riIXEsF08FlOfV
        6P8AYWGjg6OAzTOsdWq5hj8DQpYXI51Mujl2BtOpSzXMMylSeaVpSy7AYrD0sNRlKeLoTjChL0nVr0qt
        OlOFqbpu0u7urL7rmaqvKx8j5sBfLGWDMcRxFI0U5YsX2/JzhmPABZfLoYXGZzjZQyGEcTUw9KhHDUbV
        YYnEV50qGHqYajSo1YTxE61atChTdGUsRWl7LEShCp9cnDWMoUuX2kpQSfMpxteDim1PWE1dNWjdcvM4
        3dt9ZjHqN7pyypZaDY3f9lWk1xbm9lghS0trbTLzWJVuJ5pJpJpFuLuUYWMTzyC1jtoP9HT2oYPOseuH
        MHmmaQwGXcW4yhOlmdWdPDwo0MLOrlNfFyp0XllGtgaLeJo0J5jRjXhSpxTxtCo80qVvPgp4TCYzl9rm
        WIw31ypJVfZc1RYipLEQwz9jCNL9zJxw8OV+15Ix+tTxOI5q7qPLHHBbJ5CeZHHGWmiZwJPMkup2jlUI
        N5XzYlDMdwFsT0c125jmeX5RlORYeeSU6+OwVDBVa2OhWrUqeKp43EZrmGIweLVPD4WtXb9vgcLCvVr1
        o4aeRxq4H2TxdRx64Qqzq1Kkq94zd1R/59Wp0Ir/AMCcZ1P+4pTSRgpUhfLIiWb5SQQrMMgupCN+827u
        DhyM88/J4bNKlOlVpV+TGZdKOEhmFRU5Yl42hh8RUjUlD6y6scLi4Uqqwca9FQnTpOooy5cTiZ4nV04J
        e9/27/i6fhctw317aS+fZXd1A62y2zTWcktqRBcWk1nNZNJFMm5ZbCe6t5M4DxXEsZ3CQq3qYjOM5w1e
        jisuz7F1qWXYHIZfWMuhisJSpYmll1OnhYU/Yy5amJoYT29CeOnShVxU447EvmvUjLCeFw+JgqGLoQxE
        ZSpScakIzjH2dWFSlVSlGXLOhXhSrUpqMnTq04T91Jzi+X7HNb2Zsba5t7q2sZP7Ynku4rkXl6dQupIL
        uyjSxhOmW6WE2k2XkPPO7T27TeePtq29vdGhHG0sZVwDp0K2VYZVcbi8LRarVr14VMDi6FTlqRwroV62
        Ey7mw0sHhZ4qGFoQU6lapiKsUXWpSryxtenWpV618HSjGpTdKjGnCEqFdxr1Y4z97DE1eb2NPlw9SFJU
        k8OqtZ93e3c0elWl1HbxxaTaCxge3sbO0d7Z9TvdSNxeXdtaK+pTm51KZI7y5aSRLfyLZH+zW8CR3jpZ
        3ga+UZTnmEq4SOWwoUVWp16sXDDU8zq1frGGxsqWMwuCU6+LlHB18sp/Uoxm6kKNSr7eNQwuGw9Krjq1
        Ftzx9WFapepUnyzp0KeFcYRleOHXLQi6lGnyRnW58RKPt62IZnIybBG4LOA8kXyDcHC4jR3bcJomLZIK
        ANwCQCa+fwGIwfsKeCx0XiarjXq4VfVfY4yVWVCdGhTq4qdOs3hZyrKrVpezpe1VOrShNVJwlT6uWSXL
        HltK0ZXhz+62k7LdPa0lrD49kWbuee6u7jU5Vt1kuJ5b5o7a3tLW1iea5c/6Np9iIorC3LbPLhgQIibF
        jxHGqr3SoZhSqR4icKFem6ksbToTrYaU6UY42OFouWFw2IjjMGnNXpUJU4ypJU5QrPD2qQzw9GhRofUa
        d+Wly0vfnWqzvGnBa4jEfva79395Ues5+9U/fc5btLe3miv7m+1KW1vY9NF5o0dv9nvHu9Tj1SC2a2vZ
        jeRnS0S2Op3KzN5jb7OOMITdgr6GWvNs5zR5zjuIKkcz9h9bw2InncI43D4/DrEVaOInKph8RGnWp42i
        0447GZLPB4fGSzqnmLxFHDZdm3LXq1qbwNChhaWJw8sQ6WLdWo4exwssPiHKtCmqVX6xJVo0acqMlGKp
        VKldy/cqEtqw0rxCPDep+IrfWdJttJXy9E1TTk8a+GrHX7y1h1LS9St4E8IyasNZ1bTP7USxuUlg06e3
        WWwEr7TZbl4q+YYynjuC58RZlPF5ph1iJZXHDVXi62V0MprQqR5s1oYLMcHkVTEyxeY4bLVicTg8dUvW
        w2Hp1KGJjh8cpU8DjsdiMM8IquIwEP7Rp16+CqexpvE+2wEXgsXiqVKjVxcadadLEYbDzljI4apLETpQ
        w8qtSHPXd1JdJaxma6W2srYWdlHc3b3aWURnnv7q2snkgj8m2bVb28u1gVEKNqErSNJJK0jGZeyrwxGI
        wiqYHCSkoYOWKxE8VSw8KU5V6+Ep4iGX89So8TWoYmjFLCVMHh8RGlWeK9sq9PfDYaNL20lTozqV5urW
        9lSdGVSbjCnSq1YOpOTq/VqVGjOc3JyjRp8rpRtSUIlYMZRKGmWdTGd0qzo0UplacBoyjqGjVSpkP38g
        EgEelSzjEUsXWzWGeRx+ff2jQq4Jzq4yOIwVXL8VUxtbNYy/s5YKpRhHC39l9eac8VCTyytWhTlhteTR
        3pckYq8n5bWJFjWznRpzH5g8qaGSKRJYWiIBjYrbglGDq+VyrH+Nhmu3B0KHDOa5VXzurha2P5sHi8Dj
        aOIhiMJUwtKcKWEnOGAviqdWnXw1eriadZUMfKU1HF4alVciIyhVpyVLl5Fu5PkXmlK0uVzjeClyTs5X
        5WWtRsnsZbZYJbyS0ayhEdxe20VluuAoh1WOOO3vbkXOnRayL23jnMmbiODe8NuJDbwGd5FxdkWMwuHx
        1WvhMBgcLisshy1sPTpqng8xx1HHYfmy+tRr1cPRzOpjKdSGJVXFVIyhWdGWFkpR58txCrwnGp7H29Cs
        o1PZ1XWtS1WGfP7Ok6Napg3hqsqahej7T2arYl0vbSguLtL+bz70rBttLS2iSxtIY4fKsrWKzgZo0lhE
        twUgTzZGzJLJ5ksn7x3rLEZhlPEGa4vMuL8VXy6f1DB0cHDKMvnjqNCjg0sJRqQp5jxDl9WpN1IxlTpz
        qY60lz1MJQoQilrh6X1SiqWGT5ZVq1V+01qfvZKp8S05dfhWi0ivdhEzfMAAXYAeN+ATvCyIyb08xwHO
        NuzP8We1fCzzCkqKprCUKE3Sft04V19YhHEKsqlVe2q4elOMUqdKNKlRoUaVOhKlGeJjUnLujH3Ly+Lq
        TsW8kLGvlqkUXm4JzcupmZZAQD5RG7GP9jjLYVvocyxGKxOU08JleEhl+GoZbgvrk4Pnq5liKdbHVKeK
        jNU6fsKtGFRZdWw2Gqxouth6tXE3rumjGnaFRO0uy5eXrpefNJPl/wAKnLm5fd5eaUX3FulvDp8sOoW1
        295ZtNcwWyXSTaXNFd3dp9i1B7qxgia7khghvVazmu4Ps+oRCSZZjcW9v8/VVf6vhaka3tI4mhPD1WoO
        accNFqu66pwdT95GtzVHypeyrTTnrcVCvOVTG0qlOpQp4atCCrVJU408S50Ka9pSUKk3KlC7w0o4iFOf
        1rD1pQozoRw+Jr27rUZjBoypbW9uNJtGtYGjsbOJpA99c3hku5rfTopNQvRcXUmbi9e8ljt/s1sssdva
        QRW/2WYZzV4fwnCeaZDl2IyPF5XTdadbMJxzHCTzKnUw9KrVw1DE5LhsPSxFKrhFPEQc8yUEsJTVelVw
        sZLmwuEp054+p7Tn+uVY12nXq/ZoUqCcVOtOnRhemr0qEMPTnXeIxMoSxFfEVKteQ2y7Gt5pCY2iKPNZ
        xIWz5Tzu8azTRqgkJWMs0nmbs/IRgrELJKfscXl+MqPE4HF0PqTxmV4GE8Th41sNia1bG0q2KrUsLh6F
        WmqFClFYrDZnCP7yth5xWGrbUlVf7uq3GElOMmq8rpuEuRrlV7rfVRVr/Fo0tve3psptI+3XsGlT3Nlq
        N3p8Ekv2Ke901L6ztbq4tN6RvcWsGp6nFDKybo0vriNTtmbPhZXQlm08JluPzLFYLAUo+0dalg5YytCh
        SxLw9eUsL7aj7SKjXdWFOnN8+IqexSdXFSqEzoYaFWljnhKFfH0aNXD08Q4J4mGGryo1K1KNb4nQrVsN
        QqTj1qUqbesUMnZop2gR3kQCJEcxeSwyy3DbYsvsYSsx6DODz6+xxNjMXlmfYvIMHj8VmWDoQwuFwlSO
        XRy2vy1a1HM6ksNgvaYtYbERxc5yjWhWqPEQlTxFOKhiqRrh4UnBVJx9g4yvf5PT9fkJIlxB5aSW1zD5
        sULJ58BaXy5QJI5I8RgkyQSZAHJxgfNisMZDPMBRw1P+xMVSjmWFwkMHVxOHrTxVN1ZYylh3gcRRp0+b
        63SrX5YRl7WcakaUZqrRhKaM6FRVZRq87pzU7NxStTfNrfde7rbb4pe4pE0en3P2a1vlNnsubq9gWP8A
        tbTo7gHTrWzu51mtRfG6sbYi8jMVxMnl3J85IHZ7S4C+fl+FxVbMcHTwGEgsRWqqtUli8TSy7L5YFqUH
        QjmFSvQwVHEweFxCrUljliqdF4N14YdYvDfW4eKpe3qYbnnTdGlQneOFrp/vVVSTqVP3Upfu37SlBurQ
        /dur7tanerhJPkMEcbIZCfs8krExxhVAH72SMsVBCkqQzFe5FVWw+DzJ/Up8PYDAY6nLFyqvLMVjKkvY
        UJKUow9ri81w7VZzrxp1G6ntKkqE4c1NTlmPRTk4ypylVqyp80V71LkSvJJO/a9lLqouUk00pK3eapNf
        w6al1GFm06xhso7pJ7qaS7S2aZITdi6mkEbw2X2OyjjtVtYlg0633QvN5txNlVzmtXyfKcoxtNYWnkMa
        9XKlhYYehhp1MRCcsVDFUfZRrVKuLrRoYh1pyhGVaOJrVaFXF5ljccDeJrYnEYvEY6tjpVXTpp13zToU
        cLhcNg8LhqU93hqOHw0fZqrKrOHP7GlOng6OGw9Ksv7tkDMgVY4TtkdJZNk8JaQxvD8sQxNwH+YHaR8y
        g16GClChi8HPEzo06VLDZbOUMTUo4/FLCY7DTnjauFxOHhPCUU5YivKhSxjWZ5bicVQoSnLGYOpWpS+a
        zjHmUpWS5braSfvWafJp7yTvJe7szT0qV5Amjy3+j2Gm6lq2kyXmq31hLdjTntku7Vbl7yz0u51aHT4o
        9SupLq109JFuWSKUQTz29tjXK62NoUa2Iq5hgMZktSvhKteovrc+StSoQlrRq0qdVV6axFfCKqm8PUxd
        HEKnXqYOvTxNfhxtOMbY6lQxGLzHB4PG0aeHpV/Z08Q60qdRUaMKuJhlzxFSVKMMPicVKi8LzToVK1Oj
        XqtwzTadBqjfZTcapo9rfObH+07f+z5tQsEuQ0R1C10/UJ2sp7q1RTNDa39x5bXBjW5dFErZ0M4wdfF5
        U84wUsXlOG9jUjQo13UjGn7elVq06eLpYfA4hzxNKnXpRnOhTliY1KNWqo0qcPqmlKljq+BjKd8tx+Iw
        /LNYeo8TDDV501CqqDxWHSr0IVJWpzq4SgpRowqVKKftIJ91qjXWnaRpsv2mS40iTUreC9udRvplh0ye
        6F/baTDp9xM8OmxW+sT69eMLcIJZtduGZd6l5OOs61HMMJhqWOarxlVozjWr1qFKlWweKxbg6+HxEX7H
        FQjKvhJyjialKUfqUsPQw1SeNxmZ9NGnhKca0sPgMLh1iZxxNXEUqU44rE1JYfD4eMsVVjUjQqxhhsJh
        6WH/ANkhi4KnUVbGYmh9Uw+ByyGkJdjIepjWRM+Y5zv2H+7uwfwrPF0MVj6k8fjJZhXhKnSnh6ePpe/j
        aqo+zxkqVaXuVYRxUq9KNVUqsleMI04ufNQ0puMY+7vsOiKRgqds6Mki7WYD99JAsW5QVIDLI6dRjBI7
        1vlFfBYH2lGvUpZ7g8bh8dCeFqTlaGYYzJY4NYmlD2dWLq5fj8ZF0a/PT+vvLoSqPCxpOVGZwm1CUZyg
        4yTbjvazun5XafrYAbt7c3SiZIYpIoZZAyiCOa5FxNDFvKCKKWRIJ38sHcwiLdFNYSzbP6uXxzKjjcTl
        lCjXlRnTpVXQo4eeKqYnEwowVGng1hI1nSr1IYbm5K06VerSoxVKXK4xovEPDwnGrWlB1WlpNJOMW35X
        kl6tEkaNNDNICSsAjaQMZGSIO8QZpjj5I1aaCPeCCDMuDnFelgcPWzbKcTiZYx4ijl8MLKcJVJVlhlWq
        0VTxFSM6NWnThT+s4fB1Ywp4eLxVWE6MarbjLNOFKrS5b8zk+WyV/djKbsm037sHdK7cbprlcmuwbxrr
        c3hSDwjFZ+FhpFtF/wAfcXw88EW/iXdHqVzqzm48cQ+GP+Eju9s1zMvmT6m+y0eOzH+iWMGNY5asfXyv
        O8nnm1OphMHia+Io4aebUMtjXVL2WL+uZfh6ssBmFGOBpYrEx+u4apQyiWYY+OX0sNHD1Mwx/A8uwrzC
        nisR7b20ZU1H2mNxNPD2ovF8nNhnWlhqjtXl7STu8SvqrxVSrLD4aGG5m03RyxXMElqs1tPHKVvbexZD
        OJQlv+6nM8V3AJGV5llj2CKMFo5PlU+9l2Wwx05Zjgs1y/DYvK8Vh6mMhmeGyajOpi6kaWCw0cslVxWK
        qZlRpV688TmledLDLB4ehSx1WWIrugl0VbSoVKOIhVnCrCq7YaVfmSj7ybnRUXSrWj+4jTqKo38DSuaB
        0/VrDU9X0CztLTVb2ZLvTblNHi0zxJHNFpd8upXN1oWp2UF4sMSNo43appk37y1F6qTiznlWT57N8ixs
        M4w+Bw+FqZzjsTTTpRyP61PB45VJV3bC4dUoVVCNWjWjLLq+HcIzw+IhVo4PEYWMIcsMbgK+FwOb1alb
        A4ehUo4mFTGzrZUva4inWoxjj6GLnRUpSji5/wCxY1XjXVD2kHiqVL2WLG06LERiOJypWYRLlE83ymkj
        VoSyQhpOSrlWZSfSt8Jjc+y6hlU6blleWV60Z0c2w+Bp1q2DwSx0sHVxuEnSwtLHYehDFVK0ajw2JpQx
        mKpTw7nWpxUoek6VFyklWlVdPRKUm3FP+ZJ8qlKye3Pa3M7WvNbKXa5n2zeXHE08nkDyxGks6QGWeXyC
        sEO64UB3+UyTxJnMgz1ZDPA4jMc2zfHLF4LDSw863scqlhsqqRWLzOWFrSqVKuDng8uwMaWKxDjKrRUK
        dSvl+BoqqvZUzGs7Rp0qUoe1qSlGMZaufLSqVHGnD4qk+WDfLH3owU6m1Nmrp181rNDZ3i6re+G7nV9I
        v9Y0Gw1sWLa0+mNewW8ryPp17Bb6oE1LWrW2uLiwvZLcXsoS3lV2Ru72OJwmbZfjMFltfNqNatSpRwks
        yw+IxWZ4rDxrqisalgVVxH1vOacpPKZ01j50orCQoyniMNjqfFjKEK9KrjMO8NhM3p4PEUcHj8Rg/bLD
        RruhUcafNXwreHU6OGqV6ccTho4j2alKtTcFJYJlkeUFlYSMRznEnyYARSSdqqIyqjcVw3QjJHzWJzbH
        4zNZvF4WUcXjakKcp1XOpUhGnOhQp4alz0a3ssPQo0HhsJhXCcKND2dGccR7CjKn6kaVOnS5af7miuWU
        uWPvRtJWcdIXbqXc/cdpTlLmVrPdlv4ka1+1faNdgsdJeytLPWZrxLXTzq1reXkz2CWeoRyWy2Ou6rqG
        o20ckjQSXMUUt1bXMFzPBL9FxFSyyCdfE5jmWOzGGGwuPxFGvKnCEq+cYFZpjJRqVIYWdGEa9bEuCqQx
        ClVoU4Uniqcp14eVRwdeUZ+wdPKcRXxaquthIUp1Krw9WFGn7X2tGvF/WMFgcNhq7jCNaGHrVqGGrUMT
        Ro16bhf6RdXGgfbtKZodPXyNck0/Ubi2v9atGv3uZjJcal9utLDU44Lqa0huILc2iQ2lo7WlxPFPJf65
        lmuCzrMcqr4qtXzSvg8JXp47GYjHVK0o4erRoYZ4VTdLAYT26x9bG4rCVFiHg1hcXRw2KxdZYX28hYXM
        MPQzaWFzF+1xMp1MLGth6M6GCq0qMKMeShRWDrYnDyq04Yqvh8RiYYmrVrYlRxdCl9Wp4alrMml3Fzaf
        2GurrYR6TowaHWru2urpNZOmWMviN4/sEMAj0yXxRJq09lG0ZmS0uLNZ5XnSad/iZPPs5oYV5pmtHO6l
        COLqYdU4yofVaOIxmIx9PD1cOsXjsT7SNbGtSxjrwo4yTljKtLL3WrZfh/ToJwclOlCnVcnGTw9RVHOS
        TjTqRl7GlFVpUYQm6XsXHDz56KqYilGnXq1bi5S7eN47TT9NjisrO3W2tXv5Yp7i0sre0nvJTc3NzOl5
        e3EUl7MhnitzLPN9lt4LfybaPTC1MRiqNGlisbg6FGhRrQhTqKupVqrXLyReD9pVjNNyxMXisTQw8XTv
        GTcqdOcYanPCws69bF16tevVjVqunGX7ys2qF6EKEPY4VzVCnyU6lV04U1i6+Ir82Idq41m6vNJ0vQmS
        wFnpMl9LavbaZpttqc51UxvdNe6pFp6XmqRrJbIiR3l1KsAciBIgZAetZ1i8blGE4Zw/sq1Khi1VlTjW
        zLGYipDExt7XBUsdVq4bBYflpQhisJl9bAYbF4ithsVUwGJzDC4nE4fR0KbxdPFVJRhWjhIYJSUVCjGn
        RrYnEU3OlGMIVcT7bF1va4upD61WofVMFUxcsJgcBSw8F7PY/aoZ9OtZ7SBLSwjNvcXv26T+0INOt4dV
        uxKkFsYra71JLq7htzERbpd/Z/MuPI86QWNweWZnleaYTDwc8P7OjRoqVRzpYnDwhTrYqq6WNnUpVq+I
        lHG0pS5oVMbKrOjh6mHoRRjhaWKVGVPF1aVWt7fESUqVL2C9h7WSwtJ071Ob6tQcaHtva/vuX2vsqPtP
        ZU4Yiys7/wCixtChg8uZYnEhuI3g4WSF8PjOGzlPvjla6MPTdalmGLxdXJ8tr5RCjhfq9VQ9pjpYyEqM
        p0IRoQn7em6clVlN0Z4WtXlVwvscVhKMZ6tR92Mvsu+3ZP8Aq32tuo2FWeN9oeTIENuoDrIZwyOZCsS/
        vNsfmKF2goHLHDOtVk+Fr47Lswqxo4zMH7P6hlOHgqtTFyx+Gq0sRKcKdFOOLp4fBLG0pUXSjTwlPGyx
        NT6vVq4dYkk7Th7L7PM5fC/dVOaestN2td5fAtUbWmaqmm2haB7VdRtdZ0bUra31Dwt4a12xu1sI9Xkm
        kvdQ1lZ9sUL3FlG2jPZ3NhqQlMt6fNsYEfy4VcUsxyvCUnhcDSwmW5vTxeJxMqFeNfHYythpRfLjorAu
        usDTqU8JiK81VyerSU8qlSr53mVelwY3AQxdSUqk60MLisJicPN4fH5jgK/7z2KaoxwVSlLnsn/woRq0
        8fgFeGGnCnWqyVPUb671V7GK5j0uD+ztLs9PtJNO0TRdLSS2tmmk+0ahLo1nAdU1BnuLhZL6+M15KEhS
        eU+QscHViMlxFfGPCc9Cm62DwGJw9dUMu9g5fVoVMTUnjsNOmqPIq2JnUo1lKt9YisLi41MwpU/Y64LD
        YfL3jvYVcRP6xi6taar4zG4pc01CmvYrF168cPQ5cPH2eHw7p4anP21ShT/f1J1KCxr8ob5lLKCUYCZ4
        s7m3k/cOyZsH8O9VDL8NbD0cZKhicJUrQU5YWSpY/GYOKdWrKoqsKiw7rYPE0vZ18XhpUaEVZSlHCYmn
        U7OeTjJx3tr6XR13w/0jSNa8UaNY+IrlrDwydStm8SX8dza2dzY6Ckpm1a5tJZopvP1OHSYLiW2gitb2
        e6niitbW0u7m5it5vqODMozHNMLntfA5PLOMTlOHxNOjhnSXs62bZrTrYfKKVbFYaNSSp1MZBSp4qlhs
        yr4WGFxVFYLGTq04VPIz7GzwWBnWoKv9a5Ixp/VsE8xrc8px5HHB/XMtp1rSS5liM0yrCQjzVcZmuW4W
        FbG0MmCe3OkXulNpkEkx1SxuINcM95BeWcUFvqynTJT9p+wS2119pe4IltvtKPYYhljja4ifrymWDx+Q
        5pwZWwb9hh8dSqYXHRxeAy2lKv8AVs2r4OOdZhjKLw8qTw9fM61HBSxmWYnnqZnh6s5Ynko4HapSrLM8
        LjoZhXUI4WpCrg2qHsZynLCyji3+4WIVWnGLpR5K6oONWbnTqS9hVWZbGV0jjgncTeW9t5cTTP50DrLI
        EBQOrIzOi43Dlhxxx5nC1fOM1weWYDIs9xGGzjDUMXk6o4aWOxSxOWVJYvMKmHrUsO69CVDE4qrUw+Oo
        1MVhMFCVTCYudGThja766vJS/fTjB4fSo5TWlNp/xP7rinJxfewX9jqFjNHa6laXFncGxsbyCO4QwNLZ
        6np8GoadewKyKZLa6sbqzuoZiRvimXlS+5fkcyWJxaoYTMIqv9Sw/JSnh8bgZYeFNQqQqU39S5qXt4Vl
        Tw+Ni6tOWHxEa2FxMaOKjVhSeExWDxEa+IwWJhiqPtq1Go6bUp+3w1SVDE01JqS56FeEqLTTXtIQbTQ6
        41ByQ9tb2+lwGHS43tbG41EwyXem6XFYPqEy3l7eMl5cH7XcyfPHEsmozi0gtrVkgirCZzm2RNY7C4yW
        CdfEUKtKtSx1X6zCrhsNUwdGc/Z060qLw9DE4qnh5VVGEKVWpBqNKpTpU4pYT2SanUq4/EUHiakKlf2X
        NThia/tnQp+xpUaXs6TUaMeWnKr7OjS+tV8RiOatOOeNFnMduzyqQMhgFKsrsrjzAgLAleXLKoGdxUZY
        e7xHl+AwOf1co4Vx1TPcHGjOnFypzp+xrUJ1oVVTrPDwq1qUnhaOKwNWanH2NelGtH20sVOGtCTlDmxN
        Nw5W+ZxipS5EndRhZ87ttGK5nb3VJ2jKXULOe1mjjuFsoz9j06822N5b6jFDbajZQajbbpra7nT7YbS8
        tzcW5cy28oa3uVhuIHiXyc2jVzXFRxWIyzDcOYXBYfBzqYWEcenhqFWMpUqip5nP61Whi6OIoYxV8HKr
        hMTh8TRrUfZudO2eCxVGrSlOj7XlhWxGHft6Xsal8NWlRf7t0qUuTmhL2VXlUMTTtXo89GUJyoNiNm2M
        ZlXYVkKNG6ncpysakByMZw52nv6jycdOjl9bE0sNjVnEa31aph8RVpyoVadsRRxEuSi68oTlShGVOp7W
        FehH2lecfb8mHrw7Iczd4R5p9F0b6KTuuWN7a9HZWlflc1zHbRPEbS4mmjktbZ2kmgW1dbhoI/tcCRJc
        T+ZaxXf2hIJzIDNEiymK3Z2t4KxVKGEjgcbSxdK2Z4adVVEqlOV51pYerRnCdNwVNYihWVKtRniaVXWL
        dGu8RQw2WGnWcKsa1H2E4zvyrVciuqLcrRtP2PJ7SnyR5J80Oevy+3nDC5Rg7bcKQ4LKGUFGDgsp7fKa
        Mvxs8JVp43EKFSnQnCpCdahh8TThUw9SGISr4TFRqUMXBpSo+xquVJKtetOnRVSEtXGLXK9mKolcb2ZI
        ykcSquDEWUYtmaMQglFCISXOAACcjg1vDD5pjoVcxxWLw2F+pYTD06bq2oyqUo1Hlk62DowpQdf2UMNL
        6zj5ezjzUq1WWJWMqU6dRU+SnUpUlHmcpK13FJSSbi5czV0pJe7F3b0tJOUXrLa6emoXdtfXjCysE1W3
        j1PRrW3vIrq/ghv7jSXia6ubNUs7rUYraNrxZHeC1Z7lLa6aAWkvRWp4/EewqYXIaUMPklbDYDFV/aYf
        B04zx9eri8V7TOcDRzLA18XhYRxzy6fta6x0MBh8PQq4aj+/w8YiP1apOlQxP133r+3tXh7aCvGNWMMV
        Qw2KUa9NUq9sVh6GIh7VKrRp1XUpwyVZCVVgY49+WZIUZ4lDMoIV5AXKqMbC8e47Sdu1s8n1zB4l06ON
        p1cBlVevGvVqYfL+bF4dJqjzSpylhViqWFoxh7PBKtTp1KknVlLDJuBUVNU5ShKHtmrRjPT2kulNT5Z+
        z5n8U+SX7tThb37q5L9jlGmxWtrdQTx2hGom4v7eeK8vftt5MslhENOtn0i1XT5LGBoJZr5pJbeS4E0a
        3ItrbTD4GvjM5wOBdKcZStKNCvi8NCnUVP2k5UoV8ZRhToOcliasIt15pVqMWp1IVfbYYeOJhLFTr1qd
        ak6kFh1Ch7KdOl7CnzQxE/b1Pb1nXVWftfY4a1OUKHspfV/rFe3p13DZLfXbyfvP7N1Gy06C40ez1y0u
        7jU1TTrq3mN9IEsp7bStS1G6tNQghuLmC+s7I26wSst3adNfF1aGHy7M1Sji8ghUx+FjHMKmOdPmkpS5
        MHisLhIYfEZpldXE4bHuM3hsHaopVJVJQp5ZmHLjaNXFrD0IRfsfb06uInDF1sJVp0sNfFQlTdGL+sKW
        Io0KWIwtWpRw9bB1MSq8qlNSw1emlxMllcWca27Jcz2d087QWUt4jWEV+kcUF7MpmgtZVvmL26ziOd7e
        1LJLJZwtG2sSsor4fC03LE4iGHnPFvESjXo0sJSrc2CVRYlc+GxUp4epTVXnqcuFwcaHtW6mHrdn1enL
        HQrT9op4eNaFOM51qdOTxHLKUqtBSWH9rSlhvZwl7FzhGrWhTeHhiKsW6U2s+oXa2MF5DpzS3q2FnNqU
        F5d29uUf7DFNfR6fbR38yRiBZXjtLcTvbuypGkiRR83D+FzjM8RhMoxVWWPxksHUwrpYTEQw9KpiYYKd
        NSwuFlPGe1pVcThaEHhoQr1sZ7OnTp42EpUsURR9tTwuH+tSpVcXywVapRofVoufIudKj7bEOEZVOedO
        DrTdGDVLnq8vtXRQq7dg4VmPJXYyb2ypwAQzNITgcFQO1cuErUcbWpr3o4qhScqNR1J07YvDwc4VYySV
        Kmq2IqVKkoRc1yUY0KUnWhVlPoSfKpR3f9dR9qlu0yLIAEEbBlMu0vIqO8ZDbW2neRzjv15r0uGsPw9i
        s5wdDGUlHBQoV/bUfrlTDe0rU44uph4qrVp1aeGdTn+qYapOPs1WcMRmDWDWIFP23KuXe+vpZ3/QRlLh
        QsYRQiOWckkQltichsyAuxGQuTuxgg4MYnCTxcKVPB4CFDDQw2Eq+1r1JzhDDT5cPGqqXNUrShWxdavz
        /uakoqVFYZKm+VkJqmm5yUHaXzai3Zeel/8At06TxT4ePhvX5NAGq2GtrBb6df2mrWNl4k06w1K11fTL
        TV7G7tLbxZoOi6sbSWxuoXSWfTLbzVZZojLDLHLJhhZZlnEsowGYZfiOH8fT+sYh4PMv7NnjcHjJ0otU
        cW8oxmZ4GtJ06NOth6WXYrMKlsRTw6pPMas8FDKjVwlZVq2BxlHH4eFR4f2uH/hQrYaVSjicP/19wuJh
        VwuJ/wCoihUMGK5lhjvAsNti8hW3LS26TSQiO8tbsSWU1zE81lMZLSOPzrcxyFJZIS/lzyKzq169OhmO
        YYjKKEamY+5h5f7VJ4HkxGFrRqYadSpiMW6VGnTpYGTq1KtalgpQeKrydXnrk6MK0qMpznF4aUqkFCrU
        hzzlRqUFzQp+7XjFVnUdGt+6vBVmuelTNTV9Q0+7vbW40ywfRFistCtprZNQutQ26jo+iafZavqi3N6U
        kQ6hq9rf6otrGghtf7RNtATDbpn2cVmjqVaeIlmeYvOvr2HrvExliJYjL/7MpVFB4avVr4eTnhXRVajR
        jClHC04KhQnaMjiy/B4nCYerQxmJjmnPXxlSm4UqVBSo1cXUrYbCSp0oyjNYTC1KGBeInatifqyr1nz1
        XfPjgIgEr8YlhiS2aKZbq4WWKWaaWF0gMJSFfswcNKz7r1PkIDbYoYDMcPDAYrFZXOWDlUdOFB4SosTi
        5V8GsXWq4WpQV5UqeGxWWylP29WlCOYYWcMFiKcacKfZKfvrD04JS9k5Xim40+VxahypuUnJ20jTbtTb
        0Scl0fijwjP4Xfw5BLqel6lPrnhXRfFbW9gurw3mgwa4DLZ6XrkGsaVaPHqkmnpYagrWv2m0ls9XsLi3
        uZY7lTXFQwWOxuPxOXSynE4T+yHhsRSxGMllcp1MF7PL4zx0o5PmOdLB061SpRwnscyxOEzTCWUcTlWB
        i6aq8OV5tg80w+IxOFX7rC47HYCrqnfEYHE1cNL3k3Gp/Ca5qUpqn/u2JdLMcPjMJhebtbySymaWBLV5
        pre/tXS7tbHU41Gp2Etk7R2moWksS3aR3bSwXCKs9tNFFc20kVxbxSx+diPqz5VhaLePrylWUHUWJcJ4
        mjQlQhDDqhz89PFVcRKUFaz9nQ15OV99XDQxUKcK06tOnCpSqxdHEVsNPmoVI1op1MPUp1ZU3yWr0eZ0
        8RRdShXp1KFSrTk1HMBM1n5tqjJDbtJG6zNumsTDc75FVdguBJOAhQEB1QtIYWc+tQo4vCRnmGV4arlG
        Fq/VcsqY2jUji6kcRXyrGUMRLEYl16Kwf9qxniK9HBzg/d9pTwtVPLqkp0oRq2VaUq04uc3GSULXm5R5
        YOUn7iqOM5RfI3KM+WmqtOBDA6B2HltwokikY/MrhMoceW+75hGuMDOOvY82S4rA0sXNVMFKjF4dYzC4
        upKpTjQxFGKeDxNRww2OnaOJ5JqFGEcRKpUhSli6btUVSTcL056fDy9l3/C3zLUk5ZRlI4ImV4GmiiaM
        E72kaUbUJE+4MA2w43E4OMV9XnOe4mvhqVSWBwmR5ZjMNUyytjsPl0sDTVf6zHH1sZUo4aC5cXCup5fG
        jTwsqaw1PF4LDczwntnjSpRVqacueN5csZcvPaLSg3ba7TtdapXktxl3NaC5u30+0uLWze6mksre8mW9
        u7WyW4kFtaXl9HZWcd7NHGirLOtpa75EZzFGJFji+HoYzF5TlzhXoUa2b1HQqTq4fDVqd/YYmKq03Tqz
        lBYSpiYSxfvSxEqVTDwpzqTVSpWbw8MQqGEjia8a1aNGHtpUoexo1K/LH2so0PbYjkUanP7Je2q+zo1I
        0va1eT2k4g0yuZI2KsWaPaPmOAPMYCL+OPaDx2ODldu5fYeJzrDY7GZnldZ4TE16lTDU8NTnKVXlhyYu
        j/s85V4ywtSFOlCtG1TCUo0FLESpJU09GqcuWFXaLuv8Sul+F+/pLZruh+zqcTLdefMz/vVMewx25h3Q
        tEvl/P8Aafm3Nu/uR4zLzVK+CpZW8RJ16eP+vYubhRdOnh6bqUcLOhWq4Z4edKnR/wB7p4anh6ikpVPY
        1fq1Gmp5hMfaRq2f8JLT1v8A5X/ze0UinVItrCMhn3jf1jKgqUXeCu05zwM8CtMrzzD5blUsPUnh6ix2
        IWKU6lNyrUXCFSDpRg1TwvLU9p++moTn7TD040KipqspW6S57u+3Ryj/AOkyi/xt5HY3+ha/4IXwt4nO
        s6Nb3Ooqmu6JP4T8feFtX8QaZLp8ljewSX9n4W1vUNS8HazA1zZyxJq9vY3fnW04CGW3mjg8/A5/lU84
        zTCylmVTG8P1a9LNIKhmeUxx0lmH1KOHyvMcfkyyzOPdwscfUx+VYjMaFahFV6uNp1MbhVTxxGCpYzAY
        ihicPTxWFxdKrQnSrQVWjUo16VSjiKeIp/ao1aU6lKpF6SjOz0kcxc3k9zOJLq6e6a3itrZbmWV3YWlp
        bQ2ljbxySRhittbQw24yeFjVR8ipj6vE5jOeY1ZYnMaVfCZOsPCGLoc9KFXCUaUIYRworLIyq18LVgqN
        SdejXUqk1Vngp04uo4oYalhqSoYehDC0uepUnTjCzlWqVKlSrU5t7VKkp1XF6ynVlVfvTkQRxSTTQpET
        9okVGjRnOQyRBoxkfdBYA5b5QQC3ANYYDLsZnuf5JhcmqRed4tUKmHozrYiclVo4WNXB0oVIfu6aqx9j
        GhWr4ijRwdSNSeKlSwtL2y2lOFCm6lR8tONnKXLGXKlJO/vp2eiS5U5ttRp+/KJ1ln4y8U2rxta61Lps
        dtH4cvLeGwhhsrSG68K2Tw+Gbw2WmWqwS67FbXV0Vv3iluJZtXvprmc3F7cM/wBlw/xnxbkyxEaudU/3
        eQUdcXSo5vPDZa5U8Zg8vh7XCYx0q+IwFaUEqEo4CFapRp5rWoV8DVWF+er8M5FVp1ISwH1v2kswozr1
        pSr1508zq+0zGnGtWm69LC+2pUb4dTjh408PhaOHpvD4Wg485G0aQyvGJBCkkUaJIYCytJFOzJsV2OS1
        s6pJs27HAJBYBvLwuY4PC5fj6+FqY+nl2Gq4KjRoZnHAV1GtjcBicTVUaVSWK/2iWKy+dHAYh4Wvh6mH
        Sp5hjMtjWjKt7bT9rh4yVqlSE5SS+G8Jxiov3fijGcU/efvc+hWSRSu1vs/mMQoby2UxrEj48xIkCEln
        U+ZnIMOMfNXhYfM8PXoToVaOT0MyxU4Yeh/seLw/1PDYGjX9lRq4fCYKlh6tXMa+Kw+GhjfrDxrxGWf7
        dX+o4qtUxWrpyTaj1jb5aXLlnqc1nqNhq1g8tldWF7b3cFxbzyxXsd7b3H2qLUIrlPnt5kmWORHj+YeX
        joTXY+JMtrZ9lXEtLLMPTweGxtL+0MPXnWrYzMsS8RWxGNzOpKdGrKhKvzp2pzq4mlyxVB+waOevglWw
        WIwdenGrQrwcKkJx56U6c2o1IVab0qU5QcouEtG2n0Q28vvt9/NefvklupBdSz3Er3NxLNMqvdXMt0VM
        krvcK8gaX5v3j+tTxBxJgs74lxuZ5PlcuFaOLr08XQVf2tWVJVlRq4ms8RDBrEVJSr0pVaGIlCUsPV9m
        4XqXLwWD+oYWhhoVKU6OHj7GlGlT5KdKlS0p06a/5dxjFqPJH3W4p9CqgDDbHG23dHHujVJleUCVV3lo
        87pTGWIwflRhjmvNpQpYmM8PgMrxMaNWrhMK44CjHH0sRmsY42hg6VWWIUsT7XNa+Aji6UZVXOjCeNqY
        PByhOnTemiU5tqKpx5nKUuRRV1G7l9n4tO7tHqX7vT7/AEmaBNT0vUrCa60+y1OzhurGbT57zTtRt47n
        StQtfOjTzLGex8ieO6RGWfzA/Hm5HXhcRRwWIqYyeW4vlrYSnLCwwWEw+FxGKVCo8PhK9LGUEvq0aMMH
        7WriqWDxH9o5jhqsq9q1R46hhh8VhsdCr9Rx2Hxqw2Iq0MSqdX21PD4ihOdOvhpz/wCXdahWU6UqF/3P
        I4a2s4bOwl1iWw07TIdS1DWr+7TTbHTbW1NzLe3Fy1vBYpZQ2xknvby7uJvL8mOBjvRR5kmfk82ayzM8
        sgquLxUMzownQjRlJxo1qUqcZxrVbJe2lXjOhRhCcU6dDD0qrxuJjBpVXxUcvpV8Zi8Th8FleCpVK1fE
        ymqVLDwpRcpVq1WTjGlSppXnOUlFaJqN9b+uaHf6Bqsmka5peq6FqNrBbC+0zVtMutN1KymuLX7Rb21x
        aX9pbz2rzRvHJF8h3xTo2fmr3MXHgvOMblWLyfNpVsgr4Ch7fGYWnhqtLCZn9XrRqZRWxuKwOXYVzWY4
        XGR+uJU8FCnUnVSrrAVHPkyzNcLmuX08yyzH4XHYev7X2dfC4qli6WIjTqyozdOrRqVKbjTdOdKd3zKp
        TfmUri3vUlawubZ4byFjHcwvCVu4zFuAjlD/ADIcl2HYgZ7V14vB8Q5lVwfDOKytYPNVDDzx1N5bOpmM
        KdHBueFpynWtif31KTrunGpTp1o+xqtydBVaPZh54b2bq0avtKV+WH97rN/9uySXzKwChUSRcRhwpmVM
        Mz7tw3+v+uII9Ca8vC0KX1XA5XmVCWEw+FxDorMcPhX7WVVVFUjCo4Ql7ecPrrpqMKsOSjKjdRklOpd4
        6uO9hZGaLeGTyHMhUBZcfu8FizQjnyikx2lcn2PQvOcRVypYujisvrZNiK2J9hGMMcqThg1CWLnVxOX+
        1xVWWFx0Mx+tZfXpypYarGFVUq2aONZydG87WhzuLul5pWT/APAmvvJZltj9khtrhWkdLZmUSTJFHcSM
        4eJluIhsKIllHuDH7uOc/J15t/YeN/sPL8izmDx+Jhlslhp18bhsJh8Zio4hYvBuOYYadOjWw1GjkuBn
        ia2aRoU405+zlHDSrwynPDuvF1ak6fs6fNyp/e0vvUysWVIQJIy3lgNGCy7VRnl2ou376tKhO7/Z968O
        rPC4PKsPQzLK6s62EjQq4FznBUqWGdTG/wCzezXOpxxGIo08ROEpJYavDE06tGDn7u0VzN/3lb8i3ZzW
        cl08995trGIL75rK0t72T7clvcNYIYLq7t4vIk1BbSKZ2kbZDLK4jlKCN/TwfEuCr8Qx4gzDLaWX4iEs
        Sq7wdKhUp0cTReI9hiKeGxqnhK8qeJjhJVqGIksPiKPtcPOcVVpxljWp4inQ5MNy+0dSnfnqOkvZupH2
        1pKE25Kj7R04pRvU5W6lJJ1YUi6vLI6vsCSKfkVoZHChfMl2KcqwaF2kBkwGOFUAbY/GxOLwmNzTHY6h
        iaWElgq9P2Tw2HlhcXiG6bnisXLlqVqNDHSqYWpisVhqeNnQoYmsqOV044VRnQ6IxVOlThU5ueUZ8nvc
        8fjfLqp2+Dl9ny04+7e8pu052RJag5jle2ykSSLl3xdkuPMTG1lhRoomYxsW3OoAwSR9Rh8Zwi6ynluc
        YzhP63Ry/DY+nTnXxVOlmzxGKmsVSqK+IjldCOCy7EYmUJ4rMFiq1sFhcfhoxgsY069vZ1Kcakk3JKW1
        kpKyvpeV+X3tPefWwsrQeTJKgtGjEtqZNyXEc8bNDdTG28vzCHhZ90TOcSfucEiMvWWbPJ8Tl2Lz/ATy
        qrllDF5XHE0J08ww+Lw1fG5Zm2YRwsI0Z1YVaFCrTrZRPF1cVXxE62Aw+JVahTzPG1a8UlVUqSVSo2qF
        TSPw/HC8tb6WvVfLeNqnXY29I+x2unz6nBrNlp+sWttrMVzZanoqX8V1p15babocMOhGSC8Q688Ot69d
        lr2HTVsf7HS7tdRbUTarCZFTq/U6Od4TPMHwnWy+rWr43MMBiufMaNClg6WH+p4HAqjhK8sVyY32GHqv
        MoSzTE1auJxdPC0Mtxua1PNzF4iviY4GeV1quXYqpg/Z1cPjXSdDE4WtXx8p4z2csNXngKlTCYLDxp0X
        jfrf1t4bFZesDLF82hq40/xDrusL4Y03VJ9MS913UdItpPON3Z+FdIjvNUijuYftupPZnTfD1kfMJvLr
        yIrNTJcTCMO32WMzHhzivIcuy6vgcTLH4B4iccdiM8tgI4PBUnjamClVq4R+zxFKhRq5bhpU1RVanWy2
        tioKf1TL8Jy5d9cyjLMuec4rCRxro4HD42rS5Zwr5piXRwzqxqwoYWEoV8ZU56MFhqCm5vkoUVJwOTgW
        0MbJcySiTY0kP2W3imJniAESMC8bW9sQrfOgcofMYo3yqfg8KuHMTleJwmbVK8sbXnWrYaOX0cJjZRxO
        CgkqOKp0qdKdLA/VXClGdGU6dKdPEVMTRrzw2EjR9+r9YVSX1dRqwjJRn7Wr7KlacnKST5Zc9SEnZwsl
        NuzaUGy3pukzXbaTbw3GmK2r6rNosH2jWtK04QXIXTFefUWu7pU0nR/O1CKRdQ1Bo7KT7NdFJ0WwuzDw
        5NhsNRrYfKVWeInicbjcHiY4apVp1pxlRwNSOKlTo4bEzqYWFerDFS5XiPrVLLpx5cNzKc+bF5jRw0Mf
        N4fE8uAwlLHyVLBYrFParVl7FQpKpicVy4aXNhsNGeMi/ZqdNyr0HK7F4Y1KPw+/iqbSdfbwmNZ/4R6L
        xRbaTeDQH8QCzi1JtDk1eS1+yDUv7NZJksftDTtBJFc+UqAM/Tlc/C7AZtnfDGfcaYnG5pTy+OaYehkd
        LCUcfTw9aeEwlPHY3CY2GGxdHKaeKccHTxUoxpY6rUpUpV8O6Sc+qrPFyjGphoKlKreH7znqUp+zjK8Y
        Km3TlJRlGdTlVm4K0db08e4azlni+wWV7BGtpCZ0ubuK9uJLqKwgF9d+dbadaiOylvzd3EFs8TvbxSJE
        1xc7PObw8MpYmtRp/wBmV8RjIUM0xWKeHpxp1ZUoYepUw2NxToYevKGGwvtoYvFqpRlHEUaM6jxlKjVo
        08tWHhiKUJ/WKtOpJ1f3fLSqUGqHNV9guSVWupTjS5IYmv7WDxGIi631bCqfsIVovnRo8ytGSzCQbCMG
        MlnVSI2eU4yiBgWZVADZ2t04CUMdh8VhYrFRwXt6mKp4mtPDU8HGapwq15TVelhZVK/sYUJ4HCPF05VM
        S44a2Ye2gntOOt1fWy91pS1klonGbf8Af5Y3hT56jcYQlJStazx2lrqTyWrQ3Fzd2KRx6hYPerLYx2k0
        jz6fDcPc21o41GNoLqaOOG5K3Edu8rWVz5XjyxNWEsLmLqOvFQr0Zc1Wk5XpQnL99Knfmq1685xjO05S
        k1Fyqz5JVIp4mlUxFbCR9tz06NDEPnoV6dK1f2i/d1pwjRqVL0v39CnKVbDL2UsSo/WKLlJa311BBdxQ
        3dzDBqlr9l1bybm4jXULJLy01NLW9QfJcWqX2l2NyIn+UzWdu3VBXqU54PHSw+IzGi8fiJTq4jF42dbn
        xyU5WbVXEqUYPD4XC1/ZyoSji5VsTiVKrVw1ShRjFTC0KtXC1qlGlVxGBqqthJVYc3scQ4VMP7Sn/LU9
        hXrU1LpCpJdSogRmBBDMdjt5pIDKplUs4VlD7ss2FZcAyc1hQeBxlaOKpVaeLqydDE1IOWIgqkqbrQqR
        qwlGjTxVXnlT/cqdRVIKtRpzjiKlGVTb97Tp+z5eWNFVIL2fLUa9n79op2aitbqPvczio6mhLpEsSwky
        W7LOtpIyWt3Bdskd7DBexA3ELvAk3l3UHm25Ikgk3wzqk0Tqv1uG8O8TmeX4LOcDXw9bK8xzCODrYbD8
        6xNGGIrRq0lKtiaVDBRnKOIwNKdOlWnVdSpUjVtHD4n2fNTx1GpKVP8Aec1Byg+am6cfdnOlp7T95U/h
        aVf4dWPLVo/ualMrJGoLmTyP3KOGy0pfzCSsZOCFWRQpbIOz5DwxIU+dQy7BqnjZZrRylyy2jjlWpxq5
        g8VWxdSVLD4WnUcY4emq+FdBY5qHscDODnTrYiOInh8DDdSb9m6L5Zc0dXbltf3ua6ejWmyd2vej8avS
        pZWtrJaxyaVqyyfYb1L6I6rHcWBFjci401UuBBbv5k91DHOxgn/e6Igs7g2xeS83hgclwmBpVHmWW8Q5
        ZOpicb9Vg8bh5YKssLiaFKnVlWoewo4jMpQwWJUMLjcQpPC1MMqtSGITrcVGdWpXjXkq+CjTWIpLDVPq
        lqydSnKGKl7J1Kl7Rc6NqlL93i5/WqEa/JCjlAlT5W0KwKMXOV8vAXf8wB4xj+favlIV6mHlLJ+SOFxV
        GcKiq1b0J4arF4dV6c6kIYhqnB0oVXKE1GMaTr1KUJVKtKp6CSUXJ9tP0LcohEsiiNIjLISgUySC3jxK
        7pjyv9ILSTJ8wyQIiADnB+3zrD5Is1zCFPBYTK5ZnmFaWHqTq4rG08twX+3SqU5TpYenWx/1ivmeBlhc
        XO+Mw7y54etToxrYdmMXWhCbs5Rim4xV/ea15dP5oqUdWl/M7aFmXTLPzNbMGsaVLFprXTWTIusiDXwm
        pW1giaD9t0xZ0Z7W8S+VdUisT9lsrjzniuQlu/y1XK8vxlPM84ymnRy+jSxmOn9WqNOn7KnUoU4Twc8a
        3WqxhHH4Si6U3XxLp4XE5hXlTpUbPKGNxUY5b7TA4pVcS6MHKX1b/YlLDzqOeO9ji5QtRlSeFl9Tq1v9
        prr2MK2H5q5nQsqxtudNodZNqoHztYqOC6tsMcsjAnPGOnGdcolg6WX4yGLxVFUYYijXlCFClVqS+rXw
        06OIrRxeExOEw8cPisTXharUpYrkp0JRhSp+1p9DU/cinLmXNdPn5Yqck7R3he8bu7U9VdPWyFMmRzwN
        zKZUCqEYgM6gs8exvJGc7+xGDnjL2dapVxmYzxbjSx1a0cZh6NGMKE5SjiKlP2VWrgIYStXouvUpU6fs
        lWdL6rTopYmbwtc8IctLk55J3tt3V/xL2m3dxpN5BqWmahfWOsWF5ZXek3enPJa3dtdwMXjubW9tJ1ms
        71JRB5ckY3BiHEgK4bvwOFw2Dq5jDAZpjJZxXrQoZZQw+X1lVx9XEUKtGphq1PC46pOjLG+2pYSpTpUs
        VOrCvVqQxcpTWFxHLi8PRxtOtgsxwNLE5Zi4exxVCvrRrUJtRqUq0Ze5KlON1UjP3XC/Ww+2uNNmup5t
        ThvhaTLfzSWmn3MFq5vBYTtpqwy30Fz+7TUpIfMEsMjG3MkasrZNdrzbKM4xOa5jmVXFYDCZ5i8VmeY4
        DAzwdDDVsZSw069Cnl8506nsprF4ipTwdbFYecsLgcVOlTp4ythpTxM1qOOoYbDUcFVo+0wvsoc9d3k6
        Eq1NYhVG5w5ansaM1BU5Km6kIy1bSKJiVMokjmRfM+0b487Aqx7V2yMpz58ci7juVUZcqMhW46mS4LLq
        FfCZdm+KxGOoU8SsyjVw1e+DhQw2ClChOhUnT5HHH0q2Cq1nUnTwqoSbwsow5q3TzS5pqUYqi5JRlFr3
        ouUuZayqXk6VrR9mnJqSXM3ctav/AGg+oXSanqDald2Hl6S1y2oJqkbW2jW8OlWEFlfw3FxDcWFtY2cE
        Fv5E7wJCkaW/7lUrx6mT/Va+a4jDzq1KbxGIjzzSg8U3iKtWpjFGnUdKnP2so5g6ntKr56lWrCNaMpSl
        hl31SGDpTwWG+qYfGXxkKHsHhXB4yc8VUnWw7p0pQxFapXlKvKovbTqqbrv2vOLpN1Bp14Ly40yLU4ki
        v4ltr5rxYRPdWUtrbXqmxureUz2VxNFewqZGiMtnGLiKeDzIZfY4UxuHyHPMtz/EZTiMbhsrxlSvGFSC
        qQnVpxg6XO3RqRjSpTUsRVjKprSnPDQqwqqnih43D1cbhnh6OKnhJOdGTnT9jzzhTrU5zw69tCpDkxcY
        vC1bRVX2Nap7CpRrezrQfZXl7p8jz6bf3lndXFre2Mlxaz3FtLJY6hpF1pupWcjeWCEvrTUL2xlTzhEY
        5riIq0UqNXpPC0eSVHDZjLFYzNY04pyhiK+GqSoZJKhKhiKWZZK40MdicdjXl+XYnD4ydDLsXSrV6lOn
        SpZfmspxNHD4yEYZhhqNelSqYfEKM4c8YVaGLpYrC1Eo1HGLw1WhSxSqcilSqU8PUdTnjOy3EemzaRZ3
        Ed7cy621xc293YPa7bW30mzstPGmT294sqiaZ3N5BLD5MflizgcSTLcbbZZpTyLOsgoZnRxE58V4eVPC
        4rDuu50JZZluElhcK6DWDweBpU8vw2FwGB9pHG1cbjsU67dPEQrUK0ZoSx9PH4mhLD04ZZChQqQqxn78
        8ZXqYmeKpzpacsYKNOrTnrzOvVp+yw/sv3+ZHtTftRcTIUBZQcbmiJCEzZR32+WCA3+tIOASy+DgKuGw
        Usa8PgcHVw2Y4SpgubG0as40nUq4XEynTTrVvq1abofVIOFKSjh3Oyo1q0Kke1rnsueVOMXzPljGTaSa
        +0nblbU+Zax5NL7PYMjJaf2Rpmo6jLpGoHRry6t76I6da3niCDTHhk8yxg1G6gn/ALPvdY1u3s7yRlme
        2vHm8iz+2yWyelkGR47H4LDYNYWnhVmVWnh8HLHc6wuMzDERhgqWFVSopU3KlVxEsRF1PZ+z9rCtVp0/
        Z0ZVPOhFzxCzHF4TDU8dg/rOFozpylXqQwU8QqjtWq0qFSi8ZSpZfWxVCNJ01XowpuvinhY15ZexGBWW
        RYTH5iMcM7bEZQI7V0wWlLMxVdyA7eWAznm/s3B4r2uFzjMYZJist9vQxMalCvi3iKNJUlLA5ZOhOrTx
        WPq4nEYjFxw05ZbglUnJ4jNVCpp3XcI+0o03UjK0rKUY636uW0bXjJx96MW5JO1jT1iDSrfUbkaBfaje
        aN+8GlXOq6VDo1+8LkCVptMttY1aCBUuzcqGXUbgsiNIxjYiJOnG4Oth4LMcHUq4LLcwoY6WVYGVDE4m
        dCk8TKhVnljxUsVTxdL6xHEKrOdbmqUMPiI1XSqOdCPFl9TH18JSWZ4OhhsyvbEwwuL+u4VNVJ8iVetg
        8BWnz0VDnTwdJQnyxTqRbqtiadPcaXfa5JeaZA2nanplpPY3d5Zw6tdyatBqV5b3VjpxmF1f2VvFpEi3
        VxHCYbaW5sUlcPfxhvIxuY18bjoVcyqVMt4lp0sZndepjcpjDD140MXkyVOeLqzcsTmWYVszeOweXVsP
        yYjA4XE4vDxdCnWkvYhRpfV5VViaFN+0w1Gnhv3/ALetB08VKVeny0ZYX2OFlCNCt7TEU6/tK9L2NCtS
        9tUpVHEKJHvQl3jibaYEGwKhTIV+P3hXzcj/AJ6V9PmNPIcJQwlTMcOqGMzDDYCv7OjgVh5UYQw3sUoy
        hiMnnXw+NUYZzQrSc70s0pwlCVWnUxNbkpOrOdVOfJCnLlT8+35jrhEENuwVQ0iZkYKAzlZrbaXOMsRu
        bGem4+tacaYXC0qeZVaWGpU6k6FScpxpwjKU/r+VR55SSTcuWrVjzN35alRXtOV8cJKXtMdHmdouioq7
        sk6U7pLp8iRVUCXCqPlt+gA/hX0r28VgsHh8PxLPD4SjQnTwuRzjKnShBxnUx9SFSUXGKalUjKUZyWso
        yak2m0Q27YS7+zP/ANLRAGZEVUYoshSORVJUSR7FfY4HDpuRDtORlFPUCvKzJvA5Vy4JvBxxEaNCqqD9
        kqlGM8JXjRqKnyqdJVqVKsqcrwVWnTqJc8ItbOKdXDKSTSqJq6vryS19SOT5Xj2/LtvZlXHGFWdECjHR
        QgCgegx0r5bP6lTAZnlMcDUlgo4R5hVoKhJ0VRqrOsbRVSkqbiqdRUcPQpKcOWSp0aUL8tOCj1YRKVRx
        klJezp6NXWlDsy1KieTcfIvyyW2PlHG+El8ccbiAT645r7TPMLhlgeIaCw9JUMPm2UeypqnBQp+2yJ16
        vs4W5Ye1rxjWqcqXPVSqSvNJnFSb9tS1eqq38+WolG/otF2Wi0C7A8hcgcJZgZHQeRCuB6Dbxj04rl4x
        SqZbOVRc7pZTwe4OWrg54XCYWbi3flc8LRpYaVrc1ClTou9OEYqqH/L/AL8xDP8AJGwX5QvkhQvy4G+f
        gY6Dk181m9WrSyySpVJU1HCZc0oycUnPLKNebSTVnOtUnWk1rKrOdR3nJtt/EvJ/oP066utO1ayvtPub
        ixvbDU9NurG8s5pLW6s7q2uoZbe5tLiFlkt54pQHSSNlZWGVINeVleGw+Nz9YDGYeni8DicwpUa2HrQj
        VoVaMuenKlUozUqc6bp/u3CUXFw91rl0Ms0o0sVluaYfFUoYmhXwWIp1KdWKqU6kJw5ZQnCacZQlFuMo
        yTTTaaaYs7MdFj3Mx3XdszZJO4tFdMxbPUliSSepJNfp/ElSpU8EKXtKkqntOKKMp80nLmbwOaNuV2+Z
        tyk23d3lJ7tnZClSjiatSNOMaim4qSilJRdm4p2vZuMW1ezcU+iM1Cdsq5O3zIsr27jp0r8fwkpf2JjY
        cz5Kn1eU43fLKSdNKUltKSUpJN3aUpLqzSr8b/wkwZi0IJJCxqqgkkKonGAAegHoK+kz6pOOOyfDxnKN
        CnkEuWmm1TjbH46t7sF7q/fTnV0X8Scp/FJt4Q0pV5LSUYKz6q8oxdnurxbTtum1sxi/8e3vuiP4iV1B
        +oUkfQkV4GXylLK1GUnKLzHAJpttWXtlaz0tarU02/eT/nlfrUUoU5JJOUKt3bV3pxvd9b3dxJCQZsEj
        F5eKMcYWMybFH+yvYdu1a42pUp4fG+znKFsyVJcratTccfenpb3HyxvD4fdWmiOWl/u9F9fZR19dX+Lb
        9W31Au+7G5sbbtiNx+95b/N1+9713Va9ernuaYerWnUw8MXmdWNKc5SpxqN42m6ig24qfJQoQ50ubko0
        o3tTglKbUI2dvfitNNHJJr0a0fkTqS2ZGJZ2WUs7ElzgOoyx5Pyqo+igdq9XA1KmMqRxeLnLFYqvRxPt
        a1aTqVanLiMVQj7SpNynO1CEaK5m7Uoxpr3EknH+HCP2Yy0XRXhCTstleUpSfeUpN6tkEwAdQAACYwQA
        ACCq5BA6g15mJwuFtN/VqV6uHy5z/dw99znjFNz097nVOCle/MoQvflVtobR9f8AM1bOGIxqTFGSHfBK
        KSNp+XGR27elfoHAeV5ZicgrYnE5dhcRiMPmMPZVamHpTqUrTil7OcoOULKKtytWsuyMqv8AEgujnBP0
        5lo/LyNbUra3j8EaLdRwQx3UnjPxvbSXKRItw9taaV4Altbd5lUO0EMl7evHGSVRruYqAZX3fBcSUqeF
        wWO+rU44f2XE3EtKHsoqnyUsM8t+r0o8iXLTw/tKnsYK0aXtJ+zUeaV/mMrxOIqZ/mFKpXqVKSynJ6yh
        KcpQVWris6VWrytte0qKnTVSduaahBSbUY2xAqiaMBVA8qF8AADebwKXx/eKswz1wxHevqcvo0Y4rhKM
        aUIxnkuAxUkoxSliv7Z9h9ZkkrPEew/c+2f7z2X7vm5ND6V/FCL+GTtJdGlCTs1s1dJ2fVJ7oSUkzOrE
        lVCKqnkKqWibFUHgBdq4A6bRjpXPmVWrjc2yTC4yrPF4ZUOGIKjWk6tLk/srKocns5uUOXkhCHLa3LGM
        bWikrwdOn9VpT5I88vbty5VzNqrNpt2u2mk0+jSfQr6bqF/pV5p+paZfXmm6jYT2t7Y6hYXM1ne2V7Zy
        i4tLu0urd0ltrqCdVkjljZXR1DKQRmviMLWrUatb2VWdJyr4u/JKUb2w0mr8rV7OUmr7OTtuzkzDD4fF
        4TF4PFUKeJwmJwmJVWhVhGpRqqeJdKaqU5pwmpU26clKL5oNwd46FaJmMRyxOHcDJJwBHgAegAGMUYat
        WqYVe0qzny0KluaUnblpYqnG127ctNKC7QSivdVj0FGPssPKy5rLW2uqbeu+r1fdiQsQqYJGSqnBIypg
        nyp9Qe4rHI8RXw7nKhXqUJVZwozdOcoOdGrl+be0pTcWnKlU+3Td4z+0mTUSaXMk7aq6vZp7+vmdIuoX
        8nhSDS5L68fTLTUNev7XTnuZmsba+1E+FrbUL23tGcxQ3d1baRpMU0yIHlTS7RHLLbRBP0nhvLcuh4R8
        U5zDAYaGcY7C1cDicdGhSWMxGCwWc8A4nBYOviVH29XC4TE5hmGIwuHqTlSw9fHYyrShCpia0p8c5S9p
        CHM+SMcHNRv7qlN41TklspTUIczWsuSN2+VW5yIDc5wMj7Zg45G1Plwe2MnHpk1+W4SlThisZOFOMJwh
        mLjKMUnF/VarumldO+t111PSqt+1jq/h/VFx1UaRbOFAdtRKswADFTA+VLdSvtX6DmmHoR8IqGMjRpxx
        kuOcRh5V1CKrOgsiw9RUXVtzukqlSpNU3LkU5zko3k2+Gmv9ql/gf/pUSFgBbKQADvAJAwcEHIz6cD8h
        XmVcPQjw97eNCnGtLE1IuooRU3FUdIuSXM46LS9tF2HXlKMJOMnF+6rp2dnJJrTutGV5SdsoycL9o2jP
        Ty4rgR49NoVQPTaMdK+OoVquIy7GrEVZ11Tq4SMfaSc+WPskuWPM3ZW0stD0JpKlWaVm202tNJUakpL/
        ALeklJ95JN6pElz8kkgX5RuAwvyjAggbGB23En6nNd2afusRWpUv3dKrgKXPCPuwn/s2Gn70VZS99KWq
        fvJS3SZy4dt4elKTvLkp6vV6qTevm0m+7LxRFS0KoqlthYhQC37+T7xA5/Gvt8wwWDoYLhWpQwlGjPF4
        ahKvKFKEJVpSr5jGUqrjFOpJxp04tzu2qcE9IRsd/mCRR7W/dp8sdsF+RflBtHJC8cAkDp6V7tXKMqXs
        EsswiSynJ6n+7UfjrcK4LE1Z/B8dXETniKkt51pSqybnJyefWPr+jI9iFL8lFJCsQSoJB3x8jI4PJ/Ov
        jqFKlXyLxLxVenGticJhMNVoVZxU6tGrVzBRqVKVSSc6c6kYxjOcGpTjGKk2kik37RK+g0c2top5DSTh
        geQQXiJBHflR+Q9KUKlSrwLlaqzlUX1zNY++3L3XTySbjq3pzylO23M3Ldtj+2/T/IjnVRNIAqgeY/AA
        A+83YVycX0KGGzbPMPhqMMPh6We53ShSpwjCnClRx+NVKnGEUoxhSUYqnBJRhyrlSsjoo9fR/mQwk+fJ
        ESfKL2pMZJ8skBwCU6ZAJHTufWvFyvE4hyjl7xFR4DEVnVq4Zzk8PVq4XCKWGqVKN/ZzqYaVevKhOUXK
        i61V03F1J3hRi44q6TcaE5K62acbNdmujWo5p55nHnTSy/JbxfvJHf8AdW1sI7eP5if3cUYCovRAMKAK
        9ujjMXiauV4bE4qtiMPU/sOjOlVqznTnRw2EziGHpShKTjKnQglGjTacaUVywUVoZ1KVODvCnGL5qjuo
        pa1JKdR6Lec/fm/tS953eoy4J89uT/qgevcxPk/WvFzyrV/tKhP2kueeCwcpS5neUqmCbqSbvdym23Nv
        WTbcr3Yk7KdtPdFumbM53Nn90ucnO0pFlc+nA49qxzrG4ypDEV6mLrTrV6VKNSpKrNzqKODw7ipycnKa
        i6dNxUm0nCDWsVacP/Dpf9fF+UizOB5cZwM4hUnAzt3ou0+20kY9Ca+gzxKOW8MTiuWdfKoyqSWjqSpV
        aMacpvebpxjGMHK7hGKUbJIE2nVs2vej/wClFRCT5DEks8eHYkkvg2wG89WwCeteJmcpRzOjGMnGOIy3
        AKqk7KqnRo1GqiWk7zp05vmvecIS3jFq6Tf1Ryu+aKbi76p3xC0e607DCTuh5628rH3YLBhj6sMnn3Pr
        XNS/5Gaj9mVTCNro7xw0ndbO8qlST7ynN7yd9pJKbSSSjUgl5Je3SS7JJJJdEktki3C7qzFXZS0V8jEM
        QWQLKwViDyu4A4PGQPSvewWZZjhZ4uvhsfiMNWx1LFYbE1KVerTniMNiZ1pYjD15QkpVaGIklKtSqOVO
        rJJzjJpHDiEnQq3Sf7yO/wAx6EpEApKhmUMFJUMB5KgMB1G2SQc9pGH8RztgK9ejlPEFOjWqUqdbCUZ1
        IwnKMZzUqcFKcYtKUlCvWgpSTajWqxvapNPar/vVNPbkTt0uqc9bd9F9y7EJA+0QLgbdkA24G3DTPuGO
        mDk59cnNYY/D0FUyaao01OWX1JuXJHmc1XxCUm7XcklZSeqWl7F4hunhXKD5JL2msdHo6VtVZ9X951fj
        O2trXWLWK1t4LaL/AIRDwHdeXBFHDH9pu/CWjXF3c7I1A8+a4kklkkxud3ZmJYkn2uN8JhcLn1ehhcNS
        w1GOVZdVVOlThTgqs5NyqqEEoqpJt807czu7t3PF4eqVKmBm6lSU39bzGN5SbdoYpwgrtvSEUoxW0Yqy
        stDmbckxuxJLAgBjywBmiBGevTiubJf31PNp1v3s406qUp+9JJOg0k5XaScYtLo0nukejiJSjCPLJx5p
        JOztdb2fdXS0Lt7fXuyPSzeXX9mWer6tdWmnG4m+w2tzf21pb31xbWm/yoJ7i30zTYpZERWkTT7ZXJWC
        MJ28Zf7Jxdm1DC/7NQp5jXpQp0v3cIUqtXM8NVpRhC0Y06uHSoVIJKM6KVKScEonLDD4eGYYnEwoU4Yi
        phMBSnVUIqpOlSjXnSpymlzSp051606cG3GEq1WUUnUm3Hcog1CdAihPssh2hQFyLB2B2gYzuAP1ANe/
        xplmW0fEbi3AUcvw1LA4fJsNVpYeFClGhSqy4VwdeVWnRjBU4VJV26znGKk6rdRvn1O9aUdNNV+LVzPU
        koWYktsHzEktwcDk89AB+A9K+Bw/+00KOJxP+0Yl4fC3q1ffqP8A2fBLWpK8v+Xk+v25/wAzvcUvZPTa
        UfxUr/kvuXYSUD7Rtx8uYht/hwA5xjp1rwcdCDzLMKDinRp+0UabScIqMqfKox+FJdLLTodWHSaqJq65
        ev8AjRZs7m5t7y0mt7ieCWCVJoZYZZIpIZo5/OjljdGDRyLKquGUghlDA5Ga+vy3G4yOZ5Ko4utFVMzo
        KSVWaUlHNMNWipJS1Ua0IVVfapCM170U152Po0pYCrGVKEoypzTTimmnSkmmmtU1o1s1oVrjmzt1PI+1
        3zYPI3bLMbsf3scZrws/04KyOktKf+sPEE+T7PO8Dw9Fy5duZxjGLla7UUr2SNaf+81fKLt5fvJn/9k=
</value>
  </data>
  <data name="cmdView.Locked" type="System.Boolean, mscorlib, Version=1.0.5000.0, Culture=neutral, PublicKeyToken=b77a5c561934e089">
    <value>False</value>
  </data>
  <data name="cmdView.DefaultModifiers" type="System.CodeDom.MemberAttributes, System, Version=1.0.5000.0, Culture=neutral, PublicKeyToken=b77a5c561934e089">
    <value>Assembly</value>
  </data>
  <data name="cmdView.Modifiers" type="System.CodeDom.MemberAttributes, System, Version=1.0.5000.0, Culture=neutral, PublicKeyToken=b77a5c561934e089">
    <value>Assembly</value>
  </data>
  <data name="lblSummary.Locked" type="System.Boolean, mscorlib, Version=1.0.5000.0, Culture=neutral, PublicKeyToken=b77a5c561934e089">
    <value>False</value>
  </data>
  <data name="lblSummary.DefaultModifiers" type="System.CodeDom.MemberAttributes, System, Version=1.0.5000.0, Culture=neutral, PublicKeyToken=b77a5c561934e089">
    <value>Assembly</value>
  </data>
  <data name="lblSummary.Modifiers" type="System.CodeDom.MemberAttributes, System, Version=1.0.5000.0, Culture=neutral, PublicKeyToken=b77a5c561934e089">
    <value>Assembly</value>
  </data>
  <data name="Label8.Locked" type="System.Boolean, mscorlib, Version=1.0.5000.0, Culture=neutral, PublicKeyToken=b77a5c561934e089">
    <value>False</value>
  </data>
  <data name="Label8.DefaultModifiers" type="System.CodeDom.MemberAttributes, System, Version=1.0.5000.0, Culture=neutral, PublicKeyToken=b77a5c561934e089">
    <value>Assembly</value>
  </data>
  <data name="Label8.Modifiers" type="System.CodeDom.MemberAttributes, System, Version=1.0.5000.0, Culture=neutral, PublicKeyToken=b77a5c561934e089">
    <value>Assembly</value>
  </data>
  <data name="PictureBox2.Locked" type="System.Boolean, mscorlib, Version=1.0.5000.0, Culture=neutral, PublicKeyToken=b77a5c561934e089">
    <value>False</value>
  </data>
  <data name="PictureBox2.DefaultModifiers" type="System.CodeDom.MemberAttributes, System, Version=1.0.5000.0, Culture=neutral, PublicKeyToken=b77a5c561934e089">
    <value>Assembly</value>
  </data>
  <data name="PictureBox2.Modifiers" type="System.CodeDom.MemberAttributes, System, Version=1.0.5000.0, Culture=neutral, PublicKeyToken=b77a5c561934e089">
    <value>Assembly</value>
  </data>
  <data name="PictureBox2.Image" type="System.Drawing.Bitmap, System.Drawing, Version=1.0.5000.0, Culture=neutral, PublicKeyToken=b03f5f7f11d50a3a" mimetype="application/x-microsoft.net.object.bytearray.base64">
    <value>
        /9j/4AAQSkZJRgABAABizWLNAAD//gAC/9sAQwACAgICAgICAgICAgICAgICAgICAgICAgICAgICAgIC
        AgICAgIDAwICAwICAgMEAwMDAwQEBAIDBAQEBAQDBAQD/9sAQwECAgICAgICAgICAwICAgMDAwMDAwMD
        AwMDAwMDAwMDAwMDAwMDAwMDAwMDAwMDAwMDAwMDAwMDAwMDAwMDAwMD/8AAEQgBngDhAwERAAIRAQMR
        Af/EAB8AAAEFAQEBAQEBAAAAAAAAAAABAgMEBQYHCAkKC//EALUQAAIBAwMCBAMFBQQEAAABfQECAwAE
        EQUSITFBBhNRYQcicRQygZGhCCNCscEVUtHwJDNicoIJChYXGBkaJSYnKCkqNDU2Nzg5OkNERUZHSElK
        U1RVVldYWVpjZGVmZ2hpanN0dXZ3eHl6g4SFhoeIiYqSk5SVlpeYmZqio6Slpqeoqaqys7S1tre4ubrC
        w8TFxsfIycrS09TV1tfY2drh4uPk5ebn6Onq8fLz9PX29/j5+v/EAB8BAAMBAQEBAQEBAQEAAAAAAAAB
        AgMEBQYHCAkKC//EALURAAIBAgQEAwQHBQQEAAECdwABAgMRBAUhMQYSQVEHYXETIjKBCBRCkaGxwQkj
        M1LwFWJy0QoWJDThJfEXGBkaJicoKSo1Njc4OTpDREVGR0hJSlNUVVZXWFlaY2RlZmdoaWpzdHV2d3h5
        eoKDhIWGh4iJipKTlJWWl5iZmqKjpKWmp6ipqrKztLW2t7i5usLDxMXGx8jJytLT1NXW19jZ2uLj5OXm
        5+jp6vLz9PX29/j5+v/aAAwDAQACEQMRAD8A+JP2J9O1SK/8TeIkv7a30a2hWDULZ9pmk2KZVkQ9UVcH
        NfuWLatCnbV9TCGjD40/tTyajr954f0DRtL1bQbJp7SV9TtkuVu5hmNpI1df3e0hgCtTQwlkpSfLLpYV
        3e3Y5L4aeE/B3j3wx4j1e78Hpp8kU1tYC8tjIYLS4u5ArXKx5O0JuztxWk6lWjOKU+ZW6+RUVotLM++t
        L+C2iQfB9fhnvjljubSUrqPlKrfaJz5sdxz0YHb3zgVyLES9v7R9Ht6FJaJHDfCX4feKPgy99FqWs32u
        6SZfLjtwzmztIt24zIGzmXbgADit61WnWs1FRf8AkC0PStG+P3gPVddvfDmoXTaHqVpKqbNSxbLOrY8t
        42cgfMCPzqXhakIKcVzLy1sCaPaB9muYgYXjkhliI3IwZXjkXGQwPKlSD+NYRut1t08wX4HzP4p/Zb8H
        6rr8GvaXJNor+f8AaryytJG8jUJ1lM4MoJIBZ+vbFd1PH1YxUWua2ib6LyJaSa/rY8A/aA8Q/EvR/EGn
        XWmaPf8AheCw0qbTpdQ0xG8m6ty20ebLEu0LhARnpniu7BU6Lg+aSld3s3sN30PCvgn8cfE2n/FPTNP8
        Q6xeajoGpXC6Xcw3cjXCQT3GVS7jEmdjpIVGRj71eXi60JYyUowfJSXJGy0utZP5IzUpXPtDxB+0D4T8
        A63qPhPw7YR6yba7kkvHRk8m3ubhmkuoF2jqJGbcOxJFexg8JPFQ9pzqKsrK/RrRgPPiH4PfFy1sdb8T
        6bZQL4ZWaLUraRRGba6vvJFm21MbkcxS7GPQpWdShiaeLw+EjLm5P31731i/df37egR21Pkq5+zw6vfy
        6SXWxS/uBp+CRIlmszG1IbOQwhKD14r7SjzckHP4mlf16kvbfY9x06w8FQfBzxF401ieabxRFezWGnie
        Vy894qwGytIsn5iwlOTzjcM1wY7HYjBT/d0+anGMXyrq5Ssr+rJW+uxb+EfxBHhaK9uvsiy3N1pMMSRM
        wEmnakpiukDMORtc7W9R7GujG4N5jhqMJfu5pxnJXu4ycbtfJjvb0RU+Ocms6zpFh4viu5rC28QyaY+q
        XdjuZNOvI2SC4hEo/wBWvnrGcEj5WrOKdLBfVXV9lUpTV5rR8u9/TuyVq1pZH318A/DPg278JeHfFOm2
        3nanc6XZiaadWLi6jQCWdQ33WZwxyO1fM4jM8ZXjKhUnaEXZpdbaL7x8qT0Rm+Ib2x+IXxR1HQ45My+F
        rSKy0+4jcmJ9SuB5t9ayAHblY0g56g5FenlcJ4DCyxnL7l+Wd91F2aa+bsLS1iwdGu9C1L+zb0gSRsGk
        zwCDypB9BXuUsTTxVFVqXw7L5bmLVrHf2OCRkhtoXy/bGc/0rknorLbqM+bPinpV14T8b6b48015FjeR
        ItVhRjskjDAM5A4JXrXdhf3tJwfRaDRs+JzB4ksrTxJpjL/qk+0eWeUmGDHK2OnoTW9CLpc1GXfR+QjP
        sdTOpWKGclb7TXCMGGGMY4Yc9QetacnK9NpAjaiuX0yW21azci3kwJo1P3ZB1z6ZqXFTTpyWvRgjtNam
        g1/QxcREeasfmKP4lZRkj8a5aMXRrOL2XUaPmzXITIJWwcHcrxnoHXIz+OK9G1hI8l1BgqsqkgxtlR0w
        Qe35UloC3Rk3F2lxZmVf9fAPmx3A70Gi0Ob/ALXf/a/KixVj4b0DxX4l8MJewaFq95psN/EYLpLaVo1n
        jbIKuo4PBxmvzOylZyV2maHQfDTU/Dth470LUPGUJutEhvRLqCuu8PyW3SKfvLu5NFSMnBqno+lhx90+
        6tG+Knwgm+INjonhE6lZWev6pYpd29qiR6LdTDAjMsG3jkAHGK4vYVlT5pu/Kuu68ilJH1z4r8VQ6Vqn
        h3w4NN1eeXVrqJLe7sI3Fraqvy7riVRhYwMHBrkpRveV17utmUjkfBOuazcX3jHwtPeXupyaNfyGP+17
        QhpElkLxwQS4AkhCYCt1GK6ZRTjTlZR06dARx/xn/Z30fx4tt4hspI/DniBLdJ9Qu2wts6RRAqspyAvl
        7cBhXRhMZOi3GSU4bJEtdV0Nr4P6Hqfgyay06XxfN4ksJre0t5YZrkXCxTyK+17Jski3VVYYz6Uq0lVv
        LkUbPovzCLtoexXXxD8Lad4pj8HX999l1uSGK5tIpjtS5WdmjRIWPDtuXBA9ayhRm6ftEvdTsO/KdjrN
        jp97p0kOoW0F3BJCySQzxrJG25CMFWB9awlOVOEpRbTiugRaPj/VP2YfBs3iTSPFOhwjQ7vTdUS/ubaJ
        QbW8w/nOjRN9xsAYI9K56eJqU1FSjdPmv395WZSUVsfFPxB+FHj74eeLNc8S3On3d54f1TXtTujqVukk
        8Ytbq7lnhmkIB2Mgkwc17eVYiOH/AH/O/YcypzjLpH7L9I6pmNuV2PXf2T9A0/xlr3jKLX5FGj6tZDzo
        JTsEtvYyhLd8t9xkl3uCPU16tKcnGrmEU3UqVFGnbpThdJL1bbBf18judQ8AfD6x1zUrKXxl9ms7fU5b
        a2VIcgQRvtkQzdHIVSNwPXmveoV8Q4RkqGvKn9/kRZ/I9B+K3whsbn4WaI3ga9lvdEtZLrULudGMsr3t
        wlqsN6gXP+qkt1BHYGuSnWeKnisNirUqlWHLB9YtO8fndCSaR8i+BJriHX/su+WW81M3UOo6YxaSSDV9
        GFrBJJbp1WGeEiQDpwuK1y6tKONkqlb3sRGUq1OX/LqrT5Y3iukJppx9RI/VPwT4Fs7j4f6JovinS4rr
        RdYgeTUreWNcwTTz+dZM4YZV8YVj9PSvEzXFT+vSlRlenZwfa+1/QuL6djq/EHie1+D3hHWbsRQWw0nS
        2i0yGMKiTJCkqwuEXAAWIxgnHJrmy7BzxNTllF+xpaym/tW13BrY+cPhDe6tbaPD4guN8eq67fXWvXNy
        c+aJ76UzKpJ5wImUAV9zDD0/q0aMleMopNdNNjJ76dD6PsLufW5/tN8zT3ThQZWP8KjA/lXN7GGEiqdK
        KjCN9EZ2emux2dtaSxMrAjagyeenpXM5qzQ0cn410OPxDpd1ZsoZ3jcwEjgSAE/kcYrow0/ZenUPLsfN
        3gq4ufD1/feHr8yGxm82ONJM4Qg4MYz/AHW6e2K9Nx54qV/eVmn2Bfka9zMLSaYopDIxim7bkOQrn14x
        VLb0BaEuk3zyW11ply+4SZMRPHX7jD3xilZXTt8ILQ1tG1s6ck1ndsQqZTBOOBwDz2qHBNprcEcDrF5A
        1/NEpHlzkspHYk1ougLQ8i8QQi0uXjb7shJRvUnqAaEVFfcv0PPVneC6kQn924II7EEcCldItEGbf2o5
        12A+Buh+lfm1nfY1Q5Vz2/z/AI1qtUugjY0e9udG1Gx1bT5WivLC5iureTrsmhcMpx9RWlk4uMuqswTs
        z7y0j4y/E3xd4U0Lx1YyedN4K1xbHxNZQQ4t7zT7rYY7powCd6KHyQe+a894enSm4Wt7RXiWm7nS+K4P
        2gfEOvap4m8FX8kejrqVjFY2VqscDPFLZ28xeUbcyIplwSSaKTwsYwhUj71nd+fkO7Tt0PpDwbc/EXVb
        wJ4z0gvpsnhK3t7jeECHWRK6XcbLn5lkRVPTHNYSjSj/AA5aqT+5FHgPifwV4a+Guq6N4ouPF+s+Gbib
        XJ530xpJLq0PkXBmiijh3YS1CnbjpgkV20alStGVJUVLlWjSsQ1bY9a0TVPhJ8QPEsnjWXWLbVvEPh+C
        A6eHzbpaRxhZFKwn77GYsSee3pUShXoQjS5Woyd2OO2u52Xxd1bxzY+GLDXPBCC71eA2b3GhlBNBfW09
        xCsmD1DpA5kDDsK8mreT9kvVv0KSstDt7H7bNpun3mpQhdTmtLaW5sojxBcTwRsVA67Ufcua5eWStzJy
        Wy9egI6+9trC50t9Ongtrnz0RDaypHKhecbCpicEYBYkgjtXo1Pcw7glZ1Eoffu/XsyUk5M851L4F+En
        0LVNO8O26+G7/VIoYpb3TwYXAhlMwUeWRsjeRjuC4yD7V7WBxU8OqNKSUqdLp+ZKS7Hnfjr4VjT/AIMx
        aedNtLnXvDMhuWvIog13fW63L+fK8gG+SSS3fcQSeRXs4TGOWOTjNxpVEopX0TJei0PLf2SfH10/ifxb
        4J8RPqDWFxJt8P6ddRM9lHDGY4bjy0ZSFDyRybs8fd9a5Ks5V6+NqfBOFSLh0bp04uDkvWTJXwn174e+
        AfgjSvG8nxAbRbaLX5Lea0CwLizVDJuhnS3OVWcxpGGYDJxXLOuueVSHxyhGDl1aVr3+78CV/XyOl8Ue
        OdH8E297pGu3UBur+K6l0Gx3KJbgY/1Sr1BhkaNh6KfascHha2Kr+wa92o3KMn1ivi17lqyipdbnwb45
        8WeMfFfhvRdJ8VzBvEHivXYtJSGNdqQaTFePcSAIDj5bG2GT33819jh8K8Hg6eFv+8qS959eVS/+Rtcl
        S1bXRH0l4cghtNNjs4l2pBEkaJt+6I41QbfQfL0r0tuVdrL7jK56V4aDqVIcBScDI5+lcmIS18iG2j1A
        N8qopB4G7HX868opaWK8kSr8uenbvxVwbBHz38S9Hex1GO+hiEa3fzxSKMbZk4ZSR0LAV6uEqc1Pk6x3
        GjgFvkvUDN8syL5Fyp6gKOGPv711AZNxdSWhVxnfaMNzDI3wk/K34ULQEbWqoNR0g39qxLmEB9p56fK/
        HvQL8DxaPVLlWlt7ly1xAxMbE8sq9vyoRVvduGsg6xpglg5mhG7HRsr1FCCLa0PKtQYrbvLnbLFkMOhy
        OKiWnyRoji/7Ul/2vzNcvto/zFWR8jAH0r4kaTFBKUILHffDrwJr3xH11fD+gRo12YnndpG2rFFGMs5P
        pWc6kaK5pbIEtT9D/C1u/wCz14V0nwndeE7zxRN4pkNzrd3BEZrWO5d1hEDgKcqkRJ5rhk3iZ86qcvJo
        vQ0Xuo9g8UeLNY+HFlJrtpaxTeFryzjmhiitiJ9NuTbr5KSIMl4/lVSTyMe1YUqftZcreqdkUuhN8Gfj
        nafE26m0mXTbizu7a2edJ5E8u2utrBWEYP8AEhIOBWlXDuklJS66oNiy0fw98eeJ9f8AAutWL69c2k7u
        89xaSGGxZky9vDdYAVxuJ4Peto+2o041YS5b7K4Jo57QrP4SfCrxfqujrplhb6jNDGlrFBBNd3ZgKDKy
        hwyjcelXOWJr0oz5rx6vsxJo9YXW9B+wy6+9+k+naPMzTgThjbqkBkkhmjQ/L5cTD5D02+1eNepGcqij
        7u1/K9r/AIDR8F+Nf2hdW1f476DdeAtRurfwtBFa6XfxI5e21OKO9bzH2HIBIkQA9flFetSwM5zoX1pS
        puo35rZGbd7W2PctG8H+PNO+PLW+peNNTj0G90bVde0cm4zBIxkjK2k8b5X/AEeKcuvsntW1SpTrzoRh
        S0w9ue38z0SCzVj6M0T4hX8VxpOn6rpU86XUmr20utwri1iOk3CQi6uD91IpInVw3qD6V1rDwfNJTV48
        rUfVaoSPULGOw1aGPUreUXdpdxFY3HzQTLllJ2nKkNg9ulHNKnJR5eRxa02asJ7WM608G6DotxLq+j6N
        ZW2piXz5J4LeNZbiMZ82AEL8oYEtxj5gDWOInVqck1LWivdS006pjjZb9DX8Z+L5/Cuhi/tdOn1G6uEK
        WqqjMkBwoVpyv3VVT+Yrqy/CxxVVRc1SgrOV+t9XuZnyV+0X4GfxNpPhvxdpGsf8VLcX2nz+Ws+WscmI
        3HkLnKRtC00bJj5tq56V7GCpVK3PhKcHRnhJqVOtbpe0o37OKuTfoeS6bbTa98UoIJpjJB4P0WNyzDKx
        avqsWMegdbZMY6jzK9y/tMVKy0oR285S1/BXJ+GNvP8AM+q/DsRESysVJX92w2jkAkE4+lXVbWi3RPQ9
        G0xIYmXBAQkE/wCyfWuOo5OPmjNHX+b5asY/u4Hz9uPSuRRWifyNEQrc7jzz/wDWp8thcyMXxNpUGuaR
        PauB5ioZIGOMpMoJQg9ua0oTdOon0ej9BrY+Tb1ZbG7lLRbXRmtr5QMbWU7VkI/KvYi7q62BdCaBIb+y
        lBIae3DDI6sgB+U+2OlAGd4Z1ZYZ7jR7hso25EVv+eb5AGD3BoQI848YaU+l6mzANtZy8LDjKk8j8qaL
        i9LHPWGptZ3HlO/7mU/KT2JHI/OkijhvGxaxkmljGYpxuGOB74xXPiJOEP1BHlP2/wD2a8q/mWfOUY/z
        9K+YWg07WHMnShBc7L4fePtc+GviGLxH4eljjvEjkgZZV3xSQSjDxuh6gionSjVXLLYcdLHq/jL9o34i
        +NksFm1JdJFhI0qf2Wn2dpJCCAZWBO4AdBTo4WlTurXuPm6E2j/HH4gakmj+Hdc8SXc+g/a4Yr93jSSc
        2UkoE3mSMh3KIy3arWFpRvKC5XbTyY4u3yPt7UPF3hHwdcaY3gWOxubfTPCmqa/dajbBJGhdIAluLlk4
        3TSOSVOPuGvOjSqS5o1b6ySS+epV9D0n4FeKPEXinwtH4k8R6LYWNzrF4zWl5p9rHA95B8yC5udoyTuX
        Gc0sRGFOpyQbcYpaNt2YobM6L4u+G5rjwj4i1LwvBptl4vm09o7bV54ITLGVUAlp3BMYEe75u3WudVZQ
        g4czae0b2DlS2PNvgd8J49C+G8dj4k8QwapqWr6s2sXl3DeefFJcSxvC9nKzsVmjkjZ1ZT1z7V0R9yEK
        apte5Zpru7t/iJOy9Dwn4j/syr4HvR4r8Ma/Y2OgT6hJe3El/wDLHo0UshkUWzx/ejWQLgH2rtwmNWDw
        8qdWm6kYPTyj1JSPcPhHp0XjWS41DWfH8HizXLTR7mx03+zV8hLOyu7Y2skrf89bgDYCx/Ks8O5KM66o
        +zp16nOm/wCVP3V8xp6Jdj6yt9Cs30e1066t0+ziGOJ7cfKDtxvVivLByPmGfm71UJuM+aOj6/oCJ7y/
        tfD0VrbQrbWenwRh2UlIIIbeNkjKxgkBSN+cexqalWt7SkowdVzvzd/+HFHZ+TsZlt8TfCsmi6p4hgvV
        m0vSrmW1nkQhmLRt5e5FzyGbJHqBXpPAYhVKVJx9+ok0v0fyJb3W1jr9A8V+GPFdjby6bfWl3FMqB7eQ
        p5hIQF0MbZ54PasJ4bE4abjKDi4vSSvbyIRh+K/hFoGug6lZTNpt3FH50aq5Np5kYLAtETgenGK7MDnO
        JwjUKi9pC6UujtfUXKfKvw9+F/iPSvEF9c+ILeWNfGXimW8OowKTH/ZzTC305VbHyBbRE47bjXtYTH0v
        quKxMJqVZuc+RuzsvhX3JP1Ynuo9D6D13TdO8Oap/ZlrKlxAIo5VkUgsCQVKvj+Lcp/Ot8BiKuMw6q1I
        OMldfqreVmS1yiwXfmq3lKfkUA446cAj3rZxaav0Mkddps+3TzDP8x67j1Gc8VzTh+8vFWt0Li/wI2jk
        I/dNyBn8qIuO0kJLzIozLsYOxzjA7VSS0sJStouh4t4z0qCy1X7TLHm31JNkrY+US4wCffODXfh6icHH
        +X9C0ePyySaLqfO4QOwSX+6VJ+STP061suwGH4jtWsruDWbI4AdZD5ZwChOWBIoQ0tbGpraR+J/D0d1B
        g3lmoYHqzL3U4+hoQ9n6HiuuWjxWKTqNrxMNyjhgR96juVFnHa3dpe6SIZjukVcqGPP0rGpaVJpoa6Hm
        32IeleX7LzNLHzbA/JDehxXyad7B2LSEbTn1xVvZeQI91/Z48CeEfH/jG/0XxZK6Wo0qea0VJ/s/+kKc
        A7z1Kg5A71hiJTpU4ygtblQSufRTfsleE4NN8SXcni6fOlu88a28SyyWtoDuiWWL70spTIGOtYrG1E4e
        4m/uL5dNEdv8AfhX8MbtvEdk1jqGqX8FuLWa51q1+zr5FwpUT2kDLiMjg7s55oxFarFRkmorok/zFFaL
        TY960T4N/D74eaHr4itWurbV7T7HfveO91uhLMEhRf8AlnHuccL6Vk8VOq4XdpR6rQrRJ+R5Tb6h8aPD
        XijQfCGl6VYweC7e6t5LZ9Ntt3kaOsm+RZHclgxQknPfpXSoYaUJScmp9b9WZK5554L+K3j/AMbfErxr
        8Lrx5rvTdTh8QQ2txNAVfTZo45ktsOBhITtUYP8AezXPWhSjVw3Jqo2lJdyk90z0X4SfCXWl8E+MfDfi
        TWdT07WIr+L7FFBdSIbB7VTPb3Vu27/VSM2CF4I4r1K2Ih7anKlFOnbW/wCT9BW+RvXPhb4qahq+h+Em
        uLWTwZYaRpdpfTapareRapJJCDebkl/10pbdjP3Tg1yYmeH+q1Gl+/qzaUV0V9NBxW9+h9K+Cfht4R8B
        xSjw7o9tp7zlhJJGoDkEs7KD/DGTg7Rx0qVUl7KnSu+WnFRt0VlYlCeOfiVoHw906O81mV2eZsWtqgzL
        OR1KA8AA4ya68JhZ15csVtuwR+c/xl+L/ij4g3kWo6bcXNjpmj3AuLXRoJWjW+sg6C6ju9pBklaNWZfQ
        qPWvdllzwVGliaK58ThWptbqcF8S9bbCukrHqnwc8O3PjH4U+P8AWIdQVNOj1DTLjS4l3hAulaa11dw3
        IJw0kjXRB/3Fz0qaeaQqZhDkSlTuku69pCDt/wBuyUvS4nsc54c1XVdFulvrO/ltpYylzH5MjIkblQCu
        wHDDkjGP4vavo50oVYuM4qSemqIWh9Sad+0MdI8NrF4pRpW1C5tNItLq2X9691fusKkp3AXcxx0xmvmM
        0yiNOCnh3adSUYJPq5aaeg4tXXY+ztGTT7nSdOEcKm0+yW89rvX5kSSJZI2GfusFI6dK+ccalCcqadnT
        9x22fL7v42B2u/I8l8T/AA2uLW6l1PTpZLm3kYzSI7F3TLMzbCf4cdvavqMszmEoRoVkqbjont5L8SGt
        lucdbTJZ5CjcwJByMEFDyCPzr22r2122MXpp2NKO9MvRiueQgPQmo5OXViWhdsdSInRXztA2898VnOku
        XTcqP/DG00kMmSmPU4rJXVr9AdtLHD+KrGLVtMuLbA82P54H/iWROVx+X610UG4NO2nUUX5ngt9bR6jp
        dxbzKF1CzV42/vMq56g+hGRXensaI5Hw/jUbW80W+J8yPekRPBwB8hGaEJaHOaLeSaJqdzpNw5WLzWRQ
        xx8pJA60Iaucd4xuf7OvWiYA2s+Sp6jmi2hcdEeL65NtmURH5SRt9MH0rixE3FKK3bLj5lLbJ6D8qxvI
        v5nyqnUfWviaYHp3wnj8Ny+PPDsHixY20GW6WO8Ep2xfONqGQ9k39aKrlyS5fi6CR9PeJvgy8/xZ0e++
        Fb2g8OXtza+ZPp90ZbewkgIe4S5ETbhEwUcHg1z0q/7mUay95Xtf7i4rZnth1j4mn4s3GjWfhWyj0NbX
        T7DWdTkidrOeKBd320E4DMMH5Tn3rGEKHseaU25bpdvItFr4ofE+x0rV38OWHjXRPDUYtIxql3p+nLPf
        3G7GUjliwsTjnHJxWlGjKUeZwc0r8t/IV7HquueI/s/wXn1jwXqNvrb2WkiZL+/l8/zJoY1kneUN/wAt
        BknaehOKzowft1CpHlu1p5AnofLnwj+NHxG8QeOL3WtVt/tVpB4V1JxZpG8VrP8AYYGki2Acb2nAXK9i
        RXfiaFClSfK/eUlf0ZC6H2F8LvD939jvvFmp6Jolh4m12A3StY25Ro45Yw8VvdSMNzSqzYYrjNeTTalU
        lJXcYtJX8ino0dd4W8J6pb3H9t69fmXVp5bo3EEBP2JraWTNvB5bc/ugowTXZKpDWEE+X9RX28jubhon
        u1klkjhtdNgaV2YqqRuRncSePuiuSPNKuopcyivxGvdi13OH0n4jaD4vfxFovhnVopNQ0iC4ga6JQRpP
        skVZIt5AmRXUHI44969ZUKlJU6lSLUZtELQ8J13xd4R+JHw/13SPFV3Y6f4r8OfbtMtbiZwudSijaG3v
        4mHWFptrMnSuuqsTgva1cOnJShzLy8gR5Zo/7OviTRrLTZPE+uaY1rFbR3WrapEMJBbvK8gkCniQNGY0
        HuQa9bAZxB0Y4eT9ri4wTa2UuZaW+8izO28MfE/wd4J07VfAXhvR3k8HXBnWW6Em26nvb0eXf3xXpsba
        hVewGK2p5QoNV42p1ubnatp3sCatYyZvA1zDfQnRxLrGn3sP2izurdSwa3ZPOKSbchZo1yrD2r16OKhK
        F6rVOUXZp/dcm2ljU8I/DW9+KHi/StHFythp3grPiDV4ZEfzZJ7oT2ekAA8D5oL5iD3iU15Oa46nh8Xg
        I/xFT5qskns37tO/o7yCMfd9D7A8U/Ei98N39l4a0cRiLRYrCG4ndcmRYLeNZLcg9MhRz/tVy5flFPFU
        54rEXvXc3FX6uTsxXtdWPfPCfiTTvFGkW93CUWRkU3EDYPksqgMrf7JPI+tfPYvB1sBiJU5JtL4Zd/8A
        hhxa0OF8eeDI7ZZNb0yEBJG3XMEfIVmPMkYHRfUV7mTZm52wteV3H4ZPt2fdkzgndroeb2WkXn2P+1vJ
        Y2UMpidwOhHXI9B/WvdniKSq/VnJKo0ml+RkouzfYrz4hlO3lcblPpmtIptIcWEN9IjBcnD/ACmhwjbV
        bE2sSTRSMflIwetKLt6BHf0PFPF0a6NrcN4ABBd/JMAPlLjg8e4NddJ3ivItHkviiSbw7qlrq9qP9CuG
        BZlH3QxyVOOPzrRAkYHi5DfQW3iTTvmZAv2gL9M7iBSRafLZHO3yJ4k0TEoH2m3XKt/EMev5UP4dN0O9
        tLHhNzuF8bWQFmifbz6L3H4V5cuZ1Yp9GXE2Nq/3P5V0+zfcm/mfHqdRXwNM1RaBAVSrbSozwcEHtg1q
        l5CPrT9jzxRqNl8Szo/nzz2WpaVfvLDJI7qstrEZY5FViQG+XGfeuPGRXsuayTTS08y4t3SPbPCXxy8U
        Xvj34ieELq3F39qXWY9DARlks5rOCRYosqMlHA785PFJ0YeypTWi92/nqO7vbsfJPgn4eeJPif4wvtEt
        ZBHqy/a7q6N+z7kMTsXQhuchuAPSvRnVjRhF7R0SsT+Z9W/D74ReO9CI8G+PPF1roPg+7kmLaTFeItzf
        mQbCItx+WNgBke1c069J2nShzVerYRvse7eAPCmhy6b4v0HR1a1j0qa50DSdXh2NO1vPaxmadZAuJGEw
        J74ziuDFylywblrUs5L5miikfQvgjQJ/DOgadpV5qdzrFzaQCObULzaJ5mY7tzBRgAA4+iiohpFJKyRL
        6DfEviXS/CsL6rrOpWunaZEm2ee6nWJVOcKV3Hn5sCs6jlT9+z5ev/BFFI+evix8QtC1n4T6zqPhnxVA
        095eRxRmzuAJp41kEbwKFO7YYyefSvVyejP2sak6fu1PeTa+4ctkfA+j6vqmkOz6be3VpPLvV5IJnjeR
        HBDKxU/MDz1r6xRjJKMopqOyfQzRIryTmYXDSSGYu8vznfI7cyEnu/OefWumMIyi4TS5HFqWmyasNHuv
        hj4r+L/FPhXxL8O9YdJdW0rSbW50a9VCJtU0Cyvonv4Zz0Mtvp+8Fhz+5DV8tRw8MDmmGhK/tFWSg+k6
        MoNxv5xaQRtqn0OT0+OPcJABHGQxKnuQcY/GvuVt5maR97/AoXHhP4e6r4l8QRI2kBje6VuAeXYXEBRd
        33ElYKo9smvnsyX1nGUcLRlao/dnbS3n8txL8jiPAHx0ub7WPEviHSfDGmWFhfa9NppmQlbjUNP0hWgg
        kJAxj7TNeEY4+bPWscFlMcZHEV6lWV+Z06b3XLTdk/m1cd9LHpHiexufFHn+NNLgL2N+kQuI0XLWdxbo
        I5o2A5IwqncfWvZwNSnhUsBXly1KOib+0nqn82ZHqHwmtNT07RtZ1tVFzA8AtxYIStwtynSQD+FSrL/3
        zXl51Uo1cRhsK/cmnze0fw8vVeu5UNE/I7vwP4uu9Surnw9rdo6vGJBEZFLbsscQuCP7p6+1cGY5dToU
        oYvCVU1pe2lu8l8+g4t2sU/Ft/J4XsJfDtlZ+ZBqDT3Jncf6t5ZDmFRjkKAPzrbLaKx9WOMq1uWdDlhy
        91FL3vnqJrS1jyHzDIwM2QQBx9K+mirKy2RmkkTM6Axso4Hf6elCXQfkTteR+WFQ/P0JPTjrUxhb0JjZ
        Ox4h4y13T7u+k0K7dY7pstbE8MHA+Urn6V1U1aKsUjh5hFrGj3eh3YBuI1cQswGQ6A4we2cVSHHdeR5x
        4X1A2st74f1IDaN8W1+ncAjP4UI0SW/b9DnL26Tw/fXNuzYhYOVyeDGQcUXsn5AraPqvkeVzFLzWGlgI
        ZCc569c1wrlnVv2Kjszofsx9B/n8K6dOxPyPiZMfqK/P4NdNDQ9t+B/grw94u8Vxr4uNxbeGoI5DcXah
        1t/tAx5UUk4BEYJrPEVXTp+5rLsVBan6DfCr4Y/DHw14l1bxZ4Kt7+8fTBNZC5eTdZqZYws8VqGGZPlP
        3uleXOtVlCMJLR6/caI5618ZaHovxk1i0tPhzDbLYWd3rGq+IBGxuZYGg85p4l27SHClQO/NaxpydBS9
        r1soivY8Utf2kfDug+NtY8RaB4A06Ce8upY4r/zHiuHgd9rvLGgwHbkkCu+ODlKlGMqzbiiU1e/Y+xdd
        8AeH/jppfg/xPPPfaY8UUN4Hti0EsyOoL27EkERh84PWuKnUlh51I25ltZ/mO2qa2PYdG0HTNDjttM0m
        2itoLZAXEY5kMaBTLM3V5Gxkk9a4pVJVamuyKRxnxO+NHhn4Z2CS38y3uoS/JBpdtJGbiTaQCzjPyIB3
        NelhcLUr6WtHv0RL6H5hfH/4x6j8UtR8m3+0WOk3DQW9nphmJUhJAzTSopwZCSfwAr0q2EhQoQwzXtKl
        aSTfkyDm9Nga0sbazUuIYUXMYZtm9VALbM4zx6V7tGmqVOEEtKcUl6IRrwOoaNsYxnGR0IyOa2jGzV+g
        I4v+2ruw126vbu5RdMW+Ww+y5+eEywr5d0PVWYEH6V5bxdbDYuderUvhnUjRcOy0cZfe2CPr74B2Vpd+
        PdLvdRjUaSdPvrK6ujFuDQanY3FqIWlH3FleQfmK9bGQhLDqqqadeNnTl1Vuq+RK0fofQs/7Lt7ca9c/
        2VrEMegNOHhaZXNxHbyjeyccM0eMAnrWEM8UKcfaU/3qVmvNaX/UXXyO5+PlxH8O/gHJpFrcBZbS30zS
        7XbhXurqNGjt12A/8tbxos4/vV5tHENVsXjLXnGlUcf8c7Rgl53asJHiPwr8DamdEsdG0u3e7m0vT4Zb
        pgM7pHRpbiQ+rPOZMHrX0lF0suwWGp1ZcnLGMXfRuT1b+9k/p+h9QfCnxcnh5ZtC1WwE1ld3QSYSY/0d
        nyk3mK3cbRwPSuPNMuljOTE0KvJUgrpr7VldBFpaHveq6bbr4d1W78LztbTXvl3UcMWI2ZogoKxRnpuV
        Ow5r57DVZfW6FPHQU40rxbeq3erfz1LS09Dj/APiWazvLg6/Cu77sN9JEFlW4D+W0MrkfM/P6V25xhoR
        jTjQnZTesE/da3TS7EQ6ntGsWulTwRahqscMltbRu5kfGEDquTn32j8q8DC1MRCcqWHk4zm0rLra5aSt
        d9D5U1J7U6pfNZyK9r57mAr2i3HaK/QcMqn1akqitO3vepg1sihLcKqqucDpnpzW0U1uNbWK3mCHDMc7
        uQOvWrSBHzt8XtDllvbHxBYs0dxbNklMjPl87CPcA1aVl6FR38jjLDXle6tLkttaQIkmTj96vDAjsc00
        DTJvFWjos0WvWWAHx9oA7MMZY4oGnpbqedeNYotU0RrqBx9rt1C5H3mHv+FY1r+zaW6Q4K1keT+D4Z2m
        labJKtgZ9M+/0rlwabTk+9i35HouB7fpXXp3IPhBa/O6Zsj7y+AOp3OmfA7x7cyeHILuGyF1c2eoyxxy
        pPOI8eTIpG7MRw3XGK48Qk8RTipNd0WlZXOW+Cf7SOv6Br0Gj+IjZN4c1a+RLxliEA09HJVpY1Tjb0yD
        W9bBpxvFvnitEKEm7f1sfpXaWXhS/V9bt0sZ/wDhILGKyS6Hlk3lqFcRwoxGSCrnivL9+Pu3acXt5oux
        4DY/sh+BR4ok1i5ur240+S8N2mmnZHCjtIZGjLDnyg/GPSu5Y6p7PlVk0rX66C5UfXcFnZaPY29pZwx2
        1pZQpDbxRgKiRxqFUADtiuHmlrd3Y0rHgnxL+MVj8P8ASjqlpYtrckmpf2dcpZyqxtCBulExXJR9ucAg
        c11ZdhXWnJSfKrXTYfofMOo+B/A/xL8IeKviTB4lvotRg+03UOm6jPG8llJEhka0KlsmN3ddrKO1exRq
        1aNSFBQ9y+rXXzJWur6Hw9aBLzxKGcZg0tDz1UzH5QBjvk/pXbFe2xqv8NFXXr0M+unQ9UtGLjP8OCR9
        egr2IO1wPVvh98LtW8fWmuXljc21rHpEAkzcEgzTkFhCgHTKKTn3Fc9fFU8M4qd/eaSBI9i0D9k/wf4o
        0/TNa1PU7tdUsrxT4js4kxbS2jxlbcIr/wAYQ7t/oa8HMZL63TxDhegoqMod2rpTfnG+g0j27wB4J8Kf
        Dez1jRL7WbIXOj3Nxd29s7o09xo8Vy0+jRzPJyZxEihgvt616VGeLnh8NCN6kWlFS7K1tfkS0jP139pG
        +muNKbwpaG3tLfcdTgu1DG6ZW2iJGGNiYUnP+0K9PD5LFRmq8ueTtytdCEzmviGdb+PMvg1dFjYHTtQT
        U/E+htL+7jtNHhnutPu0T+KOW+EKMOuYveuCtShgsTg8FVa5J1Pbyl/NCCtGD/7iOL+QarU9B+F/jG88
        D3epItlHM10iW80ZBBQ229RtJ6DLMCK9vHYCOYQpc1Xl5db9HfVaEJ9D3TwLc+E/FmrTtqmkrpuoTFbt
        As3+jzSDLNgf3jjJHvXl42GYZfhYKhXdalH3WrapbDivwLvxE1+1Gp6b/wAI5dvH9lijWdIHKxg28riM
        BBxnKnPrVZPg6nsK6xkFL2jum1r7yXUJaadDotIu7bxf4Wuc2qf2ppcpuLmONAvnuTnzVK9T/F+FeRmm
        Gng8XFqT9lU0ptu9rdBwOnl1CTVPCmpafdMqSw2TF+c7kRM5X37Vx4K9LG4epbXmS+/a5bWlu58sebJA
        0gUcZIB55AJAr9ESukYeRcWQvBGX6k59KSWrT6BtYgupX8tSDgIB09BTSsHkjz7xNf6ddWz6dNMi3LKS
        gY4O8dP5UxrS3dHz7qdl5e9oBt+fcdn8Eq5O72yR+tCLV7GxousjVNNmsLhv3mxo3jYjIZQQG/HFCJtZ
        pI8D8R6ne6Hd3NhOziFpGC+hUk7f0rhxFdwurI1gtvIueHAv2Z51wNy7h0HWqwytT2Bmn9oP+TXR8ibe
        Z8/fCT4P618V21ldKu7a1Gj2ouGNyTmZznZEoHTOD8xr80nWjRaTV2+hqvI+9/gtb+ENM+DT+ENb1GHT
        Z9W1bU9BvmZwGn1Bpfs5Nur/AHh0wRxXHNz9tzxWyTNFseK+LP2efA3gDxPp9rqmvajqMOqOv9naXp1r
        59/NIZFyZGQlY4ADyxrrp4qrUg7LlstW/IEkj7u+GtvaXunNpK6Jdafp3he5gtNIe8XDzKkCs88YPORI
        SM9zXn1LXUr3ctxo9aaWKCKZ5CqrF85Y4VUVckkk8CpitUC/I+T/ABr+1j8PfDviZPDEss95D5cyXuo2
        yGSG1uUOxIQAf3gJzkjpitp4epyLpzbLqCkro+cvhT8SPA9r4v8AH9x4wkurjw74guLq/wBPt7tDdRB2
        naRG8pslJthwpHrXsPC1VQoKjpKKV3sR1fY+ZfF3ia10zW9dh0O5u4NB1G9untIFd41e3aR2hEsYOOFI
        GDXdOt9XpwdW3NbfzJWliDwLol/qFtNdW1ncXclxcNI7QwvKQgOE3bQcZNbYJcsHVk7Sq669ugI+tvgp
        8IP+Ey1iVvEfm6VoFpBIZXmK28k1ym3EKCQg8Zya2xGKdCK9kueem2qsCPXPjZrvh34NaHZD4Z2lpe6t
        ct9mv0jvPMSCK0j3meeKPIlmcJtGe7V5NWnjcZ7OXL7lKSnL0WtkC06HM+Af2mn/AOEMvLG6083Os3Ub
        JBfRBI4kDW4ijWZT8zPEwYY9AK9mODp4xwqRkvZW96L/AB/EE7I8qfXNV1zWLnU7+6lnu7hUaWQswyY0
        VAmM42KoIAr3qVOnRpxp048sIKyRmblopbdJtxsIYqBxnoD9c1uvh0Edn8GfiDf+HPGvjbxBbQieykht
        /CNpHIxETT6erS3s6Y+7tnnCnPXYa+f+prMsbjKs5e5hZQo07d4e9U/8nbT9AVkvQ9NsL7fPdXcsgEk8
        ks67QeXd3ZlA9t5H4ivoKceSEI/yq33Gb30PcvhEYNZ8U6dBMk3lQW00qtGpA8xFwoZh2ycV5ucVpUMB
        UlBq8nFa9r6jjfSx6Hrnw7u/7Wuxo81vOSTst5Jdky7mLtwfvdeMVx4TOIKhTeIjKDSS5krxaQ2n2Pbf
        A/hGHwzpaxOoa7uUV7xjg/OVw0YPdRkivmMzx8sbXbX8Om2oLpbuOKseL/E/xJH4M1TRLONCputUllli
        PCXWkBMXcYPRmV5Izt9M13Zdhp4mFWdNrnp00135k9LFJmJ4r0OyvtHg8WeHvKGkTRQvJHC24q7nDfQA
        17WV5hLnWCxMnKum0m10S0Ia2PNZJQURFyP8PrXvx6XI/Qr384hhUM4RW4+Ygc47UIEfPvxG0u8+3Weq
        Wczh4/m2g/JJt6rx3xQkXG23U5mzv45J0E4Hl3Y2uG/hlH3h7HNC0LWhyt/Z3+heIUlt8tZXXzhh93r0
        OO/NKzuJI4f4mJDczRSNjcwjDEdQxx2rgxqjyxsveuXETRE8jTlXoNqgfQA1vQVqcRMlzWtxHzz8LPGH
        i/wj4mt7bw19sjuNWmgs7qxSNi91C0gDJsI4O0tg9q/MakVytyabRrF6n0J8dvCHi7w9c+DotI0zU/7H
        tgNUNzCrM41XULhbq5WYRdHiPAas8LKDUnJ67fcaLoe8/CjTPEV98atRvdZsLq/0z/hGNMktr/UEd4bC
        4ls4HdLfzRgSMwOcc0puCw8YwevM7+nQEfc8WyBVb5I0XJfaAF4BOSR04HeuNdkvQaPgD9pH9oyWFrvw
        X4Iv0OPOt9Y1GEndGw+VoIJAeSBkEivUwWESftKq21VyG+h+bCvJqWrl53aUiRpHdiSWIOSST1Jat4L2
        uIjGK92D+6xmt/Q9BtSflCqWJCqFAJPoAAOT+Fe3BpJLaw0bGk/D7XPiPrmneGtFs5PtUk6me5ljdIbS
        EH9488hGFwuSB1rzczdP2UISad5LbyHa69D9NPDnhHwd+zf4OnvdQl/tH7ZbW8RaW3jYG/htyxhiOCQs
        kobGazpSqYt0qUFyqmraPp3EfHWvfEbWfEOr32q21zNpdtPM0iWdtI0MMSHAOFTAyVAya+hw9CEIqElz
        OK3euwHFxavDrbSMt211IkrpOrSGQ7wxDHkn3rqo1abUo07WWjsC0GeH9GuNL1O+KMP7LukFzEh6w3LM
        VlVR2UjB/OnhMLKhUquP8GpZryfVEvTToehafE0bBl3MGY8jgAE4GPpXpJWXoQtDo5dVi0jTdR1CRS0d
        haXEsigjBMUZZCCf7xG3PqaVWqsPQq1paKlCUvnFOy+8EvwNj4d6JNYaDpMLtuvr+M6rqUQ+Zvt2qM19
        cr/vLJMY89xHXPldH2OBw/Ov3laKr1G9+erepK/zlbyJb6H0Z4S8HXus6la2lzBLZ2sDRPd3FwRbhLaX
        DSlC+AzbR2q8Ri4UaMpQfNU1UUtdV3JS2X3n1BZS+FfhndWMOi2U+rX19AEjaGRZWUKeCQM8Mc8+1fOu
        GNzWlUVeSoUqT1TVl+PYpe7aJ9AWUVpc/Z9RNqiXMsUbkuvzozKGZSR3BOPwr5uUqkOah7RuMG1ps7Fo
        32JiiZ+CdudvqR0ArnW9gtZngnxb8CTfEW006JYpdK1PQnj1SzvggkV1kXbc2bbTlgyqMj6V7WW4mOBk
        6saqqRlJx5V2XX8QR4J4l1TxB4Gu/DHw9tLeS40fXrUfaLhY3MUV/NcErDuwRGgznnHWvdwf1WtWrZhO
        0FTk+XXXTfQlos654e1Hw5dW9tqCrmeJZoXQ5UqfQjuDXsYTGUcZCUqT0g7NEuNrHmXxMs9Rfw79p0xz
        HcW7K/cZAIJ6fl+NdKfQUVfQ8s0rXT4g0eSwuQV1G1TKhxg74xgqCe5x+tUi1G3yPOPEFpdPYPd2SlZr
        Zy7xp1Rl6sQPoahr3Wl/Vhot+Hdcg17TFjuhm5tODu4YFeDgH6VNOTsr7rcEeP8AjOb7VrIhXlUkHyg/
        3TgVxYl884RXQuOxrQSiK1SPG35B+HGK6oLlgl2RNyvvH97/AD+dHP5Cv5He6b4lsPHnxVtk+D/hXR/I
        slt57/X7q2Ef2eMOBI0ceMKduQO5NflPI4U37Wb5nskdSt0Ppb4reAvF/jC58G2+la0thZ22oRvrMcbq
        ks0ChS7xBuWAII2+hrOlVhBSTjd7L/MaPoCwsLbT7aKOMK0kUEMLTbVDyeVGEBcgcn5ayjJ7dOwkeCft
        F+M/Fnhjwmlp4Q0+5urzUllS7u7VPNawt8Ydyi5bLA4BxXXg4xlNub0i+otbH5KahpPiJ7XVNVk03UpE
        hdpL26kt5tsTysxZpXZeCWJr2qtWEKStJbbehnZ9jD8M6ZqF3ciODT7yW4uGQQKtvL8yk8sp24Iz3zXN
        l1aHv1HJb9RRufc3g/4UeHPCV94J8SeI9RWa33i61iwlTAtJI0Mkccyt/D5gCmtpYqdSNSFOOvRmkUkt
        ULr37SWh6V4ruIfhn4bsra1ilL6jqM0CxfbHGY1SJUGUUHnk85rPC4KWIq/v53VMV7aL+rHA+OfjD4s+
        INvHY6zPGLC2mFxFawLtjD7SoY55YhSa93D4Wnh7Sgve7knA2zvcQywxL8xjcfU7TjiuyCk1JJ62dgSP
        OdE1aHQdYhEEU7CMTx6urA4hfzSqT4/u88149HELDYqnCEW1tW8nfSTEt7H0bZKbq3hkQgq4U8dMNyK+
        wg48sXHa2noJ7eh0sEKxiNkJyuPk/wBoHp+P9atdEQVtT0TXtfl0Lw1p+l300/iXWraylRLeXy/sMUv2
        y4MjbcJG0VsFyTj97Xj5tWh7GjhufSvWgpa/8u4XlU/BWBXsfoZpvwv8I+F/DOm3+vXiWmu2UNtNfGCZ
        H8qV3XEHkZy3lpJs6fw1h9fxVbETpYanzYfWMFZpuMYtJ326XCyHQXyeM/GthoVpeE+Hz5aPdW0TQPI8
        UJDQsR3bj2rZJ4LAzxEofvtfdlrbXdEpe95H0T4W+HOl+G7uTUPNlv54l8u3Nz83kRs5IVd2eQCRmvn8
        bm1XF040UvZQesuXS7XexVj0ObUbPSoHvbyVIbaJNz7jgDrwo9T6V5dKhUrzVKmrzk0COCsfiVb39r4i
        uNji2sfk098cyFkYKCP728A49K9erks6c8LTTXPV+NdFqF+t9jw+H48zjxLYeFtYuktNT+wWtxAjHat8
        LlnDDB7r5YGPeu7B5Zh3HE05RXPTk16W2a9RO+ljq/Hr6rdRTadpcEck0ZkmW+8tHltfLiWdDGzDja2c
        4qMupYaM28TNxjNe7Hu22geyPAtO+IeqeJ7z+xvEhC6roh+zqDgebEvCyD13AA19JhMJRwil7HSM3dib
        0OovlivrGa3kVWVomQjjrg4P54rpW77Ep2/rsfJ+pQyaZrMzW6FZraTE6KNpdAeGx3ytUvyLjsirLqVu
        t4VZl+z3qfvF4GCwwwI9eaEho8v8QLJ4Q1B7i1JNldgyow6LnOUP51zzkqN5Pb9Rx3RwFrdDWdWedTkb
        gfXnvXFSn7WvzdFoXsn5HU3BEWUHO3j0/Gu2Wi7IhWsZe8+lY3/vBbyPI/hN8Wdc+E+o6he6PBBc/wBo
        2ot5o5+gKtmNwexDV8DUw8ZxSbtZmkHbc+3/ANnHx147+MHjOfxH4jvAuk+GLeSKC1gUpE9zd5CB8cOV
        QE8+lcGIpU6EVCOsnZ3NUfdrhSmBgAdvXHPFckVsCPg/xH4u1HTf2jUFzJrN74XBtLC7t1t53sIpJV2h
        WBUoUDlSTXp06aeF0tGV73vr9wLQ+mfiNN4A8M+ENZvdesdPt9IktPMv4FghV7iNxwqx4BdznoOcmvKq
        1JW5ea9tEwVj8+/in+0H4TttO0O2+E9hZWk8UHl3VxLp8QlghjULHEpZc78jJNVhqcowclLmS1t5kuSj
        ouh84XfxM8R67a3I1fVrmeVwzBS5VCWdmACg4wCeK+gwlaCpXlFJ2I5r/wCQzw5bt9kkuWxunfJbuQMY
        OfrmvVwEFGn7Rr3pu/yHE7mwwflZfujA9+K9CLsHkTJq+n6ffQ2byCO4uDtVcjjPT86I4ilTrRpSkozl
        su4uxYPhW8vPEFldaRpkuqHVSNPv7K2iMsjxScG4CKCcjqT2qKuGhSrrEcq5KmlRvtfQEkeyaXoWo215
        H4fi067S+SVLdLNo2+0q4HyoY8Z6V7kJUo04yU17OK36WMz6z+HnwY0q68PyeIPF81xpkmn3kizWkyiL
        C2zdG343b+DxXl18wqKsqGHSqe0WjWtriSPWo/iP8OpL7XRo1xYQX/hbR4dPhjSJBKuoX0QaN4mC4aRL
        cIeDkbjnrXgUsHi8RmPJLmqU8NZSb6Sqe819ys/UpySikReJfBFjrWm6TqWj+IIL3Vb+D7Xdpd3yI11L
        JEsjCONmwGWQsNuOPwr3cJjatCrUpVKLhTpy5Y8sL2Sdrt+aI+ye5fCjwRYeG9AsZmiSXVLkRz3M7FJC
        kgBBSNxnAUV4ea46piK9SHM40o3SVrXQRtY9b1LVLHSbR7vUbiK2t0U/PKwXeQOQo6k/SvKoUaleap0o
        ucuy6FJb+RwXivQb/wAXW1nJpeprDaeWjC3IPl3IkbcJmYdljPA9RXqZfiqWAqTVahzy1Tls426L1aJc
        X0OM1PwRrGg+H7TTLMm/mv8AU0e5miXAjVEKgMeykHNerhcyw+IxdSvP9zGjTahF9WLlfK0ebfEX4F2+
        peLvA/iATQ280dpb2c9yZVjdL6wk+0wqvPz+cryIR/s1z0Mzp/7bLlftHJ8tl0d7FrRJdiLXfGuq2Fv4
        x0uxEE+s2TTNDG7jzIwIdrKcHI3RDOK9LD4KjjKODxCdvZrVeadxXtY+ZNavbh7PTPHGnRn7fbAQavBE
        PmdVPzMVHdTuH0r3EktO36EJXZ6r4X8S2uu6Ql3A+WkUbkPDK2OQR9aETbp2PL/HUK2l5FqwTqfJuABw
        V7MfwoRcX07Hg3iwTaeE1G2cvauyzx4P3cnLxn0xWNWTguZfZKXYzdfv4dc8KLI2C8I6fxDIJGDWdZxq
        4dve6uvkNaNHCeDLXyomlI5Ds2T6A8VzYKmopstvodFeSAudpxz/ACrpqu0bNGa39DN3+/8AKuLn8jU8
        o+DOm+EtW8f6PYeNblbbQpfNEzyMEiMoX90kjn7qlq+MrucabcFdxCC6H6/fCvwJ4Q8DaPeJ4PKPp+qX
        P2w3COsiudpCKkik5RR05rx6s5Tact46ehqjwj4o/G2+0LX/ABN/ZUgS08E6YQ0gfKXWsaiPJtbd16Ns
        J3EV00MPz+yv9t/gtxN22PjbRv2hfHVlrTaxqN3DfQXN3Hc3lrPDGyMkbbtiMwJXjpXpywdJQfKrOK/I
        mMnddiT9qT4sT+PNU8NRafJNb6TJ4ftL6S3WR1jlmuRl1kjBw2xkYd6+blFe1UG9m9RTla1j5Rs7Z5ri
        ONP4mA+nua7cHhZKvaMrw6oySen4m1qOmiG4gigILMUV1HGGJ5/CvVxGHtUoRho9L+hVtvI9L0uIW9vD
        AvREC4P97jP6179KPLGMX0SLWh01sNu3plQC2PpWy6C6n0hafAbwPrPgrw/44m1YwXk08IvriRt0KM0/
        ltBhfuOox1x1rw6td0syTq07qKtD1Kil9x0fhbxH4b+EXjW6l06L/hJRYP8AZxeJgwRQzJkiBiCJJQOC
        R0r3KcnmFL2bfsraNeaJ2JW+J8lz8SIPH0djEpW4jc2WwBRFGrJhsDmTaxOfUCvSjgv9jeG5tLWvczO/
        +JfxiXxlZ28elrcaZpNrb3NxqIc+WJJ1R3Jk2nlVKHB/2qzweCWBhWq1ZKUqcXJPyirv00QXPB/hdZT/
        ANj/ANt3DF7rxBqN7rMjE5PlvL5Nop/3bSGLA9zVZRGX1apiJL38XUlUflF6RX3JEPZeR73aR3lz9nmj
        ebdbKxTYzJ5WeoHPyg/1r04pK6srPyJTdrH0R8OfivceGrSPSNRtpLu3iEzwvkmUOz7gm4n7o3Y/CvEx
        2SwxcvaU5qnN2TXkhxeyPWfFPhDXvG1zBqEt80GjGxguY7Ncl13QCSZdgOGfBIB968nA43DZdGVJU1Ku
        puLm/JtL5Fpeex6Zp0F3HpOjWljbyW0KCKG4aYbZbeGAKqnGeS+On+1XlTlT9riJ1JqT1cUtpN//ACI0
        TRXJ8QrrOhYurCe0fylumUoXAbKyxN74P50KP1J4fEtxqxmr8q1t5MEczZ+CHSa9ttW1Vb+3hMV3ZJLL
        umtLqIvtmBzleCfyrqxGOjVhRlQw/spu8XZWTWgkmtz4k+IAt9G8caz4i02Z544L8WOvor71kV1CGYDJ
        yATgn3r67LVKODo80eSVtiZaOx59pc8Wha3dabO3maNr2670yR8GI+b/AKyHJ4BBOMV3AlZBaMPA+tyx
        Oduk6m5mtmP+rjd+Wjz0GDQhW0v1MK68bWWsX+p6NfKFQgrBIw+VsghWU+xApKSvylRWzPOJfs93Bd6J
        dEMFZxGx/h54x6cYqbJvlaumUjg/EVsui6ObRHzuI24ODg8AVzYjlpUVCI1uZelq9rYR9t4XgVlhvcpo
        HuEpOCxPPrROfNp0/wAgijM3t/eNY6FHzeqlCrcqynIIOD+BFfJLZiT2P2G/Zf1B9Q+D2gmRnzBJd27u
        zFj8j8HJ7AGvGrr99K3kbx2RifET4KeFr3wX4yC38y31xcza9eXO8NJJcQK8sUcgBJ8sDgA1dCrOE6b/
        AJdF8xNOz/rY/KG+jdSbO3VpZGkeJFRSzvtYgbVUEknHavaqVOWnfrYzSa06nqPxD+HPi2PwF4H8ZX2k
        zWtiulLps0hQhwBM720kiYyoZWPJFfNKjGpObT+1cbi+WPRo8d0G1kFws7I4hTq5U7SRkYz+Fezl1Jq8
        r/D+hEFY1bRXvtWaUDckRz/3ycD9a9CgufEpy2gNH0J4G+E/izxzpepavoVoJrXRw3nNuAZ5FQv5Ua9X
        fA6V31MTTouMZP4tF+haWmnQ7uX4J+JdC0yx1/xPJb6Foc8KS3F1dOFaAN92N4+olboB6moeOpRvH4pp
        pIST+4+hvgz4j8Nato138L9K0q51K2uvOmt9bngMlqZ5kIE8oP8AqUUqu2uTMMJKtFV3UUZRs+XroOLs
        Ns/gB4sXQ9a0S9l0wPZard6jaagjoJZ7PaxSJhnci8AYb0rXK63sGqle7c2lb8EKWqVuh4Jbxx20htyQ
        zW8rwuw5BZMoxHsSDX2MXdJrQxMzxbO8fh+bTrd2W91y6s9Hs414LNf3CQTOAOu2AysfTbmuHM6jjhHR
        j/ExEo0o9/eav90bgj2rw7pQ0yz0632hILS0jtoYkwPlSJYwSPXKk/jXo06caNONKHw00or0SsQ2rNI9
        C0m4aKQxdpiFYlsBk+6Pxy2KpX7NEpdD1jRPA2rXNxa6nd2U1ppVs6XFzd3B8qAWwO48tjf8inGB3rgr
        Y+hFOlTqKdeV1GMdXcpJpryPpO08Xf2lbLYeC2N7MbB2NxKr/ZrdYFKiFCRhnfaU9uK+ZeBjTl7XMf3c
        FP4V8bu935LctMk0nxh4gnuX0Y2yXWo20LNciIbYY3AUKjueN+e1VWy7BwpwxKk4UZOyvq3527DTa9Ce
        G51jSPiBbNfSMmn69A4hhOdqyrDuZPZlZWocMLXymXso3rYNq78m2kLRbniWt6/q0fijWy15cRsbieHa
        kjAeWrEIMZx92vosHhqDwmGSpRdoxldrW/Uzvq/wPnjxaf7F8TDULkPLoniZfsepq2WSG8YbUmbPC7uO
        fWu+K5fTokCPOdXlkhVfDVyjLLaO994f1Bvuyop3CESd8rgYz3ofYtW27HUwiPxt4Sa1uz5eoWylUfPz
        x3EQ4PqORTXw/IS08kfNLNdW2tXOk3pKXkZP2ec8FihI257gkfrXJCT9q6cvs6opbFO41mSz1CNrgGKb
        esbluNzLwD+IpTq8tWKe2xaXumP4u1AX13ZwK4YMybgOmBg/1rnxU3zQghxVl6GtEFhtYYyMlQPbrjFd
        DVqcfQl/EjIvH2Egcc5rklor/IoyvPHqPzFZfMPkeT+C/Da+LvFeieHHulsk1S8S2a5f7sQbPPNfKOTh
        CUv5VcILU/Yv4ZeF9H8D+Fk8E6TqCXsumxNJcsjqZBLMCWdlBO3JHGa8ebc5ObW5stlboeI/Fzxn4asD
        ZaPpPiu20/XJr+NNXgmlMkMsMa7J4L0DIUFCRg1th6cn70oPljs/QLnN/Dn4A+Fr7xRa/EHTtVsdU0yC
        YyLpsOyeCG7YfP0JGNxJAI4rLFYqrJeys4va4ktb9jlv2lfi14u8G65H4Li0rTv+EdmsoprJbi2SVJgP
        lkUqVwu3tgcVWDpRnB8ztO9rg5WaVjy7XfHvw0vfgglhBoljY+NZZyGjtYBGY5C+WnEmM7CnbNd1GjVw
        8ruT5CG7+R4R4E8Pat4huY7DSLSW71C9k2xQRIWdguT+WOSa9TCuNKn7We0hI/QH9nWLxX8N7+90fxd5
        Oh6HqzsI4b8rFLLfqFRTCG6qV4J6c1lipUa6i6d5Tg/wLjszf+PvimHWFi0ORp4/Dlqk8r3ZhP2W8u0t
        91vDDKRtmG7JyM81ySwtWdOLpfxE02l2XcI2V7nyx4N+K+tabp8un+GZItEjgcxStboouZhGcLI8hG7B
        29OnNfRYalCrCMqvvTirO/RkHX2PxE8ZtNeznXr4y6lC0F2Wlc+ZG2cgAn5eO4r06OHo2V6afLqvIluy
        KlqQCzNksx3MT1JOSST65NeitlboQZNnb3niX4j+H9JtoJbg6NbzaiLeFSxa7nR7ezJAz867pH+i5rzK
        0o1MxoQk7U8HB1pv+8/cj+A1p9x79At1b6glpeRSQTW08UcsDqVeMDCuSpHUqSa9ZTjKPNB8yabT/Ijl
        R9WS+EfB2k6x4eTT421q51bTomg02KUFFugsVwHnYH5Bwxwf7pFeJTxWMq0cQ6jdCFKbTm9Hy35dBqNt
        T0vxh4oEGkwaBrNibKebTLi4W1RvkJt8JGgK8bScce/tXDl+DbrTxGHqe0XOlzdbPd+qE30NDTzrng3w
        9o2rxGwtdLNuk8tlHCPOcXEIdU3AZJbdnnvUuOFx+JxGGaqTrKTipuVl7ra2HH4Tz+2+Iuo6VrOo3ml2
        okt7vM84eHLlymWfcASFBFetLKqNfD0KeInyOlorOysuglLY9D8FajrfjnWNN1fV/KtrfSmnNpG7LEZn
        mjZQyh8FgFPUV5eOp4XLcLXoYe8p1rczSukovyBK++ljzv4jaNLpmvTXNsjy2k9x5pnXEgZ3++m5c/dP
        869jKMRGrhacJyUakI/DtottxNWseW+I9Ntdb0m4sJEBW5RkUsPmimX5opF/ulXAOa9K34Ci7bHiUthc
        az4fn024Zf7d8O3DrA/HmHys7R64dAKaWjXbYtLqcL4X1+XStVMckpWC+dkljfjyblciRSD0O4Goi9lY
        djL+Jvha8vntvEWlArPbSBpgnBeIY+bjrxWOKpa05U94O78/IlOzS6HIatptrrOmW9wrx/b7dFMuSMkx
        r8xPPUc0qsFUSls4728jSL2XQ8ugjmudaRC29bYAZ/2s8j8hXnRvOsl/KWjvrg8qOm1VGPoBXdN8sUiH
        ukYF+dwJ9K5J/Cikc/k1jcR4nbXlxaXMF1ayvBcQSB4ZYmKyI6/dZWXBBzXzFlZroNabH6Qfsx+F/G2h
        3L+MPFWqsdK8R2axwR3Vw0ks8sh/cN87HnHSvOxM6bShCNnHe3luaQuj5j/aS8Fah4P+IGt6hcRS/Yta
        uGv7KfnY3ncum7pkHtXZhKqdCMU9YaMl3K3g74jeJvh78MbKPQtTe0vPEXiC6nIJy0dpZxqmUz0V5GAz
        7VhToRr4iTavGK19Sk/dR23xi8PfEDx74F8O/FTXzafYbeyjswsPE2HYILiUeruoz9avDwpxrOlBXlfR
        CureZ8byTTNOLUkgbkTHPBBxkfWtpzlKtGhbRbmaetj6o+BWoT+F/FEPiKGPfb+HNKvr++OPlMUVq42k
        9i7lVHvXfVpr6vCn1k0kWkdb4m/aA8U+KNSW9urbTxa2xc2kElujmKIsDkMwzuwBk5rWlgadON03GXUF
        c9N8afEex+I3wX0iWysYrWXQtZs9Ov0iUYRlt3VJVxyEkI5z3qcHD2WKnHmupJvv8vkJHyra6PJZ6obu
        1YLBKhFxH0+b1A9K9GFN06rnHSPbp9wkd9YupaJs7Wzs44H1NerR+ET2R9Na78HW8PeFtD8SHWbLZqkK
        TSieQKiq8SygRt/GVG7P0rLD4+NTEVqPs3+73+X+ZCXQl+F+iaP8N9ST4l+YfEk2uqyxG3xLb2MEJ+zh
        i4yFAzIAfU152DU8wljal/ZqtUUY9G4U7xt6Nq5b2S8tTpvEWrR+LvFGoaxp9lLElykbKkaEuPKTaWYK
        O5GSa93CUXhqEKcp35X3+4x1vbsaeg6zf2Goaff2suL3TrhHBbJOIlIeLnopBIIrWdKFWnOlJe5U0dhX
        f3HpdxqWv/EbWrm5Nq0s1taJsjt8lY0AOQccAFzn865qFPC5VRjFyUYye8u4l+R7tZeMdEsPBq6H4gaL
        UL+1tdgt87mieMFYoXbsygAHnivBll+InmCxOFTo03K7fdN6tW7lx+EpeBzBql7d3Np4chFt9ikRiwJB
        HVQoYYOTuHFb5mpUaVKM8W7uSulv0WtuwR2Z8j/Gy8+KOjQ2/iPwomrq3h/XftV5Z2SyrCNKdmRo5I1H
        EPRcgcZBrpxTo0cLh505Rk7w5r2fPps/mET1P4HfGLSPEdreHxNbSxAlUlsL5d81hex7vNDJJyocFSDj
        kCpxdCriqNOrg/3VWm2ppaPpZadtQXmcj4y8beGfDOrwQT3Agi1nUZI9OWXCKAxJUZPAHNexTn7KlRjX
        kvaSVvVr9SUeT+KC3hzXrXxRaPu0zVikGohDujWQnEc3HGCuMmtW+Rp9LalRvtc4H4g+Hoooz4l0iXMT
        sl3IidBIOTIAvQNyDWNZOKcoeug0/wADX8PeIINf8Pphg7LEY5VyCc42kH0p0qiqQi0/J+VhLfyPmbxH
        faj4Y12/t2DfY7pnEHUBd2eM9PWvMr1KmGqT1/dtGsdlYp+FSZZrm8YElnL49OMClg9ZObWj6jOpnny2
        T1/p2radTddBJWRi3kwxzxXLKV/kNGL5i+n86yu+4Hhq9B6g189FboOiPWovjB47j0jR9C/tiZdP0aWK
        WzjRirL5JBRSy8kDHSs/q1K7dveZalbofoGmn+Gf2k/hdo63txGusWKWou5k2/aLe5iwJQe+2QD9a8mr
        KWGnJLboWraX2Pnb9pD4WWfgq08HtolpKum2dg1lM6qTEs6sG8xsDAaQ5JPfFd+VzT5+Z6yFLp2RyPw9
        8Xa94osrb4V6pqBk8P6wpsrWKU/8et4xzaurHkKJgvFd1WlTo3xEFacHe/kjNb2Od1v9m74i+HdRmub3
        SPPs4rkRR3ERUpISxEZHpu4rnw+Io1q6nez1b+RShY9p1X4R698O/g7qPiG7Dw6lrr2lpf2mObbTJJlb
        DY6FiEz7V3Uq0KuLjBO8I3s/NDWisfL08Ti1nWMfMIWAHf1r1Gvca/rYnbQ7b4Mw6xrNj4q8F6bHLdzX
        +nNq0UAyVF5pk8cyAehaISIP96vE9rHByp1G3/E5ZPeyYRW5LqEh0m3ne/je1ltTsmikBVkdeGVgehBF
        e/7SCpqrze5a9ybfgdB4b0/VNZ0ceIdPsLm40lZDE13HEzRLKFAZSwHBGa3weIpzfKpp32JfQ9uu/DPx
        L8TfDpXR520XT2ezsheSFI7YXAWJ5zv/AOWUaHr27UsbicPg6dXlssRUjZW3cnogge+eC9T8BfDf4aP4
        DEkXiG/sdPjikmlTfHPdzFZp0jk6hEnLkYPaufDYPFr6rOzowjFLTrpq35vcWxc8B61fapr9rZ6VpGnx
        pcqYPLjhH7m3kGx5GPJ+UHPPpXqYinSpUJTq1Je7re+8lqkRH4jt9U+GK+H9Y33GsWdraXiGTMzAPvZv
        32I/7u/HPpWOHzJ1qT5KMpzhpZbbaa+gWOzFpD8OX0288MX0OoSa9ay2lyqssoJO0xyRqpO0hnYD8a56
        cnmvtKeLpyprDyUot6bd/WxK6HW3MXhrS/BsT6rZWp8RvHJevFMuJp7iRzhmHUx4wcVhSljquYyVCpJY
        SLUbx2UVo/mVfl0scvo3jbxHbg2unxqDPC1vDZxwgLCCWAZQgzuG4YJ9BXoV8twUkp1ZbS5nO+rtvf8A
        UUX0Os1DSfFOkeENTu52Go3Gt6fc2kkM0aubV7qJlRiCOdjsDj2ryHPA43FLCxfsoUXeLT0fKNe7ofBf
        hvwr46/4Su3v/wCyHtruF10/xjBIPIhntIWItNdgU4DK1sOSOuPavT+urDqVSD55Q9ycV5fDL87jUb9b
        Hov7R/w40S30LQ9YsZBrEFh5N7cASCSS3t5AFlkiKEncm4MMelPBYqpj6cpVaKi6ctGla67go8srHiug
        axHdwDwVq6u9vd22/SryYEiWBwfLIdusi8e9enCVv3U/l5rp9wJWZs6FDH9hv/DuoSrK9mZbbaxBJg5C
        Ng9eMVrFWSUtUtxWs7niNjY6h4H8YSabljo+qO0tsSSUQs3K+g61wUoyw1eUVrTqaryY90ZPxYgjeKGd
        drNuBOcdR90g/jUZhGLjHToXB2Sj2Ob8PW62+m9MPJt56ds4qcNHkpK21h3s7diSVmVyD2PX2rKeyQGZ
        fEbMqeeMiseg4mF5je35VA7Hj0aZxjsa8COjFctAD7x/hz+lUCdj1L4I/Fu/+G3jGC4Z3l0a/lS11G1L
        t5flO+3zlTON6ZzmvLxVJVXZbrZ+hUW00ux+uus6N4c+LHgo2yNBe2OqWSm3mXYxhkZAVdSPuurYz06V
        z0HPDyXeJotj4Ph/Z+8W+BfF39r3riDw74ekfWG1RDnMFiTOkYHaRggX8a9KeMpzoOK/iSdrepCVpWMf
        xx+0h4j8d262UNuthpttqiXNuY2ZZp4rZx5YmIIJBK5/Gt8vwEYJzb1krfeO7Wx0/jL9om48W2Hh3T3s
        SlhbQLb69Zv80N+gjWLhSOCNpYHsa66GXuDlL7e8X5ko463+Emt+Itmr+Ebc6hoV6rNv3AfYWXDSW85P
        3Sgbqe1dUcVTp/u6uk4vbuJG74L1jQfgb4ntZFVdXv8AVJ1sNeng+aHTbVnBkSBl+84kxuI7AivNxmDr
        V7ypx/dyd0VDr0PoG71X4A+OtT1BNUjs4b19Pd3lutsENy2CSyqSA0q9c1GIp4uhg6UG7xVrxCKWp82/
        Cz44p4G03xR8NdJ06HUrK/8AE2qRaFfMqyxRpLdNFEgjYHd8qIV/3qvKYc2JjKUnGleyXZpbEWXyR9g+
        AfFWv+I7pfh1440xNN0m/spr5r+RVsgIgqrDbqvyhyzqTx0xXbmlOn9awqwrdSUW5zW+zHFJfIf44+EM
        HhWwTUdNluNRtrrUUSJIU8wpbkkqS6g5B9favbweZOvJUqloOmle+mtjI6Pw74X1jS7tdZ8Ox3Gn2MFl
        A2rXsqlTDDGRNcrGXHXap6fSrq18PKn7Gs1OcpP2cfN6K5K+I7O/1K4+K2u6DBBZy2ml20z2EuqeWSsq
        MhfzHfGF3BF49XrChTWVUcQ+fmqSXPyX21SaXoHW3Q07zTdF8CeIbdPP/teWyEcsduzfurUEjb3xv+8c
        e9XQq18wws1y+wU9OZbyt3Fs/JB42+IR1jxN4VtbXQLO5tb/AFBdNv5ZgVmt4RaT3URgfpuMluUA7lwO
        9eXOjWyfCKrGpOUZVLTs9k07N/MqDU5W7a6+RveJPEUen3+dBtYLMR28YkuERDJukQcgkcYGOfUV35bh
        44nCxnXqOrGTbUW9Lf8AD3JtZnL6FrN5ret22l6vrN0thNeFmL3DiPftJCj5sAE4rrxFClhaFStQw0XV
        jGySir2Ff8DgPjb4ovPDnj7SrmNlm8NRWv8AwjusSw/LtE7A2lxM8Z+aMMzRknpvrly2nGFCFecNcRL3
        7q/L20fzL0PEhq83hnWrjwpqz3N54c195jomoTO88MMV2rMLJ3ckDZuO0Z6AV6lK1B+yUFGEvhfr0Btp
        rucz/Zd9fwX+gbVj1bw9N9p0a6ACmW1PMYVhyVIwMD0q3C8VC9qlN3TBbWOYi1W8juU1S5jaLVLCUWes
        W4ypZVOxZiO4I71VOpzLXRx0Y0ujOo8WWUWuaA95aAfa7aE3Fs+PmyF3bAeoziiabg+Ve8thR+K3RHyh
        qPiOfXDFpdwCLi0nWKXOQcocsD+leJPESruNOXxwdmvRmqSXyO3t7fyLSBPulVB/HH869CEOSmo26EPR
        mXdI33s85x+Vc1XoVHZGBeSlUPXPT8q5ndOxS6GJ5w9KkZ5dFjoB3FeAk0QuglxIIoTg8tkDP60SaUX6
        DSM/TEEl0p5+TnPv2rChT5536IF+R9i/s/8Ax3v/AIeapF4f1ZprzQ9UuIYI42dm+xSyOFDw5zgEkZAo
        xmHVlOKtyr77FR3P04lOm+JtOltpvLu7G9h8qeAkMrxzLyjjPBKnkV4XOm1yt6Pc0R+f37R3wgtPBuqa
        dqPhTRZYNHns3+2rbRs0ENwrDDcA7cqTn6V9RllZunyVJq91a5D3PmS2G7jB4XGDxjAr2o6CPoz4J/FZ
        vCHgH4mWF8r3C2USXdpHuKhBdA2j7T1GGZDx6V4GKi/r1OXRv8hx6njWkahFrKC7+WTzGkkwx3FWJLck
        9wfWvo8PKM4rsiVocH4r0+/vtctYLN5VuZ3gt7ONXKh5ZXCBOD0OcV5Oapxkqily8ivbo/IFseqQfCHx
        J8MvGHhjUdSaGS1SSz1ySNeV8+Bo5nhIP+2Np+tRlFL61KU4vkgruS87f5BayPetS+LcvxR8TS6pDZf2
        XaeHrf8AseEwuQ08xKyTuCuOBgAem416+UYWKxGKrv3knyxv26/kS9j6Hl+Imt23gvwppEM7edJFJJJL
        IA0jRxXLQWgy4OQR39q7aeCo/WsRVlHRWt62uyD2TS4/F9n4UvNI1ueKSPX7GeSzmd1DxyNCrfZ+Mbt6
        txiuB/VKmKhVpLXDzXMu6va4rOxuaBd23gzwKNFWD7VqOrRbolt8F4ZJkVSwI+ZXTkjHdaVShPHZisRz
        eyo0G732kk/yYlouXqeVX9tfWjxjUba585ys4F0r+dOhcgsWbkr+PFe/SnSqRfsnHlTtaNkk/InVOwms
        6f4gn8Oz6jptp5c8MbjT7xk3JBqUQ3W7uCP4ZVTnP8R9a5sQqNeFTBylH2lSLcU9bNJ8svkwj0PCtC8a
        eKLS+m1LX3M+halrP9m6y0xYT+HddMap9iZei6fJLEzoTx/pK9sV5+DqywnsqcYKOGlLlkvtUaj3T/uy
        esfUtrr0R7UquQ91ZxtJDbIHZowSB0ydy9+f0r3W4qybSvol3M0zHu9NsfEOn6np9+4uotUia1m3sGkh
        dvuMDnKurbWB6grTcI8jp8qUY9uoJ/geW6boc2saDrfgzWblZNV8OXD2tlcgj7Qot8yabdeoZo/LBPfm
        sopuk4S1nF6S6+Ra0d+mx52viW8trqxvZCYtX0Itpet2bDa89ur7YrnHVhjnPvUKbWjd5xsn6d0Uix46
        0G+mQeKdEHyXVqjX0AGRMjL/AKwqOpX+lOcH/Eh7rtqvJfqEXqY/gPxKNUs7vTJ8efaB1ZT6DIxg9sUY
        avGppf3o6NFW6nh1zpdqfGd8IUUq120jBRgZZ/b0ArzVRSxsnHYF8PodxqMEcarsG0qBx+Fem9IolHK3
        BbDBugrzal9ClskYN6FKdR06de1cz3Ra6HPYFIDy+H/2YV4fYlfqZt/IHcIDyvHtn6VzVZWtFbAlpY09
        GhKRl2H3iMH2HSt8KrJPqOKtofR/wR8P+C9Z127n8W6jDZf2Xa/btOWZxHHJcxfMu4k/NggHFRjnP2aU
        U7apsqO6NL4W/H7xN4H8d6xBe3sut+GJdWvD5MrlxHELl1jktifugR7cDpxXBRwKqr3Vyuw03zW6H6h+
        FfFfhH4maF5ts9nqVrPFsuLOcRyPGzgkxyRnJBolSqUZJaxcWU1+B81/E39mCynN3q/gr/RrmSRpG0w8
        QngllhH8Oe1erg8fKLUKusV1M0eBad8B/FVr4R+IWpXiPYhNONv9ikVg88lswuWI4+ZdsfHuanG1aftK
        M4e8k76Fx2Z8/wDglJYrC6OxlMZdVTBBVxuGB78V6+X39lJ2aVrq/kQiGCe58Snyrbfba/pV4r2JjGJm
        kikDxbO5beoxUThDG0qtKStUp6pvS6W4eXY+tP7J+J3j3wBNrWt6XNH4g8J2s9jMkkZjlvbYxK9vOqkD
        dJxye+awy+pDA08S5aKotPXYd3b0Mf4XfDrWoLCysLiBLS5uJVur552VTHJdyclyTyQor3sDKNDCxk07
        yvL16mV+nY+wfHfwp1ax0XS9R0ueO5s9B0SKK6cY3MsUxmMiY75kJz6LWOCzGnOpKlUi4zqTdvyt9xLd
        l6GN4f1nxt4v/smxiM+oDw88E0apn5Y96xqZcffG1QOa650cHhYVKj5abq3XzWugoyd7H0Ha/DXxLH4i
        tLyK48qBHhuVLsWSLc4aSMK3GAWZce9edLNsF9UnBxvKzjpu9Gk/wuFnzeRF8UPE1zc6yumWdmIX02J4
        7md4FaRywHzREr8q5TI+tPJsFGGH9tUnze0acYp7LzE9zjdM8SXzaQdPvJ3eI3DT+Q4UhgjfKGAAyjMA
        Pxr1Hg6Sqe1jHllZrm7IS0L/AIytfhPb+GbRtds7e2TxdJFper20AMbSak6SfY7x3H+pnBhSMSHByUGe
        BXy9SjjY4+rFytQrPkcpfC2/gfqrPXyRcXpr3H/BvxzoN5rerfCjVfC8mm3VvaS/2brFwvmW+t6bbYhi
        uVuGHNz5TRM4/vE1ni/rtCcFUqy56Hw9ppbNfqHu306Hxv4iW++E/wAXPFlu+qahd6I2pi8axmcy2/8A
        Zt4qKt5Ynkk290ro6joCK9/B1akf30pSkq3LLkk78qe7j2S6hZG14mvRa6jpfxM0MmSxmWG315YPmjuL
        I4WG7kUcF4+hPp9K9KV4tVYe9DZry7/LqJa6dehnfEzw5ZaxZReONBQRXi2ym5EPS9tXTL7lHDsvXPtQ
        6adqsVrFb+QJu9uxzfw58Xx6zaT6DdTpJc2StEYzg5iYHAx2GOKmhVU+an1ho/QNtTivEegyeCtWvvEW
        mZ+x3MbrPEM7UcggfhzWc6f1aUq8I+7b3ki4vRROB8J7dQ1O8v3GQWZgxHf0z9c1hhb1Kkq1vi2L2Vux
        02rJuTePX+Vdsn7voZrdXOMuX+Rl/u8Zrzqq2LVtEcxMxww7Zx/OuZ7orsZVSB5eF8tGOenPp0rwr6X6
        IldDBctJMOOWYDiuN+/O176j6pHYW0XlQqnoF/AmvSpR5El2Q1+Qt9I9vEArFWbupIO0D1FOo1yKIifQ
        IAFlnyfmP/6zTwkWlt/SKTPX/BHjTxJ4Kvhf6DqU1odymSHcxglC54kj6HPSuyVCnVSU4XfcEfoF8NP2
        lvD/AIrks9C16SHTNb8ob3kISC4lGFPlsx4J54r5/GYeWHneOsWxxeh9RyWmn6vaSW8ixXNpdwssoXaU
        kSVNpyV65U0RT5Y+Ql2Phfx7+zVqmgXN9qXhSMXWlz3EtyLNB+9hDszso4+YAk19JgMZRUI0Zxs0rXEj
        wPV/Alz8Om0v4gahZtFew3Zey0nYUa7mhYFXuFx/q84z61OOTb5sItY2UmuwlY+g7/4z+LNZ8E6jrEOm
        rp41aLStFiWCPbFDPdNtubgsByyxbvpxXNUw8b4LCt81SpJTfotSl17I89sLm982LddT9UDN5r5YrwCS
        G9ea+upwjFRikrRSSMj6u+Huv+LfEGjX/hSVrie11axubOwvpkZ0hkWJtqGQjDKdu3noTXl4ujhaNWGJ
        VlOk1KSv97EjX8LalL8GtRv7a/jW81PVLWGLyVxstoo5GMcrH+8zHp6VNWlHNqdNxfLSpy37vqJNI9Z8
        K/GqRIrpNejWRgrNZyJgFwGJUOfbj8q5MTkEW4PDz5duZfLUan0O28JXtt4nt9Y8Va5p9j9hjjkhgcIP
        NMcanzC7dznHJrhxtOpgpYfBYWtP2jab1016BpueTXM2nyXwfSdJt7eCPc0ctxmTMUchbBXOMgBTivoa
        VOr7L99XlJtK6jpurEPfQ2H8BeH/AIp6R4hsNX8myEtuIXMH7praREQ29/b/APPOaOYK6kY5WvMzCpPD
        0qeGtKrGp8LfxKWrWvkOLWzPI/G/h/VvD3hqy8MaTqzr470S3jurbWhtWbUBZMNgVxz9lvoVZZFBxl/a
        s8DKeaUp+3/3jBWVNea2bXVO2pfJyq/Rnieta3D4o0DSPG405b3U/Dd48fiC0nTzJktpP3GqWsqnJYpI
        vmANn7ua9ynUjUoxqxhyun7so22t8St22Ijcq2d/pWhfaNHkdJPCHiyI3WjySY8i1e6AM+mljwqqZCVH
        bOO1dFNqNoyf7uS0froNrTRbFjwjqUcdvf8AhG9j2SaU0iWyOdwuLGXPkyIT95fLOKqm7Xp/y/l0Brb0
        PFPFHh8/DzxXZ+LdGhb+yb6X7Nq0K5IhLn5ZB/dAJrjqQlQxEa9Ne5LSa7edgjbbyOr8aa1ZX3hR3j2y
        x3axgYwTgjd+ddNaSdCT6SQU/iSPMPCmnLa6c8iDmVunp3xWGFi1TWmn9WLe5b1NWWMJ69K3l8JMd0cR
        e4QMP7vWvNqfqWnqc1dEeXla5WVH8jH8wf5//VUXZX9bHlV3MEi2A8n+VeDN8sSFt6FbTkMtwvygqnOf
        5Vlh4Xk3fYF+R2EWAMED5TwT3xmvSStbUEZV5IJptgOeigDtisZN81ktmB1VjCIbaNVABCgNjucV3Uab
        hyr5jX5G1bPj5TxwP0rrg7Ia2RBeaVLI8d7ayPFc25EiPGzK5xzgMuCOlYVaEavxK6BbI+lfgv8AtGeL
        /CRbSdWkfV7IOgC3bMZokXCkRyHJ4UdK51goTfL8LjtYSP0d8FfEnw74+tA+lXixTxpG1xZzbVdSQMqA
        33hniuWphatCXvRdujQI1fGXw38N+PtPW11mzSTyhm3lQBWhYj7yY6jIq6GIqUH7r06p9RJWPDvEXgC4
        8NfD/U/DWg2C6skEzDe8YM0IaTPnIAOZEUcGt8HXhic2jXqSUFRVkum2w2+VNHzTHpl7alIbi3lglU5I
        mRkb5fXI68V9hCSkk018tTJH0R4c+LN5oXhLTdEsLO3t7+wkAN4EVneLzGY8Y++2cE57V5s8uhVxE6tV
        uUZfZ6CvZFLxne3uq69/aN6x3XtlZXUJwf8AVvCvyKPQSB/zrpwMIU6LhDRU5Nfd1IuR2Cs5PmuVMZAI
        6hUOCSR9M11oR6ho3iDULHQ7nQ7e9kWzvXYvCRgeW/3ijejEfzrmnhKFStDESherT2fpsNOysetXR8Oy
        fD+xltF2awvlCZ1Hzb8r5qtj+EjOfY15FD67HNaqm/8AZ9eVPyWgI8xh8d2HhPUrPRdQE/2jxZa31rYX
        EKMbeO4tI45vLncfcZgTtJ9D6VtmNalSq4GNTTnq6O2istbvpuEYtt22Ryvj4zXOneGvGhvpg/hPVkt9
        UuIY/NWTw9q2+JvtIB5itr02rBv4QW7ZqatGlhcdSxcH7OE1yzS2ktl/nfoWm+TlfQ8j8V6LceGdZl8c
        6BO8/hzVBBL4p0BY1a1uI5YzDNqUIGdsgj2MwHDYJNel7N0pSrQa5JfFFbP+9/mEXv5GJpenaBqcGseC
        JMzWF6DrXhx5znyLe7QSRixl6jyJ8jAPAGKqFOneVK7s9Yhe1jz271i40y6hS+b7L4h8KyJZXUrghdU0
        lnCxy5/5aFV5zziojo4xk2qkNG+8UPtbY9LvY7PxFpEltKY5rTULYgMMMFMiZVl9CrYrqspRaWqaZCdm
        z40uZNb0G+uPDN1ctc2dtcSmAsSWEbPiMH8OleD/ALTTqOhJ81NO+vTyNoWsnbU9k0uLyNKtFxhigc8Y
        +8M17VNWpRVraIl7sxNTmBwpPKmk9hLocRqAy7enX615lV2suzKgtDj72QAFAf4s5/pXJKVlexaMfP1r
        D2gadzyW5kV329NuACa+enK8rJ6C20Zu6NAEj3sQdxOD9K6sPHljtYI6Fy+uvIRio5A4P9K2lP2cb3tY
        aKOkYu7mMkAENlu+Mc1GGk6sr/ysSPQEVQnYEH9O1erG916FpIc8sdvH5jHpxgVpzci8g2sb+j3kF1GM
        HlQMqfY4rSlKMl7upOx0FnYQRXBuEA3E8gAcHvW1On73YS2PfvgtbyXfiO7xq50o2+lXcsR83y/OmWJh
        GOSAdrfN+FaYmSjTUeTmTavp0I17np2hftJ6/wCFDc2fiJU1XT7NngF2DiUiORk8wN0f5RmuWtgKEqMq
        kbwlFNpefYqNz6t+GPxB8LeMdLW9sNQgllviZGt5mUShT6o3Xqa8Glha1Kn7WUHabbuh6bdjrfEnw/8A
        DXiS3dLmxgindcJdxIqyKSOCGHUV1YfG18O1yzbXYjueIXPwRvtCvbfUbMDVtOt54pZ7Zl/ezQo6l0AH
        X5c17VHN6dSLpz/d1JJpPZJ23FZaHo3xe8J6X/wi/hzxTpVg9nJBDBZzWyoV2xfMSki9ipxXJkuLqrF4
        rCVZqaT5lIVlbRangFrZ6hPayX8NtM1gN0cs4UiIPjBjZ+zAV9KpwU1TclztaK+tu5ml8j0+x8Fauvh2
        PxAzxLZOYgFkfZIEPHX0HGBXJ/aNFYn6pZ+1im9NtNgPVvBukaRe+Fdba4v0E0TmZtrAmOOBAThT2faQ
        a8vHYrEU8dhfZ03yyXLtu3p+BUbW8zmrO38K6iJY2tftl1bie4sZJ1XYXRJVkiQ9U3wsy7gcg4PaoznC
        4vEYdPSKptSa6rYqnLldrf1sRfCu68OXOo+KPB17pDT+GdTiaPSLycm6sbqyvg7zadNK33ZbeVXRcnlQ
        p6142Mni6NLC0alTmhZThNPeL6P0KXX3bWOP8M2vgzTfG+pfDbWrmZbC28+TSl1DabbUNLdmT7Kkrffa
        3JMZB7YPevbhiMdTwagoKVTkTi1u4v8AXv8AIStutL9D5Y+KNnb/AA/8TzaPpTTvaaXq0l/4P1bO6BtO
        mYyXWhXE4/gADrHk9hXbhp1VSoutHlqbry8n6i0Lvi/Sbbxn4Yt9Z0+3hbUFgWYPHgvKhjHm20jD7wxn
        Ge4r0Jw54c1rStf/AIAo6Pl2XY8m+GviKfzdR8N3peKXTpT9nimJEnkk8DDdQOR+FYYOs250paSp2tfc
        JK1rHGeLrOG58cS+WTulaBCg6Dyxlj9cmsaiTxUbeVzSOkVY9CkkSJYoVX5UjVD9VAH9K9HRK3YSOO1R
        AXbngHpWMmoxXcI9Di9QlCDB9wO2K8yva+nzNEraHD3bZZvxrjnblfcOiMzJ965hHkqgyOoxkkgetfP0
        1eUULyOzso/JiRQMAD9a9SKskuw0ihqo3Kqg4OeR04rHEaxUUv6Q0i94dtvLR5COd2Mn+hrbAwcFqJK1
        juYFUsMgdBnNerDoXsU9Zty1udny8ZBHrWWIvyadBLb0OX8N6jcQXyIzkhWYSKe6g8GuLBVZxmoW2Ej3
        qzkRo1YfxqG/Tv719DTeiEjbspZkkElvJLBKFKb42KnaRtYEjsRXVG2zSaIvsdBqFj/wkXhC/wBBsrcS
        a5bSpf2rICbi6tVIW7iOOWOMMPoa8/MKjpezjsqrS8l2NF+R6n8H/h74t1W5s7DQmuNMntLMMbphJEiS
        RJuZG6ZJbI/GuipVoYXDQVW0kkrpefUyPpe0+J3jD4f6nB4c8cWYu1SASLcxcTSRrlQ+TxjiuNYDDYyn
        Kthp2e1ulwXY+kvCfj3w94ms7aSxvIlmdATayuolUgDKke1eNXwVeg3zRcop25kPt5HsOj6Bp3ivTLvT
        dThE1orqyocY3MOSP89q8fE4irgq1OrRfLO1n8tgitbdDI1X4XaLo3ha90LTLVWtZJDdBGAMkkxmEpQN
        j0BX6V0YbN69XGQxFWfK1Hl8krWQ3HTQ+TPFc3jGyWXSbq2mttOjlzFbRowiWKM/u+QMcKF/EGvucCsD
        U5a9OSnWtrJ736mSjpvobPwxsZNZ1C60qSU28F1aXCSFfly+0+WoBPzANgkVGa1VhaEMRyqU6c4tX2tf
        X8BJHOeEftPh/wAW33hz4iX2maPJHrt0mhPE53arpiyZiTaeVnCL846HzRivEo57PFU69GVFKvP3YK/u
        yTTtq+q7F8jglK5H4yd/BHiS/wDAnhu9isNK8Q6VPr2hyAh57e+ubmU3P2Yt0it7hkdVB4V8dKeWYeOM
        p1cPi4XlBt0buzilvH0TG57W36nzXq3iU61aMmupd2/xB8Dy/bZGgUrLqVtFKI7uW0/57Q3FqPNKjOCR
        XtUan7lQqRar4XdJWuo7uL6p9fkTDqeg6vpuj/EfwM/lMk1ve2oks7njz4Ljy96SBuqSJJjI+or0bRq0
        lazjUV4v8hJ8sj5u+FHiHUNA1zUvh5rYlMtsZpbF5QQrxKxUqrHr0zx2auHB15xqzwdW/NH3ot9kXJJ2
        a7FL4q6D/YuoHxxo6yRXdgoF9BCMJcw7uWZV9BmnioOlJ42l8dNe9HvFfqKFm+Xt+h5x4XvpPEOsw6zK
        hBkRrhlbkrkkLnPtiufCVPrNRVUrK138zSyS0O/vpwJCqn5sknFep1JXQ5S6d97bj1PfjisKslG3kC0k
        l2OS1UAjd2Bz+VebLqaI4S7kG84zgGuWeiT+Qdip5i1zBc8y0uLfOG7JzzXh4dXmiY/kdmiDYpHYZNek
        tPRFI525PmzlR0yAPr0FZvf0BHYadAYbZUwAeDx7iu2ilFIDViJQMScAAfpXXFqOr2Q0TRXdtehrXuww
        G9CPb61nGam3B7AZtnpC218NyYbdjIGMhvX8MVNKgoVW4oEj1vS7R5TDBECzFQqovLFuMYA616lJ6Pys
        T3OtstMu4r2GykhkinmkjjWKVGRizsFBwwzzmu+Cjy33t1JikfSXg74e3nwv8e6X4r8WeRPoxsFtreNS
        C0l1fqAEaM9Qu7mvncXXWY4hYejpKjq/+3dzRfC/I6XxD8V/EOh+K76DRLe10yzsL4hYobdYzNDnI3kA
        Z3Ka9Whl9Grh4+1k5ykurvqYol+JWq6v4ttfDXiu5sHjhu9Oe381UOPOjlbcCccAgAiry6lSw0quHjJc
        0Gnb1BaDfAfgTxNeWS+JLeeTS9MsrlhcXG5keOCL5mlCZ+YbRj3zWmKxdCnU9hKKqVJpcse77Aj7K8C/
        GDTdA8JPq1xIbqKynexEbOouLgqwVZiM5+Zct7V8vjslqYnFRpxfI5rmb6W7dvIaaWvRHuOj+N9N8aaL
        Fq2nErAMNJuIynGGB9MMe9eDVy+rl+I9hV95u9vP+kNS7bFa60zTtWt5YrmCG5WRCpYhWO0+jjoa1p16
        tCcXCThyvbX8iTzif4WJa3Kaj4buXsJoAzpGGJzJklvm9CABivaoZ7eHssZTVeDdu2guR9D4q+N/hHXT
        4+0u+8Q3N7aLr9hLpNpqMcO6203xDYTQXOj3wl/5d5J8TRP2cRID1roUMvdSk8PJU4YlNP8A6d1o2lTn
        fdLdNdRrmtaRy15q+u+NdKGja7BHpHxe+HcsV/4e8l/Mg1/SZkxcxRyNy6TRLKjR87HKntW1H2860l7N
        UcTQXPe/uzts/wDBU2fZ6kcqibnirw9qOu+GNC8YWOk/2d4l0xDqEMdxCI572LYsWoabdcZdGRJFAOQG
        CmvWp1aeJpqtRlepSWsel/tQ8723KUeWx5F4N8WWGkaw2j2d0f8AhH/EcklxpsDHDaPq0m6S90qdDzGP
        M3mMfgOla4epGFRxS/dVHdL+SXWJLSVje8deG4pY08R6XGkev6UVuomRQDc26gefAzDk7kXj3roqwi7T
        il7SGz627BHc88v/ABppHiPwlrF7hQwtpbO6tZQPMW4I8naQehDnOawVanVw85J81rprs1o1YuKs7o8j
        8EW4tYrqUDbGpEEYHRQg5A9KzwUYqE3FW2SL+yu5vTSB5jg9660EVs+qMTUHAUjncCSD6VzVrAktzi75
        yyNycDPH0rzZNp2KXQ4m4IBx6nFcc5O9m9g/Qr7V/wAmsebzJueW2Nz5EgOeCRn/ABr5/A1+VNN7ii0d
        Wt+GhYoRlQMD2xXrQmnHctFOzUXFyisD97ccDpg0qUW5abIEd1bfLtTHQ4H4V3xW3kCLckeY3wOdv9K1
        t7jQ0YOi4g1JzO+2Pkp/vZzg1zULqq76CX5Ho9qbe5kL7VLKByOevTivTgtbdQPRPBuowaJr+j6ncwC4
        t7G6inkiODvSNwxUg8EYFdKg3TqRWjasiHpY+jvEXxY8Gar4qsdYl8MRCwszbObiPEU48oqzsUUbTgji
        sqWEq0sNVj7fWz/4A4Hqfi7x38O/Gtr4Uvrma+/s+e6DQy22FEAikRHSZScZU498V5OUYbEUp4qsuWU9
        Uub9Al0G/F248BWF5pl1ptp9vvNS06CcOkmI3jRVSOWbH8bAV6uXRxU4TjUfKoyaIXQ0ZPiHDrvwwg06
        20yK2utLvra1YJH5kcUJVmEitt4Jwc1VDBOjmLm53jOPV9hW6HJW3jrxDb6ReaDHdhbG5AV1VQDsOMqu
        OgOK73g6LrU6rhecH1JvpbsYNu12YGgVmSPcZCm5trHGAducZrrSXzXUlH1D8BvGun6RpmseG9YWQRSW
        l7fGXJIWOKIMyjnjABb/AIDXzeeYGpVnhsVSa54SUddN31LhJRt5DNK+Kup6PqN5/Z0/9o6K8++1jmb5
        /s7FiuGyecdq6qmT0MRRh7SPs6yWslqr/ISk7+R7z4Q+LOg62sMM8q2F2w2NFJwFfkH5ifXNfNYzJMRh
        7uK9pDdPrp0sUmtFc7rXPD+h+MdMksdSgt7+1lG5HwjNHKo3RTxP1SVGAZSD1rxvfh7jvB3T16OL0f3m
        kdNGfLfxD+A0+tx6T4u8E3KxeOPBkzkQyDyodUWA+XcaZcsOfKuEXerHOG2kd69OlnNWUKcpq9fDvl5t
        uem9JRfy1i+jF7ON3f4WeaeOPGXigar4esPEWg/2PY39kI0kjAEdrr0HF9p0pUABZMCSNv4gTXu8PVaS
        nW5Z+7Wd0n8UZa3i/v0fXUVT7PkfJ3xm8My+Ex/wmfhizh3+dHdavYgFkhljlEsWpQxr9xwd6OR/DJnt
        Xr4uEsNfE0Y3Sa9pHo7P4l+RMW5NLsdv4V8a2XjXQ7HU7MowktkiuYsglJwgEsZHs26urDV4YmlGrSac
        Xo7a2a3TJta58ofEHw5deGvEl7FbXrQ2mp3Yvks14jkjAMjjA4BDivLxNGVGteNTlVWV3Hy1bNoNcqXY
        6zw9aNb+HopCBvuN87epLEnA/DFd+Ghy0o333+XQkqsxRQ/8WcEdK1b3XUafu+aMa5kYhi3uPauOvshx
        2OPv5AuQvfI9P0rhe5UTirxtrD2NcNSPvsZV8z3rGzFoeTJkH6V8dh3UTatsYpW+RdjmkTaASvt6gete
        rCpNRiti03podpoUG4mVhjpg/wD669bDLRP7y0dbCoBz6V6C29ARNG48wq5+XGMZrSLWkeo0+nYydU0y
        WFt8G4+ZypHQflWFalLeGnmJHVeFYbiOEtNuJIC5PciuvC3sk90LsehwRsFjIHavUpJWJa2HazMYdNKY
        +aUrGOcHnr+FKtLlpSV9Xoghsz3f4WeErrxH8O9U0q1Qy6po8q63ZxAFpXgkDJcRR9/+ebY/2awhKOFd
        FyXLCppJ+bFf7kdh420m6svDXgXU7i3ljlk0650+6MisNklpPtjQ56Ntb9K6cHNOtiYRkpRi4uNuzTEj
        1T4WeLvBOneA/EGkaxZo+qziV4WKA+afKKw7WPR1Y/rXJjcNi54uhUpVOWnDdddf0BGM3w31y28Gf8Jw
        7ILCaQMluf8AWC2kkKRP9M4FdUMfR+t/U0+aolq/Nbohqyuc7aljAHwdyoMenIwCa9Bfl+hKO38CeHtQ
        17Wk0uCdohqNjfWkrKxV1t57aWOVlI6EK2fwrz8ylCOBr890krJrdSdrNehUPiWly/4K8GW3w+8Kapon
        jvX4p9U0y6nh0u8eZUIt5CDYW175pyblsSKD3AGK+ayzOsQpYfD1E5UoyUHVl80k7bN+ZrKC38jKt7zy
        rmacZQDBRkbAaNMhWV1PXnk+pr7XRpRaTXmYI+u/AHiAaL8O7jWnvxdzLMHht5ZMmNwQv2fJOSNoz/wK
        vjMywv1jNaeGjScItWckraa+997NIuyNzw58RdO1ZpNWhRrRVMcGuxPwkZb5YbtT3CsVDH0Oe1eLmOU1
        8vqqd+anJ2SW9u5pCV16Gx418J6P4lsmmvbCO/sm2PObdQ8kMqDdbX1sR0lUgBiOqmuGNSrhaiqU5Sg9
        3HZ3Wz+Q4u+ljwbxN8EoNa0SW/0VxfwXcDQXNlOoZgmwrJEy9jjI5r67LuIadaKo4pe7s30fqZunKMtO
        h+c+raA/wM8cXcN7Bd2HhjxC6C0gaNhDZal5nlyrzwkbLtIPSu+g6GX15zp1V9SxLVlvGFR/5/mKz2Zz
        PxUmg1TU9NETRySLbK0ci4Y4vJljUAj/AGAT+NdmL5ak4tbqNk/8W34Fw00RrC3FlY29tg7YYFQ8f7PP
        611wXLGK7Jfghdexyk3yMxbhdxxUPRsm2qMG7wEfByMnBPHrXFVk9F2NI6JHEX2QxJ6A/lXG+voWjk77
        HY9645PcRm7q5ebzCx5zaRlpFXH1+lfNYGEub3kRFGkbdfMCgcDjp09K9N0dVbuWkdxpkXlW8ajpwT+V
        epQXLFR7ISNxGA3f7Irqj8PyKW5zbalJHeqhHytJj6AHFc8avLUS7MS/A9NskguYkBwykL744HH1r04P
        mjqtgR0lvbRwqoQAKuBt7VtTjZLQSNeCTDIOMKMV2UmrW6kvdGNqAudV13S9EskeaeeaGKOJOTJJIwCq
        AO/NY1pqVSMdoxevS1i0tD7l8DHUPgjbjVdatAdV1Sz+yWWluQriABd88oPATIAxUVo08xiqNJ/uqcle
        S8uhmtDX1nxzb/Euxs9EvrEadAk32h50izDbspJkdWUYVWBBPParpYP6k3UjPmb0tfXTYSZzGi6D4Q0m
        9X+0dUlvbeOdQYrVMF1WQA5Y8Y2iuqcsRKFoQ5ZpaNhofX2pXvg/xnougeBdC1+Gysphbqbcqd7xJhxb
        7v8AnoGB6+lfM0KeKwVbE46vh3Ocb+8tUn3sCa2E8afBnS7Tw3C2gKI7zT0zOG5a7RVAJOOh4JpYfPqt
        J1p1ouUGrq3TUFFPQ5TV4dJ+H2iaLf8Ah27im1i9QCacyI8kBjRXuIlVTlPmJU59K9DLcQ86nNVVbDwV
        1Hu3pr6BKPJp1Rx/xO+Emo/EnRrTxFFKznxfokFjqTQTMotdS0ySabS7+FQcLK3nNEx9YlzXmqrg8Fi8
        XgasOWhWaSn1hNaRl8nqvQFzOMer/wAj5++Hs/itdQX4d+K9Ev7LX9Peaw/tG4QrZ60lq67J7OVuN/ll
        HZOuCa9nAZrFt4XE/wAeirKf2asY6KUX/eik35tkuL6LRH3zp/w1SLwpoelXd99ljvJ5bu7bzNoSRo1W
        NOuCQEz+NebPNn9cxNanT53Siox03s73X32COiZ5D4pnt7Cx8TeC9IklS0ubS4sJ9Wt2CzvOw8vej9cp
        1BHdRXq08K8fQhWxC5XUWkf5b9bCTa6nG/BP46+JtBe78F+KLtry/wBBuYrabzyS+paUQ32a/iL/AHw8
        Ybdjoy4rz/7LoYuNTD1VyY7DKza054vSE16pJPzuaKXLtqfZdvrVnoN1Y6kk6w+HPEKxvC0jBEt7q6G6
        IMzHA3s3T6V8VUoVMHXqQltzOMl/LJOzt5GsW3Fd0c58Xvg34V+MPhe803U7eP7WbeQ2V/Cq745yC0Us
        br1ZWAPWu+jip04Sw9R81GpZ2e6a2a7Gatd3Pyf8QfAXxj4C8QQQ6qbnVdGjv1W31Haz+XbWERIilGDt
        /eV9LlOLhiJQpuq3JSSSlvaKstR6JaCXPziRduMsQo746AYr6fTVbtfoSjkNY067smjS5t5oFlXzIzLG
        yB16gqSBkY9K5+ZXdmny6Owjj7j5hIvTbXHPRalx2RxeoglWXpz/ACrklsUjkbw7cLjvx+FedN6uz0Dq
        Z/HtWFgu+xwtvEVIYepGfpXmUYJaoUUkjVtF8ydVIyAR29K6qSvJLYa/r5HbW4woA6AdPpXoRjawi2mP
        nU+1bxV0kNdTNudHYuLuP7o6juD6gVlKja76gkjofDdxIHEDZKgjaT2IrfDuSVpMFsej25JBz7f1r04/
        DH0JRbBEa7j8oVdxP061pD3VzdhPdIZ8Pr1ovHVnr6KHbS7xLiIOMoTEw2g/lWFOn9YlUjLblexV7WR+
        lHjzVPhr4z0Xw54l1vUGjv0tUgktLNg8wLANJGyA/IA46+9ceChjcJUrUaUP3bldSfYhfgUvDXiz4UQ+
        DtY0OOJ7OeWG4hjuJ4g91Isw2I6OORjg49q1rYfMHiqVW/NFNNpaLQEeY6b8Ob+40m61y0vraTS7a48p
        JHlCPIufvFG5BxivVeMjGtChKL9pLV6XSZD2R7T8HvBWhtrsd7qWt2ck1lCLq3tYp9rxzRtkMzEj5R3G
        e9edm2KxFKhKnToy5anut2ureQRVrHTat4u8c/8ACUahZQSi7sVMqA22JYltGYoWbaSAVjJP4VlTwGXy
        wK54uMpJLXe/66lq6sfHvhj4WfFebx74xkl1W8uLXw3ql/etaXzyfZNU0LVHe4trvTQ3HnpGBuVeB0rz
        sNiqWVTio3+LlnH+5tzfJ206lcrnrf8ApH1d8MvHF5cafeaK06XGnWulX0trGjbljmh+bhx0Kyrx05r1
        Myy/C4yjSxEF72InFOXWzWjt0Zmm4O3RHy9qviPxt47/ALb0q/vEsPGfhDWZbzRdRtiEjnOxprCTK8+T
        c2mIJFPGWPpUUcvc8NVw3Ko4vBtOnO/xJaxfe0tmvUSb07Nn0r8FPH118XPDd34ZlvpLTxLpVq0t3Zzv
        i40++tXEE8TKTu8tm5V8YKyLXNLEYahGjjPZpTUnSr09LqUdHp2vs+qKWzMPX7abTb66spx++WaSKeQN
        kC4GRI+fUnmvpcPVjVpQnBWjJJr06IzPAfHlquj3+keL4YHkbR7g2+qyQlhKNFuQFaWRVH71YZmRyD0B
        Y1y4xrDypY2NO8qT5Jtb+zlu2uvK0mu2o4dT6G8Z63eeKvgvoek216Ftb23la0v7d8SI9q2+zlikU9Uw
        hHPavOeW4XF4nGc3ve1hFxa/vK/N95ak42t/VjyH4JftY+IvAsn/AAh/xbJnsrO6fT7HXoiZcC1OzF6R
        9yQoEYZ6hhXhvKp0ocla0JwuoSb0mltf+V2XUcdWfeHhfVfCPxLsHvbOez1awu7TzXj+RpE+17nVmjOT
        GxQivLiq2EqqycJL3k1trruW/h9LHy58Uv2ebrTNTg1jwfD9qs2uo5LmzY8wgSAnA7pjNfWYDN41abhi
        Zck0rRfczR4R8evGWl61Npug2WmRWtx4fRLS6uY0VDJNEipIvyjkBgetdeCw8qSqTlPmVVtpPt0BI+Wr
        rGG2jAp1eha00OE1NtxKg9H/AJVxzdr+hSXY5C8Y5wf4RmvPkrL1CxleYfWsdQsjn8BRs4O3qenJrkjF
        RVkJGppMRMjPxwcV0YeK+YzrIkI+ldq2QkVprpbZ23HOOc9PwqJVeRxW1ho6DS7yG8jCnGSMEHHGBjJr
        qo1FNW7fIDYsbFIZNyMCM8Y4wfT8q2jGz0VgXbojrICFCgDsMkn0FddNtx9NBLdDNSuVhs5TnkoUX6t3
        pzqclN97gkbHw60q5nIW2hkuLi7lCQRRKWkkctwqqOSfpW2DtGnKq3a+7emgn0PYJbS50+4e0v4Z7a4h
        2hreYMjI2M8o3TNd9OSnBNNNd0SjovC2iXOv6zYaTYqhur6dIIRIQqbiMgsfQAGlVqRo0p1J/DTVwSPR
        Nc0zxD4NvrzwrqM7JGvlTvDFIxgkDjKsOx6EfhWGFqUMTCGIpK97q7Wuhk7/ACIdHj1G4v4YNHWZryce
        Vsg3ea6lTuA2nOMDJ+ldE3TUHKq/chrrtdeoJy6bH1tDp1l4G+H11qIZW8SzWsaXkc8gadHmO0psY5GF
        bNfMKdTG5lSpWawsXeLS0dvQu7t5nL+L9N8bReAvDHjvwrqFtDq0NpFaa1p90yxR6hoV05W5ZWP/AC8R
        JtdeuQCK5MROlDH1aToOtTpTu7auyWq/UqLkkrHnPwi+EupeDH8VeL4/EcGu+G9fsprWDTraYXS6Tczz
        G5aSKRCdq73eNhwRkUquNjQxWFVKcng5yUmpfYa2S7r8g5VbzJPDvwjSbx2PG+oTT6TZQWDWuq2kq7F1
        G1ZiILlN2A0lrnd/uE16ObYt4SVPGYF+2k4qNWKd1yrWL8rNk0462fQ8u8URTfDvxpqfj/4aOLjVrJ2W
        +WzYPD4g0SQAXMYSM7XuVjWN0/2oyO9GMwVPFYOjmUIfvfdnOC2nGKXMrd0k33bH1lHsehf2rN4gsbDX
        ZN5j1yFNRDSxvHJidRITIjDIYBuR1HSvawNSjUoU3Q1p8qsv09TO3keHaf8AEe01bxZd+FtT0O/hsru9
        uNLgvpoN+nXcivPbtbmQEhWcxOFDAZrijmlKdaphqtGUKabp88vhk7u6v0dkirW2R9Y658OrXwV8LNO0
        LTLl5o9Lki1G3S4fdPBZ6iN0luBn7kMmUHsBXkZPi7ZpVw3NeHvKC/uwbtb5FSWisj89/izbabolzdyX
        NpJPB4ng+wE7N0MWqq8awXAI/wBW8kUgG7/pnXs5h7KnFurFuOK9yK7T2j6Cie2fspeMo/A2o3t7qU0/
        9kXs72CgsxjSKzRYY3C5wMbMVx4jL/rOFn7NKMoy930j7tvwuVfpurH6eabq2n69p9vqNm3mWl4nmQ7u
        CykkZ2ntXys6dShKVOStKGjfoEdz4X/aM+Bzwm78ZeF7Z5RI8suqWqLuKMfmaZFHYk819DleY3iqNaXv
        RXuvy7GiSW3Q/PHUGaMtE3EgZlYdCCDggg9Oa9KsuVJiscTe8MT61wVL8pUehyt2oZWYdVOPSuOXbp/k
        LqYe01gI5hJHMwU9GOK8+nNuSTBHZ6dEsMSsByce1enSi0rPsB0EHKnjuB/MV0QWqXkOPQ5DxAkgDbCQ
        wIOB7VyYxSUZOO9tBa7EHh28nEqqrH5R84z+VZ4CtNuKe8dGCeh7Rph3qh9QGOfXGD/Kvei3ZAjooxgh
        e2B/Kt6bsrAuhnz6JrXiS+i0nQrC61K4RDM8NqhkYIo6sB0ArlxVaNPl5nZPQaPrf4FfDrX9G1vStS1m
        0/slNFhbVFTUNsJuXgjZmjRWOSetb1a9P6nGnD3nUtF26X7kPoej+LvCvir4oa/eeJtE8OvFYxCO3R1M
        Y+0tGSHlGDggevpitcLXw+BpRo1ay593fp2Eje8CeE9F8E+JrG68WazZWt7bKZYrOCXzJoZtvyNIyfKu
        CcYzU4ivVxVCcMPTc4ydrtWVuor2PTbDSvDHxO8aT3mqauzRW9u0SxLCY0MMAYI7T/dyM5yT3rmnUxGV
        4KMKFG85Pq+r6WBWMmz/ALO8B+Kb9vCOnyeIZNNY+fdlDKkEbZDrEVB/hJGfauhxqY7B01ip/VvabRva
        7GjpfB9unxY8aazd6zHcWVslnDItkodYmmRhGQQwAyFAP51ljJvJcDh40Gpz5mua6ulYlKzE8RXNz4Z1
        xrHxHcK+jyC4t7DR433rbWcatBbtJGOASgVvqaeFVLF0HOhDlquznUa+Jy1kk+26ByttueGeAPiDH8LP
        F2reCoIFu/DXjOSXWNIt7mV2khuoZPL1CxgjbI2tHLDKqjpzWOJyiFScaVSqoRlFumv/AEqz8mOMnufT
        niXTpvEWg6Rcald/2FZtF5Vnd3kn2a3nin3KttctkbZmibaN3UgV42Cxf9m4mtgKtL6xCcnFSWvkkaW0
        5ou1t/U8r0P4ZeFfAvh6+MXiBdUvbfVl1SyjmlWVRpt3NG0llBuJM0cUgkGOcKR2r0svxVenjZ5dKnKN
        CopOnGStZNdPLcyta0l8/U7vU/H3w5sdY0dbqxgTQJVgS6m8oJb6Vc3ISLDIo+W3M20k4wu+vLnhM1ym
        FapTk3huduVtXFNvW3YuPLK3c82+JWg+Cfh34ru2s7JZz8RI/wC29GZUWTT9KvLCKBbue2xkJLN5kUwx
        1yxHeujKE8bKeHquTo1H7Ru93KS3SfR9SdVa39WPk7xD8T/H/gXWbOfxNqV3rHh21vo4bS92yXFvLpMl
        wFvLLUkGcOlrIGRyMbo62xOFeXyhKb5I0/eo1orXlTScZtbaNFKas0fVVh8HvB/xO0Ua7Ddre6BepHqO
        lTI6t9nuY4DLtcHkBGK1rmWbSp0qFFpSndTvumkrxaZMF7xn/CL9naS40yW01S6NvaabfSxJ0D3S+c7v
        IBnOG45962qZv9Uw9CEI81ScFJvs2O2rOe+I3xG8TeBfGB0nSJ5LLT/DwSzt7QEiOaKLozr3LetdmFwu
        HxOFVSpFTlW95vs3/kJH1R8OfiBpPxK8KRztJC940Rh1GybDMsm0q5KH+Bq+YxmFqYKu0k+VO8X0sax+
        Gx+e/wC0z8IZfCGonxHo1q7aPqEkks7RJ8lrMWyUOOikHivUweM9tH2c3aUVpcEfFF05yw9v5mtpv3Rr
        Q5e5JBKn3P8AOuOewkZf41gFvM5yxhLXKFuinJ/pXBRg3NW6CWh3EKjaAOi4xXrQVrLyBGgjiNAM9x/n
        9a1g0nd9BrYz7+0+0puXBI69z70qkIzT/rYEVNJ01bebd90t1BHv3rmwtHkqXS6iWh6XYPs2qDwMLnpX
        sxVkh20OkV9q7s9uv4VpBpfL9BI6n4QfEa48AeO5NajtBfwT2slnNAcD5SQVcZ6YYVwV8OsbNUk+Xlld
        MeyR6V4g8e6/4n1m61KfUJ7dZ5GWCCKRkS3gc4EQVSBjYRmvdw+HpUKUYcibjv52IWu/Q+s/DkHinwZ4
        J03TvD2u2eoSeJrT7Q4ubyON7CSSL5/s5d+SQ2MeoryZ/V8TiJzrUpQVCSSst0hLQwtZ+D2t6THp+r63
        rtmkN3aC5u5rqbLxysodo4skmZuf4fWuvD5nRqOUKNFucZcqsrKy017E2PTvCniLwRYeAtU0KwuWm1qR
        JLRLpbdlubiW64VoSBu2Kcd65K9DGyx9KvUXLQWrje60Gl56Imsmk+DCw3lzJHrP/CSWAWSLKtJDchQ+
        XDEnGWwc+laOP9st00/YrDSuntdX6DWhh6N8X9bsta+2xWlpFbt5ivBBCke7zMgFyoBJQkH8K6KuT0Kt
        H2bnKTVrOTvt29SLtO3Y5X4q+MvDFn470FPE/iKCwj1/T4bs3EmWjjkkjJMQIyE2vhecVzYXGPBezwcc
        M4r3+WT0V4tJJvu1dlKK5b9T0/V/DXga++HGneL/AArYWviLxZ4cWfVfD1yVG83KAqwl25Pkuoxg8EAe
        leXjI4/FY2VOpJUIxX7t30u1ok/PqCSXojyPw1qHjT9ov4ceK7G5a8sHtHkg1CwAeCXSdXsZBLD9nXAI
        EUsSsu3hl+tdcZZVKhSjOKo4qp7jb+KFWOjb/wC3lf0F76fkfPE+qeItX0uLQLi+ex+IvgK/zFaSzmBN
        YghjZtoRmH2m3u7aN84ztcHvW0nLE0+VSVPM8B8HR1orZrupx282PpboekaJrVl4t0CDUJ7Z0j1GF4L+
        znUrLbXEDtbXls6sPl8uZJFz6pkV7OHrQx2EjOUfdqx5ZRa2a0lF+aaZHwtNGD8RbjWoPAPhU3V7cvd+
        F9avrbw7qszM8U1sE+02ulXshPytLalrdS55Ma18zCi8trTwanyz51Ww0vsyTTTpyfS1n+BovhX9bFm0
        Nr4v8KQnUbeC4tNW09FeMFJVVJ4sSEMM/Om4j1yvtX1EPZ4rDR5rVKdSLTWjWqs18mZJtGDYa/4o+DXg
        S88JabdXLW3ibVUXw+0s5aaysLieK3fyRnKKY4JOOOBXxzy6Lx9TDJv2FD2cYKTvrN3a+7Y3WkIvqdRZ
        fEnxfobLFa6vdBwYyyGVipZQDk89TzX1ssFhnGKlTjJxVr28rEJnS+MPCWu/Erw5cfEay8tpLa1ZNXiJ
        Acy2o+eVfqvJrjp16OCqxwT+07w+Y0ch+z541TwZq+v32oLK2mwaTLPOQSUjkQ4j46BmY4rHNqHtoUoq
        S5pStYuOiPo7wp8QND+O/hvxF4avreCK82XKQ28m0t5bBhBOgPcHHSvncThZYKcJwk7aDR8Iah+zJ42m
        XxVfIsVvb6BPclFmOxrmKEs26P1BQV0yzClFUqdruS38wWx8iagj280kUow8bPE46YZGKn9RVVH7t1t0
        EjIyPeufmYFTToPn3r/DSwytutxo6qBRgceldUdwM7ULwwqwHyheCfcVNWXs7SvogWhV0nVAZFSVsqzY
        65A9KnD4hS2d0C0OxSNB86jIOMY4rvpxirSTGjoNPccAjkc/Qdq3i9fIRq39z5FjIw4OzCn3PAx+da6K
        LbYkJ8Phb/2zBdXq+ZBFPEZ1PQxeapkB+qZpYNP35Jd7PzFe2591fEjwn4S8T2Gl6p8Mobe5u7VIIdWs
        LAgzhHRNsggHzOVbIYgGrwdevRlKGLdou/K3tp5ibWluhxtj4E8eRXNpBqlpqNhZWXkyG4vHeG3trdyC
        WV3YAfIDwK7IYrC2lySjKTvotdV3EtD6F+JeqeEL+08JW8niS7ngttMiUJbHz08yGKOJncg8MdpHPpXB
        l0MRRlimqEU5S/PUP0PVPCGheEtV+HV3qHgmCOfWLCGVPt1zFiaO6SJnLtuB+YoDj04rz6+JxNLMKcMX
        K1CdvdT3V9kJHhvgnQNX+Iniq20e71CdlQXDzSSuz+SkOTJtDH5cvtFfQYzEUsuw0q6ppaKyS3vtsTFv
        m3NfW/Bl9oviXUNBtYZbx9Pw/mxIzboSMhztHFVhcbSr4alXbUFUto+/YTVn5HlHir4ZWPxC8S+Ef7Wb
        /RNN1SKHUYZCR51jljNb5J+RtyqB6E1nmVJPCyqwjzTpXmkvz/Uqm0ro9asvF3hv4Ga6vw+0mY3enaxp
        dxeaZf3kqyW0G53B0kSsSolhQg7SckMK8bB06mPo0pYmXslTknC+l0t/min2iYCfFTWfhjrUWr2rWS6L
        4yu/7K1SMxpFDbX01vM1jeB0ABeV0EJLeo9a1x2T4b61hsQ5+zhKSVRPS8npF+WthRm1Hla1PL/HXhOL
        xS7+JtOVbbxpYkzafqEfy7mjeSaO3lK/fjkLyRnOeHr1MVgI1Iwq0vcxWHUXSmt3y7RfeLSt8yVpuede
        AfFckHiKXSrwMqeIbi+uVsZcCfRtegZjrOnXMZ5SJrjzpo2Iwe1edl2MaxKov4cS5y5ftU60f4kbfyu1
        490D6W6H294O+HugePPhr4y8KeJpNkV1cwXdlIflntbiOFmtrq2zg+Ysig4HXHvXLxBGU6+GjCLknCUW
        19l30fla4Q7djxf4Q/AnU9J1G+8Har4mtVgjunvtNLlo9tq7hJIx5oAWTf8AMUzwX4rDB5nUyqjUoYmD
        5pPmp21i4+T7tpu3ma200OK+PWhf2X8VPD2gxXSXNjZ2/wBrtdjBtlvptqluN2CQpa9edvrW2VzljK6r
        yVp1Ks5tdo0kox/9KB7RX9aHEXxm89pTnA5Lge3Gf1r6p7EHrvwZn8V+LBrnw+07Vl0/T72ynuZw/JcM
        ChVM9N3Ga8fMlh6Ps8XOHPOLSVulioFLxR8HfE/w2+HXim5uIxeXGqXsNqPs4Mjw2UcjN5hCAkBiBXG8
        dRxWIpqPuqKv6stdux4B8J9c1zw3490Wawju9zX0EF5GiSYa3kcIwkUDpg96WLjGdKSk1ZJ2YkfYf7S0
        3xIa30nTfA8U5tvEFube/itUPmu7qM72UcDacc187hfYxb9t9m9m9dhroj8p/GPh7V/Dmr3Ola5bSWmo
        W75uIpRhgzZbJ9c+telzQqU04O68h2OL2/5x/wDXrHlYrFnT4Si9MHn9K1pQtFWYkbEG4Hn/ADgVvGNh
        ox9WtiyOCOG79Kwrx5o8q7AcxpkTR3axMDgNlT2yOM152GhKlU5elxRVlboepWYIiCn0HX2zX0FL4Yop
        LY0rN2SU+gHHbpW6VrIC1rU4NtFAGyTgkeoHSoqtpWQktGdL4XtzbWSuRhpSCT3IP/1q78DDlirkPdeR
        718KvEFx4Z8ceH9Rt0kmC3qQy26uQsyTfuirDOCMsDg9xXRiqSrYWrCX8t0+1hI+1vGmm618VfHF/wCC
        rPVRpFhoWl2V9PCzHN1LdoHC4XqEzjvXg4OdLL8NTxMqbqTqSktOnK7Ajg9c+DNj4M1rw9DqOrpfwahP
        bWy2PPnu7ttbYnURBiuT716GHzOWKhWdOn7OULvmei08+4j3F9H1D4YWGqwR6xp2meH720LQWhwbqSVo
        9szRKDl2AIANebTq0swqUpOjKrWpS+K2is+rGjU+FXh3RZtHk16Kd9Kb7LNbpfuRb3EzyO7POC2MqV2E
        Y9KM0xGIhVjR5PbK6bhulbZMSVtTjdW+MPgr4W3mqa9fx3eqQSp9iv8AUpm813mVyqbAc/Idvat6+BxF
        XBUnOccPGnLmUYq1o262J62PH9L8T6d4rSbWtLZDa391cXcYQjdGk0rSKDtPysFYflX0dG3sKSUlUXs4
        q/R+6kxLR+h4DqNhBd+Ir3wL44Z3s9UvbjUvCGsl2WVJpVIktFuM5WWMlSFzzxXJOEPaLDVUo05e9Ta0
        s1uvvLT2a3W/yNrQfM8QaPq3wn8YIG1fTYjDaTvw9/YqT/Z2q2sjcmZGEeWU5DZ9aOX6xCtg8S/ej12b
        X2Zx81+hKW/kev8AgH4XfEqyisNF1yyaa+RBHYXyncl3YIT9nu5j/C/l7A3vXBhM3oU6dShiay9rhHyt
        vecVpFrz6Mbi/d9DN+JX7NX2DV9J8aNq9t4d8R2urW95OIZN8upwRoIpw9uDhmZDySOdxzXDWhRzLF0s
        TlvPQxFOcZOrtCy3T9VoOKSvdn2T8OtGtNUeLVlhVbCztbdY1J2rNcRqS0rDgZHofWscyxFShF0HPmrT
        bTe9k+nzElY8Q/bT0TWE8Cx+LtA1GTTLfSbiK4vG0o+TdupDoXR4iGYI2xyM9Is15lCNCthqlLEc8p4e
        Smt21GN7/Jb/ACKTt11PgLwHe6nrN9Jq2sahcandWOj2GnSXN27Syma8MmozHc5JztuYwfpX0mSUlF6K
        6pUaav3lK8pfha4XZ9b+Ebz4Xn4e67Y+IJorbXZvNRJ5U3SwHcBC8Rx90CujFLHfXaUqScqMd0uol+R0
        3wV+GtvZa0PG1h4rs59O08MLhbd8M8GzLJN02gDnn0rhzPGP2X1WWHkpT2b6MqO5D8Vv2jLPTPFTeGrF
        LTU/D+I0v7gBZAGlYAlOoJTPP0rlwuWy+r+1acaq6baJFnS/DTSba2a/13UNDsruPV5oW0LUrS1TMlvL
        GZI9wC/uynQniuDFTcrRjUcXD4k/IF+R6R8Q/Ey+DPA+o+Kp7NJ59GszNFC4DESDCIM9uSOledGHPVjB
        PSQ1+R+KXxQ8b3nxF8SX/ie9hitp7oopiiGFCoNq/jivYp0lQpxproFzyvYfWp5gsadsPL4PvzWy2sti
        R0kvlLwep+nSqc1FIa2EjlW8VoTyRjrzyKqHLP1sC7DItOVZN2BuB6jtUQoWd7AtNDpYECxqvO7gV3QV
        rdhq5p20Q545x1+npWieojMlc3l8IwMBW2L746/yrBvmqKO6uvzBdux6xpNq7fZrWNGdyiosaKWZnIGA
        FHJOa9ulFU4eS6+RD6H0B4c+FPjqLV/DjHQ7uM31zaT283lsEWMMkheRgP3ZCDPOKieMw3sqqdRe7F3V
        9X5CR9ieJPC3irSPip4Y8T6Myra6nZWel6yEkSNnFuAkhYMw8w7TnjJGwV4eHrUKmX16NSL5qcpSh5X1
        /ESOx1f4TapqN9FrCayx1CyD/Y7q9Jn8gmRmBiU8IyjHNYUMzpU4Kj7C8XbmS0v6j6HR6Z4BmWKK/wDF
        dyPFtzBZyW0azACC3t2y7FVbhpeMbqznjl/Bwy+pqUk3bVt/ogR8s+IvFV9qGuXlra3U9rpNndTWllYx
        OY4oYIJGiRNiEAkKvXvX1mEwtOnRhKaU6s4xcpNavTczu+5yXi3Q7LxD4bv9JuU85ZImZV6kyAEr+Oa6
        3CMoyg1dSTTXkJPU+W/BGtaz4Pe4l03fLoWnXvka3pzbjcWJjkMTzKpOfL2LngY4rhpXo6UnelDRx7Ja
        GjS6eR9C+J9EsPiD4ZSWyuAlzGBqGhajEf3treRgNGwdeQpKgMK6qtD29ONnyyWsX2e6/IhXTtscrcaf
        feO/Dui69o+opZeNPD0Rs3v4Ry1zEDa3llMnBZGkUsA3QgNXNOlLFUadSjUVPFU7qM30a+LmXa3Qd3or
        aHtnhT40eLPEvga5vtU1WTTfiB8LL/T47/TLaI+dqelx+VFcubdfmuLea2VnBAOCAa+Qq4am3b2LhWoS
        brp+Tbb/AMMk7r0Kg3e26PqLxQnhrxn4LsviMscmqT2llbXOyNmWF2eNQySR9UwW+Ydsc10ZXXrUsQsF
        TnGnRrXcX1s9UFt79D5x1H4p+I4zLa6bMNNs/La1W3t8Rx7WAB4GOVJxur6WOW4aydWPPNauT30ITZ4n
        8VviH4h1XwLeaHfajNcWUkttpdrGWLK0t3cxxMW/vMIWlOfQH0rDF4ahh8PVqUaajUr8tPb/AJ+vkt9z
        uONzyLwR+40u9lRf+P6+nlUngeXbHyIQMf8ATKNKvKYtUak2re0qS+5WivyKRsajchlcIwAVdsmR1x/P
        Feh1/wALBHX/AA38Q6nEniPw/banNa2V9ol9JsRyqmaGIMvToSoIrgxcKf7uco80oyVmNHgd47CV9xMj
        eYSzMSSdrfxE+tVUlyxfmhxb+R+gPws+N0Nt8P8ARLObST9rj1C10DT4Yxk3kgVd0sY9EU8kV8jisL/t
        EnzaWcm+xaPY/jbpk2vfCbxXax27tcT6QZI4IgTIZF2PsVRySMEfhXl4eXLiKeukXa40fhlqdlcWE01r
        cwy20sbkNHKjRsCD3VgDXvuSdmnewrGFtrCyHqX4uprZdPURQ1AuoIAOO3tUTV0n/KIzNOmlgmLHOMgf
        Ws6DcJ+Q0d5a+W8YcYbIHTivWg+ZFL8i4Plxx90j9K0WmgF1pfJhds4ITA+p6VL92NySvoFuZ9QV2+7E
        C5z3PP8AWlh43le3UEfSXwhlSH4heGGay+351CBfs2A24EgZ2nIbHXHtXpYlXwlSPNycq32Je68j9J/G
        vibxlaT2kfgjSEvjpUqf2raSQ7H8qWMPEsDEdCAVOOlfOYWhh7SeKq29ppFp323ZNrWOq0y0Pj3SNKvv
        E2nHTdZ0fUVultYLgiS1kjYFA5jb7rrwVb0rFz+pTqRw8+anUhy3a7+vYSOvFnfC21661G4l+zzRz/Z7
        eJiBBbwo5XyyOQ7r3+lc/PDmw8IJOcWk/NvS7BHkfw58WePPGeqGGKyW38KWjyWk7SqRI0Cq8SgSNy8m
        Bkn1r1sbhcBg6d5zvimk4pbX3BDPHfwKtbCwu9a8NmaS4gje4ntCS73LmXfI6f7QDHj2rXLs9lKcKOJt
        GMmoxfbsTy76nhdjoWtb5lfSr9fIRZpN9vINsYJyTlenFfSxxFBcv76D5nZWkhctjxbXvD1r4e8XweIV
        s5RpPigT6Vq0KRMbYzTEhJJFA2ht2Rn2rOUaVKtzOVozVmr/AI29Co7eh7v8Dvg7qPhrUL7UfFFyV+Hl
        1AU0mK4Pl/Y7y5uF2YZz/qdr8c4zXg5lmUsFP2WEq+0bd2t+VIpWttqYmv8Aw8sfAHxx06HSNQh/4Qjx
        RexjWT5i/Z9Ov5kLJc7gdqGU7Yz0GZATWlLH1qeCeYKlb2itUilaz2jJLs3uCV/dWhvfGHwvo/wt8V6b
        8R/h9ZrruvW9vb2+oaasqva6lpkkgV0ZFJWedcsV3A4BrgUcbmNGWMUOWavTnGOjq02+vnHp8yF7rt1O
        Y8J/tMQ2emav4Y1DRfsWmeLJryLTYNgjGgazK7/2hot4mPk2y+Y0WcbgRjjFc2EwNOlj8JKNSUaMpNLm
        3jVS/h+V+hpe8dtTjb2WPLc4yGcNyevTH4H9K+6WmhgjxL4m35tRplov3Ldb3WpV28O1tZmK347lprsA
        e4ryM1mo+wjf4faVWvOEGof+TtWNei/rYteHrf7DomnQuMyfZ4zIgGCXkiDHI9mzXfg6fssLQhbVQjf1
        er/FgipeqcOQpw24kEHPH0+laPcEe5/s6fDe88R+IZtV1CyuI9DSyuYhOUIjuJJlaFkViOSoJPFeFmuL
        VCHKpLnvovQpRfyOe8X/AABuf+EkuLLw7r2k3NrcatJaRQSXUYu4A0nMbxls7lyRjHasVmCdGDnCXMo6
        6aaLuUlZH034D+Br6BqHhmLUG323ha2e7QqAYrvVbpj5khyOqLgCvAr4tThNreo7eiXQaVvkek/Fb4ka
        N8MPDyazrMPnwyXMVqsAxmQNw+FP3gq1wUKE60uWDs979rAj8i/2hPHnhrx/4vOteGLBbG0+yRRSBUWP
        zZV5Z2VABn3r18PSnRptVHd3BHz1uNVcZoKNnOeB1rZO2giUJFdKVPsOfXtWiirWBIz5NOaOQIuMcHP0
        9KzVLld+iBK2h0Wmx+UoQ9sYruofCNLfyNUxnK46VsgRW1BgkaRfxPhj7Be1Y1JNJLoLudH4YtiITKcA
        yEKvbjOPyrrwkUkC2PujQvg3P4UtPh94/wBH1M3d5PqmkPeQAApFFdSJnZjsoJzmuaWOVWVfCzjyxUZW
        fdpaCt3PTNF+Omual498aaZAsb2FlpetiwCqN3n6NBcOku4DLszxn8BUvLacMLh5v3ZOUPuk1f0E+hy3
        w9+JPiDwv4Q8U+MpLv7ZqGr63bWMEN87vEZCss000KscZRSqnHYiuzEYKliMTQwqjywpx5m4rp0uSj6Y
        +C3i/wAc+NYbm8161hXRcyCKfy9hlYgYjiH8Uag9a8fNMNhMI4qi/wB7pp2s9xI+htNsrOwiW3soYrSL
        OfKgRY1LE5JIUcknNeLUlOT5ptza6vUEeefE34j6R4U0fULATedrNxbPBBaxtiSHz0Kic45XYDkV6GVZ
        bWxdalO1qNOSbl3t0+Yr6aHkHwx+IfiyeSSy1PSrjW7e9gisbO6NvlUcsR+/l2YZNhHX+7Xs5ll2Eioz
        p1Vh5UpOcop7pdlfuKN9meyL4d8BQ+H4fDvib+xftBSS7urWRoTcQ3cxkmLISdybWfj0ArxalXG4nETn
        RjUlBWjF68vLG0b/AIFxaj8j5m1v4xWniTSvF3wkudM+x22nSpY6beJKQ8+mY/c3cbZBEgdB8wPBNe1g
        sjtXjXry5pON5xfnsDasn8vuPkmw8S6v4b1KbwF40Fxe6ZeyvY6R4iu3d1khnBayhuJ2OVuVUKofOcoO
        a9WPJRccFXpv2LvGM0vdkuifmSk73T2Oj8CeIZU/tHwfez3M+peHLicQm9meWa40yRmeyuYZHJMsRQou
        e23FXgqkIurg4p06mGd0npzQe0l3XT5EtanB/Frw7rNjBc+K9Bt3ZrhrO51K1ji81/t9rLFcWWpRRYOZ
        T5fkyEDlZcnpXnZrQq0ITxWFhzS92UopXalBpxnFdH0l5Diza8E+NtP8ZeH7TUYlEV1HGLbULd/9Zb3k
        Q2yxlTyo3AMM9jXZlePhmOGjXj7sl7s49YTW6E0lax5/40Yar4l+wx/OGk0TReRnDNO+pXuwf9e9vEh9
        mrz8ZJ1se6K1V6NP5KXtp/8AksUmWtEe02Xw88QausL6daNGhUIWkOwKdoCMc9trDmvZniqNH3XLb9Oi
        BHsnw/8AA/gPwtd6kfH2t6Nezm02pYmVWa3ZVJmDAn72eBXkYzFYmqoLCU5RV9X0fZlRX3H0X4b8bfDL
        R/C+nyaNqen6bpMk8sVtGZY4/n3EPuXOc55z7185Ww+MnWmqsHKSSbLXY+fLjwQ9/wDHbSfFnhuyjvfD
        FxKL68u4JhLbi68ti85RWIVi5FdTrcuAlSqu1VaW8v8Ahho+zVYbST2x0/AV8/t6AfH/AO0H8NPFfxg1
        7TvDmnXEen6Ho9uL2a5mUlJrmY7fLGOGKqK7cJXhhYyla856LySEj4H+PnwJb4PwaDMurJqJ1bzUmjAA
        eOSIZJVRzs9666GKeIc42so7DR8w4PofyNa2HYsXU5ij4HJ/QDrWjViTPt77a4XI9euOlZxqJNJPVAjp
        rOZbgAsPunAA613U5KSQ1+RrwoqtwP64xXTBWXYEaSjhfoKpbAYN2++8IHIUhR+HFYyabURLofQnwh+H
        d78QdYTw9YXEVpMlk920spx8qAYVR3+YiumrXhg6EakvhvawI+9fgl4VvPDN1q3hDxT4mstYnKwy6ZpC
        z+fLYyWbORIisSYxtbO0eleVi6qqKnXo0nBa80rb3QbFPwH8CNb0b4ka7q99PGNJuYdbFmQQsk66nHPG
        AY+20zEn/drsxGZ0pYKlTivfi4XfRcruQ2vuPY5/gT4av9A8NaBEnk2uiaomo3iqTm/do9twrn/bwv4V
        w083r069Wq3d1YOK8ktn8iT3rStMsNFsIdP062js7K1TZDDGAqoir14+nJNeXOpOrU56knOct2+6Gjy7
        xZ8VxomrWuheHdP/ALf1RVeW9itzvFvEpHBK/wAW3NelhMs9vTnWr1PYUtFG/ViR5iLWTxn41t/FfiGz
        ttKsTGttFp2oqFafyo3HmsrY3fODg/SvWhKOCwTwuGnKpUi2+aPT5gbq/GLRNC07WtF0vTEtbq3M6afP
        bqpgNwxZMgY+ULgEYrJ5PWr1aFapV54NR5097biulofm78UfFHjrRfiPba7Zatc3KaxB+9trh3eF3Vlz
        GgJwrlPlGPSvWrU5YerRjh48tNRcUrdrt/k2NWd/I2NQ16PXxpnjrw9If7d0i38rXdIDfPNaBgs8bxdT
        IhyVOO1dKqc0Y1KcvfhvHrZb3QtNkem6jBoXxH8MiJcSQajaLLbzLgTW12g3IUfrHLFKuOxyDW06dPFU
        HFv4krNbwktn5NPUjZ7nz5f6hqmnalptveLLa+O/C4lhtrgoY7bxNokWxjaO/AlnktwWQEkh4zjrXhV5
        TjUp6uOOw10uirU1ry366Frb8D6astRXV9H0+8WJ/Jv7G3uFV8MUjnhEgRgO6jC/hXu05e0pwny2U4p8
        vm1qiEmrHIeDfgP4hufFGoav4eks7TwhqV9DPrsbREXEF8YmRWtNvARwEYrjrXyWOrvh3GurQhzUMa+a
        pD+WS7Lpe/4GsYp2R7BoPwW+H/g3xfHr/j7xJHeGe7udV07TJCse0XSxWVvJNGOSscFu+CfU+tcFDGYr
        H4h1cHS95zqVW10i/dj/AOSobjZO/oh3jf4vWGg6/r+n+FLS0u9KuLKO0tplwUjeOEKJoscDjjj+5X0O
        GwFSrQoVMRJxqRbbT66ko+NtWvnvLia6uZGa4naRpdzszgklj8xOcc161lGCVtI/oOLsc+st3diGyR5p
        AzlLe3jd2BkcgLsjBI3E+grmbjeUntbqWj9Nv2dfhfqvgjQH1LW724lvdYgidbF5ZGis4GUOiiNiQknP
        NfGZliqdapyU1ZU3q11aGtD3u+1Oz01US5uIIZZt/kRyyKhkaNS5ABOT0ry4xbvZaLr+AI+ePhp4r8Z+
        IvGHja41WWzXQROg0eCKeKV4/LJjHCklVOMnNbYilCNOiop83X/hwWh82eLY/BEvxiEnxY8aQavHaTzi
        00TANhZQyA+VHNztVlHXvmtYSq/VuWhT5e76u240dH5H7Kv97R/zWubmxvdlc0T8tNQQtGxxxtx9K99/
        kZ9Dj5S9tMkg5AGBj29a86alTqX6Nh2O10GQy7f4d2OtephJXGux2tuvzEehFeitEMuzsIYJH4G1SAen
        OOKWyJRzGno1xfxrgsN2W/maxprmn6MaPcPCniDWfCmpwaxoV5JY31uu1ZIzjcjKVZHHRlI6g16Lo06k
        FCouaPZiXU+ufg94d8R/2X4j+NT3i6nq0VpqBsbUlpHa8jAMryoD93aeFrgxNSnz0cBbkhf3n+VhQd16
        HufwY8d3PxY1K8vtZWXTNX0CKWBIrWV4opLe6heKUyQE4LrJ8wYjiufH4ZYCnFUrTp1LN3116ako+sNO
        txZ28MPmNJ5cSoZXOXcgD52PdjjJrwW7ybta7EZ1x4h0g6gdClumju7iLy1JUqhaUEBEk+7vx71rGhW9
        mqyiuWDTtfXQEeL6k3gz4LauuopBdalrGsRT7zPN5rrCH3O/z/dBdgPwr2MPHFZvS9nzKlRpNWsuqBHz
        p4m8YX/izX7vUmmngs2nf7FZmTCWsBxhUCYHXNfTYPCU8NQp01FOaXvS/mZHM7mU8RQDAzuIYseT78nu
        TXWkSmcb480BdX0T7RDAk2oaXJHe2ZKjcHgO8qp68gHioqJuOi96Cui4O2nR/wBI8XuNNSKzi+I/g9JI
        9QtJ2XxLoylglxCnF1E8PQPtLMOK4XFWWKoq04aVId++hSdlax1fgDxl4VsvEi6ZZ322x8UW0OrabaM4
        EdjqDFhe2QBP7py5J2ccjirw+IoRq8sZq9VXUeztqhNKyZ6p418Enx1p5tdOtJzrFs0c9hfWsRea3uow
        fszB1GQu4MpGeQ5rTG0qdWg1UlGnKOtObai4yWu+7XddUTF2ehxnwa8O+ONB8TW/grx7pl/oWlNdKLbU
        dRJjtYZHkkWWygml+/CzfNGBnaHC9q+awGdexlVwk/enHmdJ/wA0k7OK7pvWPkaezdvQ+7viZ468MfBz
        4e3M+hCzvrsRMiRQToZHuYYyYppQuf8AlsUB+tefWoYnMo4qriOamqMHNcytq3ZJX7sIuzR+dq+KNb8b
        a5r/AIi1m9+13EIsdLXn9zELa2DzRQJ0VFnnccd1r6DJsJCg6yprljTVOkraXcYJyv8A9vMV+5m37mFl
        3j5GGeMjj+8T9c/nXuX6X+HT0BaHKXcEks6eUplluCESONdzFn+VVAHOayklbeyW7HFH258Af2fJNIlt
        fGHi6CKaWSOOTTdNnjB+zEtvWeVT1fGMcV8lmeYJ3oUJWUbpteRolZeh9rXFxBZxF55I7eL5VyxVFGeF
        Azj6AV82lrZasEfFXxdnv/FHxZ8E2vhO7k1eXS4rv+2bG1lzBYwyb4lmnCtgSHdjBr0MO4U8NWVWPLdr
        lb3bXQFofNvwzj8VeAfG/jzW9QbUotN0CS8gmtJZJVtbq7vLryYLfn5d6rKWXHpXTipU6uHoRhbmmk9O
        liopWPEvj/8ADDxF4M1eHxRqkj3OneKp5buymeRpJohMvniGVic7lV8fhU4evGdOVOK5XD8RNWPm7zT/
        AHj+ZrS7Jv5G0wSVCmRz6+1dCtawIxpdOLNt2A7eh9ah0lu+m1xm9pNq0BXIxjGR0xxjFdeHjyrYEjq7
        U/MSenH8661sPYj1Sfy4xFjhyCfoOvFTPSCs7MS2F8OQZmklAyBwD785qsNT1u+guh6LEm0Lz0AOK9Km
        tNgvZWPor4GfFmbwFqQ0rVJmm8L38jm9tWTzFid0K+YoPQeo6GuTF4H6zFSh7tWnsyYuyaPvr4VeGtBT
        Utf8caDDHHp/ik2klgkabEW2EQEpEf8AATcK2a+fxtWoqdLC1XedFO7803YlG58X/Hv/AAgHhhru3XOo
        XzfYbEHhVkkQ5kJ9UX5h9KWWYP65XUX8EPel8hnx74N+Lniiw1KxfUpxq9ql+k88V1GsswRpsv5MpG6P
        CscY6V9VWy3DzozjFOnJxsmnZXS0uC/I6345a2db8ZWzCzmto7XSrURmQNiZbpftG9OxADBTj0rLI6Lo
        4S3OpOUne3912IeyPMNPiV7iCLcEEksaEnou9sZOewJr2dUpPeyb+5EI9w+I/wAPT4Ms9CvbW9+22upR
        bZCMfJcCJZgqkdVKsfyrycszT69KvSlT5J0np6XtctL3TzS1CSQuJR8ynhfXHY+3rXrJP1sQk72seY2O
        ja1pXxLsdCttBk/sLx0cWsxhcWYvY1JkMhxtEbITk+1efWxlHBylKbXs3o7WbUvTzNI+Z658Uv2K/DOm
        +Dk8SeG7qXSfGYube9MqzOLWCfzjPJ9mhHCADd06jivjKuNdXFVauFp8qpPmTXlq3/mjSKWiemqPe/g7
        dWHw58EWOq+K5vtt/qMEKXV5BErW4ubVN0Sx7gSvmeYxJ9vauqeIxGeqEaNouh7sldrVrV/Ky+8TjyPy
        PBf2j9Xvfi9Z21xobSabd+Gp11HRkSVo1uru2mWXZchCN8TqpXnpkGvTpZBGjhrxaljKMo1acv70Vfl9
        JbEqem58ZS/Ei68T6Ta+H9ftLmy1ttUX7dFKknlPFpsjvd+W78FNkAJA/v8ANZRzR4yjTwtek6GKdRRq
        Ra91wpSc5WfolcErbM9I8F+HdR0jwtoPiu+0qY6NrF6NWvJGRhDLDdXbTvHuAx/qWC8/3a9LLakXhnFT
        Xt6vtKluqc22vu0SBdD6Q+I/hrwf4yi8C6h4A0yO5so7+2sNeTT1OYY5HhfyZ0XJ3FWf5zXHg6+Iw/1q
        OLlySs3T5utuwI+lNK+BXw6stTsNdg0OJJ7a2jVbd1LQrOAGE5jY48wEda8KpmmMlGdLnXK3v5FxWq7H
        rDpFFEFQBRFhQBgAAcAAV5d9d9WUjyfx1Jpms6deJetfeT4auI9Vu4bXzI2nW1RpViyn+tRiF+UVpSUo
        STja81ZX6dBo/OOL9pey8F+LrzUvC3hG2tYrqe4XU5bxpXvrzEpKZlfmID+6BjmvU+oSq04qrK6S0tt6
        iR9K/Evxpout/s76r43/ALNt7O58R2VveqkCKWXU/OXypJXAyxVlzk15VODp4qNG7koXXyBaH5jfEb4x
        eMfiJpWi6L4huUmttCQLbGNAjSEIEDyEdWCKBXpQw8KUnKHXoFzx/A9KdmLTsSW0rF1+bbznBPXHatYy
        V0kNfedPbskirnGRjtXXFLS/QFbY1YY9p7YyP8K6qfLZJLYpGxEAgHAxx+FWl0JMK/lEkxUHcE4+mK5p
        P3lHtsCOw0C38q1U4AZsMex+ld1BcsULyOqTPH0rsh8ImvyNGzVieBz2A5zyBxXRR6+RCP10+AWozXnw
        10B5YRB9mgNsI9hjwtudofBH8Ry3418ZmkEsbU5XfZvW/wAhrYy/H2r+CviB4R1O31W6TTXtNZudI0+a
        7O1xqlsUjEsS9WjJkGfQZrowMMVg8TT9lB1OamqkktuR9/MDyL4P+BpfD/i+9k8VaR9p0i2sLsRanJGJ
        dOHlhXS63ngoyLx/vV6uZ4tVsLH6rVSq80W4XtLzjYS/r5HTeN/GPw28ealYadNHeadNYym1h1e3SMRm
        It5YjcYBeLKqVJ6VGX4TH4GnUnHlqRkuZwe99/kTvp2/Q5v4lfDfTPBNnot7pWpNeR6nkMHZTINqCRZl
        2ngEHpXZleY1cZUrQq0+V0vLTs0Ll5Udl8LrPVfHtlfeHtaa5v8AR44UMF/I26XSryJGMX2dz0V412le
        9c+ZzpZdKniaCjTrt2cFtOL/AJl5boqOyKnhD4LapoXjTxDN4q1BNU8KMZI9Gt4gyXcaysGEly3QGNem
        PTmvNrZ/XlBRpxUJXTuvSzNIxVj1Hxj4g8OW/he1h09LKNtNuBaaXdxxxtfQtasqXKrkZjMigru/GsMJ
        gK2Mrzc5ymqkeaSfwpyV016EX5HY8d0n9p2Pxfo/ibw3e6PatqemXU+moJXLyRxxs0cNy6nBJaMbuOOa
        7MFkMIVaco13+7bVSG115/kU3s+uh4N8Q/H3ivQo9CknaO48ERRNBqtpbwgPZXDv+41DK/8ALJE+Rh2G
        K71g6GU1ni6MGsPPSqt+T+9/n95N3JWJ9C13TfEelW+r6ZfJPZ3ER8gxHkFQcrIOz5GMGvZo1adaEatK
        anTlZqS2a8jO1rHzh8RtJuLLxbdyRTpPZXmlT30NsI1E9hqOqyRaSyo4GRHKFkcA/wAQJr5rMaEqeLnK
        E7xdKTimtY1Kso09/NJ/cWj7b8GeNhrHgnQPhang5tWsoILPT7p4cho7QbVM4ZQfLlTrn2rWpl/1Wosb
        9YVJxprli31jG2w12Pp74efCnw/8PIb/APspJ8anJFO8Ny/mCHYmEVQf4lyfmr5/G5hWxjpqb/h6XWlw
        R6HeX1vp9pcXlzIIbazheaaRjgLHECzMc+wrz4xlOSjFXlJ2XzNFsl2PhzxR+2Bptlr/ANi0jRjc6XDc
        +RcXU0hV5EV9jSxIvAHcZr2Y5PP2d5TtO17dho+iE8feFrtPD8P2y1aXxbZi5s4WKF54DCJG3A/eGCV5
        64rx5UKi53Z2pO1/QF0PiL9of9m1Ly7n8a+HdSsNPsr+6T7TaSxiGG38zCh4RHyWZ8/KBXZg8w5UqMk7
        x8ylE5f4q6doejfs4+H9Eg8UGbUdJkiiezhmaNL2V5SZo5LZ8MUU8gnpis6d5YuVTkaWorW6n52OSGcn
        8M+vau5u2hKKvm/SswuUSzQSBj0B4Gf0rNc0ZRtsCOksbtQik5ByPbHtXfGpZIa0Na21JPN8tjxnAP0N
        dFOsrpbDTOqEyC1ZwQcD9cV1J6cy7COegjM069cs+fzNc8VzVF6gkem2UflxqOyoor0YR5UkJbmxEOAM
        jgV1U00tiG3dHSeHLi2s9W06e7QS21veW0s8Z5EkKSBpFx7qDWjT5ZKO9ml69BLqfq/8PPiH4P8AEd4N
        D8NSxCO20qK68hEESJwA8aoP41718jisHiKMPa1lduVk/XuC/I87+NXhHQdZi02w0jV9O0zW7a6u7xtL
        kYRfbZbzyy8m4HCTF1HzGu/KcTWoupKrRlUpNRj7RfZt0t1XkB2ngq8vfBfw90qx8c2iTaeb+TTbu988
        Txw2M+7ypp2yfMj3YTAPSubEwhi8bUlg5ctS3NGNrNyW6XZhtuzzv4qeAPCMPh1/GvhC4EkEl3D5sNu2
        6BYn+TKIvMWJMGvSyrHYr6xHB4qHLNJ2b3v+pL023PCrnV9T1FLeK8vJ7lbSPyrdJXZhEg42qD9B+Ve/
        SpQpJuEFHm1diLvY+yfgHINC+HXiDXJ1BVby6uMnjKWdsAFP/A93518fn6dfMcLQTteMV97NI7I+cvE/
        x68caR4u0jXJjaN4Tlvtuqad9mXd9lkVo8CcnIYZDj3GK9KWQ0VTioyd7KLb7vr+hSmrcqOH+O/izVvD
        3jHSPE2l2ayeA/EGi6dqQ8jJ8iWYuL2Vgvy71dgDjsKvK/a4anUptcypVOWT6q1+W3lJak+p4v4rsJtI
        1XT/AIneEmElrcvBFrlojfu7yxkZFe5KjhZIg4bPsa7qsJwqQxVDXb2i6OL0T9UPorHusEVjrukyWl9H
        Fc2F7Zv5yEhhJDOp+Vcd8Gu+0akHFpSjNap7arqZptHyR4ZsfHPw213xHb6XpF9eeDtJ1F7i+tRFLcbL
        CeaRLe6spAv3gjRM8Y/uMO9fKUJ18qxNejCzwsJ87pfaUZdaXl5GiWiPfvhR8Pr/AON/jaLxBLYXtl4S
        fVdOs55ZongkkttCtZLqSELIARu1C5Kkj09q5cfmtCpKdWi226lJRT3XslJu/lzS+9FRXlsfp54R+H3h
        rwLbm30e0CuzM0l1L89xJzwu8jIUelebiMdXxsuarLRKyj0RPkaniDXdP8O2EmoalIUhBCRgDc8sjcJH
        Go+87NwAK56VKdaahDpv5DSPD/C/xGX4jaz4j8I6t4dvdLsvKeCCS6ikVbu3cEMXJAVTtIIGa9Gvglg6
        dGtTqqc42ctb69bGkdkfKXj74MfCfwN4p0aw8Q+JdRgn1W9W6FubdfsptnnIEJkB+ROgz2FdcMbi69CT
        p01aEbX63BHS+MdN+Eeg/EbwRPqPii/sn0uy0uHQdHsiWthAzhLcvKpysblwT6g15cJ4l4esoQUuZvmb
        7oEb3xr+Nfgz4ba7oXh3XNJutchlSLU1QSj7LFE7Fo5Xib/Wuo5APFclDC1K6coPlktGNNn55/tCfFLR
        fiZ4ltL/AMO6YdJ0y0thB5eFiE0obLTNHHhc446Zr1MLQlQptVHeX36CPm64kDZVOoPWqlug6WKez2/W
        puibMsPbibGRyDiqUGNaDzGYUxnaVBPPYgcfyq9k/IF+RhwX8v2nazZGcenQ1xwxFqzj0EnrY9Htbom0
        RMnLAH8AMV7can7pK97opbG5ocSyXSsynCAc9Oa0w8HdBskehxKAMY969OK2XYSLtuMtjHGP5V0x2Mzd
        t7cAhsdBWsE0C0PtP4R+HtJ8B+EU+Lr37XV1EjWsmlq6rDHHPOts2/B3M4QswGK8PG1auKrrLnDljupd
        W1tYEe1+Pfh7p/xU0zT/ABd4UvBHqH2XcjRH/j4DAN5bFT8kqYIriwWNll1SeGxEf3d+34jRzPxc0vXP
        Cvw68NeGrS6uL7TpFQas9wDJOkwUT/NIM7Y1m3KM+ldOUzo4jHYjESUacov3EtmtvvsTZ2PKPhjf3U2t
        Wnhi7uHm0XXWOnXlpK5MKCZTtniByFlRwCp9a9XH04xpTxUYqNah70ZLd+T8iYaOx7dqPwT8J+HLuG61
        3xJNbaTeXCxWEbRIJTKG3FZJM/dI715dLOsXWhKFDDKVamvfabtZ9l3Q0rNs7b4jWltovw8ttF8D3qGC
        KYz6nb20iyTz2E8TB7h1U5271BP1rjyuUq2Zyr4+m07KNNyT5edPZMq2llufIGq6Zaa9o8ul3I2eamEf
        HzK4GEcD1r7Jq7a8/wCvuIWjSPWvA/wj1Xxx8JdI0PWbiI3mjNrVjaC5QlrrTWuM26PnkFdr4PuK+Ynm
        UMBjsVQnHmp1XC9umm5olofEmsaJ4q+GOqyaJrEM+peBtRvLjR9pjffYG4kaJWSTGGRZSB7ACvSjU+rq
        LclPCVEuZ3vKF9rrsJX2XyPR/D2ieNfh9q8HhDxJp939i1S3F54V1NgZUurM/N9iZhx58SFDjOSDU5fj
        KUp1MNGp7RU23Gd/s+fmnf5Ccdn9/qfoV8MvC9zZ+Cre61TRLVg95PLPDdQRtJd6fOV2tNvXOYzhgD71
        8tnuIj/aHPh613CEYyt0tukaQ7Hp/h3TrGzkRLGyt7KCKKa6ENtFHDEsl5MWHyxqBu2IPzr5+HM5X8m2
        +7k2VdJNen4F7X7y7ttNvZ9OtRdX8EEj21vI+xJJQOFZ/wCFe+fau7Dwi5xjN8sHa7X6Ga/A+dfiJ4zs
        W8NaJJ4gaKy1OyltvEEtjHcIY5hZzOklshP3gXBIr2MLhZKtWVJfu5J079dVuNNLc8G+I3jT4t61oCeP
        vB1tHoHheOGJwkEcUl/crnYZyY13GPcB+BzW9KjhaE/q1W9Sqm7tvS76WLXlsfGXi7xd41+Juqad/ask
        +qajbQi1tFhgbzPlOThVGS2eSa74UqWGpvlaindsEfV/ir9n6XxDb/CbWo9XSLXbC00Oy1iC8dElngtt
        sxaNWO5pkC7SPavn443lWJpuFoNycWvzBHnH7aHgLVbjX/Duu6PZ3GpRR6VDpl4tsnmyW0sJCxFkTLKH
        TnJFZ5ZWioyjKVru9wR+fV9BPaSzW11FJBNBJteKVSjowzlWUgEGvSk1a8XdWBHLXBdD8p4LVzNiId7+
        prL5hqa1hOjFGB3HPIPPA6cV0U3zPyGtkP1N0aNyx2kLwBxwKmrJwTSBHJ2kZluEwOMj9TXm0489ReZK
        38j0OxGGVAciOPAzXtUk1yxfQpHo/h+DbCXYfewAeOMV6mHilay2BvY6yMEcDoBXoU0ronozSs1ORnoA
        e3ftW6VjNI6W0wwAx0wP0Nar8h/odXbalqkelvpCX9yunSSCWSy8w+Q7g5DFM44P8qXJByVRwXOuttRx
        R9EfAf4qzeDb2PQtYmZtBvZlxIzEmxmJ2h0z0jOfmFeXmuXLE0/a0l++gtv5kCPv260rQ/F+iTQs0Go2
        Oo2hiSeIq+Ufncjc7XGRz1r4+FathK0ZWdOUHdp/1sC0PFvB/wADbfwlrd74iv7lbmDTXkudItyB9xIp
        G/f553qcYI9K9jFZ28VRhh6cHF1LRm/miVFJngXjn4i634zlFnfiCOysb6eSzhiXBQK7ouWPJISvocBl
        1HBJSg37ScUpPvpqLmd7djJ0PxDqOjXtvqKStKYl8qSGdmeKe2PDQSKxwYyueK66mGp1oOi1y3d01o1J
        bNeYRep7xrXhbwNoPhrTfilqDTQ6W0Nrfz6OxVYXub5o4oYFc8rELiYNj0XFfOQzDFzrVctUoxnGTgqt
        9bR3b82lYpJXv2Pnjx38ZviDp7P4r8D3Nrb2dmgQ6PFEJLY2in7yBf8AlrtZiT3JrqrZPS9lTm26s46y
        d9ZeV/yGn0Po74e6x4K/aQ+FaWF7p8EesLbRveyfZ0SS31aI7mnRscf6QgyM14eIVfL66rqbnha3uuDd
        /d2tby6MFpZ9j0q88HGLT/C1xrltHq1z4cjSS1Zk3rFcJCsLsMjJV4gB7EGvGnWlhpVpYWTjCTfql2LX
        vaPoeqnVrS40NmiMccctoI0gyqlHkAjCBc9Qxzj2rlT54e01k5O7b3+Y7WbXY4WXVL60NxZadGA988dr
        YX74EayWyxpIGVuD8vmFR3wa7cHQpzUqlV2jSdnHq1svxJl00KHjHxLp2jada6JqPiiz0nWtShS3+0TI
        CzecPLd1jz8hJY4J6V2YbDzqTlXp0JVKNJ3STt8PclHzD8Tfghq/irxD4V0vTdXEunQaDJBPqEkoLb0l
        ebdIityJDJkGvZwWY0qNGvOrT5Z891G3y/Cwl2PXfh74XuvCfw5fQNQuYvFL6al7bRwIiiORY3ZI7Rd+
        ckYC5PvXj46sq2K9pCLoqVn9+tzWKsl5HmXhDwo/h/WLTX/F1j4O8Jxy/aF0nTUtwt48xYt++uJPl3hC
        MhfWnVqqdN0qcp1JRXvO+g0cxr3gPV9V+KGgeMj40uzoN3dSvp1tZpIbG3ureMiONCDsMTcjJ61iq6jh
        50vZL2kVq3vYI7pHzZqfxR8V+AvjtPqPj6a7fw3c3MkU1vJDm2uLCBmjguIbeTIwpAORWnsKdTCL2Ok4
        9V3DY+Z/j/4r8KeM/iJqmu+DoTBpV7FbkjyhCHuUTE0ixr90E1eGjUpUeSo9Vf7hHgc+3hQfu/8A16HJ
        pEoq5Hv+X/16x5vMr5FrTIJEb2zgdua6aEZJWa1BaFvVLeSWMBAcqMNj0FVWpuUeysIq6XZlJFdgdick
        +9RhaPLqC7HZWkSgqVHL4/InivThFtoaPUdLiWOBFP8AdXp24r06UWlHQX6G5AMtj2rqgmvvIfVG1bxj
        C464GBXTCwRtbzN+yjAZQev+HAq0JG6hUPGPoP05q47FPoa9ugUqRn5SCPrTRK0R9NfBv4neIfD2o2ei
        rBcatp07BI7JMtJEW+88Z9AOSPavHzPLMPiKU6l1TnFava/YmO78j74tdU0rV0eFZ4nmh/d3lmWUTRNJ
        FuaOVM5+49fDujWotXTSl8Mumj/4BSPEvGHwE0bWTJfeHHXS7sBmaCQFoJ35PAHKEk9a9rB59Ww9oYpO
        rHRXWjSWn5Aj5Z8VeD/Efhiaa31LT5QsBCmeFWe3YE/KVcDpx3r63C43D4pRlRqa72dkyLO9yD40ar4m
        8R/s3WVnsnt7Gz1+z024uYI2BfT7QxTWrAj7uJ4RGSPp3rw6uDowzSsoztKUFV8+a7v+DuXDoch8CPhB
        45v7uBNchlPgW6jhma+ugwmkR48rDDG4y4cMMseBtrTF5tDAwVOElWk1pbo/MrlV9X/SP0X+H3gXwv8A
        DKObR/D9jHZ2GoyyXSzDBZppPmYO+ONz8ge9fH4rF1sVK9R+7F3S2Svvp5DirI6Txf410HwfaQHWPMkN
        ySILeKJpS6Lw7naDhRz+VVg8DXxspKk0lDdtpfmSrrc+L9c0H4oa98WbTxloPieJ/hvpVlqGs2Og2ayx
        fa7mLSr4x2VxG+N8gvGt2544wKmrh1g6yoNyhzyjzqSurRfvNNdzRSv8jrtX8QfEPUvg7oc02gXWk+Jb
        e4jm1UxKWlt/JjWYXUYTkCTzMEdsEV7OVUcLTxMXVqKcK0W7bL3m/d+SS1Ib28ih4v8AhT4j+IVj4C8W
        xTrNqS6Zo8Gr2tyWid/LKNNd8/dfYWBXGciuzDZjh8DUxuE5f3XNN05LW19o+ZKHeIPh5410jxJqvjqP
        xl/ZOkaNDEx08+dco2n28KmZPLDbQWKnArKljMNUo08N7DmqVG3z7WZUFqbOo/G7wx4d8KaBq2k6deaw
        +uw3VzDaWMG2bdA+Lq4mj5Kp5obJrz/qFWeIqwqTUVTaV79LaWNDw34yfHvwBq2g6AG0pte1Lf8Abls2
        la3XTrnZteG6ZcNwRgqPStsLga1OpUvL2cPhuuqXYSPF4v2wNT0vQbHSLPwjp0EthcAwMJC8EdosoJji
        RwSJTHkbjRLK4upJ+0fK9++wI8a/aJ+MGjfFm48O3+n6TNpk2m6e9vfmVkYyzyyFyqbOsa9ifWlhcLLD
        qcXPmV/dCx8rTAZ2r1H+f5UndSdxfmZUuAxyPb8u9Yy2GrIgwvr/ADrHTuFjs7TTihBx905IHpXs04Wb
        ugS/A0JLAOTgE8fTNaulzK1tASKpsRboVVdpbjb1+tQqXso6Ak1Y2tKg3zQptyFAyfpW9BarW1gTPSbR
        AExjoBxXpwVnFIXfy/Q1oFxzjsK3itTLqbtmmdpx90fy6V0RVlYaOht1AAOOcf4UIS6FuEO7qcfdP8v/
        ANVaR0uir7eR0FsrZX5cjP8AKqRN7Hqvw68St4Q8TabrvkrcR2ZcSwt/HHIjIcZ/i+bIrlxmG+tYapQT
        5ZT2faxEXa52GpeP9VufFt54n0qabS3uroTrbxSHyyFVVXzEzhsheRisqOApQwkMLWiqvJHl5mtevUpS
        Ppn4e/GuXVVjtNc06ffGP9J1K0haSBAF+V5kUHy8nJ9K+azDI1Sk5UKit9mEmk/RX7FI9whTQfFMLeW1
        lqljKo342SHHON6nJU8kYNeC3iME1eMqNSPfb5DWhXu/A/hq50NvDEmlwPohkWVrJlBjMiTC4BII6+aP
        6ULGYh1HiJVG6rXLfytawXs9thLBbHSrKbT5kitrKyjzGPLCpFbwodoAUdlHQVmouco8qcpvS197lLa/
        Y5K+1mGLR7zUJJxHpSxSTRvN8lzDHkrFMsf3grNwo6kketOpRnQmoSTlbRuK0TXS5SOMtvFeo+Nra00j
        SdIsX1a00QapcvrKjdDFLNc2lsiIw3bpWty57DPPNehgXh6VNYipWnGE5+zUYPW6Sbcvk9CHuj401D9o
        7xd4E+IN5omrWlldWNsLPSbjT7aJYVt7zUdTS1doGjHzFbRJmwfQV6+PyyjiIxlQck1CLTk7tyk9Frto
        OOlz7U8YeOdWHgOe+8OaXJLdXTWlpp7Rw+cksN3GD5+3HG0Dac9CDXm4LA0YYunTr1EowTbu7W5dkiUR
        fDvxX/Z+laT4f8X6zZy+Lbl5E+y2/wC8KhsukLrGMRsicH6U8dh+erUrYak1hkt332vqJFD4zaZa6zoE
        /huLxTbeG7/XbiGJfPYs95lDGLZIlO4K/wAvT0rHAzlSmqvsHVjTT26edyo7+h5hpuj+GPhLPpsnia8g
        lOjeELbToYZUUxXJkJa6nhWTjdJKx3e3WuqftMbCUqMXHmm2+67ItHylq3wH8UfEe68SeMvCqaTDpt3d
        T3Wn6fFeI/7osXKfKMQybedp9a6Xj6WGjToV3Jygkr26gjgPB/7LHjDxbqGpW2o6lpujCwypHnx3jySE
        8gLAxKgdyRWdfMaNKMXGMnzd0C7bHkvxp+Eeo/CHWLLRtSuYtQjv7Q3VpdwAqHAYoVdG5VgRUYfExrxl
        KKs4vVMaPnudWQlvunOCPTHSonHVu9xGRKCAxbrnOT79q556R/AS3RTya5rF2R6rFjAKnv1r6OAorQ0r
        SPJOTx/gK3WyD0KN4ymcjjC9CPfrWNR6JfgLojZ0KP52k6gYFa4eNktBdDt4kG35fQdK9CkvejcXRm1b
        RH5Tkn5QCPwrsgtPQhG9bLsVfoKpBtoasQ5A7Yx/SnHZeokbljGPlzjGf8atJdBr8jpLWIcY6ZqlsQ3t
        qb9oAjKuPfn26UIlG1Gi8M3GOg6dKAPoX4G6vf21/e6JbaQdQtda2RT3AQFbEIpVpnZhjaFb7vevn88o
        0pUqeIlX9lPD6pX+Py+ZqtkfVXgfwLZeBrC7SC4e6ubl5J7idyQMl2cKiE4RACBj2r5HHZhPHVIXgoRh
        ZRXorajWnyOV1n40+CvC+pW+k+ItYtrK7urgQRxFsyITuIeUf8s4ztxk+oqaGDq103Ri3y6Pt6eoL8Dr
        7q8tNUtLXUdMaK/s51EguICJbeSJgOCRwwIGKlQdKU41bwnTvp10Er7GZf8AgrSdeivLpJZUl1Cwht3t
        85to5be4huYCI+ilZLcDGOjH1ranjqkIwpSjGVOnPmv1as01+N/kOLa+R8hfGew+OHg/4reCvGHw88Or
        f6PHZf2P4hgtpgIry0kukkAnQ4CeWTMyt28w1nH2FJe0pPnhUb56b0cX0lH8LryKjrpbbr6HIaV8ANU1
        749N4n8Uaf53hbVdXvfEMSROJFgfToIks7S7H8P+kXE5xznZXpPNXUwsfZrlq80Y69oK1xrqfoIkVtDa
        NZWdrGtpZLGsKIqeUdo5CAZA2cV5XvOUakpPmle99/6ZCPn7xz4z+HXgS/0jWdqR3TytLNc22ntczTEZ
        Dp5rAbH3E9K9nDYXG4inUpSb5dlFysl/SEmGleLfh78V7qw8QaZZrqOsaHcRny7uJklto5GwJCpyu4Fc
        g9qznhcXgYSozly05rRp7vtcuO50nxH+F3h34jRQ/wBrpIJbKNlgmSTYh3DcYpAD8ygL+lceEx9bCXVN
        e7Le++ml0UcTo3gh/hnFaTaPqNuuitst9XsZtxikLgqssGDkTFeCDwaitXWJcuZXl9lroxrQ8P8AHn/C
        I/CHwp4g+Kng7U7q+1LxFJPY2UJuWazhvLuRmdjCWOww4YbTyMCrpOpiJww9WFlTSd+tgR+Znjvx/wCJ
        fHl/FqfiXUJL2eCIQwbz+7hQHJCL2yeteoqNOjDlpq3fv8xL8DzOQiU7mJwG4xwDjpWLvYEY10fmI7A8
        AcdK557CXkZ2awuu49T1W0bKLx0NfQxGtjZh/do7einH8q22QGLy0jZBIY9PxrF6sSR3GkW4jt1+UjnJ
        NdtGNkhHVWyDgY7AGuynsiW+h0VugBHsB+OK6YbEpWNqBAdvy9hzVCsakEQIGR09vSrhs/kNbehq2ilX
        Vf8AHtVAjrLCMADjv/KhGRspjIAwCP6U1t6CV9D0bwL4N1Dxxq0OlWaMkeV+1XW0mOCIA5ZiO5xwPeuL
        G42ngaDqzeqXux7tdCktz7+8G+E9F8CaRBZwLCrW8I+03rgK8romZJGY9FOCfoK/PsZi6+OrOTbs37sO
        nkjRafI4jxH8ZfDlhq/9iQXiypIhE+owsJYLVmzsVgv384xx616GEyPE1aCruFnHaD3lbdrsLmtp2Pmn
        9oL4Y23j/TrbxT4dgjupLe2kkvNStWHmMPk2Aovzb1JOe4r0cpqQw9Wrg8QvZznL3U9GnvuVF+7sY3wI
        +Lo8EfDnX/CPizVGh1XRbh10JbhJDPeRXIT7PDACD5rifcNvoRWeYZfP6/RnKF6M3701tZbjS09D3Dw/
        8ebPwz/Zmn+P7WbRr/Xbm5OljyyyXFrAEZbh/wDnkGMhAB7oa4K+We2xU4YFqpTSv6PqhJaH0Cde0fxF
        pUtxpt5bXMLQEhopUZkbbuXK9QR8vbvXk1cNWwznTqxcJK9tNBxdtDG0ODCNESd8dltMvcSXALuc/wB4
        bh+VRSTi4635bO34lXsYfg7w5rvhm21PS9Qv21LT7ye6urXUWdjcQGd2PkOrZ+6DwRxxXo4vEUcTOlOn
        BU6tNRUodHbqZnn2ra94O8ReL7T4bPo9tqOo2e6ee4vrULaqsaBnMLbR5krFgOPQk110qOJoYepjfaOE
        JNKyev8AwAX4Hjl/rGsfDfWvEWkWfw9K6VdTpHHqmgxFXVY5A/nOvXCxNuwP7prrlTp4ujRq/Wm5xTfL
        N6XX/BKhoz1fVtH1bxdH4dvfDmuXVrYT6FqUdzG7yxNJPc2u2zmZCAVljmPcdq8eNSFFVVVpqTUo2ttZ
        PUs+YNI8C/G7T/E2n6T4s8T2i+HbnXredvtmoq8t8IGOILZCcklAp2j1rsdbBypSqUqbVSKdtNF5sF2J
        b79n7xDq0nj34fTa5ZnQbm6TXvDss1yskthfyOZHie0Dl0i2OR0xnmsPrlKMaNaMW6iXLKy008wR+aXj
        jwrfeC/EureGdSdJrvSLqS1laLJjlCn5XX2Yc13RqKpGM1s19wLscBcEbV2HbtPIwePas5bMDEmdxvDg
        HI+Xt9K5qmkUJIzdj+9clh28z1y2XoB2b6V9LDcIrQ05yYrcDuxA+grS9o7jRXtYTLMijHBBP4daimtU
        Gp6DZxbQqk8AD+VejCNkiVujahyGwDjgYNdUEuVOxD0lp0NyzYb1DegB574raHw/MSZ0sAAAHHGMVSBG
        taqMD86qAJbeRqwKFkUZH+GKtegHe+FdDvvEmq2mj6bsa7u2KRK7BVO0EnJPsKxr14YalKpU0hHd9jK3
        TscX40bXvCPj2HwTcWxOsS3VtaxW8ZL+c1zjy2Qr1zkVy/2hh/q8MTGf7qWqe2xooqx+pnwq8N6d4K8K
        W3m+Ut60KXWrXJwHV2iDGMsedqYIr4rMsXVx+JajdQ+GnHp5v5jirHBfGP4jWt18JPG+q+Gb9Rf2lpc2
        kBU/vd7TxW7SKi8hTHJJhulb4XLMRRxtCFSGjSl5aJuw422PzA8MeNr/AEmeFtZkkntboANO5Ztj5B5J
        z6V9rTqyhCCloklohcq1PsnwN8RLvw/4L8S+IxA+reHrKC1MNkOfMvbqUxsiluChiBLL7V5WZYSniMRh
        /ZNRxDvdrflSTQLRWOW0/wCKeh+L7K11ZvBWjwXEV2krq8SCdHgdXUZA4bC8E1tTyyUqcoSxM3pbe6uU
        nZeSOM/aOu/Eviu7+H3inw/p5bw/ZXMtrcs6FZ7S4VlaSN+PkUoF29jmvOwGDrYLFewjU5uWXM/OLf8A
        wBpq2hjXPjTxN4Xj0s+H766hvdS1LTbCKBGd0c3NxGJFMXQ/IGzx0r2swo0amHkqkE3snbVd9SY/Fbof
        VXhv9om30zxLruheJ7I21taaxPYQX8WWGy2VIS0iYz/rFfpXy1PJKlXDRr0ZKTd7LyTdhvofTuieKtC8
        R2ST6PqVtexsN22OZDICOm6LO5cehFeRVw1XDzftYOLS7fqSV5fDuhyarb6ydPtxqtp5nk3qIqzfvF2v
        lgMsCMjmqVesqUqXO3Te69Bo8p+KB8YaUrap4S0ePXNwme6tXZRLHKLcpHOob/WKoByvvXThHQqRVKtP
        2dtn89i0kj53+FP7Q2oXviZfCPjzTn0XUrpzYafdLA8EYkRZAUlRgAjfKcMOOK6MXl6pwdSjJVacdWhr
        sezeN/Dd94h0rR73SVs9cu9C1NLyxSaZrd3bzFDOZgfvqqk4PBrzqVVUpTUnyKUbPttoCOj0LwhpsPiH
        VPFMthdW+uXcVutxNLO7wOi26B1hj3YCBgR07VzSrS9mqenIr6DitUuh8t/EHRPhNY+Lbnx/4v8AC8U+
        l3urLYzaybpWgS5iUxO81mOdmQQSfStKEq8qbp06my0RaS0Pzq+ON74J1P4i6vJ8PLdF8Pt5EdskC7YZ
        J1QLK8K4+VGfoK78PGcKP75+9rqQzjvGnwl8d+DNB0jxP4g0eSy0fWlQ2dyWDcuu+NZAOY2ZOQD1rB16
        dS8ISvKHT9SUmvI8n3f7X61leXmFz162wWAxj5hX08I6jjt6Fi4k/eBSPlQYxRNbIcXaxpaLAskxY/wn
        itKC1QHbIm0fTAr0YLVEpWNGMcf9810R2SM+q9TUtztI/CtIfCCXTsdLaMdq59v5ZqkC3sbMLncoHAxx
        Vw2A14RyD3H+FVHog6HU+H9UvtH1C11LTpmt7u0kDwSr1RvX8s1FWnCrCVKouaEt13MrW+R778O9L0/4
        m+Orbxbr1sj+IfCsBdbzaCL0yAxwyzKf+WsROQfYV8xnOFjg8NGnTf7qo/djtyW6LyNoHuXjn4m2HgiC
        GyudPvL0X9vdq4i8jZ+7iP3vMmUkEtjp0ryMDg51nzRmouk49/8ALyLe3ofK3wy1MeL9SOizRtFp/iK5
        vNLu4WIZRBePKqkDJG6P5CPda+zxvuYN196mGgpL1irGMVqM+MPwU8OeD4dD0yylmlN79rMksgHEkIVl
        Yc/d+fGPauPKcbLHKr7SCXLa39fMoo2/xI0vw18J7XwEdEa4upLtbWW/HkrFJ5V0yrO2X3tL5OF5Xuan
        6rUpZmq3tbwtbl125b/mB4do2rnwz40g01o/tOl6ncxStbA4KESLkDOBgqSODXp80oyaT5eZaeWg0tD9
        S9OtPCHjnSm8Mro8lpaz6fDdndHAvlzKoRJEKSMd67Rzxmvj6k8XgaqxMqqm4yaSV9m3o7pE3tZHA658
        IfB3ge60TXpbeXVZNNvBdW8UxXakjYgSQKTgupckZ4qK2bYjHQlT/hqKe3kjSGi9GeGfHXwULXXLLXtO
        a2gi1y1S6uIDvV1uskSy/JGVO/GSc5yTXuZFil9WWHknei+VPTVfeJvV/wBbEPwW8G3914yjgbWriwjb
        R5dQj/s+aUEsHVAsquqjgjPGa0zXEQhhXJUlK01FqSX4bkpHrGkftGMnjbUfB2oaNLJBp1zJpsV9C8TX
        Ej28hhMsiyOgwxGeDnmvHqZOvqscTTq8rkuZxd7ehUD6cjnWWFJgp2OiuqtjcA6g8gEjOPevn7Wk49UW
        jzjxN8MvB3ii7tdQ1HSYf7QtZo7iC8hURTLIjbgS6YJzyDn1raGJrU4ygpXja1gR86/tAeNNd+DljY33
        hb7O6zzZkju2kIgWDaESBFUqQx3EliOtVg6UcVJwqXT6MaOy8PfGS81b4G3XxPmsQupWmmXEstqCDDJd
        W7CNiPm4iZjn19q56mHUcU8OpaLr5Auh8QeNPGehfEnwhpNjqVvrNhNquoXOqXQtDbG0S5kPyiKNrkHY
        CcnIBrqp0ZYecpRaaira32Lvp6fodj8Jf2RtDl1zSPEesa0dS02GOHUI9OMBjaWQEskU+dymPpnDHpXN
        iMdPldNRSfciKMj9vC61iy0rwnokM9tH4Zklcw2MUbLOlxaRAIWbbt8oLwADXNgUuapJ/EOS1R+YuxfS
        vQ5vIk//2Q==
</value>
  </data>
  <data name="Label2.Locked" type="System.Boolean, mscorlib, Version=1.0.5000.0, Culture=neutral, PublicKeyToken=b77a5c561934e089">
    <value>False</value>
  </data>
  <data name="Label2.DefaultModifiers" type="System.CodeDom.MemberAttributes, System, Version=1.0.5000.0, Culture=neutral, PublicKeyToken=b77a5c561934e089">
    <value>Assembly</value>
  </data>
  <data name="Label2.Modifiers" type="System.CodeDom.MemberAttributes, System, Version=1.0.5000.0, Culture=neutral, PublicKeyToken=b77a5c561934e089">
    <value>Assembly</value>
  </data>
  <data name="GroupBox13.DefaultModifiers" type="System.CodeDom.MemberAttributes, System, Version=1.0.5000.0, Culture=neutral, PublicKeyToken=b77a5c561934e089">
    <value>Assembly</value>
  </data>
  <data name="GroupBox13.GridSize" type="System.Drawing.Size, System.Drawing, Version=1.0.5000.0, Culture=neutral, PublicKeyToken=b03f5f7f11d50a3a">
    <value>2, 2</value>
  </data>
  <data name="GroupBox13.SnapToGrid" type="System.Boolean, mscorlib, Version=1.0.5000.0, Culture=neutral, PublicKeyToken=b77a5c561934e089">
    <value>True</value>
  </data>
  <data name="GroupBox13.Locked" type="System.Boolean, mscorlib, Version=1.0.5000.0, Culture=neutral, PublicKeyToken=b77a5c561934e089">
    <value>False</value>
  </data>
  <data name="GroupBox13.DrawGrid" type="System.Boolean, mscorlib, Version=1.0.5000.0, Culture=neutral, PublicKeyToken=b77a5c561934e089">
    <value>True</value>
  </data>
  <data name="GroupBox13.Modifiers" type="System.CodeDom.MemberAttributes, System, Version=1.0.5000.0, Culture=neutral, PublicKeyToken=b77a5c561934e089">
    <value>Public</value>
  </data>
  <data name="Label12.Locked" type="System.Boolean, mscorlib, Version=1.0.5000.0, Culture=neutral, PublicKeyToken=b77a5c561934e089">
    <value>False</value>
  </data>
  <data name="Label12.DefaultModifiers" type="System.CodeDom.MemberAttributes, System, Version=1.0.5000.0, Culture=neutral, PublicKeyToken=b77a5c561934e089">
    <value>Assembly</value>
  </data>
  <data name="Label12.Modifiers" type="System.CodeDom.MemberAttributes, System, Version=1.0.5000.0, Culture=neutral, PublicKeyToken=b77a5c561934e089">
    <value>Assembly</value>
  </data>
  <data name="Label12.Image" type="System.Drawing.Bitmap, System.Drawing, Version=1.0.5000.0, Culture=neutral, PublicKeyToken=b03f5f7f11d50a3a" mimetype="application/x-microsoft.net.object.bytearray.base64">
    <value>
        iVBORw0KGgoAAAANSUhEUgAAACAAAAAgCAYAAABzenr0AAAAAXNSR0IArs4c6QAAAARnQU1BAACxjwv8
        YQUAAAAgY0hSTQAAeiYAAICEAAD6AAAAgOgAAHUwAADqYAAAOpgAABdwnLpRPAAAAQJJREFUWEftl1kO
        wyAMRDk6R+NmaZwwAspms5ifREJIDeDXGWOIMd/TUMBae/XaNgEpMOehccshQnBzOedujna/FEIaHHBL
        IEaDxxC9nMH7om0A4MhesoWTMxhzA+S5M6tAL1fi99Y+ACnErAIS5ZoAkn8iCVpVAIlBi+1uIWG9BdyC
        I0mw2ljy/I1HfQLAKziz1vha8aicAIz6KJ0HgGMKUGDYcEQBUiwDoJJI0kjlHB0PG5I6gMwcXVQyrwog
        WWR2N7w2RKVYU4GQiH9ngSYEbEgOoxOJmAHMesudj+14TIEigH49qF5ItA6mCgDtT61WvBf6H3Ff290v
        /6b5FhQr8APoD1zDAIl7RQAAAABJRU5ErkJggg==
</value>
  </data>
  <data name="vGeneList.Locked" type="System.Boolean, mscorlib, Version=1.0.5000.0, Culture=neutral, PublicKeyToken=b77a5c561934e089">
    <value>False</value>
  </data>
  <data name="vGeneList.DefaultModifiers" type="System.CodeDom.MemberAttributes, System, Version=1.0.5000.0, Culture=neutral, PublicKeyToken=b77a5c561934e089">
    <value>Assembly</value>
  </data>
  <data name="vGeneList.Modifiers" type="System.CodeDom.MemberAttributes, System, Version=1.0.5000.0, Culture=neutral, PublicKeyToken=b77a5c561934e089">
    <value>Assembly</value>
  </data>
  <data name="GroupBox12.DefaultModifiers" type="System.CodeDom.MemberAttributes, System, Version=1.0.5000.0, Culture=neutral, PublicKeyToken=b77a5c561934e089">
    <value>Assembly</value>
  </data>
  <data name="GroupBox12.GridSize" type="System.Drawing.Size, System.Drawing, Version=1.0.5000.0, Culture=neutral, PublicKeyToken=b03f5f7f11d50a3a">
    <value>2, 2</value>
  </data>
  <data name="GroupBox12.SnapToGrid" type="System.Boolean, mscorlib, Version=1.0.5000.0, Culture=neutral, PublicKeyToken=b77a5c561934e089">
    <value>True</value>
  </data>
  <data name="GroupBox12.Locked" type="System.Boolean, mscorlib, Version=1.0.5000.0, Culture=neutral, PublicKeyToken=b77a5c561934e089">
    <value>False</value>
  </data>
  <data name="GroupBox12.DrawGrid" type="System.Boolean, mscorlib, Version=1.0.5000.0, Culture=neutral, PublicKeyToken=b77a5c561934e089">
    <value>True</value>
  </data>
  <data name="GroupBox12.Modifiers" type="System.CodeDom.MemberAttributes, System, Version=1.0.5000.0, Culture=neutral, PublicKeyToken=b77a5c561934e089">
    <value>Public</value>
  </data>
  <data name="Label11.Locked" type="System.Boolean, mscorlib, Version=1.0.5000.0, Culture=neutral, PublicKeyToken=b77a5c561934e089">
    <value>False</value>
  </data>
  <data name="Label11.DefaultModifiers" type="System.CodeDom.MemberAttributes, System, Version=1.0.5000.0, Culture=neutral, PublicKeyToken=b77a5c561934e089">
    <value>Assembly</value>
  </data>
  <data name="Label11.Modifiers" type="System.CodeDom.MemberAttributes, System, Version=1.0.5000.0, Culture=neutral, PublicKeyToken=b77a5c561934e089">
    <value>Assembly</value>
  </data>
  <data name="Label11.Image" type="System.Drawing.Bitmap, System.Drawing, Version=1.0.5000.0, Culture=neutral, PublicKeyToken=b03f5f7f11d50a3a" mimetype="application/x-microsoft.net.object.bytearray.base64">
    <value>
        iVBORw0KGgoAAAANSUhEUgAAACAAAAAgCAYAAABzenr0AAAAAXNSR0IArs4c6QAAAARnQU1BAACxjwv8
        YQUAAAAgY0hSTQAAeiYAAICEAAD6AAAAgOgAAHUwAADqYAAAOpgAABdwnLpRPAAAAQJJREFUWEftl1kO
        wyAMRDk6R+NmaZwwAspms5ifREJIDeDXGWOIMd/TUMBae/XaNgEpMOehccshQnBzOedujna/FEIaHHBL
        IEaDxxC9nMH7om0A4MhesoWTMxhzA+S5M6tAL1fi99Y+ACnErAIS5ZoAkn8iCVpVAIlBi+1uIWG9BdyC
        I0mw2ljy/I1HfQLAKziz1vha8aicAIz6KJ0HgGMKUGDYcEQBUiwDoJJI0kjlHB0PG5I6gMwcXVQyrwog
        WWR2N7w2RKVYU4GQiH9ngSYEbEgOoxOJmAHMesudj+14TIEigH49qF5ItA6mCgDtT61WvBf6H3Ff290v
        /6b5FhQr8APoD1zDAIl7RQAAAABJRU5ErkJggg==
</value>
  </data>
  <data name="vFiltered.Locked" type="System.Boolean, mscorlib, Version=1.0.5000.0, Culture=neutral, PublicKeyToken=b77a5c561934e089">
    <value>False</value>
  </data>
  <data name="vFiltered.DefaultModifiers" type="System.CodeDom.MemberAttributes, System, Version=1.0.5000.0, Culture=neutral, PublicKeyToken=b77a5c561934e089">
    <value>Assembly</value>
  </data>
  <data name="vFiltered.Modifiers" type="System.CodeDom.MemberAttributes, System, Version=1.0.5000.0, Culture=neutral, PublicKeyToken=b77a5c561934e089">
    <value>Assembly</value>
  </data>
  <data name="GroupBox11.DefaultModifiers" type="System.CodeDom.MemberAttributes, System, Version=1.0.5000.0, Culture=neutral, PublicKeyToken=b77a5c561934e089">
    <value>Assembly</value>
  </data>
  <data name="GroupBox11.GridSize" type="System.Drawing.Size, System.Drawing, Version=1.0.5000.0, Culture=neutral, PublicKeyToken=b03f5f7f11d50a3a">
    <value>2, 2</value>
  </data>
  <data name="GroupBox11.SnapToGrid" type="System.Boolean, mscorlib, Version=1.0.5000.0, Culture=neutral, PublicKeyToken=b77a5c561934e089">
    <value>True</value>
  </data>
  <data name="GroupBox11.Locked" type="System.Boolean, mscorlib, Version=1.0.5000.0, Culture=neutral, PublicKeyToken=b77a5c561934e089">
    <value>False</value>
  </data>
  <data name="GroupBox11.DrawGrid" type="System.Boolean, mscorlib, Version=1.0.5000.0, Culture=neutral, PublicKeyToken=b77a5c561934e089">
    <value>True</value>
  </data>
  <data name="GroupBox11.Modifiers" type="System.CodeDom.MemberAttributes, System, Version=1.0.5000.0, Culture=neutral, PublicKeyToken=b77a5c561934e089">
    <value>Public</value>
  </data>
  <data name="Label10.Locked" type="System.Boolean, mscorlib, Version=1.0.5000.0, Culture=neutral, PublicKeyToken=b77a5c561934e089">
    <value>False</value>
  </data>
  <data name="Label10.DefaultModifiers" type="System.CodeDom.MemberAttributes, System, Version=1.0.5000.0, Culture=neutral, PublicKeyToken=b77a5c561934e089">
    <value>Assembly</value>
  </data>
  <data name="Label10.Modifiers" type="System.CodeDom.MemberAttributes, System, Version=1.0.5000.0, Culture=neutral, PublicKeyToken=b77a5c561934e089">
    <value>Assembly</value>
  </data>
  <data name="Label10.Image" type="System.Drawing.Bitmap, System.Drawing, Version=1.0.5000.0, Culture=neutral, PublicKeyToken=b03f5f7f11d50a3a" mimetype="application/x-microsoft.net.object.bytearray.base64">
    <value>
        iVBORw0KGgoAAAANSUhEUgAAACAAAAAgCAYAAABzenr0AAAAAXNSR0IArs4c6QAAAARnQU1BAACxjwv8
        YQUAAAAgY0hSTQAAeiYAAICEAAD6AAAAgOgAAHUwAADqYAAAOpgAABdwnLpRPAAAAQJJREFUWEftl1kO
        wyAMRDk6R+NmaZwwAspms5ifREJIDeDXGWOIMd/TUMBae/XaNgEpMOehccshQnBzOedujna/FEIaHHBL
        IEaDxxC9nMH7om0A4MhesoWTMxhzA+S5M6tAL1fi99Y+ACnErAIS5ZoAkn8iCVpVAIlBi+1uIWG9BdyC
        I0mw2ljy/I1HfQLAKziz1vha8aicAIz6KJ0HgGMKUGDYcEQBUiwDoJJI0kjlHB0PG5I6gMwcXVQyrwog
        WWR2N7w2RKVYU4GQiH9ngSYEbEgOoxOJmAHMesudj+14TIEigH49qF5ItA6mCgDtT61WvBf6H3Ff290v
        /6b5FhQr8APoD1zDAIl7RQAAAABJRU5ErkJggg==
</value>
  </data>
  <data name="vMaster.Locked" type="System.Boolean, mscorlib, Version=1.0.5000.0, Culture=neutral, PublicKeyToken=b77a5c561934e089">
    <value>False</value>
  </data>
  <data name="vMaster.DefaultModifiers" type="System.CodeDom.MemberAttributes, System, Version=1.0.5000.0, Culture=neutral, PublicKeyToken=b77a5c561934e089">
    <value>Assembly</value>
  </data>
  <data name="vMaster.Modifiers" type="System.CodeDom.MemberAttributes, System, Version=1.0.5000.0, Culture=neutral, PublicKeyToken=b77a5c561934e089">
    <value>Assembly</value>
  </data>
  <data name="vProject1.Locked" type="System.Boolean, mscorlib, Version=1.0.5000.0, Culture=neutral, PublicKeyToken=b77a5c561934e089">
    <value>False</value>
  </data>
  <data name="vProject1.DefaultModifiers" type="System.CodeDom.MemberAttributes, System, Version=1.0.5000.0, Culture=neutral, PublicKeyToken=b77a5c561934e089">
    <value>Assembly</value>
  </data>
  <data name="vProject1.Modifiers" type="System.CodeDom.MemberAttributes, System, Version=1.0.5000.0, Culture=neutral, PublicKeyToken=b77a5c561934e089">
    <value>Assembly</value>
  </data>
  <data name="frNav_5.Locked" type="System.Boolean, mscorlib, Version=1.0.5000.0, Culture=neutral, PublicKeyToken=b77a5c561934e089">
    <value>False</value>
  </data>
  <data name="frNav_5.SnapToGrid" type="System.Boolean, mscorlib, Version=1.0.5000.0, Culture=neutral, PublicKeyToken=b77a5c561934e089">
    <value>True</value>
  </data>
  <data name="frNav_5.DrawGrid" type="System.Boolean, mscorlib, Version=1.0.5000.0, Culture=neutral, PublicKeyToken=b77a5c561934e089">
    <value>True</value>
  </data>
  <data name="frNav_5.DefaultModifiers" type="System.CodeDom.MemberAttributes, System, Version=1.0.5000.0, Culture=neutral, PublicKeyToken=b77a5c561934e089">
    <value>Assembly</value>
  </data>
  <data name="frNav_5.Modifiers" type="System.CodeDom.MemberAttributes, System, Version=1.0.5000.0, Culture=neutral, PublicKeyToken=b77a5c561934e089">
    <value>Assembly</value>
  </data>
  <data name="frNav_5.GridSize" type="System.Drawing.Size, System.Drawing, Version=1.0.5000.0, Culture=neutral, PublicKeyToken=b03f5f7f11d50a3a">
    <value>2, 2</value>
  </data>
  <data name="GroupBox2.DefaultModifiers" type="System.CodeDom.MemberAttributes, System, Version=1.0.5000.0, Culture=neutral, PublicKeyToken=b77a5c561934e089">
    <value>Assembly</value>
  </data>
  <data name="GroupBox2.GridSize" type="System.Drawing.Size, System.Drawing, Version=1.0.5000.0, Culture=neutral, PublicKeyToken=b03f5f7f11d50a3a">
    <value>2, 2</value>
  </data>
  <data name="GroupBox2.SnapToGrid" type="System.Boolean, mscorlib, Version=1.0.5000.0, Culture=neutral, PublicKeyToken=b77a5c561934e089">
    <value>True</value>
  </data>
  <data name="GroupBox2.Locked" type="System.Boolean, mscorlib, Version=1.0.5000.0, Culture=neutral, PublicKeyToken=b77a5c561934e089">
    <value>False</value>
  </data>
  <data name="GroupBox2.DrawGrid" type="System.Boolean, mscorlib, Version=1.0.5000.0, Culture=neutral, PublicKeyToken=b77a5c561934e089">
    <value>True</value>
  </data>
  <data name="GroupBox2.Modifiers" type="System.CodeDom.MemberAttributes, System, Version=1.0.5000.0, Culture=neutral, PublicKeyToken=b77a5c561934e089">
    <value>Assembly</value>
  </data>
  <data name="chkZCut.Locked" type="System.Boolean, mscorlib, Version=1.0.5000.0, Culture=neutral, PublicKeyToken=b77a5c561934e089">
    <value>False</value>
  </data>
  <data name="chkZCut.DefaultModifiers" type="System.CodeDom.MemberAttributes, System, Version=1.0.5000.0, Culture=neutral, PublicKeyToken=b77a5c561934e089">
    <value>Assembly</value>
  </data>
  <data name="chkZCut.Modifiers" type="System.CodeDom.MemberAttributes, System, Version=1.0.5000.0, Culture=neutral, PublicKeyToken=b77a5c561934e089">
    <value>Assembly</value>
  </data>
  <data name="Label7.Locked" type="System.Boolean, mscorlib, Version=1.0.5000.0, Culture=neutral, PublicKeyToken=b77a5c561934e089">
    <value>False</value>
  </data>
  <data name="Label7.DefaultModifiers" type="System.CodeDom.MemberAttributes, System, Version=1.0.5000.0, Culture=neutral, PublicKeyToken=b77a5c561934e089">
    <value>Assembly</value>
  </data>
  <data name="Label7.Modifiers" type="System.CodeDom.MemberAttributes, System, Version=1.0.5000.0, Culture=neutral, PublicKeyToken=b77a5c561934e089">
    <value>Assembly</value>
  </data>
  <data name="zCut.DefaultModifiers" type="System.CodeDom.MemberAttributes, System, Version=1.0.5000.0, Culture=neutral, PublicKeyToken=b77a5c561934e089">
    <value>Assembly</value>
  </data>
  <data name="zCut.Locked" type="System.Boolean, mscorlib, Version=1.0.5000.0, Culture=neutral, PublicKeyToken=b77a5c561934e089">
    <value>False</value>
  </data>
  <data name="zCut.Modifiers" type="System.CodeDom.MemberAttributes, System, Version=1.0.5000.0, Culture=neutral, PublicKeyToken=b77a5c561934e089">
    <value>Assembly</value>
  </data>
  <data name="cmdCreateFinal.Locked" type="System.Boolean, mscorlib, Version=1.0.5000.0, Culture=neutral, PublicKeyToken=b77a5c561934e089">
    <value>False</value>
  </data>
  <data name="cmdCreateFinal.DefaultModifiers" type="System.CodeDom.MemberAttributes, System, Version=1.0.5000.0, Culture=neutral, PublicKeyToken=b77a5c561934e089">
    <value>Assembly</value>
  </data>
  <data name="cmdCreateFinal.Modifiers" type="System.CodeDom.MemberAttributes, System, Version=1.0.5000.0, Culture=neutral, PublicKeyToken=b77a5c561934e089">
    <value>Assembly</value>
  </data>
  <data name="ToolTip1.DefaultModifiers" type="System.CodeDom.MemberAttributes, System, Version=1.0.5000.0, Culture=neutral, PublicKeyToken=b77a5c561934e089">
    <value>Assembly</value>
  </data>
  <data name="ToolTip1.Location" type="System.Drawing.Point, System.Drawing, Version=1.0.5000.0, Culture=neutral, PublicKeyToken=b03f5f7f11d50a3a">
    <value>213, 17</value>
  </data>
  <data name="ToolTip1.Modifiers" type="System.CodeDom.MemberAttributes, System, Version=1.0.5000.0, Culture=neutral, PublicKeyToken=b77a5c561934e089">
    <value>Assembly</value>
  </data>
  <data name="$this.Locked" type="System.Boolean, mscorlib, Version=1.0.5000.0, Culture=neutral, PublicKeyToken=b77a5c561934e089">
    <value>False</value>
  </data>
  <data name="$this.Language" type="System.Globalization.CultureInfo, mscorlib, Version=1.0.5000.0, Culture=neutral, PublicKeyToken=b77a5c561934e089">
    <value>(Default)</value>
  </data>
  <data name="$this.TrayLargeIcon" type="System.Boolean, mscorlib, Version=1.0.5000.0, Culture=neutral, PublicKeyToken=b77a5c561934e089">
    <value>False</value>
  </data>
  <data name="$this.Name">
    <value>fMain</value>
  </data>
  <data name="$this.Localizable" type="System.Boolean, mscorlib, Version=1.0.5000.0, Culture=neutral, PublicKeyToken=b77a5c561934e089">
    <value>False</value>
  </data>
  <data name="$this.GridSize" type="System.Drawing.Size, System.Drawing, Version=1.0.5000.0, Culture=neutral, PublicKeyToken=b03f5f7f11d50a3a">
    <value>2, 2</value>
  </data>
  <data name="$this.DrawGrid" type="System.Boolean, mscorlib, Version=1.0.5000.0, Culture=neutral, PublicKeyToken=b77a5c561934e089">
    <value>True</value>
  </data>
  <data name="$this.TrayHeight" type="System.Int32, mscorlib, Version=1.0.5000.0, Culture=neutral, PublicKeyToken=b77a5c561934e089">
    <value>47</value>
  </data>
  <data name="$this.SnapToGrid" type="System.Boolean, mscorlib, Version=1.0.5000.0, Culture=neutral, PublicKeyToken=b77a5c561934e089">
    <value>True</value>
  </data>
  <data name="$this.DefaultModifiers" type="System.CodeDom.MemberAttributes, System, Version=1.0.5000.0, Culture=neutral, PublicKeyToken=b77a5c561934e089">
    <value>Assembly</value>
  </data>
  <data name="$this.Icon" type="System.Drawing.Icon, System.Drawing, Version=1.0.5000.0, Culture=neutral, PublicKeyToken=b03f5f7f11d50a3a" mimetype="application/x-microsoft.net.object.bytearray.base64">
    <value>
        AAABAAYAEBAQAAAAAAAoAQAAZgAAACAgEAAAAAAA6AIAAI4BAAAgIAAAAAAAAKgIAAB2BAAAQEAAAAAA
        AAAoFgAAHg0AADAwAAAAAAAAqA4AAEYjAAAQEAAAAAAAAGgFAADuMQAAKAAAABAAAAAgAAAAAQAEAAAA
        AADAAAAAAAAAAAAAAAAAAAAAAAAAAAAAAAAAAIAAAIAAAACAgACAAAAAgACAAICAAACAgIAAwMDAAAAA
        /wAA/wAAAP//AP8AAAD/AP8A//8AAP///wAAAAAAAAAAAAB//4/4/48AAH//j/j/jwAAeIiIiIiIAAB/
        d4d4d48AAH93h3h3jwAAeIiIiIiIAAB/d4d4d48AAH93h3h3jwAAeIiIiIiIAAB/d4d4d48AAH93h3h3
        jwAAeIiIiIAAAAB//4/49/cAAH//j/j3cAAAd3d3d3cAAMABAADAAQAAwAEAAMABAADAAQAAwAEAAMAB
        AADAAQAAwAEAAMABAADAAQAAwAEAAMABAADAAwAAwAcAAMAPAAAoAAAAIAAAAEAAAAABAAQAAAAAAAAC
        AAAAAAAAAAAAABAAAAAQAAAAAAAAAAAAgAAAgAAAAICAAIAAAACAAIAAgIAAAICAgADAwMAAAAD/AAD/
        AAAA//8A/wAAAP8A/wD//wAA////AAAAAAAAAAAAAAAAAAAAAAAAAAAAAAAAAAAAAAAAAAAAAAAAAAAA
        AAAAAAAAAAAAAAAAAAAAAAAAAAAAAAAAAAAAAAAAAAAAAAAAAAAAAAAAAAAAAAAAAAAAAAAAAAAAAAAA
        AAAAAAAAAAAAAAAAAAAAAAAAAAAAAAAAAAAAAAAAAAAAAAAAAAAAAAAAAAAAAAAAAAAAAAAAAAAAAAAA
        AAAAAAAAAAAAAAAAAAAAAAAAAAAAAAAAAAAAAAAAAAAAAAAAAAqgAAAAAAAAAAAAAAAAAACqqgAAAAAA
        AAAAAAAAAAAAqqoAAAAAAAAAAAAAAAAAAAqgAAAAAAAAAAAAAAAAAAAAAAAAAAAAAAAAAAAAAAAAC7AA
        mQAAAAAAAAAAAAAAALu7CZmQAAAAAAAAAAAAAAC7uwmZkAAAAAAAAAAAAAAAC7AAmQAAAAAAAAAAAAAA
        AAAAAAAAAAAAAAAAAAAAAAAJkAC7AAqgAAAAAAAAAAAAmZkLu7CqqgAAAAAAAAAAAJmZC7uwqqoAAAAA
        AAAAAAAJkAC7AAqgAAAAAAAAAAAAAAAAAAAAAAAAAAAAAAAAAAAAAAAAAAAAAAAAAAAAAAAAAAAAAAAA
        AAAAAAAAAAAAAAAAAAAAAAAAAAAAAAAAAAAAAAAAAAAAAAAAAAAAAAAAAAAAAAAAAAAAAAAA////////
        ///////////////////////////////////////////////////+f////D////gf///4H////D////5z
        ///8If//+AD///gA///8If///nOf//whD//4AAf/+AAH//whD//+c5//////////////////////////
        //8oAAAAIAAAAEAAAAABAAgAAAAAAAAEAAAAAAAAAAAAAAABAAAAAQAAAAAAAAAAgAAAgAAAAICAAIAA
        AACAAIAAgIAAAMDAwADA3MAA8MqmAAQEBAAICAgADAwMABEREQAWFhYAHBwcACIiIgApKSkAVVVVAE1N
        TQBCQkIAOTk5AIB8/wBQUP8AkwDWAP/szADG1u8A1ufnAJCprQAAADMAAABmAAAAmQAAAMwAADMAAAAz
        MwAAM2YAADOZAAAzzAAAM/8AAGYAAABmMwAAZmYAAGaZAABmzAAAZv8AAJkAAACZMwAAmWYAAJmZAACZ
        zAAAmf8AAMwAAADMMwAAzGYAAMyZAADMzAAAzP8AAP9mAAD/mQAA/8wAMwAAADMAMwAzAGYAMwCZADMA
        zAAzAP8AMzMAADMzMwAzM2YAMzOZADMzzAAzM/8AM2YAADNmMwAzZmYAM2aZADNmzAAzZv8AM5kAADOZ
        MwAzmWYAM5mZADOZzAAzmf8AM8wAADPMMwAzzGYAM8yZADPMzAAzzP8AM/8zADP/ZgAz/5kAM//MADP/
        /wBmAAAAZgAzAGYAZgBmAJkAZgDMAGYA/wBmMwAAZjMzAGYzZgBmM5kAZjPMAGYz/wBmZgAAZmYzAGZm
        ZgBmZpkAZmbMAGaZAABmmTMAZplmAGaZmQBmmcwAZpn/AGbMAABmzDMAZsyZAGbMzABmzP8AZv8AAGb/
        MwBm/5kAZv/MAMwA/wD/AMwAmZkAAJkzmQCZAJkAmQDMAJkAAACZMzMAmQBmAJkzzACZAP8AmWYAAJlm
        MwCZM2YAmWaZAJlmzACZM/8AmZkzAJmZZgCZmZkAmZnMAJmZ/wCZzAAAmcwzAGbMZgCZzJkAmczMAJnM
        /wCZ/wAAmf8zAJnMZgCZ/5kAmf/MAJn//wDMAAAAmQAzAMwAZgDMAJkAzADMAJkzAADMMzMAzDNmAMwz
        mQDMM8wAzDP/AMxmAADMZjMAmWZmAMxmmQDMZswAmWb/AMyZAADMmTMAzJlmAMyZmQDMmcwAzJn/AMzM
        AADMzDMAzMxmAMzMmQDMzMwAzMz/AMz/AADM/zMAmf9mAMz/mQDM/8wAzP//AMwAMwD/AGYA/wCZAMwz
        AAD/MzMA/zNmAP8zmQD/M8wA/zP/AP9mAAD/ZjMAzGZmAP9mmQD/ZswAzGb/AP+ZAAD/mTMA/5lmAP+Z
        mQD/mcwA/5n/AP/MAAD/zDMA/8xmAP/MmQD/zMwA/8z/AP//MwDM/2YA//+ZAP//zABmZv8AZv9mAGb/
        /wD/ZmYA/2b/AP//ZgAhAKUAX19fAHd3dwCGhoYAlpaWAMvLywCysrIA19fXAN3d3QDj4+MA6urqAPHx
        8QD4+PgA8Pv/AKSgoACAgIAAAAD/AAD/AAAA//8A/wAAAP8A/wD//wAA////AAQEBAQEBAQEBAQEBAQE
        BAQEBAQEBAQEBAQEBAQEBAQEBAQEBAQEBAQEBAQEBAQEBAQEBAQEBAQEBAQEBAQEBAQEBAQEBAQEBAQE
        BAQEBAQEBAQEBAQEBAQEBAQEBAQEBAQEBAQHBwcHBwcHBwcHBwcHBwcHBwcHBwcHBwcHBAQEBAQEoKCg
        oKCgoKCgoKCgoKCgoKCgoKCgoKCgoAcEBAQEBASgoKCgoKCgoKCgoKCgoKCgoKCgoKCgoKCgBwQEBAQE
        BKCgoKCgBQWgBQWgBQWgBQWgBQWgBQWgoKAHBAQEBAQEoKCgoKAFBaAFBaAFBaAFBaAFBaAFBaCgoAcE
        BAQEBASgoKCgoKCgoAUFoAUFoAUFoAUFoAUFoKCgBwQEBAQEBKCgoKCgoKCgoKCgBQWgBQWgBQWgBQWg
        oKAHBAQEBAQEoKCgoKCgoKCgoKAFBaAFBaAFBaAFBaCgoAcEBAQEBASgoKCgoAoKoKCgoAUFoAUFoAUF
        oAUFoKCgBwQEBAQEBKCgoKAK+voKoKCgBQWgBQWgBQWgBQWgoKAHBAQEBAQEoKCgCvr6+voKoKCgoKAF
        BaAFBaAFBaCgoAcEBAQEBASgoKAK+vr6+gqgoKCgoAUFoAUFoAUFoKCgBwQEBAQEBKCgoKAK+voKoKCg
        oKCgBQWgBQWgBQWgoKAHBAQEBAQEoKCgoKAKCqCgoAoKoKCgoKAFBaAFBaCgoAcEBAQEBASgoKCgCvv7
        CqAK+fkKoKCgoAUFoAUFoKCgBwQEBAQEBKCgoAr7+/v7Cvn5+fkKoKCgBQWgBQWgoKAHBAQEBAQEoKCg
        Cvv7+/sK+fn5+QqgoKAFBaAFBaCgoAcEBAQEBASgoKCgCvv7CqAK+fkKoKCgoKCgoAUFoKCgBwQEBAQE
        BKCgoKCgCgqgoKAKCqCgoAoKoKCgBQWgoKAHBAQEBAQEoKCgoAr5+QqgCvv7CqAK+voKoKAFBaCgoAcE
        BAQEBASgoKAK+fn5+Qr7+/v7Cvr6+voKoAUFoKCgBwQEBAQEBKCgoAr5+fn5Cvv7+/sK+vr6+gqgBQWg
        oKAHBAQEBAQEoKCgoAr5+QqgCvv7CqAK+voKoKCgoKCgoAcEBAQEBASgoKCgoAoKoKCgCgqgoKAKCqCg
        oKCgoKCgBwQEBAQEBKCgoKCgoKCgoKCgoKCgoKCgoKCgoKCgoKAHBAQEBAQEoKCgoKCgoKCgoKCgoKCg
        oKCgoKCgoKCgoAQEBAQEBAQEBAQEBAQEBAQEBAQEBAQEBAQEBAQEBAQEBAQEBAQEBAQEBAQEBAQEBAQE
        BAQEBAQEBAQEBAQEBAQEBAQECgQEBAQEBAQEBAQEBAQEBAQEBAQEBAQEBAQEBAQEBAQAAAAAAAAAAAAA
        AAAAAAAAAAAAAAAAAAAAAAAAAAAAAAAAAAAAAAAAAAAAAAAAAAAAAAAAAAAAAAAAAAAAAAAAAAAAAAAA
        AAAAAAAAAAAAAAAAAAAAAAAAAAAAAAAAAAAAAAAAAAAAAAAAAAAAAAAAAAAAAAAAAAAAAAAAAAAAACgA
        AABAAAAAgAAAAAEACAAAAAAAABAAAAAAAAAAAAAAAAEAAAABAAAAAAAAAACAAACAAAAAgIAAgAAAAIAA
        gACAgAAAwMDAAMDcwADwyqYABAQEAAgICAAMDAwAERERABYWFgAcHBwAIiIiACkpKQBVVVUATU1NAEJC
        QgA5OTkAgHz/AFBQ/wCTANYA/+zMAMbW7wDW5+cAkKmtAAAAMwAAAGYAAACZAAAAzAAAMwAAADMzAAAz
        ZgAAM5kAADPMAAAz/wAAZgAAAGYzAABmZgAAZpkAAGbMAABm/wAAmQAAAJkzAACZZgAAmZkAAJnMAACZ
        /wAAzAAAAMwzAADMZgAAzJkAAMzMAADM/wAA/2YAAP+ZAAD/zAAzAAAAMwAzADMAZgAzAJkAMwDMADMA
        /wAzMwAAMzMzADMzZgAzM5kAMzPMADMz/wAzZgAAM2YzADNmZgAzZpkAM2bMADNm/wAzmQAAM5kzADOZ
        ZgAzmZkAM5nMADOZ/wAzzAAAM8wzADPMZgAzzJkAM8zMADPM/wAz/zMAM/9mADP/mQAz/8wAM///AGYA
        AABmADMAZgBmAGYAmQBmAMwAZgD/AGYzAABmMzMAZjNmAGYzmQBmM8wAZjP/AGZmAABmZjMAZmZmAGZm
        mQBmZswAZpkAAGaZMwBmmWYAZpmZAGaZzABmmf8AZswAAGbMMwBmzJkAZszMAGbM/wBm/wAAZv8zAGb/
        mQBm/8wAzAD/AP8AzACZmQAAmTOZAJkAmQCZAMwAmQAAAJkzMwCZAGYAmTPMAJkA/wCZZgAAmWYzAJkz
        ZgCZZpkAmWbMAJkz/wCZmTMAmZlmAJmZmQCZmcwAmZn/AJnMAACZzDMAZsxmAJnMmQCZzMwAmcz/AJn/
        AACZ/zMAmcxmAJn/mQCZ/8wAmf//AMwAAACZADMAzABmAMwAmQDMAMwAmTMAAMwzMwDMM2YAzDOZAMwz
        zADMM/8AzGYAAMxmMwCZZmYAzGaZAMxmzACZZv8AzJkAAMyZMwDMmWYAzJmZAMyZzADMmf8AzMwAAMzM
        MwDMzGYAzMyZAMzMzADMzP8AzP8AAMz/MwCZ/2YAzP+ZAMz/zADM//8AzAAzAP8AZgD/AJkAzDMAAP8z
        MwD/M2YA/zOZAP8zzAD/M/8A/2YAAP9mMwDMZmYA/2aZAP9mzADMZv8A/5kAAP+ZMwD/mWYA/5mZAP+Z
        zAD/mf8A/8wAAP/MMwD/zGYA/8yZAP/MzAD/zP8A//8zAMz/ZgD//5kA///MAGZm/wBm/2YAZv//AP9m
        ZgD/Zv8A//9mACEApQBfX18Ad3d3AIaGhgCWlpYAy8vLALKysgDX19cA3d3dAOPj4wDq6uoA8fHxAPj4
        +ADw+/8ApKCgAICAgAAAAP8AAP8AAAD//wD/AAAA/wD/AP//AAD///8ABAQEBAQEBAQEBAQEBAQEBAQE
        BAQEBAQEBAQEBAQEBAQEBAQEBAQEBAQEBAQEBAQEBAQEBAQEBAQEBAQEBAQEBAQEBAQEBAQEBAQEBAQE
        BAQEBAQEBAQEBAQEBAQEBAQEBAQEBAQEBAQEBAQEBAQEBAQEBAQEBAQEBAQEBAQEBAQEBAQEBAQEBAQE
        BAQEBAQEBAQEBAQEBAQEBAQEBAQEBAQEBAQEBAQEBAQEBAQEBAQEBAQEBAQEBAQEBAQEBAQEBAQEBAQE
        BAQEBAQEBAQEBAQEBAQEBAQEBAQEBAQEBAQEBAQEBAQEBAQEBAQEBAQEBAQEBAQEBAQEBAQEBAQEBAQE
        BAQEBAQEBAQEBAQEBAQEBAQEBAQEBAQEBAQEBAQEBAQEBAQEBAQEBAQEBAQEBAQEBAQEBAQEBAQEBAQE
        BAQEBAQEBAQEBAQEBAQEBAQEBAQEBAQEBAQEBAQEBAQEBAQEBAQEBAQEBAQEBAQEBAQEBAQEBAQEBAQE
        BAQEBAQEBAQEBAQEBAQEBAQEBAQEBAQEBAQEBAQEBAQEBAQEBAQEBAQEBAQEBAQEBAQEBAQEBAQEBAQE
        BAQEBAQEBAQEBAQEBAQEBAQEBwcHBwcHBwcHBwcHBwcHBwcHBwcHBwcHBwcHBwcHBwcHBwcHBwcHBwcH
        BwcHBwcHBwQEBAQEBAQEBAQEBAQEoKCgoKCgoKCgoKCgoKCgoKCgoKCgoKCgoKCgoKCgoKCgoKCgoKCg
        oKCgoKCgoKCgoAcEBAQEBAQEBAQEBAQEBKCgoKCgoKCgoKCgoKCgoKCgoKCgoKCgoKCgoKCgoKCgoKCg
        oKCgoKCgoKCgoKCgoKAHBAQEBAQEBAQEBAQEBASgoKCgoKCgoKCgoKCgoKCgoKCgoKCgoKCgoKCgoKCg
        oKCgoKCgoKCgoKCgoKCgoKCgBwQEBAQEBAQEBAQEBAQEoKCgoKAFBQUFBaCgBQUFBQWgoAUFBQUFoKAF
        BQUFBaCgBQUFBQWgoAUFBQUFoKCgoAcEBAQEBAQEBAQEBAQEBKCgoKCgBQUFBQWgoAUFBQUFoKAFBQUF
        BaCgBQUFBQWgoAUFBQUFoKAFBQUFBaCgoKAHBAQEBAQEBAQEBAQEBASgoKCgoAUFBQUFoKAFBQUFBaCg
        BQUFBQWgoAUFBQUFoKAFBQUFBaCgBQUFBQWgoKCgBwQEBAQEBAQEBAQEBAQEoKCgoKAFBQUFBaCgBQUF
        BQWgoAUFBQUFoKAFBQUFBaCgBQUFBQWgoAUFBQUFoKCgoAcEBAQEBAQEBAQEBAQEBKCgoKCgBQUFBQWg
        oAUFBQUFoKAFBQUFBaCgBQUFBQWgoAUFBQUFoKAFBQUFBaCgoKAHBAQEBAQEBAQEBAQEBASgoKCgoKCg
        oKCgoKAFBQUFBaCgBQUFBQWgoAUFBQUFoKAFBQUFBaCgBQUFBQWgoKCgBwQEBAQEBAQEBAQEBAQEoKCg
        oKCgoKCgoKCgBQUFBQWgoAUFBQUFoKAFBQUFBaCgBQUFBQWgoAUFBQUFoKCgoAcEBAQEBAQEBAQEBAQE
        BKCgoKCgoKCgoKCgoAUFBQUFoKAFBQUFBaCgBQUFBQWgoAUFBQUFoKAFBQUFBaCgoKAHBAQEBAQEBAQE
        BAQEBASgoKCgoKCgoKCgoKCgoKCgoKCgBQUFBQWgoAUFBQUFoKAFBQUFBaCgBQUFBQWgoKCgBwQEBAQE
        BAQEBAQEBAQEoKCgoKCgoKCgoKCgoKCgoKCgoAUFBQUFoKAFBQUFBaCgBQUFBQWgoAUFBQUFoKCgoAcE
        BAQEBAQEBAQEBAQEBKCgoKCgoKCgoKCgoKCgoKCgoKAFBQUFBaCgBQUFBQWgoAUFBQUFoKAFBQUFBaCg
        oKAHBAQEBAQEBAQEBAQEBASgoKCgoKCgCgqgoKCgoKCgoKCgBQUFBQWgoAUFBQUFoKAFBQUFBaCgBQUF
        BQWgoKCgBwQEBAQEBAQEBAQEBAQEoKCgoKCgCvn5CqCgoKCgoKCgoAUFBQUFoKAFBQUFBaCgBQUFBQWg
        oAUFBQUFoKCgoAcEBAQEBAQEBAQEBAQEBKCgoKCgCvn5+fkKoKCgoKCgoKAFBQUFBaCgBQUFBQWgoAUF
        BQUFoKAFBQUFBaCgoKAHBAQEBAQEBAQEBAQEBASgoKCgoAr5+fn5CqCgoKCgoKCgoKCgoKCgoAUFBQUF
        oKAFBQUFBaCgBQUFBQWgoKCgBwQEBAQEBAQEBAQEBAQEoKCgoKCgCvn5CqCgoKCgoKCgoKCgoKCgoKAF
        BQUFBaCgBQUFBQWgoAUFBQUFoKCgoAcEBAQEBAQEBAQEBAQEBKCgoKCgoKAKCqCgoAoKoKCgoKCgoKCg
        oKCgBQUFBQWgoAUFBQUFoKAFBQUFBaCgoKAHBAQEBAQEBAQEBAQEBASgoKCgoKAK+voKoAr6+gqgoKCg
        oKCgoKCgoAUFBQUFoKAFBQUFBaCgBQUFBQWgoKCgBwQEBAQEBAQEBAQEBAQEoKCgoKAK+vr6+gr6+vr6
        CqCgoKCgoKCgoKAFBQUFBaCgBQUFBQWgoAUFBQUFoKCgoAcEBAQEBAQEBAQEBAQEBKCgoKCgCvr6+voK
        +vr6+gqgoKCgoKCgoKCgBQUFBQWgoAUFBQUFoKAFBQUFBaCgoKAHBAQEBAQEBAQEBAQEBASgoKCgoKAK
        +voKoAr6+gqgoKCgoKCgoKCgoAUFBQUFoKAFBQUFBaCgBQUFBQWgoKCgBwQEBAQEBAQEBAQEBAQEoKCg
        oKCgoAoKoKCgCgqgoKAKCqCgoKCgoKAFBQUFBaCgBQUFBQWgoAUFBQUFoKCgoAcEBAQEBAQEBAQEBAQE
        BKCgoKCgoAr7+wqgCvv7CqAK+fkKoKCgoKCgoKCgoKCgoAUFBQUFoKAFBQUFBaCgoKAHBAQEBAQEBAQE
        BAQEBASgoKCgoAr7+/v7Cvv7+/sK+fn5+QqgoKCgoKCgoKCgoKAFBQUFBaCgBQUFBQWgoKCgBwQEBAQE
        BAQEBAQEBAQEoKCgoKAK+/v7+wr7+/v7Cvn5+fkKoKCgoKCgoKCgoKCgBQUFBQWgoAUFBQUFoKCgoAcE
        BAQEBAQEBAQEBAQEBKCgoKCgoAr7+wqgCvv7CqAK+fkKoKCgoKCgoKCgoKCgoAUFBQUFoKAFBQUFBaCg
        oKAHBAQEBAQEBAQEBAQEBASgoKCgoKCgCgqgoKAKCqCgoAoKoKCgCgqgoKCgoKCgoKAFBQUFBaCgBQUF
        BQWgoKCgBwQEBAQEBAQEBAQEBAQEoKCgoKCgCvn5CqAK+fkKoAr6+gqgCvv7CqCgoKCgoKCgBQUFBQWg
        oAUFBQUFoKCgoAcEBAQEBAQEBAQEBAQEBKCgoKCgCvn5+fkK+fn5+Qr6+vr6Cvv7+/sKoKCgoKCgoAUF
        BQUFoKAFBQUFBaCgoKAHBAQEBAQEBAQEBAQEBASgoKCgoAr5+fn5Cvn5+fkK+vr6+gr7+/v7CqCgoKCg
        oKAFBQUFBaCgBQUFBQWgoKCgBwQEBAQEBAQEBAQEBAQEoKCgoKCgCvn5CqAK+fkKoAr6+gqgCvv7CqCg
        oKCgoKCgoKCgoKCgoAUFBQUFoKCgoAcEBAQEBAQEBAQEBAQEBKCgoKCgoKAKCqCgoAoKoKCgCgqgoKAK
        CqCgoAoKoKCgoKCgoKCgoKAFBQUFBaCgoKAHBAQEBAQEBAQEBAQEBASgoKCgoKAK+voKoAr6+gqgCvv7
        CqAK+voKoAr5+QqgoKCgoKCgoKCgBQUFBQWgoKCgBwQEBAQEBAQEBAQEBAQEoKCgoKAK+vr6+gr6+vr6
        Cvv7+/sK+vr6+gr5+fn5CqCgoKCgoKCgoAUFBQUFoKCgoAcEBAQEBAQEBAQEBAQEBKCgoKCgCvr6+voK
        +vr6+gr7+/v7Cvr6+voK+fn5+QqgoKCgoKCgoKAFBQUFBaCgoKAHBAQEBAQEBAQEBAQEBASgoKCgoKAK
        +voKoAr6+gqgCvv7CqAK+voKoAr5+QqgoKCgoKCgoKCgBQUFBQWgoKCgBwQEBAQEBAQEBAQEBAQEoKCg
        oKCgoAoKoKCgCgqgoKAKCqCgoAoKoKCgCgqgoKAKCqCgoKCgoAUFBQUFoKCgoAcEBAQEBAQEBAQEBAQE
        BKCgoKCgoAr7+wqgCvn5CqAK+/sKoAr6+gqgCvn5CqAK+voKoKCgoKAFBQUFBaCgoKAHBAQEBAQEBAQE
        BAQEBASgoKCgoAr7+/v7Cvn5+fkK+/v7+wr6+vr6Cvn5+fkK+vr6+gqgoKCgBQUFBQWgoKCgBwQEBAQE
        BAQEBAQEBAQEoKCgoKAK+/v7+wr5+fn5Cvv7+/sK+vr6+gr5+fn5Cvr6+voKoKCgoAUFBQUFoKCgoAcE
        BAQEBAQEBAQEBAQEBKCgoKCgoAr7+wqgCvn5CqAK+/sKoAr6+gqgCvn5CqAK+voKoKCgoKAFBQUFBaCg
        oKAHBAQEBAQEBAQEBAQEBASgoKCgoKCgCgqgoKAKCqCgoAoKoKCgCgqgoKAKCqCgoAoKoKCgoKCgBQUF
        BQWgoKCgBwQEBAQEBAQEBAQEBAQEoKCgoKCgoKCgoKCgoKCgoKCgoKCgoKCgoKCgoKCgoKCgoKCgoKCg
        oKCgoKCgoKCgoAcEBAQEBAQEBAQEBAQEBKCgoKCgoKCgoKCgoKCgoKCgoKCgoKCgoKCgoKCgoKCgoKCg
        oKCgoKCgoKCgoKCgoKAHBAQEBAQEBAQEBAQEBASgoKCgoKCgoKCgoKCgoKCgoKCgoKCgoKCgoKCgoKCg
        oKCgoKCgoKCgoKCgoKCgoKCgBwQEBAQEBAQEBAQEBAQEoKCgoKCgoKCgoKCgoKCgoKCgoKCgoKCgoKCg
        oKCgoKCgoKCgoKCgoKCgoKCgoKCgoAQEBAQEBAQEBAQEBAQEBAQEBAQEBAQEBAQEBAQEBAQEBAQEBAQE
        BAQEBAQEBAQEBAQEBAQEBAQEBAQEBAQEBAQEBAQEBAQEBAQEBAQEBAQEBAQEBAQEBAQEBAQEBAQEBAQE
        BAQEBAQEBAQEBAQEBAQEBAQEBAQEBAQEBAQEBAQEBAQEBAQEBAQEBAQEBAQEBAQEBAQEBAQEBAQEBAQE
        BAQEBAQEBAQEBAQEBAQEBAQEBAQEBAQEBAQEBAQEBAQEBAQEBAQEBAQEBAQEBAQEBAQEBAQEBAQEBAQE
        BAQEBAQEBAQEBAQEBAQEBAQEBAQEBAQEBAQEBAQEBAQEBAQEBAQEBAQEBAQEBAQEBAQEBAQEBAQEBAQE
        BAQEBAQEBAQEBAQEBAQEBAQEBAQEBAQEBAQEBAQEBAQEBAQEBAQEBAQEBAQEBAQEBAQEBAQEBAQEBAQE
        BAQEBAQEBAQEBAQEBAQEBAQEBAQEBAQEBAQEBAQEBAQEBAQEBAQEBAQEBAQEBAQEBAQEBAQECgQEBAQE
        BAQEBAQEBAQEBAQEBAQEBAQEBAQEBAQEBAQEBAQEBAQEBAQEBAQEBAQEBAQEBAQEBAQEBAQEBAQEBAAA
        AAAAAAAAAAAAAAAAAAAAAAAAAAAAAAAAAAAAAAAAAAAAAAAAAAAAAAAAAAAAAAAAAAAAAAAAAAAAAAAA
        AAAAAAAAAAAAAAAAAAAAAAAAAAAAAAAAAAAAAAAAAAAAAAAAAAAAAAAAAAAAAAAAAAAAAAAAAAAAAAAA
        AAAAAAAAAAAAAAAAAAAAAAAAAAAAAAAAAAAAAAAAAAAAAAAAAAAAAAAAAAAAAAAAAAAAAAAAAAAAAAAA
        AAAAAAAAAAAAAAAAAAAAAAAAAAAAAAAAAAAAAAAAAAAAAAAAAAAAAAAAAAAAAAAAAAAAAAAAAAAAAAAA
        AAAAAAAAAAAAAAAAAAAAAAAAAAAAAAAAAAAAAAAAAAAAAAAAAAAAAAAAAAAAAAAAAAAAAAAAAAAAAAAA
        AAAAAAAAAAAAAAAAAAAAAAAAAAAAAAAAAAAAAAAAAAAAAAAAAAAAAAAAAAAAAAAAAAAAAAAAAAAAAAAA
        AAAAAAAAAAAAAAAAAAAAAAAAAAAAAAAAAAAAAAAAAAAAAAAAAAAAAAAAAAAAAAAAAAAAAAAAAAAAAAAA
        AAAAAAAAAAAAAAAAAAAAAAAAAAAAAAAAAAAAAAAAAAAAAAAAAAAAAAAAAAAAAAAAAAAAAAAAAAAAAAAA
        AAAAAAAAAAAAAAAAAAAAAAAAAAAAAAAAAAAAAAAAKAAAADAAAABgAAAAAQAIAAAAAAAACQAAAAAAAAAA
        AAAAAQAAAAEAAAAAAAAAAIAAAIAAAACAgACAAAAAgACAAICAAADAwMAAwNzAAPDKpgAEBAQACAgIAAwM
        DAAREREAFhYWABwcHAAiIiIAKSkpAFVVVQBNTU0AQkJCADk5OQCAfP8AUFD/AJMA1gD/7MwAxtbvANbn
        5wCQqa0AAAAzAAAAZgAAAJkAAADMAAAzAAAAMzMAADNmAAAzmQAAM8wAADP/AABmAAAAZjMAAGZmAABm
        mQAAZswAAGb/AACZAAAAmTMAAJlmAACZmQAAmcwAAJn/AADMAAAAzDMAAMxmAADMmQAAzMwAAMz/AAD/
        ZgAA/5kAAP/MADMAAAAzADMAMwBmADMAmQAzAMwAMwD/ADMzAAAzMzMAMzNmADMzmQAzM8wAMzP/ADNm
        AAAzZjMAM2ZmADNmmQAzZswAM2b/ADOZAAAzmTMAM5lmADOZmQAzmcwAM5n/ADPMAAAzzDMAM8xmADPM
        mQAzzMwAM8z/ADP/MwAz/2YAM/+ZADP/zAAz//8AZgAAAGYAMwBmAGYAZgCZAGYAzABmAP8AZjMAAGYz
        MwBmM2YAZjOZAGYzzABmM/8AZmYAAGZmMwBmZmYAZmaZAGZmzABmmQAAZpkzAGaZZgBmmZkAZpnMAGaZ
        /wBmzAAAZswzAGbMmQBmzMwAZsz/AGb/AABm/zMAZv+ZAGb/zADMAP8A/wDMAJmZAACZM5kAmQCZAJkA
        zACZAAAAmTMzAJkAZgCZM8wAmQD/AJlmAACZZjMAmTNmAJlmmQCZZswAmTP/AJmZMwCZmWYAmZmZAJmZ
        zACZmf8AmcwAAJnMMwBmzGYAmcyZAJnMzACZzP8Amf8AAJn/MwCZzGYAmf+ZAJn/zACZ//8AzAAAAJkA
        MwDMAGYAzACZAMwAzACZMwAAzDMzAMwzZgDMM5kAzDPMAMwz/wDMZgAAzGYzAJlmZgDMZpkAzGbMAJlm
        /wDMmQAAzJkzAMyZZgDMmZkAzJnMAMyZ/wDMzAAAzMwzAMzMZgDMzJkAzMzMAMzM/wDM/wAAzP8zAJn/
        ZgDM/5kAzP/MAMz//wDMADMA/wBmAP8AmQDMMwAA/zMzAP8zZgD/M5kA/zPMAP8z/wD/ZgAA/2YzAMxm
        ZgD/ZpkA/2bMAMxm/wD/mQAA/5kzAP+ZZgD/mZkA/5nMAP+Z/wD/zAAA/8wzAP/MZgD/zJkA/8zMAP/M
        /wD//zMAzP9mAP//mQD//8wAZmb/AGb/ZgBm//8A/2ZmAP9m/wD//2YAIQClAF9fXwB3d3cAhoaGAJaW
        lgDLy8sAsrKyANfX1wDd3d0A4+PjAOrq6gDx8fEA+Pj4APD7/wCkoKAAgICAAAAA/wAA/wAAAP//AP8A
        AAD/AP8A//8AAP///wAEBAQEBAQEBAQEBAQEBAQEBAQEBAQEBAQEBAQEBAQEBAQEBAQEBAQEBAQEBAQE
        BAQEBAQEBAQEBAQEBAQEBAQEBAQEBAQEBAQEBAQEBAQEBAQEBAQEBAQEBAQEBAQEBAQEBAQEBAQEBAQE
        BAQEBAQEBAQEBAQEBAQEBAQEBAQEBAQEBAQEBAQEBAQEBAQEBAQEBAQEBAQEBAQEBAQEBAQEBAQEBAQE
        BAQEBAQEBAQEBAQEBAQEBAQEBAQEBAQEBAQEBAQEBAQEBAQEBAQEBAQEBAQEBAQEBAQEBAQEBAQEBAQE
        BAQEBAQEBAQEBAQEBAQEBAQEBAQHBwcHBwcHBwcHBwcHBwcHBwcHBwcHBwcHBwcHBwcHBwcHBwcEBAQE
        BAQEBAQEBKCgoKCgoKCgoKCgoKCgoKCgoKCgoKCgoKCgoKCgoKCgoKCgoAcEBAQEBAQEBAQEBKCgoKCg
        oKCgoKCgoKCgoKCgoKCgoKCgoKCgoKCgoKCgoKCgoAcEBAQEBAQEBAQEBKCgoKAFBQUFoAUFBQWgBQUF
        BaAFBQUFoAUFBQWgBQUFBaCgoAcEBAQEBAQEBAQEBKCgoKAFBQUFoAUFBQWgBQUFBaAFBQUFoAUFBQWg
        BQUFBaCgoAcEBAQEBAQEBAQEBKCgoKAFBQUFoAUFBQWgBQUFBaAFBQUFoAUFBQWgBQUFBaCgoAcEBAQE
        BAQEBAQEBKCgoKAFBQUFoAUFBQWgBQUFBaAFBQUFoAUFBQWgBQUFBaCgoAcEBAQEBAQEBAQEBKCgoKCg
        oKCgoAUFBQWgBQUFBaAFBQUFoAUFBQWgBQUFBaCgoAcEBAQEBAQEBAQEBKCgoKCgoKCgoAUFBQWgBQUF
        BaAFBQUFoAUFBQWgBQUFBaCgoAcEBAQEBAQEBAQEBKCgoKCgoKCgoKCgoKCgBQUFBaAFBQUFoAUFBQWg
        BQUFBaCgoAcEBAQEBAQEBAQEBKCgoKCgoKCgoKCgoKCgBQUFBaAFBQUFoAUFBQWgBQUFBaCgoAcEBAQE
        BAQEBAQEBKCgoKCgoKCgoKCgoKCgBQUFBaAFBQUFoAUFBQWgBQUFBaCgoAcEBAQEBAQEBAQEBKCgoKCg
        oKCgoKCgoKCgBQUFBaAFBQUFoAUFBQWgBQUFBaCgoAcEBAQEBAQEBAQEBKCgoKCgoKCgoKCgoKCgBQUF
        BaAFBQUFoAUFBQWgBQUFBaCgoAcEBAQEBAQEBAQEBKCgoKCgoAoKoKCgoKCgoKCgoKAFBQUFoAUFBQWg
        BQUFBaCgoAcEBAQEBAQEBAQEBKCgoKCgCvn5CqCgoKCgoKCgoKAFBQUFoAUFBQWgBQUFBaCgoAcEBAQE
        BAQEBAQEBKCgoKAK+fn5+QqgoKCgoKCgoKAFBQUFoAUFBQWgBQUFBaCgoAcEBAQEBAQEBAQEBKCgoKAK
        +fn5+QqgoKCgoKCgoKAFBQUFoAUFBQWgBQUFBaCgoAcEBAQEBAQEBAQEBKCgoKCgCvn5CqCgoKCgoKCg
        oKAFBQUFoAUFBQWgBQUFBaCgoAcEBAQEBAQEBAQEBKCgoKCgoAoKoKCgCgqgoKCgoKAFBQUFoAUFBQWg
        BQUFBaCgoAcEBAQEBAQEBAQEBKCgoKCgCvr6CqAK+voKoKCgoKCgoKCgoAUFBQWgBQUFBaCgoAcEBAQE
        BAQEBAQEBKCgoKAK+vr6+gr6+vr6CqCgoKCgoKCgoAUFBQWgBQUFBaCgoAcEBAQEBAQEBAQEBKCgoKAK
        +vr6+gr6+vr6CqCgoKCgoKCgoAUFBQWgBQUFBaCgoAcEBAQEBAQEBAQEBKCgoKCgCvr6CqAK+voKoKCg
        oKCgoKCgoAUFBQWgBQUFBaCgoAcEBAQEBAQEBAQEBKCgoKCgoAoKoKCgCgqgoKAKCqCgoKCgoAUFBQWg
        BQUFBaCgoAcEBAQEBAQEBAQEBKCgoKCgCvv7CqAK+fkKoAr7+wqgoKCgoAUFBQWgBQUFBaCgoAcEBAQE
        BAQEBAQEBKCgoKAK+/v7+wr5+fn5Cvv7+/sKoKCgoKCgoKCgBQUFBaCgoAcEBAQEBAQEBAQEBKCgoKAK
        +/v7+wr5+fn5Cvv7+/sKoKCgoKCgoKCgBQUFBaCgoAcEBAQEBAQEBAQEBKCgoKCgCvv7CqAK+fkKoAr7
        +wqgoKCgoKCgoKCgBQUFBaCgoAcEBAQEBAQEBAQEBKCgoKCgoAoKoKCgCgqgoKAKCqCgoAoKoKCgoKCg
        BQUFBaCgoAcEBAQEBAQEBAQEBKCgoKCgCvn5CqAK+/sKoAr6+gqgCvv7CqCgoKCgBQUFBaCgoAcEBAQE
        BAQEBAQEBKCgoKAK+fn5+Qr7+/v7Cvr6+voK+/v7+wqgoKCgBQUFBaCgoAcEBAQEBAQEBAQEBKCgoKAK
        +fn5+Qr7+/v7Cvr6+voK+/v7+wqgoKCgBQUFBaCgoAcEBAQEBAQEBAQEBKCgoKCgCvn5CqAK+/sKoAr6
        +gqgCvv7CqCgoKCgBQUFBaCgoAcEBAQEBAQEBAQEBKCgoKCgoAoKoKCgCgqgoKAKCqCgoAoKoKCgoKCg
        BQUFBaCgoAcEBAQEBAQEBAQEBKCgoKCgoKCgoKCgoKCgoKCgoKCgoKCgoKCgoKCgoKCgoKCgoAcEBAQE
        BAQEBAQEBKCgoKCgoKCgoKCgoKCgoKCgoKCgoKCgoKCgoKCgoKCgoKCgoAcEBAQEBAQEBAQEBKCgoKCg
        oKCgoKCgoKCgoKCgoKCgoKCgoKCgoKCgoKCgoKCgoAQEBAQEBAQEBAQEBAQEBAQEBAQEBAQEBAQEBAQE
        BAQEBAQEBAQEBAQEBAQEBAQEBAQEBAQEBAQEBAQEBAQEBAQEBAQEBAQEBAQEBAQEBAQEBAQEBAQEBAQE
        BAQEBAQEBAQEBAQEBAQEBAQEBAQEBAQEBAQEBAQEBAQEBAQEBAQEBAQEBAQEBAQEBAQEBAQEBAQEBAQE
        BAQEBAQEBAQEBAQEBAQEBAQEBAQEBAQEBAQEBAQEBAQEBAQEBAQEBAQEBAQEBAQEBAQKBAQEBAQEBAQE
        BAQEBAQEBAQEBAQEBAQEBAQEBAQEBAQEBAQEBAQEBAQEBAQEBAQAAAAAAAAAAAAAAAAAAAAAAAAAAAAA
        AAAAAAAAAAAAAAAAAAAAAAAAAAAAAAAAAAAAAAAAAAAAAAAAAAAAAAAAAAAAAAAAAAAAAAAAAAAAAAAA
        AAAAAAAAAAAAAAAAAAAAAAAAAAAAAAAAAAAAAAAAAAAAAAAAAAAAAAAAAAAAAAAAAAAAAAAAAAAAAAAA
        AAAAAAAAAAAAAAAAAAAAAAAAAAAAAAAAAAAAAAAAAAAAAAAAAAAAAAAAAAAAAAAAAAAAAAAAAAAAAAAA
        AAAAAAAAAAAAAAAAAAAAAAAAAAAAAAAAAAAAAAAAAAAAAAAAAAAAAAAAAAAAAAAAAAAAAAAAAAAAAAAA
        AAAAAAAAAAAAAAAAAAAAAAAAAAAAAAAAAAAAAAAAAAAAAAAAAAAAAAAAAAAAAAAAAAAAAAAAAAAAAAAA
        AAAAAAAAAAAAAAAAAAAAAAAAAAAAAAAAAAAAAAAAAAAAAAAAAAAAAAAAAAAAAAAAAAAAAAAAAAAAAAAA
        AAAoAAAAEAAAACAAAAABAAgAAAAAAAABAAAAAAAAAAAAAAABAAAAAQAAAAAAAAAAgAAAgAAAAICAAIAA
        AACAAIAAgIAAAMDAwADA3MAA8MqmAAQEBAAICAgADAwMABEREQAWFhYAHBwcACIiIgApKSkAVVVVAE1N
        TQBCQkIAOTk5AIB8/wBQUP8AkwDWAP/szADG1u8A1ufnAJCprQAAADMAAABmAAAAmQAAAMwAADMAAAAz
        MwAAM2YAADOZAAAzzAAAM/8AAGYAAABmMwAAZmYAAGaZAABmzAAAZv8AAJkAAACZMwAAmWYAAJmZAACZ
        zAAAmf8AAMwAAADMMwAAzGYAAMyZAADMzAAAzP8AAP9mAAD/mQAA/8wAMwAAADMAMwAzAGYAMwCZADMA
        zAAzAP8AMzMAADMzMwAzM2YAMzOZADMzzAAzM/8AM2YAADNmMwAzZmYAM2aZADNmzAAzZv8AM5kAADOZ
        MwAzmWYAM5mZADOZzAAzmf8AM8wAADPMMwAzzGYAM8yZADPMzAAzzP8AM/8zADP/ZgAz/5kAM//MADP/
        /wBmAAAAZgAzAGYAZgBmAJkAZgDMAGYA/wBmMwAAZjMzAGYzZgBmM5kAZjPMAGYz/wBmZgAAZmYzAGZm
        ZgBmZpkAZmbMAGaZAABmmTMAZplmAGaZmQBmmcwAZpn/AGbMAABmzDMAZsyZAGbMzABmzP8AZv8AAGb/
        MwBm/5kAZv/MAMwA/wD/AMwAmZkAAJkzmQCZAJkAmQDMAJkAAACZMzMAmQBmAJkzzACZAP8AmWYAAJlm
        MwCZM2YAmWaZAJlmzACZM/8AmZkzAJmZZgCZmZkAmZnMAJmZ/wCZzAAAmcwzAGbMZgCZzJkAmczMAJnM
        /wCZ/wAAmf8zAJnMZgCZ/5kAmf/MAJn//wDMAAAAmQAzAMwAZgDMAJkAzADMAJkzAADMMzMAzDNmAMwz
        mQDMM8wAzDP/AMxmAADMZjMAmWZmAMxmmQDMZswAmWb/AMyZAADMmTMAzJlmAMyZmQDMmcwAzJn/AMzM
        AADMzDMAzMxmAMzMmQDMzMwAzMz/AMz/AADM/zMAmf9mAMz/mQDM/8wAzP//AMwAMwD/AGYA/wCZAMwz
        AAD/MzMA/zNmAP8zmQD/M8wA/zP/AP9mAAD/ZjMAzGZmAP9mmQD/ZswAzGb/AP+ZAAD/mTMA/5lmAP+Z
        mQD/mcwA/5n/AP/MAAD/zDMA/8xmAP/MmQD/zMwA/8z/AP//MwDM/2YA//+ZAP//zABmZv8AZv9mAGb/
        /wD/ZmYA/2b/AP//ZgAhAKUAX19fAHd3dwCGhoYAlpaWAMvLywCysrIA19fXAN3d3QDj4+MA6urqAPHx
        8QD4+PgA8Pv/AKSgoACAgIAAAAD/AAD/AAAA//8A/wAAAP8A/wD//wAA////AAQEBAQEBAQEBAQEBAQE
        BAQEBAcHBwcHBwcHBwcHBwcEBKCgoKCgoKCgoKCgoKAHBASgoKCgoKCgoKCgoKCgBwQEoKCgBQWgBQWg
        BQWgoAcEBKCgoAUFoAUFoAUFoKAHBASgoKAFBaAFBaAFBaCgBwQEoKCgBQWgBQWgBQWgoAcEBKCg+aCg
        oAUFoAUFoKAHBASgoPqgoKAFBaAFBaCgBwQEoKD5oPmgoKCgBQWgoAcEBKCg+/r7oPugoAUFoKAHBASg
        oPn7+vn7+6AFBaCgBwQEoKCgoKCgoKCgoKCgoAcEBKCgoKCgoKCgoKCgoKAEBAQEBAQEBAQEBAQEBAQE
        BAQAAAAAAAAAAAAAAAAAAAAAAAAAAAAAAAAAAAAAAAAAAAAAAAAAAAAAAAAAAAAAAAAAAAAAAAAAAAAA
        AAAAAAAA
</value>
  </data>
</root>
