# Supplementary material for: Post hoc pattern matching: assigning significance to statistically defined expression patterns in single channel microarray data
Source: BMC Bioinformatics. 2007 Jul 5;8:240. doi: 10.1186/1471-2105-8-240 (PMC1934919; doi:10.1186/1471-2105-8-240)
Supplement: Additional file 3 — StatiGen source code. [file 1471-2105-8-240-S3.zip › StatiGen_Source_06142007/Form1.vb]

Public Class Form1
    Inherits System.Windows.Forms.Form

#Region " Windows Form Designer generated code "

    Public Sub New()
        MyBase.New()

        'This call is required by the Windows Form Designer.
        InitializeComponent()

        'Add any initialization after the InitializeComponent() call

    End Sub

    'Form overrides dispose to clean up the component list.
    Protected Overloads Overrides Sub Dispose(ByVal disposing As Boolean)
        If disposing Then
            If Not (components Is Nothing) Then
                components.Dispose()
            End If
        End If
        MyBase.Dispose(disposing)
    End Sub

    'Required by the Windows Form Designer
    Private components As System.ComponentModel.IContainer

    'NOTE: The following procedure is required by the Windows Form Designer
    'It can be modified using the Windows Form Designer.  
    'Do not modify it using the code editor.
    Friend WithEvents cmdOpen As System.Windows.Forms.Button
    Friend WithEvents txtFileName As System.Windows.Forms.TextBox
    Friend WithEvents lblRaw As System.Windows.Forms.Label
    Friend WithEvents fdOpen As System.Windows.Forms.OpenFileDialog
    Friend WithEvents cmdOpenBrowse As System.Windows.Forms.Button
    Friend WithEvents Button1 As System.Windows.Forms.Button
    Friend WithEvents lblOutputFilename As System.Windows.Forms.Label
    Friend WithEvents txtOutputFilename As System.Windows.Forms.TextBox
    <System.Diagnostics.DebuggerStepThrough()> Private Sub InitializeComponent()
        Me.cmdOpen = New System.Windows.Forms.Button
        Me.txtFileName = New System.Windows.Forms.TextBox
        Me.lblRaw = New System.Windows.Forms.Label
        Me.fdOpen = New System.Windows.Forms.OpenFileDialog
        Me.cmdOpenBrowse = New System.Windows.Forms.Button
        Me.Button1 = New System.Windows.Forms.Button
        Me.lblOutputFilename = New System.Windows.Forms.Label
        Me.txtOutputFilename = New System.Windows.Forms.TextBox
        Me.SuspendLayout()
        '
        'cmdOpen
        '
        Me.cmdOpen.Location = New System.Drawing.Point(640, 32)
        Me.cmdOpen.Name = "cmdOpen"
        Me.cmdOpen.Size = New System.Drawing.Size(112, 40)
        Me.cmdOpen.TabIndex = 0
        Me.cmdOpen.Text = "Open"
        '
        'txtFileName
        '
        Me.txtFileName.Location = New System.Drawing.Point(192, 24)
        Me.txtFileName.Name = "txtFileName"
        Me.txtFileName.Size = New System.Drawing.Size(360, 20)
        Me.txtFileName.TabIndex = 1
        Me.txtFileName.Text = "C:\Documents and Settings\Randy\Desktop\excelfiles\ericstuff.xls"
        '
        'lblRaw
        '
        Me.lblRaw.AutoSize = True
        Me.lblRaw.Location = New System.Drawing.Point(128, 24)
        Me.lblRaw.Name = "lblRaw"
        Me.lblRaw.Size = New System.Drawing.Size(54, 16)
        Me.lblRaw.TabIndex = 2
        Me.lblRaw.Text = "Raw Data"
        '
        'cmdOpenBrowse
        '
        Me.cmdOpenBrowse.Location = New System.Drawing.Point(568, 24)
        Me.cmdOpenBrowse.Name = "cmdOpenBrowse"
        Me.cmdOpenBrowse.Size = New System.Drawing.Size(56, 24)
        Me.cmdOpenBrowse.TabIndex = 3
        Me.cmdOpenBrowse.Text = "Browse"
        '
        'Button1
        '
        Me.Button1.Location = New System.Drawing.Point(568, 64)
        Me.Button1.Name = "Button1"
        Me.Button1.Size = New System.Drawing.Size(56, 24)
        Me.Button1.TabIndex = 6
        Me.Button1.Text = "Browse"
        '
        'lblOutputFilename
        '
        Me.lblOutputFilename.AutoSize = True
        Me.lblOutputFilename.Location = New System.Drawing.Point(96, 64)
        Me.lblOutputFilename.Name = "lblOutputFilename"
        Me.lblOutputFilename.Size = New System.Drawing.Size(88, 16)
        Me.lblOutputFilename.TabIndex = 5
        Me.lblOutputFilename.Text = "Output Filename"
        '
        'txtOutputFilename
        '
        Me.txtOutputFilename.Location = New System.Drawing.Point(192, 64)
        Me.txtOutputFilename.Name = "txtOutputFilename"
        Me.txtOutputFilename.Size = New System.Drawing.Size(360, 20)
        Me.txtOutputFilename.TabIndex = 4
        Me.txtOutputFilename.Text = "C:\Documents and Settings\Randy\Desktop\excelfiles\output.xls"
        '
        'Form1
        '
        Me.AutoScaleBaseSize = New System.Drawing.Size(5, 13)
        Me.ClientSize = New System.Drawing.Size(800, 448)
        Me.Controls.Add(Me.Button1)
        Me.Controls.Add(Me.lblOutputFilename)
        Me.Controls.Add(Me.txtOutputFilename)
        Me.Controls.Add(Me.cmdOpenBrowse)
        Me.Controls.Add(Me.lblRaw)
        Me.Controls.Add(Me.txtFileName)
        Me.Controls.Add(Me.cmdOpen)
        Me.Name = "Form1"
        Me.Text = "Form1"
        Me.ResumeLayout(False)

    End Sub

#End Region

    Private Sub TextBox1_TextChanged(ByVal sender As System.Object, ByVal e As System.EventArgs) Handles txtFileName.TextChanged

    End Sub

    Private Sub cmdOpen_Click(ByVal sender As System.Object, ByVal e As System.EventArgs) Handles cmdOpen.Click
        Dim xlApp As Excel.Application
        Dim xlBook As Excel.Workbook
        Dim xlSheet As Excel.Worksheet
        xlApp = CType(CreateObject("Excel.Application"), Excel.Application)
        xlBook = CType(xlApp.Workbooks.Add, Excel.Workbook)
        xlSheet = CType(xlBook.Worksheets(1), Excel.Worksheet)
        ' Place some text in the second row of the sheet.
        xlSheet.Cells(2, 2) = "This is column B row 2"
        ' Show the sheet.
        xlSheet.Application.Visible = True
        ' Save the sheet to C:\Test.xls directory.
        xlSheet.SaveAs("C:\Test.xls")
        ' Optionally, you can call xlApp.Quit to close the work sheet.
    End Sub
End Class
