# Supplementary material for: Post hoc pattern matching: assigning significance to statistically defined expression patterns in single channel microarray data
Source: BMC Bioinformatics. 2007 Jul 5;8:240. doi: 10.1186/1471-2105-8-240 (PMC1934919; doi:10.1186/1471-2105-8-240)
Supplement: Additional file 3 — StatiGen source code. [file 1471-2105-8-240-S3.zip › StatiGen_Source_06142007/Form2.vb]

'StatiGen - Statistical Gene Microarray Analysis
'Copyright � 2007  Randall Hulshizer and Eric Blalock

'This program is free software; you can redistribute it and/or modify
'it under the terms of the GNU General Public License as published by
'the Free Software Foundation; either version 2 of the License, or
'(at your option) any later version.

'This program is distributed in the hope that it will be useful,
'but WITHOUT ANY WARRANTY; without even the implied warranty of
'MERCHANTABILITY or FITNESS FOR A PARTICULAR PURPOSE.  See the
'GNU General Public License for more details.

'You should have received a copy of the GNU General Public License along
'with this program; if not, write to the Free Software Foundation, Inc.,
'51 Franklin Street, Fifth Floor, Boston, MA 02110-1301 USA.

Public Class fWait
    Inherits System.Windows.Forms.Form

#Region " Windows Form Designer generated code "

    Public Sub New()
        MyBase.New()

        'This call is required by the Windows Form Designer.
        InitializeComponent()

        'Add any initialization after the InitializeComponent() call

    End Sub

    'Form overrides dispose to clean up the component list.
    Protected Overloads Overrides Sub Dispose(ByVal disposing As Boolean)
        If disposing Then
            If Not (components Is Nothing) Then
                components.Dispose()
            End If
        End If
        MyBase.Dispose(disposing)
    End Sub

    'Required by the Windows Form Designer
    Private components As System.ComponentModel.IContainer

    'NOTE: The following procedure is required by the Windows Form Designer
    'It can be modified using the Windows Form Designer.  
    'Do not modify it using the code editor.
    Public WithEvents txtWait As System.Windows.Forms.Label
    Public WithEvents pgWait As System.Windows.Forms.ProgressBar
    Public WithEvents lblInfo As System.Windows.Forms.Label
    Friend WithEvents Label1 As System.Windows.Forms.Label
    Friend WithEvents cmdVisible As System.Windows.Forms.Button
    Friend WithEvents PictureBox1 As System.Windows.Forms.PictureBox
    Friend WithEvents PictureBox2 As System.Windows.Forms.PictureBox
    <System.Diagnostics.DebuggerStepThrough()> Private Sub InitializeComponent()
        Dim resources As System.Resources.ResourceManager = New System.Resources.ResourceManager(GetType(fWait))
        Me.txtWait = New System.Windows.Forms.Label
        Me.lblInfo = New System.Windows.Forms.Label
        Me.pgWait = New System.Windows.Forms.ProgressBar
        Me.Label1 = New System.Windows.Forms.Label
        Me.cmdVisible = New System.Windows.Forms.Button
        Me.PictureBox1 = New System.Windows.Forms.PictureBox
        Me.PictureBox2 = New System.Windows.Forms.PictureBox
        Me.SuspendLayout()
        '
        'txtWait
        '
        Me.txtWait.BackColor = System.Drawing.Color.Transparent
        Me.txtWait.Font = New System.Drawing.Font("Microsoft Sans Serif", 18.0!, System.Drawing.FontStyle.Bold, System.Drawing.GraphicsUnit.Point, CType(0, Byte))
        Me.txtWait.ForeColor = System.Drawing.Color.Navy
        Me.txtWait.Location = New System.Drawing.Point(28, 22)
        Me.txtWait.Name = "txtWait"
        Me.txtWait.Size = New System.Drawing.Size(366, 36)
        Me.txtWait.TabIndex = 3
        Me.txtWait.Text = "Please Wait..."
        Me.txtWait.TextAlign = System.Drawing.ContentAlignment.MiddleCenter
        '
        'lblInfo
        '
        Me.lblInfo.BackColor = System.Drawing.Color.Transparent
        Me.lblInfo.Font = New System.Drawing.Font("Microsoft Sans Serif", 18.0!, System.Drawing.FontStyle.Bold, System.Drawing.GraphicsUnit.Point, CType(0, Byte))
        Me.lblInfo.ForeColor = System.Drawing.Color.Navy
        Me.lblInfo.Location = New System.Drawing.Point(30, 134)
        Me.lblInfo.Name = "lblInfo"
        Me.lblInfo.Size = New System.Drawing.Size(361, 66)
        Me.lblInfo.TabIndex = 2
        Me.lblInfo.Text = "Place Holder"
        Me.lblInfo.TextAlign = System.Drawing.ContentAlignment.MiddleCenter
        '
        'pgWait
        '
        Me.pgWait.Location = New System.Drawing.Point(26, 102)
        Me.pgWait.Name = "pgWait"
        Me.pgWait.Size = New System.Drawing.Size(366, 26)
        Me.pgWait.Step = 5
        Me.pgWait.TabIndex = 4
        '
        'Label1
        '
        Me.Label1.BackColor = System.Drawing.Color.Transparent
        Me.Label1.Font = New System.Drawing.Font("Microsoft Sans Serif", 14.25!, System.Drawing.FontStyle.Bold, System.Drawing.GraphicsUnit.Point, CType(0, Byte))
        Me.Label1.ForeColor = System.Drawing.Color.Red
        Me.Label1.Location = New System.Drawing.Point(110, 66)
        Me.Label1.Name = "Label1"
        Me.Label1.Size = New System.Drawing.Size(192, 24)
        Me.Label1.TabIndex = 5
        Me.Label1.Text = "Please Wait..."
        Me.Label1.TextAlign = System.Drawing.ContentAlignment.MiddleCenter
        '
        'cmdVisible
        '
        Me.cmdVisible.FlatStyle = System.Windows.Forms.FlatStyle.Flat
        Me.cmdVisible.Font = New System.Drawing.Font("Microsoft Sans Serif", 14.25!, System.Drawing.FontStyle.Bold, System.Drawing.GraphicsUnit.Point, CType(0, Byte))
        Me.cmdVisible.Location = New System.Drawing.Point(394, 4)
        Me.cmdVisible.Name = "cmdVisible"
        Me.cmdVisible.Size = New System.Drawing.Size(18, 16)
        Me.cmdVisible.TabIndex = 6
        Me.cmdVisible.Text = "-"
        '
        'PictureBox1
        '
        Me.PictureBox1.BackColor = System.Drawing.Color.Blue
        Me.PictureBox1.BorderStyle = System.Windows.Forms.BorderStyle.FixedSingle
        Me.PictureBox1.Location = New System.Drawing.Point(0, 0)
        Me.PictureBox1.Name = "PictureBox1"
        Me.PictureBox1.Size = New System.Drawing.Size(416, 214)
        Me.PictureBox1.TabIndex = 7
        Me.PictureBox1.TabStop = False
        '
        'PictureBox2
        '
        Me.PictureBox2.BorderStyle = System.Windows.Forms.BorderStyle.FixedSingle
        Me.PictureBox2.Location = New System.Drawing.Point(4, 4)
        Me.PictureBox2.Name = "PictureBox2"
        Me.PictureBox2.Size = New System.Drawing.Size(408, 206)
        Me.PictureBox2.TabIndex = 8
        Me.PictureBox2.TabStop = False
        '
        'fWait
        '
        Me.AutoScaleBaseSize = New System.Drawing.Size(5, 13)
        Me.BackColor = System.Drawing.Color.FromArgb(CType(224, Byte), CType(224, Byte), CType(224, Byte))
        Me.ClientSize = New System.Drawing.Size(416, 214)
        Me.ControlBox = False
        Me.Controls.Add(Me.cmdVisible)
        Me.Controls.Add(Me.Label1)
        Me.Controls.Add(Me.pgWait)
        Me.Controls.Add(Me.txtWait)
        Me.Controls.Add(Me.lblInfo)
        Me.Controls.Add(Me.PictureBox2)
        Me.Controls.Add(Me.PictureBox1)
        Me.FormBorderStyle = System.Windows.Forms.FormBorderStyle.None
        Me.Icon = CType(resources.GetObject("$this.Icon"), System.Drawing.Icon)
        Me.MaximizeBox = False
        Me.Name = "fWait"
        Me.StartPosition = System.Windows.Forms.FormStartPosition.CenterScreen
        Me.Text = "StatiGen Wait Message..."
        Me.TopMost = True
        Me.ResumeLayout(False)

    End Sub

#End Region

    Private Sub fWait_Load(ByVal sender As System.Object, ByVal e As System.EventArgs) Handles MyBase.Load


        'Me.MdiParent = fNow
        'fNow.Enabled = False

    End Sub

    Private Sub fWait_Closed(ByVal sender As Object, ByVal e As System.EventArgs) Handles MyBase.Closed
        If Not fNow Is Nothing Then fNow.stsBarPan1.Text = txtWait.Text
    End Sub

    Private Sub fWait_Closing(ByVal sender As Object, ByVal e As System.ComponentModel.CancelEventArgs) Handles MyBase.Closing
        Me.TopMost = True
        fNow.Visible = True
        fNow.Enabled = True
        fNow.frmProject.Focus()
        Me.Hide()
        e.Cancel = True
    End Sub

    Private Sub fWait_VisibleChanged(ByVal sender As Object, ByVal e As System.EventArgs) Handles MyBase.VisibleChanged
        'On Error GoTo ErrorHandler

        If Me.Visible = True Then

            fNow.Enabled = False
        Else
            fNow.Enabled = True
            fNow.Visible = True
            fNow.Focus()
        End If
        Exit Sub
ErrorHandler:
        Resume Next
    End Sub

    Private Sub txtWait_TextChanged(ByVal sender As Object, ByVal e As System.EventArgs) Handles txtWait.TextChanged
        If Not fNow Is Nothing Then fNow.stsBarPan1.Text = txtWait.Text
    End Sub

    Private Sub cmdVisible_Click(ByVal sender As System.Object, ByVal e As System.EventArgs) Handles cmdVisible.Click
        If fNow.Visible = True Then
            Me.TopMost = False
            fNow.Visible = False
        Else
            Me.TopMost = True
            fNow.Visible = True
        End If
    End Sub

End Class
