# Supplementary material for: Post hoc pattern matching: assigning significance to statistically defined expression patterns in single channel microarray data
Source: BMC Bioinformatics. 2007 Jul 5;8:240. doi: 10.1186/1471-2105-8-240 (PMC1934919; doi:10.1186/1471-2105-8-240)
Supplement: Additional file 3 — StatiGen source code. [file 1471-2105-8-240-S3.zip › StatiGen_Source_06142007/fPFlag.vb]

'StatiGen - Statistical Gene Microarray Analysis
'Copyright � 2007  Randall Hulshizer and Eric Blalock

'This program is free software; you can redistribute it and/or modify
'it under the terms of the GNU General Public License as published by
'the Free Software Foundation; either version 2 of the License, or
'(at your option) any later version.

'This program is distributed in the hope that it will be useful,
'but WITHOUT ANY WARRANTY; without even the implied warranty of
'MERCHANTABILITY or FITNESS FOR A PARTICULAR PURPOSE.  See the
'GNU General Public License for more details.

'You should have received a copy of the GNU General Public License along
'with this program; if not, write to the Free Software Foundation, Inc.,
'51 Franklin Street, Fifth Floor, Boston, MA 02110-1301 USA.

Public Class fPFlag
    Inherits System.Windows.Forms.Form


#Region " Windows Form Designer generated code "

    Public Sub New()
        MyBase.New()

        'This call is required by the Windows Form Designer.
        InitializeComponent()

        'Add any initialization after the InitializeComponent() call

    End Sub

    'Form overrides dispose to clean up the component list.
    Protected Overloads Overrides Sub Dispose(ByVal disposing As Boolean)
        If disposing Then
            If Not (components Is Nothing) Then
                components.Dispose()
            End If
        End If
        MyBase.Dispose(disposing)
    End Sub

    'Required by the Windows Form Designer
    Private components As System.ComponentModel.IContainer

    'NOTE: The following procedure is required by the Windows Form Designer
    'It can be modified using the Windows Form Designer.  
    'Do not modify it using the code editor.
    Friend WithEvents Label1 As System.Windows.Forms.Label
    Friend WithEvents rbYes As System.Windows.Forms.RadioButton
    Friend WithEvents cmdContinue As System.Windows.Forms.Button
    Friend WithEvents txtFile As System.Windows.Forms.TextBox
    Friend WithEvents Button1 As System.Windows.Forms.Button
    Friend WithEvents grpPFlag As System.Windows.Forms.GroupBox
    Friend WithEvents rbNo As System.Windows.Forms.RadioButton
    <System.Diagnostics.DebuggerStepThrough()> Private Sub InitializeComponent()
        Me.Label1 = New System.Windows.Forms.Label
        Me.rbYes = New System.Windows.Forms.RadioButton
        Me.rbNo = New System.Windows.Forms.RadioButton
        Me.cmdContinue = New System.Windows.Forms.Button
        Me.grpPFlag = New System.Windows.Forms.GroupBox
        Me.Button1 = New System.Windows.Forms.Button
        Me.txtFile = New System.Windows.Forms.TextBox
        Me.grpPFlag.SuspendLayout()
        Me.SuspendLayout()
        '
        'Label1
        '
        Me.Label1.Font = New System.Drawing.Font("Microsoft Sans Serif", 9.75!, System.Drawing.FontStyle.Regular, System.Drawing.GraphicsUnit.Point, CType(0, Byte))
        Me.Label1.Location = New System.Drawing.Point(18, 14)
        Me.Label1.Name = "Label1"
        Me.Label1.Size = New System.Drawing.Size(302, 54)
        Me.Label1.TabIndex = 0
        Me.Label1.Text = "Since you have chosen not to import P-values for presence/absence call determinat" & _
        "ion, do you wish to import a list containing presence call values?"
        '
        'rbYes
        '
        Me.rbYes.Location = New System.Drawing.Point(328, 20)
        Me.rbYes.Name = "rbYes"
        Me.rbYes.Size = New System.Drawing.Size(92, 18)
        Me.rbYes.TabIndex = 1
        Me.rbYes.Text = "Yes"
        '
        'rbNo
        '
        Me.rbNo.Checked = True
        Me.rbNo.Location = New System.Drawing.Point(328, 44)
        Me.rbNo.Name = "rbNo"
        Me.rbNo.Size = New System.Drawing.Size(92, 18)
        Me.rbNo.TabIndex = 2
        Me.rbNo.TabStop = True
        Me.rbNo.Text = "No"
        '
        'cmdContinue
        '
        Me.cmdContinue.Location = New System.Drawing.Point(324, 172)
        Me.cmdContinue.Name = "cmdContinue"
        Me.cmdContinue.Size = New System.Drawing.Size(92, 36)
        Me.cmdContinue.TabIndex = 3
        Me.cmdContinue.Text = "Continue"
        '
        'grpPFlag
        '
        Me.grpPFlag.Controls.Add(Me.Button1)
        Me.grpPFlag.Controls.Add(Me.txtFile)
        Me.grpPFlag.Enabled = False
        Me.grpPFlag.Location = New System.Drawing.Point(16, 80)
        Me.grpPFlag.Name = "grpPFlag"
        Me.grpPFlag.Size = New System.Drawing.Size(400, 76)
        Me.grpPFlag.TabIndex = 4
        Me.grpPFlag.TabStop = False
        Me.grpPFlag.Text = "Select your file containing presence call list:"
        '
        'Button1
        '
        Me.Button1.Location = New System.Drawing.Point(316, 36)
        Me.Button1.Name = "Button1"
        Me.Button1.Size = New System.Drawing.Size(68, 18)
        Me.Button1.TabIndex = 1
        Me.Button1.Text = "Browse..."
        '
        'txtFile
        '
        Me.txtFile.Location = New System.Drawing.Point(18, 34)
        Me.txtFile.Name = "txtFile"
        Me.txtFile.Size = New System.Drawing.Size(284, 20)
        Me.txtFile.TabIndex = 0
        Me.txtFile.Text = "c:\temp\pcall.xls"
        '
        'fPFlag
        '
        Me.AutoScaleBaseSize = New System.Drawing.Size(5, 13)
        Me.ClientSize = New System.Drawing.Size(436, 220)
        Me.Controls.Add(Me.grpPFlag)
        Me.Controls.Add(Me.cmdContinue)
        Me.Controls.Add(Me.rbNo)
        Me.Controls.Add(Me.rbYes)
        Me.Controls.Add(Me.Label1)
        Me.FormBorderStyle = System.Windows.Forms.FormBorderStyle.FixedDialog
        Me.Name = "fPFlag"
        Me.StartPosition = System.Windows.Forms.FormStartPosition.CenterParent
        Me.Text = "Import Presence Call Data?"
        Me.grpPFlag.ResumeLayout(False)
        Me.ResumeLayout(False)

    End Sub

#End Region

    Private Sub rbYes_CheckedChanged(ByVal sender As System.Object, ByVal e As System.EventArgs) Handles rbYes.CheckedChanged
        If rbYes.Checked = True Then
            grpPFlag.Enabled = True
            pFlag = True
        End If
    End Sub

    Private Sub rbNo_CheckedChanged(ByVal sender As System.Object, ByVal e As System.EventArgs) Handles rbNo.CheckedChanged
        If rbNo.Checked = True Then
            grpPFlag.Enabled = False
            pFlag = False
        End If
    End Sub

    Private Sub fPFlag_Load(ByVal sender As System.Object, ByVal e As System.EventArgs) Handles MyBase.Load
        pFlag = False
    End Sub

    Private Sub cmdContinue_Click(ByVal sender As System.Object, ByVal e As System.EventArgs) Handles cmdContinue.Click
        If pFlag = True Then
            pFlagFile = txtFile.Text
        End If
        Me.Close()
    End Sub

End Class
