# Supplementary material for: Post hoc pattern matching: assigning significance to statistically defined expression patterns in single channel microarray data
Source: BMC Bioinformatics. 2007 Jul 5;8:240. doi: 10.1186/1471-2105-8-240 (PMC1934919; doi:10.1186/1471-2105-8-240)
Supplement: Additional file 3 — StatiGen source code. [file 1471-2105-8-240-S3.zip › StatiGen_Source_06142007/frmMain.vb]

Public Class frmMain
    Inherits System.Windows.Forms.Form
    Dim NumberGroups As Integer
    Private Structure CombinationLock
        Dim Position() As Long
    End Structure
    Dim cLock() As CombinationLock
    Dim SumCount As Integer

#Region " Windows Form Designer generated code "

    Public Sub New()
        MyBase.New()

        'This call is required by the Windows Form Designer.
        InitializeComponent()

        'Add any initialization after the InitializeComponent() call

    End Sub

    'Form overrides dispose to clean up the component list.
    Protected Overloads Overrides Sub Dispose(ByVal disposing As Boolean)
        If disposing Then
            If Not (components Is Nothing) Then
                components.Dispose()
            End If
        End If
        MyBase.Dispose(disposing)
    End Sub

    'Required by the Windows Form Designer
    Private components As System.ComponentModel.IContainer

    'NOTE: The following procedure is required by the Windows Form Designer
    'It can be modified using the Windows Form Designer.  
    'Do not modify it using the code editor.
    Friend WithEvents cmdOpen As System.Windows.Forms.Button
    Friend WithEvents lblRaw As System.Windows.Forms.Label
    Friend WithEvents fdOpen As System.Windows.Forms.OpenFileDialog
    Friend WithEvents cmdOpenBrowse As System.Windows.Forms.Button
    Friend WithEvents Button1 As System.Windows.Forms.Button
    Friend WithEvents lblOutputFilename As System.Windows.Forms.Label
    Friend WithEvents txtInputFile As System.Windows.Forms.TextBox
    Friend WithEvents txtOutputFile As System.Windows.Forms.TextBox
    Friend WithEvents cmdCreate As System.Windows.Forms.Button
    Friend WithEvents Label1 As System.Windows.Forms.Label
    Friend WithEvents chklstGroupItems As System.Windows.Forms.CheckedListBox
    Friend WithEvents lstGroups As System.Windows.Forms.ListBox
    Friend WithEvents lstGroupItems As System.Windows.Forms.ListBox
    Friend WithEvents cmdAdd As System.Windows.Forms.Button
    Friend WithEvents txtAdd As System.Windows.Forms.TextBox
    Friend WithEvents cmdAddItems As System.Windows.Forms.Button
    Friend WithEvents txtPValue As System.Windows.Forms.TextBox
    Friend WithEvents Label2 As System.Windows.Forms.Label
    Friend WithEvents cmdMC As System.Windows.Forms.Button
    Friend WithEvents txtCount As System.Windows.Forms.TextBox
    <System.Diagnostics.DebuggerStepThrough()> Private Sub InitializeComponent()
        Me.cmdOpen = New System.Windows.Forms.Button
        Me.txtInputFile = New System.Windows.Forms.TextBox
        Me.lblRaw = New System.Windows.Forms.Label
        Me.fdOpen = New System.Windows.Forms.OpenFileDialog
        Me.cmdOpenBrowse = New System.Windows.Forms.Button
        Me.Button1 = New System.Windows.Forms.Button
        Me.lblOutputFilename = New System.Windows.Forms.Label
        Me.txtOutputFile = New System.Windows.Forms.TextBox
        Me.cmdCreate = New System.Windows.Forms.Button
        Me.chklstGroupItems = New System.Windows.Forms.CheckedListBox
        Me.lstGroups = New System.Windows.Forms.ListBox
        Me.lstGroupItems = New System.Windows.Forms.ListBox
        Me.txtAdd = New System.Windows.Forms.TextBox
        Me.Label1 = New System.Windows.Forms.Label
        Me.cmdAdd = New System.Windows.Forms.Button
        Me.cmdAddItems = New System.Windows.Forms.Button
        Me.txtPValue = New System.Windows.Forms.TextBox
        Me.Label2 = New System.Windows.Forms.Label
        Me.cmdMC = New System.Windows.Forms.Button
        Me.txtCount = New System.Windows.Forms.TextBox
        Me.SuspendLayout()
        '
        'cmdOpen
        '
        Me.cmdOpen.Location = New System.Drawing.Point(648, 24)
        Me.cmdOpen.Name = "cmdOpen"
        Me.cmdOpen.Size = New System.Drawing.Size(64, 24)
        Me.cmdOpen.TabIndex = 0
        Me.cmdOpen.Text = "Open"
        '
        'txtInputFile
        '
        Me.txtInputFile.Location = New System.Drawing.Point(192, 24)
        Me.txtInputFile.Name = "txtInputFile"
        Me.txtInputFile.Size = New System.Drawing.Size(360, 20)
        Me.txtInputFile.TabIndex = 1
        Me.txtInputFile.Text = "C:\temp\input.xls"
        '
        'lblRaw
        '
        Me.lblRaw.AutoSize = True
        Me.lblRaw.Location = New System.Drawing.Point(128, 24)
        Me.lblRaw.Name = "lblRaw"
        Me.lblRaw.Size = New System.Drawing.Size(54, 16)
        Me.lblRaw.TabIndex = 2
        Me.lblRaw.Text = "Raw Data"
        '
        'cmdOpenBrowse
        '
        Me.cmdOpenBrowse.Location = New System.Drawing.Point(568, 24)
        Me.cmdOpenBrowse.Name = "cmdOpenBrowse"
        Me.cmdOpenBrowse.Size = New System.Drawing.Size(64, 24)
        Me.cmdOpenBrowse.TabIndex = 3
        Me.cmdOpenBrowse.Text = "Browse..."
        '
        'Button1
        '
        Me.Button1.Location = New System.Drawing.Point(552, 312)
        Me.Button1.Name = "Button1"
        Me.Button1.Size = New System.Drawing.Size(64, 24)
        Me.Button1.TabIndex = 6
        Me.Button1.Text = "Browse..."
        '
        'lblOutputFilename
        '
        Me.lblOutputFilename.AutoSize = True
        Me.lblOutputFilename.Location = New System.Drawing.Point(80, 312)
        Me.lblOutputFilename.Name = "lblOutputFilename"
        Me.lblOutputFilename.Size = New System.Drawing.Size(88, 16)
        Me.lblOutputFilename.TabIndex = 5
        Me.lblOutputFilename.Text = "Output Filename"
        '
        'txtOutputFile
        '
        Me.txtOutputFile.Location = New System.Drawing.Point(176, 312)
        Me.txtOutputFile.Name = "txtOutputFile"
        Me.txtOutputFile.Size = New System.Drawing.Size(360, 20)
        Me.txtOutputFile.TabIndex = 4
        Me.txtOutputFile.Text = "C:\temp\output.xls"
        '
        'cmdCreate
        '
        Me.cmdCreate.Location = New System.Drawing.Point(648, 296)
        Me.cmdCreate.Name = "cmdCreate"
        Me.cmdCreate.Size = New System.Drawing.Size(112, 40)
        Me.cmdCreate.TabIndex = 7
        Me.cmdCreate.Text = "Create"
        '
        'chklstGroupItems
        '
        Me.chklstGroupItems.Location = New System.Drawing.Point(264, 112)
        Me.chklstGroupItems.Name = "chklstGroupItems"
        Me.chklstGroupItems.Size = New System.Drawing.Size(272, 154)
        Me.chklstGroupItems.TabIndex = 8
        '
        'lstGroups
        '
        Me.lstGroups.Location = New System.Drawing.Point(32, 112)
        Me.lstGroups.Name = "lstGroups"
        Me.lstGroups.Size = New System.Drawing.Size(208, 160)
        Me.lstGroups.TabIndex = 9
        '
        'lstGroupItems
        '
        Me.lstGroupItems.Location = New System.Drawing.Point(552, 112)
        Me.lstGroupItems.Name = "lstGroupItems"
        Me.lstGroupItems.Size = New System.Drawing.Size(208, 160)
        Me.lstGroupItems.TabIndex = 10
        '
        'txtAdd
        '
        Me.txtAdd.Location = New System.Drawing.Point(96, 72)
        Me.txtAdd.Name = "txtAdd"
        Me.txtAdd.Size = New System.Drawing.Size(120, 20)
        Me.txtAdd.TabIndex = 11
        Me.txtAdd.Text = ""
        Me.txtAdd.TextAlign = System.Windows.Forms.HorizontalAlignment.Center
        '
        'Label1
        '
        Me.Label1.Location = New System.Drawing.Point(40, 72)
        Me.Label1.Name = "Label1"
        Me.Label1.Size = New System.Drawing.Size(48, 16)
        Me.Label1.TabIndex = 12
        Me.Label1.Text = "Groups"
        '
        'cmdAdd
        '
        Me.cmdAdd.Location = New System.Drawing.Point(232, 72)
        Me.cmdAdd.Name = "cmdAdd"
        Me.cmdAdd.Size = New System.Drawing.Size(64, 24)
        Me.cmdAdd.TabIndex = 13
        Me.cmdAdd.Text = "Add"
        '
        'cmdAddItems
        '
        Me.cmdAddItems.Location = New System.Drawing.Point(456, 72)
        Me.cmdAddItems.Name = "cmdAddItems"
        Me.cmdAddItems.Size = New System.Drawing.Size(80, 24)
        Me.cmdAddItems.TabIndex = 14
        Me.cmdAddItems.Text = "Add Items"
        '
        'txtPValue
        '
        Me.txtPValue.Location = New System.Drawing.Point(440, 344)
        Me.txtPValue.Name = "txtPValue"
        Me.txtPValue.Size = New System.Drawing.Size(48, 20)
        Me.txtPValue.TabIndex = 15
        Me.txtPValue.Text = "0.055"
        Me.txtPValue.TextAlign = System.Windows.Forms.HorizontalAlignment.Right
        '
        'Label2
        '
        Me.Label2.ImageAlign = System.Drawing.ContentAlignment.TopCenter
        Me.Label2.Location = New System.Drawing.Point(368, 344)
        Me.Label2.Name = "Label2"
        Me.Label2.Size = New System.Drawing.Size(64, 16)
        Me.Label2.TabIndex = 16
        Me.Label2.Text = "PValue"
        Me.Label2.TextAlign = System.Drawing.ContentAlignment.TopRight
        '
        'cmdMC
        '
        Me.cmdMC.Location = New System.Drawing.Point(80, 352)
        Me.cmdMC.Name = "cmdMC"
        Me.cmdMC.Size = New System.Drawing.Size(112, 40)
        Me.cmdMC.TabIndex = 17
        Me.cmdMC.Text = "Monte Carlo"
        '
        'txtCount
        '
        Me.txtCount.Location = New System.Drawing.Point(216, 360)
        Me.txtCount.Name = "txtCount"
        Me.txtCount.Size = New System.Drawing.Size(48, 20)
        Me.txtCount.TabIndex = 18
        Me.txtCount.Text = "10"
        Me.txtCount.TextAlign = System.Windows.Forms.HorizontalAlignment.Right
        '
        'frmMain
        '
        Me.AutoScaleBaseSize = New System.Drawing.Size(5, 13)
        Me.ClientSize = New System.Drawing.Size(800, 408)
        Me.Controls.Add(Me.txtCount)
        Me.Controls.Add(Me.cmdMC)
        Me.Controls.Add(Me.Label2)
        Me.Controls.Add(Me.txtPValue)
        Me.Controls.Add(Me.cmdAddItems)
        Me.Controls.Add(Me.cmdAdd)
        Me.Controls.Add(Me.Label1)
        Me.Controls.Add(Me.txtAdd)
        Me.Controls.Add(Me.lstGroupItems)
        Me.Controls.Add(Me.lstGroups)
        Me.Controls.Add(Me.chklstGroupItems)
        Me.Controls.Add(Me.cmdCreate)
        Me.Controls.Add(Me.Button1)
        Me.Controls.Add(Me.lblOutputFilename)
        Me.Controls.Add(Me.txtOutputFile)
        Me.Controls.Add(Me.lblRaw)
        Me.Controls.Add(Me.txtInputFile)
        Me.Controls.Add(Me.cmdOpenBrowse)
        Me.Controls.Add(Me.cmdOpen)
        Me.Name = "frmMain"
        Me.Text = "Form1"
        Me.ResumeLayout(False)

    End Sub

#End Region
    Private Function MonteCarlo(ByVal ArraySize As Integer, ByVal Repeat As Integer)
        Dim PatternArray(ArraySize - 1) As Long
        Dim RepeatCount As Integer
        Dim xCount As Integer

        xlMCSheet.EnableCalculation = True

        For RepeatCount = 1 To Repeat
            xlMCSheet.Calculate()
            xlRPSheet.Range("D:D").Calculate()
            For xCount = 0 To ArraySize - 1
                PatternArray(xCount) = PatternArray(xCount) + xlRPSheet.Cells(xCount + 2, 4).value
            Next
        Next
        xlMCSheet.EnableCalculation = False
        xlRPSheet.Cells(1, 5).value = "Total MC"

        For xCount = 1 To ArraySize
            xlRPSheet.Cells(xCount + 1, 5).value = PatternArray(xCount - 1)
        Next

        xlRPSheet.Cells(1, 6).value = "Frequency"

        xlRPSheet.Range(xlRPSheet.Cells(2, 3), xlRPSheet.Cells(ArraySize + 1, 3)).Formula = "=RC2/(8800)"
        xlRPSheet.Range(xlRPSheet.Cells(2, 6), xlRPSheet.Cells(ArraySize + 1, 6)).Formula = "=RC4/(" & Repeat & "*8800)"


    End Function

    Private Sub TextBox1_TextChanged(ByVal sender As System.Object, ByVal e As System.EventArgs) Handles txtInputFile.TextChanged
    End Sub

    Private Sub cmdOpen_Click(ByVal sender As System.Object, ByVal e As System.EventArgs) Handles cmdOpen.Click

        OpenInputFile(txtInputFile.Text)    ' Calls "OpenInputFile" to open the user's Excel file

    End Sub
    Private Sub OpenInputFile(ByVal FileName As String)
        Dim tString As String
        Dim tCount As Integer

        xlInBook = CType(xlApp.Workbooks.Open(FileName), Excel.Workbook)    ' Sets xlInBook to the user's excel workbook
        xlInSheet = CType(xlInBook.Worksheets(1), Excel.Worksheet)          ' Sets xlInSheet to the user's worksheet

        tCount = 2

        Do
            tString = xlInSheet.Cells(1, tCount).value

            If tString = "" Then Exit Do
            tCount = tCount + 2
            chklstGroupItems.Items.Add(tString)
            'lstgroups.
        Loop

        xlInSheet.Application.Visible = True                                ' Makes Excel and the worksheet visible
        'InputReport()                                                       ' Creates the report for the input file


    End Sub
    Private Sub CreateOutputFile(ByVal FileName As String)
        Dim tString1 As String
        Dim tCount As Integer, uCount As Integer
        Dim OutCount As Integer, InCount As Integer
        Dim CountDown As Integer
        Dim pCount As Integer, aCol As Integer, lCol As Integer, powerCount As Integer, pVal As Double, pvCount As Integer, pCol As Integer
        Dim SumArray
        pVal = CDbl(txtPValue.Text)

        ' Get probeset count
        pCount = xlApp.WorksheetFunction.CountA(xlInSheet.Columns(1))

        ' Create Output files
        xlOutBook = CType(xlApp.Workbooks.Add, Excel.Workbook)
        xlOutBook.Worksheets.Add()
        xlRPSheet = CType(xlOutBook.Worksheets(1), Excel.Worksheet)
        xlOutSheet = CType(xlOutBook.Worksheets(2), Excel.Worksheet)
        xlPVSheet = CType(xlOutBook.Worksheets(3), Excel.Worksheet)
        xlMCSheet = CType(xlOutBook.Worksheets(4), Excel.Worksheet)

        ' Turn off calculation
        xlOutSheet.EnableCalculation = False
        xlPVSheet.EnableCalculation = False
        xlMCSheet.EnableCalculation = False

        ' Name Sheets and set up columns
        xlRPSheet.Name = "Report"
        xlOutSheet.Name = "Signal Intensity"
        xlPVSheet.Name = "Presence Call P-Values"
        xlMCSheet.Name = "Monte Carlo Data"
        OutCount = 1
        InCount = 1
        xlOutSheet.Columns(OutCount).value = xlInSheet.Columns(InCount).value
        xlPVSheet.Columns(OutCount).value = xlInSheet.Columns(InCount).value
        xlMCSheet.Columns(OutCount).value = xlInSheet.Columns(InCount).value
        OutCount = OutCount + 1
        xlOutSheet.Cells(1, OutCount).value = "P"
        xlMCSheet.Cells(1, OutCount).value = "P"


        ' Make columns for each group
        For tCount = 0 To UBound(impStudy.GroupData)
            OutCount = OutCount + 1
            xlOutSheet.Cells(1, OutCount).value = impStudy.GroupData(tCount).GroupName
            xlMCSheet.Cells(1, OutCount).value = impStudy.GroupData(tCount).GroupName
            ' Define Start Column and initialize at 1 (for the present column)
            impStudy.GroupData(tCount).sCol = 1
            ' Add number of groups following current group
            impStudy.GroupData(tCount).sCol = impStudy.GroupData(tCount).sCol + (UBound(impStudy.GroupData)) - tCount
            ' Add fixed columns
            impStudy.GroupData(tCount).sCol = impStudy.GroupData(tCount).sCol + 3
            ' Add number of pairwise comparisons
            For CountDown = 0 To (UBound(impStudy.GroupData))
                impStudy.GroupData(tCount).sCol = impStudy.GroupData(tCount).sCol + CountDown
            Next CountDown
            CountDown = 0

            ' If this is not the first group then we need to add columns for each experiment prior
            If tCount > 0 Then
                For CountDown = 0 To tCount - 1
                    impStudy.GroupData(tCount).sCol = impStudy.GroupData(tCount).sCol + (UBound(impStudy.GroupData(CountDown).Experiments) + 1)
                Next CountDown
                CountDown = 0
            End If

            ' Add the OutCount to obtain the Absolute column
            impStudy.GroupData(tCount).sCol = impStudy.GroupData(tCount).sCol + OutCount


            ' Define End Column by adding number of experiments
            impStudy.GroupData(tCount).eCol = impStudy.GroupData(tCount).sCol + UBound(impStudy.GroupData(tCount).Experiments)


            ' Jam formula into columns
            xlOutSheet.Range(xlOutSheet.Cells(2, OutCount), xlOutSheet.Cells(pCount, OutCount)).Formula = _
            "=ROUND(AVERAGE(RC" & impStudy.GroupData(tCount).sCol & ":RC" & impStudy.GroupData(tCount).eCol & "),0) & " & Chr(34) & " � " & Chr(34) & " & ROUND(STDEV(RC" & impStudy.GroupData(tCount).sCol & ":RC" & impStudy.GroupData(tCount).eCol & ")/SQRT(COUNT(RC" & impStudy.GroupData(tCount).sCol & ":RC" & impStudy.GroupData(tCount).eCol & ")),0)"

            xlMCSheet.Range(xlMCSheet.Cells(2, OutCount), xlMCSheet.Cells(pCount, OutCount)).Formula = _
            "=ROUND(AVERAGE(RC" & impStudy.GroupData(tCount).sCol & ":RC" & impStudy.GroupData(tCount).eCol & "),2) & " & Chr(34) & " � " & Chr(34) & " & ROUND(STDEV(RC" & impStudy.GroupData(tCount).sCol & ":RC" & impStudy.GroupData(tCount).eCol & ")/SQRT(COUNT(RC" & impStudy.GroupData(tCount).sCol & ":RC" & impStudy.GroupData(tCount).eCol & ")),2)"

            '  Loop for next group
        Next tCount

        ' Setup ANOVA column
        OutCount = OutCount + 1
        aCol = OutCount ' set anova column
        xlOutSheet.Cells(1, OutCount).value = "ANOVA"
        xlMCSheet.Cells(1, OutCount).value = "ANOVA"

        ' ANOVA formula creation routine

        '"=FDIST(((DEVSQ(ALL)-
        tString1 = "=FDIST(((DEVSQ(RC" & impStudy.GroupData(LBound(impStudy.GroupData)).sCol & ":RC" & impStudy.GroupData(UBound(impStudy.GroupData)).eCol & ")-("

        ' Loop for each group to create ANOVA formula
        For CountDown = 0 To UBound(impStudy.GroupData)
            If CountDown > 0 Then tString1 = tString1 & "+"
            tString1 = tString1 & "DEVSQ(RC" & impStudy.GroupData(CountDown).sCol & ":RC" & impStudy.GroupData(CountDown).eCol & ")"
        Next

        tString1 = tString1 & "))/2)/(("

        ' Loop for each group to create ANOVA formula
        For CountDown = 0 To UBound(impStudy.GroupData)
            If CountDown > 0 Then tString1 = tString1 & "+"
            tString1 = tString1 & "DEVSQ(RC" & impStudy.GroupData(CountDown).sCol & ":RC" & impStudy.GroupData(CountDown).eCol & ")"
        Next

        ' Reset countdown
        CountDown = 0

        tString1 = tString1 & ")/20),2,20)"

        ' Set formula column
        xlOutSheet.Range(xlOutSheet.Cells(2, OutCount), xlOutSheet.Cells(pCount, OutCount)).Formula = tString1
        xlMCSheet.Range(xlMCSheet.Cells(2, OutCount), xlMCSheet.Cells(pCount, OutCount)).Formula = tString1

        '"=FDIST(((DEVSQ(L2:AH2)-(DEVSQ(L2:R2)+DEVSQ(S2:Y2)+DEVSQ(Z2:AH2)))/2)/((DEVSQ(L2:R2)+DEVSQ(S2:Y2)+DEVSQ(Z2:AH2))/20),2,20)"


        ' LSD Column
        OutCount = OutCount + 1
        lCol = OutCount ' set lsd column
        xlOutSheet.Cells(1, OutCount).value = "LSD"
        xlMCSheet.Cells(1, OutCount).value = "LSD"

        ' Make LSD formula
        tString1 = "=SQRT(2*5.44*(("

        ' Loop for each group to create LSD formula
        For CountDown = 0 To UBound(impStudy.GroupData)
            If CountDown > 0 Then tString1 = tString1 & "+"
            tString1 = tString1 & "DEVSQ(RC" & impStudy.GroupData(CountDown).sCol & ":RC" & impStudy.GroupData(CountDown).eCol & ")"
        Next
        CountDown = 0

        tString1 = tString1 & ")/20)/7.6)"

        ' Set formula column
        xlOutSheet.Range(xlOutSheet.Cells(2, OutCount), xlOutSheet.Cells(pCount, OutCount)).Formula = tString1
        xlMCSheet.Range(xlMCSheet.Cells(2, OutCount), xlMCSheet.Cells(pCount, OutCount)).Formula = tString1

        '=SQRT(2*5.44*((DEVSQ(L2:R2)+DEVSQ(S2:Y2)+DEVSQ(Z2:AH2))/20)/7.6)


        ' Setup columns for pairwise comparisons

        ' Set PowerCount
        powerCount = 10

        For tCount = 0 To UBound(impStudy.GroupData) - 1

            For uCount = CountDown To UBound(impStudy.GroupData) - 1
                OutCount = OutCount + 1
                xlOutSheet.Cells(1, OutCount).value = impStudy.GroupData(tCount).GroupName & " vs. " & impStudy.GroupData(uCount + 1).GroupName
                xlMCSheet.Cells(1, OutCount).value = impStudy.GroupData(tCount).GroupName & " vs. " & impStudy.GroupData(uCount + 1).GroupName
                ' Make Pairwise comparison formula
                tString1 = "=AND(RC" & aCol & "<=" & pVal & ",ABS(AVERAGE(RC" & impStudy.GroupData(tCount).sCol & ":RC" & impStudy.GroupData(tCount).eCol & ")-AVERAGE(RC" & impStudy.GroupData(uCount + 1).sCol & ":RC" & impStudy.GroupData(uCount + 1).eCol & "))>=RC" & lCol & ",AVERAGE(RC" & impStudy.GroupData(tCount).sCol & ":RC" & impStudy.GroupData(tCount).eCol & ")>AVERAGE(RC" & impStudy.GroupData(uCount + 1).sCol & ":RC" & impStudy.GroupData(uCount + 1).eCol & "))*-" & powerCount & "+AND(RC" & aCol & "<=" & pVal & ",ABS(AVERAGE(RC" & impStudy.GroupData(tCount).sCol & ":RC" & impStudy.GroupData(tCount).eCol & ")-AVERAGE(RC" & impStudy.GroupData(uCount + 1).sCol & ":RC" & impStudy.GroupData(uCount + 1).eCol & "))>=RC" & lCol & ",AVERAGE(RC" & impStudy.GroupData(tCount).sCol & ":RC" & impStudy.GroupData(tCount).eCol & ")<AVERAGE(RC" & impStudy.GroupData(uCount + 1).sCol & ":RC" & impStudy.GroupData(uCount + 1).eCol & "))*" & powerCount
                ' Set formula column
                xlOutSheet.Range(xlOutSheet.Cells(2, OutCount), xlOutSheet.Cells(pCount, OutCount)).Formula = tString1
                xlMCSheet.Range(xlMCSheet.Cells(2, OutCount), xlMCSheet.Cells(pCount, OutCount)).Formula = tString1
                powerCount = powerCount * 10
            Next uCount
            CountDown = CountDown + 1
        Next tCount

        CountDown = 0

        '=AND(F2<=0.055,ABS(AVERAGE(L2:R2)-AVERAGE(S2:Y2))>=G2,AVERAGE(L2:R2)>AVERAGE(S2:Y2))*-10+AND(F2<=0.055,ABS(AVERAGE(L2:R2)-AVERAGE(S2:Y2))>=G2,AVERAGE(L2:R2)<AVERAGE(S2:Y2))*10

        ' Setup pattern column
        OutCount = OutCount + 1
        pCol = OutCount
        xlOutSheet.Cells(1, OutCount).value = "Pattern"
        xlMCSheet.Cells(1, OutCount).value = "Pattern"

        tString1 = "=SUM(RC" & (lCol + 1) & ":RC" & (OutCount - 1) & ")"
        xlOutSheet.Range(xlOutSheet.Cells(2, OutCount), xlOutSheet.Cells(pCount, OutCount)).Formula = tString1
        xlMCSheet.Range(xlMCSheet.Cells(2, OutCount), xlMCSheet.Cells(pCount, OutCount)).Formula = tString1

        ' Setup columns and copy experimental data from signal intensities
        InCount = 0
        pvCount = 2
        For tCount = 0 To UBound(impStudy.GroupData)
            For uCount = 0 To UBound(impStudy.GroupData(tCount).Experiments)
                InCount = InCount + 2
                OutCount = OutCount + 1
                xlOutSheet.Columns(OutCount).value = xlInSheet.Columns(InCount).value
                xlPVSheet.Columns(pvCount).value = xlInSheet.Columns(InCount + 1).value
                xlMCSheet.Cells(1, OutCount).value = xlInSheet.Cells(1, InCount).value
                xlMCSheet.Range(xlMCSheet.Cells(2, OutCount), xlMCSheet.Cells(pCount, OutCount)).Formula = "=RAND()"
                pvCount = pvCount + 1
            Next uCount
        Next tCount

        tString1 = "=COUNTIF('Presence Call P-Values'!RC2:RC" & (pvCount - 1) & "," & Chr(34) & "<=" & pVal & Chr(34) & ")"
        xlOutSheet.Range(xlOutSheet.Cells(2, 2), xlOutSheet.Cells(pCount, 2)).Formula = tString1
        xlMCSheet.Range(xlMCSheet.Cells(2, 2), xlMCSheet.Cells(pCount, 2)).Value = 0

        '=COUNTIF('Presence Call P-Values'!B2:X2,"<=.055")

        ' Build Report Sheet

        xlRPSheet.Cells(1, 1).value = "Patterns"
        xlRPSheet.Cells(1, 2).value = "Actual"
        xlRPSheet.Cells(1, 3).value = "Frequency"
        xlRPSheet.Cells(1, 4).value = "MC Data"


        SumArray = GeneratePatterns(UBound(impStudy.GroupData) + 1)
        For SumCount = 0 To UBound(SumArray)
            xlRPSheet.Cells(SumCount + 2, 1).value = SumArray(SumCount)
        Next

        'xlRPSheet.Range(xlRPSheet.Cells(2, 1), xlRPSheet.Cells(SumCount + 1, 1)).Sort(, Excel.XlSortOrder.xlAscending)
        xlRPSheet.Range("A2:A" & CStr(SumCount + 1)).Sort(Key1:=xlRPSheet.Range("A2"), Order1:=Excel.XlSortOrder.xlAscending, Header:=Excel.XlYesNoGuess.xlGuess, _
        OrderCustom:=1, MatchCase:=False, Orientation:=Excel.XlSortOrientation.xlSortColumns, DataOption1:=Excel.XlSortDataOption.xlSortNormal)

        tString1 = "=COUNTIF('Signal Intensity'!R2C" & pCol & ":R" & pCount & "C" & pCol & ",'Report'!RC1)"
        xlRPSheet.Range(xlRPSheet.Cells(2, 2), xlRPSheet.Cells(SumCount + 1, 2)).Formula = tString1

        tString1 = "=COUNTIF('Monte Carlo Data'!R2C" & pCol & ":R" & pCount & "C" & pCol & ",'Report'!RC1)"
        xlRPSheet.Range(xlRPSheet.Cells(2, 4), xlRPSheet.Cells(SumCount + 1, 4)).Formula = tString1
        '=COUNTIF('Dummy Data'!K$2:K$8800,'Pattern Count'!A2)

        ' Turn ON calculation
        xlOutSheet.EnableCalculation = True
        xlPVSheet.EnableCalculation = True
        'xlMCSheet.EnableCalculation = True

        ' Show the sheet.
        xlOutSheet.Application.Visible = True
        ' Save the sheet to C:\Test.xls directory.
        xlOutSheet.SaveAs(FileName)
        ' Optionally, you can call xlApp.Quit to close the work sheet.

    End Sub

    Private Sub frmMain_Load(ByVal sender As Object, ByVal e As System.EventArgs) Handles MyBase.Load
        xlApp = CType(CreateObject("Excel.Application"), Excel.Application)
    End Sub

    Private Sub frmMain_Closed(ByVal sender As Object, ByVal e As System.EventArgs) Handles MyBase.Closed

    End Sub

    Private Sub cmdCreate_Click(ByVal sender As System.Object, ByVal e As System.EventArgs) Handles cmdCreate.Click
        CreateOutputFile(txtOutputFile.Text)    ' Creates a new output file for the user

    End Sub

    Private Sub cmdOpenBrowse_Click(ByVal sender As System.Object, ByVal e As System.EventArgs) Handles cmdOpenBrowse.Click
        fdOpen.ShowDialog()
        txtInputFile.Text = fdOpen.FileName

    End Sub

    Private Sub TextBox1_TextChanged_1(ByVal sender As System.Object, ByVal e As System.EventArgs)

    End Sub
    ' This sub creates a report based on the input file data and displays it to the user
    Private Sub InputReport()
        Dim sReport As String   ' Stores the report
        Dim iCount As Integer   ' Counts the number of rows
        Dim tHead As String, tNewHead As String, tHeadCount As Integer
        Dim x As Integer
        Dim tStr As String
        Dim gCount As Integer, ggCount As Integer


        ' This loop simply counts the number of probes in the dataset
        iCount = 2
        Do
            tStr = xlInSheet.Cells(iCount, 1).Text
            iCount = iCount + 1
            'Application.DoEvents()
        Loop Until tStr = ""
        iCount = iCount - 3

        'ReDim impStudy.ProbeSet(iCount)

        ' update the report with the probe count
        sReport = "Probe count:" & vbTab & iCount & vbCrLf
        sReport = sReport & "Groups:" & vbCrLf

        impStudy.ProbeSet = xlInSheet.Range("a2:a" & (iCount + 1)).Value()

        ' Initialize first group    
        tHead = xlInSheet.Cells(1, 2).text
        If tHead = "" Then MsgBox("ERROR, NO DATA!") ' Replace with Error handler code
        gCount = 1
        ReDim impStudy.GroupData(1)
        impStudy.GroupData(1).GroupName = Mid(tHead, 1, 3)
        ReDim Preserve impStudy.GroupData(1).Experiments(1) ' Setup first experiment
        impStudy.GroupData(1).Experiments(1).ExpName = tHead
        impStudy.GroupData(1).Experiments(1).Signal = xlInSheet.Range("2:2", "2:" & iCount + 1) ' Load Signals
        MsgBox(xlInSheet.Range("B2").Value)
        'impStudy.GroupData(1).Experiments(1).Pvalue = xlInSheet.Range(cells(3, 2), cells(3, iCount + 1)) ' Load p-values
        MsgBox(impStudy.GroupData(1).Experiments(1).ExpName & vbCrLf & impStudy.GroupData(1).Experiments(1).Signal(4, 1).value & "," & impStudy.GroupData(1).Experiments(1).Pvalue(4, 1).value)
        ' Now we break down the experimental groups and the number of experiments in each group
        For x = 2 To xlInSheet.Columns.Count Step 2

            tNewHead = xlInSheet.Cells(1, x).Text

            If Mid(tNewHead, 1, 3) = Mid(tHead, 1, 3) Then
                tHeadCount = tHeadCount + 1
                ReDim Preserve impStudy.GroupData(gCount).Experiments(tHeadCount)
                impStudy.GroupData(gCount).Experiments(ggCount).ExpName = tNewHead
                MsgBox(impStudy.GroupData(gCount).Experiments(ggCount).ExpName)
            Else
                gCount = gCount + 1
                If tHeadCount > 0 Then
                    ReDim Preserve impStudy.GroupData(gCount)
                    impStudy.GroupData(gCount).GroupName = Mid(tNewHead, 1, 3)
                    sReport = sReport & vbTab & Mid(tNewHead, 1, 3) & vbTab & tHeadCount & vbCrLf
                Else
                    tHeadCount = 1
                    ReDim Preserve impStudy.GroupData(gCount)
                    impStudy.GroupData(gCount).GroupName = Mid(tNewHead, 1, 3)
                    sReport = sReport & vbTab & Mid(tNewHead, 1, 3) & vbTab & tHeadCount & vbCrLf
                    ReDim Preserve impStudy.GroupData(gCount).Experiments(tHeadCount)
                    impStudy.GroupData(gCount).Experiments(ggCount).ExpName = tNewHead
                    MsgBox(impStudy.GroupData(gCount).Experiments(ggCount).ExpName)
                End If
                tHeadCount = 1

            End If
            If tNewHead = "" Then Exit For
            tHead = tNewHead

        Next

        'txtReport.Text = sReport

    End Sub

    Private Sub cmdAdd_Click(ByVal sender As System.Object, ByVal e As System.EventArgs) Handles cmdAdd.Click
        If txtAdd.Text = "" Then Exit Sub
        lstGroups.Items.Add(txtAdd.Text)
        ReDim Preserve impStudy.GroupData(NumberGroups)
        impStudy.GroupData(NumberGroups).GroupName = txtAdd.Text
        NumberGroups = NumberGroups + 1
    End Sub

    Private Sub lstGroups_SelectedIndexChanged(ByVal sender As System.Object, ByVal e As System.EventArgs) Handles lstGroups.SelectedIndexChanged
        lstGroupItems.Items.Clear()
    End Sub

    Private Sub lstGroups_Click(ByVal sender As Object, ByVal e As System.EventArgs) Handles lstGroups.Click

    End Sub

    Private Sub cmdAddItems_Click(ByVal sender As System.Object, ByVal e As System.EventArgs) Handles cmdAddItems.Click
        Dim x As Object
        Dim x1 As Integer
        Dim x2()
        Dim x4, x6 As Integer
        Dim x3 As Integer
        Dim x5 As Integer
        Dim tmpText As String

        If lstGroups.SelectedIndex = -1 Then
            MsgBox("No Group Selected!")
            Exit Sub
        End If

        ReDim x2(chklstGroupItems.Items.Count)

        For Each x In chklstGroupItems.CheckedItems
            lstGroupItems.Items.Add(x)
            x2(x3) = x
            x3 = x3 + 1
            ReDim Preserve impStudy.GroupData(lstGroups.SelectedIndex).Experiments(x5)
            impStudy.GroupData(lstGroups.SelectedIndex).Experiments(x5).ExpName = x
            x6 = 2
            Do
                tmpText = xlInSheet.Cells(1, x6).Value
                If tmpText = x Then impStudy.GroupData(lstGroups.SelectedIndex).Experiments(x5).ColIndex = x6
                x6 = x6 + 2
            Loop Until tmpText = ""
            x5 = x5 + 1
        Next x

        For x1 = 0 To UBound(x2)
            chklstGroupItems.Items.Remove(x2(x1))
        Next x1

    End Sub

    Private Sub chklstGroupItems_SelectedIndexChanged(ByVal sender As System.Object, ByVal e As System.EventArgs) Handles chklstGroupItems.SelectedIndexChanged

    End Sub
    Private Sub Pairwise(ByVal Start As Integer, ByVal Counter As Integer)


    End Sub
    Private Function GeneratePatterns(ByVal Pairs As Integer)
        Dim cLoop As Integer, cLoop1 As Integer, iDig As Integer
        Dim dLoop As Integer
        Dim Factor As Long
        Dim SumArray() As Long
        Dim SumCount As Integer
        Dim Sum As Long
        Dim PowerFactor As Integer
        Dim gString As String


        Factor = 1

        For cLoop = 0 To Pairs - 1
            Factor = Factor * 10
            ReDim Preserve cLock(cLoop)
            ReDim cLock(cLoop).Position(2)
            cLock(cLoop).Position(0) = Factor
            cLock(cLoop).Position(1) = 0
            cLock(cLoop).Position(2) = -Factor
        Next

        PowerFactor = 3 ^ Pairs

        For cLoop = 0 To PowerFactor - 1
            gString = MBString(cLoop, Pairs, 3)
            For cLoop1 = 0 To Pairs - 1
                iDig = CInt(Mid(gString, cLoop1 + 1, 1))
                Sum = Sum + cLock(cLoop1).Position(iDig)
            Next
            ReDim Preserve SumArray(SumCount)
            SumArray(SumCount) = Sum
            SumCount = SumCount + 1
            Sum = 0
        Next cLoop
        GeneratePatterns = SumArray

    End Function

    Private Function ConvertBase(ByVal Base As Integer, ByVal DecNumber As Integer) As String
        Dim Counter As Integer, ColCount As Integer
        Dim Looper As Integer
        Dim sText As String, tText As String

        Counter = -1
        For Looper = 0 To DecNumber
            Counter = Counter + 1
            If Counter > 2 Then
                Counter = 0
                sText = sText
            End If

        Next


    End Function
    Private Function MakeBase(ByVal Number As Long) As String

        Dim workChar As String

        workChar = "0123456789ABCDEFGHIJKLMNOPQRSTUVWXYZabcdefghijklmnopqrstuvwxyz"

        If (Number > Len(workChar)) Or (Number < 2) Then Exit Function

        MakeBase = Mid(workChar, 1, Number)

    End Function

    Public Function MBValue(ByVal ValueString As String, Optional ByVal Base As Long = 10) As Long
        Dim varWork As Long

        Dim i As Long, _
            b As Long

        Dim j As Long, _
            mbStr As String, _
            s As String

        Dim x As String

        b = Base
        mbStr = MakeBase(Base)


        s = ValueString
        If Not IsNumeric(s) Then Exit Function
        b = Len(s)

        For j = 1 To b
            x = Mid(s, j, 1)

            i = (i * Base) + (InStr(1, mbStr, x) - 1)
        Next j

        MBValue = i

    End Function

    Public Function MBString(ByVal Value As Long, ByVal Length As Integer, Optional ByVal Base As Long = 10) As String
        Dim varWork As Long

        Dim i As Long, _
            b As Long

        Dim j As Long, _
            mbStr As String, _
            s As String

        varWork = Math.Abs(Value)

        b = Base
        mbStr = MakeBase(Base)
        If (mbStr = "") Then Exit Function


        Do While varWork > 0&
            If (varWork >= b) Then
                j = (varWork Mod b)
                j = j + 1
            Else
                j = varWork + 1
            End If

            s = Mid(mbStr, j, 1) + s

            If (varWork < b) Then Exit Do

            varWork = (varWork - (j - 1)) / b
        Loop
        varWork = 0

        If Len(s) < Length Then
            For varWork = 1 To Length - Len(s)
                s = "0" & s
            Next
        End If
        MBString = s


    End Function


    Private Sub cmdMC_Click(ByVal sender As System.Object, ByVal e As System.EventArgs) Handles cmdMC.Click
        MonteCarlo(SumCount, CInt(txtCount.Text))
    End Sub

    Private Sub Button1_Click(ByVal sender As System.Object, ByVal e As System.EventArgs) Handles Button1.Click

    End Sub
End Class
