# Supplementary material for: Post hoc pattern matching: assigning significance to statistically defined expression patterns in single channel microarray data
Source: BMC Bioinformatics. 2007 Jul 5;8:240. doi: 10.1186/1471-2105-8-240 (PMC1934919; doi:10.1186/1471-2105-8-240)
Supplement: Additional file 3 — StatiGen source code. [file 1471-2105-8-240-S3.zip › StatiGen_Source_06142007/frmMDI.vb]

'StatiGen - Statistical Gene Microarray Analysis
'Copyright � 2007  Randall Hulshizer and Eric Blalock

'This program is free software; you can redistribute it and/or modify
'it under the terms of the GNU General Public License as published by
'the Free Software Foundation; either version 2 of the License, or
'(at your option) any later version.

'This program is distributed in the hope that it will be useful,
'but WITHOUT ANY WARRANTY; without even the implied warranty of
'MERCHANTABILITY or FITNESS FOR A PARTICULAR PURPOSE.  See the
'GNU General Public License for more details.

'You should have received a copy of the GNU General Public License along
'with this program; if not, write to the Free Software Foundation, Inc.,
'51 Franklin Street, Fifth Floor, Boston, MA 02110-1301 USA.

Public Class frmMDI
    Inherits System.Windows.Forms.Form

    'Decs
#Region " Declarations"
    Public frmProject As fMain
    Public fViewer As fView
    Public nPad As notepad
    Public fComp As fHelp

    ' Menu Stuff
    Private Const MaxMRU As Short = 4 'Maximum number of MRUs in list (-1 for no limit)
    Private Const NotFound As Short = -1 'Indicates a duplicate entry was not found
    Private Const NoMRUs As Short = -1 'Indicates no MRUs are currently defined
    Private MRUCount As Integer 'Maintains a count of MRUs defined
#End Region

    ' VB Generated Trash
#Region " Windows Form Designer generated code "

    Public Sub New()
        MyBase.New()

        'This call is required by the Windows Form Designer.
        InitializeComponent()

        'Add any initialization after the InitializeComponent() call

    End Sub

    'Form overrides dispose to clean up the component list.
    Protected Overloads Overrides Sub Dispose(ByVal disposing As Boolean)
        If disposing Then
            If Not (components Is Nothing) Then
                components.Dispose()
            End If
        End If
        MyBase.Dispose(disposing)
    End Sub

    'Required by the Windows Form Designer
    Private components As System.ComponentModel.IContainer

    'NOTE: The following procedure is required by the Windows Form Designer
    'It can be modified using the Windows Form Designer.  
    'Do not modify it using the code editor.
    Friend WithEvents MenuItem1 As System.Windows.Forms.MenuItem
    Friend WithEvents mnuFileNew As System.Windows.Forms.MenuItem
    Friend WithEvents MenuItem17 As System.Windows.Forms.MenuItem
    Friend WithEvents MenuItem3 As System.Windows.Forms.MenuItem
    Friend WithEvents MenuItem5 As System.Windows.Forms.MenuItem
    Friend WithEvents MenuItem6 As System.Windows.Forms.MenuItem
    Friend WithEvents MenuItem7 As System.Windows.Forms.MenuItem
    Friend WithEvents MenuItem8 As System.Windows.Forms.MenuItem
    Friend WithEvents MenuItem11 As System.Windows.Forms.MenuItem
    Friend WithEvents MDIMenu As System.Windows.Forms.MainMenu
    Friend WithEvents timTime As System.Windows.Forms.Timer
    Friend WithEvents stsBarPan1 As System.Windows.Forms.StatusBarPanel
    Friend WithEvents stsBarPan2 As System.Windows.Forms.StatusBarPanel
    Friend WithEvents stsBarPan3 As System.Windows.Forms.StatusBarPanel
    Friend WithEvents mnuToolsShowWelcome As System.Windows.Forms.MenuItem
    Public WithEvents stsBar As System.Windows.Forms.StatusBar
    Friend WithEvents mnuViewShowCompanion As System.Windows.Forms.MenuItem
    Friend WithEvents mnuViewShowNotebook As System.Windows.Forms.MenuItem
    Friend WithEvents mnuViewShowPV As System.Windows.Forms.MenuItem
    Friend WithEvents fdOpen As System.Windows.Forms.OpenFileDialog
    Friend WithEvents mnuFileOpen As System.Windows.Forms.MenuItem
    Friend WithEvents mnuFileClose As System.Windows.Forms.MenuItem
    Friend WithEvents mnuFileExit As System.Windows.Forms.MenuItem
    Friend WithEvents MenuItem4 As System.Windows.Forms.MenuItem
    Friend WithEvents MenuItem12 As System.Windows.Forms.MenuItem
    Friend WithEvents MenuItem13 As System.Windows.Forms.MenuItem
    Friend WithEvents mnuToolsSaveWindows As System.Windows.Forms.MenuItem
    Friend WithEvents panMove As System.Windows.Forms.Panel
    Friend WithEvents MenuItem2 As System.Windows.Forms.MenuItem
    Friend WithEvents MenuItem14 As System.Windows.Forms.MenuItem
    Public WithEvents _mnuMRU_0 As System.Windows.Forms.MenuItem
    Public WithEvents mnuMRU As Microsoft.VisualBasic.Compatibility.VB6.MenuItemArray
    Friend WithEvents MenuItem15 As System.Windows.Forms.MenuItem
    Friend WithEvents MenuItem16 As System.Windows.Forms.MenuItem
    Friend WithEvents MenuItem18 As System.Windows.Forms.MenuItem
    Friend WithEvents mnuWindow As System.Windows.Forms.MenuItem
    <System.Diagnostics.DebuggerStepThrough()> Private Sub InitializeComponent()
        Me.components = New System.ComponentModel.Container
        Dim resources As System.Resources.ResourceManager = New System.Resources.ResourceManager(GetType(frmMDI))
        Me.MenuItem1 = New System.Windows.Forms.MenuItem
        Me.mnuFileNew = New System.Windows.Forms.MenuItem
        Me.mnuFileOpen = New System.Windows.Forms.MenuItem
        Me.mnuFileClose = New System.Windows.Forms.MenuItem
        Me.MenuItem17 = New System.Windows.Forms.MenuItem
        Me.MenuItem16 = New System.Windows.Forms.MenuItem
        Me.MenuItem18 = New System.Windows.Forms.MenuItem
        Me.MenuItem15 = New System.Windows.Forms.MenuItem
        Me.MenuItem14 = New System.Windows.Forms.MenuItem
        Me._mnuMRU_0 = New System.Windows.Forms.MenuItem
        Me.MenuItem2 = New System.Windows.Forms.MenuItem
        Me.mnuFileExit = New System.Windows.Forms.MenuItem
        Me.MenuItem3 = New System.Windows.Forms.MenuItem
        Me.mnuViewShowCompanion = New System.Windows.Forms.MenuItem
        Me.mnuViewShowNotebook = New System.Windows.Forms.MenuItem
        Me.mnuViewShowPV = New System.Windows.Forms.MenuItem
        Me.MenuItem5 = New System.Windows.Forms.MenuItem
        Me.mnuToolsShowWelcome = New System.Windows.Forms.MenuItem
        Me.mnuToolsSaveWindows = New System.Windows.Forms.MenuItem
        Me.mnuWindow = New System.Windows.Forms.MenuItem
        Me.MenuItem4 = New System.Windows.Forms.MenuItem
        Me.MenuItem12 = New System.Windows.Forms.MenuItem
        Me.MenuItem13 = New System.Windows.Forms.MenuItem
        Me.MenuItem6 = New System.Windows.Forms.MenuItem
        Me.MenuItem7 = New System.Windows.Forms.MenuItem
        Me.MenuItem8 = New System.Windows.Forms.MenuItem
        Me.MenuItem11 = New System.Windows.Forms.MenuItem
        Me.MDIMenu = New System.Windows.Forms.MainMenu
        Me.timTime = New System.Windows.Forms.Timer(Me.components)
        Me.stsBar = New System.Windows.Forms.StatusBar
        Me.stsBarPan1 = New System.Windows.Forms.StatusBarPanel
        Me.stsBarPan2 = New System.Windows.Forms.StatusBarPanel
        Me.stsBarPan3 = New System.Windows.Forms.StatusBarPanel
        Me.fdOpen = New System.Windows.Forms.OpenFileDialog
        Me.panMove = New System.Windows.Forms.Panel
        Me.mnuMRU = New Microsoft.VisualBasic.Compatibility.VB6.MenuItemArray(Me.components)
        CType(Me.stsBarPan1, System.ComponentModel.ISupportInitialize).BeginInit()
        CType(Me.stsBarPan2, System.ComponentModel.ISupportInitialize).BeginInit()
        CType(Me.stsBarPan3, System.ComponentModel.ISupportInitialize).BeginInit()
        CType(Me.mnuMRU, System.ComponentModel.ISupportInitialize).BeginInit()
        Me.SuspendLayout()
        '
        'MenuItem1
        '
        Me.MenuItem1.Index = 0
        Me.MenuItem1.MenuItems.AddRange(New System.Windows.Forms.MenuItem() {Me.mnuFileNew, Me.mnuFileOpen, Me.mnuFileClose, Me.MenuItem17, Me.MenuItem16, Me.MenuItem18, Me.MenuItem15, Me.MenuItem14, Me.MenuItem2, Me.mnuFileExit})
        Me.MenuItem1.Text = "&File"
        '
        'mnuFileNew
        '
        Me.mnuFileNew.Index = 0
        Me.mnuFileNew.Shortcut = System.Windows.Forms.Shortcut.CtrlN
        Me.mnuFileNew.Text = "&New Project"
        '
        'mnuFileOpen
        '
        Me.mnuFileOpen.Enabled = False
        Me.mnuFileOpen.Index = 1
        Me.mnuFileOpen.Shortcut = System.Windows.Forms.Shortcut.CtrlO
        Me.mnuFileOpen.Text = "&Open Project"
        '
        'mnuFileClose
        '
        Me.mnuFileClose.Enabled = False
        Me.mnuFileClose.Index = 2
        Me.mnuFileClose.Text = "&Close Project"
        '
        'MenuItem17
        '
        Me.MenuItem17.Index = 3
        Me.MenuItem17.Text = "-"
        '
        'MenuItem16
        '
        Me.MenuItem16.Enabled = False
        Me.MenuItem16.Index = 4
        Me.MenuItem16.Shortcut = System.Windows.Forms.Shortcut.CtrlS
        Me.MenuItem16.Text = "&Save Project"
        '
        'MenuItem18
        '
        Me.MenuItem18.Enabled = False
        Me.MenuItem18.Index = 5
        Me.MenuItem18.Text = "Save Project &As"
        '
        'MenuItem15
        '
        Me.MenuItem15.Index = 6
        Me.MenuItem15.Text = "-"
        '
        'MenuItem14
        '
        Me.MenuItem14.Index = 7
        Me.MenuItem14.MenuItems.AddRange(New System.Windows.Forms.MenuItem() {Me._mnuMRU_0})
        Me.MenuItem14.Text = "Recent Projects"
        '
        '_mnuMRU_0
        '
        Me._mnuMRU_0.Enabled = False
        Me.mnuMRU.SetIndex(Me._mnuMRU_0, CType(0, Short))
        Me._mnuMRU_0.Index = 0
        Me._mnuMRU_0.Text = "MRU FileList"
        Me._mnuMRU_0.Visible = False
        '
        'MenuItem2
        '
        Me.MenuItem2.Index = 8
        Me.MenuItem2.Text = "-"
        '
        'mnuFileExit
        '
        Me.mnuFileExit.Index = 9
        Me.mnuFileExit.Text = "E&xit"
        '
        'MenuItem3
        '
        Me.MenuItem3.Index = 1
        Me.MenuItem3.MenuItems.AddRange(New System.Windows.Forms.MenuItem() {Me.mnuViewShowCompanion, Me.mnuViewShowNotebook, Me.mnuViewShowPV})
        Me.MenuItem3.Text = "&View"
        '
        'mnuViewShowCompanion
        '
        Me.mnuViewShowCompanion.Checked = True
        Me.mnuViewShowCompanion.Index = 0
        Me.mnuViewShowCompanion.Text = "StatiGen Companion"
        Me.mnuViewShowCompanion.Visible = False
        '
        'mnuViewShowNotebook
        '
        Me.mnuViewShowNotebook.Checked = True
        Me.mnuViewShowNotebook.Index = 1
        Me.mnuViewShowNotebook.Text = "Notebook"
        Me.mnuViewShowNotebook.Visible = False
        '
        'mnuViewShowPV
        '
        Me.mnuViewShowPV.Checked = True
        Me.mnuViewShowPV.Index = 2
        Me.mnuViewShowPV.Text = "Progress Viewer"
        Me.mnuViewShowPV.Visible = False
        '
        'MenuItem5
        '
        Me.MenuItem5.Index = 2
        Me.MenuItem5.MenuItems.AddRange(New System.Windows.Forms.MenuItem() {Me.mnuToolsShowWelcome, Me.mnuToolsSaveWindows})
        Me.MenuItem5.Text = "&Options"
        '
        'mnuToolsShowWelcome
        '
        Me.mnuToolsShowWelcome.Index = 0
        Me.mnuToolsShowWelcome.Text = "Show Welcome at StartUp"
        '
        'mnuToolsSaveWindows
        '
        Me.mnuToolsSaveWindows.Index = 1
        Me.mnuToolsSaveWindows.Text = "Save Window Settings"
        '
        'mnuWindow
        '
        Me.mnuWindow.Index = 3
        Me.mnuWindow.MdiList = True
        Me.mnuWindow.MenuItems.AddRange(New System.Windows.Forms.MenuItem() {Me.MenuItem4})
        Me.mnuWindow.Text = "&Window"
        '
        'MenuItem4
        '
        Me.MenuItem4.Index = 0
        Me.MenuItem4.MenuItems.AddRange(New System.Windows.Forms.MenuItem() {Me.MenuItem12, Me.MenuItem13})
        Me.MenuItem4.Text = "Arrange"
        '
        'MenuItem12
        '
        Me.MenuItem12.Index = 0
        Me.MenuItem12.Shortcut = System.Windows.Forms.Shortcut.CtrlW
        Me.MenuItem12.Text = "User Defined"
        '
        'MenuItem13
        '
        Me.MenuItem13.Index = 1
        Me.MenuItem13.Text = "Reset to Default"
        '
        'MenuItem6
        '
        Me.MenuItem6.Index = 4
        Me.MenuItem6.MenuItems.AddRange(New System.Windows.Forms.MenuItem() {Me.MenuItem7, Me.MenuItem8, Me.MenuItem11})
        Me.MenuItem6.Text = "&Help"
        '
        'MenuItem7
        '
        Me.MenuItem7.Index = 0
        Me.MenuItem7.Text = "&Contents"
        '
        'MenuItem8
        '
        Me.MenuItem8.Index = 1
        Me.MenuItem8.Text = "-"
        '
        'MenuItem11
        '
        Me.MenuItem11.Index = 2
        Me.MenuItem11.Text = "&About StatiGen"
        '
        'MDIMenu
        '
        Me.MDIMenu.MenuItems.AddRange(New System.Windows.Forms.MenuItem() {Me.MenuItem1, Me.MenuItem3, Me.MenuItem5, Me.mnuWindow, Me.MenuItem6})
        '
        'timTime
        '
        Me.timTime.Enabled = True
        Me.timTime.Interval = 1000
        '
        'stsBar
        '
        Me.stsBar.Font = New System.Drawing.Font("Microsoft Sans Serif", 12.0!, System.Drawing.FontStyle.Regular, System.Drawing.GraphicsUnit.Point, CType(0, Byte))
        Me.stsBar.Location = New System.Drawing.Point(0, 511)
        Me.stsBar.Name = "stsBar"
        Me.stsBar.Panels.AddRange(New System.Windows.Forms.StatusBarPanel() {Me.stsBarPan1, Me.stsBarPan2, Me.stsBarPan3})
        Me.stsBar.ShowPanels = True
        Me.stsBar.Size = New System.Drawing.Size(792, 26)
        Me.stsBar.SizingGrip = False
        Me.stsBar.TabIndex = 46
        '
        'stsBarPan1
        '
        Me.stsBarPan1.AutoSize = System.Windows.Forms.StatusBarPanelAutoSize.Spring
        Me.stsBarPan1.Width = 772
        '
        'stsBarPan2
        '
        Me.stsBarPan2.Alignment = System.Windows.Forms.HorizontalAlignment.Center
        Me.stsBarPan2.AutoSize = System.Windows.Forms.StatusBarPanelAutoSize.Contents
        Me.stsBarPan2.Width = 10
        '
        'stsBarPan3
        '
        Me.stsBarPan3.Alignment = System.Windows.Forms.HorizontalAlignment.Center
        Me.stsBarPan3.AutoSize = System.Windows.Forms.StatusBarPanelAutoSize.Contents
        Me.stsBarPan3.Width = 10
        '
        'fdOpen
        '
        Me.fdOpen.Filter = "StatiGen files|*.stg"
        '
        'panMove
        '
        Me.panMove.BackColor = System.Drawing.Color.Transparent
        Me.panMove.BackgroundImage = CType(resources.GetObject("panMove.BackgroundImage"), System.Drawing.Image)
        Me.panMove.BorderStyle = System.Windows.Forms.BorderStyle.FixedSingle
        Me.panMove.Location = New System.Drawing.Point(546, 28)
        Me.panMove.Name = "panMove"
        Me.panMove.Size = New System.Drawing.Size(208, 146)
        Me.panMove.TabIndex = 48
        Me.panMove.Visible = False
        '
        'mnuMRU
        '
        '
        'frmMDI
        '
        Me.AllowDrop = True
        Me.AutoScaleBaseSize = New System.Drawing.Size(5, 13)
        Me.BackgroundImage = CType(resources.GetObject("$this.BackgroundImage"), System.Drawing.Image)
        Me.ClientSize = New System.Drawing.Size(792, 537)
        Me.Controls.Add(Me.panMove)
        Me.Controls.Add(Me.stsBar)
        Me.Icon = CType(resources.GetObject("$this.Icon"), System.Drawing.Icon)
        Me.IsMdiContainer = True
        Me.Menu = Me.MDIMenu
        Me.Name = "frmMDI"
        Me.Text = "StatiGen 1.0"
        Me.WindowState = System.Windows.Forms.FormWindowState.Maximized
        CType(Me.stsBarPan1, System.ComponentModel.ISupportInitialize).EndInit()
        CType(Me.stsBarPan2, System.ComponentModel.ISupportInitialize).EndInit()
        CType(Me.stsBarPan3, System.ComponentModel.ISupportInitialize).EndInit()
        CType(Me.mnuMRU, System.ComponentModel.ISupportInitialize).EndInit()
        Me.ResumeLayout(False)

    End Sub

#End Region

    ' Menu Junk
#Region " MRUStuff"
    Public Sub mnuMRU_Popup(ByVal eventSender As System.Object, ByVal eventArgs As System.EventArgs) Handles mnuMRU.Popup
        mnuMRU_Click(eventSender, eventArgs)
    End Sub
    Public Sub mnuMRU_Click(ByVal eventSender As System.Object, ByVal eventArgs As System.EventArgs) Handles mnuMRU.Click
        Dim Index As Short = mnuMRU.GetIndex(eventSender)
        ' Call sub to reorder the MRU list
        ReorderMRUList(mnuMRU(Index).Text, CInt(Index))
    End Sub
    Private Sub AddMRUItem(ByRef NewItem As String)
        Dim result As Integer

        ' Call sub to check for duplicates
        result = CheckForDuplicateMRU(NewItem)

        ' Handle case if duplicate found
        If result <> NotFound Then
            ' Call sub to reorder MRU list
            ReorderMRUList(NewItem, result)
        Else
            ' Call sub to add new item to MRU menu
            AddMenuElement(NewItem)
        End If
    End Sub
    Private Function CheckForDuplicateMRU(ByVal NewItem As String) As Integer
        Dim i As Integer

        ' Uppercase newitem for string comparisons
        NewItem = UCase(NewItem)

        ' Check all existing MRUs for duplicate
        For i = 0 To MRUCount
            If UCase(Me.mnuMRU(i).Text) = NewItem Then
                ' Duplicate found, return the location of the duplicate
                CheckForDuplicateMRU = i

                ' Stop searching
                Exit Function
            End If
        Next i

        ' No duplicate found, so return -1
        CheckForDuplicateMRU = -1
    End Function
    Private Sub AddMenuElement(ByRef NewItem As String)
        Dim i As Integer

        ' Check that we will not exceed maximum MRUs
        If (MRUCount < (MaxMRU - 1)) Or (MaxMRU = -1) Then
            'Increment the menu count
            MRUCount = MRUCount + 1

            ' Check if this is the first item
            If MRUCount <> 0 Then
                ' Add a new element to the menu
                mnuMRU.Load(MRUCount)
            End If

            ' Make new element visible
            mnuMRU(MRUCount).Visible = True
        End If

        ' Shift items to maintain most recent to least recent
        For i = (MRUCount) To 1 Step -1
            ' Set the captions
            mnuMRU(i).Text = mnuMRU(i - 1).Text
        Next i

        ' Set caption for new item
        mnuMRU(0).Text = NewItem
    End Sub
    Private Sub ReorderMRUList(ByRef DuplicateMRU As String, ByRef DuplicateLocation As Integer)
        Dim i As Integer

        ' Move entries previously "more recent" than the
        ' duplicate down one in the MRU list
        For i = DuplicateLocation To 1 Step -1
            mnuMRU(i).Text = mnuMRU(i - 1).Text
        Next i

        ' Set caption of newitem
        mnuMRU(0).Text = DuplicateMRU
    End Sub
    Private Sub GetMRUFileList()
        Dim i As Integer 'Loop control variable
        Dim result As String 'Name of MRU from registry

        ' Loop through all entries
        Do
            ' Retrieve entry from registry
            result = GetSetting(System.Reflection.Assembly.GetExecutingAssembly.GetName.Name, "MRUFiles", Trim(CStr(i)), "")

            ' Check if a value was returned
            If result <> "" Then
                ' Call sub to additem to MRU list
                AddMRUItem(result)
            End If

            ' Increment counter
            i = i + 1
        Loop Until (result = "")
    End Sub
    Private Sub SaveMRUFileList()
        Dim i As Integer ' Loop control variable

        ' Loop through all MRU
        For i = 0 To MRUCount
            ' Write MRU to registry with key as it's position in list
            SaveSetting(System.Reflection.Assembly.GetExecutingAssembly.GetName.Name, "MRUFiles", Trim(CStr(i)), mnuMRU(i).Text)
        Next i
    End Sub
#End Region

    ' Event Handlers
#Region " Events"
    Private Sub mnuFileNew_Click(ByVal sender As System.Object, ByVal e As System.EventArgs) Handles mnuFileNew.Click
        NewProject()
    End Sub
    Private Sub frmMDI_Load(ByVal sender As System.Object, ByVal e As System.EventArgs) Handles MyBase.Load

        ' Initialize the count of MRUs
        MRUCount = NoMRUs

        ' Call sub to retrieve the MRU filenames
        GetMRUFileList()

        OpenFile()

        If UseDefault = False Then

            mnuToolsShowWelcome.Checked = FileFormat.ShowWelcome
            FileFormat.Version = GetVersion()
            mnuViewShowCompanion.Checked = FileFormat.ShowCompanion
            mnuViewShowNotebook.Checked = FileFormat.ShowNotebook
            mnuViewShowPV.Checked = FileFormat.ShowPV
            mnuToolsSaveWindows.Checked = FileFormat.SaveWindows

            If FileFormat.ShowWelcome = True And restart = False Then
                Dim fWelcome As Form
                fWelcome = New welcome
                'fWelcome.MdiParent = Me
                fWelcome.ShowDialog(Me)
                Select Case ExitMode
                    Case 1
                        fNow.NewProject()
                    Case 2
                        fNow.OpenProject(fNow.fdOpen.FileName)

                    Case 3

                End Select
                mnuToolsShowWelcome.Checked = FileFormat.ShowWelcome
            End If

        Else
            mnuToolsShowWelcome.Checked = True
            FileFormat.Version = GetVersion()
            mnuViewShowCompanion.Checked = True
            mnuViewShowNotebook.Checked = True
            mnuViewShowPV.Checked = True
            mnuToolsSaveWindows.Checked = True

            If restart = False Then
                Dim fWelcome As Form
                fWelcome = New welcome
                fWelcome.ShowDialog(Me)
                Select Case ExitMode
                    Case 1
                        fNow.NewProject()
                    Case 2
                        fNow.OpenProject(fNow.fdOpen.FileName)

                    Case 3

                End Select
                mnuToolsShowWelcome.Checked = True
            End If
        End If
        restart = False
    End Sub
    Private Sub timTime_Tick(ByVal sender As System.Object, ByVal e As System.EventArgs) Handles timTime.Tick
        stsBarPan2.Text = Format(Now(), "Medium Date")
        stsBarPan3.Text = Format(Now(), "Medium Time")
    End Sub
    Private Sub MenuItem11_Click(ByVal sender As System.Object, ByVal e As System.EventArgs) Handles MenuItem11.Click
        Dim fAbout As splash

        fAbout = New splash
        fAbout.timStart.Enabled = False
        fAbout.ShowDialog()

    End Sub
    Private Sub frmMDI_Closing(ByVal sender As Object, ByVal e As System.ComponentModel.CancelEventArgs) Handles MyBase.Closing

        If Not frmProject Is Nothing Then
            'restart = True
            frmProject.Close()
            frmProject = Nothing
            If Not frmProject Is Nothing Then
                'MsgBox("You must close your open project before exiting StatiGen.", MsgBoxStyle.OKOnly, "StatiGen Message")
                e.Cancel = True
                Exit Sub
            End If
        Else
            ' restart = False
        End If

        With FileFormat
            .ShowCompanion = mnuViewShowCompanion.Checked
            .ShowNotebook = mnuViewShowNotebook.Checked
            .ShowPV = mnuViewShowPV.Checked
            .SaveWindows = mnuToolsSaveWindows.Checked
            .ShowWelcome = mnuToolsShowWelcome.Checked
        End With

        SaveFile(FileFormat)
        ' Call sub to save the MRU filenames
        SaveMRUFileList()

    End Sub
    Private Sub mnuToolsShowWelcome_Click(ByVal sender As System.Object, ByVal e As System.EventArgs) Handles mnuToolsShowWelcome.Click
        mnuToolsShowWelcome.Checked = Not mnuToolsShowWelcome.Checked
    End Sub
    Private Sub mnuViewShowCompanion_Click(ByVal sender As System.Object, ByVal e As System.EventArgs) Handles mnuViewShowCompanion.Click
        With mnuViewShowCompanion
            .Checked = Not .Checked
            If .Checked = False Then
                fNow.fComp.Close()
                fNow.fComp = Nothing
            Else
                fNow.fComp = New fHelp
                fNow.fComp.MdiParent = Me
                fNow.fComp.Show()
                fNow.fComp.ChangePage(1)
            End If
        End With
    End Sub
    Private Sub mnuWindowArrange_Click(ByVal sender As System.Object, ByVal e As System.EventArgs)
        ArrangeWindows(1)
    End Sub
    Private Sub MenuItem7_Click(ByVal sender As System.Object, ByVal e As System.EventArgs) Handles MenuItem7.Click

        ' Display Help using the Help navigator enumeration
        ' that is selected in the combo box. Some enumeration
        ' values make use of an extra parameter, which can
        ' be passed in through the Parameter text box.
        'Dim navigator As HelpNavigator = HelpNavigator.TableOfContents
        'If Not (navigatorCombo.SelectedItem Is Nothing) Then
        'navigator = CType(navigatorCombo.SelectedItem, HelpNavigator)
        'End If


        Help.ShowHelp(Me, Application.StartupPath & "\help.chm")

        'NotYet()

        'fViews = New fViewer
        'fViews.MdiParent = Me
        'fViews.Show()


    End Sub
    Private Sub mnuViewShowNotebook_Click(ByVal sender As System.Object, ByVal e As System.EventArgs) Handles mnuViewShowNotebook.Click
        With mnuViewShowNotebook
            .Checked = Not .Checked
            If .Checked = False Then
                nPad.Visible = False
            Else
                nPad.Visible = True
            End If
        End With

    End Sub
    Private Sub mnuViewShowPV_Click(ByVal sender As System.Object, ByVal e As System.EventArgs) Handles mnuViewShowPV.Click
        With mnuViewShowPV
            .Checked = Not .Checked
            If .Checked = False Then
                fViewer.Visible = False
            Else
                fViewer.Visible = True
            End If
        End With

    End Sub
    Private Sub mnuFileOpen_Click(ByVal sender As System.Object, ByVal e As System.EventArgs) Handles mnuFileOpen.Click
        If fdOpen.ShowDialog(Me) = DialogResult.OK Then
            OpenProject(fdOpen.FileName)
        End If
    End Sub
    Private Sub mnuFileClose_Click(ByVal sender As System.Object, ByVal e As System.EventArgs) Handles mnuFileClose.Click
        CloseProject()
        Exit Sub

        If Not frmProject Is Nothing Then
            frmProject.Close()
            ShutItDown()
            mnuFileNew.Enabled = True
            mnuFileClose.Enabled = False

        End If
    End Sub
    Private Sub MenuItem12_Click(ByVal sender As System.Object, ByVal e As System.EventArgs)
        NotYet()
    End Sub
    Private Sub mnuFileExit_Click(ByVal sender As System.Object, ByVal e As System.EventArgs) Handles mnuFileExit.Click
        Me.Close()
    End Sub
    Private Sub MenuItem9_Click(ByVal sender As System.Object, ByVal e As System.EventArgs)
        NotYet()
    End Sub
    Private Sub MenuItem12_Click_1(ByVal sender As System.Object, ByVal e As System.EventArgs) Handles MenuItem12.Click
        ArrangeWindows(1)
    End Sub
    Private Sub MenuItem13_Click(ByVal sender As System.Object, ByVal e As System.EventArgs) Handles MenuItem13.Click
        ArrangeWindows(0)
    End Sub
    Private Sub mnuToolsSaveWindows_Click(ByVal sender As System.Object, ByVal e As System.EventArgs) Handles mnuToolsSaveWindows.Click
        mnuToolsSaveWindows.Checked = Not mnuToolsSaveWindows.Checked
    End Sub
    Private Sub frmMDI_SizeChanged(ByVal sender As Object, ByVal e As System.EventArgs) Handles MyBase.SizeChanged

    End Sub
    Private Sub frmMDI_MaximizedBoundsChanged(ByVal sender As Object, ByVal e As System.EventArgs) Handles MyBase.MaximizedBoundsChanged

    End Sub
    Private Sub frmMDI_LostFocus(ByVal sender As Object, ByVal e As System.EventArgs) Handles MyBase.LostFocus
        If fStatus.Visible = True Then
            fStatus.TopMost = False
            fNow.Visible = False
        End If
    End Sub
    Private Sub frmMDI_GotFocus(ByVal sender As Object, ByVal e As System.EventArgs) Handles MyBase.GotFocus

    End Sub
#End Region

    ' Subs and Functions
#Region " Main Program Code"
    Public Sub CloseProject()
        restart = True
        Me.Close()
    End Sub
    Public Sub NewProject()

        On Error GoTo Errhandler

        If frmProject Is Nothing Then
            HideWindows()
            fStatus.pgWait.Value = 10
            fStatus.txtWait.Text = "Setting Up Project Windows"
            fStatus.lblInfo.Text = "Progress Viewer"
            fStatus.Show()
            Application.DoEvents()

            fViewer = Nothing
            fViewer = New fView

            With fViewer
                .MdiParent = Me
                If mnuViewShowPV.Checked = True Then .Show()
            End With

            fStatus.pgWait.Value = 20
            fStatus.lblInfo.Text = "StatiGen Companion"
            Application.DoEvents()

            fComp = New fHelp
            fComp.MdiParent = Me
            fComp.Visible = False
            If mnuViewShowCompanion.Checked = True Then fComp.Show()

            fStatus.pgWait.Value = 40
            fStatus.lblInfo.Text = "Project Window"
            Application.DoEvents()

            frmProject = New fMain
            With frmProject
                .MdiParent = Me
                '.Visible = False
                .Show()
            End With

            fStatus.pgWait.Value = 50
            fStatus.lblInfo.Text = "Notebook"
            Application.DoEvents()

            nPad = New notepad
            nPad.MdiParent = Me
            nPad.Visible = False
            If mnuViewShowNotebook.Checked = True Then
                nPad.Show()
            End If


            fStatus.pgWait.Value = 60
            fStatus.lblInfo.Text = "Menus"
            Application.DoEvents()

            mnuViewShowCompanion.Visible = True
            mnuViewShowNotebook.Visible = True
            mnuViewShowPV.Visible = True
            Me.mnuFileNew.Enabled = True

            fStatus.pgWait.Value = 70
            fStatus.lblInfo.Text = "Arranging Windows"
            Application.DoEvents()

            If UseDefault = True Then
                ArrangeWindows(0)
            Else
                'ArrangeWindows(1)
            End If

            With fViewer
                .vwFilter.Checked = False
                .vwGene.Checked = False
                .vwGroups.Checked = False
                .vwImported.Checked = False
                .vwMaster.Checked = False
                .vwMonteCarlo.Checked = False
                .lblComplete.Text = ""
            End With

            With frmProject
                .frNav_0.Visible = False
                .frNav_1.Visible = False
                .frNav_2.Visible = False
                .frNav_3.Visible = False
                .frNav_4.Visible = False
                .frNav_5.Visible = False
                .frNav_6.Visible = False
                .frNav_0.Visible = True
                .Text = .frNav_0.Tag
                If Not fNow.fComp Is Nothing Then fNow.fComp.ChangePage(1)
                .Text = .frNav_0.Tag
            End With

            fStatus.pgWait.Value = 90
            fStatus.lblInfo.Text = "Final Setup"
            Application.DoEvents()

            frmProject.Focus()
            frmProject.txtProject.Focus()
            frmProject.txtProject.SelectAll()

            fStatus.pgWait.Value = 100
            fStatus.lblInfo.Text = "Complete"
            Application.DoEvents()

            fStatus.Close()
            ShowWindows()
            Me.ActivateMdiChild(frmProject)

            mnuFileNew.Enabled = False
            mnuFileClose.Enabled = True
            Me.stsBarPan1.Text = "Import Data"

        Else
            MsgBox("To start a new project, you must first close the " & frmProject.Name & " project.", MsgBoxStyle.OKOnly, "StatiGen Message")
        End If

        Exit Sub
Errhandler:
        Select Case Err.Number
            Case Else
                MsgBox("mnuFileNew_Click" & "Err # " & Err.Number & " : " & Err.Description)
        End Select
    End Sub
    Public Sub OpenProject(ByVal FileName As String)
        'On Error GoTo Errhandler

        If frmProject Is Nothing Then

            If OpenUserFile(FileName) = True Then

                oMode = True

                impStudy = UserFile.ImportStudy
                ' Add Filename to MRU list
                AddMRUItem(FileName)

                ' Create New Windows
                fComp = New fHelp
                frmProject = New fMain
                fViewer = New fView
                nPad = New notepad


                With fViewer
                    .MdiParent = Me
                End With

                With frmProject
                    .MdiParent = Me
                    .Show()
                End With

                With fComp
                    .MdiParent = Me
                    '.Show()
                End With

                With nPad
                    .MdiParent = Me
                    .txtNotes.Text = UserFile.Notes
                    .txtNotes.ReadOnly = True
                    .txtNotes.Enabled = True
                End With

                With UserFile

                    If .CompleteFlag < 1 Then

                        GoTo JumpOut
                    End If


                    With frmProject
                        .txtProject.Text = UserFile.ProjectName
                        .cmbImport.SelectedIndex = UserFile.ImportType - 1
                        .impFormat = UserFile.ImportType
                        If UserFile.ImportType = 1 Or UserFile.ImportType = 3 Then
                            .txtInputFile.Tag = UserFile.InputFile1
                        Else
                            .txtSigInput.Tag = UserFile.InputFile1
                            .txtPValInput.Tag = UserFile.InputFile2
                        End If
                        .txtAnnotation.Tag = UserFile.AnnotationFile
                        .IsOpenFile = True
                    End With

                    If .CompleteFlag < 2 Then
                        Select Case UserFile.ImportType
                            Case 1
                                frmProject.OpenInputFile(UserFile.InputFile1, , UserFile.AnnotationFile)
                            Case 2
                                frmProject.OpenInputFile(UserFile.InputFile1, UserFile.InputFile2, UserFile.AnnotationFile)
                            Case 3
                                frmProject.OpenInputFile(UserFile.InputFile1, , UserFile.AnnotationFile)
                        End Select
                        GoTo JumpOut
                    End If

                    With frmProject

                        Dim x As Integer
                        For x = 0 To UBound(UserFile.ImportStudy.GroupData)
                            .lstGroups.Items.Add(UserFile.ImportStudy.GroupData(x).GroupName)
                        Next
                        .lstGroups.SelectedIndex = 0

                        For x = 0 To UBound(UserFile.ChipList)
                            .chklstGroupItems.Items.Add(UserFile.ChipList(x))
                        Next

                    End With

                    If .CompleteFlag < 3 Then
                        With frmProject
                            Select Case UserFile.ImportType
                                Case 1
                                    .OpenInputFile2(UserFile.InputFile1, , UserFile.AnnotationFile)
                                Case 2
                                    .OpenInputFile2(UserFile.InputFile1, UserFile.InputFile2, UserFile.AnnotationFile)
                                Case 3
                                    .OpenInputFile2(UserFile.InputFile1, , UserFile.AnnotationFile)
                            End Select
                        End With
                        GoTo JumpOut
                    End If

                    If .CompleteFlag < 4 Then
                        With frmProject
                            Select Case UserFile.ImportType
                                Case 1
                                    .OpenInputFile2(UserFile.InputFile1, , UserFile.AnnotationFile)
                                Case 2
                                    .OpenInputFile2(UserFile.InputFile1, UserFile.InputFile2, UserFile.AnnotationFile)
                                Case 3
                                    .OpenInputFile2(UserFile.InputFile1, , UserFile.AnnotationFile)
                            End Select
                        End With
                        GoTo JumpOut
                    End If


                    If .CompleteFlag < 5 Then
                        GoTo JumpOut
                    End If

                    If .CompleteFlag < 6 Then
                        GoTo JumpOut
                    End If

                    With fViewer
                        .vwFilter.Checked = True
                        .vwGene.Checked = True
                        .vwGroups.Checked = True
                        .vwMaster.Checked = True
                        .vwMonteCarlo.Checked = True
                        .vwProject.Text = UserFile.ProjectName
                        .lblComplete.Text = "Project Complete!"
                    End With


                    frmProject.IsComplete = True


JumpOut:
                    Me.mnuFileNew.Enabled = True

                    If UseDefault = True Then
                        ArrangeWindows(0)
                    Else
                        ArrangeWindows(1)
                    End If

                    frmProject.Focus()
                    frmProject.txtProject.Focus()
                    frmProject.txtProject.SelectAll()

                End With

            End If
            fNow.fComp.ChangePage(6)

        Else
            MsgBox("To open a project, you must first close the " & frmProject.Name & " project.", MsgBoxStyle.OKOnly, "StatiGen Message")
        End If

        Exit Sub
Errhandler:
        Select Case Err.Number
            Case Else
                MsgBox("mnuFileNew_Click" & "Err # " & Err.Number & " : " & Err.Description)
        End Select
    End Sub
    Public Sub ArrangeWindows(ByVal Mode As Integer)
        Dim Screens() As System.Windows.Forms.Screen = _
                        System.Windows.Forms.Screen.AllScreens

        If frmProject Is Nothing Then

        Else

            Select Case Mode

                Case 0 ' Default Mode

                    If Screens(0).WorkingArea.Height > 1000 Then

                        With frmProject
                            .Left = 5
                            .Top = 5
                            .Width = .MinimumSize.Width
                            .Height = Me.Height * 0.5 - 15
                            .Visible = True
                            '.Anchor = AnchorStyles.Top And AnchorStyles.Left And AnchorStyles.Right
                        End With
                        With nPad
                            .Width = Me.Width * 0.241
                            .Dock = DockStyle.Right
                            If mnuViewShowNotebook.Checked = True Then
                                .Visible = True
                            Else
                                .Visible = False
                            End If
                        End With
                        With fComp
                            .Left = frmProject.Width + 10
                            .Top = 5
                            .Height = nPad.Height - 15
                            .Width = Me.Width - frmProject.Width - nPad.Width - 30
                            If mnuViewShowCompanion.Checked = True Then
                                .Visible = True
                            Else
                                .Visible = False
                            End If

                        End With

                        With fViewer
                            .Left = 5
                            .Top = frmProject.Height + 12
                            .Width = frmProject.Width
                            .Height = nPad.Height - frmProject.Height - 17
                            If mnuViewShowPV.Checked = True Then
                                .Visible = True
                            Else
                                .Visible = False
                            End If
                            '.Anchor = AnchorStyles.Left And AnchorStyles.Bottom And AnchorStyles.Right
                        End With


                    ElseIf Screens(0).WorkingArea.Height > 700 Then

                        With frmProject
                            .Left = 5
                            .Top = 5
                            .Width = .MinimumSize.Width
                            .Height = Me.Height * 0.5 - 15
                            .Visible = True
                            '.Anchor = AnchorStyles.Top And AnchorStyles.Left And AnchorStyles.Right
                        End With
                        With nPad
                            .Width = Me.Width * 0.18
                            .Dock = DockStyle.Right
                            If mnuViewShowNotebook.Checked = True Then
                                .Visible = True
                            Else
                                .Visible = False
                            End If
                        End With
                        With fViewer
                            .Left = frmProject.Width + 10
                            .Top = 5
                            .Height = frmProject.Height
                            .Width = Me.Width - frmProject.Width - nPad.Width - 30
                            If mnuViewShowCompanion.Checked = True Then
                                .Visible = True
                            Else
                                .Visible = False
                            End If

                        End With

                        With fComp
                            .Left = 5
                            .Top = frmProject.Height + 12
                            .Width = nPad.Left - 15
                            .Height = nPad.Height - frmProject.Height - 17
                            If mnuViewShowPV.Checked = True Then
                                .Visible = True
                            Else
                                .Visible = False
                            End If
                            '.Anchor = AnchorStyles.Left And AnchorStyles.Bottom And AnchorStyles.Right
                        End With


                    ElseIf Screens(0).WorkingArea.Height >= 600 Then

                        With frmProject
                            .Left = 5
                            .Top = 5
                            .Width = .MinimumSize.Width
                            .Height = 495 'Me.Height
                            .Visible = True
                            '.Anchor = AnchorStyles.Top And AnchorStyles.Left And AnchorStyles.Right
                        End With
                        With nPad
                            '.Dock = DockStyle.None
                            .Top = frmProject.Top
                            .Left = frmProject.Width + 10
                            .Width = Me.Width - frmProject.Width - 30
                            .Height = frmProject.Height / 2 - 5
                            If mnuViewShowNotebook.Checked = True Then
                                .Visible = True
                            Else
                                .Visible = False
                            End If
                        End With
                        With fViewer
                            .StartPosition = FormStartPosition.CenterParent
                            .Size = fViewer.MinimumSize
                            If mnuViewShowPV.Checked = True Then
                                .Visible = True
                            Else
                                .Visible = False
                            End If
                        End With

                        With fComp
                            .Left = nPad.Left
                            .Top = nPad.Top + nPad.Height + 10
                            .Width = nPad.Width
                            .Height = nPad.Height
                            If mnuViewShowCompanion.Checked = True Then
                                .Visible = True
                            Else
                                .Visible = False
                            End If
                            '.Anchor = AnchorStyles.Left And AnchorStyles.Bottom And AnchorStyles.Right
                        End With
                    Else
                        With frmProject
                            .Left = 5
                            .Top = 5
                            .Width = .MinimumSize.Width
                            .Height = 495 'Me.Height
                            .Visible = True
                            '.Anchor = AnchorStyles.Top And AnchorStyles.Left And AnchorStyles.Right
                        End With
                        With nPad
                            '.Dock = DockStyle.None
                            .Top = frmProject.Top
                            .Left = frmProject.Width + 10
                            .Width = Me.Width - frmProject.Width - 30
                            .Height = frmProject.Height / 2 - 5
                            If mnuViewShowNotebook.Checked = True Then
                                .Visible = True
                            Else
                                .Visible = False
                            End If
                        End With
                        With fViewer
                            .StartPosition = FormStartPosition.CenterParent
                            .Size = fViewer.MinimumSize
                            If mnuViewShowPV.Checked = True Then
                                .Visible = True
                            Else
                                .Visible = False
                            End If
                        End With

                        With fComp
                            .Left = nPad.Left
                            .Top = nPad.Top + nPad.Height + 10
                            .Width = nPad.Width
                            .Height = nPad.Height
                            If mnuViewShowCompanion.Checked = True Then
                                .Visible = True
                            Else
                                .Visible = False
                            End If
                            '.Anchor = AnchorStyles.Left And AnchorStyles.Bottom And AnchorStyles.Right
                        End With
                        frmProject.WindowState = FormWindowState.Maximized
                        ' MsgBox("StatiGen will not display correctly at your current resolution.  Please set to at least 800 X 600.", MsgBoxStyle.OKOnly)
                        'ShutDownAll()
                        Exit Sub
                    End If

                Case 1 ' user defined mode

                    With FileFormat.Windows
                        With .Project
                            'frmProject.Visible = False
                            frmProject.Height = .Height
                            frmProject.Width = .Width
                            frmProject.Left = .Left
                            frmProject.Top = .Top
                            frmProject.Dock = .Dock
                        End With
                        With .Notes
                            'nPad.Visible = False
                            nPad.Height = .Height
                            nPad.Width = .Width
                            nPad.Left = .Left
                            nPad.Top = .Top
                            nPad.Dock = .Dock
                        End With
                        With .Progress
                            'fViewer.Visible = False
                            fViewer.Height = .Height
                            fViewer.Width = .Width
                            fViewer.Left = .Left
                            fViewer.Top = .Top
                            fViewer.Dock = .Dock
                        End With
                        With .Companion
                            fComp.Height = .Height
                            fComp.Width = .Width
                            fComp.Left = .Left
                            fComp.Top = .Top
                            fComp.Dock = .Dock
                        End With
                    End With
                    If mnuViewShowCompanion.Checked = True Then fComp.Show()
                    If mnuViewShowNotebook.Checked = True Then nPad.Show()
                    If mnuViewShowPV.Checked = True Then fViewer.Show()
            End Select


        End If

    End Sub
    Public Sub NotifyClose()

        If mnuToolsSaveWindows.Checked = True Then
            With FileFormat.Windows
                With .Companion
                    .Height = fComp.Height
                    .Width = fComp.Width
                    .Left = fComp.Left
                    .Top = fComp.Top
                    .Dock = fComp.Dock
                End With
                With .Notes
                    .Height = nPad.Height
                    .Width = nPad.Width
                    .Left = nPad.Left
                    .Top = nPad.Top
                    .Dock = nPad.Dock
                End With
                With .Progress
                    .Height = fViewer.Height
                    .Width = fViewer.Width
                    .Left = fViewer.Left
                    .Top = fViewer.Top
                    .Dock = fViewer.Dock
                End With
                With .Project
                    .Height = frmProject.Height
                    .Width = frmProject.Width
                    .Left = frmProject.Left
                    .Top = frmProject.Top
                    .Dock = frmProject.Dock
                End With
            End With
            UseDefault = False
        End If

        frmProject.Dispose()
        frmProject = Nothing
        fComp.Close()

        fViewer.Close()
        fViewer.Dispose()
        fViewer = Nothing
        nPad.Close()
        mnuViewShowCompanion.Visible = False
        mnuViewShowNotebook.Visible = False
        mnuViewShowPV.Visible = False

        AddMRUItem(UserFile.ProjectFolder & UserFile.ProjectName & ".stg")

        CloseProject()
    End Sub

#End Region

End Class
