# Supplementary material for: Post hoc pattern matching: assigning significance to statistically defined expression patterns in single channel microarray data
Source: BMC Bioinformatics. 2007 Jul 5;8:240. doi: 10.1186/1471-2105-8-240 (PMC1934919; doi:10.1186/1471-2105-8-240)
Supplement: Additional file 3 — StatiGen source code. [file 1471-2105-8-240-S3.zip › StatiGen_Source_06142007/fView.vb]

Public Class fViewer
    Inherits System.Windows.Forms.Form
    Public XL As Excel.Application
    Structure Rect
        Dim Left As Integer
        Dim Top As Integer
        Dim Right As Integer
        Dim Bottom As Integer
    End Structure

    Declare Function GetWindow Lib "user32" (ByVal hwnd As Integer, ByVal wCmd As Integer) As Integer
    Declare Function SetWindowPos Lib "user32" (ByVal hwnd As Integer, ByVal hWndInsertAfter As Integer, ByVal x As Integer, _
        ByVal Y As Integer, ByVal cx As Integer, ByVal cy As Integer, ByVal wFlags As Integer) As Integer
    Declare Function GetClientRect Lib "user32" (ByVal hwnd As Integer, ByRef lpRect As Rect) As Integer
    Private Declare Function FindWindow Lib "user32" Alias "FindWindowA" (ByVal lpClassName As String, ByVal lpWindowName As String) As Integer
    Private Declare Function SetParent Lib "user32" (ByVal hWndChild As Integer, ByVal hWndNewParent As Integer) As Integer
    Private Declare Function GetWindowRect Lib "user32" (ByVal Hwnd As Integer, ByRef lpRect As Rect) As Integer
    Private Declare Function GetSystemMetrics Lib "user32" (ByVal nIndex As Integer) As Integer
    Private Declare Function MoveWindow Lib "user32" (ByVal Hwnd As Integer, ByVal x As Integer, ByVal y As Integer, _
        ByVal nWidth As Integer, ByVal nHeight As Integer, ByVal bRepaint As Integer) As Integer

    Private XLHandle As Integer
#Region " Windows Form Designer generated code "

    Public Sub New()
        MyBase.New()

        'This call is required by the Windows Form Designer.
        InitializeComponent()

        'Add any initialization after the InitializeComponent() call

    End Sub

    'Form overrides dispose to clean up the component list.
    Protected Overloads Overrides Sub Dispose(ByVal disposing As Boolean)
        If disposing Then
            If Not (components Is Nothing) Then
                components.Dispose()
            End If
        End If
        MyBase.Dispose(disposing)
    End Sub

    'Required by the Windows Form Designer
    Private components As System.ComponentModel.IContainer

    'NOTE: The following procedure is required by the Windows Form Designer
    'It can be modified using the Windows Form Designer.  
    'Do not modify it using the code editor.
    Friend WithEvents panBrowse As System.Windows.Forms.Panel
    <System.Diagnostics.DebuggerStepThrough()> Private Sub InitializeComponent()
        Me.panBrowse = New System.Windows.Forms.Panel
        Me.SuspendLayout()
        '
        'panBrowse
        '
        Me.panBrowse.Dock = System.Windows.Forms.DockStyle.Fill
        Me.panBrowse.Location = New System.Drawing.Point(0, 0)
        Me.panBrowse.Name = "panBrowse"
        Me.panBrowse.Size = New System.Drawing.Size(824, 482)
        Me.panBrowse.TabIndex = 0
        '
        'fViewer
        '
        Me.AutoScaleBaseSize = New System.Drawing.Size(5, 13)
        Me.ClientSize = New System.Drawing.Size(824, 482)
        Me.Controls.Add(Me.panBrowse)
        Me.Name = "fViewer"
        Me.Text = "StatiGen Viewer"
        Me.ResumeLayout(False)

    End Sub

#End Region

    Private Sub fViewer_Load(ByVal sender As System.Object, ByVal e As System.EventArgs) Handles MyBase.Load
        On Error Resume Next
        XL = New Excel.Application
        
        XLHandle = FindWindow(vbNullString, "Microsoft Excel")
        SetParent(XLHandle, panBrowse.Handle.ToInt32) 'put Acrobat in winform panel.  The panel is docked to all four sides of the form.  In VB6 you need to resize the panel with the form
        SetXLSize(XLHandle, panBrowse)
        XL.Visible = True
    End Sub

    Private Sub SetXLSize(ByRef lngHwnd As Integer, ByRef IEPanel As System.Windows.Forms.Panel)

        'Hide the title bar and menus from the user
        'and resize Acrobat with the resizing of the form
        Dim lngX As Integer 'acro left position
        Dim lngY As Integer 'acro top position
        Dim lngW As Integer 'acro width
        Dim lngH As Integer 'acro height
        Dim AppRect As Rect
        GetWindowRect(IEPanel.Handle.ToInt32, AppRect)
        lngX = -GetSystemMetrics(32)
        lngY = -GetSystemMetrics(33) - 32
        lngW = AppRect.Right - AppRect.Left - lngX * 2
        lngH = AppRect.Bottom - AppRect.Top - lngY * 2 - 32
        MoveWindow(lngHwnd, lngX, lngY, lngW, lngH, 1)

    End Sub

    Private Sub fViewer_Closing(ByVal sender As Object, ByVal e As System.ComponentModel.CancelEventArgs) Handles MyBase.Closing

    End Sub

    Private Sub panBrowse_Paint(ByVal sender As System.Object, ByVal e As System.Windows.Forms.PaintEventArgs) Handles panBrowse.Paint

    End Sub

    Private Sub panBrowse_Resize(ByVal sender As Object, ByVal e As System.EventArgs) Handles panBrowse.Resize
        SetXLSize(XLHandle, panBrowse)
    End Sub

    Private Sub fViewer_Closed(ByVal sender As Object, ByVal e As System.EventArgs) Handles MyBase.Closed
        XL.CommandBars("Worksheet Menu Bar").Visible = True
        XL.Quit()
        XL = Nothing
    End Sub
End Class
