# Supplementary material for: Post hoc pattern matching: assigning significance to statistically defined expression patterns in single channel microarray data
Source: BMC Bioinformatics. 2007 Jul 5;8:240. doi: 10.1186/1471-2105-8-240 (PMC1934919; doi:10.1186/1471-2105-8-240)
Supplement: Additional file 3 — StatiGen source code. [file 1471-2105-8-240-S3.zip › StatiGen_Source_06142007/notepad.resx]

<?xml version="1.0" encoding="utf-8"?>
<root>
  <!-- 
    Microsoft ResX Schema 
    
    Version 1.3
    
    The primary goals of this format is to allow a simple XML format 
    that is mostly human readable. The generation and parsing of the 
    various data types are done through the TypeConverter classes 
    associated with the data types.
    
    Example:
    
    ... ado.net/XML headers & schema ...
    <resheader name="resmimetype">text/microsoft-resx</resheader>
    <resheader name="version">1.3</resheader>
    <resheader name="reader">System.Resources.ResXResourceReader, System.Windows.Forms, ...</resheader>
    <resheader name="writer">System.Resources.ResXResourceWriter, System.Windows.Forms, ...</resheader>
    <data name="Name1">this is my long string</data>
    <data name="Color1" type="System.Drawing.Color, System.Drawing">Blue</data>
    <data name="Bitmap1" mimetype="application/x-microsoft.net.object.binary.base64">
        [base64 mime encoded serialized .NET Framework object]
    </data>
    <data name="Icon1" type="System.Drawing.Icon, System.Drawing" mimetype="application/x-microsoft.net.object.bytearray.base64">
        [base64 mime encoded string representing a byte array form of the .NET Framework object]
    </data>
                
    There are any number of "resheader" rows that contain simple 
    name/value pairs.
    
    Each data row contains a name, and value. The row also contains a 
    type or mimetype. Type corresponds to a .NET class that support 
    text/value conversion through the TypeConverter architecture. 
    Classes that don't support this are serialized and stored with the 
    mimetype set.
    
    The mimetype is used forserialized objects, and tells the 
    ResXResourceReader how to depersist the object. This is currently not 
    extensible. For a given mimetype the value must be set accordingly:
    
    Note - application/x-microsoft.net.object.binary.base64 is the format 
    that the ResXResourceWriter will generate, however the reader can 
    read any of the formats listed below.
    
    mimetype: application/x-microsoft.net.object.binary.base64
    value   : The object must be serialized with 
            : System.Serialization.Formatters.Binary.BinaryFormatter
            : and then encoded with base64 encoding.
    
    mimetype: application/x-microsoft.net.object.soap.base64
    value   : The object must be serialized with 
            : System.Runtime.Serialization.Formatters.Soap.SoapFormatter
            : and then encoded with base64 encoding.

    mimetype: application/x-microsoft.net.object.bytearray.base64
    value   : The object must be serialized into a byte array 
            : using a System.ComponentModel.TypeConverter
            : and then encoded with base64 encoding.
    -->
  <xsd:schema id="root" xmlns="" xmlns:xsd="http://www.w3.org/2001/XMLSchema" xmlns:msdata="urn:schemas-microsoft-com:xml-msdata">
    <xsd:element name="root" msdata:IsDataSet="true">
      <xsd:complexType>
        <xsd:choice maxOccurs="unbounded">
          <xsd:element name="data">
            <xsd:complexType>
              <xsd:sequence>
                <xsd:element name="value" type="xsd:string" minOccurs="0" msdata:Ordinal="1" />
                <xsd:element name="comment" type="xsd:string" minOccurs="0" msdata:Ordinal="2" />
              </xsd:sequence>
              <xsd:attribute name="name" type="xsd:string" msdata:Ordinal="1" />
              <xsd:attribute name="type" type="xsd:string" msdata:Ordinal="3" />
              <xsd:attribute name="mimetype" type="xsd:string" msdata:Ordinal="4" />
            </xsd:complexType>
          </xsd:element>
          <xsd:element name="resheader">
            <xsd:complexType>
              <xsd:sequence>
                <xsd:element name="value" type="xsd:string" minOccurs="0" msdata:Ordinal="1" />
              </xsd:sequence>
              <xsd:attribute name="name" type="xsd:string" use="required" />
            </xsd:complexType>
          </xsd:element>
        </xsd:choice>
      </xsd:complexType>
    </xsd:element>
  </xsd:schema>
  <resheader name="resmimetype">
    <value>text/microsoft-resx</value>
  </resheader>
  <resheader name="version">
    <value>1.3</value>
  </resheader>
  <resheader name="reader">
    <value>System.Resources.ResXResourceReader, System.Windows.Forms, Version=1.0.5000.0, Culture=neutral, PublicKeyToken=b77a5c561934e089</value>
  </resheader>
  <resheader name="writer">
    <value>System.Resources.ResXResourceWriter, System.Windows.Forms, Version=1.0.5000.0, Culture=neutral, PublicKeyToken=b77a5c561934e089</value>
  </resheader>
  <data name="txtNotes.DefaultModifiers" type="System.CodeDom.MemberAttributes, System, Version=1.0.5000.0, Culture=neutral, PublicKeyToken=b77a5c561934e089">
    <value>Assembly</value>
  </data>
  <data name="txtNotes.Locked" type="System.Boolean, mscorlib, Version=1.0.5000.0, Culture=neutral, PublicKeyToken=b77a5c561934e089">
    <value>False</value>
  </data>
  <data name="txtNotes.Modifiers" type="System.CodeDom.MemberAttributes, System, Version=1.0.5000.0, Culture=neutral, PublicKeyToken=b77a5c561934e089">
    <value>Assembly</value>
  </data>
  <data name="lblNoteDrag.Locked" type="System.Boolean, mscorlib, Version=1.0.5000.0, Culture=neutral, PublicKeyToken=b77a5c561934e089">
    <value>False</value>
  </data>
  <data name="lblNoteDrag.DefaultModifiers" type="System.CodeDom.MemberAttributes, System, Version=1.0.5000.0, Culture=neutral, PublicKeyToken=b77a5c561934e089">
    <value>Assembly</value>
  </data>
  <data name="lblNoteDrag.Modifiers" type="System.CodeDom.MemberAttributes, System, Version=1.0.5000.0, Culture=neutral, PublicKeyToken=b77a5c561934e089">
    <value>Assembly</value>
  </data>
  <data name="$this.Locked" type="System.Boolean, mscorlib, Version=1.0.5000.0, Culture=neutral, PublicKeyToken=b77a5c561934e089">
    <value>False</value>
  </data>
  <data name="$this.Name">
    <value>notepad</value>
  </data>
  <data name="$this.Language" type="System.Globalization.CultureInfo, mscorlib, Version=1.0.5000.0, Culture=neutral, PublicKeyToken=b77a5c561934e089">
    <value>(Default)</value>
  </data>
  <data name="$this.TrayLargeIcon" type="System.Boolean, mscorlib, Version=1.0.5000.0, Culture=neutral, PublicKeyToken=b77a5c561934e089">
    <value>False</value>
  </data>
  <data name="$this.Localizable" type="System.Boolean, mscorlib, Version=1.0.5000.0, Culture=neutral, PublicKeyToken=b77a5c561934e089">
    <value>False</value>
  </data>
  <data name="$this.GridSize" type="System.Drawing.Size, System.Drawing, Version=1.0.5000.0, Culture=neutral, PublicKeyToken=b03f5f7f11d50a3a">
    <value>2, 2</value>
  </data>
  <data name="$this.DrawGrid" type="System.Boolean, mscorlib, Version=1.0.5000.0, Culture=neutral, PublicKeyToken=b77a5c561934e089">
    <value>True</value>
  </data>
  <data name="$this.TrayHeight" type="System.Int32, mscorlib, Version=1.0.5000.0, Culture=neutral, PublicKeyToken=b77a5c561934e089">
    <value>80</value>
  </data>
  <data name="$this.SnapToGrid" type="System.Boolean, mscorlib, Version=1.0.5000.0, Culture=neutral, PublicKeyToken=b77a5c561934e089">
    <value>True</value>
  </data>
  <data name="$this.DefaultModifiers" type="System.CodeDom.MemberAttributes, System, Version=1.0.5000.0, Culture=neutral, PublicKeyToken=b77a5c561934e089">
    <value>Assembly</value>
  </data>
  <data name="$this.BackgroundImage" type="System.Drawing.Bitmap, System.Drawing, Version=1.0.5000.0, Culture=neutral, PublicKeyToken=b03f5f7f11d50a3a" mimetype="application/x-microsoft.net.object.bytearray.base64">
    <value>
        iVBORw0KGgoAAAANSUhEUgAAAjwAAARNCAYAAABWoZrEAAAAAXNSR0IArs4c6QAAAARnQU1BAACxjwv8
        YQUAAAAgY0hSTQAAeiYAAICEAAD6AAAAgOgAAHUwAADqYAAAOpgAABdwnLpRPAAAOCpJREFUeF7t2cEN
        JDcUQ0Ft5A5FoXRosr3AJPFYA3QArM8Dofnz/vsdPwIECBAgQIBAWeD/weNHgAABAgQIECgLnHI42QgQ
        IECAAAECf//NwkCAAAECBAgQqAsYPPULy0eAAAECBAh44dEBAgQIECBAoC/ghad/YwkJECBAgMC8gMEz
        XwEABAgQIECgL2Dw9G8sIQECBAgQmBcweOYrAIAAAQIECPQFDJ7+jSUkQIAAAQLzAgbPfAUAECBAgACB
        voDB07+xhAQIECBAYF7A4JmvAAACBAgQINAXMHj6N5aQAAECBAjMCxg88xUAQIAAAQIE+gIGT//GEhIg
        QIAAgXkBg2e+AgAIECBAgEBfwODp31hCAgQIECAwL2DwzFcAAAECBAgQ6AsYPP0bS0iAAAECBOYFDJ75
        CgAgQIAAAQJ9AYOnf2MJCRAgQIDAvIDBM18BAAQIECBAoC9g8PRvLCEBAgQIEJgXMHjmKwCAAAECBAj0
        BQye/o0lJECAAAEC8wIGz3wFABAgQIAAgb6AwdO/sYQECBAgQGBewOCZrwAAAgQIECDQFzB4+jeWkAAB
        AgQIzAsYPPMVAECAAAECBPoCBk//xhISIECAAIF5AYNnvgIACBAgQIBAX8Dg6d9YQgIECBAgMC9g8MxX
        AAABAgQIEOgLGDz9G0tIgAABAgTmBQye+QoAIECAAAECfQGDp39jCQkQIECAwLyAwTNfAQAECBAgQKAv
        YPD0bywhAQIECBCYFzB45isAgAABAgQI9AUMnv6NJSRAgAABAvMCBs98BQAQIECAAIG+gMHTv7GEBAgQ
        IEBgXsDgma8AAAIECBAg0BcwePo3lpAAAQIECMwLGDzzFQBAgAABAgT6AgZP/8YSEiBAgACBeQGDZ74C
        AAgQIECAQF/gvH/u8zHQAR3QAR3QAR0od8ALT3/USkiAAAECBOYFDJ75CgAgQIAAAQJ9AYOnf2MJCRAg
        QIDAvIDBM18BAAQIECBAoC9g8PRvLCEBAgQIEJgXMHjmKwCAAAECBAj0BQye/o0lJECAAAEC8wIGz3wF
        ABAgQIAAgb6AwdO/sYQECBAgQGBewOCZrwAAAgQIECDQFzB4+jeWkAABAgQIzAsYPPMVAECAAAECBPoC
        Bk//xhISIECAAIF5AYNnvgIACBAgQIBAX8Dg6d9YQgIECBAgMC9g8MxXAAABAgQIEOgLGDz9G0tIgAAB
        AgTmBQye+QoAIECAAAECfQGDp39jCQkQIECAwLyAwTNfAQAECBAgQKAvYPD0bywhAQIECBCYFzB45isA
        gAABAgQI9AXO/d7zMdABHdABHdABHSh24DflvPD0R62EBAgQIEBgXsDgma8AAAIECBAg0BcwePo3lpAA
        AQIECMwLGDzzFQBAgAABAgT6AgZP/8YSEiBAgACBeQGDZ74CAAgQIECAQF/A4OnfWEICBAgQIDAvYPDM
        VwAAAQIECBDoCxg8/RtLSIAAAQIE5gUMnvkKACBAgAABAn0Bg6d/YwkJECBAgMC8gMEzXwEABAgQIECg
        L2Dw9G8sIQECBAgQmBcweOYrAIAAAQIECPQFDJ7+jSUkQIAAAQLzAgbPfAUAECBAgACBvoDB07+xhAQI
        ECBAYF7A4JmvAAACBAgQINAXMHj6N5aQAAECBAjMCxg88xUAQIAAAQIE+gIGT//GEhIgQIAAgXkBg2e+
        AgAIECBAgEBfwODp31hCAgQIECAwL3Du956PgQ7ogA7ogA7oQLkDXnjmNy8AAgQIECDQFzB4+jeWkAAB
        AgQIzAsYPPMVAECAAAECBPoCBk//xhISIECAAIF5AYNnvgIACBAgQIBAX8Dg6d9YQgIECBAgMC9g8MxX
        AAABAgQIEOgLGDz9G0tIgAABAgTmBQye+QoAIECAAAECfQGDp39jCQkQIECAwLyAwTNfAQAECBAgQKAv
        YPD0bywhAQIECBCYFzB45isAgAABAgQI9AUMnv6NJSRAgAABAvMCBs98BQAQIECAAIG+gMHTv7GEBAgQ
        IEBgXsDgma8AAAIECBAg0BcwePo3lpAAAQIECMwLGDzzFQBAgAABAgT6AgZP/8YSEiBAgACBeQGDZ74C
        AAgQIECAQF/A4OnfWEICBAgQIDAvYPDMVwAAAQIECBDoC5z7vedjoAM6oAM6oAM6UO6AF57+qJWQAAEC
        BAjMCxg88xUAQIAAAQIE+gIGT//GEhIgQIAAgXkBg2e+AgAIECBAgEBfwODp31hCAgQIECAwL2DwzFcA
        AAECBAgQ6AsYPP0bS0iAAAECBOYFDJ75CgAgQIAAAQJ9AYOnf2MJCRAgQIDAvIDBM18BAAQIECBAoC9g
        8PRvLCEBAgQIEJgXMHjmKwCAAAECBAj0BQye/o0lJECAAAEC8wIGz3wFABAgQIAAgb6AwdO/sYQECBAg
        QGBewOCZrwAAAgQIECDQFzB4+jeWkAABAgQIzAsYPPMVAECAAAECBPoCBk//xhISIECAAIF5AYNnvgIA
        CBAgQIBAX8Dg6d9YQgIECBAgMC9g8MxXAAABAgQIEOgLnPu952OgAzqgAzqgAzpQ7MBvynnh6Y9aCQkQ
        IECAwLyAwTNfAQAECBAgQKAvYPD0bywhAQIECBCYFzB45isAgAABAgQI9AUMnv6NJSRAgAABAvMCBs98
        BQAQIECAAIG+gMHTv7GEBAgQIEBgXsDgma8AAAIECBAg0BcwePo3lpAAAQIECMwLGDzzFQBAgAABAgT6
        AgZP/8YSEiBAgACBeQGDZ74CAAgQIECAQF/A4OnfWEICBAgQIDAvYPDMVwAAAQIECBDoCxg8/RtLSIAA
        AQIE5gUMnvkKACBAgAABAn0Bg6d/YwkJECBAgMC8gMEzXwEABAgQIECgL2Dw9G8sIQECBAgQmBcweOYr
        AIAAAQIECPQFDJ7+jSUkQIAAAQLzAgbPfAUAECBAgACBvoDB07+xhAQIECBAYF7g3O89HwMd0AEd0AEd
        0IFyB7zwzG9eAAQIECBAoC9g8PRvLCEBAgQIEJgXMHjmKwCAAAECBAj0BQye/o0lJECAAAEC8wIGz3wF
        ABAgQIAAgb6AwdO/sYQECBAgQGBewOCZrwAAAgQIECDQFzB4+jeWkAABAgQIzAsYPPMVAECAAAECBPoC
        Bk//xhISIECAAIF5AYNnvgIACBAgQIBAX8Dg6d9YQgIECBAgMC9g8MxXAAABAgQIEOgLGDz9G0tIgAAB
        AgTmBQye+QoAIECAAAECfQGDp39jCQkQIECAwLyAwTNfAQAECBAgQKAvYPD0bywhAQIECBCYFzB45isA
        gAABAgQI9AUMnv6NJSRAgAABAvMCBs98BQAQIECAAIG+gMHTv7GEBAgQIEBgXsDgma8AAAIECBAg0Bcw
        ePo3lpAAAQIECMwLnPu952OgAzqgAzqgAzpQ7MBv6Xnhmd+8AAgQIECAQF/A4OnfWEICBAgQIDAvYPDM
        VwAAAQIECBDoCxg8/RtLSIAAAQIE5gUMnvkKACBAgAABAn0Bg6d/YwkJECBAgMC8gMEzXwEABAgQIECg
        L2Dw9G8sIQECBAgQmBcweOYrAIAAAQIECPQFDJ7+jSUkQIAAAQLzAgbPfAUAECBAgACBvoDB07+xhAQI
        ECBAYF7A4JmvAAACBAgQINAXMHj6N5aQAAECBAjMCxg88xUAQIAAAQIE+gIGT//GEhIgQIAAgXkBg2e+
        AgAIECBAgEBfwODp31hCAgQIECAwL2DwzFcAAAECBAgQ6AsYPP0bS0iAAAECBOYFDJ75CgAgQIAAAQJ9
        AYOnf2MJCRAgQIDAvIDBM18BAAQIECBAoC9g8PRvLCEBAgQIEJgXOPd7z8dAB3RAB3RAB3Sg3AEvPPOb
        FwABAgQIEOgLGDz9G0tIgAABAgTmBQye+QoAIECAAAECfQGDp39jCQkQIECAwLyAwTNfAQAECBAgQKAv
        YPD0bywhAQIECBCYFzB45isAgAABAgQI9AUMnv6NJSRAgAABAvMCBs98BQAQIECAAIG+gMHTv7GEBAgQ
        IEBgXsDgma8AAAIECBAg0BcwePo3lpAAAQIECMwLGDzzFQBAgAABAgT6AgZP/8YSEiBAgACBeQGDZ74C
        AAgQIECAQF/A4OnfWEICBAgQIDAvYPDMVwAAAQIECBDoCxg8/RtLSIAAAQIE5gUMnvkKACBAgAABAn0B
        g6d/YwkJECBAgMC8gMEzXwEABAgQIECgL2Dw9G8sIQECBAgQmBc493vPx0AHdEAHdEAHdKDcAS8885sX
        AAECBAgQ6AsYPP0bS0iAAAECBOYFDJ75CgAgQIAAAQJ9AYOnf2MJCRAgQIDAvIDBM18BAAQIECBAoC9g
        8PRvLCEBAgQIEJgXMHjmKwCAAAECBAj0BQye/o0lJECAAAEC8wIGz3wFABAgQIAAgb6AwdO/sYQECBAg
        QGBewOCZrwAAAgQIECDQFzB4+jeWkAABAgQIzAsYPPMVAECAAAECBPoCBk//xhISIECAAIF5AYNnvgIA
        CBAgQIBAX8Dg6d9YQgIECBAgMC9g8MxXAAABAgQIEOgLGDz9G0tIgAABAgTmBQye+QoAIECAAAECfQGD
        p39jCQkQIECAwLyAwTNfAQAECBAgQKAvYPD0bywhAQIECBCYFzj3e8/HQAd0QAd0QAd0oNiB39LzwjO/
        eQEQIECAAIG+gMHTv7GEBAgQIEBgXsDgma8AAAIECBAg0BcwePo3lpAAAQIECMwLGDzzFQBAgAABAgT6
        AgZP/8YSEiBAgACBeQGDZ74CAAgQIECAQF/A4OnfWEICBAgQIDAvYPDMVwAAAQIECBDoCxg8/RtLSIAA
        AQIE5gUMnvkKACBAgAABAn0Bg6d/YwkJECBAgMC8gMEzXwEABAgQIECgL2Dw9G8sIQECBAgQmBcweOYr
        AIAAAQIECPQFDJ7+jSUkQIAAAQLzAgbPfAUAECBAgACBvoDB07+xhAQIECBAYF7A4JmvAAACBAgQINAX
        MHj6N5aQAAECBAjMCxg88xUAQIAAAQIE+gIGT//GEhIgQIAAgXkBg2e+AgAIECBAgEBfwODp31hCAgQI
        ECAwL3Du956PgQ7ogA7ogA7oQLkDXnjmNy8AAgQIECDQFzB4+jeWkAABAgQIzAsYPPMVAECAAAECBPoC
        Bk//xhISIECAAIF5AYNnvgIACBAgQIBAX8Dg6d9YQgIECBAgMC9g8MxXAAABAgQIEOgLGDz9G0tIgAAB
        AgTmBQye+QoAIECAAAECfQGDp39jCQkQIECAwLyAwTNfAQAECBAgQKAvYPD0bywhAQIECBCYFzB45isA
        gAABAgQI9AUMnv6NJSRAgAABAvMCBs98BQAQIECAAIG+gMHTv7GEBAgQIEBgXsDgma8AAAIECBAg0Bcw
        ePo3lpAAAQIECMwLGDzzFQBAgAABAgT6AgZP/8YSEiBAgACBeQGDZ74CAAgQIECAQF/A4OnfWEICBAgQ
        IDAvYPDMVwAAAQIECBDoC5z7vedjoAM6oAM6oAM6UOzAb8p54emPWgkJECBAgMC8gMEzXwEABAgQIECg
        L2Dw9G8sIQECBAgQmBcweOYrAIAAAQIECPQFDJ7+jSUkQIAAAQLzAgbPfAUAECBAgACBvoDB07+xhAQI
        ECBAYF7A4JmvAAACBAgQINAXMHj6N5aQAAECBAjMCxg88xUAQIAAAQIE+gIGT//GEhIgQIAAgXkBg2e+
        AgAIECBAgEBfwODp31hCAgQIECAwL2DwzFcAAAECBAgQ6AsYPP0bS0iAAAECBOYFDJ75CgAgQIAAAQJ9
        AYOnf2MJCRAgQIDAvIDBM18BAAQIECBAoC9g8PRvLCEBAgQIEJgXMHjmKwCAAAECBAj0BQye/o0lJECA
        AAEC8wIGz3wFABAgQIAAgb6AwdO/sYQECBAgQGBewOCZrwAAAgQIECDQFzj3e8/HQAd0QAd0QAd0oNwB
        Lzz9USshAQIECBCYFzB45isAgAABAgQI9AUMnv6NJSRAgAABAvMCBs98BQAQIECAAIG+gMHTv7GEBAgQ
        IEBgXsDgma8AAAIECBAg0BcwePo3lpAAAQIECMwLGDzzFQBAgAABAgT6AgZP/8YSEiBAgACBeQGDZ74C
        AAgQIECAQF/A4OnfWEICBAgQIDAvYPDMVwAAAQIECBDoCxg8/RtLSIAAAQIE5gUMnvkKACBAgAABAn0B
        g6d/YwkJECBAgMC8gMEzXwEABAgQIECgL2Dw9G8sIQECBAgQmBcweOYrAIAAAQIECPQFDJ7+jSUkQIAA
        AQLzAgbPfAUAECBAgACBvoDB07+xhAQIECBAYF7A4JmvAAACBAgQINAXOPd7z8dAB3RAB3RAB3Sg3AEv
        PP1RKyEBAgQIEJgXMHjmKwCAAAECBAj0BQye/o0lJECAAAEC8wIGz3wFABAgQIAAgb6AwdO/sYQECBAg
        QGBewOCZrwAAAgQIECDQFzB4+jeWkAABAgQIzAsYPPMVAECAAAECBPoCBk//xhISIECAAIF5AYNnvgIA
        CBAgQIBAX8Dg6d9YQgIECBAgMC9g8MxXAAABAgQIEOgLGDz9G0tIgAABAgTmBQye+QoAIECAAAECfQGD
        p39jCQkQIECAwLyAwTNfAQAECBAgQKAvYPD0bywhAQIECBCYFzB45isAgAABAgQI9AUMnv6NJSRAgAAB
        AvMCBs98BQAQIECAAIG+gMHTv7GEBAgQIEBgXsDgma8AAAIECBAg0Bc493vPx0AHdEAHdEAHdKDYgd+U
        88LTH7USEiBAgACBeQGDZ74CAAgQIECAQF/A4OnfWEICBAgQIDAvYPDMVwAAAQIECBDoCxg8/RtLSIAA
        AQIE5gUMnvkKACBAgAABAn0Bg6d/YwkJECBAgMC8gMEzXwEABAgQIECgL2Dw9G8sIQECBAgQmBcweOYr
        AIAAAQIECPQFDJ7+jSUkQIAAAQLzAgbPfAUAECBAgACBvoDB07+xhAQIECBAYF7A4JmvAAACBAgQINAX
        MHj6N5aQAAECBAjMCxg88xUAQIAAAQIE+gIGT//GEhIgQIAAgXkBg2e+AgAIECBAgEBfwODp31hCAgQI
        ECAwL2DwzFcAAAECBAgQ6AsYPP0bS0iAAAECBOYFDJ75CgAgQIAAAQJ9AYOnf2MJCRAgQIDAvIDBM18B
        AAQIECBAoC9w7veej4EO6IAO6IAO6EC5A154+qNWQgIECBAgMC9g8MxXAAABAgQIEOgLGDz9G0tIgAAB
        AgTmBQye+QoAIECAAAECfQGDp39jCQkQIECAwLyAwTNfAQAECBAgQKAvYPD0bywhAQIECBCYFzB45isA
        gAABAgQI9AUMnv6NJSRAgAABAvMCBs98BQAQIECAAIG+gMHTv7GEBAgQIEBgXsDgma8AAAIECBAg0Bcw
        ePo3lpAAAQIECMwLGDzzFQBAgAABAgT6AgZP/8YSEiBAgACBeQGDZ74CAAgQIECAQF/A4OnfWEICBAgQ
        IDAvYPDMVwAAAQIECBDoCxg8/RtLSIAAAQIE5gUMnvkKACBAgAABAn0Bg6d/YwkJECBAgMC8wLnfez4G
        OqADOqADOqAD5Q544ZnfvAAIECBAgEBfwODp31hCAgQIECAwL2DwzFcAAAECBAgQ6AsYPP0bS0iAAAEC
        BOYFDJ75CgAgQIAAAQJ9AYOnf2MJCRAgQIDAvIDBM18BAAQIECBAoC9g8PRvLCEBAgQIEJgXMHjmKwCA
        AAECBAj0BQye/o0lJECAAAEC8wIGz3wFABAgQIAAgb6AwdO/sYQECBAgQGBewOCZrwAAAgQIECDQFzB4
        +jeWkAABAgQIzAsYPPMVAECAAAECBPoCBk//xhISIECAAIF5AYNnvgIACBAgQIBAX8Dg6d9YQgIECBAg
        MC9g8MxXAAABAgQIEOgLGDz9G0tIgAABAgTmBQye+QoAIECAAAECfQGDp39jCQkQIECAwLyAwTNfAQAE
        CBAgQKAvYPD0bywhAQIECBCYFzj3e8/HQAd0QAd0QAd0oNiB39LzwjO/eQEQIECAAIG+gMHTv7GEBAgQ
        IEBgXsDgma8AAAIECBAg0BcwePo3lpAAAQIECMwLGDzzFQBAgAABAgT6AgZP/8YSEiBAgACBeQGDZ74C
        AAgQIECAQF/A4OnfWEICBAgQIDAvYPDMVwAAAQIECBDoCxg8/RtLSIAAAQIE5gUMnvkKACBAgAABAn0B
        g6d/YwkJECBAgMC8gMEzXwEABAgQIECgL2Dw9G8sIQECBAgQmBcweOYrAIAAAQIECPQFDJ7+jSUkQIAA
        AQLzAgbPfAUAECBAgACBvoDB07+xhAQIECBAYF7A4JmvAAACBAgQINAXMHj6N5aQAAECBAjMCxg88xUA
        QIAAAQIE+gIGT//GEhIgQIAAgXkBg2e+AgAIECBAgEBf4NzvPR8DHdABHdABHdCBcge88PRHrYQECBAg
        QGBewOCZrwAAAgQIECDQFzB4+jeWkAABAgQIzAsYPPMVAECAAAECBPoCBk//xhISIECAAIF5AYNnvgIA
        CBAgQIBAX8Dg6d9YQgIECBAgMC9g8MxXAAABAgQIEOgLGDz9G0tIgAABAgTmBQye+QoAIECAAAECfQGD
        p39jCQkQIECAwLyAwTNfAQAECBAgQKAvYPD0bywhAQIECBCYFzB45isAgAABAgQI9AUMnv6NJSRAgAAB
        AvMCBs98BQAQIECAAIG+gMHTv7GEBAgQIEBgXsDgma8AAAIECBAg0BcwePo3lpAAAQIECMwLGDzzFQBA
        gAABAgT6AgZP/8YSEiBAgACBeQGDZ74CAAgQIECAQF/A4OnfWEICBAgQIDAvcO73no+BDuiADuiADuhA
        uQNeeOY3LwACBAgQINAXMHj6N5aQAAECBAjMCxg88xUAQIAAAQIE+gIGT//GEhIgQIAAgXkBg2e+AgAI
        ECBAgEBfwODp31hCAgQIECAwL2DwzFcAAAECBAgQ6AsYPP0bS0iAAAECBOYFDJ75CgAgQIAAAQJ9AYOn
        f2MJCRAgQIDAvIDBM18BAAQIECBAoC9g8PRvLCEBAgQIEJgXMHjmKwCAAAECBAj0BQye/o0lJECAAAEC
        8wIGz3wFABAgQIAAgb6AwdO/sYQECBAgQGBewOCZrwAAAgQIECDQFzB4+jeWkAABAgQIzAsYPPMVAECA
        AAECBPoCBk//xhISIECAAIF5AYNnvgIACBAgQIBAX8Dg6d9YQgIECBAgMC9w7veej4EO6IAO6IAO6ECx
        A7+l54VnfvMCIECAAAECfQGDp39jCQkQIECAwLyAwTNfAQAECBAgQKAvYPD0bywhAQIECBCYFzB45isA
        gAABAgQI9AUMnv6NJSRAgAABAvMCBs98BQAQIECAAIG+gMHTv7GEBAgQIEBgXsDgma8AAAIECBAg0Bcw
        ePo3lpAAAQIECMwLGDzzFQBAgAABAgT6AgZP/8YSEiBAgACBeQGDZ74CAAgQIECAQF/A4OnfWEICBAgQ
        IDAvYPDMVwAAAQIECBDoCxg8/RtLSIAAAQIE5gUMnvkKACBAgAABAn0Bg6d/YwkJECBAgMC8gMEzXwEA
        BAgQIECgL2Dw9G8sIQECBAgQmBcweOYrAIAAAQIECPQFDJ7+jSUkQIAAAQLzAgbPfAUAECBAgACBvsC5
        33s+BjqgAzqgAzqgA+UOeOHpj1oJCRAgQIDAvIDBM18BAAQIECBAoC9g8PRvLCEBAgQIEJgXMHjmKwCA
        AAECBAj0BQye/o0lJECAAAEC8wIGz3wFABAgQIAAgb6AwdO/sYQECBAgQGBewOCZrwAAAgQIECDQFzB4
        +jeWkAABAgQIzAsYPPMVAECAAAECBPoCBk//xhISIECAAIF5AYNnvgIACBAgQIBAX8Dg6d9YQgIECBAg
        MC9g8MxXAAABAgQIEOgLGDz9G0tIgAABAgTmBQye+QoAIECAAAECfQGDp39jCQkQIECAwLyAwTNfAQAE
        CBAgQKAvYPD0bywhAQIECBCYFzB45isAgAABAgQI9AUMnv6NJSRAgAABAvMCBs98BQAQIECAAIG+gMHT
        v7GEBAgQIEBgXuDc7z0fAx3QAR3QAR3QgXIHvPDMb14ABAgQIECgL2Dw9G8sIQECBAgQmBcweOYrAIAA
        AQIECPQFDJ7+jSUkQIAAAQLzAgbPfAUAECBAgACBvoDB07+xhAQIECBAYF7A4JmvAAACBAgQINAXMHj6
        N5aQAAECBAjMCxg88xUAQIAAAQIE+gIGT//GEhIgQIAAgXkBg2e+AgAIECBAgEBfwODp31hCAgQIECAw
        L2DwzFcAAAECBAgQ6AsYPP0bS0iAAAECBOYFDJ75CgAgQIAAAQJ9AYOnf2MJCRAgQIDAvIDBM18BAAQI
        ECBAoC9g8PRvLCEBAgQIEJgXMHjmKwCAAAECBAj0BQye/o0lJECAAAEC8wLnfu/5GOiADuiADuiADpQ7
        4IVnfvMCIECAAAECfQGDp39jCQkQIECAwLyAwTNfAQAECBAgQKAvYPD0bywhAQIECBCYFzB45isAgAAB
        AgQI9AUMnv6NJSRAgAABAvMCBs98BQAQIECAAIG+gMHTv7GEBAgQIEBgXsDgma8AAAIECBAg0BcwePo3
        lpAAAQIECMwLGDzzFQBAgAABAgT6AgZP/8YSEiBAgACBeQGDZ74CAAgQIECAQF/A4OnfWEICBAgQIDAv
        YPDMVwAAAQIECBDoCxg8/RtLSIAAAQIE5gUMnvkKACBAgAABAn0Bg6d/YwkJECBAgMC8gMEzXwEABAgQ
        IECgL2Dw9G8sIQECBAgQmBcweOYrAIAAAQIECPQFDJ7+jSUkQIAAAQLzAgbPfAUAECBAgACBvoDB07+x
        hAQIECBAYF7g3O89HwMd0AEd0AEd0IFiB35LzwvP/OYFQIAAAQIE+gIGT//GEhIgQIAAgXkBg2e+AgAI
        ECBAgEBfwODp31hCAgQIECAwL2DwzFcAAAECBAgQ6AsYPP0bS0iAAAECBOYFDJ75CgAgQIAAAQJ9AYOn
        f2MJCRAgQIDAvIDBM18BAAQIECBAoC9g8PRvLCEBAgQIEJgXMHjmKwCAAAECBAj0BQye/o0lJECAAAEC
        8wIGz3wFABAgQIAAgb6AwdO/sYQECBAgQGBewOCZrwAAAgQIECDQFzB4+jeWkAABAgQIzAsYPPMVAECA
        AAECBPoCBk//xhISIECAAIF5AYNnvgIACBAgQIBAX8Dg6d9YQgIECBAgMC9g8MxXAAABAgQIEOgLGDz9
        G0tIgAABAgTmBQye+QoAIECAAAECfYFzv/d8DHRAB3RAB3RAB8od8MLTH7USEiBAgACBeQGDZ74CAAgQ
        IECAQF/A4OnfWEICBAgQIDAvYPDMVwAAAQIECBDoCxg8/RtLSIAAAQIE5gUMnvkKACBAgAABAn0Bg6d/
        YwkJECBAgMC8gMEzXwEABAgQIECgL2Dw9G8sIQECBAgQmBcweOYrAIAAAQIECPQFDJ7+jSUkQIAAAQLz
        AgbPfAUAECBAgACBvoDB07+xhAQIECBAYF7A4JmvAAACBAgQINAXMHj6N5aQAAECBAjMCxg88xUAQIAA
        AQIE+gIGT//GEhIgQIAAgXkBg2e+AgAIECBAgEBfwODp31hCAgQIECAwL2DwzFcAAAECBAgQ6AsYPP0b
        S0iAAAECBOYFDJ75CgAgQIAAAQJ9AYOnf2MJCRAgQIDAvMC533s+BjqgAzqgAzqgA+UOeOGZ37wACBAg
        QIBAX8Dg6d9YQgIECBAgMC9g8MxXAAABAgQIEOgLGDz9G0tIgAABAgTmBQye+QoAIECAAAECfQGDp39j
        CQkQIECAwLyAwTNfAQAECBAgQKAvYPD0bywhAQIECBCYFzB45isAgAABAgQI9AUMnv6NJSRAgAABAvMC
        Bs98BQAQIECAAIG+gMHTv7GEBAgQIEBgXsDgma8AAAIECBAg0BcwePo3lpAAAQIECMwLGDzzFQBAgAAB
        AgT6AgZP/8YSEiBAgACBeQGDZ74CAAgQIECAQF/A4OnfWEICBAgQIDAvYPDMVwAAAQIECBDoCxg8/RtL
        SIAAAQIE5gUMnvkKACBAgAABAn0Bg6d/YwkJECBAgMC8wLnfez4GOqADOqADOqADxQ78lp4XnvnNC4AA
        AQIECPQFDJ7+jSUkQIAAAQLzAgbPfAUAECBAgACBvoDB07+xhAQIECBAYF7A4JmvAAACBAgQINAXMHj6
        N5aQAAECBAjMCxg88xUAQIAAAQIE+gIGT//GEhIgQIAAgXkBg2e+AgAIECBAgEBfwODp31hCAgQIECAw
        L2DwzFcAAAECBAgQ6AsYPP0bS0iAAAECBOYFDJ75CgAgQIAAAQJ9AYOnf2MJCRAgQIDAvIDBM18BAAQI
        ECBAoC9g8PRvLCEBAgQIEJgXMHjmKwCAAAECBAj0BQye/o0lJECAAAEC8wIGz3wFABAgQIAAgb6AwdO/
        sYQECBAgQGBewOCZrwAAAgQIECDQFzB4+jeWkAABAgQIzAsYPPMVAECAAAECBPoC537v+RjogA7ogA7o
        gA6UO+CFpz9qJSRAgAABAvMCBs98BQAQIECAAIG+gMHTv7GEBAgQIEBgXsDgma8AAAIECBAg0BcwePo3
        lpAAAQIECMwLGDzzFQBAgAABAgT6AgZP/8YSEiBAgACBeQGDZ74CAAgQIECAQF/A4OnfWEICBAgQIDAv
        YPDMVwAAAQIECBDoCxg8/RtLSIAAAQIE5gUMnvkKACBAgAABAn0Bg6d/YwkJECBAgMC8gMEzXwEABAgQ
        IECgL2Dw9G8sIQECBAgQmBcweOYrAIAAAQIECPQFDJ7+jSUkQIAAAQLzAgbPfAUAECBAgACBvoDB07+x
        hAQIECBAYF7A4JmvAAACBAgQINAXMHj6N5aQAAECBAjMCxg88xUAQIAAAQIE+gIGT//GEhIgQIAAgXmB
        c7/3fAx0QAd0QAd0QAfKHfDCM795ARAgQIAAgb6AwdO/sYQECBAgQGBewOCZrwAAAgQIECDQFzB4+jeW
        kAABAgQIzAsYPPMVAECAAAECBPoCBk//xhISIECAAIF5AYNnvgIACBAgQIBAX8Dg6d9YQgIECBAgMC9g
        8MxXAAABAgQIEOgLGDz9G0tIgAABAgTmBQye+QoAIECAAAECfQGDp39jCQkQIECAwLyAwTNfAQAECBAg
        QKAvYPD0bywhAQIECBCYFzB45isAgAABAgQI9AUMnv6NJSRAgAABAvMCBs98BQAQIECAAIG+gMHTv7GE
        BAgQIEBgXsDgma8AAAIECBAg0BcwePo3lpAAAQIECMwLnPu952OgAzqgAzqgAzpQ7oAXnvnNC4AAAQIE
        CPQFDJ7+jSUkQIAAAQLzAgbPfAUAECBAgACBvoDB07+xhAQIECBAYF7A4JmvAAACBAgQINAXMHj6N5aQ
        AAECBAjMCxg88xUAQIAAAQIE+gIGT//GEhIgQIAAgXkBg2e+AgAIECBAgEBfwODp31hCAgQIECAwL2Dw
        zFcAAAECBAgQ6AsYPP0bS0iAAAECBOYFDJ75CgAgQIAAAQJ9AYOnf2MJCRAgQIDAvIDBM18BAAQIECBA
        oC9g8PRvLCEBAgQIEJgXMHjmKwCAAAECBAj0BQye/o0lJECAAAEC8wIGz3wFABAgQIAAgb6AwdO/sYQE
        CBAgQGBewOCZrwAAAgQIECDQFzB4+jeWkAABAgQIzAsYPPMVAECAAAECBPoCBk//xhISIECAAIF5gXO/
        93wMdEAHdEAHdEAHih34LT0vPPObFwABAgQIEOgLGDz9G0tIgAABAgTmBQye+QoAIECAAAECfQGDp39j
        CQkQIECAwLyAwTNfAQAECBAgQKAvYPD0bywhAQIECBCYFzB45isAgAABAgQI9AUMnv6NJSRAgAABAvMC
        Bs98BQAQIECAAIG+gMHTv7GEBAgQIEBgXsDgma8AAAIECBAg0BcwePo3lpAAAQIECMwLGDzzFQBAgAAB
        AgT6AgZP/8YSEiBAgACBeQGDZ74CAAgQIECAQF/A4OnfWEICBAgQIDAvYPDMVwAAAQIECBDoCxg8/RtL
        SIAAAQIE5gUMnvkKACBAgAABAn0Bg6d/YwkJECBAgMC8gMEzXwEABAgQIECgL2Dw9G8sIQECBAgQmBcw
        eOYrAIAAAQIECPQFzv3e8zHQAR3QAR3QAR0od8ALT3/USkiAAAECBOYFDJ75CgAgQIAAAQJ9AYOnf2MJ
        CRAgQIDAvIDBM18BAAQIECBAoC9g8PRvLCEBAgQIEJgXMHjmKwCAAAECBAj0BQye/o0lJECAAAEC8wIG
        z3wFABAgQIAAgb6AwdO/sYQECBAgQGBewOCZrwAAAgQIECDQFzB4+jeWkAABAgQIzAsYPPMVAECAAAEC
        BPoCBk//xhISIECAAIF5AYNnvgIACBAgQIBAX8Dg6d9YQgIECBAgMC9g8MxXAAABAgQIEOgLGDz9G0tI
        gAABAgTmBQye+QoAIECAAAECfQGDp39jCQkQIECAwLyAwTNfAQAECBAgQKAvYPD0bywhAQIECBCYFzB4
        5isAgAABAgQI9AUMnv6NJSRAgAABAvMC537v+RjogA7ogA7ogA6UO+CFZ37zAiBAgAABAn0Bg6d/YwkJ
        ECBAgMC8gMEzXwEABAgQIECgL2Dw9G8sIQECBAgQmBcweOYrAIAAAQIECPQFDJ7+jSUkQIAAAQLzAgbP
        fAUAECBAgACBvoDB07+xhAQIECBAYF7A4JmvAAACBAgQINAXMHj6N5aQAAECBAjMCxg88xUAQIAAAQIE
        +gIGT//GEhIgQIAAgXkBg2e+AgAIECBAgEBfwODp31hCAgQIECAwL2DwzFcAAAECBAgQ6AsYPP0bS0iA
        AAECBOYFDJ75CgAgQIAAAQJ9AYOnf2MJCRAgQIDAvIDBM18BAAQIECBAoC9g8PRvLCEBAgQIEJgXMHjm
        KwCAAAECBAj0BQye/o0lJECAAAEC8wLnfu/5GOiADuiADuiADhQ78Ft6XnjmNy8AAgQIECDQFzB4+jeW
        kAABAgQIzAsYPPMVAECAAAECBPoCBk//xhISIECAAIF5AYNnvgIACBAgQIBAX8Dg6d9YQgIECBAgMC9g
        8MxXAAABAgQIEOgLGDz9G0tIgAABAgTmBQye+QoAIECAAAECfQGDp39jCQkQIECAwLyAwTNfAQAECBAg
        QKAvYPD0bywhAQIECBCYFzB45isAgAABAgQI9AUMnv6NJSRAgAABAvMCBs98BQAQIECAAIG+gMHTv7GE
        BAgQIEBgXsDgma8AAAIECBAg0BcwePo3lpAAAQIECMwLGDzzFQBAgAABAgT6AgZP/8YSEiBAgACBeQGD
        Z74CAAgQIECAQF/A4OnfWEICBAgQIDAvYPDMVwAAAQIECBDoC5z7vedjoAM6oAM6oAM6UO6AF57+qJWQ
        AAECBAjMCxg88xUAQIAAAQIE+gIGT//GEhIgQIAAgXkBg2e+AgAIECBAgEBfwODp31hCAgQIECAwL2Dw
        zFcAAAECBAgQ6AsYPP0bS0iAAAECBOYFDJ75CgAgQIAAAQJ9AYOnf2MJCRAgQIDAvIDBM18BAAQIECBA
        oC9g8PRvLCEBAgQIEJgXMHjmKwCAAAECBAj0BQye/o0lJECAAAEC8wIGz3wFABAgQIAAgb6AwdO/sYQE
        CBAgQGBewOCZrwAAAgQIECDQFzB4+jeWkAABAgQIzAsYPPMVAECAAAECBPoCBk//xhISIECAAIF5AYNn
        vgIACBAgQIBAX8Dg6d9YQgIECBAgMC9g8MxXAAABAgQIEOgLGDz9G0tIgAABAgTmBc793vMx0AEd0AEd
        0AEdKHfAC8/85gVAgAABAgT6AgZP/8YSEiBAgACBeQGDZ74CAAgQIECAQF/A4OnfWEICBAgQIDAvYPDM
        VwAAAQIECBDoCxg8/RtLSIAAAQIE5gUMnvkKACBAgAABAn0Bg6d/YwkJECBAgMC8gMEzXwEABAgQIECg
        L2Dw9G8sIQECBAgQmBcweOYrAIAAAQIECPQFDJ7+jSUkQIAAAQLzAgbPfAUAECBAgACBvoDB07+xhAQI
        ECBAYF7A4JmvAAACBAgQINAXMHj6N5aQAAECBAjMCxg88xUAQIAAAQIE+gIGT//GEhIgQIAAgXkBg2e+
        AgAIECBAgEBfwODp31hCAgQIECAwL2DwzFcAAAECBAgQ6Auc+73nY6ADOqADOqADOlDugBee/qiVkAAB
        AgQIzAsYPPMVAECAAAECBPoCBk//xhISIECAAIF5AYNnvgIACBAgQIBAX8Dg6d9YQgIECBAgMC9g8MxX
        AAABAgQIEOgLGDz9G0tIgAABAgTmBQye+QoAIECAAAECfQGDp39jCQkQIECAwLyAwTNfAQAECBAgQKAv
        YPD0bywhAQIECBCYFzB45isAgAABAgQI9AUMnv6NJSRAgAABAvMCBs98BQAQIECAAIG+gMHTv7GEBAgQ
        IEBgXsDgma8AAAIECBAg0BcwePo3lpAAAQIECMwLGDzzFQBAgAABAgT6AgZP/8YSEiBAgACBeQGDZ74C
        AAgQIECAQF/A4OnfWEICBAgQIDAvYPDMVwAAAQIECBDoCxg8/RtLSIAAAQIE5gXO/d7zMdABHdABHdAB
        HSh24Lf0vPDMb14ABAgQIECgL2Dw9G8sIQECBAgQmBcweOYrAIAAAQIECPQFDJ7+jSUkQIAAAQLzAgbP
        fAUAECBAgACBvoDB07+xhAQIECBAYF7A4JmvAAACBAgQINAXMHj6N5aQAAECBAjMCxg88xUAQIAAAQIE
        +gIGT//GEhIgQIAAgXkBg2e+AgAIECBAgEBfwODp31hCAgQIECAwL2DwzFcAAAECBAgQ6AsYPP0bS0iA
        AAECBOYFDJ75CgAgQIAAAQJ9AYOnf2MJCRAgQIDAvIDBM18BAAQIECBAoC9g8PRvLCEBAgQIEJgXMHjm
        KwCAAAECBAj0BQye/o0lJECAAAEC8wIGz3wFABAgQIAAgb6AwdO/sYQECBAgQGBewOCZrwAAAgQIECDQ
        FzB4+jeWkAABAgQIzAuc+73nY6ADOqADOqADOlDugBee+c0LgAABAgQI9AUMnv6NJSRAgAABAvMCBs98
        BQAQIECAAIG+gMHTv7GEBAgQIEBgXsDgma8AAAIECBAg0BcwePo3lpAAAQIECMwLGDzzFQBAgAABAgT6
        AgZP/8YSEiBAgACBeQGDZ74CAAgQIECAQF/A4OnfWEICBAgQIDAvYPDMVwAAAQIECBDoCxg8/RtLSIAA
        AQIE5gUMnvkKACBAgAABAn0Bg6d/YwkJECBAgMC8gMEzXwEABAgQIECgL2Dw9G8sIQECBAgQmBcweOYr
        AIAAAQIECPQFDJ7+jSUkQIAAAQLzAgbPfAUAECBAgACBvoDB07+xhAQIECBAYF7A4JmvAAACBAgQINAX
        MHj6N5aQAAECBAjMC5z7vedjoAM6oAM6oAM6UO6AF575zQuAAAECBAj0BQye/o0lJECAAAEC8wIGz3wF
        ABAgQIAAgb6AwdO/sYQECBAgQGBewOCZrwAAAgQIECDQFzB4+jeWkAABAgQIzAsYPPMVAECAAAECBPoC
        Bk//xhISIECAAIF5AYNnvgIACBAgQIBAX8Dg6d9YQgIECBAgMC9g8MxXAAABAgQIEOgLGDz9G0tIgAAB
        AgTmBQye+QoAIECAAAECfQGDp39jCQkQIECAwLyAwTNfAQAECBAgQKAvYPD0bywhAQIECBCYFzB45isA
        gAABAgQI9AUMnv6NJSRAgAABAvMCBs98BQAQIECAAIG+gMHTv7GEBAgQIEBgXsDgma8AAAIECBAg0Bcw
        ePo3lpAAAQIECMwLnPu952OgAzqgAzqgAzpQ7MBv6Xnhmd+8AAgQIECAQF/A4OnfWEICBAgQIDAvYPDM
        VwAAAQIECBDoCxg8/RtLSIAAAQIE5gUMnvkKACBAgAABAn0Bg6d/YwkJECBAgMC8gMEzXwEABAgQIECg
        L2Dw9G8sIQECBAgQmBcweOYrAIAAAQIECPQFDJ7+jSUkQIAAAQLzAgbPfAUAECBAgACBvoDB07+xhAQI
        ECBAYF7A4JmvAAACBAgQINAXMHj6N5aQAAECBAjMCxg88xUAQIAAAQIE+gIGT//GEhIgQIAAgXkBg2e+
        AgAIECBAgEBfwODp31hCAgQIECAwL2DwzFcAAAECBAgQ6AsYPP0bS0iAAAECBOYFDJ75CgAgQIAAAQJ9
        AYOnf2MJCRAgQIDAvIDBM18BAAQIECBAoC9g8PRvLCEBAgQIEJgXOPd7z8dAB3RAB3RAB3Sg3AEvPPOb
        FwABAgQIEOgLGDz9G0tIgAABAgTmBQye+QoAIECAAAECfQGDp39jCQkQIECAwLyAwTNfAQAECBAgQKAv
        YPD0bywhAQIECBCYFzB45isAgAABAgQI9AUMnv6NJSRAgAABAvMCBs98BQAQIECAAIG+gMHTv7GEBAgQ
        IEBgXsDgma8AAAIECBAg0BcwePo3lpAAAQIECMwLGDzzFQBAgAABAgT6AgZP/8YSEiBAgACBeQGDZ74C
        AAgQIECAQF/A4OnfWEICBAgQIDAvYPDMVwAAAQIECBDoCxg8/RtLSIAAAQIE5gUMnvkKACBAgAABAn0B
        g6d/YwkJECBAgMC8gMEzXwEABAgQIECgL2Dw9G8sIQECBAgQmBc493vPx0AHdEAHdEAHdKDcAS8885sX
        AAECBAgQ6AsYPP0bS0iAAAECBOYFDJ75CgAgQIAAAQJ9AYOnf2MJCRAgQIDAvIDBM18BAAQIECBAoC9g
        8PRvLCEBAgQIEJgXMHjmKwCAAAECBAj0BQye/o0lJECAAAEC8wIGz3wFABAgQIAAgb6AwdO/sYQECBAg
        QGBewOCZrwAAAgQIECDQFzB4+jeWkAABAgQIzAsYPPMVAECAAAECBPoCBk//xhISIECAAIF5AYNnvgIA
        CBAgQIBAX8Dg6d9YQgIECBAgMC9g8MxXAAABAgQIEOgLGDz9G0tIgAABAgTmBQye+QoAIECAAAECfQGD
        p39jCQkQIECAwLyAwTNfAQAECBAgQKAvYPD0bywhAQIECBCYFzj3e8/HQAd0QAd0QAd0oNiB39LzwjO/
        eQEQIECAAIG+gMHTv7GEBAgQIEBgXsDgma8AAAIECBAg0BcwePo3lpAAAQIECMwLGDzzFQBAgAABAgT6
        AgZP/8YSEiBAgACBeQGDZ74CAAgQIECAQF/gX7a8wyveYxcvAAAAAElFTkSuQmCC
</value>
  </data>
  <data name="$this.Icon" type="System.Drawing.Icon, System.Drawing, Version=1.0.5000.0, Culture=neutral, PublicKeyToken=b03f5f7f11d50a3a" mimetype="application/x-microsoft.net.object.bytearray.base64">
    <value>
        AAABAAIAICAQAAAAAADoAgAAJgAAABAQEAAAAAAAKAEAAA4DAAAoAAAAIAAAAEAAAAABAAQAAAAAAIAC
        AAAAAAAAAAAAAAAAAAAAAAAAAAAAAAAAgAAAgAAAAICAAIAAAACAAIAAgIAAAICAgADAwMAAAAD/AAD/
        AAAA//8A/wAAAP8A/wD//wAA////AAAAAAAAAAAAAAAAAAAAAAAACAAAAAAAAAAAAAAAAAAAAXD/////
        //////8AAAAAAAFw////////////AAAAAAABcP///////////wAAAAAAAXD///////////8AAAAAAAFw
        iIiIiIiIiIiIAAAAAAABcP//////////9wAAAAAAAXCIiIiIiIiIiIgAAAAAAAFw//////////d3AAAA
        AAABcIiIiIiIiIiIiAAAAAAAAXD////////3d3cAAAAAAAFwiIiIiIiIiIiIAAAAAAABcP//////93d3
        dwAAAAAAAXCIiIiIiIiIiIgAAAAAAAFw///wAAAAAAAAAAAAAAABcIiIgJmZmZmZmZmZmZAAAXD//wWV
        lZWVlZWVlZUAAAFwiIgJWVlZWVlZWVlZAAABcP/wlZWVlZWVlZWVkAAAAXCIgFlZWVlZWVlZWVAAAAFw
        /wWVlZWVlZWVlZUAAAABcIgJWVlZWVlZWVlZAAAAAXDwlZWVlZWVlZWVkAAAAAFwgFlZWVlZWVlZWVAA
        AAABcAWVlZWVlZWVlZUAAAAAAXAJWVlZWVlZWVlZAAAAAAGAlZWVlZWVlZWVkAAAAAAAEFABABABABAB
        ABAAAAAAABEHAHAHAHAHAHAAAAAAAAAAAAAAAAAAAAAAAAAAAAAAAAAAAAAAAAAAAAAAAAAA/////8AA
        A/+AAAH/gAAB/4AAAf+AAAH/gAAB/4AAAf+AAAH/gAAB/4AAAf+AAAH/gAAB/4AAAf+AAAH/gAAAA4AA
        AAOAAAAHgAAAB4AAAA+AAAAPgAAAH4AAAB+AAAA/gAAAP4AAAH+AAAB/gAAA/8AAAP/AAAH/+SST////
        //8oAAAAEAAAACAAAAABAAQAAAAAAMAAAAAAAAAAAAAAAAAAAAAAAAAAAAAAAAAAgAAAgAAAAICAAIAA
        AACAAIAAgIAAAICAgADAwMAAAAD/AAD/AAAA//8A/wAAAP8A/wD//wAA////AAEAAAAAAAAAEP/////w
        AAAQiIiIiIAAABD/////cAAAEIiIiIiAAAAQ////d3AAABCIiIiIgAAAEP/wAAAAAAAQiAmZmZmZABDw
        BZWVlZUAEIBZWVlZUAAQAJWVlZWQABAJWVlZWQAAEAWVlZWVAAABAAAAAAAAAAAAAAAAAAAAgB8AAAAP
        AAAADwAAAA8AAAAPAAAADwAAAA8AAAABAAAAAQAAAAEAAAADAAAAAwAAAAcAAAAHAACADwAA1V8AAA==
</value>
  </data>
</root>
