# Supplementary material for: Post hoc pattern matching: assigning significance to statistically defined expression patterns in single channel microarray data
Source: BMC Bioinformatics. 2007 Jul 5;8:240. doi: 10.1186/1471-2105-8-240 (PMC1934919; doi:10.1186/1471-2105-8-240)
Supplement: Additional file 3 — StatiGen source code. [file 1471-2105-8-240-S3.zip › StatiGen_Source_06142007/notepad.vb]

'StatiGen - Statistical Gene Microarray Analysis
'Copyright � 2007  Randall Hulshizer and Eric Blalock

'This program is free software; you can redistribute it and/or modify
'it under the terms of the GNU General Public License as published by
'the Free Software Foundation; either version 2 of the License, or
'(at your option) any later version.

'This program is distributed in the hope that it will be useful,
'but WITHOUT ANY WARRANTY; without even the implied warranty of
'MERCHANTABILITY or FITNESS FOR A PARTICULAR PURPOSE.  See the
'GNU General Public License for more details.

'You should have received a copy of the GNU General Public License along
'with this program; if not, write to the Free Software Foundation, Inc.,
'51 Franklin Street, Fifth Floor, Boston, MA 02110-1301 USA.

Public Class notepad
    Inherits System.Windows.Forms.Form
    Dim DD As Boolean = False
    Dim DX As Integer, DY As Integer

#Region " Windows Form Designer generated code "

    Public Sub New()
        MyBase.New()

        'This call is required by the Windows Form Designer.
        InitializeComponent()
        If UseDefault = False Then
            Me.Size = New System.Drawing.Size(FileFormat.Windows.Notes.Width, FileFormat.Windows.Notes.Height)
            Me.Dock = FileFormat.Windows.Notes.Dock
            Me.Left = FileFormat.Windows.Notes.Left
            Me.Top = FileFormat.Windows.Notes.Top
        End If
        'Add any initialization after the InitializeComponent() call

    End Sub

    'Form overrides dispose to clean up the component list.
    Protected Overloads Overrides Sub Dispose(ByVal disposing As Boolean)
        If disposing Then
            If Not (components Is Nothing) Then
                components.Dispose()
            End If
        End If
        MyBase.Dispose(disposing)
    End Sub

    'Required by the Windows Form Designer
    Private components As System.ComponentModel.IContainer

    'NOTE: The following procedure is required by the Windows Form Designer
    'It can be modified using the Windows Form Designer.  
    'Do not modify it using the code editor.
    Friend WithEvents txtNotes As ZBobb.AlphaBlendTextBox
    Friend WithEvents lblNoteDrag As System.Windows.Forms.Label
    <System.Diagnostics.DebuggerStepThrough()> Private Sub InitializeComponent()
        Dim resources As System.Resources.ResourceManager = New System.Resources.ResourceManager(GetType(notepad))
        Me.txtNotes = New ZBobb.AlphaBlendTextBox
        Me.lblNoteDrag = New System.Windows.Forms.Label
        Me.SuspendLayout()
        '
        'txtNotes
        '
        Me.txtNotes.AcceptsTab = True
        Me.txtNotes.Anchor = CType((((System.Windows.Forms.AnchorStyles.Top Or System.Windows.Forms.AnchorStyles.Bottom) _
                    Or System.Windows.Forms.AnchorStyles.Left) _
                    Or System.Windows.Forms.AnchorStyles.Right), System.Windows.Forms.AnchorStyles)
        Me.txtNotes.BackAlpha = 0
        Me.txtNotes.BackColor = System.Drawing.Color.FromArgb(CType(255, Byte), CType(255, Byte), CType(255, Byte))
        Me.txtNotes.BorderStyle = System.Windows.Forms.BorderStyle.None
        Me.txtNotes.Enabled = False
        Me.txtNotes.Font = New System.Drawing.Font("Microsoft Sans Serif", 14.25!, System.Drawing.FontStyle.Regular, System.Drawing.GraphicsUnit.Point, CType(0, Byte))
        Me.txtNotes.Location = New System.Drawing.Point(7, 48)
        Me.txtNotes.Multiline = True
        Me.txtNotes.Name = "txtNotes"
        Me.txtNotes.ScrollBars = System.Windows.Forms.ScrollBars.Vertical
        Me.txtNotes.Size = New System.Drawing.Size(378, 588)
        Me.txtNotes.TabIndex = 0
        Me.txtNotes.Text = ""
        '
        'lblNoteDrag
        '
        Me.lblNoteDrag.Dock = System.Windows.Forms.DockStyle.Top
        Me.lblNoteDrag.Font = New System.Drawing.Font("Microsoft Sans Serif", 18.0!, System.Drawing.FontStyle.Bold, System.Drawing.GraphicsUnit.Point, CType(0, Byte))
        Me.lblNoteDrag.Location = New System.Drawing.Point(0, 0)
        Me.lblNoteDrag.Name = "lblNoteDrag"
        Me.lblNoteDrag.Size = New System.Drawing.Size(388, 38)
        Me.lblNoteDrag.TabIndex = 1
        Me.lblNoteDrag.Text = "Notes:"
        '
        'notepad
        '
        Me.AutoScaleBaseSize = New System.Drawing.Size(5, 13)
        Me.BackColor = System.Drawing.Color.White
        Me.BackgroundImage = CType(resources.GetObject("$this.BackgroundImage"), System.Drawing.Image)
        Me.ClientSize = New System.Drawing.Size(388, 640)
        Me.ControlBox = False
        Me.Controls.Add(Me.lblNoteDrag)
        Me.Controls.Add(Me.txtNotes)
        Me.FormBorderStyle = System.Windows.Forms.FormBorderStyle.SizableToolWindow
        Me.Icon = CType(resources.GetObject("$this.Icon"), System.Drawing.Icon)
        Me.MinimizeBox = False
        Me.Name = "notepad"
        Me.ShowInTaskbar = False
        Me.StartPosition = System.Windows.Forms.FormStartPosition.Manual
        Me.Tag = "Notes"
        Me.TransparencyKey = System.Drawing.Color.White
        Me.ResumeLayout(False)

    End Sub

#End Region
    Private Sub notepad_Click(ByVal sender As Object, ByVal e As System.EventArgs) Handles MyBase.Click
        Me.Dock = DockStyle.None
    End Sub
    Private Sub lblNoteDrag_MouseDown(ByVal sender As Object, ByVal e As System.Windows.Forms.MouseEventArgs) Handles lblNoteDrag.MouseDown
        If DD = True Then Exit Sub
        DD = True
        Me.Dock = DockStyle.None
        DX = e.X - Me.Left
        DY = e.Y - Me.Top
        With fNow.panMove
            .Size = Me.Size
            .Location = Me.Location
            .Visible = True
        End With
    End Sub
    Private Sub lblNoteDrag_MouseUp(ByVal sender As Object, ByVal e As System.Windows.Forms.MouseEventArgs) Handles lblNoteDrag.MouseUp
        Dim SC As Screen

        DD = False
        Me.Left = e.X - DX
        Me.Top = e.Y - DY

        If Me.Left < 0 Then
            Me.Dock = DockStyle.Left
        ElseIf Me.Left + Me.Width > SC.PrimaryScreen.WorkingArea.Width Then
            Me.Dock = DockStyle.Right
        End If

        fNow.panMove.Visible = False
    End Sub
    Private Sub lblNoteDrag_MouseMove(ByVal sender As Object, ByVal e As System.Windows.Forms.MouseEventArgs) Handles lblNoteDrag.MouseMove
        If DD = False Then Exit Sub
        With fNow.panMove
            .Left = e.X - DX
            .Top = e.Y - DY
        End With

    End Sub
End Class
