# Supplementary material for: Post hoc pattern matching: assigning significance to statistically defined expression patterns in single channel microarray data
Source: BMC Bioinformatics. 2007 Jul 5;8:240. doi: 10.1186/1471-2105-8-240 (PMC1934919; doi:10.1186/1471-2105-8-240)
Supplement: Additional file 3 — StatiGen source code. [file 1471-2105-8-240-S3.zip › StatiGen_Source_06142007/splash.resx]

<?xml version="1.0" encoding="utf-8"?>
<root>
  <!-- 
    Microsoft ResX Schema 
    
    Version 1.3
    
    The primary goals of this format is to allow a simple XML format 
    that is mostly human readable. The generation and parsing of the 
    various data types are done through the TypeConverter classes 
    associated with the data types.
    
    Example:
    
    ... ado.net/XML headers & schema ...
    <resheader name="resmimetype">text/microsoft-resx</resheader>
    <resheader name="version">1.3</resheader>
    <resheader name="reader">System.Resources.ResXResourceReader, System.Windows.Forms, ...</resheader>
    <resheader name="writer">System.Resources.ResXResourceWriter, System.Windows.Forms, ...</resheader>
    <data name="Name1">this is my long string</data>
    <data name="Color1" type="System.Drawing.Color, System.Drawing">Blue</data>
    <data name="Bitmap1" mimetype="application/x-microsoft.net.object.binary.base64">
        [base64 mime encoded serialized .NET Framework object]
    </data>
    <data name="Icon1" type="System.Drawing.Icon, System.Drawing" mimetype="application/x-microsoft.net.object.bytearray.base64">
        [base64 mime encoded string representing a byte array form of the .NET Framework object]
    </data>
                
    There are any number of "resheader" rows that contain simple 
    name/value pairs.
    
    Each data row contains a name, and value. The row also contains a 
    type or mimetype. Type corresponds to a .NET class that support 
    text/value conversion through the TypeConverter architecture. 
    Classes that don't support this are serialized and stored with the 
    mimetype set.
    
    The mimetype is used forserialized objects, and tells the 
    ResXResourceReader how to depersist the object. This is currently not 
    extensible. For a given mimetype the value must be set accordingly:
    
    Note - application/x-microsoft.net.object.binary.base64 is the format 
    that the ResXResourceWriter will generate, however the reader can 
    read any of the formats listed below.
    
    mimetype: application/x-microsoft.net.object.binary.base64
    value   : The object must be serialized with 
            : System.Serialization.Formatters.Binary.BinaryFormatter
            : and then encoded with base64 encoding.
    
    mimetype: application/x-microsoft.net.object.soap.base64
    value   : The object must be serialized with 
            : System.Runtime.Serialization.Formatters.Soap.SoapFormatter
            : and then encoded with base64 encoding.

    mimetype: application/x-microsoft.net.object.bytearray.base64
    value   : The object must be serialized into a byte array 
            : using a System.ComponentModel.TypeConverter
            : and then encoded with base64 encoding.
    -->
  <xsd:schema id="root" xmlns="" xmlns:xsd="http://www.w3.org/2001/XMLSchema" xmlns:msdata="urn:schemas-microsoft-com:xml-msdata">
    <xsd:element name="root" msdata:IsDataSet="true">
      <xsd:complexType>
        <xsd:choice maxOccurs="unbounded">
          <xsd:element name="data">
            <xsd:complexType>
              <xsd:sequence>
                <xsd:element name="value" type="xsd:string" minOccurs="0" msdata:Ordinal="1" />
                <xsd:element name="comment" type="xsd:string" minOccurs="0" msdata:Ordinal="2" />
              </xsd:sequence>
              <xsd:attribute name="name" type="xsd:string" msdata:Ordinal="1" />
              <xsd:attribute name="type" type="xsd:string" msdata:Ordinal="3" />
              <xsd:attribute name="mimetype" type="xsd:string" msdata:Ordinal="4" />
            </xsd:complexType>
          </xsd:element>
          <xsd:element name="resheader">
            <xsd:complexType>
              <xsd:sequence>
                <xsd:element name="value" type="xsd:string" minOccurs="0" msdata:Ordinal="1" />
              </xsd:sequence>
              <xsd:attribute name="name" type="xsd:string" use="required" />
            </xsd:complexType>
          </xsd:element>
        </xsd:choice>
      </xsd:complexType>
    </xsd:element>
  </xsd:schema>
  <resheader name="resmimetype">
    <value>text/microsoft-resx</value>
  </resheader>
  <resheader name="version">
    <value>1.3</value>
  </resheader>
  <resheader name="reader">
    <value>System.Resources.ResXResourceReader, System.Windows.Forms, Version=1.0.5000.0, Culture=neutral, PublicKeyToken=b77a5c561934e089</value>
  </resheader>
  <resheader name="writer">
    <value>System.Resources.ResXResourceWriter, System.Windows.Forms, Version=1.0.5000.0, Culture=neutral, PublicKeyToken=b77a5c561934e089</value>
  </resheader>
  <data name="timStart.DefaultModifiers" type="System.CodeDom.MemberAttributes, System, Version=1.0.5000.0, Culture=neutral, PublicKeyToken=b77a5c561934e089">
    <value>Assembly</value>
  </data>
  <data name="timStart.Location" type="System.Drawing.Point, System.Drawing, Version=1.0.5000.0, Culture=neutral, PublicKeyToken=b03f5f7f11d50a3a">
    <value>17, 17</value>
  </data>
  <data name="timStart.Modifiers" type="System.CodeDom.MemberAttributes, System, Version=1.0.5000.0, Culture=neutral, PublicKeyToken=b77a5c561934e089">
    <value>Public</value>
  </data>
  <data name="lblBuildVer.Locked" type="System.Boolean, mscorlib, Version=1.0.5000.0, Culture=neutral, PublicKeyToken=b77a5c561934e089">
    <value>False</value>
  </data>
  <data name="lblBuildVer.DefaultModifiers" type="System.CodeDom.MemberAttributes, System, Version=1.0.5000.0, Culture=neutral, PublicKeyToken=b77a5c561934e089">
    <value>Assembly</value>
  </data>
  <data name="lblBuildVer.Modifiers" type="System.CodeDom.MemberAttributes, System, Version=1.0.5000.0, Culture=neutral, PublicKeyToken=b77a5c561934e089">
    <value>Assembly</value>
  </data>
  <data name="Label1.Locked" type="System.Boolean, mscorlib, Version=1.0.5000.0, Culture=neutral, PublicKeyToken=b77a5c561934e089">
    <value>False</value>
  </data>
  <data name="Label1.DefaultModifiers" type="System.CodeDom.MemberAttributes, System, Version=1.0.5000.0, Culture=neutral, PublicKeyToken=b77a5c561934e089">
    <value>Assembly</value>
  </data>
  <data name="Label1.Modifiers" type="System.CodeDom.MemberAttributes, System, Version=1.0.5000.0, Culture=neutral, PublicKeyToken=b77a5c561934e089">
    <value>Assembly</value>
  </data>
  <data name="$this.Locked" type="System.Boolean, mscorlib, Version=1.0.5000.0, Culture=neutral, PublicKeyToken=b77a5c561934e089">
    <value>False</value>
  </data>
  <data name="$this.Language" type="System.Globalization.CultureInfo, mscorlib, Version=1.0.5000.0, Culture=neutral, PublicKeyToken=b77a5c561934e089">
    <value>(Default)</value>
  </data>
  <data name="$this.TrayLargeIcon" type="System.Boolean, mscorlib, Version=1.0.5000.0, Culture=neutral, PublicKeyToken=b77a5c561934e089">
    <value>False</value>
  </data>
  <data name="$this.Localizable" type="System.Boolean, mscorlib, Version=1.0.5000.0, Culture=neutral, PublicKeyToken=b77a5c561934e089">
    <value>False</value>
  </data>
  <data name="$this.GridSize" type="System.Drawing.Size, System.Drawing, Version=1.0.5000.0, Culture=neutral, PublicKeyToken=b03f5f7f11d50a3a">
    <value>2, 2</value>
  </data>
  <data name="$this.Name">
    <value>splash</value>
  </data>
  <data name="$this.DrawGrid" type="System.Boolean, mscorlib, Version=1.0.5000.0, Culture=neutral, PublicKeyToken=b77a5c561934e089">
    <value>True</value>
  </data>
  <data name="$this.TrayHeight" type="System.Int32, mscorlib, Version=1.0.5000.0, Culture=neutral, PublicKeyToken=b77a5c561934e089">
    <value>80</value>
  </data>
  <data name="$this.SnapToGrid" type="System.Boolean, mscorlib, Version=1.0.5000.0, Culture=neutral, PublicKeyToken=b77a5c561934e089">
    <value>True</value>
  </data>
  <data name="$this.DefaultModifiers" type="System.CodeDom.MemberAttributes, System, Version=1.0.5000.0, Culture=neutral, PublicKeyToken=b77a5c561934e089">
    <value>Assembly</value>
  </data>
  <data name="$this.BackgroundImage" type="System.Drawing.Bitmap, System.Drawing, Version=1.0.5000.0, Culture=neutral, PublicKeyToken=b03f5f7f11d50a3a" mimetype="application/x-microsoft.net.object.bytearray.base64">
    <value>
        /9j/4AAQSkZJRgABAABizWLNAAD//gAC/9sAQwACAgICAgICAgICAgICAgICAgICAgICAgICAgICAgIC
        AgICAgIDAwICAwICAgMEAwMDAwQEBAIDBAQEBAQDBAQD/9sAQwECAgICAgICAgICAwICAgMDAwMDAwMD
        AwMDAwMDAwMDAwMDAwMDAwMDAwMDAwMDAwMDAwMDAwMDAwMDAwMDAwMD/8AAEQgBngIaAwERAAIRAQMR
        Af/EAB8AAAEFAQEBAQEBAAAAAAAAAAABAgMEBQYHCAkKC//EALUQAAIBAwMCBAMFBQQEAAABfQECAwAE
        EQUSITFBBhNRYQcicRQygZGhCCNCscEVUtHwJDNicoIJChYXGBkaJSYnKCkqNDU2Nzg5OkNERUZHSElK
        U1RVVldYWVpjZGVmZ2hpanN0dXZ3eHl6g4SFhoeIiYqSk5SVlpeYmZqio6Slpqeoqaqys7S1tre4ubrC
        w8TFxsfIycrS09TV1tfY2drh4uPk5ebn6Onq8fLz9PX29/j5+v/EAB8BAAMBAQEBAQEBAQEAAAAAAAAB
        AgMEBQYHCAkKC//EALURAAIBAgQEAwQHBQQEAAECdwABAgMRBAUhMQYSQVEHYXETIjKBCBRCkaGxwQkj
        M1LwFWJy0QoWJDThJfEXGBkaJicoKSo1Njc4OTpDREVGR0hJSlNUVVZXWFlaY2RlZmdoaWpzdHV2d3h5
        eoKDhIWGh4iJipKTlJWWl5iZmqKjpKWmp6ipqrKztLW2t7i5usLDxMXGx8jJytLT1NXW19jZ2uLj5OXm
        5+jp6vLz9PX29/j5+v/aAAwDAQACEQMRAD8A+JP2J9O1SK/8TeIkv7a30a2hWDULZ9pmk2KZVkQ9UVcH
        NfuWLatCnbV9TCGjD40/tTyajr954f0DRtL1bQbJp7SV9TtkuVu5hmNpI1df3e0hgCtTQwlkpSfLLpYV
        3e3Y5L4aeE/B3j3wx4j1e78Hpp8kU1tYC8tjIYLS4u5ArXKx5O0JuztxWk6lWjOKU+ZW6+RUVotLM++t
        L+C2iQfB9fhnvjljubSUrqPlKrfaJz5sdxz0YHb3zgVyLES9v7R9Ht6FJaJHDfCX4feKPgy99FqWs32u
        6SZfLjtwzmztIt24zIGzmXbgADit61WnWs1FRf8AkC0PStG+P3gPVddvfDmoXTaHqVpKqbNSxbLOrY8t
        42cgfMCPzqXhakIKcVzLy1sCaPaB9muYgYXjkhliI3IwZXjkXGQwPKlSD+NYRut1t08wX4HzP4p/Zb8H
        6rr8GvaXJNor+f8AaryytJG8jUJ1lM4MoJIBZ+vbFd1PH1YxUWua2ib6LyJaSa/rY8A/aA8Q/EvR/EGn
        XWmaPf8AheCw0qbTpdQ0xG8m6ty20ebLEu0LhARnpniu7BU6Lg+aSld3s3sN30PCvgn8cfE2n/FPTNP8
        Q6xeajoGpXC6Xcw3cjXCQT3GVS7jEmdjpIVGRj71eXi60JYyUowfJSXJGy0utZP5IzUpXPtDxB+0D4T8
        A63qPhPw7YR6yba7kkvHRk8m3ubhmkuoF2jqJGbcOxJFexg8JPFQ9pzqKsrK/RrRgPPiH4PfFy1sdb8T
        6bZQL4ZWaLUraRRGba6vvJFm21MbkcxS7GPQpWdShiaeLw+EjLm5P31731i/df37egR21Pkq5+zw6vfy
        6SXWxS/uBp+CRIlmszG1IbOQwhKD14r7SjzckHP4mlf16kvbfY9x06w8FQfBzxF401ieabxRFezWGnie
        Vy894qwGytIsn5iwlOTzjcM1wY7HYjBT/d0+anGMXyrq5Ssr+rJW+uxb+EfxBHhaK9uvsiy3N1pMMSRM
        wEmnakpiukDMORtc7W9R7GujG4N5jhqMJfu5pxnJXu4ycbtfJjvb0RU+Ocms6zpFh4viu5rC28QyaY+q
        XdjuZNOvI2SC4hEo/wBWvnrGcEj5WrOKdLBfVXV9lUpTV5rR8u9/TuyVq1pZH318A/DPg278JeHfFOm2
        3nanc6XZiaadWLi6jQCWdQ33WZwxyO1fM4jM8ZXjKhUnaEXZpdbaL7x8qT0Rm+Ib2x+IXxR1HQ45My+F
        rSKy0+4jcmJ9SuB5t9ayAHblY0g56g5FenlcJ4DCyxnL7l+Wd91F2aa+bsLS1iwdGu9C1L+zb0gSRsGk
        zwCDypB9BXuUsTTxVFVqXw7L5bmLVrHf2OCRkhtoXy/bGc/0rknorLbqM+bPinpV14T8b6b48015FjeR
        ItVhRjskjDAM5A4JXrXdhf3tJwfRaDRs+JzB4ksrTxJpjL/qk+0eWeUmGDHK2OnoTW9CLpc1GXfR+QjP
        sdTOpWKGclb7TXCMGGGMY4Yc9QetacnK9NpAjaiuX0yW21azci3kwJo1P3ZB1z6ZqXFTTpyWvRgjtNam
        g1/QxcREeasfmKP4lZRkj8a5aMXRrOL2XUaPmzXITIJWwcHcrxnoHXIz+OK9G1hI8l1BgqsqkgxtlR0w
        Qe35UloC3Rk3F2lxZmVf9fAPmx3A70Gi0PknUPit8QdJ8Sa7BaeM/Ff2KLUNZsLSwPiTXo7Gzt/OurW3
        S0tYNRjS3+zrsWERgJGYUwu1cV+Uuhlss6zLC18thjvrmLrrmjh05e0jOc+RTaclOVWpGMpp2fKnscuL
        o1atK8cRVwyp1Kc1KnU5G+SafI7qSdOdnGcbaxurp6mbcfFb4hTMrW3jrx3axiGCGRW8Z+IWXzo0CySr
        IdR6yMN2OMZr1Xg+F68P9j4bpQoyWHoYmeJnTpRoVUnGcqdWLklKo4tx5uVt/Z1IoxxdBTjXxMsRLnnJ
        OKekW7xhZfy3tfqikPid8TNxT/hZHxAUc4ZvFniAgEdFBOo+vevBXDWULHTwtWpUw9KSnKnU+rU5Q9or
        8lFNx95S0XPs3qdMas+V2d2rXTk/hfVf5F+0+KvxV0m5sryH4meNzd28nmrv8T6zdQwcYUzxXN3JDcA5
        PyujgdxxXZieDKeUrLcFnM8NUrx/eyjh40atPC0ak4yi8XWoJuo7tc8Ly9nrCbjscdZxx1HE4WrTn7GU
        XFpValKc07fBKnOFSO3xRkn56lF/iz8V/tsl3/wsjxz5rSvLuHifXBEzOW3FLf7b5aqdxwuwKOMAYr5e
        eVYmjnVVxw9OvGNX93NYG1OaTd/Z0ZQUXDl+FyVnodkY044WFF3VGMIxS9pNytHRc0+bnb01fNd9W9Rk
        XxY+KubiKL4j+O9s8eLgHxVrjOI1YSEqWviYTkZyhU446cVnHL/rWOqUMPg1GnyuddLD0uaFKDcp1Gmm
        o8i1ag1orK+w+SDjTrSlJyi/cXPJRVly7KVpadJJ233GH4o/ElSq/wDCyfHrx71AdfGHiBWKgEOM/wBo
        /e9vavSrZfkFCvh8NV/2jBwxFB/WKFKlGpWoe99YjJtWjVjFxdKMrWafPrs4Sq2l79nZ2u30HL8Tvint
        LJ8RfHYATdk+L/EByhPB/wCQidp4/WnSyV1qGIxmGwOHoUKdCc1KVOnUVSknzLmurUqykmpJf8u3BRd2
        xKo0oqcnzSaS962y7X1GwfFD4pyb9vxB8fs7METy/F/iFjuJxtWMX5zkEAYGa83L8LVxGGx2Nnkqb51H
        21KEGqVvfm/YOm1Z02ldJcrV0XUkoJN1XGMdXd9Fq3e+yLtr49+LV012tr4/+Ikz2EF1dXA/4SzxEvkQ
        WULTXTSLJqAx5aRyFlPI2nArvwmQYB4fG4vB0KmOp4JqdOu6HJRhzxioKUZx99+1bpuM/tJTS5W2clfM
        MNhnh5VcTGn9ZlTpU4uTfNOtNQpJNXXvuUUnteS1M+T4p/E4ImPiL4+WQZDf8Vj4g+fbtO4f8TDjg4I9
        vevMx8cAqGXUXgPZZjTdRVYtUf3yhGnKnW5YxTgvZpU5U2nG9JzUpSqTOyHNu5NryZr23xb+J97FY6b/
        AMLB8VWrLcySHUJfFmv280hnVVMd3dNqRX7Omz5flXbuY969/A4nA4ivhXiMPhsG6Tqe058JQjGrOUZV
        KkZr2ErSqc3s4TSUacYx5Ippt8FWEsNPEYv2mIqKVKEVQjKU4x9m2706S19pK9pe83KyVhdP+KfjaIap
        HqXj/wCIs8rWk9vpjWXjrXfJt9RDYjup2bUP39pgN8q9QRivEpZZl+NxMpUaEMtoVHyxhzQqqMk3zSbq
        RjJKS+FWsum4YqWZThgJYHEQpclWnUxMKtKXPPDW96lFL4au2srJW1M6X4o/EqMBIviP49kKGNtzeLfE
        ILMfvqR/aOSmOwr3s3y/h/BU1hsowyzJ4GWFqSqVsJyyq4jfEUp6qc8OotKMKaeuraTOuE6t3KcpQunp
        fRW2su79RjfFP4mtIXj+IvjxUYjCHxd4h2qRjcBnUflGfWvPxmByvFY547LMBHDYDESg/Yzop0qMuVc8
        YTkrxipK0XJtJOzKjJ+zUZzfMuqbLv8AwtT4owuZz4+8bMIzHIUfxZr5jOGHDINSAZDjkDGQa+mzOksM
        8RmOI4by+NPkoVJR+rYePJF2p2dODUWnZW5eWXM+Z6HMk5RlD29SPMmrqTTV+z1s+z1sI/xa+Jd1NNdv
        8QPGlqJJnkjtrfxV4gigVvvCOFDqTbIl4+UseDgda87JMLlKhPG5jhKWGoqpWnhKM8NRbxNaC5o0nK0o
        KFKag6lOTXPTbhBuUkm6dOdCjHDU6tWrKlBc86k3Oqo33lJ8rlKS6pDrT4m/Eu3mtby+8deOr2yhuraW
        90tfHXiOzubmxEkTylpkvmks4J4pFRbgIwBbKg4r5zF5K6uXY6pThgMHUqSjSpwlOiq8J1qM/ZY9U21L
        6rRrOFSoklRkuWnKUYu5rTxdNVXFym+VK7s+Vy1/dxe0qi5Zc0F70baoyte+I/jjxVaf2RrXirxHqmkQ
        zSyWel6rrmoala26vPLOjOLqdvtMsbSPsllDOoOFKr8o7sHWhiquMoywOBoYvGKVvZ0adKFOM18VJQb5
        aVoucVzbNataEww6pupVhUquVaSlNOpOSlaKgvdk3GFopJxgopyvJ3k231mtfG34meI4vDkVn4s8W6bL
        omgWHh+RrDxVr6Pqtzb3t241a+xeoJb+f7ckTk7ztt4wWIHHkcP8NfU8Dm1aKjmcq+Oq451a9GUJYGOJ
        nhMPTw1OU+aFahS5HUjCnH3fa1OaK3Na9elTu5VHTUIuTblaLUFzSk3f3Ulvcxb74jfE/Tri4sZviN4/
        W6tLia2uYpPFviEGK5t3MdzCf+JjkGKVJFPb5eCQa+hxeUZJhqdCnhZRxdSDcZylh7KU5OHNTppxjPmg
        5SXNUTjaEXDSRjhq8sTQp1qUualWjTqU5wnzRnTqR54STT2lC0l5PyLy/GL4gy2qRT+MfGfmR2TWcFxb
        +LfEcMpnNy063V0DqhFzPsbytw2jYFGMjJ9vCUuGK2HeJx3Dz5sZCVOlOFKnTjTxEZxcFyScYyXs7KUo
        Xb59mzj+rYynWqOnmFXlVeNSpTnPnXK6ag6NL3VyQuue15e8209dM1/if8SyC3/CxfHqFWC7Y/F/iBjw
        OjL/AGj8pPqazzLI8pxNOtWhldPK8Rhqjg6OH5a1SSjFcqq0nH9zOT1cmrNdEdkak00pSn5t3St5d/kO
        t/iT8TpWDj4meO440UmUv4t8QfLnOAE/tAl2Pt060st4LpYxUszy7F4elhsFSnVx7xdLDx9hzXgqVOjU
        TeJqSV3GNOLcF72lrhVxU6W8HN3Sjyt7d276eZPL8YPiy+lxaWPiR44+zW1zLPHH/wAJJq63QeUfM7Xi
        XQnkjIHCPKyL/CAa8HHZDh6eVVXl1Ne3dZOdGeF9piJwcf3dTnUXClRa192STfVsyw9ClHHTxijL29Wl
        GDk69V0nGPSNJ1HSU11lGCm/tNmc3xX+KYgSJ/iP478uMsyEeK9eXBbBbdL9v3v7BiQO2K8/6n7HLFHE
        YKHKpScJfVYxs7LmvUaVSTT+FO8VudSUZVnyylGpUS5rSk3aOyUb8q82km+pM/xV+KcxWa5+JPjoSmON
        YkHivXIkeNF2KdsV8qlgq8nGSeSSea7MJlNCOFeMx8KcMXKEJYfD1aFKNPFUXePOrJbcrSjpOT12uyUl
        S/d0ZNQi23ecpO7d3rJt79L2Wy0IF+KPxLbPl/EXx6zbnJB8Y+IMbBjGP+JjwwJIx9PSilgMorqdPA4J
        4nFVMRiJctVU4KOFSp8iglqsTFyrJRfuSkqST0aL5qiaXP7rXR7WetxJPih8VIyiN8RfHZ3bNuPF/iBT
        jBxk/wBod+Oe9cua5bicFXweA+o4fEPFRotKFGFKSWtOmnJRcottpybtzat3VrOnOM+aSk0ldX5rrTR9
        WTN8S/ikVEp+IfxDjiDpEjDxZ4jZPMI3GMSC+2l9oZsE5wK6MVlWDeIVLE4SpltalKl7HDRoKrOrDmUa
        3s6kaajNqzmnO917sdTONWCcqbrLns5NuVrRWifLe9nKyutmyzc/EL4sac1oLzx98QYo7y0W7tg/jDX1
        Z7eWaaBJ1P8AaOdomt5RhsfcYV2zyvCZRj6dDFZVNYGEF7aEo0lUpSq8so1p1KkG2qb9lWVKTjGUFKlJ
        pSmjDC42jjFVWHxCq/Vqjo1HFv3aihCbi/PkqQl10kivp3xf+J9ldxXP/Cf+NLtIpFkFveeKvEE9tMU4
        CTR/2kpZOuRuFeJlGIwuGlOUcDTrYetK8ZToUqsVO06UJpyhLk5OabiruDnFSlGfKjbEUZYjD1KCrVaM
        pxcfaU5uE4J21hL3uWXm07dCef4m/E1raO7PxK8YDz7maNYIvG+vLPbEfPlrb+0Nwt+cKzcds8V6ePhl
        dXAYOgsPQxGJqOt7OpFQoSwj5tIVVGjFVuslKcre9yq1iKFeUa8qH72MaVKLlUlBuEre60qjaTndXaWv
        Uuah8U/Gbvby6X8QPiRbRxWFtHcRXnjTXZzPqS7hdToY9Qwls5KbUPIwc115VkvD9DDYvMMwre0rUIRj
        hMMsPCrCpiXJRiq/s7/u93q0pLS6OfBvNYRxFPHV4VnKvOVKdGLgoYd29lB829SOvNJaO6sZP/C1PiZi
        aP8A4WJ48BZgYnHi7xDkEfeUH+0cbevHtXO8Pk0o5tl88pjCtiatOtgcTCjarCSS9rR93mpOi7vlgruF
        lre6O9TmpQftHZL3k3+unzJYPij8UdkgHxD8dN93k+Ldf3DbnnnUcjPtXo5Hl7jgszw8cpwmLlJQlOdb
        DUeamqMnKN+e04e1u7yptc6VraGdV+9FqpOKfRNlhvi78T44X08+OvGO954Zhc/8JT4ga7QKhHlRzf2p
        gQtuyyFTkqORXLjKdOpj6GWwyHD0sXSqwaVKhQlzRnBSUZu/vJrWELXto3cxVJe2jipYqty0oSi4qo1S
        16yhbWStaMuZWu9GQ/8ACzPidKUig+I/jk45lnfxh4gjhgLOsZlmc6hiKJWKAl8AFv8AaFbZtgMoqUsD
        hcspYbF8rlPEYmcKWHjCrOpCm5SbjGUKNGCjGUKloqcp1E2pxbt1pUVOdZzjeKcYRvJtLVRhFN802rtK
        OrSfZl2L4w/ErS7ZIovG/jhNXjvbmVtWk8a69cxT6ZdWUcMVtHptxctCijfcyC5BZm+0JgKYlavnq2Ge
        W43MKcqWXYnCuVGM5UoUK3v4apiJPFUKik1TwmKpV6NFxgpU5yw8ZxnzSaVzVLG0oUpTmopxlJRnOn70
        JRkk5QalzQnFc0L2fvRmnFtPkZfF/iW4lknn1/WZ555Hmmnm1W+kmmlkYvJLLJJOWkkd2LMzEkkkkkmv
        o6eaYGMIRWX4RqMUlaELWSsre5sN0at/49X7/wDgGToHivxL4YS9g0LV7zTYb+IwXSW0rRrPG2QVdRwe
        DjNejZSs5K7TOo6D4aan4dsPHehah4yhN1okN6JdQV13h+S26RT95d3JoqRk4NU9H0sOPun3Vo3xU+EE
        3xBsdE8InUrKz1/VLFLu3tUSPRbqYYEZlg28cgA4xXF7CsqfNN35V13XkUpI+ufFfiqHStU8O+HBpurz
        y6tdRJb3dhG4tbVV+XdcSqMLGBg4NclKN7yuvd1sykcj4J1zWbi+8Y+Fp7y91OTRr+Qx/wBr2hDSJLIX
        jgglwBJCEwFbqMV0yinGnKyjp06Ajj/jP+zvo/jxbbxDZSR+HPECW6T6hdthbZ0iiBVZTkBfL24DCujC
        YydFuMkpw2SJa6robXwf0PU/Bk1lp0vi+bxJYTW9pbywzXIuFinkV9r2TZJFuqqwxn0pVpKreXIo2fRf
        mEXbQ9iuviH4W07xTH4Ov777LrckMVzaRTHalys7NGiQseHbcuCB61lCjN0/aJe6nYd+U7HWbHT73TpI
        dQtoLuCSFkkhnjWSNtyEYKsD61hKcqcJSi2nFdAi0fH+qfsw+DZvEmkeKdDhGh3em6ol/c20Sg2t5h/O
        dGib7jYAwR6Vz08TUpqKlG6fNfv7ysykorY+KfiD8KPH3w88Wa54ludPu7zw/qmvandHUrdJJ4xa3V3L
        PDNIQDsZBJg5r28qxEcP+/537DmVOcZdI/ZfpHVMxtyux67+yfoGn+Mte8ZRa/Io0fVrIedBKdglt7GU
        JbvlvuMku9wR6mvVpTk41cwim6lSoo07dKcLpJerbYL+vkdzqHgD4fWOualZS+Mvs1nb6nLbWypDkCCN
        9siGbo5CqRuB68171CviHCMlQ15U/v8AIiz+R6D8VvhDY3Pws0RvA17Le6JayXWoXc6MZZXvbhLVYb1A
        uf8AVSW6gjsDXJTrPFTxWGxVqVSrDlg+sWnePzuhJNI+RfAk1xDr/wBl3yy3mpm6h1HTGLSSQavowtYJ
        JLdOqwzwkSAdOFxWuXVpRxslUre9iIylWpy/5dVafLG8V0hNNOPqJH6p+CfAtncfD/RNF8U6XFdaLrED
        yalbyxrmCaefzrJnDDKvjCsfp6V4ma4qf16UqMr07OD7X2v6FxfTsdX4g8T2vwe8I6zdiKC2Gk6W0WmQ
        xhUSZIUlWFwi4ACxGME45Nc2XYOeJqcsov2NLWU39q2u4NbHzh8Ib3VrbR4fEFxvj1XXb66165uTnzRP
        fSmZVJPOBEygCvuYYen9WjRkrxlFJrppsZPfTofR9hdz63P9pvmae6cKDKx/hUYH8q5vYwwkVTpRUYRv
        ojOz012OztrSWJlYEbUGTz09K5nNWaGjk/Guhx+IdLurNlDO8bmAkcCQAn8jjFdGGn7L06h5dj5u8FXF
        z4ev77w9fmQ2M3mxxpJnCEHBjGf7rdPbFem488VK/vKzT7AvyNe5mFpNMUUhkYxTdtyHIVz68Yqlt6At
        CXSb55La60y5fcJMmInjr9xh74xSsrp2+EFoa2ja2dOSazu2IVMpgnHA4B57VDgm01uCOB1i8ga/miUj
        y5yWUjsSa0XQFoeReIIRaXLxt92Qko3qT1ANCKivuX6HnqzvBdSIT+7cEEdiCOBSukWj5p8VX/hb7C1r
        Bp6P4mtfHHj6TVrpYZvMn0q8Olx6DG0jzLC629zBqjARxhh5x3l8gD85wlfFT4kzupj8slistoJ0cvlQ
        cHOeKnLGe3c6LjSlBYZxw8/b2rRre0cZSbo+94tWljXjsRDnVPAzpUJUpONl7WM6jrLnU5Sbs4e46cIw
        3Upc7UfKESHypGMxRw+1Y2ViTnOX3BSox6E5rwMPDArC46vPHvDV6lZQdGtF+6k3apJxpypSilpySam3
        qkeopSU4wUWpON+fS2nTdMsCW1XT1gW3mW8FyXa9Fz+7a3KFUhNp5QCOJMN5okOQMbe9Z0KlbB0HD63V
        ipVYe/QtpC/uSUZVIwj71vej7y8tiFTqSxfPOpTnQdLkVOUOSSqJ39p7SLbatp7PltfXm6EaXNz9muLY
        NmA7HnMcUJyw+4GlA3gdchXGe4r01mWbVstzPBKdR4GhRhWxdfC08LaTnUtThXrKMa0uaV+de0a5/ig2
        HsaXtaFZ3VanJxV5Tdo2vdLWD8r6oL0wC5k+xPePANmx7xIop+EG4PHDLIoG/dgh+gGcV4U8dnk5OeZV
        MTLMYKL51VU6cYpXpxuoxlH3bNuKXZt2DBxqeyprExo8925Kk5uLTb+HmSd7W6b3sbt5FpNvpOkrCGl1
        q5S4mvpUvbW4tfJcgWMCxREyQXaEPvSTkhlwK+gy/E4Z4urS+sU8U6mF5XGTSn9bUHOnGlOrGMay9pa/
        svaKT9zncro8mhPHVcfmHtP3eW0ZU6dCE6dSnVVRX9tUbnFRlSaa5XFvZ3KM+iXlpaS3t+jWUu6E2sFz
        G8Ut4Gz5kluCiqRGrREqOSJQQCoYi8z4XzLA5TmWeZzho4KvUlSrYWlVcaX1yVZyhKNKC9jG9JS55QoJ
        zimpOKjeS7qOYYPE4iGHwtSOJUeb2k6U4TjSa+FTs7xU3GSUmrJxabUnFOlp+o3Nna6haxSRJFqNskF1
        vtrWclElWUBJZ4mks23ovzQMhPQnaSD8rl6w2MwGMo46o5x5I16Lg1ONPE0nUoxlVtPnw8JU60ouKVSE
        /clNLkU1vicFRxVfCV6kZVK+Ck5UnGrVpxXuyi24Qko1fdb92qpJPVapFnTNN1KWSOezaeO3hu9Oin1C
        33ubKS+nWG1djbq0iS+YPlVAXyuFGa1lWzLKJ4WhSxPs8HnXJThOnUpTq1HKEalSgpU1OdOpClJOrQ50
        +Vr2i1LrwjLCYrEVMM61PC0qk6kJOMYyjGMtG5tQUZ2cU5Wi9bu1yW5tVj1m6sr7WNqDV7mG51GeK9mB
        liuHR725tTG1y8rNuchoTLksGXORXpVaCypU3HOo05PFt0aEVGpCjKjaHPWw0+aEZx5+WKlRalesldJo
        48PiZyy2GJwmXpuWFoypUKcqKa9yMo0YVeZUVDlShfnjST5WpctmYDOhZOo2qV3qAxIBJGdo2hs8H6V8
        pi8ZSxNXAzjSdOOFpzpuqoc8pzUnJqaSaU4xlCM2pJQUVyrTX14JRbi370Unaz6369dV00LSPGIcBCZW
        YBnbkRqo42AZ3ZzzX2WDzPKKGR06VLDe3zeviOWvisQ+enQoxi1TjQUbyqOpdOTaUk4JJWbOblk5S5n7
        i6dbfh+YFXU5nU5VVxtQKQvqQowOO5FY4rD46hKdXPcM54uhRg6ThQWHVOF/clWp04RhJum7xklzttcz
        GmrSlRnyNqyvqnbzbcvxLd01vjzrWO5hiEmxHm2k8xj5TtOASwbn0Ir0s2zLB0srwWYZfDMsJiPrdSk8
        RV9gqTh7CLjSi1JP2l1KUufRwso3ZhQhUdo160JtRXw826k3fVLS2hJpVhcajf6fpcU0ME+p3lrYo8px
        GHvZ44UklfBVIlaRST2ANeZjsVicqyTGYurjYYV0sLXxFWlGN6mIpKm675JNSoRbtywhGcare8bGjXKr
        woyqPVQV4x55pO0E5NWcmrJuyv1Ox+Jvw61D4YeNtZ8D3+oabrl3ov2ZbjUNImeXTZjNAk/7maRELBQ+
        05UcqcV5fCc63FGW0czwOXVsVSrYSFaf1mNKlTpKzf72XPBQUd17zk5aNlc7VOHtYRo1tOak7SlB9Ytw
        5o3W2jaOMEFvBplpfQSsb+W5vre5t2S2eKK1WGNUdCZWl8xvMlyXiQDYCjEg7bo4WvQwdDOaSglOriMM
        4RjCb5FT5a0lUqwlBSkp+67SkmlKEnJI5Yyr1cbiMHVoxWEjTozjOLqc7qXnL3rxUXGPLGyVRt3anGN1
        erJcXaK3mTzZkt4rViZpGaa1iaMR28h3HNughixH90eSmANoxtmFGvhcJGrXvSc40YQSc6tTEwhUfNRl
        PWKpxio2pwi2lGEldL3emlRoOTj7KF6Lc43jC0asuf2lRK3xy55Xnu+Z363mhht2tnkl/c+W+xSGZ3Zl
        UcY7Jk8Z6etfX5NkfDmN4WxWa5tU/siphsQqEHTlUxFapXpYWn7qcIpLD1Zy9pBSjai+ZKvUTUVnUqVK
        dSCpxcoy6rYhgkkjaN0feIX3R7gpRGDg/NGwIkBKjhhivKy6pjKLwlbC4p4+hgZy9jSkoeyp1fbUlJOl
        JSdV1LJLn9znceVuzKlGMk41I3hVTjUs2pcrVrRlf3X6W+86/wAHahodp420DUPFttBf6APEFlfeILcw
        SOlzYmeKTUIPKsmiby2V3BSEx4IwrKAQYzurjcBhs2oZFg8HjczxT9rQakqdSrXqYeDlQVdRq0sPB1Jy
        jOXInQqQt7SCp1IT4cTQxUcurQwCaq08NKOFTXtPepL2dNOM6sPaOyb5Z1I82vNJ3uc5qD2kkkKwRG3i
        jklXeEwHDTyMj43sTiIoMdfl6Z5O2dRwMqGT4VUMRgKNNunWxLhDkqVIzfNVXI6jlFLkX7uTvb3VfV74
        WNWKq1ZyVRzUZOC3i1GzTT0vfs36leIWsN5E77ry2ilXzYo3a2aaMEFwJTEzQs3QNsYj0NeZjKdL67fC
        ZjCvGhNKXxxqOCSvU5pRp1YqXSLvKPVI3l7Wph6kYVPYzqQahzQjPkk1ZNx5kpW6xur90NluAtxLLbho
        ohMzxwTMk7RrvJijDOo81lTapcoN2M7RnFaxzXFYepVxEcRKq8PKUnRrwoTi3GKVN0YVXUVSbi7OUo81
        t1JXsUqUVSowq8vNyqFSVNyim0kpTcVrFN3ahFytsm7Fh5VlF9LeyXgvpFtjCsUFutu5LN5ouSJE8lBH
        t2CKNskncB1pZvjeJIY7ETq1cZB4mjh55lTnKlRmqbjfD0qcaMeTk1fKoqkop/D0MYUp0XhaeHjSeGpS
        quXPKo5pL4XBtNtt35+dqytYt+G4dPm1NBrLN/ZUMcs95Ct5bWdzNFEjEQ2slywja4Ztu1epwQOa48Pi
        mqeKjisTVw9L2d6UKvNOXtZSUVH2dOEk4/zVEoxgveqTitTDOJ4qjgJPLor6/OahSn7OrUpQlKStKr7O
        MmoJXu7aehFFp93qski6XZXFxCh+byk8wwrvYRmZ40OwhSoPIyfrX1H9k5nxHh8Lh8mwCx8Y0qdXGPDq
        nOPtaUpRsp04zqQapuN6aknLdp3RX1vC4CClj8VSpTkre/NQ55JJycFJq6vd97djOv7dLK8ktobiK5jh
        Y7J4ciOQ4Vty55XnqjKCCCGAORXyGfYSOU55XyzC4ujUp0f+X8K8YqVWUfaSj7SM5RTozfLy8vM5WhUS
        knFduFn7XDxqShKg6ianCXxR3Vk4tprtJNprWLtZlrUL261e5W6nkiaeO2toQEt7OyBS2jSGJPJtYo42
        k2Kvzbd78sxLZNdFfAU8Vi61bKG44yvShip0ajpYd1MTUmpVI06cpzhL2lSqpUKVLnU1eMYxUXFY4LBU
        cBR+r0KU40JTnLWrVrO85SlN89WUpJXvpflhdKKSsadxpWq2ekz/ANoXlzZm11y3s5NInW8jijuZNPe5
        jvNwQWyXAgIQZfztsmQNmTRl08VxDCOKxGaQoVsPiIYaFapJUqNJU+bnp0pxVOnRlGcHzxi4x0k27mFW
        VPDZqsFLAr61PByq+2k6TqKn7aCVLkb9tyOTU27eyvZN8zSMSUQJbxTfbFuJ55LtJ7UxyrLAFWHZPJO8
        eycy732iN3Zfs7lwu5d3NWzOnRcofWJZnTqSxUacakI+0dWvCCdSpUSdSpVnLkqQjOdSMZQnLlTl73dC
        dV168amHdChRhScJpwcZtqanCFOLc4qnyJ3lGMGqkVCUnGVqduY9yb94TgMAuCoB4ABxnpz+NcXDdbLa
        OLwUMzlWjgOde3p0kozcL3UYqSiqkb2Tno4q9kzWqnypU5a9yyTJIZGhRUQZ3LtDAIThTvI4J9jX1WIx
        GOzOrmNXJsHRwWXUnUjXoRoKuqOHcv3KlWlBzpzduVTpyVRtXkzJKCXLNtzktGm/yvyv5os2ptQJInhu
        ZJmMIhEYAUDcfMLbjn5h0Izz1rfI6uVYfH08DWwWO9nVlhk6eH9m6s023V5nWtFuf/LrX3dbu5jV9vzR
        5a8FTUZJqSd72svhVtHv+BVG7zGQE7YWbKScGMhtoyAcnHfArzsNXxGKx+Iw1KpU+q5bWrP2eI5W8PH2
        kqfvKnJ1Pc/5eRhFyk4+7GRsoRSi0vaSlbSPeyvvbT1PTdC+GGp+Ivhv40+JUes6RBp3gq+0nTLnS7iV
        01XUpdU3eU2n24iIeKJUy7Oy9eM181mvECjxPhuHq+Jq5jXxWXzr06lCnBUVCnVdKFKfNGM4S0vyyiql
        t7MUHP2lvq/LQSfNWlKHLGonb2bjzOfNbW6i426nn1haQT6jYW98XtbW4njSedTCZkiPDMq3E0cW4Dp5
        kiD1Ir6TF5NjI4rKMHXwMMFUzS0acqso+2ala1SdKMqlkldU7xi2n8Rz4qtVpYXF1cLTp1qtGDcIy9oo
        OS2UuSMpNX/lhJ9kQ77lTLBDI/koklrtUiITWnnmZVnWI/vlEqK+1i43Rr/dBrnwuGxs3WwFOkqqwdOr
        RirqlTnSc6k4qdOlGNWo1NSlapJybVOKaSizTkjyxxFSmlWlaTv73LV5HT54Oa933HJJxSaTb6tEaSNc
        XCecXnK+RbI0sjkRxoqRxxAtn9xHGm1UzgBQBgDFGU0sPi+IKOBr01jaGJxOGw0as5SpU6PPVoRjB02n
        7XDU1CpTlSc6bjGUb1KTir7ulTpU37CEaafNPlikm5SblOTaSvKUm2292zQaxsdxzOQcnKjzCAc8gELy
        K/UcRwXwBDEV4VOI6lCpCpNSpQp4qUKclJqVOMlh5KUYO8YtSkmknd7nnfWsQtPZS09Dm+h+lfH2d9j2
        UOVc9v8AP+NarVLoI2NHvbnRtRsdW0+VorywuYrq3k67JoXDKcfUVpZOLjLqrME7M+8tI+MvxN8XeFNC
        8dWMnnTeCtcWx8TWUEOLe80+62GO6aMAneih8kHvmvPeHp0puFre0V4lpu50viuD9oHxDr2qeJvBV/JH
        o66lYxWNlarHAzxS2dvMXlG3MiKZcEkmik8LGMIVI+9Z3fn5Du07dD6Q8G3PxF1W8CeM9IL6bJ4St7e4
        3hAh1kSul3Gy5+ZZEVT0xzWEo0o/w5aqT+5FHgPifwV4a+Guq6N4ouPF+s+GbibXJ530xpJLq0PkXBmi
        ijh3YS1CnbjpgkV20alStGVJUVLlWjSsQ1bY9a0TVPhJ8QPEsnjWXWLbVvEPh+CA6eHzbpaRxhZFKwn7
        7GYsSee3pUShXoQjS5Woyd2OO2u52Xxd1bxzY+GLDXPBCC71eA2b3GhlBNBfW09xCsmD1DpA5kDDsK8m
        reT9kvVv0KSstDt7H7bNpun3mpQhdTmtLaW5sojxBcTwRsVA67Ufcua5eWStzJyWy9egI6+9trC50t9O
        ngtrnz0RDaypHKhecbCpicEYBYkgjtXo1Pcw7glZ1Eoffu/XsyUk5M851L4F+En0LVNO8O26+G7/AFSK
        GKW908GFwIZTMFHlkbI3kY7guMg+1e1gcVPDqjSklKnS6fmSkux5346+FY0/4MxaedNtLnXvDMhuWvIo
        g13fW63L+fK8gG+SSS3fcQSeRXs4TGOWOTjNxpVEopX0TJei0PLf2SfH10/ifxb4J8RPqDWFxJt8P6dd
        RM9lHDGY4bjy0ZSFDyRybs8fd9a5Ks5V6+NqfBOFSLh0bp04uDkvWTJXwn174e+AfgjSvG8nxAbRbaLX
        5Lea0CwLizVDJuhnS3OVWcxpGGYDJxXLOuueVSHxyhGDl1aVr3+78CV/XyOl8UeOdH8E297pGu3UBur+
        K6l0Gx3KJbgY/wBUq9QYZGjYein2rHB4Wtiq/sGvdqNyjJ9Yr4te5asoqXW58G+OfFnjHxX4b0XSfFcw
        bxB4r12LSUhjXakGkxXj3EgCA4+Wxthk99/NfY4fCvB4Onhb/vKkvefXlUv/AJG1yVLVtdEfSXhyCG00
        2OziXakESRom37ojjVBt9B8vSvS25V2svuMrnpXhoOpUhwFJwMjn6VyYhLXyIbaPUA3yqikHgbsdfzry
        ilpYryRKvy56du/FXBsEfPfxL0d7HUY76GIRrd/PFIoxtmThlJHQsBXq4SpzU+TrHcaOAW+S9QM3yzIv
        kXKnqAo4Y+/vXUBk3F1JaFXGd9ow3MMjfCT8rfhQtARtaqg1HSDf2rEuYQH2nnp8r8e9AvwPFo9UuVaW
        3uXLXEDExsTyyr2/KhFW924ayDrGmCWDmaEbsdGyvUUIItrQ8q1Bitu8udssWQw6HI4qJafJGiPjrXYp
        jq2p3bLJHDPrWrr52NyFhdM7gYJ+dVkXPAxuFflWYLFrERre3r4DCVcwzCnKuoRqU7Q5XeCoqVVz5ZbT
        ilF3s23K2HPQU69G6lUhGM3FXdlNytdv3U200lfozHaKWL91JHtMqo4LoyyFP4CE+UAMDnJXnsa8yU8R
        9Wq4G9Kax3s6inyS9vNU3ywjHDr2dLmnq5SqU5T6xn3cZU2uaNRS9muWVndJreN07XXVdOo1XRdyuhyo
        KqNgAH+23zcEdutXh8xwWGxGMo4vBVJVsNRdGlCGGSjSm0k61RqquWpG91zRnG/2eoSpytGSlyp63018
        ndP8PvNu21BLfTNQ099H0i4luzZPDrNxb3n9o6Ybdmcw6e0V4lsqTAgS+fb3DEKNjIevq1MNXw2MebVK
        dChDDZfRpU28HTWF9vK0oTnH2MvaYmMbtyU5Op2bVjR4imsMsL7GEp+29p7b3/a8vLy+yv7RwVO/vW9n
        zKX2uXQqQWV1fWeoXVvbSzRWDwS3l4HMq28ExMcauBGNu+VWwc+2OK82eYxzetio18RRhiMbioOnVxGM
        nWxVanSprmoYenKlF1IRa9pKNOnempKMo8quYNezq091aLS6a9HuUraWS0uIriLaJYXDxSbFPluh+Rir
        AhmB/vZ5rTK69XK8dhcfhMNT9vh5ynRrRilGhUi/3dVxTinUhLVXappv3oyWhpUp08RTrUqkpShOymlJ
        rnTVpLmu5JNaOzXlYualq2q6pdS3WrXs9/dzrDHLcX0z3UwVVURFZJWZl2RxIiqvAUbQAOK784znPK2K
        x1LOK+EpRzJ0FiI1KOFnHDvEShiViaFKhTvSqyp4eHtqlCnJuFScJe/Nt82Ay3AYClTw+AwtPC0KLk4Q
        pQVKKlN3ldJ8rTblKTaTcveldleW3ltI7NzHKkdxFJLFLLDsEyLK8LtGc5dRJG657FT6VwYylDIqWVfV
        aVWTnCrPELE4OFPnjK9OXs25TlVpumoypucYcs3d2cWy6E44ieJpxqXdFxjJxafK3FSWno18n2KcarvB
        Ugg7WOXVCPm+6pPUivDwNHDTr4arSl7b2rjUa9usPOE1O6jSndc0rK0WrKEtFzWu+q7jFw5lGOt9N773
        u3t879bHQ21vDpWtx3RtIfFGm2EkF3PB5OoRWV3btHFNJFcMy29xFErv5Lv8mWQspKlWPpVsmqYLOfbc
        QYKtiMFOc6iwusq6pVIOpH95OpBupKPJJ1Epc0kqipuO3j1a0sfk86XtZZLisS3TpzUsO68ZqbhGVPld
        am5tJVIRu7RdnaSklQnsrdbWF471LiSOzF3cwQ2t4r2U8t5Jamzu5pLdVeYQx203mB2jZbtFD+aGQFZY
        KGVV8NjcT/Z1bJ6rlSoQwkvbVZ4h04YinXrwp+9KjGjTfJWrRU+aUaeral2UsRUliKkauFlGnKu6NOrO
        tTtWVKlGr7WlTjOUlFzlOm4OMaidGc3FU+WTyiw2hCBjeCjAHcBznqa8PEYqMKCoexpezliPaUpwpNVo
        RknKULyakk1a8Zc1pR91o7YxXM3da7J6+l7FuKZoomVWGZ43RxIsTHbuAGwurENx1XB969/DYmtHL6MY
        4qVetmVOq5LE1KUpwUZckKcIydSTk7ac3I10utTCVGMppa/u9Vy3t879Cu2ckOz5BUqrKF6DucH6DGa8
        jF1qs5VMNjp1vrEXSeHjWw9KnFSWjjUkouyje9O3PF7P2a1NYRim9IpFmzurrT3nEWwGWCW3kEttBPti
        kwX2LMjCOQkDEijevYjNXSwGKwWIqYHF4aXLD/aLyg1XhKmm204V4qMbzd0nVi4tc1N2VsK+Hw2KpQVT
        nTpVIzXLVqQtKN+XWLV494P3W90wt5kgV90MUnmI65lDtyw+8u2RCGXtg49Qa9XD4rD4TLqkauAp8uJh
        NKpJVPa1E9kn7WjaMenLytv4+ZaDnTlV5X7SVJwcZXi1ry9H7r0fUGu0+xQ2XkRq0M80rXQaZpHEgjVY
        ZFaUxhUKkrtRSd7Ak8Y46uZ06eSYbJsPKs/Z169acniatTDxjJU+RfV1U9lzRfMpS1u2k0rIdLDz+szx
        Xt5ezlCMVStCycea75muduV02nJpJLlS1uwBZIkDuFaIZKkHLKX4C4yc+/Fd1COFx2VYOnjMc8PicBTk
        3T5a3+0JVqklCCpU5OnV3jKo7L2UVNNtcpb92pLT4rJWa3s00/RJklu0cksgclcgiIAHYCMjBwCSTgY4
        716WR1cFmeY5hPMHUoKrSVLA06ME6EKvK0qUpQjOvU9o+SnTaXNJv3nZO01IVKVOlyLmjfXv69kNnjkg
        O0hN55UpsO9ByjbccBhjGeTU5rgM1yScMBVw1D6zXhOVOdD2LlPD3UsPP2SjF06daDbg6kXObTj7rUkK
        jOFaCcU1G6jdp7vRp+ae/bfYuizm/wBCiWGaSa+KPGpjeJ22yTQKtuJMCdGkLDchwrIFPNe5Xy94TA5F
        Ckq2MzDPMRTq4jmpQoVsDVoVMZSlhcNGvCFLE0a3tYVqkqVSMKE6aozh70ZPmVag/rNWdSEY4G8Z2ney
        cIVP3kY35KkU21Fq7i0yikEzK2A7GEMZkKHbFGrY3yOF+TLcZyPTNfGUvrUqVP2uMdavTlVlPD1qUoxp
        wpT5letKnaNSTTUnTlF6WUtkdTnRjNrmVOMkkm9HJtaRUX7zlbW1vMbk5MxVRuIB2ISqj2LMTn61OIxV
        S+MzarRhKOJdODlTourTouWjjCpVqOpKokt5yk79SoxV/Zxd3FbbE8MihgyQpII1UtHNET5+GHyttfKh
        8bTtIOOhB5r16VShj8NjMPlmB5I08v8AZN1sJF1p1KkklWoqUq7p15N2jUjdJRSSimwotYepCrNKqqc4
        y9nO/LJJ3cJckqb5JWs0pKVnpJPU0NY1KK+1Ce7j0vTdGhnkhY6Ro32u20+3EaIkkcK31xd3BVwMnzJ5
        CGdiOMAY4nG1MrwdDJFJSS+pxrUIzeEnVqU3eusZ7GgvbuXwez5ouk7zUHcTlGvOvWjTVNSc2owvyQUt
        VGKlKT5Y7K8pNpatvUqalpt3pt5La3ts1pN8j/ZZly8cMiB4hkqASUKnOO+a4qkKOKqSxVGphMVTxNWo
        4fV5KvRhGHu+ypVlFRlKLXLaMtGnzpS0IpTSpKPM7Rtpe3vJ7/EtvNMnttZ1i00y60uzvbm10252vfWk
        Ezww3JR1aI3Soy/aVV1VlWTcoKggA817+HzrPqHD9bLsvhDA5dg5RxVVWoe1pV+ZQhiIVasZVI1KspQg
        /YqnDlVpKS5r89fK8urY2jjq+GhXxmGv7CrVgpypJq0lTV4+z5k2pSi+aSdm2tCrawS3s5VInmmjjlPl
        W8IclbaBneWQD5RiKJnY5J4JNcWDpQznMKuMzGUamIwMJU5U8BgaVSN8LQhTpV8QouFCUcROjerVjUnK
        U/a1XG0tdMRKnhKELyVOHNFatL3pzUbLW9uaSjFedlqUSQ6hXONoLLwAeM/KR36/h+FfNVcRDGRoYTGS
        VF0FWlSnGnGMpwveEJ2s52lJ7ytCFvefLynUqbg1O92raPZNJ+el738mX7eySayvJftcUE9sbd4bYieV
        7wSyrFIsJhheOFolbzGM7plVKpljivRo5Tj8blFdZbSnD2FWFavVp4l16NONvZ3dOLSp1ZTcUpyteL5E
        m2mc1XFTpYvB03ReIjX51Kf7qMaKpx5ouSnNTkpv3EqanZvmlyxuzSjS1+yWVjdWlvotxYRatqD6rc29
        /JLqxltoJdL094EWVEzNZvFbyiKNA2oMZXEYyjwMcLldPL8Zh8u9njMvrN18RWowq4arJ1P9mgqUpVou
        p+6qq84L3UoumnFp8cnVjisbXw2IqZjTxdXCYeOFpVKNOGHalONespv2bvCFVTxEHKcpRopUoubSeFPC
        LWbYrMxVYZQzxSx5WWNJB8kiqw4cfwgEcqSCCeLFxwOCx9WjlmMWZLDTpVIVa+Hqwg4uPvQUKsY8vvTa
        dOdOKtFyg2pKT9KlNV6XNyKlJykpJTjNJwbg1zRbV1y6q7cXdStJNEcO1pDyyqWYkJjA2gkcE81jlVZY
        nM5xjVqYClUnVqTjQapUbUk5KDVSqk1dWSbbV9L7FyiuRbPl6q9/yJ5p5ZsOSPljjjBijiChUzjeI0Hz
        Y7kE+pr0cZjcfVpzxlKTjB0oQk6FOjWp2i9IVpKF1Jxf8sk3vexlToxhFq27v7+/nbyK208tGWIVgdxA
        JBbj5gOnQ9PXtXkPB1cWsTjsujUq0MNOFRylThCXtJrX26hJOKaUowUfaKVt4u6WydOPIpW135W16beZ
        envJ7v7Is6xsLS3SCFEt4bfMUedvmNAimZ/WSQs57k16WFivbYWpPAqpUr82IlS5akaEubdqMatS0NLy
        5KlJX+GEdTmpYalhp4j2HN/tE3OfNUnNKT6xU7qC7RjaKWyHx3sUN1Z3JtbZ1tCm+A+dHHc7SflnMVwr
        HI4JjMfSu6OaYGnneXZi6ToPL5Q5lh61TDymotpwpzhWlKMlsnThFpatSbbJlhZyo16EMTOMq93Gfuyd
        O6t7qlFwfkpKWvQqpNmdpcbAxcuuCdgYHAyxz0Pc9uvNcGAzKc85+vV5VI0K8cR7VSnOdZKpSqKMvbzl
        OXPa8oN2XNFK65rrqdJwoKm5+0cUrSbirvV2006MRtsKlUYMzlTvAJwAM4GQATg9fWunGOjl9HE4bL8X
        HGVMf7OX1hQqXpRTf7qEK8IQcrv99WhdqcUk7K7VKPPONv8Al3dJN9ev3PSxcVrLaufNzgZy2DnHOR2N
        fbUI8HKjRVRZjzqEFK8cMnzKKvdcmjuccvrPM/3a3fRmMAfSuA9JJiglKEFjvvh14E174j66vh/QI0a7
        MTzu0jbViijGWcn0rOdSNFc0tkCWp+h/ha3f9nrwrpPhO68J3niibxTIbnW7uCIzWsdy7rCIHAU5VIiT
        zXDJvEz51U5eTRehovdR7B4o8Wax8OLKTXbS1im8LXlnHNDFFbET6bcm3XyUkQZLx/KqknkY9qwpU/ay
        5W9U7IpdCb4M/HO0+Jt1NpMum3Fnd21s86TyJ5dtdbWCsIwf4kJBwK0q4d0kpKXXVBsWWj+HvjzxPr/g
        XWrF9eubSd3ee4tJDDYsyZe3husAK43E8HvW0fbUacasJct9lcE0c9oVn8JPhV4v1XR10ywt9RmhjS1i
        ggmu7swFBlZQ4ZRuPSrnLE16UZ8149X2Yk0esLreg/YZdfe/SfTtHmZpwJwxt1SAySQzRofl8uJh8h6b
        favGvUjOVRR93a/le1/wGj4L8a/tC6tq/wAd9BuvAWo3Vv4WgitdLv4kcvbanFHet5j7DkAkSIAevyiv
        WpYGc50L60pU3Ub81sjNu9rbHuWjeD/HmnfHlrfUvGmpx6De6NquvaOTcZgkYyRlbSeN8r/o8U5dfZPa
        tqlSnXnQjClph7c9v5nokFmrH0ZonxCv4rjSdP1XSp50upNXtpdbhXFrEdJuEhF1cH7qRSROrhvUH0rr
        WHg+aSmrx5Wo+q1QkeoWMdhq0MepW8ou7S7iKxuPmgmXLKTtOVIbB7dKOaVOSjy8ji1ps1YT2sZ1p4N0
        HRbiXV9H0ayttTEvnyTwW8ay3EYz5sAIX5QwJbjHzAGscROrU5JqWtFe6lpp1THGy36Gv4z8Xz+FdDF/
        a6dPqN1cIUtVVGZIDhQrTlfuqqn8xXVl+Fjiqqi5qlBWcr9b6vczPkr9ovwM/ibSfDfi7SNY/wCKluL7
        T5/LWfLWOTEbjyFzlI2haaNkx821c9K9jBUqlbnwlODozwk1KnWt0vaUb9nFXJv0PJdNtpte+KUEE0xk
        g8H6LG5ZhlYtX1WLGPQOtsmMdR5le5f2mKlZaUI7ecpa/grk/DG3n+Z9V+HYiIllYqSv7thtHIBIJx9K
        uq2tFuieh6NpiQxMuCAhIJ/2T61x1HJx80Zo72xsNTvxN/ZOm32oiER+c1jZ3F35Xmb/AC94t432bvLk
        xnGdhx0NfE8S8dcD8FfUVxnxlkfCP9pe2+p/21m2Ayr619W9l9Y+rfXsRQ9v7D29D23sub2XtqXPy+0h
        fro4bE4jm9hQqV+S3N7OEp8t72vyp2vZ2vvZ9i4PDviknnw1r/8A4JtRHI+tvXyv/EdfA9f83k4G/wDE
        tyD/AOeBr/Z2Y/8AQBif/BFX/wCQOU8Z+Fb250hrXVdMvtPlkSSSxa+s57QvNAFJMJuI137S6btuceYu
        eor6/hLj7gjjKpjXwZxlkfFqy32Kxv8AYubYDNPqixHtfq/1n6jiK/sPb+wr+x9ry+19jV5Ob2c7ZVcN
        iMOo+3w9ShzX5faQlC9rXtzJXtdXttddz4+vVlsbuUtFtdGa2vlAxtZTtWQj8q/Q4u6utjBdCaBIb+yl
        BIae3DDI6sgB+U+2OlAHofwP+G3iX4mjxRYaLeaLbweHDpqXi6xc31uzx6z/AGn9k+yiz066D7P7LuN+
        8x43R7d2Tt/nrx4+krwL9Hj/AFV/11ynPc0/1u/tP6n/AGJhcvxPsv7K/s/6x9a+vZplvJz/ANpUPY+y
        9tzclXn9nyw9p6eW5ViMz9t7CdOPsOTm9o5L4+a1uWE/5He9um/Tj/jf+zn4v+Euk23jDWdU8N3mmX2v
        W+iW0GkXmqz6gl1dWOpagjzRXmjWsQthBplwpZZ2YM8YCEFmT57wP+l14b+PnFeYcHcHZJxLluZ5blNf
        OatXOcHleHwssLh8ZgMFOnTngc5zGq67q5hQlCMqMabpxqt1YyjCE+jHZListoQrV6lKcJTVNKEpt3cZ
        SXxQirWi+t720PnOw1NrO48p3/cyn5SexI5H51/UyPJOG8bFrGSaWMZinG4Y4HvjFc+Ik4Q/UEfJF/FG
        dRvLoSrcyPqmr+ZpscVw8sEUUiyrcTMF2mGUvJ9xsr5D7toxX5tgsXSp8Q4yOYU74HB+3lTpxXNCdWo6
        j99WlaMqnJKu4unL34xVSLWnDXqSjOvT9m6FNRpqOIlKChOdSUuaEYuTftKei96Nm5q122lVfU5pJbqW
        8toNRnnsUs4Zb2S7mksI4gqwva4uAUeOJQqCTegXgLXJnlHE4jNaOYUqMMPWopV5YehKqoSpRhyqM4Tl
        OulqpuTqpuVrPl0dYKjhsHQqU6cFHmlKbjyRgnOo7ym+VKPM3rdK7er1MhiVTCfI0gw7Elt2Py2jHbmu
        PF4jFYXAU44SnPBfXIP63KdXnlWSd3a3JyRUdqcue+97nRTg3FXu7dFsTRw3ckDss0PlxqzsskyDcEA+
        YKx+ZsHAUc8VvDE8S08ujOlmdGtgaablh6mIg2lbSfsJc0W5Qlo0lJO6WplKpTptXpz5m7Kyvq+rtrY0
        dFi0Fr0x6xcalb6e1s+6WzgimnN4E/cAQvNGphMnDEtkDoDW+Hw2TQrxnhcLVx+HcaEK311yw0aWIqpw
        qVqKw0anNGDs405OPPHdo58W8zjQ9pg1RqYrmioKpKUYKCfv3cVKSfL8Om+5UmtgFRY5i0W8iMgbGIyS
        C3PAwOeTX1GYcLuhluW4ZZlGdC7VJUYqEnKV5ucpy5XyJpLm96S6s1p1ebml7FwnvUs3Je6vsq1+/QaN
        PuPIa/ERltY5raGWQkkQSTiYwpJls5ZIJSPZTzXzmaZb/Z1XB4qvXweNeYSpSWHxFRzq0IUZqm4Voud4
        qSUHKfNFRoVVyuMm7KGKo+1jhk71ailKMXdOUKbipyX+FyjH1a3R6f8AC/4P+MPjD8UfD3wb0OXRtC8W
        6vJr1tDN4llv7PTYZtD0XVvEV8upT6dp+oXELfYtJuYY/JtZAZDCrhVZpF/LPFnxUyfgbgnF8cZ3Cpjs
        kyelhsQnlNKjWxmNp5rjcJgcPVo/XK+Gh7J/WqMlTliKahh6cpxUq0mqnoZbgJYrGSo0Zp1MQ7xdVtKH
        JTvJe5FvVxb1T957pbfXHjL/AIJpfHj4feCvFnjfVvFfwjn0fwV4X17xbqttpmu+MLjUrmx8OaVd6zex
        WEV54Bt4ZL17ezlWJJbiBGkZQ8kaksv4HwX9O/wvzzPuGODso4c4oy6tnuY5fluHnWy7JJ0fr2OxVPDU
        a1es86q16GHVeup1nRhWmqak1SqNKL9qvwzjaFGtXqVaEqdCE6kkp1LuMIuTSTppXaTW58Iadc3Wh372
        upx6qLS58iLW9Osb99MuNS02dI52sXmjEipFLFJG/wA0TjIQ4OMV/Y8aSzPD0/aUK+PxcMSqlGtTX+0Q
        dWlPDunQm6klThUdXlqRUYuaSjflbR8HjcNQzPCRxGE+qRxGGUpYKviKCxFPD4mDlCnWUHyScqclJLln
        B25lzK5kTzy282pxaeL/AE7Tb8vvsmuXlLafHdpNZ219Iiot2I5YrcguoBkhDgDgDxsywGZZRL6vjMFi
        svp1qMcU6Nbnan7KpOiq9SNuV3qU6lGnz63T1PRpUY1VhqmKnRxuLwii41vYxilWdL2darRg+Z0nUvP4
        ZXVOcoNu7bZ9lnjtLi7YQxqrQRNDO6Jct9oVnjkgt3Ad4ti5LqMDcvPIqp53LC0K3ssPSrSzCjyVFXUa
        vI1opUlKFqUuX7UVzJ311NVVpPE06D5nOSm1OCcqadNpOMpq8Yyu9It3bT7MuTJoX9kWMkF1qUmsoZft
        kE9tbxadDEv+r+zTiYyTuT94Mi47V34TF5XiMrtX9tLGZXQ/2Cp7SlToRs+arSdOpFOpeevuylKS+yjl
        oLNvr+JVanh1l6UFCdOc5Yht6SVWm4qEEvsuMnfqUJLeWCGzu2aIi43mNd0UjqIm2yeZFyY15GN3WtsX
        TxWCwuUZ3Dl5cTUi4XVCqoulO1XmoTUozhFS92U01J6e7ZM66VSnOdemuZSw9ruUJKLvezi/tedtupLp
        0ML/AGie5vVsjaxvPZiWJp4rqYEZtlUKyxuyk4JG3jrXHgq9bL4Vs7xkcTKOXYyLy2moU6lCpOtOU68Z
        0aj9nTpuFp1IxUr8yUU2rkYidSMaMaWGdVVpKNRxsnCL/wCXjvZ8qt3uSW4tNRe4jme308pBNcCVkcxv
        JEmUgVY0b55DwOgBPJr6CWe5fxf/AGnTrZFQwFfkniPa4XlwtKn7OPw+zcG2r7QUo+9qmzOtGpg4U5Uo
        VMV7SpCnZOPNHmdpTfM1pDd9WtrjtKhtrgta3UNwxkWQWrWcJnumu/s8q2dtFFvXektyYg2MsoBKgkYP
        l5fRoPKMasTlq9nTvGnWbclGpNSjGlFRacp1vdqOb0j7KL2uViniVUoywlWM6kHCMlUuocjnH2k/di/f
        jTUlDo27NpbJeTaeCos9Oa1VrOCCSG4ne5nF3HHD9svEkCRCPzZRKFQq3loQp3EbqnEf2Th8HRqU8sjh
        MVVjOm6aq15YuVFYmOIhi5VFyUlz4Wp9RfLBpqhKUqd5MnD08VrTxOI9s/bVZpwgoR9nJzcIOL53eHMu
        aXNecve91e6euW/wQ/aA17QNMfQvgn8T9R8Naq8Ov6Nf6R8MfFN5aX1pqlnbmzvrLW4NEka70meyFvNA
        y3DwMkolQ/vCx/NOLfE7wowWaV6UvFHg7A4zD4itl9TL6vFOU0auAjh8TU9phsVha2Pp1sNiKOIdWFR4
        unHEUuVUZuMYKC9PDZfjvYKX1PFVIR95Wo1JKaa0lBxi+ZNWa5LprYt2vwC+Peg3Nvr2pfBj4paTpukb
        9Q1DUtV+F/ihNM07T7BTcXl5qp1DRFs4bKC3SWR5bkrEqRu7sFUkfZ8K+I3hBxTxXwnk9Hxe4Cr47Nsb
        hstwmHocRZLWr1q9WvSpYbCyw2Hxi+tValWrChhYqMqmKqycIucnGJ5ub5div7JzGlXy/GRw0aM5VHy1
        6KhGMXOVRV4JTpqKV5Si1yJN3SueZa9DcL4kk0O91F7e00u6fT7Ge8Z5U0vTJ7p7uLMNtJL5IVbtnkgi
        LhJJJQOQTX1vGOb5ss6zXB1qdGNTJq2Ilg6eFSjRpLFyjVnUw7Un71aLpqHvNqFk+VU4xXl5NKl/Y6zD
        C4RV62OpQxFWnTSTxGJhTWGnapU9nztuk406lTlc6UYXSTVspbi5tbOS2gMsUV3AY7mUNPAt7biXKoRu
        CTW/mRKQGVvmGc5HHVGthqmQrA0MNTqVHQU8XiKqnCcH7SUoqjKLp0lTceVRdWnUl70mp62XdOjRxGJp
        1a1pvCSjKK5YVHSqKGspStKcalpPZp2fZ6wXNxHdSQ7dPtbOOO2hhMVoZ1SaSJSDczGeWQtM55baVUkc
        AV8vleFq4f2eFxWHq42j+9r05e1dNP2nvUuZuLhOnSaSioxi5LRyb1PRm4yqRVPaKSb6vzaRSjM7zArK
        ATtQZbYBjgHlugNLDY3Pa+ZOpTzJYbFKMYwqOr7KNOmvdh7zm3BRl7tk9FrawnFQS5oyaJZYWiZhdyCR
        2iWSM27RyZZjx5rKcqeOnWuqp7TETxdPibE1auLo0ubCTwXsa7nXnK6eIrO0uT3Xr703dX0Mqc5VLwoL
        2ai+WXPpe29uhtzW+iG002TTbu+bVPJcarFd28aW8U4PyizmWV2mj2YyXRCD2r6rIMlo43EKeFp4fK8X
        lqqQd5Vq7xDnFNV5xq01Gk0m+aEE3F/bscdOtjY18RSxdCnLA80fq7pzl7TlXxOpFx5VrtaTutzFFqzF
        0WQ7mJAySFyhxtABwAxwB71xrhqdaWNoU8zVNV3U561eoqeHbw7c+XljNRSruMYUXK6c2rqybOp1VBKU
        003ZpWb0fn5JNvsjQGm6nYLqE8mnsItJu1sdSLqxS2uruO6W2SYrJxITa3boBkFrc5yOD4GDzill0qtK
        gsvdeTrV4048zlWoYeNGDxEkm4VaGHqYijUtONqtavyvnp80ElKljcPCrSm/Z1eSdOcXpON4tbp2Uopr
        o+WXR6mCr+WysR5nDeW20KM5IJAAwwBzXhYbFPAVqWPlhni+alOeHmrQhCfM41JRilyuMG5xcZLfZnYo
        p2imoa2td22uld/I0YI7q5guLiKOR4LPyZLx0VVSPz5VghLspBUNIQox1Jr6KGd1sb9WU8TN3kq1WFOl
        ToKcm43jy0ZUvcUY67X1dk9TkqVKFKdKlNwdXEqcYJ6t8sXKcbNNaJczNfUtQh1XS7f7Vb6vd67bTiNt
        Xu9Ue5s49Fggb7NpcFhLEWgWCTJV/OI2jaFHWs6+QYmrDGYjLclxawmHeKxDlS9zCYSznjpzp005ckIQ
        56rTfM5Ln5nJyb8zBYGeXYzExw9fCYbLasIz+q0cLGnWeNlO9bFVa8ZKM3OmlFpUk3J8zm1oYryX2ozG
        S7lu7ufybVHnunkkeGCKOK2s1kllyY4I4VgjTJCqioo4Arw8Pipe0rwxXtZ1MRCNacpylGo5JNxlOcou
        b5mlO38kt9T1KdLD4Ol7OhTpUaPNOShTjCHNOblUm1GKjzTnJynNpOUpOUnuzQsodOg1sWuvXU0FlAXg
        ubjRYra/lO1eDbbpY4pgW/j39zXXQ4hlWzOGLq0aeHnSofV4rC04U51Yv3ailJQfvyhzXqyjKV3rocuJ
        ni6mWqvlVOnLEVEpQp4x1KENXtUcU5wdr6cvYqR2kVxfG00+Q+S3mNA908MLGNQ5Xz23FUYooyMnBOBX
        vYbCYLGZnHKcjU6eFxND2lKNatQnOFTklzQnUj7sIq3X3oNfCmzolUqYfDwqYyLVWCipxpRlNK6Xw6Xl
        FN6OybWpnhn+WOPqkhK7AFfB+UneuCw647V89KtmcuTA4GM3iMNjZOiqKpwq2qw9nN/WYWqzUm3CMZOU
        UndWu0dSUIy5bKStfVWt2eunr1NW6NnYpDbwXEOpRPFHcSN5DRS2k78yWzlkBd1bgkFl9K+gp8VYHh6l
        jOHaeVQzTBUsTGXtsZhqf1mM0k61OhVi5SVJzumqurtdJbHFQp1sVKcqtOeFqQm4QjdWqRXwz0drNbXs
        yG5t4LdrOa3ninNzAlxNDGrhrRi5Bt5S6qGfAB+XIw3WufMsPho5hl+PwWAdP69CFb2HtY1ZUnJtLlSj
        BRcnpFNe6n1Lw9ac/rUKkZ4eNGTpRk7NVrJP2kbXaSbtrrdGq0ekRwGc6feyPd2ksUcxZraw03V1vVdj
        E2JP7Qii0948xlomWSZCcqo3dlbDZS81dGtk0IU+TkrqU6saGB54VoOdXkUqlaWCqVsPXThJRth3TlGX
        M7csFmfuL6xCFChXTVouVWtQ9jZ80naNKrKrKTckprkWlnK6o2F81tdQXdnb2kd1aS2VxbPJCJ4g1oTI
        We3ud8M6SSqrSJKjK5wNoUkHDAUMNmsMwwGBoRoVasKVOnUjOrGKwn1arQxboc7kqftpOVRzcozjUnTn
        S5Jxudai4OlVlOb9+d27J6yvHRJaJWVtfO+7y7ie5mnmmkI8yWaSV/LhijTfI7M2yONAsabicKoAA4Aw
        K+QlHHUJSoQ+Ci3CN1OT5YPlV5OTcnZfE22922zs9h19r+KRXjH+fpX6GtC07WHMnShBc7L4fePtc+Gv
        iGLxH4eljjvEjkgZZV3xSQSjDxuh6gionSjVXLLYcdLHq/jL9o34i+NksFm1JdJFhI0qf2Wn2dpJCCAZ
        WBO4AdBTo4WlTurXuPm6E2j/ABx+IGpJo/h3XPEl3PoP2uGK/d40knNlJKBN5kjIdyiMt2q1haUbyguV
        208mOLt8j7e1Dxd4R8HXGmN4Fjsbm30zwpqmv3Wo2wSRoXSAJbi5ZON00jklTj7hrzo0qkuaNW+skkvn
        qVfQ9J+BXijxF4p8LR+JPEei2Fjc6xeM1peafaxwPeQfMgubnaMk7lxnNLERhTqckG3GKWjbdmKGzOi+
        Lvhua48I+ItS8LwabZeL5tPaO21eeCEyxlVAJadwTGBHu+bt1rnVWUIOHM2ntG9g5Utjzb4HfCePQvhv
        HY+JPEMGqalq+rNrF5dw3nnxSXEsbwvZys7FZo5I2dWU9c+1dEfchCmqbXuWaa7u7f4iTsvQ8J+I/wCz
        Kvge9Hivwxr9jY6BPqEl7cSX/wAsejRSyGRRbPH96NZAuAfau3CY1YPDyp1abqRg9PKPUlI9w+EenReN
        ZLjUNZ8fweLNctNHubHTf7NXyEs7K7tjaySt/wA9bgDYCx/Ks8O5KM66o+zp16nOm/5U/dXzGnol2PrK
        30KzfR7XTrq3T7OIY4ntx8oO3G9WK8sHI+YZ+bvVQm4z5o6Pr+gInvL+18PRWttCttZ6fBGHZSUgght4
        2SMrGCQFI35x7GpqVa3tKSjB1XO/N3/4cUdn5OxmW3xN8KyaLqniGC9WbS9KuZbWeRCGYtG3l7kXPIZs
        keoFek8BiFUpUnH36iTS/R/IlvdbWOv0DxX4Y8V2NvLpt9aXcUyoHt5CnmEhAXQxtnng9qwnhsThpuMo
        OLi9JK9vIhGH4r+EWga6DqVlM2m3cUfnRqrk2nmRgsC0ROB6cYrswOc4nCNQqL2kLpS6O19Rcp8q/D34
        X+I9K8QX1z4gt5Y18ZeKZbw6jApMf9nNMLfTlVsfIFtETjtuNe1hMfS+q4rEwmpVm5z5G7Oy+Ffck/Vi
        e6j0PrjQ/hnc6z4q/wCEc0FlbTraK3u9S1llL2+l28hZB521lE15K0UohtgytKyMSUiimlh/GPGr6QHC
        XgbwNLinilvGZxjvbYfIsio1Y08bnWNpxjJ06cpRqfVsBhVVpTzPM6lKpRwNGpThGnisfisBgMb35dlt
        fMa6o0fdhGzqVGrxpx7va8nZ8kLpyaeqipSj9eeHPhx4R8MpGbPTI728jkilXUtVWK+vllt5ZJbeWFmi
        WKyljMgAa1igLeVGXLOgav8AEjxS+lb43+LFbEU864vr8P5FiaFfCyyHhypiMoyieGxmGoYXG4fF06WI
        qYzNaGLjRlOpRznG5jTpSxOLpYSOHw2Inhz77BZJl2BS9nQVWpFqXtaqVSd4tuLi2lGDjfenGDdouV2k
        ziPiR+0v8AfhH/bMPxD+Lngfw9qnh7+zv7X8M/23bat40tP7W+wtp/8AxQ2hm88QXHm2+pWV1+502TZa
        TfbH22qPMv5lwt4VeI/Gn1GfDPBea5lhMy9t9Wx31WeHyup9X9qq3/Cri/YZbDknQq0f3mKjzYiP1aPN
        iJRpvsr47B4bmVbEwhKFrx5k5q9rfu43ns09I7a7anh3/DyH9i7/AKLN/wCY7+K3/wAwtfoH/Erfjt/0
        Q3/ma4e/+exyf23ln/QT/wCU6v8A8rPo34efHL4N/Fj7LH8N/if4H8ZX11ocHiT+xND8SaXdeJbLRZ/s
        S/bdX8L/AGhdX0PyZtSsYLiHUbK1ltri6jt7iOKc+XX5fxN4fcccG+1lxTwlmuR4eji5YH61isDXp4Gr
        ioe1fssNj+R4LF88aFWpRnha9anXo05VqM6lJc520cXhsRb2FeFR8vNyxknJR01cb80bXSakk03Z2YeM
        /gr8OvG6XDanoFvYajcPNLLrWhxwaXqss11PBPcz3ckcDQanNIYNu+/gumQTzNEY3lZz+w+FX0svHLwj
        rYalknGFfiDIMNQw+FjkPEdTE5xlEMNg8LXwuCw2Ep1cRTxuU0MJGvGdOjkuNy2nWlhsJSxccThcPDDn
        FjMmy/GJ+0oKlUbb9pStCd205OTScZuVtXUjJq8nGzdz8yPiX8O/EXwb8WjTdWVrjSL8ySaRrcMTpYax
        Yxuq+agLN9mv4PMiS6s2dngeRGDSQT289x/uN4C+PPBvj9wbT4l4Zn9QzbAeyoZ7kVerGpjslx1SEnGn
        Uko0/rWAxXs6tTLMzp0qdHHUadSMqeFx+Fx+AwX59mOXV8tr+xqrmhLWnUStGpFdVvyyjdc8LtxbWri4
        yl9UfsaWsUN18ULmLGy8XwS429P3f/CW8f8AkSv4L/ag/wDNjv8Au8v/AH1D6PhD/mYf9wP/AHMeQf8A
        BWjVtV0b9nLwVc6RqeoaVcyfGzw5A9xpt5c2M7wN4F+I8jQvLayIzRGSKJihOC0anGVGP5l+g9jcZgfF
        fiGtgcXWwdWXCWPg50Ks6U3B5xkMnFypyi3FuMW4t2bina6R6fEaTwNG6v8Av47/APXuqfAWuWjxWKTq
        NrxMNyjhgR96v9/e5+exZx2t3aXukiGY7pFXKhjz9KxqWlSaaGuh8x2N5qGmeJNRGmXKWUt9favo088k
        H2hY7PUGmtrkCPazEtFJJyo3DjFfm+Mr4jA5fmWKy+LjLFY7FYPFzmkkqSnTqU4wlLT95UpTldfByRu7
        SseLnGBw2NoVI4vDTxcMLOji4U6c+STrYaanTs7paSjF2bs7a6GBJcXMNsLWQL5Ec8zxyCJVklc4jbdN
        t3lSF4RjgelRhJ5nl2HpY7MKdWmsbTfs5W5pYlc3KoOqk9F0i3ZpbHXHD0Z13iYylKtOEYyvN2SXvJcl
        +W6bs5JXZkSY3HghtwyDxjjp9a+TzSMHi583PJyqRvBprkjJa7dXsopaHoU24JbWS7l6Ozg/s9rj7bGL
        n7abYabtk+0eQsAkF6TjZ5Hmfu8Zzu9q58DBzzTFZR9VxNCHsfaRrNXi7NJUJx0muVXqudtI2W5L+H2q
        avDtuPW2kaG6kt3Xy7byTL5jKJZN3A8pTy3IOcdK+tzSpUwXtcDkUq08NXq0YTVSnzSk4U4ycnKStTjd
        vk2bVh4bD1alKrXk4L2K5m+ZJ8snayjvK3W2xDFiBEnmXzY3d18vfiRQvUgfwdeDWODzD+x6CqY7DVMf
        GpKtD2U6jUqSSu6sEn+7qRfwt6NX0OZxlUdSlSbpyUVJSt7uui9V3SEitruaK4lSOb7PHALyX5iVECzL
        bLJJyMgyyqmcHBfHrXkfUsViYzzLFe1oLE4V4mEqjc/aUliFQbb7SlFx06rUqdbDUKmHpylCVSrOVGD2
        k6nK5uK7e7Bye2iufZn/AAT2d3/bB+EUkjtI8n/Ce5diWYlfhf42yWduWY55JPNfzl9L32Efo28f+zpw
        5XDhmlTcYRSgqHEmVxcYysnzRi4xdrKcWnroe5w6v+FjDWa932l12/c1Un96P39/abJX9m39oNlJVl+B
        /wAWCrAkEEeAtfIII6EHvX+PnhK3HxU8M3FuLjxXw601o01m+Ds0+jR+g4//AHHGrp7Ct/6bkfyV6JJL
        c2MbXFwzGTcZJpnaSXEEzbB5jknO0KoBPQAdhX/Rd4fSeMy+eGzDMqeEwmLanWxNZylWh9Uq89ONObek
        58qpQUny8srdEfkWJgoSvSh8K5XBJKLUlrZdVs21rdMsefOVk3SAG4i+dSSNyCXcIwOgVXAYDp1rkxma
        ZrmNHFf2pjY1cVmWHVaHtXUjUlReJnUhQpr4I06VZzqKK9y0pdbocKVP93aHK6UrW9Lb9bNDLia5vHEt
        1LJNLHHBCkkxLYhgjWGKMMf4VjRVA7AAV8osJV9lJzhKE6fLyzkn7KV2lpP4d/yLo06FCM6VGEadKTlO
        cYpL35Sc5NLu5Ntvq9T7E+CH7Gfx3/aK8OWuueFtL8P+H/BdvFqlrpXjHxleyaPpGsXlhe2lvd2OlQ6X
        puo6tqrLPPcoNQTTjp4k0nULVr1by1a3P5d4x/Sc8JfBp0uE87zHEZ9xbSpUY4rLMkwdDHV8FQxlKpXp
        V8RXxVfBYHCy5adPmw31z+0HSxWExUcJLCV44hd2U8O4vE1MRjKEXShiZJupWqS5JunaNowSk7Wb1UOT
        mjJOXMrEfx5/Yj+NfwF06x8Q+I9J0jWfBuNGstV8YeD9Xn1jRNI1XV726sIbXWIdU07TdU0qFpYbVfts
        um/2cJdVsLZb1ry6W3HynhJ9JXwv8V8XLJMHnGPyrO4TxNanlGZYOlg8bjMDhoUK1eWBqYfE4zA4iUaU
        6slhaeMWYShhcViJYOOEoSxD9DMsmxWDUakKEXFwjB1FUc4RqtuMbqUYyjFu2vLyK6XNzOx8h3EHlXMl
        uoDG3eVCyNuRzA5TcHB2uvGQRwa/pqNCGa1MN/ZWDkoUaMp0o1eaMq0YNzVSqpScXU5GlNJK1rW0PEq8
        9CdRTqe9DljLkakr2s0n2vsS6XY6nrOoWOj6Rp17qeq6xfWmmaZpel2s97qWpajezpa2Vhp9laxyTXl5
        cXMsUMUEKPJJJIqIpZgD4uKzxZRgszx2YypZPlsaNSti8VKrTw+Hw+Ew8JVMTVr16jjTo4enThKdapUl
        GEIRlObUU2OFFTlStF1KjdlFXk3Ju0eVLVyvoktXsfsp+zH/AMEydStZdI8c/H/VtQ0G/sdRlubP4Z+G
        NQsHvI/7N1KxfT7vxF420m+u4UgvILfVFfT9DKXCQXtjcJrNrdrPZ2/+fHit9O/+zauPyHwYwGHx9Gth
        p0XxJmtHEypweLwtenU/szJ8VSw0/rGBnUwtWhjc0U8PLFUMTQq5Ni8G6WJrfVYHhX2nJVzGpKnyu/sK
        bim+WSa9pVi5e7JKScadpWcWqsZJxX6q+A/gv8JPhg8E/wAP/hv4M8J6hBo0Xh9tb0fw9ptv4kvdIiNm
        5tNX8TfZ21XWzNNp9lPcS6heXMtzPbJcXDyzjzK/z/4s8SfEDjp1VxfxnnHEOHqYueNWFxuPxNXAUcTN
        1v3mEy/2iwOCVNYivToUsJh6FLD0as6NCFOi+Q+toYPCYW31fDU6LUVDmjFKbiraSnbnleybcm22rtt6
        nptfEnSFAHn3xB+E/wANPitpy6Z8R/AvhjxlbQ2Wq2FjLrukWl5qOjQa3BDbapJ4f1hoxf8Ah29njtrU
        m80y5tLhHs7aWOVZbeJ4/r+D+P8AjbgDG/2hwXxTmXDeIlXwmIrRwWKq0sPi6mBqSqYWOPwfM8JmNClK
        pVX1bHUMRhpwrVqVSlOlWqwnz4jC4bFwdPE0IVoWaSlFNq+jcZfFF6K0otSTSaaaTPy8/aC/4JpapdCD
        xF8AvFMcqaFa3X9nfDLxtJEY4rZbjXtYGmeGPF3lYn/fT6TpljYeIoj96e51DxFgba/0J8Lv2gePxNTL
        cn8ZssVSFOlhME+IMnoqNN06EMHhKVfNslj7suSKxeOxuLyqT/5dYbAZB1PgcR4fYDD/ANqVcqc6bzaq
        6+JozqS9+p7Pk/dVb3h7kKcIRdtnKVXU/FfWbPUdM1LUtJ1qwvtL1fSr660/VtN1CznsL/S9Ts7mS3vt
        OvrC4jjlsby3uo5YZLeREeN42RlVlIH+lNXOcFnmTYTG5fmEcxy6vQw2Iw2Pw04VsLXw9eEatGeGq0m6
        dWhUpSjOjOlOVKrCUZ03KLTPnqVB4d+z5ZQdK8Wpt80eT3Wpc2t1azvqnvqZlrCk9zBFJMLaKS5hikuZ
        Axjto5JFV5pQgztRSWIHOFNfJ1oxo4XF4qnha2IeGekYXXPDVqDbXLGVRq0bvRvsdDlfli2i3LbwQTXK
        R3H2pI5mignjDLFcqkrIs67hu8plAZc4OG5r7LKsPg6uXSzLEPE08TXp4V0Kck1yTc/fVRrSUKV1CMk7
        yknbQ55c/tI0o2cYu8uzv0QTWlzHefZpZIzIWQh45E8rDLnBdeBx19651WzfHZh9ZxU6sF9Y5FUSWHvG
        K5XeyTjotL7/ADNsVR+qXpztJ04qVoNT0avo1o99uhC7+aBBDEwlj8wuysdpSMbt+0dwFY59KrG5hUzl
        U8rwGX1aNShSr1K8oVHy1qeGjKp7ecL/ABqMJuTWj3SMqdPkk6lWouWSgoQl0k07q+1np53HzRXdu7QX
        Bmje5ht7lkkZiZEniE9vIy5IYmKXcrHkCU+tcMMHSw9R0ZSU61fBwjDmjepGFWnTq+zjdNJylCMk018K
        i90Z0q9CtQc6Lj7OlOdJuPwqdKThNJf3ZRafmibT4rS8vrW2u2a0t3W5WSeJQ0jMI5pIvlZgufOWOM4x
        wc9RXUqMcwzXB4Khh6WGnj/bUadSV4Rq3qTfO4xaipKSVNRilFtWabdyMTPFYWhWr4ZRxFaEoONOb91R
        91S1V3rHmmv71kSWul309pq13A8S2ulLZ/bleYRuy3V1HbW4ihPM5E7KxA+6AT2rhdPF5fmlXK6kY050
        6kaE3Ncrj7OSqR5Yv3rSlG34G7lSlGnJpXqc3Ltzba2Xl9u20dWQTM4C7ZFJnV5J1XICiKMKqNj7oYFs
        jp09K+8z3HY+lhsPLBZpCVTNqVfFZnhaCnGlCjg8NDDwo1eX3ovEUataVWOkHddFpjRglPlnDmUGoRk+
        0rta7WVku+5D9svQJxHcSbLu2it7hY2bE9vGYnSKRf4lVoY+D3QGvz7NPa4zGRxcJLFwq0qWtByldKEY
        pRjL3rU4JRaWl4uxosPh7U3UgnKhNzpuSu4ScXBuPbSUlddG0S6XcyabcNcxGHcqOgWWJJflmQo2I5FI
        3YPBxwea9Dh/D0sJi8RiK9SMKFCMV7OWleUqqa5YQabulq72XRk42hDGUfZ1eazcZS5JOC9x3TvGz6ar
        qRQvarJMZ4ZJC9u0dsYm8ry5x9yRwB+8QDOV4zXl5lVxFbMMNUwz9hSTULLDxi6kKfMnFcjSUmneU7+t
        zuoOl7OpGpGVRSg1BqTTjLS127tx8uxIloosTe70Yfavsgi3r5oPk+dvEIO7y+27pnjrXRg6+XUKlfDz
        p18bmdSEpLmi1RhRlDljJcko2rU6ivFX+H3rMn2dT2U6q5I0UoxS5vedS93p1jy/iUcMioNn+s+YFuuR
        3HtUVsLjMFhsOlgoVaWNXtadSTTm+V+87u76a3MotTm4SnKSpqz6dNLDtxdgcMX+6Bu4wBwAB0GaX1zE
        4+vGap1Z4iLhCEHOyhThdKEIq3uuTW3yHGEYR5Yq1r3dr3ff1Na8vrhrCw0h7l2tLNrm7SBXcwrd3sMQ
        uJDCxwtyVtrZHYDkQKP4a+kzmlhqWHy7AVq9OOZwwVV1K8ObkcKtCc44arC+lahKTjKX973l7t3zYVSf
        PU53KDlZRkusd2jPtbdpZIII5IxJNJHAPMYRr+9ZQCznhEBZcntzXk5bg/YUcPPC5jTlianLh5UWnGc4
        ytNvXTl5oxjfSXxdC8RVUKVScoS5Ka5mo6ysk37qWr2ei3HyJNFI8ZAzG7IdrgrlCVO0jqvHBrteJxEJ
        OMsPUjKLaaU3ZNaNLTZMiMqbjGV0rpPWDvquvn3MyB+SG9DivbTvY7uxaQjac+uKt7LyBHuv7PHgTwj4
        /wDGN/oviyV0tRpU81oqT/Z/9IU4B3nqVByB3rDESnSpxlBa3Kglc+im/ZK8Jwab4ku5PF0+dLd541t4
        llktbQHdEssX3pZSmQMdaxWNqJw9xN/cXy6aI7f4A/Cv4Y3beI7JrHUNUv4LcWs1zrVr9nXyLhSontIG
        XEZHB3ZzzRiK1WKjJNRXRJ/mKK0Wmx71onwb+H3w80PXxFatdW2r2n2O/e8d7rdCWYJCi/8ALOPc44X0
        rJ4qdVwu7Sj1WhWiT8jym31D40eGvFGg+ENL0qxg8F291byWz6bbbvI0dZN8iyO5LBihJOe/SulQw0oS
        k5NT636syVzzzwX8VvH/AI2+JXjX4XXjzXem6nD4ghtbiaAq+mzRxzJbYcDCQnaowf72a560KUauG5NV
        G0pLuUnumei/CT4S60vgnxj4b8SazqenaxFfxfYooLqRDYPaqZ7e6t23f6qRmwQvBHFepWxEPbU5Uop0
        7a3/ACfoK3yN658LfFTUNX0Pwk1xayeDLDSNLtL6bVLVbyLVJJIQbzckv+ulLbsZ+6cGuTEzw/1Wo0v3
        9WbSiuivpoOK3v0PpXwT8NvCPgOKUeHdHttPecsJJI1AcglnZQf4YycHaOOlSqkvZU6V3y04qNuisrEo
        Txz8StA+HunR3msyuzzNi1tUGZZyOpQHgAHGTXXhMLOvLlitt2CPzn+Mvxf8UfEG8i1HTbi5sdM0e4Fx
        a6NBK0a31kHQXUd3tIMkrRqzL6FR617ssueCo0sTRXPicK1NrdTgviXrbYV0lY9U+Dnh258Y/Cnx/rEO
        oKmnR6hplxpcS7wgXStNa6u4bkE4aSRrog/7i56VNPNIVMwhyJSp3SXde0hB2/7dkpelxPY5zw5quq6L
        dLfWd/LbSxlLmPyZGRI3KgFdgOGHJGMfxe1fRzpQqxcZxUk9NUQtD6k079oY6R4bWLxSjStqFzaaRaXV
        sv717q/dYVJTuAu5jjpjNfMZplEacFPDu06kowSfVy009Bxauux9naMmn3Ok6cI4VNp9kt57XevzIkkS
        yRsM/dYKR06V8441KE5U07On7jts+X3fxsDtd+R9BeD/AA3Z+FdCtdKtIjGxeW9vnk8lp59QvHM1y9xN
        Cii4MZK28bMXZYLWCPewjBr/AJ7/AKQXidi/Fvxa4v4uqZh9fyj63Uy/InBYynh6WQZdOeHyv6vhcdOV
        bB/W6MXmeMoKGHhLM8djsT9Vw88ROlH9RyzCLBYGhQ5eWooqVS/K37SSvO7jpLlfuRevuRiru1z8Wf29
        v20/ivffFDWv2bv2eNU1K0h0T+yLbxR4j+HyX03xA1HxhpaX+t+IPDfhrxB4Y1y5ms9D0+2OkwanFbWO
        narDqPh7WrC6m/s8XEF3/Vv0Xvo45HmuQ5Tx7xjkFTP83zn65PKsmxdD6zgVls4Qp4fHYnK6+CUsRi60
        aeMxOEnKri8vll2JweOpUlilSrUPBznN6sKs8Lh6vs6dPlU6kXafOrtxjNS0irxUtIz54yi3y3T+afhd
        +wMb6zXUPiz4outNnubUNB4a8GS2b3thLNFYTxNqniDUrK6tHuYHbUrWeysrK4hLRwTw6nIm6Nv9Rco8
        MZSpqtnmMlRlOOlDCuDnBtQa9pXqQnByi/aQnTp05xuozhiJK8X8bPE9IR+b/wAv69D6i0f9jn9m+3gs
        bK98B3WpyW1rBbz6jfeLvGMV7qM0ESxyX12mma9aWkd1O6mWRbW2toQ7sIoY0Cov1keAOF6dKEHgJVpw
        ioucsRieebSScpKFWFPmk9ZckIRTb5YxVks1Wq3d5eisv8ixqX7E3wLk1LQta8G/8Jt8NNY8OXy6pY6r
        4G8ZajFqS6lbT2l3pmopf+Jl1qfTr7Trq0E1rPpsllIkkzO7SMkJg8jNPDLhPNsJWwGKwMlgcVSrYfFY
        dyVehi6FeHs6tHEUcbDFU6lKdNzhOnyqFSFScainFpK44mrTlGUZe9Fpp7OLWqacbNNPr06H6UfAT4me
        KtdhTwB8RpP7b8b6Focd+vj7SNBfSPD3jzTLOSx0++1O+020kubbwZ4wt769tVu9INx9kv47uPUtEbyv
        7U0jwn/iv9LD6LeN8Cczw3EuQVv7Q8N+I8WsNg5zk1iMqzGdGtif7KrxqVKlWtQnSw+IrZfinOtUeHo1
        KGNm8RRjicb+g5HnMcyg6NVcuLoxvKy0nBNR51ZJJptKcdFdpx0do+ifGHwCvxJ+HXibwrFBYyavc6fP
        deGpdQn+x2tr4msopJtFkuNRTStSn0yxluwtpd3NrZXFwtle3iRRs0m1vxnwG8Wsy8EvFDhrj3A+1r4H
        A1Xhc4wNOdWKzHJcXalmGFlTp4nC069WFPlxuXQxVSWEpZtg8vxdelVjhlB+jmOCjj8HVw0rKTV6cnb3
        KkdYu9pNK/uycVzOEpJNXPjX/gnn4ntfFnhvxxq1jMZrO6t/BN1bFnheWOO4TxSTbXP2eaWOO8t5Y5IJ
        4lkfy5oJIycoa/vb9phj8PmeB8BMwwkubD4unxhUhrFyjdcKc0J8kpxVSnK9OpFSfJUjKDd0z5vhJOLz
        FPdew/8Acxwf/BXn/k2vwR/2XHw1/wCoF8S6/mj6FP8AydPP/wDslMd/6t8jPT4j/wBxpf8AX+P/AKbq
        nxH4xuf7OvWiYA2s+Sp6jmv+ga2h+eR0R4vrk22ZREflJG30wfSuLETcUordsuPmfP8APe6lovim61Ww
        fbd6ZrVxeQNsWVI5BcPJG7IwKkA4+8Mdq/NM/wAszGdbH4PGN4nLfaRlWoU2/wCDmNCGJg2l8MvZShzT
        0al1OHEU8Pi6VfDVJOCrqdO6k4SbT1s1r0dmjAaS8kkzOzMt1JJMNwwpaSQlpEUf7ROMcVz5ZLPaawWT
        ynUq4DFN+xpVW+ShHm5VUgtZXjtGz1ZfJhaa5qUHKdNcjs3fRdf+CTXMU8KvESNkUiSKWiKysZF2q4LK
        Cyenbiu3MssxtCOZzp4yliI5PiqEJxlDkxEqlW0FJXV5crto9rXFSdPmp3hKnOcWkn5blaJfMcBnw7F1
        eRjyPlLDA/DB/Cryn2WYZmva410MZXlWp4jH15x92LpSqRUadkry5VSlfyaHO9OErR53pZbdf8hi7hGQ
        XXDEZ5+ZSp4rzsNUxywdaM8woTo4upTVRKT+sRlSmlTut4trbvotjR2SjLlfNZq2ySfTzNSadNMvJv7P
        kE8Elr5Re+tU3kzwhZgiHIVlYkK454BqM4w2NwtfF4PEtU6GLlTknWilUk4WmlGS25tFK2jTs9GcVPDy
        xuGoxxi9jVo1OdRoVG17k7wvLRtNJc0XpuiO4tbu1t9LmuLlPK1OyaS1ignSTbapeXEJjuUjb9wxuoGb
        y5BnG18YIrnweJjjq2Fp4rF1Payi8FRocvLQhTn7R02ndRUfrLhJ9I+9J7HZ7FQvOMIuSk6vNb3lK3K2
        t9VC6Vul11Pur/gn3YQW37VHgCyv7+2j1bQ9Y8ZraafbQrcC9ju/hd49ttVuP7Qiyot7R7PTlQZ2ub8k
        c5r+ZPpmYvHf8QF4/wAE8FQdBPKqmJqKXJVw1WnxPkNKjTVNWU1VTne3w2btvbo4Wr0K2c5PjKKrOGYU
        qyi5R9nGEYUKtWEalOVpRqzVSbVle1OXNblR+6P7Tn/Jtf7Qn/ZDvix/6gWv1/kB4Tf8nT8NP+yr4d/9
        W+DP1XH/AO44z/rxW/8ATcj+Sfw9Z3t/Z28FjayXckUd1cPDEpZjDA80s8rBedqRKSfQLX+/mUVqlbLc
        qwVDDLE1VVlair/7ROder7s1HVtrlhBfNH5Hi6uHwt62KqqnTrSp0oyk7JTlZRUfOTe3Vs05DZvY6esS
        TLfrLeJdySSBomt8QGzWKIDKMrm73Enncv8Adr2XQnmWFyWtSxN5OnXwdSjVkpVcOqcueDvZctGr7efI
        ujp1HfXTOlHE/XsTKpVjLB1KdOVHljZqSdT2nPLaV4ezUbbcst7hbIlzdWkDzxWkDuqSzzZMMWSTvk2g
        nAHYV1/X5TrZPQXJTwGGS+sX1oVJUuZxbTTipuHLFLq9XuKu3So1qlOnKrOMW4whbnm1tGN2ld9D+rj9
        lVPDcf7N3wQj8Ktob6Unw18KLcP4e+wjTn8QLpcA8XPL/Z/7r+2G8WDWjqO/9/8A2ib37V/pPnV/z/8A
        0gVnEfG/xVWdxxkcZ/rPm7pLHe3Vb+zni6jyj2f1j3/qX9k/Uv7N5f3Dy76q8L/s3sj9aydxllWXShFQ
        5sPScoq3uzcE6ily6c6qcyqdefmvrcp/tcyeHYv2X/j1J4nbRF05PhZ4xNm3iD+z/sA8Tf2Pc/8ACGeQ
        NT/cnWz4w/sMaYF/fnUjYi1/0kw1w+CE83peL/htPI3i446HEOWObwaqur9SWJp/2nzqjeTwn9m/W/7Q
        U06DwP1lYlPD+1NMyVP6hjPacvL7Kdua1ua3uWv9rn5eTrzWtrY/lL0Gz1LxBcaPp2j2F9qmra1d2+m6
        bpOmWc95qGo6neXK2Vrp+nWVqss15dXF46RQwRK8kjSoiqWYCv8Ae2OZ0svyinnmOxlPLsvo0MTi8Tiq
        9SGFw+Fo4bn+t1qmIqzVKjhqMac6lSpUnGnTpJzqOKUrflqp3qSp07yqSlFctuZycrcqikrtu60Su3tc
        /os/Yj/Yk074B6bafET4i2tjqnxn1SykEMKvBfad8NdOv4WjuNG0e5iZ4bzxPcW0rwanrMDPGqSS6bps
        jWTXl5r3+QP0mPpPZh4r16nBfCVergfDXLcRKUp8s6GJ4jxFOqqlPF42ElGpSy2jUhGrl2W1VGbqRhmG
        YQWLWEwmVff5LkscBFYjEJTxkl6qimtYx6ObWk5rpeEPd5pT93/aW/au+F37MnhK/wBW8VarY6v40axg
        n8LfDLTtVs4vFviW4v3v7fTbmS0/fT6J4VN1peoC68QXNq9tAthPFAt5qDW2n3n4t4VeDvF3ivnOGweT
        4OrgshjVlDMM9rYerLLsDCiqM69NVPcp4rMPZ16LoZbSqxr1XWp1KssNg1XxlD0sdmGHwNNyqSUqtvcp
        Jrnle6Ttq4wunebVlZpXlaL/AAY+MH/BR39p/wCLt7q1j4Y8Rt8KPCF9tt7Tw98Ptmn6xb2trrNxq2m3
        F58Qpoxry66bZbOyu7jSbzQ7K9isCg02CO7uorj/AEe8PPooeGHDMcC8Vkv+u+fULyqYzOZKeEnVqYRU
        K1OGVOccqWFc1Wr4SjjqWPxdCtVXLja1Wjh50/j8XnuMquSjV+rUntGnpKyldPn+PmWik4OMWl8KTafy
        Dq0fi7x5qOq+LfGni7UvEPiK7/s5b3VvE2q6r4g8R6tLHbw6daLc6nqckstylpp9nBAHmum8uK3t4owU
        UeX/AFhwv4XRweX4TLMlweA4fyyk5U8NgsFhY4bD0KtWtKrUh7ClTw+FoKdWpVqVZU5PmrScnGTqSmvn
        MVmjWIoxq061eVdTbrNqUYxpxVnKTk5tyvGMEovRO7jZJs8Lv4k8IazZeJfCPi7XfCXiLThd/wBma/4b
        vb/RNasjdWk9hdCy1XS7+C6tBcWF1dW8hjlXfFcSxNuSRgd6vhlk/E+XVMs4hlhsbluYQqS+p47LKOPw
        uJlhJ0q9KNfD1q06dlOMK0JVKU/Z1KUZwUpRUlrHGzoTjKnenUW0ozcWrqztJK6unZ67M+2vg/8A8FAv
        2pvhNdaXbaz4rt/jL4M04+Rd+HvHbi712exvdZg1XULu28evAmvDXRCb3T7WfVr7XbOyS/Cf2bcw2dsl
        v/O/iD9B3gLi3Lc3zXJMtw3DGaU5UJfWskqywtKlz0ZYLCyq5LiVSyn6msU8P9doZesHja2JhdYyEauJ
        xM/VwfE+Kw86VOtKVSOqcKqUnpK7tVjed3G7hKfNFQavG6UV+4f7NP7XPwr/AGmNISLwzeyaD8Q9N0O0
        1jxj8M9ZFxFrvhvzrl7CeaxvJ7O2t/FOhpeLAV1PTQ/lw6tpR1G30271GOzX/L/xe8C+OvBvNKuH4iy+
        pVyOri54bAZvCnyUcXalHEUo18O5zr5bi50JN/VMWo+0nQxbwNbHYbDyxT+2y/NMLmNNOhNe0jG86d7u
        Nm4u0tpxUlbmjtePMoyfKfjf/wAFEf2o/hR8Y/iNoXhj4b+H9G15/h/JcaVqXxltWmln8RyNNIX8L+HB
        aSi313wRp9/JPOmpXSXZuLye5k0QwafLNdeJ/wDQz6GvAfG/hhkWPxnFWa47LsNxjUw2Iw/C84wq4fLp
        rljHNMfhalGpiKeb4qkqNGeDwlTDyo4OnThmlPG4+nhcLk/yXEWIwuOqRhRpxm8OpRdZNpzX8kZJ2dOL
        u+aSd5Num4xcpVPz7cOskiSn5fMy4QBVZm+YY44+90r+9sTTr5Xi8dlmPruphViKfto4ZqNPESlDmi1J
        p2cPaJpbLVHy0FCdOEqbajbS++mgeWQsJEiLu3jbn5U8s4H511YzD1FhMkeHzPD0FiHXpyw8p/u8NHD1
        UqSnU3vU+KN9m3YKUr1JxcLRSS5t29LPQtwx28tvfyTzSrcxpCbaKKISRSyb8OJWyPLUIMgjPNOrRzLM
        KGZ4qNT2+JpzoSqexV6UWlyptdG7aW0e7MHOrCvhY0qcXR96NSU5tSjG3u8i+1d6NPYs2f8AaGszxWkE
        tnBJaaZfESEw2YNra21xdXKvK5AluGiWRVGSzkqg5Ir55Y6vSxVbEfWFQqY9SpVqmHh71KnyeynGMV8K
        cL86WkrtvqVSwNKlKo4uU1VqKs1Uk5R54pJKKfwxVk7LqR2SXKQnWIZIZI9MvdOjc3bo7mRzPJZxi2kJ
        aa3Edk4YAbVGxTgMK9OE40MBTxeFlGvh6dT2E6teK5ufDupUoxlvKMalKVKN9FeMo68hjWdF1qWW1Oak
        8ZTrTi6cHyqK5Y1m6iVoVHKsuW+snzSWzNLWtFRfENxY+H3udbs/tN3/AGTfw2clu2qWsKSXX2uK2YfK
        nkI8hAzhVPpXDhKuYVsPkmaY3LY5TiadKs4yw7daM8VzPEypxlLTnp80HK1nGPK2rmdLH4SnhXXr1Vhq
        cOSFdV5RUqMpSVOEKvK2lJzahbrJmCt/cxxSRRynyruKMXKcAS+RKJYhIP4vLlUMD612Y3M4V62XZhW9
        ni8TPCybrVFy1JVbu/Na8ansb+7L4nf3uh2fU6U5wbTlOg5eykvsc8XGSj254vlfkWrS0+xXelza1ZXa
        6Zf7pt8beQ97Y+Y0MrQSsCAAyyLu9a4srnOeNowrSngsNmksXhVjpScab9pThCpHEXupUqSqxlOKs+Sr
        a9mjCtW+s4fH0MsxFKOOofu3Fx54wqwjdc0U97uMml0MyIhAT3ZXC88gjIH16/pWmV+0yyMcRWjGdSrS
        r0acU7TjON3GULXaanKGlves1sd3KuSndu7im0979fxRs6Xa6WzaZcavekWsmo+TqNvaj/iYQWahd86h
        hs+YZCjPUVnyYvHZdThGVOpmlStVqSlKaoyXP7kY16jV4q6u76JM45VMR7XEUaNOUVGjGUK0489Fzu04
        8qfM5RWr8ihfGzjurpLEySWwuZ1sXmwJRaiVvIMgXI8wxBd2O+a0xeNpZdhI4SrS+sZlCPLCrGadHD2+
        KNOUbqp7R3Tm9XG3c6aUarhFytz2XM1dKTSWqi9l2XQoLkyAY2nBbIGTwOmPpXl4X22JzKpRjQ+rVFH2
        rjGLb5400+S3xW5FzW2RtJRVNc7fKmtnbXoOTPysQSAxBYjhRznA7cV106uIi8HVlzxw8KrXO481KCcf
        esujs+Zx67k6J/Em+i6slVYsx/verZYqDuVVOQQPWu2GHy6NXLrZvzKtVlOrKnSlKrToU5cylFd5JPlW
        y0I5p2kkrO1tRzpN55dUaQ+axQEbmbIJwQOjYIJHauvF4fH0s5xOPwWEniqUsXiMVh41oxq1alP2bnPm
        hG6UlQl7ScZdmraMmCpxpwTkoqL110u9/wAiKBdrxOPm5II252srEYPHB/xrgySmoZhl+NpVI1IylNTg
        oSqSp1Y1ZxtK65YyqUk5wSvaM12Lk04Tgo8yaez+ztfTprc7OXQrJZZANasWCyOAwjusMAxAYfu+h619
        /XxFGVetJZbK0qk2v3bW8m+581TzSryQ/wBgxEfdWnNT002+LoefJ1H1rxKZ9aenfCePw3L488OweLFj
        bQZbpY7wSnbF842oZD2Tf1oquXJLl+LoJH094m+DLz/FnR774VvaDw5e3Nr5k+n3Rlt7CSAh7hLkRNuE
        TBRweDXPSr/uZRrL3le1/uLitme2HWPiafizcaNZ+FbKPQ1tdPsNZ1OSJ2s54oF3fbQTgMwwflOfesYQ
        oex5pTblul28i0Wvih8T7HStXfw5YeNdE8NRi0jGqXen6cs9/cbsZSOWLCxOOccnFaUaMpR5nBzSvy38
        hXseq654j+z/AAXn1jwXqNvrb2WkiZL+/l8/zJoY1kneUN/y0GSdp6E4rOjB+3UKkeW7WnkCeh8ufCP4
        0fEbxB44vda1W3+1WkHhXUnFmkbxWs/2GBpItgHG9pwFyvYkV34mhQpUnyv3lJX9GQuh9hfC7w/d/Y77
        xZqeiaJYeJtdgN0rWNuUaOOWMPFb3UjDc0qs2GK4zXk02pVJSV3GLSV/Ip6NHXeFvCeqW9x/bevX5l1a
        eW6NxBAT9ia2lkzbweW3P7oKME12SqQ1hBPl/UV9vI7m4aJ7tZJZI4bXTYGldmKqkbkZ3Enj7orkjzSr
        qKXMor8Rr3Ytdzh9J+I2g+L38RaL4Z1aKTUNIguIGuiUEaT7JFWSLeQJkV1ByOOPevWVCpSVOpUi1GbR
        C0PCdd8XeEfiR8P9d0jxVd2On+K/Dn27TLW4mcLnUoo2ht7+Jh1habazJ0rrqrE4L2tXDpyUocy8vIEe
        WaP+zr4k0ay02TxPrmmNaxW0d1q2qRDCQW7yvIJAp4kDRmNB7kGvWwGcQdGOHk/a4uME2tlLmWlvvIsz
        tvDHxP8AB3gnTtV8BeG9HeTwdcGdZboSbbqe9vR5d/fFemxtqFV7AYranlCg1XjanW5udq2newJq1jJm
        8DXMN9CdHEusafew/aLO6t1LBrdk84pJtyFmjXKsPavXo4qEoXqtU5Rdmn91ybaWNTwj8Nb34oeL9K0c
        XK2GneCs+INXhkR/NknuhPZ6QADwPmgvmIPeJTXk5rjqeHxeAj/EVPmqySezfu07+jvIIx930PsDxT8S
        L3w3f2XhrRxGItFisIbid1yZFgt41ktyD0yFHP8AtVy5flFPFU54rEXvXc3FX6uTsxXtdWP0Ytrm3vLe
        C7s54bq0uoYrm1uraVJ7e5t50WWCeCaJmSaGSNldXRirKwIJBr/ltx+X4/KcfjcrzTBV8tzPLa9bC4vC
        YqjUw+KwuKw9SVHEYbE4etGFWhXoVYTpVqNWEalKpGUJxjKLS/YIyjOMZwkpQkk4yi0001dNNaNNaprR
        o/D3wh+z5qvhf9rz9rLxd4q00y6ppfiiLxf4LuVs5m0q68MfG7W/GPiSPXNJuNU0mCabUrK20mbQLi70
        +T7PFdR+ItPEt0qGRf8AeD6G/EHD/FHhrwlmWCqe0xGQ5Ll+RVadSWHlUwmOy7DxwOMVWFOdaVCpVjhq
        eIwnNOlWnluNpVatGCxKhH81zyhVo43Ewnop1JVU9bSjNuUbNpXtdqVrpTi0m7XPqSy0i8+x/wBreSxs
        oZTE7gdCOuR6D+tf2VPEUlV+rOSVRpNL8jw1F2b7FefEMp28rjcp9M1pFNpDiwhvpEYLk4f5TQ4Rtqti
        bWNfTNU1XQdSttX0a6FpqFp5vkXHkwXHl+fby20v7m5ikifdBNIvzIcbsjBAI+S424I4W8R+Fsz4L40y
        v+2uGc5+rfXMH9ZxeE9t9UxdDHYf/aMDXwuKp+zxWFoVf3VeHPyck+anKcJb4TEVsJWhXw8/Z1ad+WVo
        ytzJxekk1rFtarzWp+avxd+In/BR3UJ7vw1qnxN8VTeH7DxFdS6H4g8IX/w3+GGo65b2L31hp+oT3XgW
        60vVbexu7K5+0tpN7eSQrI8LTRPPaRSRfyBlX0NvD3h3McXicn8L8vzGLVXDwqZlinmtCpR9rGUa0cDn
        WZY6hQqz9lBxqxpRxFKEqlJVVCpVjP2p55jqsFGeMnG1n7iVN3s1bmpxi2tdr2ejtdI/QH/gmt4L+IXg
        qx+NEHxD1618UalruueF/Ekevx6/rWvXl9c6u/i661k6hNrmm2832qXVHnv5J/Nna5uNWupZQsm57j+X
        /wBoHw1iuEMj8CuH508HRy/APjCGAo4KU1h8LhY0uEaccJQwzw9CnhaFH2adKnR/d/vJJU6fLeftcLVP
        azzGo23KXsHJy1bd67cm7ttvq3qZX/BXn/k2vwR/2XHw1/6gXxLr8S+hT/ydPP8A/slMd/6t8jO/iP8A
        3Gl/1/j/AOm6p8SXyJ4k0TEoH2m3XKt/EMev5V/0DP4dN0fnl7aWPCbncL42sgLNE+3n0XuPwry5czqx
        T6MuJ4z4gt5LHUvERuprrT72fUVaKya1Kx32lXZkuo7lpnYYHltZugCnek+7PHPz2OlmOGxmZ4zF4x5P
        h5xoU+eNFT+vYaMKVCmqfvezqTp0mlUXMpq1pKMrpeOqsMViKXsKdLF4ajLEKdWNX36OLo1XSdPlSd9f
        aKet4Sg421045IzJk7nUQKwVi2ckEkAc/KPoK+WwWV1cfHEYmOJr4WGVUp2qSmnKtJS5lCKjK8E07twU
        lF2ueg5OnJSsryeqtpta7fc0HvLvUZ7eO9v93yWlotxcMTHDBG2IlkKIT5cQZjwCfrWVN1KSnChXu60s
        PXclOVWE6rnoq3LGU3Up2+T7k1JuMHV9k61WhCbjGNuaSt8MeZpXeyu7EKW0MuoNYfa7aONZp0a/cyC0
        OxH2SqREX8uQoApKjlxkCubMsXFVq2Dyui8fOM/31SlFWdWpyQbg6ihK3PJp8/La0tzKVeVLCRxksPUk
        +WEnQXK6qcre7bm5bxu3K0mtHZspxxbGYf8ALTcflIODg8Y79uuK68my14OrUnWoueYqb5qMkvZ3Xw+8
        pN2TXvO1lpZnTUbsny+7JJp+TRftL23juraa8s0vEtZg8ltK7rDcqPvQytGQ6KeBlTkV1Z9nNPiPALLs
        VGvgs5y7njDHUnTqLmfTkqRTnye7GHO20t7onD0XSfPCSlG+qbM128yQusQjQzZRUPC852g9Sqj+VfL+
        zxVepgeSLUI1qVOMqaSlOpCUOeWiv9lzkoqyu0tzV299J2nGLXlqmv1Ptf8A4J6S3CfthfCvy2aOO4Xx
        7b3SjJWVP+FaeMLjYxOeDc2sUv1Qdq/n76aWGqYrwH8ScwWFnQhhq+QKs+adSEsRU4gyuCnOb2qVF7WT
        u+V80uTTVenw/SpVM3y6UoqcsNOtOm3pySeGr07q3VU6kqd39lvqfvx+05/ybX+0J/2Q74sf+oFr9f48
        +E3/ACdPw0/7Kvh3/wBW+DP0XH/7jjP+vFb/ANNyP5K/DctxbWMVza3BtpLUNIzxymKVllupLdoxtILj
        a/K8jbnIr/oR4TssuoV8PjKNDEZX7PGTXNyVXzY+VGMItJTlOEV7eXK3y0tVqj8hxsKdW9KtQdWMpJQ0
        TinGCk563s10a1utyad0RyYhj97IwbJZNuT5a4I6YI6/3qvOcbh8uxNSrliXLQxuISlCTlQrU/aTWHtC
        pFT1jUlpN6pq6T5i6EWoRjzNRjFaPttf79GRiXKqNuxSVOOwO3sOO9RDNfawlh/YxwWFlOnO2yUow5Lq
        MnZqTfvO+iWmhXs7bXk12PsP4F/tp/tAfA/R7LwV8OZfDfiHw9bJqptfB3jm3m1HRba91O7tL+61PSb2
        31fSdQ0qdHtrkrYQ6tHprvq+pXL2Ml9ci4X+efGX6M3hz4w5tQzTGZVisDxk/Y08XmmR4qnQr5hh8NRq
        U6NPFU8TRxeBrVIwnTj9ZlhvrqoYXDYZYtYXD08OdeCz3E5DSxNavjZVcDOadOjVoymsO5Wi1T9jH23L
        KSu024RlKUuVOUpHK/tH/tlftNfH3TU8E/EFLbwT4Sni0m8v/A3hbw9qXhfSdbudPuLy/wBO1XWrjX72
        /wBX1GJnuLWRbKXU/wCyzLo+m3cdkL21W5Pxfhh9HDgDw0x39tcP5bjc3zyLxFOjm2bVoYivhKdanTpV
        sPhlRoYPAYeVqdSHt44ZY/kxOKw0sVLD13QOyXEazug54bG4fE4RScJPCVIVKTqUm+aMpwnUblB6Sg52
        i4puKkrn2H/wS0/Z403xZrur/Gjxbo1lqWifDq6h0HwTFqEUF7BL8RZBZ65f+IYol1FHguvDmmXGnG0F
        7pk8Lz+KLe8tJ47/AEIPH8D9NnxqrcN8D8MeDXDXtspzbPMPVxmf4unUlGvXySdSvThg/aSwij9WzfHv
        FQqrCYqjXp4LKXgcdTxGFzSr7X0uGcujWxGIzGvGM4U5KNJPVe0ST5rc2kqceVq8WuafNFqUFb9aP2lv
        2hvCX7Mnwuv/AIk+KrO+1eRr6Dw/4W8O6cHiuPEvi2/s7+903R5NS+zzQaJYm10vULu61G5R1gtrCcwQ
        3l41tY3n+d3hV4Z5z4r8XYbhbJ69LBRjSljMwxta0oYHLqNWjSr4lUOeFTFVfaV6NGhhqUourXrU1Vq4
        bDKviqH12OxlPA4d1qicteWEV9qbTajfVRVk25PZJ2Tdov8Ak18TeJvFvxV8WeIPH3j3X7/xF4l8Q373
        2ta1fPGbu9uzHFFFDDFFGkFhYWtpHb29tZ20MNtaW1tb2lpDFbwRxw/7bcG8GZLkWRYXJcjwdLJsgySl
        HD4TCYdPdy5neU3KcpznOVfFYqvOpXxNepOrVnVrVatWP5viMRVq1ZTnP2leo7ty+7ZW0srRirKKSSSS
        SLtrvjtoLZAVt7UySW65wsUjFHZgcE5byyOScknJyTn9qyeri8RluWZdWly4LKaWIqYCSapxwmIc4Yup
        KUuSTl7Z03GklviZ809HNvzJUoU61Wqv3lSs/ZvTotOr0svw+4vwC/ms7mSOOf8As9HtTqF0qMYYnkaQ
        WxmdRhCWWRV5G4q3XFejgs0xGLwkKeKq1aOXYnEU5YrEyTfPPmko1XZWTp6RrSiryXvW6HNX+qU8Rh4S
        qw+vWn7Cm37zjyRdWMY9Uk4t6PlVitaRy+Y0VrBJOZAU2hWYqSQEMQXJ3ZIGB61fDjx8KmNpZJllXNI4
        mlXhiZzpzksGuZKFajOPwSinZt7JruXiJ0IrmqzUYxXpsrvXbRau76F9dP1AyX0Bs7tf7NiX+2FNu5ey
        UX0Fs8tzGQGikW5mjiOdo3Og6tW06uaVpVssoYGtVqywFGWOo1Yp1Z82Mo1vbeybVVVublqS5Iv90oTU
        VGUpHPDE4KMKFSOJov65NrCNzVqsvYznFQl9pTjSnKyv7sZPZCXl3Pa6jcS6VrWqCQWmraLb6nZzzaTf
        TaLrWlXehalZSvazBxZ3+h315Y3do7PFPb3c8E6yRSurfO8WZXgM+WFwGd1Y8TVMHUoSpQlRpezw1enO
        hi8FVpuopN1sJi6VKvRbjehicPSrK04QcenLZV6FCE3RWCrVI3rQhNziqk0/axi1y3i1KUW9OaLa6nO6
        XpraPJLMJka5eCaHeEU7LecNDIke8EpLJCxV3Ug7ZHjBKljJ59LhKGQzUsVXpYnHexeIglLljBKbUKVO
        91OvKHLOTUnGMm6UXJRdSp1PEObslywjo77vTX5fnv5LaZI/shvZLqFpPtaQm0+c3ZHl7vtB/d7PJBGz
        72c9q9qeKo0qOLxWPxHtIwrU50oTU3XqV3CKerp+ylyRWqumo2OSE5RrxwkcPONNU/aKt7vsr81vZ6S5
        ufr8NrdSvJaKLW1ufPiYzNKJYE3me18qQhDMCgUCVfmUqx464rwVhsXmVRVcVhKmGwNOdNTmow+0nUjy
        RUk3o/ebSV9ma0azdbEYZUZRlh1F87tyVOZa8jTu+R6S0VntcWOU2wBC7o2ODg7d3GADnIOBX3GEzyfD
        NOnUWE+sZZVvTqxTUZ4iUlaKaalHlgtU3qpfCzOVJVWrvklHbWxLNc2v2G2tILCJbiO4nle93ObidJRH
        5du8ZOwJHscqygE+Yc9BXxValCGPxFfLZ1Z4bHJexwteNNvD1OZylKM4pSqSnFqMlK0UktNzrV4U+Wdr
        R0uikmVikXacGRSOTw691AOMYDL/AMCrfAwq08ozKlXw869OviacY3m4xp1qcUlUpxj7spazgua8UpS2
        co3h2hOL5tFFJbd5NrXbVxd/JG63ibVltdMtnuZUudEa4isbxJXjubeyktltf7OjC/KsAQy843ETMCcY
        rnqY7FZdhqeS4mcof2VisXWjRcXCcsRivdq86e05XalJrSMeXokeVTyHAfWcdU9hGVDMeSdek4pwnXhU
        dVYiTd3Ko5cqa+FciaV7nPKFAU5AMYZtp5B5yAO2c46+lRhvqVOjRdarCjLLqdasozblTqXafJSjytKc
        tm5aN2uevrrKEWm5RjZfn6mpPLKIorS6nadLZ1kt0EzOsUVzF5zxw8lUBdowVGMHPHU19NiKeFwuDWFx
        uIpY32eLw9elClUd/Y43BylXdFqLop05qhTq3XN7SCjZxi7cVKnS9tUrUaToSnzKTsk5OLs5u2700vd2
        6mUkxzjbnGWB/iQ7uc+xGK+Sw2dVoOtQlQ+sTw1RypVJK86Up1FUl7612S+JWW6s2dzp3teWy/4K/P7y
        7Y3UFvM01zaxXse2RGt5neNd0ilVfMbBiyEhh245r1I4qliFicTiJU5xm261L2lpR9pdxdNp3nb+8nq9
        TlxGHqVaXsqVephJOUZe0ik3aLvKNpJpKS0b7bGvbeFtautIk1iysmnsLO3ku7ueKSKUW8CTLAJLiNHL
        wDewXDhc9RxTo4KhLLsA8PXhltXlryaxlWnTWMnGdoRw0akr1asKfxQhqt7HBVz3AYfMaWWVcSoYnEVY
        0KMJRlHnqODm4wlJJT91Xbi2ltuc/FIsMrMY/NwoUZONrEEMxApYDNcJlGYV8RisuWdS9mqcJybp+yc0
        4VKsowk3KUYtKPNKzttY9WdOU4xV+XW9vJaEsEdxM8UcalhLOsaxom4s7gKqKqg7nbIAHqa7sDPHYlwl
        yww2XV8Y+aKocyclS5EoKKknL2eqjdXtd23Jr+xop1ZTUXTg5XbSSjH4m2+3XyLN/p97o19JZXlpc2Vz
        EoEkF1E8EyBhuAaKQBkJXBHHeuPESp5Tmca+VV44jDV6EoU8Q0o88FJxqpLmlyP4oNdLWsjPCYyhj8Ms
        Vha9PEUJNxVSlJThJrR2ktHbyK8d1PFOhgkdRFMZ4sfwuVALep4B6+ldtHP81wudU55RjJ0lQqVatHmV
        4+2rQVOcppqTkpQm4SvpyaWauV9UpzpTUnaNSUV913oODvHtTDfMDIY85JlUBGJGBtYsu7jtXVDEVMvl
        l9PDwq8mMj7eWDU+aSxVKPsZVJKMIuFRzp+2pcraVCUIv3nIpRhyyb/d06VoKTVrpNaPXZ3t62OkksfG
        QkcPpmqhw7BwbSQEMCdwI8vg5zxXbWzfP3WqyneU3OTk+Vatyd3t1Z8+qvDdlyY7DqFly2qacvT7XY4V
        OopUz6tFoEBVKttKjPBwQe2DWqXkI+tP2PPFGo2XxLOj+fPPZalpV+8sMkjuqy2sRljkVWJAb5cZ9648
        ZFey5rJNNLTzLi3dI9s8JfHLxRe+PfiJ4QurcXf2pdZj0MBGWSzms4JFiiyoyUcDvzk8UnRh7KlNaL3b
        +eo7u9ux8k+Cfh54k+J/jC+0S1kEerL9ruro37PuQxOxdCG5yG4A9K9GdWNGEXtHRKxP5n1b8PvhF470
        Ijwb488XWug+D7uSYtpMV4i3N+ZBsIi3H5Y2AGR7VzTr0nadKHNV6thG+x7t4A8KaHLpvi/QdHVrWPSp
        rnQNJ1eHY07W89rGZp1kC4kYTAnvjOK4MXKXLBuWtSzkvmaKKR9C+CNAn8M6Bp2lXmp3OsXNpAI5tQvN
        onmZju3MFGAADj6KKiGkUkrJEvoN8S+JdL8Kwvqus6la6dpkSbZ57qdYlU5wpXcefmwKzqOVP37Pl6/8
        EUUj56+LHxC0LWfhPrOo+GfFUDT3l5HFGbO4AmnjWQRvAoU7thjJ59K9XJ6M/axqTp+7U95Nr7hy2R8D
        6Pq+qaQ7Ppt7dWk8u9XkgmeN5EcEMrFT8wPPWvrFGMkoyimo7J9DNEivJOZhcNJIZi7y/Od8jtzISe78
        559a6YwjKLhNLkcWpabJqw0e6+GPiv4v8U+FfEvw71h0l1bStJtbnRr1UIm1TQLK+ie/hnPQy2+n7wWH
        P7kNXy1HDwwOaYaEr+0VZKD6Toyg3G/nFpBG2qfQ5PT449wkAEcZDEqe5Bxj8a+5W3mZpH3v8ChceE/h
        7qviXxBEjaQGN7pW4B5dhcQFF3fcSVgqj2ya+ezJfWcZRwtGVqj92dtLefy3EvyOI8AfHS5vtY8S+IdJ
        8MaZYWF9r02mmZCVuNQ0/SFaCCQkDGPtM14Rjj5s9axwWUxxkcRXqVZX5nTpvdctN2T+bVx30sekeJ7G
        58Uef400uAvY36RC4jRctZ3FugjmjYDkjCqdx9a9nA1KeFSwFeXLUo6Jv7SeqfzZkfdX7P3imfX/AIfa
        Zp+oug1Pw8v9kBSY1kn0y0WNdMm8mO3iWIQ2rx2RGZXb7Es0rl7nFf4YfTt8FcV4eeLWZcc5Pl9f/Urx
        HrPMniowqTw2D4jxLrVc3y+riKmLxVV1sdWpVc8oOrDB0Jwx2JwWW0JUMorun+icOZhHE4OGGnNfWMIu
        Xl0TlSVlTkkopWimqbs5O8VKbvUV/X9V0ix1i2Nrex70z8rrtEiZwHCsysNrKMMpBB4ONyqV/nTwg8ae
        OfBLiDEZ/wAF4yi44+j7DH5bjoVq+V5jCKqfV5YvD0a+GquvgqtSVbB4mhXoYii5VqKqvCYvG4bE+njs
        vw2YUlSrxfuu8Zxspx2vytpq0krSTTT0duaMWvCvEXwy8S6boN7pnhRdO1aCdmneC4mGn6gZri4CvFbJ
        Pm0MMURWQvLdwkhXVVLBRJ/p34eftCPC3iHMMNDxEyHN/D/Eyq1aaxdBriDKKOGo4VVaVbF18JQwubxx
        GIxEamEjh8JkeNp05Sw1ario0qleWE+QxPC2LpRbw1WGJSS91/upt3s1FSbhZK0ryqRb1SV0ub501nwd
        4t0Jrh9d8P6pZw2YgFzei2e40yPz/KEX/E0tRLZtueaKP5ZziRvLOJAVH9o8C+Ong74jrK6XBXiPkWc4
        /OPrP1PLPr1LCZ3W+qfWHiP+ELHvC5zT9nTwtfEfvcDDmwkPrkObCyhWl4VfLcdg+d18JUpxp8vNPlcq
        ava37yN6eraWkn73u/Foc6zoDGyjgd/p6V+rpdDj8idryPywqH5+hJ6cdamMLehMbJ2PEPGWu6fd30mh
        XbrHdNlrYnhg4Hylc/SuqmrRVikfWn7FF280HxGtZeZLJvCKMe+H/wCEnx+H7s1/k9+1B/5sd/3eX/vq
        H2fCH/Mw/wC4H/uY9q/aN/Zx8EftPeCNK8A+PtV8VaRo+keKrHxfbXPhC+0iw1J9S0/SNc0WGCebWtD1
        WBrFrXX7xmRbdJDJFCRKqq6Sf5yeF/ihn/hLn+M4j4cweX43HY3L6uWzhmVLE1qCoVsThMVKcI4XF4Oo
        qqqYOkoydWUFCVROm5OMo/T43BUsdSjRrSnGMZqacGk7pSj9qMla0n07anlVv+wn8I7UyeV4j+I4WTIZ
        Dq/hkoAewH/CIZx9Sa/sL/ipT46L/mlOBP8Aw2cQf/ROeN/qtl//AD+xGn9+n/8AKjnJv+CdfwTmuzeN
        4n+KQlJyVXWvCQT8j4IJ/wDHqyf7SPxxcuf/AFU4Fuv+pZxB/wDROUuF8Av+X2I/8Dp//KjjNQ/4JZ/A
        DU7q5u7rxr8aGkuriS4ZR4j8FFIy7Mwii3/DxmSFA21ULHCooycV5WN/aHeNuPozw2K4e4Mnh3W9vCn/
        AGdnfLRm+e/sW+InOnGTm5TipWnJRlK8kmYx4QyuM3ONSvF63UZUkm5O8m0qKvJvVyd22276n41ftP8A
        wo8N/BP4/eO/hR4P1TVtQ0bwqvhlrGfxFd2V5rci614N8O+I7s30ulaZY27qt5rE6R7LSHEQiVt7gyP/
        AKJfRv414g8XfDnhDizHY3A5dxHnMc2licJgljaOGpwwWa5hgY+ypzqZhWiquGwtF1HVqz5qtSXKowcY
        x+SzbC0svxlfDwU50qbgoylyuTc6cJu7SjHdu1lsu55z8P8Awt4m8f8Aiex8DeCNEk17xV4oD6Vo+lW9
        hb3txdXLI0srLPdyRxaRBb20E9zPqU0kUNnb289xcSRQQySJ+lcUcYcM8OZPnGfZxmWE4RyXIsJPF5jm
        GJg3Tg6NqapR0liJYjE1XChhMPhadXFYzFVaWFw2Hq4mtTpS8aeBxGMq4OnSo1atT28HGNOrOjzWu/3n
        LZTppXc4Tahypyk0k2foT8MP+CVfxj8RxwX/AMS/F3hn4X2k1peS/wBl2kR8d+KrbUoNRS1tbXUrLS76
        x0SKyubBLi9W6s/EWoPGGtYpLZZZpxZfxHxV9PTw14Wx8IcEcP5rx7Xw2Jpe3xc6kOH8uxeHnh/a1auE
        xOKweMzSNehXdPDOji8ko05TjXrwrypwo/WfssPwvja0W8TUpYTmjayTrTi17qjKKlGm1a8lKNRtaJq7
        dvYD/wAEicS+an7QrqcDr8KgWyO+4fEgce2K+MxX7R7nzRZlg/CPF4Zxj7sanGsa1VT1vKVeHCeHvHX4
        FTj6nRDg9xpKlLMeble/1e222nt2fG/xO/4J5/tO/DeKa/j8IWXxG0m3srO7u9S+GWoSeIZ4bi91FtNX
        TYvDN7Y6d4k1K9iY29xM+n6Ld20VtdCZ7gLb3X2X904M+l54Icf4+OGxXEFfg7MMbiKsY0uI6NDKqdR0
        qCrvFVc0o1cZk2GozSqUaX13MsPXq4im6apc1XDe38rEcPZjhIuSpfWYxSbdF871drKDUakns3ywaSd7
        6O3tn7Ev7E/wp/aQ+FGt+OPG2v8AxA0nVtG+IOseFbe28J6r4csdPexs/DnhXV4554tX8K6pO16bnXbp
        WZbhE2RwgRBlZpPifpPfSq438GOMeEuEeC8l4exeXf6vwzmpXzPCZjVxf9o4zM83wFTlrYHN8DTdCjQy
        7DTw8XSco1pVnOdSnKNOPXkuRYbMKFevialaE41nTShKCjyxhTmn71OTu3NptO1raXPo3Qv2Vvhz+zF+
        2B+yXH4E1vxhqsnjg/Hc6mPGGp6HfSL/AMIz8Lrg2R05dG8PaVtyPEF553mCfIjg27Nr+Z+L5/8ASM4y
        8e/o2eOtDjLL+H8rrcIVOCJYWWUUcfhcTj/7U4kf1iWLjjs0zCNf6pHAYeFD6vTw/soVKjqqq5KUPRo5
        PhsqznLJYeVWf1hYnm53FqPJR923LCNr80r3veytbr+oPjvwhpvxB8EeMvAOsz31ro/jfwr4h8Iatc6X
        Lbwalb6b4l0i80W+n06a7trmCG+jtb2VoXmt541kVC8Uigo38CcPZ3iuGc/yPiPA06VXHcP5hgsyw8K8
        ZyoTr4HE08VShWjTqUqkqUqlKKqRhVpzcG1GpCVpL6qrTjWpVaMm1GrCUG1vaScXa6avZ6XT9D86Lf8A
        4JM/s52sSRReNPjXiMthm8R+BS3zMWIOPhwBjcfQdBX9eYT6dni5gqdKOH4c4QhUoyclV+o537Rp83uS
        /wCMg5OS8m7KCfdvU8B8M4FtP2+I93VLmpdrf8+uxYP/AASi/Z3KhD4z+NGFd3B/4SLwNnLhQQT/AMK5
        5Hy5Gc8knvXXW+nx4w18HRwVXhrgyVKhXrYiMv7NzhVXUrKCnz1Fn6lOK9nFwjK6jK8lrKTcf6q5fa3t
        8Tokvjp9Nv8Alz8vRAf+CUX7O5cOfGnxpJAA58R+ByMKMAf8k64/DFFb6fPjFiMeswq8OcHzrKFOHK8D
        nrpuNKCpxTUuInK3KtUpJJ/CorQa4WwEU0q+JXnz0r/jRJV/4JT/ALPKMjL4y+MymNlcEeIPA2CynIyP
        +FdYP5c13L9oP4yU6lCrQ4V4Jw1TDzhNSp5dny5pQd4ucZcSShLz91XWjuQ+E8ucZRdfEtSXK/fpXt6q
        jc/Pz9vj9mH4f/s1SfCs+EPEnjTWpfHv/CbJqreNdU0PUZYx4X/4RBdOj0s6P4e0oxBv+Ehu1kWXz87I
        BH5e1vM/rT6Mv0leMPHZceUOOsFkGTxySeSPDLJMuxOEeJlj3m7rrERrY7Gc8ovB0FRdP2LTnP2jqXhy
        fO5nkGBySOFhl1OSjWdVtNx5YuPJqlCEVeXM3Jyu27an7Ufsg+FNO8GfsxfA/R9LmvZ7a7+HuheK5Gv5
        IJZ11Hx3CfHGrwRtb28Kiyh1bxFexWyFGkS3igSWSaVXml/zH+kVxDi+JvHLxPzHGYejhKuFz7F5TCnR
        hVpxWGyBxyLByqRrVa1RYmphMuoVMW+dQlip1pU6dGnKFGn9zlFGOHy3BU4tteyjNt2etX95LZLRSm1H
        ra123q/xT/4KrfEy78c/tG6P8LrSW/Gk/Cbwvp9lLZXNhpscI8V+N7Wy8V65qulXds73l/Yz+FpPA9s0
        d48QiudEuxb26LK9xff3R9CrgV4Lw+qZ9ChGtmfHmZVZQnh5YitWeXZVOtgMPQq4ZqNKNajjIZviIrDR
        nKtQxNH2taUowo4f5jiPFXxSpa8uFgtGklzzSk2mruzj7Na7NOy6v89ltVhjjiTMKBRsTZhQM4Yklskl
        uSTkkkk81/fVfJKlGhhYqrUwNKvGhKFKVD2dGVPnlCrKdWc/aLlqJ3fJPme75tH8onefNe5pSy6d5FjF
        a/a4ZYraaPUZXeKWKa4FxN5bWkaRRtDAbQwKUkeRt6yMG2sFX2KOOp4SNbCVs2q4PK8JKdOnPC4WNWpG
        M8JQo1pVW5U41PrNaFV0nF0pQoOlTm6k4SnPnhSxDqV/aezmqk1KFlJO1vt66vm1urK2lgtEubvyrKwt
        7uaSZSZbS0EtxJeLbq8xkW3iDZEcQkYnaQoBY4wTW08blkcuyiVHBfU4UKdsxftnOWYU1Plc4KblCg3T
        smo8yjO7eq1zqujRVbFYqrCjGlNJVKloxoKdowXO2mvaSajrJczaWt0LbS32lyzxbJLWYOYZI3jMU8Es
        DjenzjdBMsi4IwGBXHUV38I8TZ1w99elluK9jh+IafsbUqceWtTTpt8la01T5vdfMmrt2V7oqtRw2YU8
        O7qpRtzRakpU6kKkbprl0lGUXpq007kLXl89zdXM9xcNcXjM97K0jmS4d5PNZpzk790o3kNnLAHr08fC
        4vNoZ3XxeIq4jD4yalB15e1Vbnj7ON25Qck5Nxg4yUOaL9n7qlppDD4SjQoUYUadOhQUYQUYJxoqMOWM
        IJptcsVyprZNq/eN4W2iR9yyMzFgFbB5PONvA9MZrqxmAn7Ghmlac8FjMfWrynCFOpyzak37WEI0qcKd
        N3fJ7OVW0U7RirIKbty04u8KaSu/LTrdv5jlBiRWk2yJIpMed+RtPQ7lFaqLyrK8NiM0cM0wuNhU+pN/
        WH7GVKd2rVqVNRU3rpKpfqkh/HJxpxfu6PTR+lrlrU5hcGzm3W5VLSCFUt7KCyw8W/IlSIt503I3Tthn
        7gYry8fRcMNhMxxmIjWweKacKEI06bp1G7ckqa54rlSTcrJzjo+U58vpOj9ap8srzqym3Vq1K17te7Hm
        t7OGnu04+7Dpe59ofC//AIJ7ftN/Eiyjurnwja/DnS7uzvbu21L4l6jJ4dllnstRXTv7Nm8L2djqPiTT
        72VhcXELaho9nbS21qZluNs9qLv+dOK/pneAfBGWYnI8RxFmfGGcwxEKcqfCUcNmGDpUq2GeIp4mWLxM
        sFlGNp006dGtDB5xVrUa9X2MqHNQxPsfpMPw7muJqQrKnHDU1B29snBtqVuSUVzVI9WnKmk0r31V/sH/
        AIdENsWP/hoYlV5Ab4T5GR3A/wCFlcV/L8v2i1eWCpZfPwnnVw9J8yjU4rVRKe/NCL4Z5Ya9Iq/mex/q
        guZy/tDV/wDTj/7seSfEf/glb8YPCscmo/DXxZ4Y+KVtbWVpKdLu4j4E8U3epz6g9rc2um2OqahfaJJY
        2tjJb3rXV54isHkC3UUds0sMAvf0jwu+nv4XYnNMPPjrhrMuDMUquJcMSpLiDKKUaeE9rhq2KnhcPg8z
        jOvilPDfV8Nk+MhTvh6s8Qqc67w3JjOFcbCm/qtaGJVo+6/3U2+azSUnKFkrSu6kW9Uo3S5vzv8AHPw+
        8dfCnxJL4S+InhPWfCut2onkk07WrKS0+220d9fab/amlXQLW2s6LJfWF5HBqenzXNnc/ZXa3nkQbq/r
        /gTxJ4X4lo5XnPC+c4HjHhapTp1MRLCVoyUMViqEcQ6WMo+2lVwWNwv1vCTrYHE08PjaKjTjisNSnJxP
        ncTg69Dno4ilKlWjaykmtI3i3F2tKPNF8s43jLdNo5Ox0/7beRwxvC07NNII57i3tYjHBE077rm5niRG
        ZUYAF1JwAoLMAferYDJMNWrZjnGZTU44idSUKdJ14+ypcjpz9yoq9T6xWn7GUacVOjFSqu6UuXCviHh8
        PzWfJHlTUYynN3ajflgm7Xerdklrsmz9vPhP/wAEz/gN4/8AhT8MvHOreKfizZ6r40+H/gzxdqltpWv+
        EItOg1DxH4d03Wby3sY7rwJczJYxXN5KkKy3E8gjVQ8sjAuf8t/EP6bniZw5xvxhwtl3CfB08u4a4gzv
        LcPVrYHPHisRhcHmdfD4f65OlxDRpVKipUYqUqVCgpOU3yptcv3WB4bwVTC4XESr4iM61KlUlFTp8qlK
        Ck7J0m7XenvP1Z+fPxe/ZevND/aR8e/Aj4I2Xirxze+EpfBFxpemXog1bX3sPEnh/wAI3l9qOt3mlaLY
        6ZpOi2ms+KoIpdV1AabZWlvLB9pnyxlf+0fCHxyyLMPA7h/xe8TeK8i4OzH61j68cHJVoYCs8DmOcUFh
        cBg8TUx+LxeMlhMv+sU8FCvicViZQqUsNhq3tlGl8tmGCxVDOllWX4LEYylJW9qvZuNLmpwm5Vp81Pli
        5y5VKMGk3Hmtqz6D+Gf/AASp+MfiSBbz4keMfC/wvs7uxu3/ALMs4pPHnim01GDUkgtbTUrLTb/T9FSz
        ubFbi8F1Z+Ir94w1rC9sJJZvsX4Nxv8ATu8O8gnnGXcB5DmXGscbWpwqYmpOWR5dVwso/WXVw+IxFGtm
        NSvRrOnhamHxeR4SlKUa1WjXlTp0JYj2sLwvjKlp4mrHCaO0dKs04vlXMoyUOWSTkmqsmk4pxUnJR9dT
        /gkOI12j9oMH/e+E2ce4x8Sxj8K+Jwn7RGjg6KorwXhXsrKVbiuTkm7XacOHab3V4a3js3I6nwlJt3zL
        S1rLDr9azv8AM+Pfi3+wp+0l8F/D+s69d6NpPivwbpGjDXfE/iDwLro1Oz021W5lguo73RtVs9K164is
        YIo767nt9KubO2tJjcy3Kx2t2bT+sPD36Yvgp4hzyrhzJ83xfDHEGb4+eGoZZxRgqUZ4jFOhCpTrYPHY
        Wjjcsw9HEybweDw9fN6OYYjHQ9hTwzlXwjxHzuO4XxlGSxeIw9LE/VoqSqU/f9kr2fKpOFRNLWc407KD
        vzJKVvh/f95xh3YFWwCAMnjHPFfuFTM4z+tYylBYvFYj93KTozjSpqTslKXNGnGTt7kpK1tE+pxKD5dl
        CMdle/8AwfvJcFGBHmQ+WN6AsQxc9GUrgqfRh0r1p4aFOpedKpl+GpU+ajh8R7Tmq1ZxTU+an7N2bb5Z
        pOKjZXZnaGsHH2ikrO+n5p39BWN1dO008k80hBzPKXmY7AM/vHJLYXsSa86hluKxkXClRrqFOjV9nNYe
        dSnD2Pv1lRn7tNqMHKUk3dOzla9whClSi6VKnGlC91GOiv10Vl9yRLp39nwXBl1AXU9v5N1HGls8UE4u
        HtZfschaWKVTCl0YDIm3c0YdVZGIYRgqU8srVcfSzFPFwxOHjh6leknOFP21GpUq1KEJSt+4jUp0HCqn
        GvOlUfNTpyhUivGvKjGFCUFJTjJ86bjZPWyTTUrXSeyb1TIo5Iw6F/MnJjcMhJj8rOdpVwckBjnoOte5
        gcwyr+0MKswWIzyVPDYinUwtZfVI4SUm50alKrSnzVkqjlUnB0oWhZNtMJ05cjs1TU5x5pq7dk7NO+nV
        JMm+3ahnP2+6POc+bMc++d/P1rzm80u3TzWlGnf3VaOkfsrforIn6lQWn1Jaf9Ou3pC33GSmP1FfSwa6
        aHce2/A/wV4e8XeK418XG4tvDUEchuLtQ62/2gY8qKScAiME1niKrp0/c1l2KgtT9BvhV8Mfhj4a8S6t
        4s8FW9/ePpgmshcvJus1MsYWeK1DDMnyn73SvLnWqyhGElo9fuNEc9a+MtD0X4yaxaWnw5htlsLO71jV
        fEAjY3MsDQec08S7dpDhSoHfmtY05Ogpe162URXseKWv7SPh3QfG2seItA8AadBPeXUscV/5jxXDwO+1
        3ljQYDtySBXfHBylSjGVZtxRKavfsfYuu+APD/x00vwf4nnnvtMeKKG8D2xaCWZHUF7diSCIw+cHrXFT
        qSw86kbcy2s/zHbVNbHsOjaDpmhx22maTbRW0FsgLiMcyGNAplmbq8jYySetcUqkqtTXZFI4z4nfGjwz
        8M7BJb+Zb3UJfkg0u2kjNxJtIBZxn5EA7mvSwuFqV9LWj36Il9D8wvj/APGPUfilqPk2/wBosdJuGgt7
        PTDMSpCSBmmlRTgyEk/gBXpVsJChQhhmvaVK0km/JkHN6bA1pY21mpcQwouYwzbN6qAW2Zxnj0r3aNNU
        qcIJaU4pL0QjXgdQ0bYxjOMjoRkc1tGNmr9ARxf9tXdhrt1e3dyi6Yt8th9lz88JlhXy7oeqswIP0ry3
        i62Gxc69WpfDOpGi4dlo4y+9sEfX3wDsrS78e6Xe6jGo0k6ffWV1dGLcGg1OxuLUQtKPuLK8g/MV62Mh
        CWHVVU068bOnLqrdV8iVo/Q+hZ/2Xb24165/srWIY9AacPC0yubiO3lG9k44Zo8YBPWsIZ4oU4+0p/vU
        rNea0v8AqLr5Hc/Hy4j+HfwDk0i1uAstpb6Zpdrtwr3V1GjR267Af+Wt40Wcf3q82jiGq2LxlrzjSqOP
        +OdowS87tWEjxH4V+BtTOiWOjaXbvdzaXp8Mt0wGd0jo0txIfVnnMmD1r6Si6WXYLDU6suTljGLvo3J6
        t/eyf0/Q+oPhT4uTw8s2harYCayu7oJMJMf6Oz5SbzFbuNo4HpXHmmXSxnJiaFXkqQV019qyugi0tD3L
        X9IZ/DGq3XgrXNW8N6ncTWWqadqGg3a2OpWV9ps8F3azWqSxy293D59rH51hfW95YX0Jls9QtLuxuri2
        n/OuJuF8h49yTMeDON8shm3D+cUJYXGUKjkk488alKrCpFqdGvh60KeIw9enKNShiKVKtTlGcItdFCtV
        w1WFehP2dSk7xa9LarZpq6aejTaaaZ4Po/7eXiz4NTeG/DH7Ufw91JtBknXwyv7QnghrW90bxHq8d5Zi
        21XxN8Obe1huPBsw8PS3l5qcNheahJNeaJqP9haTc2bqlj/ln4y/QJzvhzGZvmvh9ndDF5dWxFWrl2UY
        1Spf7OsPOt9Vw2ayxFdzxEq6jQwVDM6GEgqU5fWc2rvC1MZifr8BxNCap08XTakklKpHXW6XNKnZWVtZ
        ODlqvdgrqK+5PhX+0H8FPjZbwy/C34l+FfF11LY3uqNoVpqAsvFtnpun6kukXeo6p4M1ZLXXdIsV1CW3
        jWe+063jkW9tJI2eK8geb+HeL/DXj3gKpOHF3CmYZLRhVpUFi6lH2uXVK9ag8TTo0Mzw7rZdiaroxnJ0
        8Piqk4OlWhNRqUKsYfR4fGYXFJfV68Kjs3yp2mknytuDtOKvbVxW6a0av7HXw50nL614K8J+IRcnWPD+
        mXk135P2i9+zJb6lJ9n8oQ/8TS18u7TakEUfyTrmNfLOYyVP6xwN46+MXht/ZdPgvxHz3JcBkv1n6nlf
        16ri8ko/W/rDxH/CFjnismqe0qYqviP3uBnyYuf1yHLiowrR4sRl2BxXP7fC06kqluafKo1Ha1v3kbVF
        oktJfD7u2h4h4m/Z10+VZLnwhq01lctNNKNN1pzc6dslniMcFve28BurOK3gNwAZo9QklIiVnQh5G/uj
        wr/aS8R5fWw2XeMPCVDPssp0MPReccOU44PN/aYfC141cVi8sxeKWV5hXzDFLCOpHBYjh/C4GMsXWoYb
        EReHwVL57GcKUmnLA1nTndv2dXWGrVlGcY88VFc1uZVXL3U2tZP84/2iPhl4m8I69a32o2NxZXNtcSpa
        30Ucp03VEtRC7S6deNGqXcXlXEDMBiSIzqkyRShkX/Tjwq8YPD/xl4bw3EfAef0MyhKhh62Ny6VWjHN8
        mqYiVenDC5zl8KtWrga7q4XFU6UpOWFxscPUxOXYnGYKVLE1PlMVgcTgKzpYim4atRlZ8lS1vehK1pKz
        TfWN7TUZXR9UfsF6gNRX4pT/AMfl+AxKPSQf8JiGyPXIr/Or9qD/AM2O/wC7y/8AfUPqOElrmH/cD/3M
        exfte/tM/wDDKnw10P4h/wDCE/8ACef2z4403wZ/ZH/CSf8ACL/Zv7R0DxNrn9pf2h/YGr+d5f8Awjvk
        /Z/sybvtm/zV8rZL/n54KeFH/EYeKsw4Z/t7/V36jlVfM/rP1H6/z+xxeBwvsPY/XMFy83132ntfay5f
        Z8vs3z80Pocxx39n0IVvZe25pqFubk3jKV78sv5bWt130Pzl/wCHzP8A1bf/AOZg/wDxXV/UH/Ei/wD1
        dH/zW/8A8Pni/wCs3/UF/wCVv/uQf8Pmf+rb/wDzMH/4rqP+JF/+ro/+a3/+Hw/1m/6gv/K3/wByD/h8
        z/1bf/5mD/8AFdR/xIv/ANXR/wDNb/8Aw+H+s3/UF/5W/wDuR8M31345/bw/aw8R698P/Av9iaz8QLTR
        JrvR7jWW1jR/B2j+GvDnhfwpf+IvEPiUaHaCHRY/7MhuHkGnLKZdQt7C0iu72e2ivP6/8Ms74Q+ih4Z0
        v9ds8/tbKOHsDmmFp1qeDw9HG5pjMzzHEY/D4LLcuxNXGQqY6TrSpwh9YjGFKjWx2IxGDwdHE1qHgYyl
        XzzG/wCz0/Z1KsoNrmbjCMIKDlOairR0ve2railKTin/AEZ/AL9nT4Z/s3+Frvwx8O7C8aTVbz7fr/ib
        XZbO98U+I54nuBpyatqNjYWUJstOtriS3tLO1tba3hEtxMIjd315c3f+Sni14x8aeM2fYfPeLq2FowwF
        BYfAZZltGeFyrAQcYfWJ4XDTq16nt8bVgq2MxWIr18TXkqVF1VhMLg8Nhvu8vy7D5bSdLDqUnJ3lUm06
        k7XtzSSirRTtFJJLV25pSb8v+M/7eX7M/wAELvVtE1/xz/wlHjDRtqXfgr4f2beKNaju49am0PUdKu9S
        jlg8P6LrmnXFpfS3ml6vrenXsMVmT9naS4tY7r3OBfo7eK3H9HBY/LeHv7IyTHXdPNM4qrAYV03hY4uj
        iKdBxqZlisJioVKUMNjMFgMThatSol7ZQpV50c8Tm2BwjlCdX2lSG8Ka5pX5uVpvSEZRafNGUoySW12k
        /ANL/wCCt/7Ml/qWnWN34c+MeiWt7fWlpc61qnhbwpLpukW9zcRwzapqMWi+O7/UJbG1jdp5ksbG9uWj
        icQW88pSN/0jF/Qv8WMNhcTiKOacNY+th6VSpDC0MfmEa+JnCDlGhRlispw2GjVrSSp03iMRQoKck6ta
        lT5px448RYFyjFwrRTaTk4QsvN8tRyst3ZN9k3ofeHwo+N/wm+OWiy6/8KPHeh+MrG08v+0YLCWa11rR
        vPu9RsrT+3/DeqQWur+H/tc2kai1r/aVja/a4rVp7bzYCsjfzvxjwBxl4f4+GXcY8PYvIsRWv7GdaMam
        FxPJToVan1PHUJVcFjPYxxFFYj6riK31epUVGv7OqnBeth8Vh8XFzw9WNRLdLSUdWlzRdpRvZ25krpXV
        1qd3o3hvw74b/tb/AIR7QdF0H+3tavvEmuf2Npdjpf8AbPiLVPK/tPXtW+wwRf2jrV35EHn31x5k83kp
        5kjbBjwsyzrOM5/s/wDtjNsZmv8AZODoZdgfrmKr4n6nl+F5vq2Awvt5z+r4PD88/YYWjyUKPPL2cI8z
        vrCnTp83s4Rhzyc5cqS5pPeUrJXk7K7ertufG/x3/wCT0f2Cv+7pP/VU6PX7b4df8mJ+kX/3YP8A60OJ
        PNxX/Izyj/ua/wDTSPqr4neM/wDhXHw1+IXxD/s3+2f+ED8D+LPGf9kfbP7O/tX/AIRfQNQ1z+zf7Q+y
        3P2H7T9h8n7R9muPK83f5Um3Y34/wnkX+tHFXDPDP1r6j/rFmuXZZ9Z9l7b6v9fxdHC+39j7Sl7X2Xtf
        aey9rT5+Xl9pC/MvQr1fYUK1bl5vYwnO17X5IuVr2dr2tezt2Z+On/D5n/q2/wD8zB/+K6v7g/4kX/6u
        j/5rf/4fPmv9Zv8AqC/8rf8A3IP+HzP/AFbf/wCZg/8AxXUf8SL/APV0f/Nb/wDw+H+s3/UF/wCVv/uQ
        f8Pmf+rb/wDzMH/4rqP+JF/+ro/+a3/+Hw/1m/6gv/K3/wByP0a/ZC/aZ/4as+Gut/EP/hCf+ED/ALG8
        cal4M/sj/hJP+Eo+0/2doHhnXP7S/tD+wNI8nzP+Ei8n7P8AZn2/Y9/mt5uyL+X/ABr8KP8AiD3FWX8M
        /wBvf6xfXsqoZn9Z+o/UOT22Lx2F9h7H65jebl+pe09r7WN/acvs1yc0/ay3Hf2hQnW9l7Hlm4W5ue9o
        xle/LH+a1rdN9T87f+CxoP2r9mYAZP2j4sgD1PmfCvAr+pvoGxqSxPiTCkm6sqvC8YJJt8zlnyiklq3e
        1ktW9FqeJxPpHB+Sr/lSP27r/Pk+rP5F/wBoy8v9Z/ah/aJ1PW77UNVlsvi98RNIhur69mu7uCz0rxXq
        ujaBYxT3ZlZNOsNG0q10+3gVlSC1tILeFUiiVU/3i+jtk+EwfhNwNj6OBhh8uwHDGQTqLDQhQ5cdmeXw
        xcsQ1Cm48+JxMcXXxdW3ta1WtUqS551akj8uzibljcVCU25Sr1Um2/hhJxSv2S5VFbJJLRJHkglI3cKd
        w2qCvygDk+WwAKnjsK/b1m0+bG1F7Kq+WnSpx9k/Zwp3526FVU6fsasZRim1CMnGU7y5XJPzFSilrJR5
        d02r972v+Zbt7Ce9eRbRXuJI1kkNtbpNPPJFHDLcTzJHHEcxQwwtJIxKhV55AbbGLwVGVbG4z6/SjgsJ
        NSmvayUqsK1RUeWnKpThSuqsqVNe19lLmrUo01KUrLKeIo0OR1pKlTlZe0nKEIKTcIwg3OSfPOU1GKSd
        5XjdNxUpLG6utLuotS0+a8tryzmhuLS8hdo5IZVIYSAo3ytvUEdPevTp4enl+EzHHYejisXRqRpUoV6l
        Dmw1TC4mM6OIw+KUHVpWlFKmoc9pOM41H9kpqNR04yUJSi+blvZqUGnT5dNeW172dmk0RucyTFmaVXfA
        aZWaRjK28yFWdiH5+9k5r0Jxw9DEZpToTnWy32qw1CeLoOOIjRxX7z2sMLVr1vq81StKNanCSuoSTi5I
        zpxcacI3j7sV8D0XLo0tFs1bp6F+xSW8hmtYILWeWNPtzM4trWX7Pp8E09yFvJZI2y1ujjykkDSMFVFe
        RlB9COb0J5DiIWwuIzHD1MLKGIoYWhhsV7KEoKVX6xD96pTWHUJc1TnU5y91urLl5MV7PDToV61StSjN
        rDqK9pOLq15RhTfsYqpBtTnH35UmoK7nOFNNqnczieaZ4reO1t5JZJYrdS8vkRuSViWaZnmdVBwDIzMc
        ckmvIxWaZ3XpTw6pUfqsqs6ynOnRliJqTc3GWJlFVmmpu6nJ87UeVO2nXh6CpUqdOpOVSrTilKUoxjKU
        ktW4wUYRbe6jFJdEkXLbS73UrK5vbW2ie30uJBeM89nG6rK22MxwySRzTEnr5SSFerYr1vY4zifBYSGV
        ZI8VVybCuOJ5cNQnBU+a/tFWpUaM6crXTqVZTkv5lY5KmOwmCxNDC1sVKFfGOXsYKnVmpOO6lKMJQhpt
        zuKfS5+837Dv7DvhbwN4X8K/Fz4ueE7yf4t3N9H4l8P+H/EiNb2/w1gtmvbfQydEgvpIb3xPc20tvrMk
        usRG40q4bToILLTtT0i4uLr/ABx+lR9KjPuKeIeIvDrw4zrDZf4b4WnPLcXisqnCtPP5VKdBZhFZnKiq
        0cshUjWy6Ky6v9WzfDPGVa2MzHLMww1Ch+nZHkVHD0qOMxdJyxjanGM9PY2vy+4nbnaam+dXpvlSjCcG
        393fFf43/Cb4G6LFr/xW8d6H4Msbrf8A2dBfyzXWtaz5F3p1ld/2B4b0uC51fxB9km1bTmuv7Nsbr7JF
        dLPc+VAGkX+PeDeAOMvEDHzy7g7h7F55iKNvbToxjTwuG56derT+uY6vKlgsH7aOGrrD/WsRR+sVKbo0
        PaVWoP6DEYrD4SKniKsaaeyesnZpPliryla6vyp2Tu7LU+D9U/4K3/syafqWo2Np4c+Met2tlfXdpba1
        pfhbwpFpur29tcSQw6pp0Ws+O7DUI7G6jRZ4UvrGyuRHKgnt4ZQ8af0RhPoX+LGJwuGxFbNOGsBWr0qd
        SeFr4/MJV8NOcFKVCtLC5TicNKrRk3TqPD4ivQc4t0q1Wnyzl5MuIsDGUoqFaSi2lJQhZ26rmqKVnurp
        Puk9D6O+A/7b/wCzz+0NqWmeGfBXim+0rx1qdjq2ow+AfF+j3OieIhb6PcSpcxwXkRutC1e+bT4v7UWy
        0nWdQuRYCa4lhjFjerZ/l/iH4A+JnhnhcXmufZRSxnD2Eq4ejLN8txNPFYLnxMIuDnSl7HMcNSVaX1SV
        fGYHDUHi/Z0adSbxGFdftwma4PGyjTpVHGrJN+zmnGXu766wk7e9aMpPlu2laVvTvjb+z98Lf2g/DkHh
        34meH/7S/s3+0ZfD2uWF1NpniLwxfalYvYzX+i6nbn/r1uHsb2O8065n0yxkvLK5+xwhPA8NPFrjrwkz
        avmvBWbvBRx6w8MxwNanHEZfmdDDV414UMZhp/8AcSlDFYaeGzDD0cRiqeDxmG+s1nPXGYDDY6mqeIp8
        3LfkknacG1ZuMl8nyyUoNqLlF2R/ML8Xvg543+B3im/8BfEPTbSy16w1F2tHtpLqe313RZkC6b4n0S/l
        tYo9R8L35hnjilBiuIri1vbW8t7W8s7i3g/3Z8NPFThTxZ4YyXOOHMNUzzA4nFOo6tWdOlisHjpRowrZ
        Lm/711MPXocqq1aUXHDzo4iOMw2LxOFr0K8vyjFYXEYDMa2FrqpTn7GMuaOtGcVKolKm1aV9Lt2stIyS
        kpRP6e/2bxj9nf4CggKR8F/haCF+6MeB9C4HsK/wp8aU4+MfizH2cKLjxnxQvZ05c0IWzvHLkhJOSlCP
        wxkpSuknd7n6tlrvl2XtO6eGoavd/uo6vb8kemWHhjw1pWta/wCJNL8PaHpviLxV/Zf/AAlGv2Gk2Fnr
        XiT+wrR7DRP7f1S3t0udY/s+xkkt7X7XLN9nido4diMQfg8Rm2a4zAZdlWLzPF4rLMn+sfUMHWxFaphc
        D9bqKtivqeHnOVLDfWasVVxHsYQ9tUSnU5pJM6lThGU5xhGM6luaSSUpcqtHma1fKtFfZaI+VfjP+3l+
        zP8ABC71bRNf8c/8JR4w0bal34K+H9m3ijWo7uPWptD1HSrvUo5YPD+i65p1xaX0t5per63p17DFZk/Z
        2kuLWO6/YOBfo7eK3H9HBY/LeHv7IyTHXdPNM4qrAYV03hY4ujiKdBxqZlisJioVKUMNjMFgMThatSol
        7ZQpV50eDE5tgcI5QnV9pUhvCmuaV+blab0hGUWnzRlKMkltdpPwDS/+Ct/7Ml/qWnWN34c+MeiWt7fW
        lpc61qnhbwpLpukW9zcRwzapqMWi+O7/AFCWxtY3aeZLGxvblo4nEFvPKUjf9Ixf0L/FjDYXE4ijmnDW
        PrYelUqQwtDH5hGviZwg5RoUZYrKcNho1a0kqdN4jEUKCnJOrWpU+aceOPEWBcoxcK0U2k5OELLzfLUc
        rLd2TfZN6H3h8KPjf8Jvjlosuv8Awo8d6H4ysbTy/wC0YLCWa11rRvPu9RsrT+3/AA3qkFrq/h/7XNpG
        ota/2lY2v2uK1ae282ArI3878Y8AcZeH+Phl3GPD2LyLEVr+xnWjGphcTyU6FWp9Tx1CVXBYz2McRRWI
        +q4it9XqVFRr+zqpwXrYfFYfFxc8PVjUS3S0lHVpc0XaUb2duZK6V1dan55ft1/sJ6d4z03xJ8Z/gt4c
        vG+Jcl7bav4x8H6RcW8WneLNOjh1STxBr2g+H00qSa7+INxdS6VczQW19ax6iljfyx2l3rl9nUv7D+i3
        9J/GcOYvKvDLxHzfD/6l1aEsFlObY6EnWynEyq4VYDCY3MJ4mNLD5FRpxxVGnXrYatLL51sLCrisLk2F
        f1P57O8kjWhUxeEpt4he9OnG1pr3uaUYWu6rdm0pJStK0XUl734ZqLK4sBEsF7Jq4uU8uXzovsH2IR4Z
        JYfI837T5uSHEyqF4KE81/rlQpZpnuOy/AZdh6eZVI0oU588Kjq1aqbUZOv7WnSVKMFy8vspVNLqpqon
        waUaN5T0T843+5MzpAkX7tFdJAMTAlWxICc+SAmQmMcEn61w5hUeUyxeXKH1XG05KniIv3pKfM1NYZey
        coxlGyadWM5W1vdChFTvO94972t632G7g4Odi7diptyucBl+6BjdnHfvzSxFeGMo4impUqcsNLDxoKEZ
        0HWjCFSPM6KjyqrKMYOrJ1IuVR3k6klJqlCMJWT5n5ardLddbvr0T7FmbTp7RIjKkzJOjS2k6xzJbXsM
        c8kDzW0sqxmWJZY5Y9yj7yspwVNYUsroQlicF9ceNx+GVOooYZ+1p1qU4qvGD53TxUZeynCtG9HmqU5K
        WkEpPKjiqNV+7OCdOyrQ5oynSk4qcYVIwc1GTTjKzdrNNNppieUV4Ed4AvAG5xgDoMY4r7KWHq0JSo0c
        NnNKjRbhThLDVFKEIPljF2oNXjFJOzeq3M+Sm/ekqV3q/fe73Mpazpnoo+8vgDqdzpnwO8e3MnhyC7hs
        hdXNnqMsccqTziPHkyKRuzEcN1xiuPEJPEU4qTXdFpWVzlvgn+0jr+ga9Bo/iI2TeHNWvkS8ZYhANPRy
        VaWNU429Mg1vWwacbxb54rRChJu39bH6V2ll4Uv1fW7dLGf/AISCxiskuh5ZN5ahXEcKMRkgq54ry/fj
        7t2nF7eaLseA2P7IfgUeKJNYubq9uNPkvDdppp2Rwo7SGRoyw58oPxj0ruWOqez5VZNK1+uguVH13BZ2
        Wj2NvaWcMdtaWUKQ28UYCokcahVAA7Yrh5pa3d2NKx4J8S/jFY/D/SjqlpYtrckmpf2dcpZyqxtCBulE
        xXJR9ucAgc11ZdhXWnJSfKrXTYfofMOo+B/A/wAS/CHir4kweJb6LUYPtN1DpuozxvJZSRIZGtCpbJjd
        3XayjtXsUatWjUhQUPcvq118yVrq+h8PWgS88ShnGYNLQ89VMx+UAY75P6V2xXtsar/DRV169DPrp0PV
        LRi4z/DgkfXoK9iDtcD1b4ffC7VvH1prl5Y3Ntax6RAJM3BIM05BYQoB0yik59xXPXxVPDOKnf3mkgSP
        YtA/ZP8AB/ijT9M1rU9Tu11SyvFPiOziTFtLaPGVtwiv/GEO7f6GvBzGS+t08Q4XoKKjKHdq6U35xvoN
        I9u8AeCfCnw3s9Y0S+1myFzo9zcXdvbO6NPcaPFctPo0czycmcRIoYL7etelRni54fDQjepFpRUuytbX
        5EtIz9d/aRvprjSm8KWht7S33HU4LtQxumVtoiRhjYmFJz/tCvTw+SxUZqvLnk7crXQhM5r4hnW/jzL4
        NXRY2B07UE1PxPobS/u47TR4Z7rT7tE/ijlvhCjDrmL3rgrUoYLE4PBVWuSdT28pfzQgrRg/+4ji/kGq
        1PQfhf4xvPA93qSLZRzNdIlvNGQQUNtvUbSegyzAivbx2AjmEKXNV5eXW/R31WhCfQ908C3PhPxZq07a
        ppK6bqExW7QLN/o80gyzYH944yR715eNhmGX4WCoV3WpR91q2qWw4r8C78RNftRqem/8I5dvH9lijWdI
        HKxg28riMBBxnKnPrVZPg6nsK6xkFL2jum1r7yXUJaadDotIu7bxf4Wuc2qf2ppcpuLmONAvnuTnzVK9
        T/F+FeRmmGng8XFqT9lU0ptu9rdBwPmfx3+xP+zv8RNMv9SXwpN8P/EkD21/c6j8P75dDtbq3sNNawXT
        4/Dd1bXugWNnKBbzzNYaTaXMtxbCZrgtPc/avj6vCmUY3EU1KhLCurOKcsNJU9o8qShKM6UU9G+Wmm5K
        7esr7c8o21v66/8ABPnTw74R/bE+ELabF8Jf2otYvrCx0M+GotG8cnUL/wANaHolkdMXSrPw74X8Rx+M
        dItPJhsFgjlt7LT5bO3h+z28jQXc8Y/KOMPof+HPFicsdw1kWOxGKxVTHYrFQwlXI8dWxU+dyq1sflE4
        43Ge3lXrVMRDEV/Z1Kyp1qkKtWMJ0+2hnONw9lTxFSKjFRjFyVSKirWShUvGNrJJpXS0Vk9fX/DX7en7
        Z/w/XSYPix+zppPxJ099DNhBeeBXvNM8S3+tad/Zccmv+ItQ8L3HizSbP7TC128ljB4f0aKa4uy9kYIL
        GS1b+TeMf2fGWy5qvDmNz7h7EYrF1KqpzpYbiHA0MK/aN4OjRwssLjaXs5VKMcPiMbmWJqSo0qkKixNW
        cq9P2qHFFaNlWp06qjFK6bpSctPebfNHWzuowirvSyVn+hPwD/bO+AP7Rfkaf4H8W/2T4wm83/i3njOO
        28P+NG8r+2Zv+JbZfbLiy8TY0vQ7vUpv7A1DVvsVpJA+ofZJJPKX+C/EbwK8R/DH2mJz/JvrmSU+X/hZ
        yyU8Zla5vq0P39X2VLEYG+IxVPC0v7Sw2D+tYiNSOD+sQj7R/S4PM8HjbRpVOWp/z7naM/tbK7UtIuT5
        HLlVuaz0PefHXgXw58RfDV/4V8UWZutOvV3xzRFY77Tb2NXW21PTLlkf7LfwF32sUdHV5IZo5beaWKXw
        vC7xR4x8HuMct434HzL6hm2AvSrUailUwOZYGpKEsTlmZ4aM6f1rAYr2cHUpqdOtRrU6GMwdfC4/C4XF
        UN8XhKGNoSw9ePNCWqa0lCS2nB62kr6OzTTcZJxbT+TP2R/Bsnw98d/tCeCri5gubvw5q/gawnkha1DS
        RT2nifVtJvLi2tby6GnzX+g6npOoi0kmaWKPUY1k+bNf219ObxJyfxc8O/oyeIOSKNLDcQ4Li+rXwsal
        Wq8vzCk+FaGZZZOrWw+EqVpZfjqeIwixP1ajTxkKUcXh4vDV6M5eBw9hamCxOa4apq6UqKT096L9s4ys
        nJLmi1K12435XqmeH/8ABXn/AJNr8Ef9lx8Nf+oF8S6/IvoU/wDJ08//AOyUx3/q3yM6eI/9xpf9f4/+
        m6p+YXiPU73Q7u5sJ2cQtIwX0Kknb+lf78Yiu4XVkfn8Ft5Fzw4F+zPOuBuXcOg61WGVqewM+dPG86jX
        L23h0yTT3W7upLqaV5mm1CWW9u7lL1Ypjtghktp4AgiVVeNI5OTIWb4fifOMTh51MDgsv+qUcTiMPVrY
        m1N1ZyoQnQlyU6XIlSm4+05pL2k2vaVJuUrnl4CjP2mOqyx6xdOWIqezhCMFCikownRc4K9ScKtObnzt
        zhOUqeiior95f+CYPwyt/DvwH/4WPqNvpd3rnj7xH4lfRdWhku7jUdP8G6VfWvh9tEnS6iWLTJZvFXhz
        W76ZLEyC6hOlPdTSPZwwWH+L/wBOnxDzfO/FKXAEc5x1fIeDcNg61fCVVTp4StnOYYeWPePgqdSpUxDh
        lWPwWEpyxbUsHWWY08LSpwxNetjP03hjBwo4N4pwj7XESklLVyVKD5OR30j+8hKTUfiXI5NuKUeW/wCC
        lf7X3iX4IaLonwg+GOo/2P4++IGh3ur6/wCJ7dr+DWvB3guS7l0mxm8N3AtFtodc1y+s9eto9ShvXu9J
        i0K4lit4bvUNO1Gw+d+ir4J5Vx/j8w414swv13hzhrF0sNg8BNUZ4XM80jTjiKscdD2jqywmX0qmEqzw
        tShHD5hUxdKFStVw+GxuCxG+d5lPCRhhqEuWtWi3KSvzQhey5dLc02pLmTvBRbSTcZL+fXStBSVRLe85
        QyLbmTyxs2sMTOCGEvIYIpBGBu5JVf8AYjhXgyjj6kZ5nOm5OhUxCw86zoQVKNOWlasnFqvZxqwoQnGa
        Siql3KdKP59XxLheME7xaV7J7vou3S7WvTo3rCysxCNtpaFEJUt5KNJwMIC0gZm46nqepNenPAYF5Y5U
        MswUcHhalSnWrwpUpYn2u1CLlW9pVlT5FeTprmm9Zycrkc07xvOV3ra7S7vrY9i+FPxA8ffAvxhovxZ+
        HN7p+h6zbNDb3MUMhk0nXNGuVQXnhXxT4ehu4Y7/AEG/+yQSzxoIbiOe2try0urS/tre6g+B8RvBnhnx
        N4QqZPxZg8F/Z+buEqEsHVhRzHA4mNGpTw2OwdGSlSw2Jw7blKSglXhOrh8TGthsTiaNXDKs5eCzB0MN
        XxPtcMql41oudKtDnUpv2vLzTSvyKLqJJfDG8ISj/Ux8GfifpXxm+Fvgj4naNCLS18XaJBfXGnLLdXC6
        PrNvJLp3iHQlvLzTrCTURpev2ep6f9tFnBHdfYftEK+TNGT/AIQeKPh7nHhT4gcUeH2euNTMOGsZ7FVo
        Oi44rCVqVPF5djoxoV8TCksdl+IwuMWHlXnWw3t/q+IUMRSqwj+v4HGUsfhKGLo/BWje2vuyTcZx1Svy
        zjKPNa0rXjdNM+avjv8A8no/sFf93Sf+qp0ev0Lw6/5MT9Iv/uwf/WhxJy4r/kZ5R/3Nf+mke4/tOf8A
        Jtf7Qn/ZDvix/wCoFr9fn/hN/wAnT8NP+yr4d/8AVvgzrx/+44z/AK8Vv/Tcj+SnRb+5tNDa1glaOG/i
        8u7VDt85INS+0xBwvLqs1vGeehUY6V/0CYGtSw3DeBnGEKeK9lUlTrJqE4OOYVHKfLTblX9yk6X79NQj
        JOEbJSf5DXwtKtiadepSjKphKjnSk03acqPs5NPaPuTd7b7dTZ0uTSxJbprB1GbTUnXz7fT54oLlYXCG
        Z7UTxSRrP8gwWVhwNwIGK+my+tlMuHs7lXlVxuZOlChgaE67pYenWqYeUqVarSpxjUqU6OIVOVWlCpFz
        bSS95ySnCVPExlShGMrXnPlvKa7XdrddW/tPzuWWn3Nwt1fWMe6308G6ZZpbf/j2EyxoJI3kUysCVDKi
        sTydu2sctyvEww39s5dUqUFSrVJ4WipKtKtHmScHGFRVqPIlKc6klJcq1SvcyxWJoUpQw9aq4TxL9nBK
        M+bmlFytzRi1F8uvNJpJ6Xuf0Df8EtpDN8A/G9w32JWuPjPr8zR6fGIbWFm8C/DkeVHCqqsZAAyqjGSe
        ea/yI/aE05Q8bOH51JxnWr8G5dVquDm1zzzriHS87ttRUb9Ox97wNBUcmnRjKtONHE1IRliG3VklTpe9
        KTbck23aTd7adD5s/wCCxozd/szKDjNx8WQD0xmT4VjPtXufQJjKWN8Rowmqc5VuFVGTdlFupnqUm+iT
        1v0NeKNIYTyVf8qR+0PhvxDo/i7w7oHizw7ef2h4f8T6LpXiHQ7/AOz3Vp9t0fWrGDUtMvPst9BDc23n
        WVzBJ5VxDFKm/bIiOCo/gjOcozDh/N81yHN8P9UzbJMZicBjaHPTq+xxeDrTw+Jpe0ozqUans61OcOel
        UnTny80Jyi1J/U06kKtOnVpvmp1IxnF2avGSTi7NJq6a0aTXVH8q/wC1R4U1fwH+1T+0PoupXNjNc3/x
        H1TxdHJp73E9uNO+IMs/j3QoJGuba3Zb6HSPE1lDdKEaOO5iuEilniVJpf8Adv6J3FuJx/gtwvjskxFb
        L8GslyjLa6r0YN1cZkcMZlD+CpOEaVTF4PE1MNOUlOVCVOdSnTnz0ofmWeUVTzGvGpaT9pUmtXblqctR
        dE7qMlfzvZtanjVpfXmlQ6rZoLUnV7BLa/aeOOZjbrcW9+Fgf5/s0pe1j+aPa2Ny5+Yiv3DOMhdTF0ZZ
        lUo4bPMAnj54mpiqqhiHLDzi6FWnSnUw9RunNqEVDWo4O6cbnztXC0MXVwWJbqKOBr89K11afsqlK8ou
        znC1R6STjeztomNk1QEwwQPd6dpP227vF061uGcW/wBsiihnW3llLSEyWkEEZaRnLCNd2RkHL6hkDxGC
        zCtTxOEWKwrpY6FOUJSqU6UlicPClZKUYTq7SrOco1nKtpGPK+iDxzwMsFWrrG+wcpwnOnFQlXcaalVc
        IpRUpOHM1BRslFRs1c/XX/gn7+y38Avjf8GvE/in4keA38S6zYfE7WPD9neyeKPGGjmPSLLwr4M1G2tW
        tfDniDT7WXbeatfy+a8DSn7RtLlERU/z8+mL9IrxK8LvEXJuFPCfijFcK8IZhwxgMxxGXYjAZLmLq5jL
        NM7w1TEyq47LMRUTnh8Nho8kJRpKUZTjBTnNv7DhzKcHjsHVxGPoxr4iNeUFOMqsEoKnSaSUZpK0pSd9
        9d9Efdk//BP39kO4mad/hBCrt5YKweNfiPawfu41jXFtbeMI4QdqKSQg3NlmyxJP8jUvpkfSPoyUo+Iq
        dnF8s+H+FqsHyJKKlCpkk4TSSVozi1pse5T4ZyWlBU44WbUeaznicVUn70nJ/vKleVRq70TlaMfdjaKS
        IU/4J8fsgp934RAds/8ACe/E4tgHIAY+NMgZJ4z3PrVYb6ZX0kMJTdKh4h04wtFLm4b4TqSXJUjVjyzq
        ZFOcbTjf3ZK6coO8JzjK5cOZNJpywjlyu6vWxFk7JXt7W2yXTSy7Fuz/AGBv2TdPvYNQsfhVJa3ttMlx
        BPD4/wDicrxTRnKSIP8AhNNoKnpxirxX0z/pL4ydWeI8TJydeftJqORcMU4ynqr8lPJYQSs2lFRUUnZJ
        Ia4dydJL6nt/0+rvbzdW7+ZQi/YT+APh7xx8N/G3gbwNb6FqHhH4gW/jHXJ7nxf8QNRn1O30vQvEc2iw
        WkWo+JLuBbq38fS+ENXbesaSw6JcQSmSG4kt7noh9LzxlzLhLxE4U4p4xrZpg+MeHqmT4anSyfh/Dwo1
        sXmWWLH1K9TD5fhqyo4jh+OdZd7jqyjWx1GrCnTq06eKwyWQ5fSr4SvQw6pyw9VTk+eq+ZRhPkVpTavG
        r7OevSLV7Np/VHjvxfpvw98EeMvH2swX1zo/gfwr4h8X6tbaXFbzalcab4a0i81q+g06G7ubaCW+ktbK
        VYUmuII2kZA8sakuv83cPZJiuJc/yPhzA1KVLHZ/mGCy3DzrynGhCvjsTTwtKdaVOnVqRpRqVYupKFKp
        NQTcac5Wi/Xq1I0aVWtJNxpQlNpb2inJ2u0r2Wl2vU/kV+NPxc8XftH/ABY8T/EnxdfX2NUv54tD0i7v
        47+Hwh4SW9u5vD3g3SJIbGygNnp9rO6NcR2Nr9ruZLzUblGvL+4ef/cXwh8L8n4K4byXg7J40cPh8FCi
        sfjKdL2NTMsyq04wxGPqwqVcRUVfHVaXuqpWrU8FQjRwtOf1bDYeifmuOxtTE1qleo23Jvki3dQgn7sF
        ZJWin0ScneT1bZzOiaNH9oeztrTTJpzGkjtqqwSxk2zh9sclyGSN5CQpVNocEqeBx+6Zfw1GGMllVPDY
        RYxU19ZljpU6lKMqT1dOv70KXNf/AJdtOW2ySXzuYYiFKjGvXniVCLcUsM5KVppxcnGFpSUNZK9+Vq61
        F1HSI7i8vEm06wgnS5mknhsFgtoISgYslsLRlQQgZwiMV4GAcCur/VeGLw+LoUMvwmJqYOtOrXqUKtOE
        XTowndYacfZ1JR5VNuDk1Oag1BtGmDr06eGwkaderVhOEVCdZzlUktlKo6i5nJ/acle+9j+kH/gnl8ft
        T+NHwZk0DxfrWo698Q/hfeQ6Fr2r6vJNd6rr3h3U3vrjwZr+pX40y3guL9rOx1LRpma5v764k8KvqeoT
        edq6l/8AFv6YfgtgfCXxFwmY8OYGeA4L49w1fMcsw0qFPDRwGLwuIeGzPLadOOJqyqU6Unhccq1PDYDB
        Q/tL6hgcLTpZfKMf07h7Mv7Qwko1J89fCtRlK7fPGSvTm24rV2lG15S9zmk7zPNP+Cpvwj0bxB8ELf4w
        Wul6Jb+Kfhpr3h621jxFObyDWbrwD4g1Gbw+/h+1FnC8WqmLxh4g8PahFFqG1bOBNZks5Y5b6eDUfV+h
        Z4hZhkPiM+BMRmWLjw7xhhsXKnhIqFXCUM3wdGOLWY1IyftcPfLMHjcNWng4zqYqTwUMRRqrDYerhY4h
        wlOphPrSpx9th2k5PSTpybjyaaNe0lGSUrcvvWa5mpfbf7Nwx+zt8BBgjHwX+FoweCMeBtCGD71/PnjL
        S9h4v+K1DllT9jxjxNDlmmpx5M6xseWaaTUla0k0mnfRbHqZb/yL8Bt/u9Dbb+FHbyPhT/gpX+194l+C
        Gi6J8IPhjqP9j+PviBod7q+v+J7dr+DWvB3guS7l0mxm8N3AtFtodc1y+s9eto9ShvXu9Ji0K4lit4bv
        UNO1Gw/d/oq+CeVcf4/MONeLML9d4c4axdLDYPATVGeFzPNI044irHHQ9o6ssJl9KphKs8LUoRw+YVMX
        ShUrVcPhsbgsR5ud5lPCRhhqEuWtWi3KSvzQhey5dLc02pLmTvBRbSTcZL+fXTtEtpLeJ7o3DXkk5ItA
        EigS0EWQ8k/mb3uXkYnywsYjWEZaRpSkP+tuTcNzxeIw+HxVKTr4mVN0qSrQp+4lOVaNaU0lCooulKEV
        U5otyjUipLlXwM69lJxdox+1a63S0366XtbW97anZSaKul2tzpd5Y6PH5kNpfLcz29pPfmJl3wxWl5F5
        rIXVhvTzFJx8+CK+0lw3hMFTxGEr0MLUwuGUaixU8MoVZ9JU6dSDn7WNOXuyqKbjNpt2eh4sMTTxWIo4
        vDYnE1PZSqUeSHtI0HJO03VpT5Yvla92fK0r+47HV/CD4neNfgP4+0n4j/DbVRo+v6fut7i2cS3Gh+I9
        GmaFtQ8M+JdLjmiTUtCvPs8DSRLJBPFNbW95aXFrfWdtdW/5T4i+EHCniJwzieGeJsNDFYLNHzYaphpq
        OJwONjGccLisFWlTlTw+JoqblF8svbU5VcNiY1cJiMRRq/Q4PH4rB1oYim+RxVmmvdmr6xaTu4u2vZ2c
        bSSa/qx+C/xQ0n40fCzwR8T9GgFpa+LtEhvrnThJdXA0bWbeWXTvEWhC8vNOsJNQGl+ILLU9P+3LZwRX
        X2H7TAvkzRlv8LPEngPNvDLjribgTOk3juHcW6KqNU4/WcLVpwxOAxns6VfERorG4CvhsWsO606mHVdU
        KzVanOK/TcHiqeNwtHFUtI1Y3tr7sk3GcbtK/LJSje1na60aP56v29vhzpfwf/aH1fwp4Y8P+GfD/hbx
        Lo+k/EXwnpXhyG5h/s3Tta+0aNrVpexyxJHYt/wmegeJrm20+yaSytbC/wBPhtRCiG0tP9rfoeeOufcf
        +BvDeR5jhq2d8U8IZpjcvxWcYi6xuJjR9hXwc/a0q8niHRwGOwVDEYmrTo4rF16dSpilia7q43E/mGfZ
        JRwWcYrEwrThRxsac1R9pKVKm0nGSp05aU+aUZS5Y3ik0lyq0Y/FzCe4EjSMHjg+aVT+7O7OFGSwZu3T
        Nf01mFfO85+uzzTERzPA5dFVcdRqXw79s58sKb5aka8pRSVpQ0X2kjzl7KCjCKanP3YtXfq2vhXqzZm8
        QT3N5b6hNFDHqlomjf2dqNiPskmnxaJB9ktwIEAieVmitHeV1aQtBuB+difkcDkWTUFVyvFWxmV5lRxF
        e1LEurWwscTVqc9KtPExmuRTqfA+eccO3CDi5ac2Bw1bKp0p4HFVaKoYmtWlTlFTlKvWrqsqkKjTmlC9
        RQhGSgudXj7qSx/tEM0Km4lu7i7VpdheRTBDGXMgESEEqfN3scED5xxnJPo5bU4by7Be0r0sfic7p0Uq
        VaFSNOjhvYJ0qUeVxnOo/Z0qSU1KKjTl7N3cbm9SFf2s2lThTrKDmuS1Sc9edtq1+i1Tl3drIq+fIed4
        5558wnnnkg9a6P8AWbMK372eOq89X35XdRvml7zu76u71fU2VKCslHbyR6Z8JPg/rXxXbWV0q7trUaPa
        i4Y3JOZnOdkSgdM4PzGu2daNFpNXb6HSvI+9/gtb+ENM+DT+ENb1GHTZ9W1bU9BvmZwGn1Bpfs5Nur/e
        HTBHFcc3P23PFbJM0Wx4r4s/Z58DeAPE+n2uqa9qOow6o6/2dpenWvn380hkXJkZCVjgAPLGuuniqtSD
        suWy1b8gSSPu74a29pe6c2krol1p+neF7mC00h7xcPMqQKzzxg85EhIz3NefUtdSvdy3Gj1ppYoIpnkK
        qsXzljhVRVySSTwKmK1QL8j5P8a/tY/D3w74mTwxLLPeQ+XMl7qNshkhtblDsSEAH94Cc5I6YraeHqci
        6c2y6gpK6PnL4U/EjwPa+L/H9x4wkurjw74guLq/0+3u0N1EHadpEbymyUm2HCketew8LVVCgqOkopXe
        xHV9j5l8XeJrXTNb12HQ7m7g0HUb26e0gV3jV7dpHaESxg44UgYNd0631enB1bc1t/MlaWIPAuiX+oW0
        11bWdxdyXFw0jtDC8pCA4TdtBxk1tglywdWTtKrrr26Aj62+Cnwg/wCEy1iVvEfm6VoFpBIZXmK28k1y
        m3EKCQg8Zya2xGKdCK9kueem2qsCPXPjZrvh34NaHZD4Z2lpe6tct9mv0jvPMSCK0j3meeKPIlmcJtGe
        7V5NWnjcZ7OXL7lKSnL0WtkC06HM+Af2mn/4Qy8sbrTzc6zdRskF9EEjiQNbiKNZlPzM8TBhj0Ar2Y4O
        njHCpGS9lb3ov8fxBOyPKn1zVdc1i51O/upZ7u4VGlkLMMmNFQJjONiqCAK96lTp0acadOPLCCskZm5a
        KW3SbcbCGKgcZ6A/XNbr4dBHZ/Bn4g3/AIc8a+NvEFtCJ7KSG38I2kcjERNPp6tLezpj7u2ecKc9dhr5
        /wCprMsbjKs5e5hZQo07d4e9U/8AJ20/QFZL0PTbC+3z3V3LIBJPJLOu0Hl3d2ZQPbeR+Ir6CnHkhCP8
        qt9xm99D3L4RGDWfFOnQTJN5UFtNKrRqQPMRcKGYdsnFebnFaVDAVJQavJxWva+o430seh658O7v+1rs
        aPNbzkk7LeSXZMu5i7cH73XjFceEziCoU3iIyg0kuZK8WkNp9j23wP4Rh8M6WsTqGu7lFe8Y4PzlcNGD
        3UZIr5jM8fLG121/DptqC6W7jirHi/xP8SR+DNU0SzjQqbrVJZZYjwl1pATF3GD0ZleSM7fTNd2XYaeJ
        hVnTa56dNNd+ZPSxSZieK9Dsr7R4PFnh7yhpE0ULyRwtuKu5w30ANe1leYS51gsTJyrptJtdEtCGtjzW
        SUFERcj/AA+te/Hpcj9Dzvx58PfCXi2TTdW1WzfT/E2izWl14d8a6HdzaF4z8N6jpr3VxpF/oviPT3ju
        7eXT9Qu5L62hkea2S6WOdoHkjUj5viPhHh3i3A4rLs/yqhmGHxlCphqqq04Tc6FWnVpTo1OaMo1qEo1q
        nPhq8auGqcz9rRmnY0pValKUZU5OMotNNNqzVmmmtndLVWa6M/YT4eeK/wDhN/Bfh7xOYRBNqdkftkSx
        +VCmoWVxNp+pfZY/tM7LZG/tLloN8ruYWjMmHLKP+bbx08Nf+IP+LfHHh1DF/XsJw7j4/Ua8qvtq08sx
        +GoZnlX1uosLgoSx8ctxuFhmHscNTw6x0cRHDc9BU6k/1XLsV9dwWHxXLyyqx95WsueLcJ8qvL3eeMuW
        7b5bX1ujLjtPCWkfFy7vm1S+Hjr4g/DjTrSHRpI3k02Xwl8HfE2qTXOqWksWnBLW+i1j46WkFwl1fFri
        O4sjaW4FneyN8dKtnON4Lo4eOEpPh7hnO61SWKTSrxzHiXA0I06FSMq3NUpTw3CdSpRdLDpUZwrrEVm6
        +FgtkqccS3zP2tamko9OSjJ3a00fNXSd3rpZaSZ8Wf8ABU3wZ/wlH7Jur65/aX2H/hXHjjwX4z+y/Y/t
        P9s/br25+Hn9m+f9qi/s7Z/wnn9ofaPLud39lfZ/KH2nz7f94+iFnv8AZHjLgsv+q/WP9aMqzTLPae19
        n9W9lShnPt+X2c/bc39kfVvZc1K31j23tH7L2VXzM/pc+XylzW9hOE7WvzXbp230/iXvrta2t1+SnxMS
        G5mikbG5hGGI6hjjtX/QtjVHljZe9c/O4iaInkacq9BtUD6AGt6CtTiJnzd4u1R9R8S6zJLb28c0V2NP
        TyVZIfI0yMaXHI0RZgbiSO1jllkyN0jyMAN2B+TfXPqVbOctjRePxdbM8bWhiMZUlXjSo4jEYn9zGm0l
        GnQlWdPD+9+6p04Q1SMFRhTl+7jGjTvKUoQioqVSo+aU3a3vTd5ze85Scnqz+q/9m8Y/Z4+Ao44+C/wt
        HHTjwPoXT2r/AJ5/GmMoeMfizCdueHGfFCly/DdZ3jk+VrpfbyP1rLv+RfgP+weh/wCm4n88n/BRS+1D
        VP22PibbajfXuo2Xh2w8AWWkWd5e3U0Gk6Y/w78K6w2n6VE8jLYWTa7rOpag1vAI42udSvJ2Uy3MrSf6
        jfQzweW4Xwj4Ixkspo4mnWrZzjMdSgvYTx1annOPwlOrXqUUqlatTpUMJSU5uUvq+FpUG/Y04wXxPEDn
        LH4mHO1ZU4xe/KnTjJpJ6JXcnZdW3uz5Llurq5tba3dsW1o8i20OEHl+aQ0jZC7n3EZyScV/aGKxWOzT
        L0sNQWEwFCu4UsPGSlJP2bjKpdr2j926lzaRSPlqeGoUcRWq8v76qo8zV3z8u19bX8lb5k2jy2UN/bte
        W32qCN2aWDzZIRMoRgFM0Sloxuwcgdsd69DgOplUs3wGHxvtMNyVXV+sWlVpyjTg703FRkkp2cXOS5Y3
        16EZlTxM8HUjhqjw1Woko1FGM+T3ld8knZ6K1nbR3Wxen+xT30gsYs27OsoiRMBUjXLRjedxUEYJ78mv
        0OtS4W4m4gxmEyDLJ1cHi6scXVoUI0Y1PZYWlJ1aNOpJ+1hCU48zcdGrt6HJTWJp0IfWK3JUpR5OZO71
        ek217q5l06bH7/f8EtNW1LVP2d/E0V9d3U1rpXxf8UWGjWU088tpo2mTeGfBOrvp2lW80jLp9g2rarql
        6YIAkZuNSupypluJGf8Awr+n/g8LhvHHL8VhsupYCea8L5fi60oUY0qmKms0zrCUa+IkoRlXq08JhcNg
        oVqrqTWGwmHoqfsqNOMf1Dg/njlLhOpKp7OtOMeZ35VyU24+XvOUmlb3pN2u2dP+0x4k0Xwp+2D+wFqm
        v3v2Cxutc+PvhuCf7Pd3W/WvGXg3wj4Q8N2XlWUE0i/bPEWuaVaecyCKH7V508kUEcksf5d4T5Vj848E
        vpH4TLqH1nEUcJwhjpw56dO2FyzM8xzLHVearOEX7DBYTEVuRN1Kns/Z0YVKs4U5ejjpxp5lk8puycsR
        FaN+9OEIRWl95SSvsr3dldn2N8TvBn/Cx/hr8Qvh5/aX9jf8J54H8WeDP7X+x/2j/ZX/AAlGgahof9pf
        2f8Aarb7d9m+3ed9n+02/m+Vs82PdvX8P4Tz3/Vfirhnib6r9e/1dzXLsz+re19j9Y+oYujivYe29nV9
        l7X2Xs/a+yq+z5ub2c7cr9OvS9tQrUebl9rCcL2vbmi43tdXte9rq/c/j38IzWkcUaXtlb38dxY6pZWy
        3F29pFZXt2lzBaakZIxkm0uHjnEb/I/l7W4Jr/oTyTD4zMI5Rg6GMw2Fj++inXjSmpe0rT56bdSyozqx
        ShCtdyo3hUprmsj8hxXLCNSpL2vurm5aV7y5FzJWXxXejj9paE11ZNZ3VzZvLBJJa3klus1s5ntpxDLN
        G89vcIAs1uzoCjD7ynIr16OT18LJ0MVCpgsbLFUlTVWnOSjBOcalT2kP3f7ucVBWbc5c3K2oTIwuI+tU
        qGKhRkoVqMKns6seSrFSjzck6b1jUimueD1i9GS3Gnm1sre/i1CznFzNNB9lhuQb+ExKheS4tMbobdt4
        VHJIYq47Us4pPJ8WsFlmZTxtKWFVZ4nDU506P72c6dWi5vat7l5U3qoOLbakaUb1I0+enyODb1V3bZJv
        rp9x/Qb/AMEs5rCb9nvxU2n2hs4l+LmspNGZ5rgyXSeBPh0J590wBTzG52D5V6Cv8mPp9UlS8XeEXHMJ
        ZjGrwRllSM54eOHnSvnfESdCUYuSm6Uov963eaabSPu+E5Sll+I5qfs3HFVFbm5rpU6VpX6XXTofN3/B
        Yof6d+zGMZ/0v4sDHr+++FfFfXfQAjzZrx/DkVTmxfCS5XtK9bPFyvyexjxUv3eFV7LlxGvypn3x+wh8
        ToPif+zJ8PZ/Msf7W8DWjfDPXbPTrPUbS306fwbFb2egwO2oM4vLyfwTL4Vv7m4tZZLdrjU50QQNG9ra
        /gH0tOEZcJ+PHHNWlhpYfLeMMXPijA81bD1VKGd1KuJx0aSw6g6GGw2crM8FhMPiKcMTTwuFoupLEKUM
        XiPVyGv7fK8Km054aKoSsmrOkko3ve7dPklJptOTdrfCvzp/4Ku/Bm40nxv4F+PGlWlpHovizToPh14u
        +xWOm2E3/CX6Imp6z4Z1jVrlL5bzxBfap4Wj1LTkmNi4sbbwHaQS3ZS7tIIf6a+gr4hfWMvz3wyxVfFV
        cTl+I/tvAUfb4irTqYCpKjQxdCjRdN4fC0sDjZRxPL7fmxFbOsRUpYeLp4utU8TijBpSo4xRXLJezm0k
        nzq7i273k5R02slTSb1ij8vZFtm8NxTHQUS9kvJIodeW+mQyQwIvnWB07mJ5B50befwcHH0/1Yr4enm2
        WV8bRyuhDF0cNGCm5uhKLlUVO/s23DEVvZc0U42gob2nFX/M6Ht4Z26X9qSlh401KWCdCDalLm5azr/H
        y+7JKntdXOcSRUuYnlh3hZYzOm4xiSFQqywFlBKb0UruAyK+Xq5lUw2aRr18L7DF0pqFaTaip0HQjRxO
        HlTgpQjGty1OaqvfUavu2cUz2HSqfV6sKdRwUvhaV2n/ADa9fI+zPgn+2h8Y/wBmTwV4n8FeCfDXw6vb
        abxNceLLu38a6P4nn1pdS1Cy8NeH5rCzh0jxVpKtDFZaVaTiJrcyjbdSNIUARPwX6Q/0bOC/HPPaXiPx
        HxHmFPOMBl+DyWngshr5dhcMsNQr4jFU7YSvleNrupB4+sp1FWjBwpwTpqcZyn6eU55icop08DToxnCr
        UlKU5wm3CXspO9SUakYwg1RSTafvzhG/vK3pM3/BWj9qW2cxXHw5+DcEihS0c3hD4iROAyq6ko/xIBAK
        MrDjkMD0NfzRL6DXh1GPPLMuMow/meIyxL73kNj26fFWIqwVSl9VqU22lKHNKLcW4tKSrNXUk09dGmnq
        iL/h7d+0+P8Amn3wXH/cqfEIdOT/AM1J9KJfQb8OYJOeZ8YwTV1fEZYrpJO6vkO1mnfazT2Zf+suM1Xs
        8Ppv7s9PX96fot+wH+1v8UP2pv8AhbH/AAsjw94L0L/hBf8AhBP7F/4RDSfEOl/a/wDhJ/8AhMv7R/tD
        +3vEmref5X/CPWHk+R9n2+dN5nmb08v+WvpK+BnDngwuCnw/ic5xK4l/tf27zaphaiX9n/2W6X1d4bAY
        G11jpurz+1v+65eTXn9vJszrZj9Z9rGnH2Hs7ezUl8fPfm5pS/lVtuu5+i1fy0e2YfiTwx4a8ZaLe+G/
        F/h7Q/FXh3Uvs/8AaOgeJNJsNc0W/wDsd3Bf2n23StUt57a68i+tba4j82JtktvFIuHjUj0MqzbNcix9
        DNMkzPF5PmeF5/Y4zA4ithMVR9pTnRqeyxFCdOrT9pSqVKU+Sa5qc5wleMmnE6cKkXCpCNSErXjJKUXZ
        3V07p2aTXmjy+P8AZq/ZyiG2L4AfBONc7tsfwq8CoM4AzhdBHOAOfavtafjB4tUlal4o8XU1e9o8SZzH
        XTXTGrXRa76Lsczy/AdcDh7/APXmn/8AIkv/AAzf+zxgD/hQvwYwOg/4Vd4HwPoP7Crql42+M8qSoS8X
        eNJUYttU3xTnjgm3dtReO5U29W0tWL+zcuvf6hhr7X9hSvb/AMBD/hnH9nnOf+FDfBjPr/wq7wPn0/6A
        dKPjZ4zQlKcPFzjSM5K0pLinPE2rWs2sddq2mvTQP7My3T/hPw3u7fuKWnp7uh0/hT4T/CzwJqM2r+B/
        hp8P/BurT2UmmT6p4U8G+HfDuozabNcW93Np817pGm280lk91aWkzQM5jaS2icqWjUjxeI/EfxD4xwdH
        LuLuPeIuKsvw1ZYijhc4zvM8zw9LERjVhGvToY3E16cK0YV68VVjFTUa1WKlapNPSjg8JhpOeHwtGhNr
        lcqdKEG1dOzcYp2uk7bXS7HHftOf8m1/tCf9kO+LH/qBa/XZ4Tf8nT8NP+yr4d/9W+DFj/8AccZ/14rf
        +m5Dv2ZGZv2bf2fGZizN8EPhOzMxJZmPgPQCWYnkknkk1fi5UqVvFfxOrVqkqtWrxbxHOc5ycpznLOMZ
        KUpSk25Sk23KTbbbbbuLAK2BwSWiVCj/AOm4n89P/BRa81PVv21fifaX1/e31p4e0/wDZaPa3l3dXFvo
        +mN8O/CusvYaXBJIy2Fidb1nU9Qa3hEcTXGpXk7KZbmVpP8AUj6HuT06vg1wdPA4GnCtiKmc43Gzo0lG
        pXnSzvHYX6ziJU4qdapTw9DC0Pa1HKUcNh6VPmVOjCMfiOIZy+v4lNuVlCMU3ey9lGXKu125WS3lLuz5
        PsNOS/uktVvrSyE0/lwz30ptLVcnhri4cEQRgYJJHHNf2bDLMK8JmuOWZxoLAPEVcHh3h6qr4p04KT9l
        CXvKtOMUoUpe/KTjF+9c+f55wlRXsU1bWV0010T87rTsS2MlnB/advewfbZDayW+nTrdTJFbXSyALdJ5
        QK3Ee0NhXwpDZrzsp+tZhWnTqZtWwFSGH5sPTq4dVoVF8Tw0+dp4Zu93Uim1JWtq2Ev3MadqXNGUnzNP
        lcU9b/3rbWKdtGgYgP8AOu/IkYCMAqfmUdS3pX0HDODwc8a6UsdTniKbqurDGVVSw0YOlKLq01FOdStF
        6xUdHpFakVHKMYSVOTp7XWu7006fqf0J/wDBK7UNSu/2b9etL7Ub2+ttH+LPiXTtGgurqe4g0vTZPDHg
        rVpLDTYZpGWxsn1bVNUvWghCIbnUrqYr5txIz/48fT7yejlPjPkVanToe2zjhDLMZXxFGlCnPGVIZrnu
        X0sRipRXPWxEcJgMNhlOs5VYYfD0KF1To04x/QOFJueW1Y8zap4icUm2+RclKTik9lzScrLS8m92z51/
        4LCXD21/+zOyEgs/xfhYAkArN/wq6P5gPvBWZXwe6DoeR9z+z2x+My7N/Eatga3sK1SfDVDm1ceWv/b9
        J80ftKPMppPacIyVpRTXNxVCMqeDUldL2z+72X3dj8h9AUPqttBJpo1YXFysb6e8zW4vAxwYVuEIa3Zu
        gkB+U81/qRwzXlTr5lh8dg3i5YuVRVKleMpxlKN9YNPmjLms1O7jGVpS0R+c5onHA1qlPFPASoxclXUF
        UVNrXnlTek1HrB6NDNUMIvr02tgLCyaf9xZfaXu/skYk3LbG6kAeVk5BduSRzXdm+Gq5RUxdOGWwjl84
        YODhTrRrLmi1WnGVd+/TqVE60Zct1CUrRuoo1wEassHg/a4p4rERvzV3TVL2kr2dT2cfdinbSK0S0Qlt
        HLNptwY7RxFBcRJc3uyRo4Irk4tLSR9my3ZpIbllYtl8NjOw4rJcz9vleMyP61hMBQxTp0YyxEU6scM6
        7lTwtGtNXpwVWdWrUqtucuezajA0qU6kcTKvKcpxirJWsk1e70e8tEl5GzB4SM0EMv8AwkfhaDzYo5PJ
        n1yCOeHegby5oymY5VztZT0II7V4lTI1RqTpf2phn7KThdVbr3W1o1o1putzz6md+zqTp/2XmE/Zycea
        GEnKEuVtc0JJ2lF2vF9VZl/4WeMPF/hHxNb23hr7ZHcatNBZ3VikbF7qFpAGTYRwdpbB7V71SK5W5NNo
        +gi9T6E+O3hDxd4eufB0WkaZqf8AY9sBqhuYVZnGq6hcLdXKzCLo8R4DVnhZQak5PXb7jRdD3n4UaZ4i
        vvjVqN7rNhdX+mf8Ixpkltf6gjvDYXEtnA7pb+aMCRmBzjmlNwWHjGD15nf06Aj7ni2QKrfJGi5L7QAv
        AJySOnA71xrsl6DR8AftI/tGSwtd+C/BF+hx51vrGowk7o2HytBBIDyQMgkV6mCwiT9pVW2quQ30PzYV
        5NS1cvO7SkSNI7sSSxBySSepLVvBe1xEYxXuwf3WM1v6HoNqT8oVSxIVQoBJ9AAByfwr24NJJbWGjY0n
        4fa58R9c07w1otnJ9qknUz3MsbpDaQg/vHnkIwuFyQOtebmbp+yhCTTvJbeQ7XXofpp4c8I+Dv2b/B09
        7qEv9o/bLa3iLS28bA38NuWMMRwSFklDYzWdKVTFulSguVU1bR9O4j46174jaz4h1e+1W2uZtLtp5mkS
        ztpGhhiQ4BwqYGSoGTX0OHoQhFQkuZxW712A4uLV4dbaRlu2upEldJ1aQyHeGIY8k+9dVGrTalGnay0d
        gWgzw/o1xpep3xRh/Zd0guYkPWG5ZisqqOykYP508JhZUKlVx/g1LNeT6ol6adD0LT4mjYMu5gzHkcAA
        nAx9K9JKy9CFodHLqsWkabqOoSKWjsLS4lkUEYJijLIQT/eI259TSq1Vh6FWtLRUoSl84p2X3gl+BsfD
        vRJrDQdJhdt19fxnVdSiHzN9u1Rmvrlf95ZJjHnuI658ro+xwOH51+8rRVeo3vz1b1JX+creRLfQ+jPC
        Xg691nUrW0uYJbO1gaJ7u4uCLcJbS4aUoXwGbaO1XiMXCjRlKD5qmqilrqu5KWy+8+svDT+CPhp4h8Ow
        W8Et8l/dWMd3dIrXotrEXUQuZ5LeCOR5kEPmuURHZghAUkgH8q8SMDxdxH4ceIGB4YnWw/Etfh7OqOTf
        V8THA4j+1q2W4qnlzw+MqVsPDCV1i5UXSxMq9GNCpy1ZVaai5rqwkqVLFYZ17OjGrTdS65lyKa57xs+Z
        ct7qzvtZ7H3zDDDbxrFBFHBEu4rFCixRqWYuxVEAAy7MxwOSxPU1/wA1uc53nXEeZYnOeIc3xue5xjPZ
        /WMdmOKr43GV/Y0oUKXtsTialWvU9lQpU6NPnnLkpU4U42hCKX6xTp06MFTpU40qcb2jCKjFXbbskkld
        tt2W7bPnmTWNbXxz8QPDOo+DNZ0TTPD7eHtS8LeKpTaT+GvG+jeI9Nlmn/see2ctp+s6L4g0/W9Lv9Iu
        UEsNvHo2ohjb69AkP+5X0XPFzAeK3hfkfPjZV+KeE8Fgcqz6GIxlTG46WKoUZYajmeLrV6dKvVlnNPCS
        zD2zVan7apiMN9cxWJwmLcPzfOMDLBY2p7vLRrylOk1FRjyt3cIpNpezb5LaOyUuVKUTx74t+BJviLaa
        dEsUulanoTx6pZ3wQSK6yLtubNtpywZVGR9K/qnLcTHAydWNVVIyk48q7Lr+J5SPBPEuqeIPA134Y+Ht
        pbyXGj69aj7RcLG5iiv5rglYd2CI0Gc84617uD+q1q1bMJ2gqcny666b6EtFnXPD2o+HLq3ttQVczxLN
        C6HKlT6Edwa9jCYyjjISlSekHZolxtY8y+JlnqL+HftOmOY7i3ZX7jIBBPT8vxrpT6Cir6H6r/BLwnrH
        gf4VeCfDPiF92u2Okm41iLEH+hanq13c6xe6X5lrd3UNz9guL+Sy+0wzvHcfZPPQKsoRf+an6SHiLlfi
        t43+IXHeRU+TJM2x9HD5fPmrP61gcowGEybCZhy4jDYSvQ/tKhl9PMPqlfDwrYP6z9UqSqToyqz/AFXK
        sLPBZfhcNUd6lOLcttJTlKpKOjknyuTjdO0rXVr2PmL4t/HLTfB/7dP7MXwyZ7HT5PEPw4+Kel+I9W19
        re003+zfiLdaLd+C9O8OX51eE/8ACVXfjr4K2mm+RdWskc0ev21taLPeXymx9ngrw+xWdfR78WeK1Gri
        Y5XneQV8Fh8Gp1K/t8kp4qnmlbG0vq1Rf2fRyniipivaUq0J054OrXxDpYbDyWIxxGLjSzbAUNI89Oqp
        OWitUcXBRd177qUFGzWvMkrt6fY3jvwhpvxB8EeMvAOsz31ro/jfwr4h8Iatc6XLbwalb6b4l0i80W+n
        06a7trmCG+jtb2VoXmt541kVC8Uigo34fw9neK4Zz/I+I8DTpVcdw/mGCzLDwrxnKhOvgcTTxVKFaNOp
        SqSpSqUoqpGFWnNwbUakJWkvSq041qVWjJtRqwlBtb2knF2umr2el0/Q/mH8VeFvEPgbWJfht4stEsvE
        nw9u38G6xBCb37NcyeHSNPstZsP7S0+xun0bWdKisNa0+ae0gM9hrNlcIrRzo7/9KvhXxrk/iL4dcGcV
        ZDVjUy7M8uocsFWoVqtCVGCo1MPivq9SrSo42jKm4YvDKpN4aup0JTm4c8vy3EUKmFr1qFVWnSk09Gk+
        zV0m4yWsXZXTT6m/BKIrVI8bfkH4cYr9SguWCXZHLc+ZPE12s2r6hEtnbQNb32p25mgSRHuwdVvZxdXT
        NKwe5BlaLcgRdkMY25BZvyXG1Fh6mcRpYFzxWJxWLSnJySVN4qpJVYtSVuWpGabd4qKtbqctLDOnUxNT
        6xVnDETjUcKnK40moRpqFKyTULU+a0nJ88pu6i0l/S5+wd8TIPiZ+zF8OpTLYnVvAlkfhlrlrp9rqFtB
        YT+C4rex0GKR79nF5e3HgqTwtqFzcWsslu1xqc6oIGje1tv8KvpY8CYjgTxx4vpSp1FgOLKi4mwNari8
        Li5YiGcTq1MwqRlhY0/Y0aeeU82wuGoYmlTxMMNhqTqSxMZU8Zif1LIcVHE5Zh7NOWGXsJJKSs6SSj8W
        7dP2cm03FuTtazivzA/4KofBq58M/GTw58aNM0ryvD/xL8NweHfEOp251u8z8QfCcXkQNq0k8D6do39o
        eBrfQ4NPtra5ja6/4Q7Wpzaq8E1xd/119BTj/D4/hbPeA8ZjubN+GJYnF5bhpxw8OfKsdOFecMMqUliq
        /wBWzJY6tja9ak4Yf+0cBRWIlGrSoUfA4nwk41qWKpx9yrZTevxwTWt/dXNDlUUnrySdtG3+Z1jpl9cw
        3l3Dazy22nrBLfPCPmtY5m8uMsc5UO+R0r/RPJsHUliuaph6lT2sI1qtDCz5MRCjTjzVZRlfmhdWVRyT
        tGV2mj4mvjKGGrYSjOvGniMU5qjF687pxvNJWfwp36epPYysUKQ2cDyWyyz4KSM0sCuHk+0MHGUX7vAT
        5T1r6Lh7MqGWYXN6tGhTwmPrUK0MFSrRnJujOXNUvXjpGpFe7zShTjOO0r6GeJpauVXEzjFtRfI1dSaa
        jypxav1v71mIZ9OkjlupBc2d691GUhsYYxYJZspMwjeW68zzA20KhBUgnLDv5Mcxw1KpQzKhOrlOPdKU
        akMBBwj70HBOjUdefPTlJ/vlJxlq3GLWgUsNivaU8PJRr4OMOWcqsmsQ5prl0VNU5e7duV42dlax/T9+
        xV8IpPg1+z34Q0PUNNuNM8SeJpL7x34qt706rFqS6n4leOTTLXWNN1VIm0TXdP8ACVr4a0q/0+CCGGC8
        0i5A86RpLm5/wa+lB4nV/Fbxi4hzz+0/7UyvJYYfIsrqxlhqlD6plkZRxE8HiMLKcMVgMXm1XMswwOJl
        UnOphMZR0o01Tw9H9eyjB08DgqdKnTdP2jdWSldSvPbnT+GcYKEZpaKUXvq38M/8FVvFeo+AvH37G/jj
        R4bK51fwZ4w8deK9Lt9Sjnm06fUfDutfCHV7GHUIbW5t5pbJ7mziWVIbiCRo2YJIjEMv7T9DDIMJxVk3
        jPwtj6lajgeJMHkmVYieHlCFeFDMKHEWErTozqU61OFaNOtJ05VKVWEZqLnTnFOL8viKrLDzy6vBJzoS
        q1Ip3abg6Ukmk07XWtmnbqj9h9N1LTtZ06w1fR7+y1XSdVsrXUtL1TTbqC+07UtOvoI7qyv7C9tZHhvL
        K4tpYpYp4XdJEkV0YqwJ/hzHYHG5ZjcZluZYOvl+Y5fXq4bFYXE0qlDE4bE0KkqVfD4ihVjCrRr0asJU
        6tKpGNSnUjKE4qSaX0sZRnGM4SUoSScZRaaaaummtGmtU1o0fzQ/t2fBe6+C/wC0t4r1edNQn8HfFrU9
        S+KHh/V5Ue5ka/8AEN/JceN9BF1LpVhYPqOl+JpbmaOxt5L17bStd8PveXDXF2xb/Z36GXivguIfD3Iq
        VRYenm/AVOlk2Nw8I4Z1VRw2FjRyvHUsPXxNec41sDSpKNXEQpUsRmuGzCFGgqFGKPzbibAYijiKzoNP
        60pTp+05lByk3zxnKEU/dk22o3cabg27s+MWm89/3skpjEsTeVhY5PnBkmKlBtRfMJ2r/tdOTj+y62a4
        POcbhsPj8TmGJyvB4zASo4SKhQxKo4ug6+O9lUpU1RpxhiI1JUqU5W5a3NShBe1R4lOlOlGPKoX9nKLc
        W7QcJNU3eVpSlOHK5tq19HsRkLCzhQCMEY35Dkk7SflynA4AJ/WuHEU8PlOIxWHwtN1KMVUpTp1K6qe3
        bnP2dVv2alTcYuC5IXUnG91rYSm4xfO04v3tNPvP6Bf+CUSuv7O/jIOpU/8AC6PEJAP90+Bvhzgj2r/H
        z6fWFxmE8X+FqWNw88NUlwVls4RmrXpTzriGUJRb1lCWrUnrutkj9B4WcXl9bld/9ond+fs6Vz59/wCC
        xePtv7MmSAPtXxYyWyVA834V5LY5x64r6z6AjprMvEJ1pQjSWJ4Tc3UjKVNQVXPOZ1Iw9+UEruUYe843
        UdbHPxSm6eEUfica6VrXvalbfT79D5k/YF/aNsvgF8XH0nxFMF+H3xRGh+GPEV491o+n2vh/WYdSMfhn
        xlqV9q0cTR6LpZ1TWbe+T7dYxR2et3N/ILqXS7a2l/qr6XXgrhvFPw7hj+Fpwq8R+HyxWYZevZ4upUzW
        hPCp5rlGDwlF+2+uY/6rgquC9pgcVVljMFQwNOeFo4/E4mn4vD+YywWMdOsrUcTywnZxtCSfuVJSatyx
        5pKXvJKMnJ8zik/6LfGngrwr8RPC2teCfG2h2PiPwt4hszY6vo+oIzQXMQkjuIJY5InSazvra7ht7q1v
        baSG5tLm1gubaWK4gjkT/GThniXPeDc/ynijhjM62T59keIhisFjKDjz0a0O8ZxnSq0qkXKlXw9aFTD4
        mhOpQxFKrRqVKcv0KtRpYilUoVoKdKonGUX1T81ZprdNNOLSaaaTP5k/2h/2Ufin+zprAtfE9lDf+BtV
        1640Twt8SLM26aHrca28eo2seo2y3M1x4U1drNpd9hqBTzJNM1P+z59QtbF7tv8AoB8EPpIcB+P3D9HK
        OHsdhch4v9lSxGd5PmFvreVYV4lxqyoYmeGpRzPB061Jc2Oy3ndPD4nBf2hhsuxWMhgl+T5rk+JyaVSv
        XjUrYeFlTqU05c9tbuKbcZNN+7PeUZcjnGPMfKskPzMI3WV9ygom44AbYjh8AMjEdQa/QMzyr6xiZvLs
        TTzLFyrQjVw1GFd8lODVOFb27pwjUo1G9Jxdkmudtswo1Ze7Ka5acr6PR6RcmrbpqxpaprWo6/eG/wBb
        vp76/SCC2F3clWupUtI1gi+1TqA9zKEQBppi8j7cu7E5PDl2HyLDRxcaqqZd7CpWlSguaU5V6tRzr+1b
        bfJOc5NRuowXuwUVaIKnKCl7KCftJOUm5b6p6J/fYv67r994ivrjV9Sht5Lu6+yQyXEcbxoUs7O1sYAs
        bkmICC0QHJOSSeM19dgKtHKeFfqdPI6WPwixXs1nOIjVq4iuq1WFeFFe1UPZQpShJRapynKHNBprU8bK
        cpwmTYWhgMJOoqdL2rjTlNScZ1a1SvNuyjfmnUdrJcqsruxi2UwtJFne0trtJLa8tTDdq8ixma3eE3Ma
        xyoyTQpL5kRYkCSEEhlBU/JwwavluMq0JVqFR1oSgp3lCNCKlO0dGqapVl7OTXLJ052+FpeniKTxUJU3
        Xq4ecJ0qjlTceeTpVFPld1JOnJw5aiS5vZzsmpWa/aX/AIJF6fqKaf8AHrWJdOvINIvbz4a6ZYam9rcJ
        p15qOkW/jm51Sxtr108m4vrS21nR5riGN2eFNVs3kVVuYi/+an7RPM8Li808K8DTnQo4rBYfP6ssJCtG
        WIhhq8skoYbF1aHPKpTo4qeCxVOjWcY0q9XCYqFJuVCrGH3XCVOcI4+UrtSdFczWnNFVXJX2bXNFtbpS
        jfdH7CXeqabYXGl2l9qNjZXWt30ml6LbXd3b21xq+pRabqOtS6dpcM0ivf3yaPpGrXzQQCSRbbS7ucqI
        raR0/wA4aOExWJp4uth8NVr0cBSVfFTp05zhhqEq9HCxrV5RTjRpSxOJw+HVSo4wdevRpJ+0qwjL69yi
        nFOSTk7RTdruzlZd3ypuy6JvZM84+N9h8TtR+E3jq3+DGv8A/CN/FKPQ5b/wTqP9l+H9Y+0a1pU0GqRa
        B9k8VuukQ/25DZzaJ9uvyYrH+2PtpDG0Ct9RwBiOE8Jxlw9U46y7+1eEJYuNHNKP1jGYbkwuIjOhLGe0
        y9PGy/s+VSOP+r4de0xf1b6qnFVm1hilXeHqrCz5MQo3g7RfvLXltP3ffty3ekb83Q/nV1n9u79vvw5q
        Nzo/iD4j6loer2UjQX2lav8ADP4V6bqVhcR8S2t/YXngaOeyu4nBSSCdI5I3VkkVXUqP9Y8J9EPwax+X
        5XmuB8P44zLM7wtLHYDF0eIM5q4bF4OvTVWjiqFaGdOnUoVacozp1Yy5JxacW7nwMOJcZP2vLjbuhVqU
        aidKmnCrSnKlUg06SfNCpGUJaaNMoSf8FBP25ohEZPi0yieITQ58AfCL54m4DqB4Kztq39D7weUYS/4h
        4rVIucbZ/nTbitG1FZ1zWXp5hHiPHSc4xxnM6cuWVqMNJPpf2Vvu0IR/wUL/AG4TkD4u/d+9jwB8IuOc
        ZP8AxRXHNTS+iD4OVpKFPw85paW/4Xs7W+2rzlLr306mjz/MY2vi7czaS9lSu2ldpL2d3pqOH/BQj9uP
        nHxd+71x4B+EPcgDA/4QrnkjpXTH6GvhJNVnHw5UlQ1lbiDONueNO8P+Fv8AeJTnFN0+ZK+tkm0lxDmF
        0vrb1V/4NNaavVulps73tbrur4Pif9uf9sbxl4a8Q+EPEnxR/tHw54q0TVvDOv6d/wAIT8LbT7fo2uWF
        xpeqWX2uw8IwXVr59jdTxedbTQypv3RyI6hhpln0WPCnh7Mstz7LeBHg8xyXHYXFYSt/bOc1XRxuGrRr
        4Wao1c2qU6vJWpRko1KdSlPl5ZxlFuLiee42rCdKWK5oVIuMl7Kmrxkmmrqmnqnun6M/pB/ZlRk/Zu/Z
        8jYYZPgh8KEYZBwy+A9AUjIODyO1f5QeLcJU/FbxNpzXLOnxZxFGSfRxzjGJr5NWPu8B/uOC/wCvFH/0
        3E/nl/4KAyNF+238bGRmVxafD4Iy4K5b4YfD5W8wHrH5ZfIHXgd6/wBafoWZnVybwV4Vx+GxFbDYyjg8
        6jRnSUJK9Ti3FU60KynGcXRqYWWIg48kuacoRa5ZM+F4hg55lXhootw5m942wycXD+9zqKTeiTb6HyaU
        i2SNl3ZZX+Zn2qy4wjKCpKnK5II5yBX9gyy/JpYDGYqmsVicTh8wxUPbVMRKlh61KcFGhWpUqkHVjOnU
        hKdSnUSTUoRk007fPr2qdNStTXKrxVnaXXZvfy0Im8xxhELGNBuYdT25A4FebOGY46XNgsLLEVMDQfts
        RSSnJx+GM5wSVOKjdR3033KjandVanXRPQdbRSGQoIjJJgkqBnAUEtlSR296nIsPisLi5U8Rln1rG01U
        ck06mii3UbjdRvFa3UlZircsqaXO+S8XePk7+Z/QZ/wSnnE/7OvizEMEHlfGHX4SIEZN5j8EfDz97MGd
        szsCNxGBwOPX/If6e9aNbxc4UtSp0pU+C8BCShCUJX/t/iWSdXmnNSqOEo+9FqPs/Zq3MpN/d8I0/Z5f
        iffnUU8XUknO10nSoqysl7qadk9b38j52/4LGHF5+zKfS5+LJ/KX4V19X9AaoqOYeIdVpSVLEcKSs9ny
        1M9dno9Hbs/RkcUfBhF5V/ypH5CW5Ee0kKPnxgsRvUg7tqlMJ+fNf67cO16dGhhpzjQhU+tTcqVWryTr
        0HFpuNOpTdKnJXV+acXU0tT925+f1YfFFcyUla62Tbttv+A+aLfALmS5t0EkjxeWrhpYo7dUIkaFASI2
        DAB8DJDelLNqNHMqNfH47NMFgqGYVo0oU4Rc5YbD4eMIU6sqOFpSjOnNxlGU4tNVE3KyldqnKVOrLDU6
        dRSgotuUZKHvdpPrdPTskSWOr6vpNpqtjZ3k9vYa3FDa6lbAhrS+jt5BPA0sEyspliYs0UwVZI/NlCOB
        K4b4StlaoSp4nH4J1IxxXNgsQ1UjScnScXVcHyqUJUa0uROLg3Lm5XKMZLqahWjTjNc0oS5mk2tnKK1X
        mn+ZSEdngZlkBwMgKcD2FfRwwXBnJDnzDExnZcySlZStqlaLVk9Fqy1PFJJKMLLbX/gn3dpviWw8efFW
        2T4P+FdH8iyW3nv9furYR/Z4w4EjRx4wp25A7k0+Rwpv2s3zPZI6VbofS3xW8BeL/GFz4Nt9K1pbCztt
        QjfWY43VJZoFCl3iDcsAQRt9DWdKrCCknG72X+Y0fQFhYW2n20UcYVpIoIYWm2qHk8qMIC5A5Py1lGT2
        6dhI8E/aL8Z+LPDHhNLTwhp9zdXmpLKl3d2qea1hb4w7lFy2WBwDiuvBxjKbc3pF9Ra2PyU1DSfET2uq
        arJpupSJC7SXt1JbzbYnlZizSuy8EsTXtVasIUlaS229DOz7GH4Z0zULu5EcGn3ktxcMggVbeX5lJ5ZT
        twRnvmubLq0PfqOS36ijc+5vB/wo8OeEr7wT4k8R6is1vvF1rFhKmBaSRoZI45lb+HzAFNbSxU6kakKc
        dejNIpJaoXXv2ktD0rxXcQ/DPw3ZW1rFKX1HUZoFi+2OMxqkSoMooPPJ5zWeFwUsRV/fzuqYr20X9WOB
        8c/GHxZ8QbeOx1meMWFtMLiK1gXbGH2lQxzyxCk17uHwtPD2lBe93JOBtne4hlhiX5jG4+p2nHFdkFJq
        ST1s7Akec6Jq0Og6xCIIp2EYnj1dWBxC/mlUnx/d55rx6OIWGxVOEItrat5O+kmJb2Po2yU3VvDIhBVw
        p46YbkV9hBx5YuO1tPQT29DpYIVjEbITlcfJ/tA9Px/rVroiCtqeia9r8uheGtP0u+mn8S61bWUqJby+
        X9hil+2XBkbbhI2itguScfva8fNq0PY0cNz6V60FLX/l3C8qn4KwK9j9DNN+F/hHwv4Z02/168S012yh
        tpr4wTI/lSu64g8jOW8tJNnT+GsPr+KrYidLDU+bD6xgrNNxjFpO+3S4WQ6C+Txn41sNCtLwnw+fLR7q
        2iaB5HihIaFiO7ce1bJPBYGeIlD99r7stba7olL3vI+ifC3w50vw3dyah5st/PEvl25ufm8iNnJCruzy
        ASM18/jc2q4unGil7KD1ly6Xa72KsfSnhrxdpCx6PoWp6jZWOq3sz6Xodtd3VtbS65Pa6ff6qbDSYXKN
        eahb6LpWo3T20SyS/ZdLubogxwTtD/i/9Mz6PuccGcWZz4r5BhVi+B+Lsd9ZzBUfbTrZNnWNali3jVWr
        V5yweb451sZhsZTcMNh8ViZ5VLD4OMcs+v8A3vD+aU8RQp4GrLlxNCNoXslUpx+Hlsl71ONouLu3GPPe
        Xv8AL2moafb6laS2dyp8uRSFdCBLDJghJoXKkJKuSQSCDyGDKxU/yj4b+I/FfhTxZl/GPB2P+p5ngr06
        tGopVMHmGDnKEsRl2Y4eM6f1nBYn2cHUgp06tKrCji8JWw2Nw+GxNH28XhKGNoSoV480Japr4oSW04vW
        0lffVNNxknFtP5q1vwP8V9O1Kzh0/wCxeKNLWIqNQs7m00i6DotuZf7U03VLtFhEkkkqQ/ZLq+ytq7y+
        QXRG/wBdvDb6d/gXxFlGJnx48b4a53Q5XLDYjCY/PMFX56uJjD+z8fk2ArV6jpUKVCpi/r+W5ZyVcVGj
        hfrsKVWuvh8Vw1mFGaWG5cXT7pxpyVkvijOSS1bS5Zzuo3lytpHlnjvwv49vIJLDSfCmtzSKzSxaguh3
        0kluyossfkyG2PIkyvB9q/pTLvG3wLjOTxPjHwTGLWkf9a8i3u07/wC39jynl2YWX+w4j/wRU/8AkTz3
        wl4O+NnxEn+w+IPBWtaTJoU9pYvqniKzl8P2LW9y8qJeW51RIZtTgjWF5Jv7Piu3jGwMm6aJZPF4t+lb
        9HTw5wDxWI8TMpz+viaGMr4bBcNV4cRYrFVMHThP6q5ZVLE4LL6+JlVp0cHLOMXluFr1HNrExpYfFVaH
        Rh8mzPEPljhJ00nFOVVeyUb3V/ftKSja8uSMml0u0n9dfDr4G6b4Zlsda8TSW+s+IbGaSa0ggzJoenSx
        yIbK8gS5tY5rvUofLaVJ5VjSKSZTHD51tFcn/NL6SX06OI/FbA5vwN4c4Kvwf4d5rQw9HG4nFRjS4lzW
        m6dR4/BYmphcbicFgMpxUqtPD1sHhZV8VjKGFksVmKwOZYzJ4fVZTw9SwUoYjFSVfFQbcVHWlBprlklK
        KlKas2pSsot6R5oRmei/Ev4h+GvhP4A8XfEjxfdfZfDvgzQ77XNR2TWEF3efZYz9k0jS/wC1L2ztrjXN
        TvmttOsLWW6g+03t/a2yuHnWv4h4U4ZzXjLiTJeFsko+2zPPMXSwtG8a06dL2kv3mJxHsKVerDCYSkqm
        KxlaFKp7DC0a1aUXGmz369aGHo1K9R2hSi5Pa7tsldpc0naMVdXk0up/L/oXxC8Q/Hb9p7xT8fdcZtKu
        v+Eh/wCEmsIo5LKW48PtbwDSPh7o9nqFja6Yz3+gaPpunfZ9bjso7h5/DUV1Nsu7nzq/3l8B/CbI8k4c
        yngitg8NnXDXDuV1MJmFHG4aGIwma18whXWNeIwWMr4qKpZjia+Oxs8NJ4nD0F/skVGl7K35rjMZUrYi
        eKu6dSc1KLi7OCjbkSlFR1hFRSlZN25nrc/pv+EfxCs/if4B0HxZA9sL25txaa7aWxjVNP1+yCw6pbC2
        S9u5LO3klxd2sVxM05sr2zlkAM1f4vePvhLjvBTxV4p4DxEa9TLMFX+tZJi66qSlj8ixjdbLcT9Ylg8D
        SxVelSbwOZVsJh44OGb4PMcNh5Sjh7n6Dl2MjjsHRxCspyVqkVb3akdJq3NJpN+9BSfNySi3ucj8Zv2b
        /hX8dFs7jxrpF1D4g0u1FhpXi3Qbv+zfEWn2Jvob+SyEskM9nqVozx3CJDqdlfJbDU76SzFvPdSTH0/B
        f6R3il4EV8RHgnNcPXyPH13isbkWa4d4zKMXifq1TCxxDpwqYfGYSvGMqU6lbLMbgamLlg8DSx8sVhsL
        Tw6nHZZhMel7eDVSKtGpB8s0rp2vZxkt7KUZKPNJxs22fGTf8E2cjA+M+ABj/knWf/d6Ff3Q/wBp90/4
        ghZf9ll/+Kp8/wD6p/8AUf8A+UP/ALsfPv7Wv/BPfQ/hn8HU+Jnwz1HWtb17wRYvefE20vILy7k8V2d7
        qklxqXi/RdP0+K4Gg/2OdQLXFkzG0i0PS/tc939t0y7uddjwJ+mjX488TOIuGuPMlw+VYPjnGznwpUw2
        JpU6WTVIxnOGRZhWrywssz/tJQTwmPhy4uee1fqdLLp4LNMLQyTDNOHo4fA06mFlKU8Nd17816qbV5xi
        m4wVN3fLa3s7ylNyi3P56/YN/alh/Z98c6jonjXW9Ti+E3i2EDV9MR5by10HxO01hDZ+NbPSotPuJ5Zo
        rG3kstQgsZbWS5s5IZmS/uNG0+zf9g+kZ9HKl4+8PTxXB0MswXiXw1SjiMtrZjiqeCnnWChCu8Tw39br
        1cPQp1sTiascVltXH+0w2FxlOeHdfAYXNMwzCl42VZ3LJq1KNSjVr4DEz5KzpuDWGdlbEyhKSlKEbctR
        Ur1HF8yhUlThB/0T+L/B/hnx94Z1nwb4y0Wy8QeGdfs2sdW0i/RmguYC6SxurxsktrdwXEUNxb3dvJFc
        W1xbw3FvLFPDHIn+MfCvFXEPBHEOVcV8KZtXyPiDJK3t8HjcO0qlKbjKnUhKE4zpV8PiKM6mHxeFxFOr
        hcZhatbC4qjWw9arSn+k4nDUMXQq4bE01VoVo8s4u+q8mmnGSdpRlFqUZJSi1JJr8QPi9/wS6+Kvh+fW
        NR+EHibRviLoZ8qaw0DxDcweGvHeyfVpbaLSRd3KpoOriw0h7K4n1O41PQ/tJhvBBp0Tpbw3X+t3hn+0
        U4JzbJlk3iZlOK4Tz3MnSoY7MqGAjnGR/V8FgIVI4j22HqR4iwksdj1Xw8Mvjgc5WFpPByrZpWTxFbD/
        AAGL4Mq0pqWDkq9GlrCm5+zm3KbunFr2L5YWk589PmfNamtFL5803/gnP+13f6hp9jefDey0e1u761tZ
        9W1Lx54Dl03Sbe4nSKXUb6LSPE1/fyWNrG7TypZWd5cGOJhDbzSlY39zMPpfeAdPCY7ES8QKubywVGrU
        w2BwuTcSe3xDhBzhhcLLMMsw2GpVaskqdJ4rF4bDqco+2xFKnzVYxDh7M/aQX1P2aco3k6tFqOtrtKcp
        WW75Yylb4U3ofpZ+yf8A8E6NG+DHiPTviR8WNa0bx7450cLP4a0HSrK5fwf4Q1i3vroweIYrzVI4LnxP
        rUdkmnTWUtzpumxaXdSXUscN3dQWGoWP8W+Pn0vsx8Scqr8HcCYHG8NcK4mCoY3HYydGGcZpg5UabqZf
        OjhJVqOXYOVeWIp4uFLHY2rmWFjQp1K2Fw1bHYDEfS5Vw/HB1FicXKFXERbcYQ5nTpyu7S5p2c5ctmm4
        QUJN2UmozX6dV/E59IfiL/wWLz9s/ZkwMn7T8WMAdSfN+FeAPxr/AEM+gLTq1cw8Q6VCLnWqYjhSFOKV
        3KcqmeqMUlq25NKy3Pk+KGlDCN6JKu38lSPoL/gmT8eT48+Ft78HvEep+f4v+FBQaIl7emXUdU+Hd/M3
        9mGP7dq9xeX/APYGptcaRJ9ns7Sx0/TrnwtaJmSU5+S+m94P4jgbj2jxzhcH9Wy3jepVjmVCFCdNYHiD
        Cwg8TKtGngqOFw6zmhKOPoqpi8Tj8dmFDPsVWjCnCm59HDOO+s4T6vKXNLDW5JN356T2s3Jt+zleDslG
        EfZRWp97fE74U/D34y+FZfBXxM8L2Xirw3JfWWprY3ct7Zz2mo6e7Na6hpuqaXdWt/pV6sclxA09lcwP
        JbXl1ayM9tdzxS/yVwbxvxV4fZ3T4i4Pzmrkmb06VSg61OFGtCrQq29pQxGGxNOthcVRcoU6qpYmjVpw
        r0qGIhGNehRqQ93EYXD4un7HEUlVp3TSd001dXjJNSi7Nq8WnZtbNp/l7r//AASO8OT6zez+FPjdrOja
        A4thp+l+IfAtj4m1e28u2gS7+3a5pvibQbe/8y8W4lj8rSrPyopYoW854mnm/vTh79oZmOCwFGPEfhNg
        M4zeEYqpXwGeVcrwM3TrucOXA4nKc4xNNfV1TpVL5pOUq0ZVqc6VGUcJT+VrcIwlKSo5hOnTeiUqanJa
        JP3ozpp63atBWTtra70oP+CUvhPSfhz4ssIvHzeKfircXKX3gzxLrGi3Xh7whpsNpY3ES+HdW8OafrWp
        3EtvqV1dSvcawl3NPaPZ6VLa2bR2d/Z+IPE/4nxznFcbZDmFbgjD5XwJh6NXDZplVHGSx+ZVp4irB/2l
        hMfUo5fTjXwEKcfquAlRp4fFKrjaWLxPPiMFisqnE8IQrYKrRjmFWli3Up1IVqUYU1an/wAuZwkq3NCr
        qqktZpcrha0lP0b/AIJZ6dqej/Af4g6PrVjf6Xq+kfHTxZpeqaZqltcWWo6bqFh4O+H1re6ffWV3HHNZ
        XdvcxSwy28yI8ckbq6hgQPjvpzZnTzjxP4KzHD45Zlg8VwLlNXCYmGJhi6NbCVM44gq4erhq9O9OeGqU
        pxnQlTlKnOnJVITlGaZ38L05UcFiac1yyjiqias4tNU6Saaeqaas102PnL/gsSjSX37McaKWd7v4roiD
        qzNN8K1VR7kkCvuvoC0XiMw8Q8PGPO6+I4UpqOnvOdXPIpa6a3trp3ObimSp08LOT5YwjXk32SVNt/Kx
        +QdpbD7bbwXECgG58mWOWeOyQMG8thJdyArAqvyzOuAASSBX+qWFwb56VHE5XywnXqSnF1Y0Fy4bmjOn
        CveShzOL/wCXd3NpK90j8/rVf3E69CrOahT9panCVWTjbm92EVeTa2Ubt9Fc/WP9iD9uv/hX93p3wQ+N
        utK3gNJYtI8BfEDUL2G4j8ClNsFn4Z8SaqG2XHgHASKy1aRv+JGdsNy50Exy+F/88fpafRbw/EdTNPFf
        wpyurSzic6tfPeHoUFCeYuK562Z5ZSp6zzK154/DKEZ5rLnxlGDzOVaGY/YcMZ8/YUcLjZS9k4x9lUqR
        lCVNS+GnWU0nFLaN7OnpGS5EnD9uPEPhvw74u0e88O+LNA0XxP4f1D7P9v0LxDpVjrWj332S6gvrX7Zp
        mpQTW1z5N7bW1xH5kbbJbeORcOikf5hZPnWccPZjhs4yDNsZkeb4Pn+r47L8VXwWMoe1pzo1PY4nDTp1
        qXtKNSpSnyTjz05zhK8ZST+6nTp1YOnVhGpTlvGSUouzurppp2aT23Pyk+LX/BK/QL0a9qnwS8at4evr
        2W1udK8J+N1nvNBs5JNXu5tQsofFOmW8upWejwaTc2kdnFc6ZrF2ZNJIur2Y6g09l/pJ4bftHeIMoo4X
        B+IXCNPF4qvJrM8+4dWDwmJxtLDYbCywE6mR16NPB/XZ5lh8RWx9TAZplOW1KWOg6GUUnl8KWM+Hx/Bc
        q2Lo18HmMqWHpRqXw9WE5uU6k48rjiI1YyhClDmjGEqVWpNu7rLU+Jdd/wCCb/7VOjarqGmWvgbSfF9r
        bRRfZPEPhvxt4QttF1Gae2tbhjBB4t1jRdVjSCaSa2k+06Zbky2zmISQGOaX+iMo+md9GzOcjqY7OOKM
        wyXNsfSxKWBzHJs3ni8HiFUtTqYiplOBzTL6kK3JOrT+rY6u/Y1aKrKhWVWjT82tw5nVOrShToRr04Nc
        04Vaai15KpOE3y7O8Vqna61cug/8E6f2sfEWvWllrfgTRPCVndLKtxr+t+NPB8uhWH2Wyllg+1WvhHVt
        Y1R/PlgjtkNtpdyfOuY2l8uESTRenm305fo54OFfNavEGN4kqYenRpxynJsjzihLEKLp0aboU83pZRgI
        SoKUsTVdfHUFKMKzo89eVKjUzocKZqoxpezjSUpNudSpBuO7V5U3OTX2VyxerV7K7X2J8H/+CUej6dda
        XrPxw8er4h8gy3F94G8CW95p2jy3UGsQyWkFz431Ew6lqOi3WiW8kV3b2mjaFdxy6gRa6ggshNefyF4i
        fT6zTH08ywHhvwhDKYV5V44bNc6qRxGIoUcVhKkKk6OTYaUsJh8bhMXUjUwdXEZlmmBlTw8VisuqxxE6
        NL6PB8LQi6U8diHVlTVnCndJ2asnUdpOLjHVKMJXk7S0u/1s8PeG/DvhHR7Pw94U0HRfDGgaf9o+waH4
        e0ux0XR7H7XdT3119j0zTYIba2869ubm4k8uNd8txJI2Xdif8/c5zvOeIsyxGccQZvjc9zfF+zVfHZhi
        q+NxlZUaVPD0VVxOJqVa1T2VClSo0+ecuSlTp042hCKX1dOnTpQVOlCNOEb2jCKjFXbbskkldtt922z8
        /wD/AIKXfEPxL8JvhV8GviR4QuvsviLwb+0b4N1zTt81/BaXv2XwN8S/tekap/Zd7Z3Nzoep2LXOnX9r
        FdQfabK/urZnCTtX9G/RT4ZyrjLjDjnhbO6PtcszzgrM8LWtGjKpS9pmuR+zxOH9vSr0oYvCVVTxWDrT
        pVPYYqjRrRi5U0eRnlaeGw+Fr0nadLEwkt0nanVunZp8sleMldXi2up9f/A74xeFvjt8NPDXxG8K3Vk8
        WrWVvHrukWt697P4U8URWltLrnhTUpJ7OzmN7p11OEWaWzthd28lrf26G0vreSX8i8UvDfPvCnjXOOD8
        9w9eP1KrVnl2NrYf6vTzfKnXrUsDm2FhGriKfsMZCjJypwxFeWDxUMTl+InHGYTE0qfoYLF0sbh6dek1
        7ySnFO7pzSTlCV1F3i3u0uaNpJcsk38d/tOf8E6vA3xn1bXfH/w91n/hW/xG1ZptQ1K1+xx3HgXxTrH2
        fU5przVNPs0jvNA1rVtVn01r/WbJ7yIi3uruTR7zUb64uZv6K8E/pk8Y+GeT5NwXxJgf9aOD8pvh8LiK
        Vaph89y3A1a9GTwtDEOp9VzDA4Ol9clg8vxlKjXU69LCwzfC5dhsPhaXi5lw3hcZUq4mi/YYmpaUr605
        yjFpNpawlL3VKcbqycvZynJyf5cah/wTn/a50/UdRsrX4a2esW9peXdpb6zpvjvwBHp2rQW87ww6hYx6
        x4lsb+KyuY0WeJb2xtLhUlQTW8MoaNP7by/6Xv0fauFo4qfHeIyvFYvCQnUw2IyHPKlXD1K1KM54TEvD
        ZdicN7ehJujVnhK2KwznCUqGJrU3GpL5t8P5rFuEcIpxU3eXtaSTS0UopzjJp7rnSlZ6xT0Prv8AZh/4
        JpeJYDda3+0MdJ0zSNShtIJfh3pd5Dq3iCeKy1ie4uINW8TaTctZeHorldN0wiTRLzUrmex1i6i+0aTe
        RKyfj3if9OjIsly/GZL4N0MVnGc4vCVsPLP8fhlhMowdWvRw6p4rAZXi6dTGZtWoU62MpxhmlDK8NhMx
        w2GxDw+c4CU6FXN8C4jMcbk2MzDHVMFQyjFzxMsNQnLmxcZUK9BUa9SE4wp01KcKvu+2c4rlXsalqke2
        /bg/Ya8HJ4Y1/wCM/wAIfDGl+Hp/C/h+51Dxn4G0OWx8L6BNomjWsc134v8ADlhHbCwsdV0vSLO4lvNH
        iS0h1OGN7m3ZNWikh8Q+P9Ev6XOMhjMm8IfFx4/ibCZ5mSw2RcR/WsTXzjD4rNakaMcozWU3WqZpgauL
        qQqZViarjicuxdWeExVeplFfDVMh9LiThurUcMxymvTwbw1pYihKip06tOnGWtK06XsaiunNrnjKMLxp
        +05va/ht5bZXkrGpA8whtqE92GDkqATxnrX+lc8tx0FhcbB1aGWYaph4TxNWE3HDVXCN+eSU/galOEY8
        7d/ccrI+VptaU7fvbNqKVue28opX066bdbH9a37N3/Ju/wABMNuH/Cl/hbhsEbv+KH0L5sHkZ61/z4eM
        8k/GLxYlGp7aL4y4naqWa5087xzU7SSkub4rSSavqkz9Yy6/9n4G6s/q9G67fu4n87f/AAUFOP22/jUA
        Mlrb4fL27/C74f8APP0r/U76H9ZUfBLgxOn7SVWjndOHwu03xNmDTtNqLvblV+sk01JJr4fiBN5jibX0
        dLb/AK8wPk2TBCGJXIA5JXH8ABBdWwBkHHHbvX9iZlToV8Hh6mW4GvKMt51cO4NNUaMMQva0Z+zlGnVp
        1FT9xTlT96XM7pfPQTi588uy5Xq9NV7r231f5Er3StHZxx2ttALaNopZbMzxT3hMhfzL15ZnVpVB25jS
        JcAZXPNeZgKv9n4vCywmIlUoyVsQsPiKmGbippunWlODcFK2jcElo9bGVPCzjLEVHXqVXWmpKNZRappR
        ty0uSKkodbTc5X62IXZXaRwrbI3JI3bgmRgEyKw3c+lepmGKw2PxOa4zD4Ss8vw1XmaeIWIjS54csJ1M
        RBwVRupopQcW39ndGkU1y07J7bKy/E/oF/4JPjH7OvjHkc/GjxEeM/8AQj/Drg7u+MV/jt9O2nTp+LXD
        Hs6kavtODcvnKUFNJzedcQp/xEpNpJJvbs3ufoXC1/7Pqq1rYiS+6nSPn/8A4LF/8fn7Mn/Xz8WOP+2v
        wrr7f6AkYvMfEKMvheJ4UT0vo6ueJ6aX06X1ObinSnhNbWjX17aUj8f2yQmFjxllUKckEcFipLFc+vFf
        6t4urUrQwrw+HwtOk+ehCNKTdRcmk6s6cpYiVFTbXvv2aaWiVrnw8Y+/KlJzk1yycrWS7atJN+m3Un0t
        LV2eK8dEhJjZp3cDyVVxHIwAt3dwok37E6iMgZ3V6/h/HIMRDNcFxPUpUsnp044p1vrFClW56FZUpxoq
        tgqtWtP9/wC0dGlVownToTg3Kc4o5sdUxMVCeHcqkoqS5LX53b3U3zRSbtypvRc3M2knebUbi1uL+ZrJ
        ZIbBpybOCaUTSxxMVWJGnWKISuI9vzCNMnOVFPHZhUzbHYfBYnOv7TwcpUfq9eVHD4FV5Sp4ehG+Hoyq
        UMPJ0EnGjTrTjRceWSjK6M8BQr4TB0PrM3UxEINVpKLjFzW7jF1J2Um72u7LecrXJI/7CEaCV77zAiiQ
        K1pt8wKA+3dPnG7OM810Uq/BFKnTpYnL+bEU4xjVksxwiTqRSU2ouqmk5JtJq62epm1jru1OVuh2Hwm+
        LOufCfUdQvdHgguf7RtRbzRz9AVbMbg9iGriqYeM4pN2sz2oO259v/s4+OvHfxg8Zz+I/Ed4F0nwxbyR
        QWsClInubvIQPjhyqAnn0rgxFKnQioR1k7O5qj7tcKUwMADt6454rkitgR8H+I/F2o6b+0aguZNZvfC4
        NpYXdutvO9hFJKu0KwKlCgcqSa9OnTTwuloyve99fuBaH0z8RpvAHhnwhrN7r1jp9vpElp5l/AsEKvcR
        uOFWPALuc9Bzk15VWpK3LzXtomCsfn38U/2g/Cdtp2h23wnsLK0nig8u6uJdPiEsEMahY4lLLnfkZJqs
        NTlGDkpcyWtvMlyUdF0PnC7+JniPXbW5Gr6tczyuGYKXKoSzswAUHGATxX0GErQVK8opOxHNf/IZ4ct2
        +ySXLY3Tvkt3IGMHP1zXq4CCjT9o1703f5DidzYYPysv3Rge/FehF2DyJk1fT9PvobN5BHcXB2quRxnp
        +dEcRSp1o0pSUZy2XcXYsHwreXniCyutI0yXVDqpGn39lbRGWR4pODcBFBOR1J7VFXDQpV1iOVclTSo3
        2voCSPZNL0LUba8j8PxaddpfJKlulm0bfaVcD5UMeM9K9yEqUacZKa9nFb9LGZ9Z/Dz4MaVdeH5PEHi+
        a40yTT7yRZrSZRFhbZujb8bt/B4ry6+YVFWVDDpVPaLRrW1xJHrUfxH+HUl9ro0a4sIL/wALaPDp8MaR
        IJV1C+iDRvEwXDSJbhDwcjcc9a8Clg8XiMx5Jc1SnhrKTfSVT3mvuVn6lOSUUiLxL4Isda03SdS0fxBB
        e6rfwfa7tLu+RGupZIlkYRxs2AyyFhtxx+Fe7hMbVoValKpRcKdOXLHlheyTtdvzRH2T3L4UeCLDw3oF
        jM0SS6pciOe5nYpIUkAIKRuM4CivDzXHVMRXqQ5nGlG6Sta6CNrHrepapY6TaPd6jcRW1uin55WC7yBy
        FHUn6V5VCjUrzVOlFzl2XQpLfyPNvHXhKb4gabaRWupPDYhrK8gW3uLqxuo760vIdR0zWdO1OwmhutK1
        bT723tLyyv7OaC6tLq0gubaWKeCORNK2DyfH5fmeR8QZTQzfK80oVcLjMLiacatCvh6sHTq0KtKacZwq
        RbjJNPR9wi505xnTm4Tg04yTs01qmmtU10PM7z9pb9of9nK+uk+N/gPUPjr8IIo5722+MXw007R7H4he
        H7NbbxPrN5bePvAlm1jpGoCwW10yzbWLCLwvpdvp9sl7cT3Wo3r2Fv8A5keL30DsrqVsXmnhRmVTJqMW
        pRy7M6lfGYBQSoRt9cgsRmeC9jSpYvE161almlHE4irRp0/7Novkp/W4DiWokoY6HtbfbglGfV/DpCV2
        4xSTg4pNvne/rfgf/goX+yL46uNC0+2+LVj4a1jXLFLttN8caNr/AISt9FuF019Tu9L13xTq2mR+GLK+
        tlimti6a5NbT3KLDZXF008Hn/wAZ5/8ARo8aeHqeY4mrwZVzXA5fVdNV8qxODzGeKh7dUKdfCZfh68s2
        q0qrlGqlLL6dejQbq4qjQjTq+z9+lnOXVXCKxCpykr2nGUOXS7UptezTW3xtN6Rbur+x/wDDTv7Nn/Rw
        vwO/8Oz4C/8Al/Xw/wDxCbxT/wCjacV/+I9m/wD8xnV9fwP/AEGUP/B1P/5I5Xxf+2d+yr4I02DVta+P
        Pw4vbW4votOji8Ia9D8QdSW4lt7m5WSfRfAK6zqFrYiO0lDXs1rHbJI8MTzLLcwpL7GSeBXjBn+KqYPA
        +HWd0K1KlKs5ZlhJZNQcIzpwahis3eBw1SrzVIuNCFWVeUFUqRpunSqyhnUzPL6UVKWLptN29yXtH1fw
        0+aSWm7Vtle7R8j/ABI/4K2fAHwz/bNj8PPDPjj4napY/wBnf2RqH2S28F+C9c+0/YZdQ/4m+uPL4g03
        7Hb3F7H++8JN513p/lJi1nS+H7Rwt9DHxHzX6jX4mzXKuE8JX9t9Zo+0nmmaYXk9rGj/ALNhFDLa/t5w
        pS/d5yvZYet7SV8RTlhX51fiLBw5lRpzryjazsoQle19Ze+rK+9PVq2z5j8j/ip8Z/2jf2ytcOqeLNQk
        tPCFk1otp4e0ga7o3wk8O6lothLCt1b6dNd6iLvxVMNbu3e7uZdR1Py9aaJZItLgihs/9DvBj6PPDvBe
        GeC4KybnxUvrMcVxDmcaVTHVoVJUassJXzGjhafLRj7PCRp5fhKNOjenTxVTDyryxOLn8rjszr4yV69T
        3dOWlG6gmk1zKLb11leUm3q1e1orsoPCcPw78OaZY6XcG8toALq4vzBFbS399Kwe7nnjhzjoscau8rpD
        DDE0knlb2/tnJcnocO5VQy7DS9p7HmlVrOEYSrVZu86klFekIKTnKFKFOm6k+TmfktuT7foe+fC79oPx
        p8Hrmw8ZeD7iO7to5bePxT4Rv5jFo/jDRo/O3aZeTrBPJpWoQrPNLYavbRSTWNyQzw3tjNfabqf5B9IP
        wJ4V8f8AgV5BnLjl+eZZKpishzqFGFTE5XjJ01CpF35Z1cvxihShmOBVSEMSqOHrJwxWEwdeh3ZbmFbL
        a6qU/ehKyqU72jOK/KUdeWVrxu94uSf6PfCH/go3+zf8SE03SvFPiJ/g744uGa1v/DXxDBsNGtry00SD
        Vr+5tPiBFEfDzaA0xvbSxu9VvNFu76SzXGnQve2kdx/if4ifRP8AF7gHHZlSoZHLizLMBJNYnKbVcW4V
        MTKhQhUyhyeYyxMqbo4mvHAUsxwdGjWVSGPr0qVarT+5wueYDEKKlU+r1H9mppG6jd2qfBy3uk5OEm18
        KbSfvGqftW/syaRpuo6tdftA/ByW10uxu9RuYtL+IvhTW9Skt7K3kuZo9O0XRdUutQ1e+aOJhDZWNrc3
        NxIUighklkRG/L8J4O+LGNxWGwdHw24lhWxdWnRhKvkuYYWhGdWahF1sVisPRw2GpKUk6lfEVaVCjC9S
        rUhTjKS7JZhgYxlJ4yjaKbdqkJPTXSMW5N9kk29kmz81/wBpr/gq7othaSeF/wBmGD+2tUm+1Qaj8TPF
        fh+7ttFsbS70WP7JceCfDupzW17fa5bapfOWuPEWmwWUEugNH/Zur2uorPbf1R4UfQ6x+IrRzbxaqfUM
        JT9nOjkWX4ynPFValPFS9pDNMbQjVw9LCVcPSSjSyvFVMVVp4xT+vZdiMK6VXxMdxBFL2eAXNLVOrOLU
        UnHTki7NyTe84qKcfhmpXX406IZ57NZb+3uY/s7RxfaV25EaYVmlhdQxldcjcz5JXd0bj/XzhDL+Is2w
        8c6zDD1MLkeRUo4apiIYPDPmqRXLTVZzdGpzOK/fTnKdSd/aNvmSPhMRXwlKjXoQoSqY6q1KnP2slTjF
        X5lKkovmbdrSU4qK05WfdX7Mv7cXjP8AZt1CDweLWfxz8Dptcjv7vw1fRk+LvDNnerdtrl38Pb3+047O
        2mn1C6i1SfRL1JLK8nsZ/s8ul3ms32oTfyT9Jb6K3DHjBmGZ8V8N+y4b4++pWoPDpLA5vKjyexnmdNU5
        1a1WNGm8LTxGEhTxVOjNTqRzNYTCYB+lw3nmPy/C4ehmMITjf3403KSp6v8AhOXLaOzalePNdLkvKZ+w
        Pwt/4KCfsrfFGGOOP4k2Xw91r7FfX954e+KqxeBrnTYbHU100RT+IL+5fwzeX9wJba7hsdO169umtp2k
        eFGtbtLT/MPjL6NHjHwZXrQr8J1+IcLTr08PHFZDz5oqlWdF1pWwNKnHN6NOjKFShWrYrLcPRjiIciqS
        VXDyrfeYfOcvxKVq6pSs3y1fcsk7fE37Nt6NKM22ne2jt7D/AMNO/s2f9HC/A7/w7PgL/wCX9fC/8Qm8
        U/8Ao2nFf/iPZv8A/MZ1fX8D/wBBlD/wdT/+SPjr4r/8FVf2cvBmixT/AA0OufGPxFdb/I0qw0zXPA+i
        2HkXenJJ/b+v+L9BgubXz7G6v5rX+y9H1rfLpbQ3X2JJ4pz+4cG/Q+8UM8x86fFawnA+WULc+IrV8Jmu
        Krc9Ou4/U8HluLqUqns6tOjDEfW8dgOSnXVXD/WpU6lFeZiOIMFSivYc2Jm9klKEVZr4pTimrpu3LGWq
        s+W6Y/8AYl/bV074kfDHxp4p/aJ+MPwu8MeK2+K3iKDQtF1vX/BvgSPSPBsmg+E7/StO0nTb6+try90S
        21TUNatre/1CXULuXyHjuL64kgJXTx6+j9mXDHEmR4Lww4A4jzjh2lkOCWNzDCYDNc3p182WLzCliKmK
        xdGjVw1HG1cPTwlathcPHC0IKpCpRwlGFWKayvNYVqNWWNxVGnW9rLlhKdOm1T5YtWi2pOKk5JSfM3Zp
        ybR8e/8ABVz4nfDb4jXP7PP/AArv4h+B/Hh0af4nf2v/AMIZ4t0HxR/ZX9oSfDb+z/7S/sO/ufsP2n7D
        e+T52zzfsc+zd5T7f2/6F3CfFfC1XxD/ANZOGs24cljZ8O/Vf7Sy/GZe8Q6Dzr2v1d4qjRdV0XVpe0dP
        mdP2lPmtzxv5vEOIoVVhPY1oVeT2t+SUZ2v7O17N2vZ2vvZn5weBvHPir4f69oHiTwNqEnh3xloGrjVd
        F8TaaXbVLWWS2Ni9iY7hpLK80yeGWeO4s7q0nguobqe2uUmtp5IX/wBAs04XyjjHKsfwjxDgMLnWV8Q0
        HgsbQxMZYmnONVRtKnVvz0sTQqqnXweMpOFfBYulRxWFr08RRpVI/F01XwuMhmVHF1qKpU7KiuT2ULTc
        udrlc3J6wlFVPZyp6ODbbf7g/Bz/AIKo/CbW7U6R8edKv/hP4osLQm41vTNP1nxb4H164s4dJt7htPh0
        WyvNd0DUbvUbjVpo9JurHUba0tNOQS65c3E8aSf5Y+KX0JuP+Es0rrgfEUuMcqliatKnQr1cLl2aYaMa
        2JXLWlia1LLsVDDUqeGp1sTSxOGxFbEYjmp5VSw0fan3+X8TYPFUoyrp0JcqfMk5wlotuVOceZttRcWl
        Fazb0PuL/hp39mz/AKOF+B3/AIdnwF/8v6/mj/iE3in/ANG04r/8R7N//mM9v6/gf+gyh/4Op/8AyR8d
        fH7/AIKg/Az4d6Lrml/CXUP+Fs/ESL+2tK0sWGn6jB4A0fWtOu7Wxjv9f8R3f2H/AISDQ3868u7VvCz6
        nFqS6S0P2/T4b631Cv3Dw3+iT4g8TY/L8Xxnhv8AUzhiX1XEV/bVqM84xOFrU6lV0cHgqf1j6ni48lKj
        iFm6wlTBSxCqfU8ZUw9bBnmYzPsJQjOOHl9YrLmSsn7OMk0ryk7c0d2vZ8yla3NFNSMj9hD9rHwt4r8A
        fFjx58d/ir8MPB3jnxr8cNb119L13xR4Y8FRxaHB8P8A4aeH9Ej0bSNY1WK4OhWdrog0u3uZXupZjpUp
        ubq5vBcTSep9IfwV4gyfPeC8j8PeCuI894X4e4UwuChi8Ll2Y5rH6zPO8+xmL+sYvDYadCOKr18XLF1q
        MFRp03iUqGHoYd0aUc8ozKjOliamLxNGlXq15S5ZThB2VKlGNotp8qjHlTd2+XVt3Z8v/wDBVH4o/DP4
        han+zhJ8P/H3gP4hLoV/8SH1mHwj4s0PxRFp631x8NGsY9W/sDUp2sY7wWF8sXmNEZRaT+WSYmK/tX0H
        +D+KOHM042pcU8PZvwvHM8VwvChUzHL8Xl0qqp1c4jXnhni6FNVJYdVqTm4Kfs3Up869+Kfl8U1KWLw9
        Knh8VFSdPER9pRnCU6TnGCjNfElJO8o8yabjs0mj8vdQismjhurS4iEl093Lcadbw3EX9mCOYiJBJK7B
        4WQ5TEkjBR85zX+mWcYXKY/V8NkWIxeOhQw1WWLqOjCg4VaUkpSap1XzUtfinSpz68lnp8Hg6uM5q1DE
        0Zw+rKjCniJTjP6yuT3pNQtaV1+8ThGLk/d0NnRdU8PWx0xrrw9daxfw6huuXl1iS2tNQtXQxxWX2SC0
        8yCRZGB81bls4xtFPDY+McRSxqxNetRhGUIYqpUnRrRqqFlUnODqXhSV4qMZ3kt7bHnZjgM6xUsbGlm9
        PLsLUw3JThTwUZ1aFRNSlXVadVwmpRTXs5UVy7qTPpX4Eftl/G/9mCW38MaDJYeK/hrb6pdXNx8LfFGG
        t9KGpatY3+tjwj4jtwmoeGL+WG3vFht5DfaTDc61qGoSaTdXdwzN/MXj19FDw68SKmE4gwdRZdxNneFh
        7HN8qxNKt7epQpV6WHjjcJJUqGIpU1WwvtKVSnh8znRwlLC0s1w+GhSw9P7DIOIcTQwtJKp9awtNaucW
        lJac04tax5mpaq9NOTk4Nts/T/4X/wDBV39n3xVFHafE3SfFvwd1uOxvbu/a/wBOu/GvhVbiLUkt7HS9
        N1fwvYvrV5fXOmTRXrNd+GNOtojBdwG4do7d77/PfjX6GPijw5iK0eHauC4uw8K1KlCkqkcnzSMZ4f2l
        SvicHmVSGCo0qdZOjGNLNcTXqxnQrKjGM60cP9nhuIcFVS9spYd2bbt7SGjskpQTk21rrCKVmr7X+tfD
        f7X37LnirRbLX9L+PvwqtbG/+0eRB4k8Y6P4N1pPst3PZSfbfDfi+50zV9N3TW0jR/a7GDzominh3wTx
        SSfieaeCni5k+Pr5di/DjiCtiMNyc88DlmJzPCv2lOFWPssdlsMXgq9ozSn7HEVPZVFOjU5KtOpCPpQz
        LAVIqccZSSd9JTUJaO2sZuMltpdK61WjTL2qftW/syaRpuo6tdftA/ByW10uxu9RuYtL+IvhTW9Skt7K
        3kuZo9O0XRdUutQ1e+aOJhDZWNrc3NxIUighklkRG58J4O+LGNxWGwdHw24lhWxdWnRhKvkuYYWhGdWa
        hF1sVisPRw2GpKUk6lfEVaVCjC9SrUhTjKScswwMYyk8ZRtFNu1SEnprpGLcm+ySbeyTZ8rfEf8A4Kpf
        sv8AhHTRL4KvPFXxW1i5sdXks7Dw/wCG9U8NabZ6lZW8LaVaeItW8cWmkz2FjqN1P5f2vSdO12S3jtLm
        SW1LC3ivP2Dhf6IHi1nOKcM+oZfwdgaNXDRqVcZjcPjq9WhVnJYipgsPlVTG061XC04c3scZisuhWnUp
        Qp1+V1qlDz6+f4ClH9054iVnZRi4pNbKTmotKT6xjO1m2tk+Y/Y//b/h+NXiP4zar8a/Ffwu+EfhvRR4
        Jh+HHhnVfEmj+Hgtne33xCudaurjXPE2oQXPijW47CLwta31zbrZ2S/YLWaDTbB72cXPueM/0ZsXwTlP
        BWG8PeH+I+OcxxCzSpn+YYTLsXj1CdGhlEcNH6tl9CrRy3Byqf2lXwtOtKtiZKpXhWx2LhhqbpZ5bnMc
        TUxLxdWjhYR9mqUJTjDd1L+9NpzlbkUmrLRWjG7v5r/wVK+MXwj+IP7P3g/RfAPxT+HHjfWLX4x+H9Uu
        dJ8IeN/DPiXUrfTYPBXxCtJtRnsNF1O5nhsY7q9s4WnZBGsl3ChYNKgb6T6IfBHGnDPiTneO4j4Qzvh/
        A1eGsZQhiMyyrHYGhOvLNMmqRowq4qhSpyqyp0qs401JzcKdSSXLCTWOfYnDVsHSjRxFOrJVotqE4yaS
        hUV7RbdrtK/mj8vvgr8evin+z5rt14i+GHiOXTJdTj06LVtGvobfUfC3iW20zVINQj0zxJo9zCxniaJb
        20S/0+bTtVtItVvRY39ut3cJcf6O+KvglwX4t5Ng8p4jy6WYxoRxVfLcyp1pYfF5ZiMTTdGq8PXpOSm5
        KNGpOhWp1sJXr4bC1cThMSsNTpnxmCzHG4LERqYapGKlJKtCUJTVWnFScbe8o07SafNyt8nPCLi588f2
        c+Gf/BVj4AeJUisvihpPiv4O64lheXl695Y3Hjnwl50WpLb2GmaVrfhKyl1i/vbnTZY7xnufDOn20LW9
        5bm4d4oHvv8ALzjv6FXitwpjK1HIquA4uoRq0adOnCvSyzMeSph/aVMRXw+Nrf2dTo0q8ZYdKhm+Lrz5
        qVR0YXrww33OF4jwNeKdRTw7s7tpzhdSsknFc7bWutOK31ejl9m/8NO/s2f9HC/A7/w7PgL/AOX9fz7/
        AMQm8U/+jacV/wDiPZv/APMZ631/A/8AQZQ/8HU//kjxz4p/8FBv2VfhXbzCb4lWPj/WFsbLUbTQPhYI
        fG9xqFveak2nNHD4hsLmPwxZX1ssVzdz2Wo69Y3K20AkSF2urRLv7jhD6NfjBxfUg4cK1eG8C6tWjUxn
        EDllUKM6VBV05YOrCWbVaVVyhRpV8Ll2IoSrzcJVIxo4idHlxGcZfh0/36rSsmo0vfvd2+JP2aa1bUpp
        26aq/wCKH7W37eHxG/agk1DwD4bsH8H/AAdj1w3un+HbUSr4l8WWdkbMaRc/EW/hv57WdIL+2k1OHSbF
        YbG0nvIBcy6rcaRY6lH/AKDeAP0Xst4BxeCzGlh63F3iLXwipVa9On7XB5bOq5xxX9kUnRhUoU5U6sMJ
        iMyxknWqUKdSUFluHxuLwcvlc0zqpi1KF1QwildR+1O3w87TfM7pyUI6J/zuMZHx1YGWzltZLoRXptnh
        kmjuPNEVyIpAzQShHjkeNlXy2YOjEZOQxzX9cTw+Lw9X2WNxLqSo0qfO5SqR5qnM1yxpy5fauCXLOpJK
        7XPKXNI+cqxWIoypU51KHtITSqQ5ealdOLcL3XN9qKlGUeZapx0P6hfgV+0N8A9F+BfwV0/W/jT8HfDu
        o2Xwp+Hun3+jaj8SvB+m3WlajYeD9Eg1DSbiz1DXRcWt1ZT5glt5/wB7EybJcODX+Jvi14V+J+L8TvEb
        NMJ4b8UYnLMz4q4ir4PF0eH82qYXFUKmbYmrTrYavDCSpV6U6VWlUhUpTnCVOpTmpOM4t/o+V4vB0Muy
        /DTx9KdXD4XDwm6lWkql40ox5qkYuKjKTi27Riua6SVrL8Mf2zfEPgfxv+1v8e/Enh/X9K8V6Le6D8P3
        8L+I/C2u6Xq+g3GoWnhb4WaXqMyahp09xBqsEFrFr9pJFays8dzHl8C1lWv9IfoqcN53gPCfgjKc2wWK
        yHHZb/a1XHYPHYOvQxUKNTPsxdNVcPW9lWoJ/WMPi+aVKpz4eN1DkqKtD4viPFuGZRnh1CvTr1YwlNSb
        UYrBzkpQ5VKMpe1pwp2nKMUpSalzxjGXys0pEM9mswe2guy0RSFVMiqZRHIjsBJtK4OGA7cCv6+jmDnk
        OaZJQzKssnwGbKrh6cMPQUpRcMT7Gq8RL2WJqdpKpCSpqV4pS91+JThLmoYipGXt5UafOpSu4yaTadm1
        dN62bXnqVRKuxUEYzjlyXDN65G7H6V4GIzLD/V6eAhllFSoc18X+9VatN2u6kW/ZOK+zGNKLS+02dSg2
        +Zz1vpd2S/4cnSBZEXZ8zFguxRnluBn057Gvco5JhcfltPF4WpGWLlXp0VhqMHGMPaSjCPx3lFc26rWe
        /K3sYuq4ytbSKd29dj9xP+Cafxc+E/w9+A/i7SfHvxO+HvgjVJvi5r2oRab4v8a+G/DV/LYS+D/AdnFf
        Q2es6nbyvZSXVndQrMqGNpLaZAxaNgP8svpz8AcccR+LGR5nw3wRn+d5dheFsFgsRiMuyjMMdhKGNo5z
        nzq4V18LQq0YVVTqUa8qMpxqKNeFTk5KkJS+34XxeFpYCrGriaVOU68pRjOpGDcXTpJNKTTtdNX7p9jw
        3/gqd8UfhZ8QtW/Ztk8E+O/BfxGs9C1H4jP4itfA3jPQNfls7a+ufhm1vBe3GiXd9/ZMl7FYaglvJPH8
        xtZmRX8hwPY+hHwlxXwvj+OlxJwxmvD0sfiOGVhVmmXYzALEujUzn2qo/WaNJ1VSdWl7X2XM6ftafNbn
        jfl4sq/WsJGGX4ylHE+xxUadVKNeNGrKEFSqTpRnHnjGXvOnzw51FxUle6/Ne6fT7/SIv7O0GTT4tP1G
        78/UZNTkuJriK8w9lYTb4Y4hJCkbAPGiF8kkDFf6l5TRweaexy/FYpQng6Naq8FUzF4aWJcX++lRdWjO
        nHmlyL2aXM7fa3X5nhaWNwWYKWNzV4ueLw9GEKEMNGlThKimqteCUpztUb96M5yULJJs5eFtkUwUj5hs
        5PyqvLckdWyK4ckxVKGUZvRpKNKnioyw/M5OMYUm+ZwlNO0pOtGnUkubl/dxlyNKy96cH7SHNJx5U20t
        G9uXTtvZmtomlWN/PcC+1uz0cQ2d3dQNeRX0wlltUV7e0QWttJiW6PyozYRTHl2AxV5dw/RnjHXeOwqx
        NKlOtTw9STpeypUKTnTq+2rwhRqyxMGp0VBuTUb8sW0edmOPxWEpQjhssrY/21WlSqRp1aUJQpzbVSte
        pOC5KaUXKMW5yTtGLMfyk/vf+OxH9SefrXAsNlujniYxn9pc2Hdn1V/aq9n1sr72PQcmnpey2/eTX4JW
        Xp0PQvgzpvhLVvH+j2HjW5W20KXzRM8jBIjKF/dJI5+6pavoK7nGm3BXcTrguh+v3wr8CeEPA2j3ieDy
        j6fqlz9sNwjrIrnaQipIpOUUdOa8erOU2nLeOnoao8I+KPxtvtC1/wATf2VIEtPBOmENIHyl1rGojybW
        3dejbCdxFdNDD8/sr/bf4LcTdtj420b9oXx1Za02sajdw30Fzdx3N5azwxsjJG27YjMCV46V6csHSUHy
        qzivyJjJ3XYk/ak+LE/jzVPDUWnyTW+kyeH7S+kt1kdY5ZrkZdZIwcNsZGHevm5RXtVBvZvUU5WtY+Ub
        O2ea4jjT+JgPp7mu3B4WSr2jK8OqMknp+JtajpohuIIoCCzFFdRxhiefwr1cRh7VKEYaPS/oVbbyPS9L
        iFvbwwL0RAuD/e4z+te/SjyxjF9Ei1odNbDbt6ZUAtj6Vsugup9IWnwG8D6z4K8P+OJtWMF5NPCL64kb
        dCjNP5bQYX7jqMdcda8OrXdLMk6tO6irQ9SopfcdH4W8R+G/hF41updOi/4SUWD/AGcXiYMEUMyZIgYg
        iSUDgkdK9ynJ5hS9m37K2jXmidiVvifJc/EiDx9HYxKVuI3NlsAURRqyYbA5k2sTn1Ar0o4L/Y3hubS1
        r3Mzv/iX8Yl8ZWdvHpa3GmaTa29zcaiHPliSdUdyZNp5VShwf9qs8HglgYVqtWSlKnFyT8oq79NEFzwf
        4XWU/wDY/wDbdwxe68Qaje6zIxOT5by+TaKf920hiwPc1WURl9WqYiS9/F1JVH5RekV9yRD2Xke92kd5
        c/Z5o3m3WysU2MyeVnqBz8oP9a9OKSurKz8iU3ax9EfDn4r3Hhq0j0jUbaS7t4hM8L5JlDs+4JuJ+6N2
        PwrxMdksMXL2lOapzdk15IcXsj1nxT4Q17xtcwahLfNBoxsYLmOzXJdd0AkmXYDhnwSAfevJwONw2XRl
        SVNSrqbi5vybS+RaXnsemadBdx6To1pY28ltCgihuGmG2W3hgCqpxnkvjp/tV5U5U/a4idSak9XFLaTf
        /wAiNE0VyfEK6zoWLqwntH8pbplKFwGyssTe+D+dCj9SeHxLcasZq/KtbeTBHzX4i/Y5+CPjTV9QvvG3
        g3w/qF6Zr/UTf6XLfeF9Uu9R1WZbjUL3XLvwte6fLrlxNPF5vm6i1y6PJO0bI1xMZeDM8tyTM1Rqyyen
        Cs5TcpU1Ki6jm05SqOjKm6km1e9Ryabk1bmleoynH7X67ep+d3xD/ZD+Euj+Ital0XU/GMOiWWtTRXmn
        22r6XcJpcFxKzx2+n3F7odxcSWdsHWFGu5rqYpGplmlk3O2mG8MsixFJV6lfHYeVRuXs4VaPJBN3UY+0
        w858sVouecpW+KTd22601pZf18ziB+yz8N7bXEsb7W/GY02/iWbSLyLUdCRpQfvRzM/h10MgP91V+lbf
        8Qs4f/6DMx/8G4b/AOZA9tK2y/H/ADPS9O+DXws8BeJXnuPBekX9hqEDQ2h1xbnX7SGOR4pGRbTXLi7t
        0uFeFAtwI/OCl0Vwsrhvo8JwVwtg6kqlHJqM5uLg1XdTFQs2ndU8TUrU4yvFWmoqaV4qSjKScOpPlXvP
        5aflY6seK9IuZLrwx9jtrDTrS2istMt7aCK3s7a1giEFrBaQQqscFvDFGkaRxqqoqhVAAAr6SlClRhTo
        UacaVKlGMIQhFRhCEUoxjGMbRjGMUkopJJJJImK6/eefy/Z7uC70S6IYKziNj/Dzxj04xTsm+Vq6ZSOD
        8RWy6Lo5tEfO4jbg4ODwBXNiOWlRUIjW5ycvh7SdW0mG31jTre9TA8oyKUntyzRyOba6iZZrbe0MQfyp
        E3qm18rkV5GKyjLM2w0aOZ4Kni4R+FyTjUheUZS9nVg41afM4Q5/ZzjzpcsrxuhqTi9HY4W4+EnhgvLK
        lzrECtI7pBFdWrRQqzFlijM1jJIUQEKDJI7YA3MxyT8fV8N+Hp1JzhXxtGMpSkqca1Fxgm21CLnh5zcY
        rSPPOc7Jc0pO7dxqStsjzWXQrLTL2eGGB3WC7u7WK5uWEjsLeb5HOFWNZFAT5kjQ8cdTnxKGSZXluLo0
        4YOPLGri6H1rFVFJzdOovZVI3Xs4VKMlHWlTpycFbmvKTfPOrJ80bv3eiVl29fxsXbaY2shhlEstsSS8
        SOEDvgiN+VPTOeRXtYLG5pkmLnlydWrl0K8KtWlDSjXcotUa3vKS+FpxTXvfic9SnTm4Tpfu6qVnLfTq
        reZoeGzoqazA3iQ6h/ZC/afPGmskd8X8iQW/ltINu3zzHuB/hBr5fH08/q15LJ8fTwWYU8TzUXiYuElT
        dSLrR9xxcm6LmoQvy3tojqp+z5HCuuaNne2+2i+/dmPq9oLx7eS7t7KRvsVskcltHFBI0MStFC109qFa
        S6EYAYylmIVA2dq4rMcpWJrYuvLBUa0XGNOlK8oyjyuUI1qrpTjNVIwS/dzlKFrXi1GNuXAunSVanSqV
        f4tSclNykoylaTjBTbtTctUoWSbk1Zt3xZdD0yTyBaf2gpWJBdefPbyBpxnzGg8u0TyojxhX8wjuxr5z
        D8P08RUVOi6tZwcVNQce9na8Pd8nJO3ZnVRq4lKr9YdPWTdPkhONodFPmnLmkurjyp9Iokj0ewgXJiae
        TcGQzuxK4xgFY9iOuR0ZTnJzxxXu/wBg5Vl1CcqmH+s4qrOKoQxE6kp0mpJ6xoulSqp2s1UpSi7vQaq1
        W1dqMVe7j100Wt2r91qdDLbWF34ektZWs7Oe11CFfLjSVb+8trpN4ZGw0MdvaPaIu3aGP23jOOFiaSWK
        w+VYjAzwmBxsFDFVqM0qdGNGrSr0J+znGpKFWpGpOHNGMkqNCzhf4uWnRrRxbxCxE5KVOK9nNLki4815
        Jq0ry5tbuy5VZbnMQaJapKHD3G6F0dcvHtBjfnzMQg4+XtjvXJl/DuX1K2IlOpiYfVXBwkp0+Wm41ZKU
        q37lSa5Ie7GChLm1u9jqdeTTjZXs09+3TU6q2islhvJHkCTRm0+zAMwLkykSuMLggIATkjHUc1+g4PB5
        DhcXWjKUaaj9Sp0506jV+SSUa7k170atr1L8tlqkedUniPa4aKp81GSre1dlouX3Fv3v0d+oyHSpNTa7
        jEloqQ2V/fP9qkRY5xZIbmWKIyZ825YIBGnVmIxzXBmuSVsViMbUhXoU8NUp4+terCNWOJlCpTvTw90+
        apzuMlPeN41FZq4542jgqVC9OolOth6S9nFycXVkoKU0vghr70npFeRzUuhWit+8SeEYACwyAqflVslp
        kkOSrDPOPavj8bw3hMsqc2cYSvg4SjTVOGGrR5ZynRpYjllUrRrtVPZVYznZcseaMeVPmPSjVqOyjJTW
        l7rXZtpWst7JX8wg0W0Qhtjz/MpUSuCFK8kbUVQwORkMGHGO5zjheHYR5MSqMsXQ9ouVX53aKUmrRUYy
        VpR5+aLWlrJcyadZ35W+W29v89fwOi1bStK/szS/sd80z3Ns/wButEjER06aGdRDCrFSJA6Lu4HA44r1
        M1yyeJpUVSoQoZYqcIUIwrU3WTUl7T2sFBPmc0lTjraGiPPwOKxbxOPpYnCOlTw9WKo1r3VaEoXlKy1X
        K/d133Odh0GKNlmQ3G6CRHyzRhFKncu4CLPUdj0rzKfCmIWtDCYtV8NVh7SpUcIUaenPFOPs1PmaV1aa
        06dT0HX96MHblqRdrJ3vslvpc0RtVerMWRlbHALZ4xx6c11xWFo0JxjUm6uIoVac1FuMXU5vclFtN/Dd
        zTtvuJtp/DfVO3yt93c37aPRbM2rXbPq0M1k0ssNnLJaTWd5IpEcckrxkOI3AZtowwOARXq4DEZJUw+G
        wUsJWkqNS1Rt+9UahrKnKMrewvr78FO67Hn4lY+pTmsJUp4Wopr36kfaRlC65koJpptaRd3bdpmX5H7t
        bppI2UvKsaPJvkLIu5mK9RhWXGep+lVgsBhlGnmrxWHccFCvToUa1STnUnGFVupBW5YKlL2coRa9+Vkr
        6nQqivLDxi4yUU5OMUk0+/TW3Qr3EMDpEzJE4xGdrASKWK5yQ4IyAx/M0uIMHl6wuW5hho0HXqQwnt6V
        1XjKpKlKrOympR9xTgqiduSUpU2mld1SbXVr00/IzzoVpKkYSGVZHbKrbu8khUJuOVcyDGCTwM/L1xnP
        kVuHMvhgMNiKtCdKri+WpCnh6vPNU3ShUtJTdWylGbt7vOpR5XopJ7fWOW7k7JaXlZa7eXUhXQLFv+W1
        yCEGVLRA7ycYB8nkUYbhfI8RGs443EwnQowbpTdNSliZTdN06c1RalCDcZybjF8vN1SbHXqpvSNl5O9u
        nUuQ6DZxNAPJ+1Mzsqgu7MXWTA3oCqEc4xtwQvIPOfWpcIYDL6mWYmUaWaQxFTE01h1UnKrGphq/Leur
        wpSXL8MFBU6iTU4SXMT7ebi5N8sfJeX3r77osm1RrZolURR7HiMcQVSqyb1ZlAGFOWPbqTWlXAxxWTOp
        Sp0oLDQlSrUcPyqUYVXUi6qhCKhTs5RUlZ81RuTvzNEQnBTTmnLZpve62/Iy20Gx8qPYb1ZclZS8sJjJ
        P3TGotgUAHXJavnqnC+DjhISSxlPExqqFSU3TdHlesXyqlGdN+s538jSNerze9yct9ElK9vXmabPQ/O0
        2PRLCPRmn/th9P1eLxIdR+zSWTRSTxNajSBIpaKfyFYHGH3Y2kc16eCw2fLDZjDEY3D4rC1pxjl0ISlH
        2FKVNyxXPKUrKq60Y+zpxik4+djkxkMLKWFqz9pGVOrTm3ByXvxbUE1GycLN8yleL0ujlYlsd0v9pWZu
        UNu8duiuE2XWB5VxIHjbeBlwV4zu6jvy5nQnKvTni6NKKoU4UYqULyqygv4tTm5k5Su03ZXLqxxHJSjh
        KvsV7Tnqc0HJ8jfvQi01ytq3K9eXszG/sG0fBPnQjt5bgqQMnJEiOd2DjhgOOnrhhuFKNeHNXjWw6ctK
        kZR9mo7u8JQlNuz0lzpWXwt3b6/bSVuVqS81Z/hZfgTWOjadDeQTXEL3trFNGZra4mkjgmjJ2ssstn5M
        yJznMciNx1rOnw9gVWxFWlGtjMHhrwk5VFFe/F0/aKUKcPepzlGpTjrFyilUjUg5RedWVadGVOFX6vVl
        F2qQjGUoS6OManNCTW/vRa8jZvLaz06e5s9Oks54be5khivrOJ4kuoo9wgmDSjzXVk3EeaS3JJ5Jz6+E
        zTk4dwFOjldDJ8wi60Ks6dKFPGU1KhFQjiMRSS+sOMoVOSU5ykpurZ+9d4wjKNp1qjqt9+j62Wy22SS8
        hhVWDFychUVA7ZdQOd3pwa92thMDiaeLxGNqTqVVQo0YRxFRzqU6bacsQtk7Ti0lf3YyV07lXlFx5dV1
        /HT+tRda0qwvJ/Lt55HigYiHypBh2lhhLkCWLJG+LHQdxzxWubcOZRnlGhHBVqvt8NWlBUKVWMnJ1KFJ
        ycIzpyk4NUI8rXKlJyTUtLc2CxFenRhLE0lCtKL576aRnJR1TstJbX/UgXw5JorWlxDcJOb/AExLkeTP
        FMYILm5ltjDMqIDFdb7Y5Q8hZFP8QNeFlnDWaZN7bE5VXjjni8thDEypNNQo4+vToSw8LpOVefNCm3Bp
        w55X2bWtLHUsa8VSjGdN4Ou6fvwceadONOpGUb/HD301JaNxa6MVWXCoigENn58HLDjGMdM5qaGLoyeG
        wWW0VLEYetGVT6w1NVJr3OTkSWkZud25O6s9LM6LT1nN3u3quiWiVvSxq6LZ2F3eGHVb06ZA0FwyXQi8
        wCaOJmij2AdJHCpntuzW2Gw2J5a9P6tGWZTU/q9StKNLDpv43eUZc1oXUF0lazPPzDEYrD4ZVsFhvrtS
        NSkpUr8t4OSUpXei5FeXnaxkxq0bqUHKOhbgEbgcgE/0rmy6ljcuxFLE08NKvHCV6E5xSVaLnGalThOS
        0XO1aSVrp2Z6D5ZJq3K0paPtYivLY3HmRXW6NZiWKoQHBDiRSAwIHIAxjpms82weIxmYYzEZ3TngFmNe
        rV9jD+JTknzcsI2lCKUuWHLa6he3cKE1GlBw15Uk791fT7mQaXoOmPcF5r+Sy+ywm6iafDpPcQMrJahY
        oMgyMMZyAMHmvGwWBybB4zCYit9ar06MqMlGEqT5q8ZqTc1KnB/V1ypTjGXtLN8s29nUrVrNQpqTvy22
        0f2rt9DoJvsFwmn21hbz2l2VKXss93m3uZyxCSxIVAt4wpAwS3rmvp6lLAYudBYOLw+Jxc8RT5pTlTpy
        5/hkm7tUoK97y944KSxVCpiquMq069CPK6MIUrSpRS1U5XfPJvVNcqt0KKxRKWhJjYKj4YMRubzAmfc5
        P5Yr1MDl+V041MmrVcJisNSwVaUK9KpKLqYieJVKnLldm5NShFwd2qcPaJXVn0XlJqb5veWz0aXRehFF
        v3mJWG0H7zY4UEL1PpnpXk5ZLG1cfjMspV4VMPTnKLrzcLLD0508OlGc1dw5JxSStyxTcVZM0Sikrpt+
        l/62IjHFk8P1PcetcM6GVKc06eJupO/K48uj6eXbyK9pBaWWgxVKFW5VlOQQcH8CK+5WzNE9j9hv2X9Q
        fUPg9oJkZ8wSXdu7sxY/I/ByewBrxq6/fSt5G8dkYnxE+Cnha98F+Mgt/Mt9cXM2vXlzvDSSXECvLFHI
        ASfLA4ANXQqzhOm/5dF8xNOz/rY/KG+jdSbO3VpZGkeJFRSzvtYgbVUEknHavaqVOWnfrYzSa06nqPxD
        +HPi2PwF4H8ZX2kzWtiulLps0hQhwBM720kiYyoZWPJFfNKjGpObT+1cbi+WPRo8d0G1kFws7I4hTq5U
        7SRkYz+Fezl1Jq8r/D+hEFY1bRXvtWaUDckRz/3ycD9a9CgufEpy2gNH0J4G+E/izxzpepavoVoJrXRw
        3nNuAZ5FQv5Ua9XfA6V31MTTouMZP4tF+haWmnQ7uX4J+JdC0yx1/wATyW+haHPCktxdXThWgDfdjePq
        JW6AepqHjqUbx+KaaSEk/uPob4M+I/DWraNd/C/StKudStrrzprfW54DJameZCBPKD/qUUqu2uTMMJKt
        FV3UUZRs+XroOLsNs/gB4sXQ9a0S9l0wPZard6jaagjoJZ7PaxSJhnci8AYb0rXK63sGqle7c2lb8EKW
        qVuh4Jbxx20htyQzW8rwuw5BZMoxHsSDX2MXdJrQxMzxbO8fh+bTrd2W91y6s9Hs414LNf3CQTOAOu2A
        ysfTbmuHM6jjhHRj/ExEo0o9/eav90bgj2rw7pQ0yz0632hILS0jtoYkwPlSJYwSPXKk/jXo06caNONK
        Hw00or0SsQ2rNI9C0m4aKQxdpiFYlsBk+6Pxy2KpX7NEpdD1jRPA2rXNxa6nd2U1ppVs6XFzd3B8qAWw
        O48tjf8AIpxgd64K2PoRTpU6inXldRjHV3KSaa8j6TtPF39pWy2HgtjezGwdjcSq/wBmt1gUqIUJGGd9
        pT24r5l4GNOXtcx/dwU/hXxu73fkty0yTSfGHiCe5fRjbJdajbQs1yIhthjcBQqO54357VVbLsHCnDEq
        ThRk7K+rfnbsNNr0J4bnWNI+IFs19Iyafr0DiGE52rKsO5k9mVlahwwtfKZeyjetg2rvybaQtFueJa3r
        +rR+KNbLXlxGxuJ4dqSMB5asQgxnH3a+iweGoPCYZKlF2jGV2tb9TO+r/A+ePFp/sXxMNQuQ8uieJl+x
        6mrZZIbxhtSZs8Lu459a74rl9OiQI851eWSFV8NXKMsto733h/UG+7KincIRJ3yuBjPeh9i1bbsdTCI/
        G3hJrW7Pl6hbKVR8/PHcRDg+o5FNfD8hLTyR80s11ba1c6TekpeRk/Z5zwWKEjbnuCR+tckJP2rpy+zq
        ilsU7jWZLPUI2uAYpt6xuW43MvAP4ilOry1Yp7bFpe6Y/i7UBfXdnArhgzJuA6YGD/WufFTfNCCHFWXo
        a0QWG1hjIyVA9uuMV0NWpx9CX8SMi8fYSBxzmuSWiv8AIo+ftWIXU9SaXLA3986qr8ASTyBSMdDhRkV+
        b5lDC4DG4qrnGGeKVWpOpRjSr/w41fa+xn7t1GXwzqwl7yej3Of3pyfJ7vK2m2tPd33/AKZV/eAKGDKG
        VGTI5cLxuVyORkY4r0qFavVVSlVxKlL/AGacUrTqXhD3Gqm3LH4eTyS6GS5Oe62W+qdn2a6P16FTDlnJ
        4Kk9fTpzXxlZY6vi8TLEp+0oVJPe0lfTf+azvY6Vyrkaduo5PMYbY1K7RzznkfeY+5rvp/XcVReFyzCS
        pONGXPLm5pzcHy1Kkk3o5JpJvZEyduepJrmaW2i02XyL9xZwWzKbe5MyMgYl1Ebqccoyg9c5r6/E8HUM
        gy/LcZDO6NfE4/DfWcXQ92NXCzjJxhh5pN3k2ubyumcdKvWr3VSn7PlaStJy0RVSRWjKAKrDAGc7mJPY
        9vWvEoZrg8fgK+GjTo4fGUXCFFzu61Wcp2k6dRaQlrfXRJHS6cqcoyu+S2v3DEVhIc5Zo2TAPXKsAAT6
        ZxXPh6GMjmVdVorE1cLVwt41by5lzqk41JfCoNyjzN9NFuyr2Sk3ZPbzF/fzpFFHGSyJKqhEO7arSTSm
        QKCXILHk9AvpXBiHicVheShTdPmpVIzmnyfBOpUqe0f27VJOMW9VzRjsiU6dD36k0rtJX0XvOyXbVtL1
        IUWRyYolaR3CfIilmJAydoAJOACePSvJq1NZ0adXnnWp4aUoxT5oOKV4Rvrbp5G8pQpwc6loQjo22klr
        bVvRa/eTSMw8gAd2KD/a+UfQg8H8K+qx+IxGHhkUaFNzm/aSw8N/Z1ZezUmvstScPei+sVfcxgouWItL
        lSUeZd0vhIiGDASlnKAlgGHGCIyvsflFeNXpVKdSMc1lPGyUHUqpTTnFwqPCulZ3tOEaaj35LdEjSHKv
        hOsRPDC+HNFbOrQ65NrN/HrU5iV9PXSFitvsRsem+9WU3G9c9NlerLErA5ThquBp1Y1MYnGtCUW+VqUl
        KVOfw8koOKilq5qaexy1HK1dUeSpiacbqnKdtenNbWMW+tjmHQCRwmTCGc27uNkhjD4WRlH3XK4OO2a4
        44bGRo0p42hGlQqUnVw06krVbKaXOox1bjJqyfQ2pzk4qUpuNe0eeEdYppapPql36k5uJYTGqBfNimiu
        MMocNJEQyl8nDocDKn6V62c4yrKjPLJzk8eq1GvUjFOcpTjC0antE9VKnZypu/KkZKjGpJubfK4yjKza
        cbprRrayejRZWaJpXkkht7l7mGYyJtMSwPI4dpIVXABTJwOnNejDB4OUMshCpQx+JxGHlLGJx9lLDxU1
        OXso2UfaKDfVuVjFU6ipqnTqTw6oNcv2vaqK5eWTd2lLr1uVvJtViuG811dSn2dVXPmEn5g/PyAL39a8
        vN8tyrA0sTWyus4/7TClSs71J3s23T+zHlbvJXTZspYn2lKDpx5VG82+nbl/md+m5VEe0RjKsNzNxycD
        HBA9ga82eDWGp5f7WpRr0/a1pcujfs5ct1JLaUoxlaL1vtqzeMpXrK/2Iq9u17of9nlYxqSF+4VXIHyg
        MFOD22BTn0Oa6KfD+YZhLAUqeJpOFZwdOnGcIWUIujFypytJOVOlFtte8oKcn71yY1qcYyb1VNpSa11a
        v+C37FyMXmn3EaIHtryGSXe4DRypuiMbRMGGVO3cOn8Rr1I4KcXleWYaNGrjPb1q1WvQnzNxVGKjSjNX
        i1zwkoOOl5HPXVOtTqKpT5oycXaXVKV19zs36EUcluLMK0W24y/73cctuZVHy9MAAnNaZbjMoocL0qeJ
        y+FPNq06/wC+vJVKsKkqVJONNrltCMp1ISTV3G97ocoVvrDcKnNTsl/wBnlsrZSQsFbecnY6KMN8ozyT
        8vHpXLickq0/rFbB4xVsLD97UhUkqFehTaVS0YSfM3UUocqV3KDTTu2axlyL2covmeisr7u36CR9WSBG
        LInz4y2QGJ37cZwBkn0rnw2KwkfrNPLKTwLoxSxTlV5oVpe2vCcYNXlGK1cddVcUlaK9o1Z/Dey20Sv3
        fTuNlLbdwJIL/MRgLx6DtVZ9Vxioe0w9T2lOtWUqzSSp8zSScF05ukS6PLZR2cVe3axCoMZHGTj5ecbS
        eQfrXh4RPCT9/DPETlF+yi52hCpNcyqNX3jb7y1rBwTXLLe67bJepftbSO4WY3E7QMiK8C7AySZzvV2z
        legxjrmvqeHuEq/E+Pm84zCOS4Cjg5YmnWq2dOThFzhRu38VaSai+pzV8RUoyjCjBVE9G+Zpr5FcsIWX
        cA4HA7gfXFc2IxdLIsRRhXcMc5X0Uk4Qv7qbSb5rR1S+RpThKopO7T6IbKCdzIw25Vfl4QnGSCPqKwzb
        mqwxuJy6tB4H91BqjeFHnklNxlTevMmrN7Np2KpKVlCXxrv/AJjo2aFl2Ip/1oBdQy5lgCNlT0IRiQTR
        U9ph406Lw8JqpPEcj5bubq4ak1Fxlryxp1JulJ6qUpTWomlPRS+Hf5bldo5FUSSKyRyJuhZg3zKj7Mgk
        YYAjBI9xXz+JjWUsTVxVV0I1cOpQ5m5StTqJRi7bRqLVJ7xt2NaU6cnKMGpezaUtdU2uZJ9VptcsQLKG
        EpRlD/6uQqQrGPhthIw2DgHB4zzXtcOVKssfiMTByhU5VUpzXw03CP2V10V3bUyrTpctSm2uePKpq6vF
        Pa66X6X36FeMybNysVjUnPONz/6wLn22dPauLDzzDEYS9GTwmX0HWclzcsa1aEPb+zT0esqCdOPSUU46
        s0cYqS5pc0rR18rabdlY3PDEeiPr2jxeIk1BtFa9h/tQaaA9+1mxBkFouDmfbnFa5TSwNXGUaNWhVhUn
        CVSVaDTjGTp89F8sdXCM5N1uqi32JqyjGF5TUIR3bail6t2IL0WLCVrGS4aYX10sUE8QVU09Sfs8jyZ/
        4+SuAy44rSVfNczx1SnhcPKpUw0anInFQh7KC1lK/wALsm7aP5mEZVo1pQkoxwkqcWqsZXnKd9uXpG2q
        ktynATFlwBsXy2IHKhhyHIJ+bnqK9HLan1KlicTeNPC0lhqldU5OUY1OZyo1uSWlR86ScPQ1qXa5eeTi
        07Sf5E8V08iSwSmJYJJmuwxiHmmUx+VsWTllix/D0zzVZUsPj82x9fHYz6tgMQq1bnnSbU6ji0o05e86
        d5Pps9DndFUvZVYxlKrGPI1zNLl5ubm5dr36720CXyJo4CIIrd0iiQGIkrOFyDM5J+VyetdkcqyvF4Gn
        VxtKlQxM50Y4ZU5WpTpNuLqTkrunNSXvprrqVBV6UqrVV4iGsveSvC/2Irql06kM0UAudttMZI02ENKA
        mSFy4A9A2QD3FeFSwanmtWnQxUfYYKv7sqnKqfLGLdTkk9JJS0VviRcJVvq79pGMJyi/dWu+133tuuhF
        FG5B2BcgOWbptUY/i6AeYo/Fh61jgcHUrJUcLUo0K8fbN1HaPLThKNWL9o9ITjVo3V7SfMoLSVjapUUJ
        qU2rWikttdrJE0FnMqm52eZBFKvmsQWQMWJRHZRhd+x8ZIzsOOhr1sqyKrgJUMxx9TD1cL7ec3TnVhJ1
        fZTjKUFGD5pws3GbV4xfLd3ZE60XelGLcovW3lf9Smwm3HAIGTgYzgZ4H5V8xWhmFSrVqU8OownOUopb
        KLk2kvRMm0P5reXY6vwX4bXxd4r0Tw490tkmqXiWzXL/AHYg2eea+6cnCEpfyq51wWp+xfwy8L6P4H8L
        J4J0nUEvZdNiaS5ZHUyCWYEs7KCduSOM14825yc2tzZbK3Q8R+LnjPw1YGy0fSfFdtp+uTX8aavBNKZI
        ZYY12TwXoGQoKEjBrbD05P3pQfLHZ+gXOb+HPwB8LX3ii1+IOnarY6ppkExkXTYdk8EN2w+foSMbiSAR
        xWWKxVWS9lZxe1xJa37HLftK/Frxd4N1yPwXFpWnf8I7NZRTWS3FskqTAfLIpUrhdvbA4qsHSjOD5nad
        7XBys0rHl2u+Pfhpe/BBLCDRLGx8ayzkNHawCMxyF8tOJMZ2FO2a7qNGrh5XcnyEN38jwjwJ4e1bxDcx
        2GkWkt3qF7JtigiQs7Bcn8sck16mFcaVP2s9pCR+gP7OsXiv4b397o/i7ydD0PVnYRw35WKWW/UKimEN
        1UrwT05rLFSo11F07ynB/gXHZm/8ffFMOsLFocjTx+HLVJ5XuzCfst5dpb7reGGUjbMN2TkZ5rklhas6
        cXS/iJptLsu4Rsr3Pljwb8V9a03T5dP8MyRaJHA5ila3RRczCM4WR5CN2Dt6dOa+iw1KFWEZVfenFWd+
        jIOvsfiJ4zaa9nOvXxl1KFoLstK58yNs5ABPy8dxXp0cPRsr00+XVeRLdkVLUgFmbJZjuYnqSckkn1ya
        9FbK3QgybO3vPEvxH8P6TbQS3B0a3m1EW8Kli13Oj29mSBn513SP9FzXmVpRqZjQhJ2p4ODrTf8AefuR
        /Aa0+49+gW6t9QS0vIpIJraeKOWB1KvGBhXJUjqVJNespxlHmg+ZNNp/kRyo+rJfCPg7SdY8PJp8ba1c
        6tp0TQabFKCi3QWK4DzsD8g4Y4P90ivEp4rGVaOIdRuhClNpzej5b8ug1G2p6X4w8UCDSYNA1mxNlPNp
        lxcLao3yE2+EjQFeNpOOPf2rhy/Bt1p4jD1PaLnS5utnu/VCb6Ghp51zwb4e0bV4jYWulm3SeWyjhHnO
        LiEOqbgMktuzz3qXHC4/E4jDNVJ1lJxU3Ky91tbDj8J5/bfEXUdK1nUbzS7USW93mecPDly5TLPuAJCg
        ivWllVGvh6FPET5HS0VnZWXQSlseh+CtR1vxzrGm6vq/lW1vpTTm0jdliMzzRsoZQ+CwCnqK8vHU8Llu
        Fr0MPeU61uZpXSUX5AlffSx538RtGl0zXprm2R5bSe480zriQM7/AH03Ln7p/nXsZRiI1cLThOSjUhH4
        dtFtuJq1jy3xHptrrek3FhIgK3KMilh80Uy/NFIv90q4BzXpW/AUXbY8SlsLjWfD8+m3DL/bvh24dYH4
        8w+VnaPXDoBTS0a7bFpdThfC+vy6VqpjklKwXzsksb8eTcrkSKQeh3A1EXsrDsZfxN8LXl89t4i0oFZ7
        aQNME4LxDHzcdeKxxVLWnKnvB3fn5Ep2aXQ5DVtNtdZ0y3uFeP7fboplyRkmNfmJ56jmlVgqiUtnHe3k
        aRey6Hl0Ec1zrSIW3rbADP8AtZ5H5CvOjedZL+UtHfXB5UdNqqMfQCu6b5YpEPdIwL87gT6VyT+FFI8Q
        1K3jiuHv9yTibWdSgms23h1FtLE3mFtu3ZJ55ACkkbGzjIz+eSq0YZrDEwyrEV8PLH1qVeFbl9jXnSqS
        VZ0Zxd1ZSjKUJL3Y1Keru7ea6tStXxOD5ZUvZwjKFVNaupKokkr3vFU7ttJNSVr2drcmoaZfaDHa3H2l
        NW0ximnymSNLUadJIZHtPIWPfJceazEOzYA4rOo8NUp161PGLAzwqSo0JpxqTjOq24RSjaTgndyk1pax
        51LB4zB5rUr4f2c8uxC/2im1J1pV0uWNVTcuWMFBJOKjq9TmfLO0v5g5k27TwxAUncR6Z4rirYP/AGR4
        lY+Dm8ROnOEpKNSajT51Nxk7uLS5U+rse3BxTUeRpKK13s76oroWzhQeByAcBh0K/XgV4uEnXnXkqNOT
        lTje0Z8inF2vFtP0Vr79DT3Iq8n7vp+hYMUuxgwIkVxhD1AIzknPpXvf2VjauW491VP69SxUIKg2pShB
        x5rzk5XXle9zNOnzqMdu9n+RLBaSSSRIkbyjDyPs4O1Buk57bVGa7MBw3GONyjDyoSxlCpKVWrKM4Umu
        RKVaKk3q6UbtvXyM6mIjTpylJ6LRddW7L8RsrBJpBEFZMrtIJ+XBUjn+JgRiqzzFwwWeZ1DJ1DFZfiIw
        9lKlNv2SVSnKD95Jzqw5eRtpxblLyZVOEuSm6r5XG7Xpbc3LJp/DWvWz3kccg0u9KX6W9yrJeW29o760
        S5iLKY7i3M8PmJkYlyDWfsK1PCZdWxOHoYXBwi8TLEynOLxFOrKdRU5Qad4TqUpRi4xa56kVKy28yvCn
        neUVlQlKn9cpP2E6lNqVKqkp0akqUuVqVGp7OrySS+GzRSuNRjg1Z9T0ZG04l3nt44X3Na+buVYldgdy
        hHKHjmr4pxXD9TMoY/h/CPDUa+Ew9etTT5vY4qdvcTtdwTTUkl10OnD4Oc8D9UzKosauWFOpzq3tVC16
        jino3JKSV9CjFieVBNkpCSWVPlcKNpKqP7249KjK5RzrG0IYqvJ4fKm5rDwiqdXkqWc1RvrOo6iUYw1k
        1d6WOqUVThJJa2SUu7Sur+SSKjdSpJ3LkZAByQRyxHsT+VfKYv8A3ioqlVwr0HUVlHmhKSqRf7yerSXN
        NuTvzOKizZRmqUHdSvutr+RqW01/ew2mjxNNdot472mnxoXD3MwVSY1UbizhFGBXuUc2U8JTw1bE+0wu
        CrxmqCheDs3K3NpLkc5ScUtuZnHWpYXCTr46ahRcqKVavJ8toRbdpt6JRu3ft1KE/mi4lSYGOSMlGiYF
        GjeMlWjweQVYEHPcV5+Z4vEZlmFTESxPK40lFUn7iUUvgin0WnZs66HL7KnOHvxkoyjNaqaaummt01qn
        sICfMRE+c/Lj5cnc3BGe56cVf1j6tisFSwkvrM5+zd5U3Nxq1Y8k4Rd26vImmtdXpYXLeNRvTW9l2Q9D
        8jIylDHIy9wc55D+mPSvRoZjTll1TB4ik4VMLXqwjVimpe87SdV2btHZxTvGKsSo/DUXvX+yXbG5gsw8
        0sUF80kM9usEodVhaVdsdwjL95kPIB/Gu3C4nC5XlrxlLNKGMzCrKthng3RcvZ05rlhiITnF3SvfS0l0
        ObEUamItCNSeG5Zwqc0Wm3yO/s7PpJaN9ETaTouoa9dfYdMiE91BZ31+4Taq/ZNNs7i/vJmLY4itbeZy
        ByduBzWNXCSzH6pg5YuhQlhHSi8RSpONNwvK9Wron+7lOPPL4vhVjLHZlhspoOvj6qoUqtXD4eEt71sV
        Whh6MNL6zq1Ix7a3ZPbXFlIupz6kJZrmPRo4dLa2ljgWO9iubC2gmkDIfPgXTo7mMoMMXmR84Rs+0lUl
        PF5xHMsPSzHKsvpqUYtQlWjzrBUXgnyuM3GjKjKrzpS5XU0u7mtOlCnT9lCnLldW0pNPRu85t+UrO3bQ
        zby9vr+6mvry4kuL2eV5bq5cgyyuzfMQRgdR1Ar46jhq2Aw2HoZfD6jHAVFGdaFSTnycz5lReqlTbTat
        e17OyOr3ZO7Wi6fgRJiRQxc7Y41AGc/KOqrgcHNe3S+rZlRqYqtifZUMvw1GEIOTlKUIKzjTSj7s7tys
        9FbdkrmRpafp8N/5Zmv4LdptRsdPiil81pzFPHcM18VjRt1tCYI43x8xMyYBwcea688VjqPt8sx+LpY6
        n7LCV6EqbnKVLlp4eEozkva1FGDpwStGThJcyaSfNisXLCUpVKWHnX5KdSrJ3iknTUbUrtpKU+ZuDelo
        ttq5JoupR6VewTSxPsSSeG7eAqJbixnQQzwo0qssbmIvtYg4LZr0qGKo/UKcKmCeHxEK2Ij9aSuqtKUY
        xUZpp8tm24y6NvqcuY4GWNw1VKa9pJQdKM78kK8G5Rm1FqUkp8t431St1K+ppYG/mXSnkWweRWtlnkEs
        kMT9I55QqhpE7kDFZTwtH61TwdPNYYjC+0oQVROTpJzXxSlJK3s5aNtb7HRgXi1haUcfCM8bSg41J048
        kKk19qMbtxT6Jt2MmQeWTzvwWAIOc7Tgf/WrwcfGeDqVI+2ji3GdSPNCaatCbjo0+tuZeR3xcWlvF2Wn
        bQfGspAYBtisgZ85CqThVI9a7cLhsfVhhvdqQwqq0FOtKreMKdSVoxcXKy68uhMnS1T+KPS36jxA3msM
        8A5QH+IjsBXpPh2pPNsZzczpYeTlh01G9eSVlFRu7X3vtbUSqKMYtaOXQmNuYbMPJG0ckxDwlzxJGGKk
        ovqCDz7V6UMtwWD4OxlerTjhM1xNaFTD+0qqXt6NOU41I0oRuozU7XlNpJRZjCpKriHCnr7LSflckgtb
        me1uL1EiaCyktopkaZRIZLqKfymSItvkXbayFmUEISgYjeM+bgsTj8wx1Oby+OIng8OqroVJTcKio4eN
        OrUcoaxcqdnPWyc1ayJnXo0K+Hwl5OriVUlG0ZONqcoJ800uWLbqR5VJpytK1+V21TqllJ4bh0a8tPMv
        7O7ubi1vzMf9HsZVjI05IcY2/azc3BfJJ8/HavVwE+H8PlefZbn9GFXMJ4d4jDTp1OZ4WtQm4Qw70alG
        rFqcfe5eS2z0OBZdiKWbVMfhsTyYXFUaVOrQ5UuatByTxEp3vdUVTpKNtOS/Uxft90be2tWlc21oZPIj
        bBSFrpg1wIzj5d5VSQc9K+Ww2aVMucvYP6tOKhefJzqEprlqcullGUHdJa6HqfVaEatWvGEXWrKEaklv
        VjTVqblr9m7tsRPGkUEWA25mYyEkFCHCiPA/vgbifTcK78ywNLLcrwHLUdT206jq1LqVOUKsUqPs1eyq
        xg5yqp3lTcoIunzSrtJ8qtt5rTTy00Esrqexube8tZ3gngkSSKUDEkcgBIZcgjhsj8q8TK8a8trUq1HF
        ODXsrTnC1ROcWqicNV7OzcLX95JPqKthqeJpV6GIpqrTlFpxfwzX8vrvb1LU0d79ke+aGb7PdXEsZv2i
        YRzXKgSSQq+Nu8BtxA5wa9evm0oYTM6FKs/bY2TnXr8nLOXNblg2naMdG7qz6GNKeH+sRwsakXWoUoN0
        E05Rp/DGTjuo3XKn3M9SACS/3UBUDkM3YYzXkYSMacKk62K5nSoqdLl9/nnF+7SlTulZ9W03Hc65X0jb
        aX3WJEZ1WKTy8oJdgOCF3EZwT/ex2rswGZ18P9QxXsIzoUMVKlGLptQk5rnk5PaUo814wtpZOxDiudw5
        tZK9/TQeAnmKvmeWpbBZgSQMc4UD7vtXpweAxeaUFPMP7LwkqijVnVjKcoQkm3OMEknTvut7k2cYOKg5
        W2d7Xt0Ll1dwzLbRxW1vB9kt/s0jpuLXjbmb7Swb7r7SBgdlrrqZlzV6kaNXCYjC5bSlhIy9hZ4qNRv9
        /TSirTStZy99Oxz0cPVpOvN1pVlWn7Tlk1alok4RfVJq9+7Ls+l6pothZXV0nlWfiTTprqxJ2NJdWMGo
        S27SoBnYov8AT3Q5wf3J7GowWE+o4bMnPH05YXM4VYVaXJ+/jTjy16FWCat7OdVUVKSanyQlpZnNSx2B
        zHFYmlQqOtWyfEQw9eMU7UsROjTrKMuj/c1oS0uryXmO1C+ihiXTtIe6h0yew0STUrd50mS71W2sWae4
        XagKW5u7i9kjjPzRrOFYkjNZ5xgVhMZllGdajmtPJ8PD6vLDVG6Uf7QpRxE+WKUZtOMYRxKldqrG+mx6
        FNqLqtwcHKTjZ7xUNPzuYGJxwGUAdBxwB0FeJPC50pyVN0oQTfLFVFaMb6Ja7JaIpU49xba8uLS5gurW
        V4LiCQPDLExWRHX7rKy4IOa+1srNdDoWmx+kH7Mfhfxtody/jDxVqrHSvEdmscEd1cNJLPLIf3DfOx5x
        0rzsTOm0oQjZx3t5bmkLo+Y/2kvBWoeD/iBreoXEUv2LWrhr+yn52N53Lpu6ZB7V2YSqnQjFPWGjJdyt
        4O+I3ib4e/DGyj0LU3tLzxF4gupyCctHaWcaplM9FeRgM+1YU6Ea+Ik2rxitfUpP3Udt8YvD3xA8e+Bf
        DvxU182n2G3so7MLDxNh2CC4lHq7qM/Wrw8KcazpQV5X0Qrq3mfG8k0zTi1JIG5ExzwQcZH1rac5SrRo
        W0W5mnrY+qPgVqE/hfxRD4ihj32/hzSr6/vjj5TFFauNpPYu5VR7131aa+rwp9ZNJFpHW+Jv2gPFPijU
        lvbq208WtsXNpBJbo5iiLA5DMM7sAZOa1pYGnTjdNxl1BXPTfGnxHsfiN8F9IlsrGK1l0LWbPTr9IlGE
        Zbd1SVcchJCOc96nBw9lipx5rqSb7/L5CR8q2ujyWeqG7tWCwSoRcR9Pm9QPSvRhTdOq5x0j26fcJHfW
        LqWibO1s7OOB9TXq0fhE9kfTWu/B1vD3hbQ/Eh1my2apCk0onkCoqvEsoEbfxlRuz9Kyw+PjUxFaj7N/
        u9/l/mQl0Jfhfomj/DfUk+JfmHxJNrqssRt8S29jBCfs4YuMhQMyAH1Nedg1PMJY2pf2arVFGPRuFO8b
        ejauW9kvLU6bxFq0fi7xRqGsafZSxJcpGypGhLjyk2lmCjuRkmvdwlF4ahCnKd+V9/uMdb27GnoOs39h
        qGn39rLi9064RwWyTiJSHi56KQSCK1nShVpzpSXuVNHYV39x6Xcalr/xG1q5uTatLNbWibI7fJWNADkH
        HABc5/OuahTwuVUYxclGMnvLuJfke7WXjHRLDwauh+IGi1C/tbXYLfO5onjBWKF27MoAB54rwZZfiJ5g
        sThU6NNyu33TerVu5cfhKXgcwape3dzaeHIRbfYpEYsCQR1UKGGDk7hxW+ZqVGlSjPFu7krpb9FrbsEd
        mfI/xsvPijo0Nv4j8KJq6t4f137VeWdksqwjSnZkaOSNRxD0XIHGQa6cU6NHC4edOUZO8Oa9nz6bP5hE
        9T+B3xi0jxHa3h8TW0sQJVJbC+XfNYXse7zQyScqHBUg45AqcXQq4qjTq4P91VptqaWj6WWnbUF5nI+M
        vG3hnwzq8EE9wIItZ1GSPTllwigMSVGTwBzXsU5+ypUY15L2klb1a/UlHk/igt4c1618UWj7tM1YpBqI
        Q7o1kJxHNxxgrjJrVvkafS2pUb7XOB+IPh6KKM+JdIlzE7JdyInQSDkyAL0Dcg1jWTinKHroNP8AA1/D
        3iCDX/D6YYOyxGOVcgnONpB9KdKoqkItPyflYS38j5m8R32o+GNdv7dg32O6ZxB1AXdnjPT1rzK9Sphq
        k9f3bRrHZWKfhUmWa5vGBJZy+PTjApYPWTm1o+ozqZ58tk9f6dq2nU3XQSVkYt5MMc8Vyylf5DR5ZdXF
        vqos/D4cWE1t4k8QXdxqN3cyHTkt782MUbGCKF3gaIWUpkdd5cOgCjZz+bzoYzMcdi8NgaT9pha+Y4up
        Toz5qk6WHjFzcY1XGkqtZU58sXUinN8jslC/irCVcNmeYZjKUatPFYfC0KdOMLVIzoVMVNuVTmtONqyU
        Y8q5GpO75tOWmVTKyJcLKsQwsoiEcbBflLKCctnqCQDz0FXmFbB5xi6bwmYxrxwlCC9pUwFPBwSiox5H
        ThUqRnVTdpSctbXO+leNNVJQcZt6pjrW3trm7tbe5uTbJJMqSS+W0qQIePNYKcso6nAPFY0sry3HZhl+
        CrYyuqzq8kqdHDe1p00o+5XUlOPN72kotLTqya9atRoVK1Gj7WpBXhC6XO1tHWy121YTQpFczwx7ZooH
        mjEykrFIqMV81dwDKGADAHn5sV11sJTw+ZYr/hPWIwmEpzpTnKfs6XNT+JppQmqkrqapOTqLpoVSqTdG
        Eqi5KlVRfJq3Cb1cHa693bTTTcuS6HqUUqRm1neV7FdSMUH+lyJZFQTNdJbs7WwVSCwlCFQRuAzXFPD4
        WGLxEeerh6keRz9opune3N+8lGUpczVkl22Zx08zws4TqxxMFThVeHvL92pVr2UYOaip3d1FwclJrRuz
        Ky2yrZvefbY45Y51gSzLTC5likRmMqAR+WIQQFO5w3zDgisJU6dGKq18TXhVjKTpWVRQhCSso00rKMZt
        /FJr3b37G86rjXpYaOHqVKVSHPOo+RU4TjJLkfvc/O91aLVlq0xthdS6fe2l9bxW08tpPFcx293DHcwS
        SRSLKI5oJPklhbZhkYEEHBGDTwFWrgsRLFYGlRrYhUqqlQrOlOb9xqbjzy5Je5JuLV5xaUoK8bq8bhoY
        vD4nCVZzp0sTTdNzpylTnBTXK3CcfejNXvGUdVKzQwuZiVk/dMHkLcLtRSmUQIo+VNwbjoC1e6q0sVga
        eR4ydXLsTgKuIpSeIiqsaOHeGdTD4dU4RlXVq1OcLSvGM6sZPltJlez5fejHmso7zbcmrxbbl1so/LuQ
        Ql1J8t41ZQJC5IDIEIxtHds9K8HAyxEKWNpYevhKTdL29TEVpL2tOOFkvdpQdoupJvmhHV9rNM1lGHLG
        UqUnF+64q6+JNK9tk++3cuSXMRgthHAsV3C9xLcXiyO0l6ZnRo98bkqhjw+NmM7znoK7qWZ0MK8FjMrp
        vD5ngIOrXxXtlJYypOonSnGnJScKseaTn7OcoONpNKzOehhatOdR1KntKVSMIwg0l7HkWqTSvPm0u5dt
        NykkfmlUiGXnKoNzKoEhYZ3OxCrn1JAr5+NHD5hN/U1zY3NY0qXxKNGniZ4h8/NUc6dOl7Tlnf2l4xpz
        V3fbpc3RhzTfLTp6t+S30WrtYmtp7vTrpJ7SZ7e7tJVkhngkCyRTRnKvHIp+8D0IqauDxWGq4nA8kFVo
        NQm1VpP3478klNxmtPig5J9GZVoYbG0XRrxVbDV4uMoSi3GcWtVJW2aIpJJrmVppS0szu7yySuN0jsxd
        2ZjglixJJzzmqU8TjJujHDxlOEbOVSdOlGcYrVKc5Qu9Grxd+i1Lp0aVKFOnG9OlCMYxUW7KKXLGKXRJ
        JJLohyhmwF2QquXDEsMMBxhuTn0r26FKWZqhSoqhkuEowq1Y1a3tFSjUjFXjSqXlUnUvG8L2V27tDTlF
        8kVzdC/o2iX+t3UWm6bHPe6hdNK1vYwKZbm7aKN5ZREi5O4RRu5J7ITVZNkuFxODxVTF5tGhJylWpUFU
        vUxnJPlqKmo+0hQctbSxDXM2rcxjVr+wcZcrVOnZNqLer0SSSu/Oy06kkk9nHFBZyWBSe2nf7TcCaRbu
        VPMG6GVWJjjaMKyqRGPVs1118Zk+GjicPg6NeriZxpTozxFan7bCxpzTcaipxSm3ay/d0+VWbbRzwo4m
        VapiFiPiVo03TTpRkotKV0lUabs5JyfaNi5p2u3ei6heahoUxslkt9V0+AXXlXU32DVbKewu4JcRqhlk
        tJ5V8wIuCcjBrGjXxuNwtaticyw9CFKtWqu/JVeIanCqqLhFvlc5UU7zjGMoxak9VflxeV4bMcFhcJmd
        OOJnTq4WtN0ealFV8LXjiKdSC5nJRhVpxkouT7O5lQTQQx3CtaLdy3dmYY2dpIhZzm6glS6tVhcLKyxw
        tHscFcXLMRlVIzxidXC4FYNVKmOzPD1amIVOiqVHmeOn7Kjg1TupUlCNP3ORN1HLl0Ubd9SnOU6NR4iV
        NYerGVlaTrRVGpTcavMny3m41OaD5vcir2lJNl5bXdlcT2t5HNa3NrJ5U9rPHJBLbuPvRPG65R9x+6cG
        ljMW5Sa+vxUbqMKVNudClTcYzq06M4KdN3qSlF++/ei3dIMLWpYmlCvh6sa1CpHmhOElKE47c0ZK6kvN
        DrW2uUikvUt5prZXFu1x5TG2WeRHdI3k27BKUjdgpOSFJxxXVw1DFYKti8ypYGWaqlRnFxdK+H9/3Yzq
        Pl9mpJu8eaScntdlValJzjQdaEKso80YcyUnG6i3GO7V2k7LS6L+halHpGt6Pqd1ayyW2nX9nczQ29x9
        luZlhkMriCfawic8ANtbbgcdcxjMTKH9nc2XUsFRw8sNaU61WE7udfEVK1OmndU05OkvZwcY20TqXvxZ
        jgq+PyvMMBSrU4VMVQrUYudP2kFKcOROcbxc1d6x5ot7X0RA1rHFYpfnULfzLye5VNPVHlvIY4yjCabd
        GscaOXZVKuzExtlQMZMHKWT4GpPNMTUwrzrCKthP9ipYuFenKtOEqUKkqsamGrU3T55N0rShUg4t6nXF
        t1Y0fZvkppRlJaJyirNpXvujOCBQCzjaRkkfeUHrwDya4aOCw9Gmp4jGRp0Jxi3KnTUq9KNTW/JeLlJb
        tOS5dkdCk03CMb8un3FxbO0TTEvY7kSXL3b27WTRukqoE3Jcq5DI8bEbSM5z2rsw2T4KlkVTHYV1sXUx
        dapRjGpR9lJzbfJVpSl7RT9pHR07Jp/C2zmjXxMsVPDOhyUKcFONa6alNuzpW+K9tdreYtppl1ex3Jgh
        GLO0N3cs88UKpAjABmM0iK0pJwsYy7c7VODjKth8PHAKGIwM8LKhTpObhUc5e/Nqm6sOdRjUi01GDipJ
        /FrYWIxtHDzpRqVOR4ioqVNcspOU7a7Rdor7Un7sdLtXGGwuYmtFuEntUu1jlhnuYpoUe1lbb9oVihMl
        v1+eMN0OM1j7CN6apYqrFKSlUaVRYiEErNSb0jGXXl1+RVPE0qvt1Coq0sLzRlGlKE2qsVf2ctfdm9lF
        2310IrmJILiW2S6S7S2d447mIyeQ6qThohKqv5Z68qp55Fcc4YR/uIVakqUW7e0bjGlKTbinGo1KS/ml
        FJX7l4Wc61B1pUJYarUScoT5XNO3wy5G43Wzs2iwNQnFjbWLQW/2a1up7n7RFBCl1IbpLaKaKa5xvkgU
        WiFI2OFMspABc597L8zx2BnluKrYRvLst9nSqYjB+xSqYbE1ZOtRqSfNGTqeznFKveXLFxtyxsslg6f1
        nEYpTnKrXpUqTpupP2cfYOpOnJU17qnKVVqUlZyUaabtFFCRQNrbxk7iykY24Y4XPcEAYI9a87NKEPaU
        cSsZTqPE+2UqM4OHsvY16ihCdTlUaiqU4xlH2blGMZxi2raddKNpSg4Pl3Ur3WvftvbVF2zuEt5oWvII
        r21VhO1gZXjif92yIXkiIdWGe1dKxlGGKp187p4fHYSvh1iFgMJW9mqfPTlSpzdROUvrFO3wzhNLRSST
        Oathp1oyp4ecsLWjeDq2UtpKSioyTTX95fIpE7gInYlRlo+mFcgenU8YrzMbjVXwtHJcfWvg6UK1ag4y
        i5QxFWlCUowcYpSm4R9m4pq9TlTaszpjBxalGKjKyTV77K279BDC/l/aQoEW8RKC6b96hScx7t3frjHP
        WuOrl1b2FbNqVNLBU50sLGMqkI1FWhThz3oyqyrKMneTqOPs3KTs1sONeCm6Mpfvbc1rN6PS97W6PqWT
        qF8bSPTnuJ2sI53uI7PzMwJcSoEkmWPkCRkUAt6Cs1UxOFdSpKl7SFZRjyQlCadt/hctu/TqYQweF+sT
        xkaUfrdSCpyqpctR04vmjBy6xUm2l3K0YK4/drnqjZyeOOVU49Otd+AnVw1WFWWX069evFSw8oTVWpDk
        vePsqVRxXNe0nUSfVaG3LFK8ZNuN7p3foHlsTEDIvLbyqvgIwzy27ADccVpWyqq55WpZhQdTFydeVClV
        VOWHlHmcpV3UcIQqWT5lDmulaLu7AptRc3BtpWjpudFHpVxpNvpuu3+ny3mkag9wLK4n82Gw1BrRmhuo
        VlQqzNDMQDsccrivoMTl+SZaq1SWZ1cxVaEKscTRmoYXltepQq068I1nNN2hJTgpauKkjgqTq4inPCwq
        SoVI2TkoXlBtppw5k6ctFZp3tfozOM9n5EvlQTR3j3cTwN9oT7LHbBXEsbRvGXMu4rtYSAAAggk5rz55
        tKeNo/2VGGBwdatQqKjVrRa9ym483PLkV27tcsrq9rtlwo4iFSkqlWnPDRp1IzUqclWlUk1ytSUuRQ5b
        prkbb1TWxbv9ZvtTt9H0/ULhZ7TQdPmsNOjihQSQWr3l5qDQFxhpR9ru52ZiScOB0Arpo06ccb9Ux2Pj
        jKM6FfE1XhsPCeIhOhg6tOjhYylyy9lGpCmsQ4TcZRvKN5WOfBZdhcFWzPE4OlKjWzXERrYjmnJwnUhS
        o0VWS15WqNCMYpK17XK8yy3cMl9aae1nZ2cGmWV3cQC4mgF0bcwrPNM5YQzXht55fKyFyrqgAXA4MJWx
        UIV8RKt9TWIhh4Ua92qiUIqFSlh46yaVGopVoRVRwhyJ8qlFPWnKlhpxwk8X7avXqYmrSjU5Y1HD2nO4
        wjFJzhQjUpw57OVuVzd5Xebslzw5x25b8ONtYPGTTahjYqCfupqrfl6X/d723O5Rdl/mVV6D1Br6yK3R
        v0R61F8YPHcekaPoX9sTLp+jSxS2caMVZfJIKKWXkgY6Vn9WpXbt7zLUrdD9A00/wz+0n8LtHW9uI11i
        xS1F3Mm37Rb3MWBKD32yAfrXk1ZSw05JbdC1bS+x87ftIfCyz8FWng9tEtJV02zsGspnVSYlnVg3mNgY
        DSHJJ74rvyuafPzPWQpdOyOR+Hvi7XvFFlbfCvVNQMnh/WFNlaxSn/j1vGObV1Y8hRMF4ruq0qdG+Igr
        Tg738kZrexzut/s3fEXw7qM1ze6R59nFciKO4iKlJCWIjI9N3Fc+HxFGtXU72erfyKULHtOq/CPXvh38
        HdR8Q3YeHUtde0tL+0xzbaZJMrYbHQsQmfau6lWhVxcYJ3hG9n5oa0Vj5enicWs6xj5hCwA7+teo17jX
        9bE7aHbfBmHWNZsfFXgvTY5bua/05tWigGSovNMnjmQD0LRCRB/vV4ntY4OVOo2/4nLJ72TCK3JdQkOk
        28738b2stqdk0UgKsjrwysD0IIr3/aQVNVeb3LXuTb8DoPDen6prOjjxDp9hc3GkrIYmu44maJZQoDKW
        A4IzW+DxFOb5VNO+xL6Ht134Z+Jfib4dK6PO2i6ez2dkLyQpHbC4CxPOd/8AyyjQ9e3aljcTh8HTq8tl
        iKkbK27k9EED3zwXqfgL4b/DR/AYki8Q39jp8cUk0qb457uYrNOkcnUIk5cjB7Vz4bB4tfVZ2dGEYpad
        dNW/N7i2LngPWr7VNftbPStI0+NLlTB5ccI/c28g2PIx5Pyg559K9TEU6VKhKdWpL3db33ktUiI/Edvq
        nwxXw/rG+41iztbS8QyZmYB97N++xH/d3459Kxw+ZOtSfJRlOcNLLbbTX0Cx2YtIfhy+m3nhi+h1CTXr
        WW0uVVllBJ2mOSNVJ2kM7AfjXPTk819pTxdOVNYeSlFvTbv62JXQ625i8NaX4NifVbK1PiN45L14plxN
        PcSOcMw6mPGDisKUsdVzGSoVJLCRajeOyitH8yr8uljl9G8beI7cG10+NQZ4Wt4bOOEBYQSwDKEGdw3D
        BPoK9CvluCklOrLaXM531dt7/qKL6HWahpPinSPCGp3c7DUbjW9PubSSGaNXNq91EyoxBHOx2Bx7V5Dn
        gcbilhYv2UKLvFp6PlGvd0Pgvw34V8df8JXb3/8AZD213C66f4xgkHkQz2kLEWmuwKcBla2HJHXHtXp/
        XVh1KpB88oe5OK8vhl+dxqN+tj0X9o/4caJb6FoesWMg1iCw8m9uAJBJJb28gCyyRFCTuTcGGPSngsVU
        x9OUqtFRdOWjStddwUeWVjxXQNYju4B4K1dXe3u7bfpV5MCRLA4PlkO3WRePevThK37qfy810+4ErM2d
        Chj+w3/h3UJVlezMtttYgkwchGwevGK1irJKWqW4rWdzxGxsdQ8D+MJNNyx0fVHaW2JJKIWblfQda4KU
        ZYavKK1p1NV5Me6Mn4sQRvFDOu1m3AnOOo+6QfxqMwjFxjp0Lg7JR7HN+HrdbfTemHk289O2cVOGjyUl
        baw72duxJKzK5B7Hr7VlPZIDMviNmVPPGRWPQcTxO9DDUL0xMQ32u7ZsMAM+c5K846j3OT0r85lh8THN
        a9XKKzjio18VVr2qcvLy1Z+4mvZ25oK8oqU221ZN3iZSejvquay6669Fd/gVEYyEjGDx90njB5BBbrWN
        Kt/ac/fwns3D+JGnNuHIpWcOarU5W2/+vkru70WkOPLyqUrX2X49B6KWlcKp+VRwB6fxcYGBXZhac8Vm
        WMjg8NJ08LTi/Yxgqkly71HUpOEOWno3zNxe1xSbjFO/u9Hv/nb8yIeYXK5JG1tw3IpBxwRuJUnpXkUF
        mFfG4j2dWVSU6VVVISq0aLpyjbmtKpKMLcq2ipS1cY81y/dUYyk7KLT2b+Vrdfl6lmAun752kUyfui/n
        SIzcAMGZX+aP5R1449K9vAYChQowzHMsC6VLFVI04TdeUJe1WnPCEaqlKC05ZyjFLdya0WNSMHJxjTp7
        KSioxcUldrTlcYyv219Ote4xvUKTtU4LE7ifXncfzryeIatGpiaVHCSksLTk05Kcqkqkk17Tnl7Sakls
        nGW70SNKNNxg5OzlKWz05V/dtoNBSJwdpwR8vJDDsSM9eOOK5VWwuVYyjVp4aUqNePNRu60K0Yt8kpcy
        a5tPa007zV3Zq6dtHFuLXp6f1+Rs6Bol3rt/cW+mKc2tpfajK5S5nEVtY2z3DSTpaW8ziNhHsBMW3fIA
        5VSzL7mSZTWx+OzfH5DBRpZDHE4yH1jF0Z1p08PacY1+el9WxEZxk/d9lzVeWrBpR5U/NzTMMPldCnPF
        t8lWcKUYqUYucpzjC0HUlCN483M1zXsnypysnQkuLWe0tLdbCC3vbZZvtF/HPdeZf+ZcNMhmgkmaGMxw
        kQoIY4shcvubmvksutjqmZvMKssTjMS8LUwcm6eHpYClRbWIo040adq31lNWjXv7J6U5QjovScJ05KUZ
        zUNF7O6drq0W5b8qWtmV2iMamRd2EKIQzAMCQW2hM7sYGc4x717WKy+WFdTHYOrXk8FUoU5wqShD2c6k
        HUVKFN1FUjF005Opy1I7Rc486vLqKL95/wBfkMC7AiLiRiGcDkrkgEEnfjI3D88dq4JUXgPq+GoRWJrV
        qdTEwVPmqQhOWnO5xrOMXTlDmkppxXM27K5fW07W0TV07+Xz/wCAQqPmAZmJ/wBlM4PoADXn0KUMRjaW
        FxOOxD9okpOnh1VlCpuo04qpDRtWbUk7MpOSi3ZRS0SXRFl0aMRsqnJyu7JABXqGXJwa9/NaOJyylgq+
        FpTjVqKpSlWd6fJOHxQaVSUYVZQ1cG721v1M4e+3F7R2JEikltmlV1MUflrMGkRZF3sVQxxkh3Bb+6Gx
        jnAojiKtfLcPy42lWwPLTpV6FRwVen7+9JKEJOLb19nJycVarNRsQ5xpVFGT5W9nr089UjT0rWdS0TUL
        LWtJnutM1KyaX7Pq1jNPFcBpInt5H37iIz9nleMhNoIcg9a9CliXWrYPM8Zk81Tw05U1jqXtKsa06Tt9
        YxdOu61JulS5XGnQdNXjG8lKzIUZK9NV373vOnK14O3xQktdeqZm3BjklNxummMhLyyy4BeVmJZsKSwy
        xJ5aubMqOVrFyzCnWxGPwWMjJTxWJf1dVKqVnL2dOc6tGHNpGMqsn5vY0pyrKPLzJvslqNEZjjVzkRsc
        LhZFB6glXPDnAx171t9Tr4HLcPmMoVYZbiqsaVBww+JhTqSnzwnGniZxVOvG0W5S53OF1aN7kqX73k5f
        fVm19pdrx316XSGl/LKHGwiJipBBOSSPnDZIwox25Fc1XHrLJ4GvTw6o16WHnKhOnL6wnOdeUF9ZhW9u
        4uhCEqcacY0nzRp1XZ3dS1Bzc0/+Xbs+mtlpfbZ3uv0ZsaKPE2sX0Og6HFq2s6p4o1LTdPtdG0y1udU1
        LxBqs939m0nT7Swto5J9S1Ga8uVhggijeSSS4VEVmcA82EzTM8FUr5zDFtwqzcpKVJTpVo35pqsn7OnK
        MtefmiktXZmMsFhJfV5RoL2mC5o4eV7OkppKaha9lJKK31strFrxB4f8XeAtYvfC3jHQNc8J6/psttNq
        XhzxLpOpaBrenSXNlDeWEmoaPqkFtc2rS6de291D5sKiSG5jkXKSKW9rI89x2TYbD16FfD4nCTxE61N0
        nP2qr0FOnh8Ryr2cWqUpylGjN1KVWpC1aLaSd1MPTqc0+WUZU4qFrRv1k0m05WbSu7rR3WqTWA3zLGrt
        93LEdGVz025JwD7cVhjKsMdQy142s1GKqzqKUeSrDESvNQhKSqv2crxmoJwp3qtRgkuccVyyfK9Xtdrb
        p8zb8M+GfFnjLWdP8L+D/Dmu+LvEWqC6OmeHvDWk6hr+uXwsrS41C8Wx0nSYJ7q58ixtLq5kEcLeXDbS
        ythI2Yc0sZjssweHp5ioVMHX5pUpTrTSowekoQjGo1HnatZxU9Fblvd1GLnKXKmnF62X5O2vyuUdW0rU
        9Bv9T0bW9N1DR9Z0i/utK1bSNVs57DU9K1PT7iS0v9O1Gwu40uLG/truKWGa3mjjkikidHVWUgVP2NDL
        quI9i5VMTGDpVealOMYSV4e7zVJyVtb30Vr8rFFatRl7yuuq1W+9tSi6uqL1UEA7jxuPZhk5x7itMzo4
        zD4LCwl7TDQxEVNVuRwjVly3hNKcnLkfw6KMdG7ipu8musX934DUWVtifMfMUBlDgqxUkqWCsCAP9o/T
        FZYXAZhjfqGGq4WWJ+s0oKFq9KaTg370uSqnSg3dydWcZt2asmD9mo1ItRbjd3krOKdk1GTV1J9knfzL
        TOvlgF3ZocRKrTO4AHG1VZztUdscCvdnLK8Lha8KNPkxlCfsvZfWJ1KcqyTvJr23vafajGUY7O71MY0u
        aasowjJqTkoqMvSVopvTdvXzM9EBV85LDJAwflxnrivicLQp4inipVVOtiVepByU3CNOCbqqSje6SXNF
        tPlSbbSOtKza0ST6dfkxxeJowuMFWULl8Rgc7mJ/3sdCOtdKxmAxeXUaLw0oYmjXpU6SeIlHCctVVPbz
        q05qdSTlUUZqVGcHSjOXuuUo8qUJc0pK79N7peXp2Okn02fw5HoN9q+nxX1nq+n3WoQ6ddjUrUSQyG4s
        oZXuIltnZBKiXEf2aeRSFTefmdK6OLsuzvJMBleUyxf1Clj8NHMIVqX1TFVYwrzh7WhzVKUpxhJUeR0a
        kpuMpzqwtN8x5uX47DZlVzClh5tzwNSnSqVIzg43cVOyipt6N8slUjB3Xupxs3z4ijYsyAohC+Wocts3
        YXa7t0y3qeM1f1LLa8cZicLGtl+Cruk6FOlWlVlR9ooU1RqVaqTj7SreT5uZLmspqx6MXOMeWcnJx0cp
        aXt1S6LsNEZWQoxA8gscbskkYTClWwxDdwSO/Suf+z6tLE1sLiJxSyWdWtBSqRcnKCTnTpKNZxqWcHHm
        hKoqiakn7woS5k1F/Dvrb7r6kJyVUg7UIzu2/M565PzEjjFeVWq1Z0IVOepg8N7NyUo02pVqjdnO06kp
        KMklG8W43TtqnbSOnwpOd7OXVLtddOpLbxhhxubOQQQVGecANu6mvbyHLKWKpe2jOtiJV1KE4Soeypqq
        ov2cKVRVvenO2yhFt6O5M5tPT7OnqdZp3gLx5qHhLVPH9j4M8X3PgHQr5NJ1rxxaeHdYuvCGi6pK+mxR
        abq/iaKyfTtOvnl1jSFWC4uY5GbVbMBSbmLfxZdmFeOOWFrYr+zZRp1aVCMpaUpO8ZqcXGpOKcovmtFS
        unaSs7DhaDklfqzndktvPJDLFHcSHCyQLMzxv8u6NlktpPmYbgflYj17ivWoYnFwxNehPB0M2xeNksPU
        w8J1FQqWhehVi8JUptzpTfNGEU4ubbqN6owUo1YRlCtKiqfvc8bXg07K8JWunsaMms393pFjoN5qGoSa
        ZpL3cmlaW8ha2tJr1/Ou5IEkO2HzZfmYAHcec12U6WW18sqZPVWNwOK5nOngvZ0lPE1ra1a2Kl7NRpU7
        ONOnOlUk42UakerXtVKM1Ui1LVtfC/NLo31Xcxoo9zCNFPmDqAryMcDPCL16dQK87LcEsbiaGDy+jOWa
        xi1yRp4jF1+aHNLTDUlKNuVWcoxXKves0mzScp8rlOzivtbRXq3ovvHrwzjG5kD53Myr8qk9yMHdk4P9
        2uqMvZ4rF0Z0Fia2XLF0pqvOtQhenTnOVOCdSnJyjO9SEKlpSlSVN05RcouYv93GVnFNxXdNyaS+/wAt
        Fe70IxPN5YtopZBEdjSQ5+V2iD7WZVwHKsz7STxuPrXjzzLEYrDYbJ8JVnTo0nCUYTpQ55VeX97O8KUH
        OzbVNOo3Cm+RznuXGjThONSUb1Y6RadnHntzLyTaV9HsjoW8W+J2Ys2uX5ZiWYl2yWJySTjrmvSjmud0
        YxpLNcVFUkoJKNSyUdEl7/Sx5f8Aq/ki0jltJJbLayWyOZjTOMdjX1UdGezctAD7x/hz+lUCdj1L4I/F
        u/8Aht4xguGd5dGv5UtdRtS7eX5Tvt85Uzjemc5ry8VSVV2W62foVFtNLsfrrrOjeHPix4KNsjQXtjql
        kpt5l2MYZGQFXUj7rq2M9Olc9Bzw8l3iaLY+D4f2fvFvgXxd/a964g8O+HpH1htUQ5zBYkzpGB2kYIF/
        GvSnjKc6Div4kna3qQlaVjH8cftIeI/HdutlDbrYabbaolzbmNmWaeK2ceWJiCCQSufxrfL8BGCc29ZK
        33ju1sdP4y/aJuPFth4d097EpYW0C2+vWb/NDfoI1i4UjgjaWB7Guuhl7g5S+3vF+ZKOOt/hJrfiLZq/
        hG3OoaFeqzb9wH2Flw0lvOT90oG6ntXVHFU6f7urpOL27iRu+C9Y0H4G+J7WRVXV7/VJ1sNeng+aHTbV
        nBkSBl+84kxuI7AivNxmDrV7ypx/dyd0VDr0PoG71X4A+OtT1BNUjs4b19Pd3lutsENy2CSyqSA0q9c1
        GIp4uhg6UG7xVrxCKWp82/Cz44p4G03xR8NdJ06HUrK/8TapFoV8yrLFGkt00USCNgd3yohX/eq8phzY
        mMpScaV7JdmlsRZfJH2D4B8Va/4jul+HXjjTE03Sb+ymvmv5FWyAiCqsNuq/KHLOpPHTFduaU6f1rCrC
        t1JRbnNb7McUl8h/jj4QweFbBNR02W41G2utRRIkhTzCluSSpLqDkH19q9vB5k68lSqWg6aV76a2Mjo/
        DvhfWNLu11nw7HcafYwWUDateyqVMMMZE1ysZcddqnp9KurXw8qfsazU5yk/Zx83orkr4js7/Urj4ra7
        oMEFnLaaXbTPYS6p5ZKyoyF/Md8YXcEXj1esKFNZVRxD5+apJc/JfbVJpegdbdDTvNN0XwJ4ht08/wDt
        eWyEcsduzfurUEjb3xv+8ce9XQq18wws1y+wU9OZbyt3Fs/JB42+IR1jxN4VtbXQLO5tb/UF02/lmBWa
        3hFpPdRGB+m4yW5QDuXA715c6NbJ8Iqsak5RlUtOz2TTs38yoNTlbtrr5G94k8RR6ff50G1gsxHbxiS4
        REMm6RByCRxgY59RXfluHjicLGdeo6sZNtRb0t/w9ybWZy+hazea3rdtper6zdLYTXhZi9w4j37SQo+b
        ABOK68RQpYWhUrUMNF1Yxskoq9hX/A4D42+KLzw54+0q5jZZvDUVr/wjusSw/LtE7A2lxM8Z+aMMzRkn
        pvrly2nGFCFecNcRL37q/L20fzL0PEhq83hnWrjwpqz3N54c195jomoTO88MMV2rMLJ3ckDZuO0Z6AV6
        lK1B+yUFGEvhfr0Btprucz/Zd9fwX+gbVj1bw9N9p0a6ACmW1PMYVhyVIwMD0q3C8VC9qlN3TBbWOYi1
        W8juU1S5jaLVLCUWesW4ypZVOxZiO4I71VOpzLXRx0Y0ujOo8WWUWuaA95aAfa7aE3Fs+PmyF3bAeozi
        iabg+Ve8thR+K3RHyhqPiOfXDFpdwCLi0nWKXOQcocsD+leJPESruNOXxwdmvRmqSXyO3t7fyLSBPulV
        B/HH869CEOSmo26EPRmXdI33s85x+Vc1XoVHZGBeSlUPXPT8q5ndOxS6Hkl4hF5evK0q+ZLPswAAVEpM
        QIP3kwMdPQ5NfLYqjHCV8xxWb1sfQWY0Z06DpUoqNanSlTWHhN1IN1sNy0UpKKVmocspRjrySkpNqkoy
        dOT5m2tGnZ2s7qSbv8rMYJbV7a1SG3htJIEK3NwstzJJckyEiZo5JGRHVMDbHsBABPJNePlMMLDLa8qe
        KwlKcJKa55V/bUaTfLaFoyhKbneo4Tlono18KyhDEwq1pyxFTEU6zUowlTpqNO0bcsZJKbXXmk203bax
        BIYo7iQQTO8IKqJzE8fmDAy/ktIwU8njcRxWNPNY08fUrUpVcJBKlQqYlQqSVaKdpVeWdRxlzLenflaS
        2uVTjU5IqrGzUm+W6kvv029CuAI95VuS5KMRt57HHTp26V5lNPB1cZi8NP2s6k6nsZTTjKS5rxly2cOV
        L3nTb5V5tHSrScYtaJaeqWi01V++tuxpGCG4WCK1mluZPs4u7rdHb23kOB++ijZ5CLhVPIOQWzgLxX1U
        MVhc0weFyytTxVbFwaxuIqU1g4PlcV7T2PNS5ZQhLWMJyvKPurV3POhUdN1KtajGhGVRU4ODnU5tbRdr
        Xg31Vml/MU49ipL82HU4QNEfnXB5zuG0/h3ry8P9WoYPNKcZRlKE5RpOvg0pVKdTWyfOvq9TRJcqaWtp
        WOyanzRtdQ6u1tvz+RGEMxWJIxvWM5HzA4UmUn5nwG2jr2zXHTwdTOcVQyjLsupVMbDB1FJuM4OTp8+N
        nXm51uWE6eGp1KV4ySdO7UXNlqfsIOq3pH56vRaerEjeS1Mv2eeSAktCxikdXMZVleMlCuUdQQRkg+le
        fLCUcHHF0MJiZYScK86Hu1XJ2gpuMZW9nCUKymqbnKUv4bbikk2pUoVoUfaUlUWko3hG3NdOz5ua1lro
        r+YQiFVZgTuClVj2hgen70ht2xgeOn0Nd+V0skoYbF42NWVTGQoypUKHsKdRTlLl9piZTqKt7GcZpxhG
        EItL3o1Y3sFRVFLl5FGPMm5KT0t0dktPw8maOnXl5p99BqFncy2l7bSxz21wjFXhkj+ZWUgffBXjg9a+
        gwlCOJxVevjZTwFSv7OUIzU1TjGEU/3kVDWo+RqEZRcUpJxWzXHi8Nh8Vhq2ExVJYmhXjKFSGj5otWat
        fW/YnOqanpen32l2F9cQ2GuwQHVrWNwsN3FbXKXFtHNGhb/VXUW5QSMFScdK8fjnKsqwCyaOBq1MTiJR
        eYSqOMYRpVq1GeGfuUqlWClRU8VSbUoy5akl7KCs3vhX+8q1pR5Z0IqhTlZqXspSUpwu1G6lNRm0k02t
        zCUEYZeMYyeMZ9/avnsLDFU6NGrQwztQcJTnZNaOzcldaX/mV33Oq61jezWmumvkyeQJkeV8+RukYgLt
        bvhe9e9mmFwTlCOTp5hVxVNVsTJxjSjRqtfvFTpSslaKtK3M3umjOjeMn/SEtIYpbiBLidre2eQJJNHE
        ZmiicjzJFh8xDIyrzt3DOMZFePgMvdSrCE8QqOGlTlGMqb594Sqez5JOMrzlFRcrPkTbV2rMqzcaNSdO
        g6lWEXywuo80knypSs+W70vZ23s9j91f2Dvjd8G/AX7N+oeE/hn8RPgx8If2hv7a8T6t40179oLRtYtf
        CfxLh0u41IeCbaPxTbeOdHTRrBNP13w5YxQRX15cWDWHim8g8MXrXs2o3fnZnlecVqcMdiKGIxuVwqLD
        0vq9VSjh8TUp06lWmqLg5t8kPemqcI1LUuatePsxYXFKSp0ZRjh8b7KNSpSackltb2qjCMmpO193q1C2
        3onwxsfiC3/BQj4UfEv9onwT8KJtX+KPwo8V6X8D/iN+z5qct38O/G+teHfB9n4j1Dx/qMt/4pbWdX8v
        4Y+ItW8LpqGr2LQ3CNoi6dazWthDqdttXq4SpwnisLgKuLjPA4qhKvQxU1NUadV1IVIU1HDwjHnxMKNR
        LnThy1Oa8qjT6Ixkq6lNLWLS5dLtdXrfbTbt6nl3jr4D/CH9rP8AapfQfgZ8JPEelWfwp+PniZ/2yvEv
        i7xa2k+HfEiaj40uru+/4R23g8earrcsutXHg/4i2lmdB03Rfs82tWBuvsNvtn0z1MRxbxDh+F8tyLMc
        7+t5fl8aFfJ8Nh40Yww06lB1Jyr1I4WEq1Wh7WjBwr1qjpy9ooXV2+eNBfXPa0ocqtUhXlJz5pax5FD3
        7RjpK9o9tuuJ+27+x5+zh+z3D8F/jZpPgfxb4W+Hg+M2jfDv4ofCb+27vxFP4t8JRal4m1q88UaBrl14
        5u73SNQ1bwx4V1COC0Ot2xkttd0eSVdA1Kw1CK78jI80axONjWqRxWNr4St9VrxVqccViaKp8lejWoct
        RUHXqJclONsTHmp1K9P2UjpnSk1BR92Cl70XfWKlKTaad09W9XpHSytY+sf2xPEX7Odv+1V+zx4Z8S+A
        fFuoftJ33iv9m+++H3xBs7y5j8IaF4Qj/aLga90rVbNfGltBNfyWtj42RWfw1qDA6xaYuU2K1j5WUwx1
        TA4+MJ/8J9Cji6tWCUFLnWHUIyU5QbaU3R5oKafIpWV3dufJzwT+O8bPy5u1/XoePeJPgB8Fvjh/wUL/
        AGopfi9d/wDCRz+E9E+Gk/gr4Jad4n0zwv4l+L2tX3wO0u/u7XRLy88UaFc3DaLY+HXuGt7W/sYRPqlh
        c6lqVnp1pcw6h9HhsRWy/grC1sLg1Vq43FVKVXHv2lWjltOnVuo1KKw0qcMTipT/AHFaVao40KdeNPDy
        ryp1cPk6aliZc8mlFK0E7c7a1e6fu26dbXdlZ+UeIPhp8AfhH+2/+yjb6P8As5fHb4RaPceOrbSdb0Hx
        rd22qeGNd8bSPo03wr8U+B/FunfEvxHHrx0Txp4m0C58SRWviOezt7fS7C2OnS3T39pf98cJxDjeHs8x
        lDN8PneElh6c8TPBucvY04yxGIqQxtCeGoV8PN/Va0qU61GEZ+zlUp1ZUvZTI56EK8IyhKnO9oqWik9L
        OLu1JLmV7NtbNXuj658ReJP2cLj/AIKVeAfDXhzwB4ssf2lbDxVe3Xj74hXl7eN4R1nwi/7K3jKSz0zS
        bJvGtxbx6glneeCYmZfDVgc6VeH7QxdmvfhuXEvKoyq14Tw0KclQp2kp028VHm19nFSu/aS5faVFFTbt
        GV7dF17VRi3CV7yW6mlBpJ66WbTvZNuKWx82eKfgH+yx8ObH47/tYftZ6Z4s8d6b45/ai+OPg7wF4C8F
        6vq8KXKQfFTxLplvPPBpcvhy4tPF0F14L8f3bvd+Kl0c6QkIEUmry28C+ziszzL2WDyjASiqdPA4GdX2
        cZVLueHpVNpKWqVWnGry07xrRmoSdNXlChG7qzvJqclFLTS7Sdk1fROzb1XS54x+y3+yD8PP2m/2htY+
        I/grwBr5/Yq0fxB4isJ9I+IniuPSvFaa0PAum3kXgm0Xwd4nuNdf+zfFfivS7+yupr/yX0bShHf6rd6l
        5tte9OcZtVlk+FwmNx0qma4acVGjGk/ZxoqLXtHUmtmlyyo8sUptyjFQdkqEFzycYtQber37277vTy63
        PrTRv2WPh3+zz+3p+yH4o+HGna/4J0H4seHvjBdTfCzXruHX7vwP4h8JfB67TU7QeJk8R6yb1LqHxShn
        t11LVobe/wBKvXs9TubC/tYNN89Zti8Vkma4GvWVShhVRcJU4xSqy+tQUHLnhGcaahzcqjGnqqXPBPn5
        hxVOvh+SkmpylzNyacEqcndJXUm3aLTeid03ZI/GL9qi2aD9pj9oWRwwE3x1+LkijMcqmJviB4hG/wDd
        sWjOc/K+DX1eHwdDD5XkuKlGvGvUhhqjjKnRq0KlF0oQcoTp8tWk073pVb8/xKSOeNSFSeIjTbcqc5Qa
        5ZL3l0V1r6rTzP6Tfg9+y7o/hn9mLwl+y74o+H2zwz4++E/ibUvjN4nfUPBNxreg/FvWW8IXC2sdtb6T
        dW3iDXrW+1jXJND8RhdRTR4vhNoUUk9472U9fC5pmUMRm+Jx9CpCVOhXjDDQjSlRp1MLTUoRk6anemqk
        IQlWpppznXqybT5r9tODVKMJLVx956XUtO2mnR9LLc/Ij9iT9mz4M3+l/ti6l+1P8M77xNc/s16fp15q
        OjaV4p1ux1PR5/DEHxUfx9penS+EfGOl6frd/JN4Jggie4v5bVntEMNxHDPJLJ62b5fjKUeHccoUsFhs
        8ptYWs7qM40Z08LVxFSN6k4J1lOcpezjK7m4RfKjOlKMnOm1zSoJX9Zczsnonol/W3Q/HP8AZB+Fnxp+
        FXwA+NP7Fvg3xjobfFjxX4h+HGmfCXxbr9q09/L4atPidrd/4mj1zxd481GDw7e2tr8M/ESyWR1u5tL2
        2k0x7eOwvYLmLVubD4lLG1sLnuLlUhhoqMayc6saLlOCbjBKMpKEZylGC5Y8y5WrPmjMaFOEJSw9CMJV
        HeSso8zV/isnd6dXY+lPjR/wTb+DXhj9lvxHe2nhjUPBvxe+E/wY0r4geI/idoXiPWPEXhL4g+LvCPhP
        W73x34Zh8P8AiHxMZ7ezvrrQpro3iaFoAtW8QaHPYyXcdpqujJrhc9xH1tZdh6iq5ViK0cPShLC4ehiP
        YqsvYVqn1eLTxPK/f5quI5pcylKTVOorlRjyOVuWXxP3nJXtqlfp20jbTTdHY6h4Q+BHxA0j/gmV8P8A
        4/6Ede8O+Mv2bNa0Lwgk3iHUvC9jZ/EH/hCf2eNQ0GS/1XSfEujXZN9YafrOjWlpFJeNdalrumwLaO8i
        zW21LC4pw4uxOXVn7TKsZSruNSCnVq4eNfF05uKcJydSlzwxFVNRgqFOvVqSXsoxkvc/cRmtKlOUPK04
        q6bWykk476t26nwz4W/Zd0jwp+zz+2h8av2nfDM3jXXfh7rV/wDB74TeINJ1fxnZyxePfCmq6j8Lbnxl
        pUMtx4e0/wAT+A08c634QgS8vFv2A8Ga9A+nRz2r2l94+Hk/r1Cjg4tQrVamIlCfK3J4irPF15Nu9qlW
        U6lSTVnzTupa6VCEKNJUorlpYeMKdOKvaMIpRjGK/lirRS1tZn0P8AP2Qf2VB+zb4L+ImrfCXx1+114k
        1jQp/FfxB1L4S+N9GjvPhvrB8NaB4km+GEnhDTfjP4YurrXtNsNVjgXTbS21zW7u+jvJJobJL/S9Mi7q
        1fHuriMFiMZRyiFGcatKniqFXmqyUmoSpVYYSvKN7X5qlSlQcbe+7NgoU3FPldTvyvbytzL7tX+B5noG
        ladof/BML9tnRND03xZouj6P+1G2l6PpHj60ttP8daXpen+M/wBn+0sNO8aWFnHHBY+Lba0hih1G3hRI
        4ryK4RFCqAIrwxM81wD9lTw9TEYbnh7OadOUXGsnOElKTtOSnyuUnLbml1HG3spJptJ2t13S19D32X9i
        f9j/AMH/AAY0a80n4NfGP9qGC58MG1vf2gfgF4v0LxJc6h4jv9b1Dw5eal4a8Faf8YoLe5udE1vmO0s/
        C/iKxsbW0hGr3OpSWOrT0ZfjMy+u0KdPM6GVVlUp04xxTqUlTUHFwlVrexkqcNW5SdSMmoz0V6alnJwp
        c1sNOpBQcnOChNNp25Iw5nNz6q1Nxt9q90fz+3BeG6lhlOWjkMRaNiwV4zsba2GDKcHBBr9OzHM6+Fza
        ssVOXI6rpQlSqVHKlVo/uW2q8at+ePM7J80b6WWhx0U6lCNSNrSSknyqOktdUkh8Nz9luxLD/wAsgMCQ
        hmYEBWKBl+/gkjjiunBcR1OHeJa+Z8OzeAq5ZCnOCxdRVp1ZVYxoz9lTnRUakpKbmlyxcUrpu1mq1KU6
        Hs5SbjJ2sr6211cWna+9tze8OaJZ+Jtcu7IXaWlt9g8TapC+palBYyBdF0DUdWjSS4ktGiaeaSyjiSJY
        1adnEKGNpFdfl83zHBrAZxm2Z1sTivYZgpVqMZSq42rLFYrDYBYh0VSpN054nH0quInGopUcLh8VV5Eq
        XvYuWNpUsNCEqdOpH2UHKcJulZycJwjGMnNT5G40224qrKDleKkcukiBEKx/dXZ8w3MThmJyAM/errp5
        pgKeEwUsNgY1VhaXsVOvFVKzqTdStVtKnCEr8824czUo0fZwcpKCZ3OnU1lUlF3d01dabLdtdNbLe45Y
        SQGC8EAj7o6jPQtXZRwKr0qVZYGratCM9KlFL30paKU+ZLXaWq66mdrfa29SOLHQDuK9lJo6V0EuJBFC
        cHlsgZ/WiTSi/QaRn6YgkulPPyc59+1YUKfPO/RAvyPsX9n/AOO9/wDDzVIvD+rNNeaHqlxDBHGzs32K
        WRwoeHOcAkjIFGMw6spxVuVffYqO5+nEp03xNp0ttN5d3Y3sPlTwEhleOZeUcZ4JU8ivC502uVvR7miP
        z+/aO+EFp4N1TTtR8KaLLBo89m/21baNmghuFYYbgHblSc/SvqMsrN0+SpNXurXIe58yWw3cYPC4weMY
        Fe1HQR9GfBP4rN4Q8A/Eywvle4WyiS7tI9xUILoG0faeowzIePSvAxUX9epy6N/kOPU8a0jUItZQXfyy
        eY0kmGO4qxJbknuD619Hh5RnFdkStDg/Fen399rlrBZvKtzO8FvZxq5UPLK4QJwehzivJzVOMlUUuXkV
        7dH5Atj1SD4Q+JPhl4w8MajqTQyWqSWeuSRryvnwNHM8JB/2xtP1qMopfWpSnF8kFdyXnb/ILWR71qXx
        bl+KPiaXVIbL+y7Tw9b/ANjwmFyGnmJWSdwVxwMAD03GvXyjCxWIxVd+8k+WN+3X8iXsfQ8vxE1u28F+
        FNIhnbzpIpJJJZAGkaOK5aC0GXByCO/tXbTwVH61iKso6K1vW12QeyaXH4vs/Cl5pGtzxSR6/YzyWczu
        oeORoVb7PxjdvVuMVwP6pUxUKtJa4ea5l3V7XFZ2NzQLu28GeBRoqwfatR1aLdEtvgvDJMiqWBHzK6ck
        Y7rSqUJ47MViOb2VGg3e+0kn+TEtFy9Tyq/tr60eMajbXPnOVnAulfzp0LkFizclfx4r36U6VSL9k48q
        drRskn5E6p2E1nT/ABBP4dn1HTbTy54Y3Gn3jJuSDUohut3cEfwyqnOf4j61zYhUa8KmDlKPtKkW4p62
        aT5ZfJhHoeFaF408UWl9NqWvuZ9C1LWf7N1lpiwn8O66Y1T7Ey9F0+SWJnQnj/SV7Yrz8HVlhPZU4wUc
        NKXLJfao1Hun/dk9Y+pbXXoj2pVch7qzjaSG2QOzRgkDpk7l78/pXutxVk2lfRLuZpmPd6bY+IdP1PT7
        9xdRapE1rNvYNJC7fcYHOVdW2sD1BWm4R5HT5Uox7dQT/A8t03Q5tY0HW/Bms3Kyar4cuHtbK5BH2hRb
        5k0269QzR+WCe/NZRTdJwlrOL0l18i1o79NjztfEt5bXVjeyExavoRbS9bs2G157dX2xXOOrDHOfeoU2
        tG7zjZP07opFjx1oN9Mg8U6IPkurVGvoAMiZGX/WFR1K/wBKc4P+JD3XbVeS/UIvUx/AfiUapZ3emT48
        +0Dqyn0GRjB7Yow1eNTS/vR0aKt1PDrnS7U+M74QopVrtpGCjAyz+3oBXmqiljZOOwL4fQ7jUYI41XYN
        pUDj8K9N6RRKOVuC2GDdBXm1L6FLZIwb0KU6jp069q5nui10PP8AXZLq11Cy1OfWLa+vHtbfy4racNNp
        lvZb9N0+yuV8sCO4jsbO3O35sI8ZJLE1hmPJw3UwmbV88ji8faL/ALOjifZ1MJSxVCnXw7gnBtqrhaqc
        3GSUJycWnKLkfP4OGHrzzPAxy2phMNTxdXmnUi1HETq/7RWr0WpawnXq1Lt299SSVkjmrpUkzOskk00g
        M1yWKFQzdiVAOc9a+Xz/ACvLXhnmGVYjEY/EV6SxePTqUZ0aXO17kp0405ufO2pQfPJaNs9DDtwi6U4R
        pwpPkpNc13Hzu2VHbhP3Xl7VUYGSr++D3rw80rxnDCRjlLyt0aNJKN6koV0k7VVTnpzzvduPRaHRTi03
        7/P3Y+FYp0lM8zRiKGR0VY926ZcLHGRkbQ2T83OMVzYd4bH4PF1MfWrKnl9CtN0qMYwaxKcY0ozcmrUp
        QvztXaYTlVp+ydKKk/aRTv0i/ifyC3lQFWki82GPyhNFvZPMjRwWj3odyhhkbl5Gfary3Hxr4aq6WHms
        LQo0Y10pSUnSg3ypO9+Xm+1roTWot8yp1HGpLm5ZWTUW1pLlejtvZ6Ms3CwyS+bb+VBDcF2jtd8r/Zk3
        fLG002S4A7k545r28XklL6hleMoZvgsVHNoVZvCr2lKWDcZKMY1q1SPs6jtqnGXu+pjRnWjBU67lVqUE
        kptJKppq1GOkPNbIpSbo2dFb5lBR3ikLK4DDLKwHQjAr5/FY2pl8sXDAuf1mNCeFxdehWnVhVpRnTbqR
        cV8D0pvaPJd7tI6YWupTV1ty929F+LGgJ5ZwSQjRtt/jbd5hb6ngD8RR7DAvC1fYVFXlhK+Dmqbk3Ouq
        0Kjrxnb33a1KlFp88OZ/avdp1FeFmk20tHaNvTt9wuULboy8aqFwrsNxx1B4HHtSrVsrq4p4rK1ictwl
        KMIxoYirCUtElUjOcY2lDmTtdc1kua+o0px91vm7uxr6X9hnvBFeajJo9uYHzdratf7pUR3iV4I2UgSM
        AuQcLnJr63L+IlSzWusNmGMySVTD06UcRD2deFeUffviFKMoQpSSd1RUVBQhJ7yT8zHqvSwsauGwkMyq
        c6vTdT2PIm7cynrdrz1Zm2y2xu7Y3zXH2Qz7rv7I0a3LQ/8ALT7OZwUEpBYgOCAeDX53mWHzGvCnWpzp
        08XU9tJwqyk6U6t+absn8HNzN004tO1viPQqzl7Kr7D3KsqcXH2nM4QqW+F8vvOKe7WrWxYgs7i4W8uL
        SEvbWkBlmZzEHSEyKiswLAGTLKD5YY5PTFfSYXD4vkr5jhMEv7O9hCjOUqcXz1XZxsvhhX/vwUm1ZtJy
        MKmKp0lhaOKr8uIr1OWCinaUuVt2aTtGydudrbcqeYAy7UZZYzg8KFK4zhh1zn1rlrZhGM8FChgKmHzL
        L6rclKMIRlFRveqrKTk5bqbd1srnR7Pl95TutNhShTEh2kspcFScAseV/wBls9q1ngZYKcMynTpTni6L
        r89Kq506Mpzs48lvdqtv+E0lbSNxc0ttV5H6B/BX9qfwJ8CfCn/CuPi7+xj8DPitqOguBp2ua5onh7S/
        Hrf2rf6tr92/i3W9a8IeKh4lURatp1pp5gi0v7HaabHBJ9q3I1v5aqYfibA086yXOKmDwNfE1OTDYerW
        q4aPs4RpKrQop05U/wB5TqRq1JOV5ysuRQfPrd4ar7KtSfPCCbnKKT1fwt630aaXbubvij/gof4z1f49
        /BP4waN8NPCPhXwF8BbC/wBE+H3wZsbpE03T9A8S+Go/Cfi+3HiPTtF094r660ZIrfTTDpkWm6THpOkq
        mlXJgvm1j2HwZiMDw3UrYnExjVzO1SupVpRrTSnzYaSpSpyUoU5XqVFzc01Kf7yPuOGSxSlWiowfLDZq
        1trP+ummh6o//BTrSLPxfrfiXw7+zH8ItE8CeOdM1jSvjL8N4X0GTXPjBqviI6rO/iPxZ44h8B2ral9j
        e9uoBZ6houpwXEPifxMt8bmbVbK40LixnC+WYfI6MocQvNM4hiaagqE5Olg8N7O9o05Su3KbSnNTgozh
        ThC3LN1MfreJ+v0qKwvLhZUqkqk2n/EUoqK51pqnJ8tnfXU8g/aT/ba8MftDfCDwr8CvCvwE8PfAXwz4
        T8bnxtpy+H/FGn3ugW8lloHjWG60ay8MaR4C0G209tQ1LxVPdvcxSEG4Ls8TvcNLH5+Gy7N+HMyr+0w9
        fE4yoqmBqU2qfPF89H275pVai/cUbVbpp2i1B3hr7GAo4XMa0MPicZTy7D+zxFR16nM4J0cNWq0qfuxT
        Uq9WEKEOnNUjf3Wz0D4lf8FM9J+JZ+GXiLWv2Yfhn/wszwZ4s+FXiHV/iQdTgvvEtxpnw48Y6f451Dw1
        4I1C78INqvw+sNZ8QafLGpm1fxFHaafrOqWzwXs16buOf7Hw2BoRlQzx4jDY+nXgsNCTjLD1KqdJrFwU
        uWTioxd4xiqjjTl7qjyHF7WV481K3K173lfppdXfm7I46D9unwHqfx8+L3xl+IP7LXww+J2kfFfT/Bpt
        /B3jnUdI8Rah4I1PwL4X0vwxbz6D4u1zwFe24tdUtrS9kvrNNBtpJpP7L/0pV0thf/W4nI/YcOZBksOJ
        qdPEYaeYYucsHiq1ShFe5P2Veh+6hHFRcV7F06jcW6sZxk5wdPneI5ak5vDynzOMUmlotrp6uz1butdO
        xifFT9ub4hfFv4lfDbxJ4b0LwP8ACv4ffA5/DGvfDn4XoY77w1ZT+DLrQfEEFlqeqabpui3OqQ3uqeGt
        HsItP0+LR7W0sdPtLS1jinF1fX/ZwxwXVxH9r4jM87hg8Pi8M5Zjm069SUqtDHVaUG1KaftI1cRVp0sR
        OUajVVVpTnOMXBcGZ42nTp4N/wBn1sXUw2MoToUaUE5Uan7zC/WHqrQp0MRX59bKnJvlbSZ7P4j/AOCn
        PhrXfi98Ofixp/7L/gjw9rngnXtf8Q+KNZtvE9hceO/Hcl98N9f+G2iaRN48g+H9ncWOiWNh4hkuZ7W6
        stXN02iaNFE9lHYH7R42XcOYavh81yDMOMKv1LAwcsJ7OftsDGpHEKrW9hg511GrUrLn5HSqYeSc5zl7
        TmcT0Kk1CdLE08JD20nabtapy2cVeoo3sv5WmtElbRnDfD7/AIKR6t4Yl+Lnhb4g/BHwp8Yfg98T/iT4
        9+KNt8N/GWu3F9J4X1Lxt4vsvF8Hh+DUda0TWNEv/CWm6nBe6gtivhWykl1fU59VFxDIzwS+DjOGsXQx
        CjRWKpYrB4ejJ1qcVzewVNwVSUKc3KEpx5Uv3zUKa9m1L4lvGtG0vhlG70fdu/VW/Dcj8C/8FHNL8K6r
        8TNB1P8AZZ+DGo/An4i6hbayPgdotpBoXhzTfEmlz6XBpfiK9fU9C1zStUv5fD+geG7XUba28PaVYXF/
        4X03WbGz0q+m1Ztb86pgXCrhZvMK9GvTbh9bSk5pyTajeM4ST5nJXdRzjGbjKU4xilpGdrrkVn0/q/5H
        SeMf+Cluj6v8XP2aPiRoPwAsvDGj/s66T8SNN0zwNpfj2CDS9QsPiB4K07wZZaTptxafD21g8M6foVpp
        kEkMUGnXccsey3RLVYw50xmV0MslXwMsZVxeIzLDUKlSrKjyOlU9rGtUjb6xUdaMnFfvpOm3vyboinVl
        Pmcqfs/Yzair3542tzbLl32123Ph6++LOh+IP2gdU+NGveAtN1Sx1n413Pxb1XwLrGpjUNL1LRL3xpJ4
        uv8AwBqN1caNJa6hYXdtLLpk15PpEiSRyu72TIxgP3WU5PDM6tDIcVmlLJMVHBWWNxEa04ezo4ZRpRpU
        qLlJTkopxlF+7KzvocM3iKNf6zTm3R1UqEVFNuUrubm/eslpybdT6I+Kn/BRL4+eOfjbYfF7wp4o8U+A
        /Cuhah4QudC+Ddt4+12fwS0Hhs2d7e6b4ptPDcfhpPGWnazrUOpzX7X1sl09nqo037SbWytvK+bp8P4D
        LsFKWMeHxkZOVByp1YrEOdXmUK9KElJwVGKi0naLkleL5mdft5yn7qaSs+tvTpfU6XUv+CiH9oeIP2yN
        db4RNB/w1n4B8L+C0tD4/Mg+H48N/DHXfh1/aQnPglf+Ep+0nXDqX2by9H8v7N9n82TzPPj8ejhZ8mDj
        isbKkslUamGp1KcnCpCtifbWhzTShGUpObcVU5m5OzSua+0+Jwh70motp9badL6L0OW8Hft9eLPhp8EP
        gL8KPAvgyz0vxR8BPiXrHxB03x3qesR63pPieDXT8UbXV/DGpeDn0G2ey0+90X4oajp011ba4bpY7Zpr
        SS0upoZrH0cXlmV4fM86jXlXxOHxcZ0sHOjyKEZqtRqRq1aspXklSg2qcYNylOLlJKDjUUZzcIyS5XF3
        1ur7p6WW997nu/jL/gp54E1vwL8avCfhT9kjwn8P9a+OHhLxb4f8X+L/AA7420e31PVNS8U6Pr+mjxL4
        kGm/CnT5/Fd/aXfiPU70C9vBJLJeXX+kRNdSSHz1lTpulWlmlTF/2dKjOnSUHK0FKLainXcqa92MY8kJ
        XaSajZFKcZXg0qbmmm/O1u2v3ny58e/2r5viz8O/2TfDHhrStR8EeIv2bPCK6DB4l0zxNevqt1rOnaV4
        A0vTPEWmy22j6bL4evoLjwMt/Cba8vHikvlCTq9oJJvbeW0lOpXwuOnj6ec1albE06lD2FTDVoOo1GVq
        tSOIhKNevFySpxqcjXIm+Vefh8TiZ1MVQxOBeEp4VRVCrCsqnttvsKMXS2WknL1PtD/grP8AtK+CviUv
        wr+E3ww8c6H438P6adS+Ifiu/wDCGq+E/FPha41qb7T4a8I2kfiHRL69u7bxDpdkvjGS607daQ/ZvFGm
        zyC6cwmw+f4dwU5LFJ4WVTFYmHscNFxad+ZczXVScvZqnKN25RnDRN37qlSSqUlGaVON3Pv05fKytLm6
        /DY8g+FP7f3g74G+CPCGm2P7G3wa/wCFyeDfBo0TSfjJp6aHo2qXd82iXWiaZ4m1m0sfBc2s3moXekzQ
        jWlh8WWkurST6kyzafHqAhtO/MMix2GxLjmuJxjwsalL6zThG6p8zUpUlKVSVKEtGqXNCSjp7kuWzxwm
        Mw2LhKeGcZqEpw5rOL5oNxlo0m7PdrR9GeHW37Yuu337Nfx2+A3iXwp/wkHiP47fFi4+L2v/ABNfX7PR
        2ttavte8BeItVgHgvTvC4tZzdX/gq4bdbahp8MX9tYitlS0VJ7weRPM8bGdGX1fDYTD1vZU69RQqTpwd
        WUIQnd/vP3itF2vay0ZanKMZR+Jt3cu23S3kfTGjf8FF7Pw74D8S6j8Ev2O/g58IPicnhPTfDetfGHwR
        ZeGrCw0OfXLqwW/v4PCVv4DtbiTT7nUNOe6sdJ1HXtUtra6tdPkvxqsdi8V55kcLgsPnOS5Tm2ZTlDG1
        3Klgas6kXOnSSqVo+0TtBwpyXtpRhCSjJuHK2raKc3SrVIUn+6jdyirtXvbTza927avvc/J6OOR7hlUq
        6o7HcAdmFyAQxByO+cV+i4LLMTmmeyjh1TdCFWtWnzc/s6UU2ozVVxlz810+fl16u5wqcaVKmpOUpRir
        Rdr662a8tiWKKNp0juJY413qsk28klWYA7cjC4HfHHXtXVSwOC/tB4XNMwwmBnh5xjXxvtp1Z16M5L3M
        PGUFSj7Ne7J8vupuTvy2E5TjSlUp05SlyytHs0nyqyd9WLfQR297dR2Wye2t7qSCGaORJFkQ5ELF1Cq5
        YKx3BQDk5FeTjMP7TFYjFZdlqq4bAYt0eeDgqVX20HHAKcLxTc6lGdWVRRaqpzU7KxGCnVnhcM8SvZ1q
        sIynTkpXi1ZyVm21bs3pZNO4rQRR29hOLyFpLm3nZ4+c2bQ3M0PkzcY3yRwiRccBZlHaoyjMJ4ivCWMc
        crlQo1aGDrYlwjh60VSTq6QTtNuVXDxc43U42vazPWxWEpUMLgMRQxsMViMbTq1MRQgpKeFlDEVqVOFS
        +nNUpU4V48unJUjfW5V89RwAcDgYHHHpx0qf9YaNL92qDtT91csVy2jouWytbTS3Q8/kntyv8SOH/wBm
        FfV9jqX6mbfyB3CA8rx7Z+lc1WVrRWwJaWNPRoSkZdh94jB9h0rfCqyT6jiraH0f8EfD/gvWddu5/Fuo
        w2X9l2v27TlmcRxyXMXzLuJPzYIBxUY5z9mlFO2qbKjujS+Fvx+8TeB/HesQXt7LrfhiXVrw+TK5cRxC
        5dY5LYn7oEe3A6cVwUcCqq91crsNN81uh+ofhXxX4R+JmhebbPZ6lazxbLiznEcjxs4JMckZyQaJUqlG
        SWsXFlNfgfNfxN/Zgspzd6v4K/0a5kkaRtMPEJ4JZYR/DntXq4PHyi1CrrFdTNHgWnfAfxVa+EfiFqV4
        j2ITTjb/AGKRWDzyWzC5Yjj5l2x8e5qcbVp+0ozh7yTvoXHZnz/4JSWKwujsZTGXVUwQVcbhge/Fevl9
        /ZSdmla6v5EIhgnufEp8q2322v6VeK9iYxiZpIpA8WzuW3qMVE4QxtKrSkrVKeqb0uluHl2PrT+yfid4
        98ATa1relzR+IPCdrPYzJJGY5b22MSvbzqpA3SccnvmsMvqQwNPEuWiqLT12Hd29DH+F3w61qCwsrC4g
        S0ubiVbq+edlUxyXcnJck8kKK97AyjQwsZNO8ry9eplfp2PsHx38KdWsdF0vUdLnjubPQdEiiunGNzLF
        MZjImO+ZCc+i1jgsxpzqSpVIuM6k3b8rfcS3ZehjeH9Z8beL/wCybGIz6gPDzwTRqmflj3rGplx98bVA
        5rrnRweFhUqPlpurdfNa6CjJ3sfQdr8NfEsfiK0vIrjyoEeG5UuxZItzhpIwrcYBZlx7150s2wX1ScHG
        8rOOm70aT/C4WfN5EXxQ8TXNzrK6ZZ2YhfTYnjuZ3gVpHLAfNESvyrlMj608mwUYYf21SfN7RpxinsvM
        T3ON0zxJfNpB0+8nd4jcNP5DhSGCN8oYADKMwA/GvUeDpKp7WMeWVmubshLQv+MrX4T2/hm0bXbO3tk8
        XSRaXq9tADG0mpOkn2O8dx/qZwYUjEhwclBngV8vUo42OPqxcrUKz5HKXwtv4H6qz18kXF6a9x/wb8c6
        Dea3q3wo1XwvJpt1b2kv9m6xcL5lvrem22IYrlbhhzc+U0TOP7xNZ4v67QnBVKsueh8PaaWzX6h7t9Oh
        8b+IlvvhP8XPFlu+qahd6I2pi8axmcy2/wDZt4qKt5Ynkk290ro6joCK9/B1akf30pSkq3LLkk78qe7j
        2S6hZG14mvRa6jpfxM0MmSxmWG315YPmjuLI4WG7kUcF4+hPp9K9KV4tVYe9DZry7/LqJa6dehnfEzw5
        ZaxZReONBQRXi2ym5EPS9tXTL7lHDsvXPtQ6adqsVrFb+QJu9uxzfw58Xx6zaT6DdTpJc2StEYzg5iYH
        Ax2GOKmhVU+an1ho/QNtTivEegyeCtWvvEWmZ+x3MbrPEM7UcggfhzWc6f1aUq8I+7b3ki4vRROB8J7d
        Q1O8v3GQWZgxHf0z9c1hhb1Kkq1vi2L2Vux02rJuTePX+Vdsn7voZrdXOMuX+Rl/u8Zrzqq2LVtEcxMx
        ww7Zx/OuZ7orseTX0ebm+lBkbbeSKzHHlgmWQhAc5yAAP+A18DnGWUqsMdmdOWMx1bCYunSrTmqf1OHt
        FXlDD8/P7SMqcIwp01KO1Kpy2ioXwjNxqOLtFS5uVdXZ2vbr/wAEqpv8kkvtjIKkkqT64Vep7VOG9vVy
        epKvjXQwMqcqEpSnQvGUZczo4enH36lvdcn8aROsai9277fqNJbYu52lUALuVSrJ2X73ce1cdWVaWFpS
        qYuWbUKcI0niKdOrTnh3e1Ol+/tdxV/hsvMcLqU2tPLy9CV7Ka1hguJ0lSC7802zsq5nSIhJCozxtlIB
        zXIsHhcvrVp4qpWp4bFJunF06c6mIoyg7TjeTimquj5mlZPd2Ip16VapWo06inUw3LzxV7x5leN/VJsa
        MRrG4RjHgDY2CHKn5+nO0mvZjKll2HyzGUMLVqYGpSjF4esqbp4mcJfv4+5afsHL4Y83Ne+lgV6mjlyN
        dXoKWBYlFZFLBRE2XRC3ZQeRWWIxHNi51MFhq2X4SVWFOGFqOWIw2EdX3rUqbvJuTV1Dl0XexpGHIrSf
        M118keh+Efgz8XvHqTSeBPhh4/8AGsVvbWl5eS+D/CGv+J1tLTUZtQg0+a/Oh2F19hS5n0jU1g8/y/Nb
        T7gR7vJfb5VTCY/LsWsJj/Z5LPF4d11LEzjh/rFKpy1YNuo4RlTqKMXGKd+bkSTehhQxuFxk8RDB1o4i
        pgaqo14w19lUcIVHCVk7S9nOMv8At5Hsn7JX7N/xB/aR+JMnhTwfpOk/2LbWQbx5448RaZPqXh7wHoep
        sVi1Rbe3urX7b4sna2u4tI0pLiOa8ntpndrawstQv9O0z2phcmdTEYiWHxuZ4ybq89CaXu1aFGrBKNNO
        nTlSlJuUrcym+VxvCzwxWBlmdOlTpY3GZdTpV4Vb4ep7Gc4096dSTjLnpVXvBW5kviRJ+2R+y3/wyb8U
        ND+HEfjc/EAa14D03xwdXbw1/wAIv9kXUfEHifQv7N+w/wDCQav55jPhvz/tP2mPd9t8vyV8rfL4mCqS
        zaVeWAwjpqPtZTot+39nSUYN1PaONO75pPRrTfZpL0pL2VlKo00k+a27V1a3otTs/wBnb/gnt8ff2lfB
        91488Kr4T8IeFEuUstE1rx/qetaTB4snikuItUl8OQaH4d1ee6sNPlhFrPeTRW9u1zI9tbS3E9lfx2Hp
        5ziMFl9OhhMwqThmH1bDzjHBulXVpOLksSnVpxwzq4d8ypQ9rO8YOpGFOtGbihzVLyptSp8zUuaLjaSt
        fkVnzJSXK3dLezbVjy79pH9kn4w/st63pWmfE200KXTdfXUH8LeJ/DeuQatoniMaNaaDca79it7mO01e
        w/s+fxFYWkn9q6Vp3myiVrT7RboJ25sswVTOo47G5dWlPDZJRWLr066SlCNSpTpS5r3py5qjco8spctO
        3NZxaWk26coqVk5O0bO13p32PPfFPgr4rad4d0Xxx4y+F/jDwv4M8SQ+H7fQPGWo+Bte0Hw3rUE+jve6
        Q2g67fWMOnanLqOi2c1/G1vNIbqKCS4jLRqzBZfnmPr/AFnB1K7qRxUnKpUTi6tJQd704RcY046Qi5Km
        pcsYq7a18zD5RSy+m/YVq1XlqVqkY1qvMpTxE5VZJtxvyU5SapxTtCOiub+lfs5/GzxloNh4y8B/Bz4s
        eLfB+ty3CaJrug+BPEWv21+tjPNZXkon0LT7qJljvra6t2kViolt5Iyd6Mo7pPBT5ZY7MsPTx1VU3UXt
        4uNRRTcp1nUl7WFSceVwcrNv7KjZm2DrYifPCpRUalJNTcY1PZc17WpTlGMalmrT5b8runqeWP4Y8TJ4
        lXwMvh/Xm8ZNr3/CMHwgNJ1A+KT4nTUf7IHho6B9n+3DXv7V/wBCGn+R9oNx+58vzPlqcdi8LhMHThhc
        R9YwmJvVm4VourzUZpxjUim4pRetOba5o9zqpRlKcuZW5dHpp5L/AIB1Pivw18QPhvqltp/xA8G+MvA/
        jW5ii1m0j8c6Hrmg6tcaFP8AadMhuYtH8SadDJdWL3VjfQpeAMhe0miU5gbbtlWIw/7jFZVjKWDr8658
        PSw8+SMeXnmlFQdCT5nr3k+ZrldzhxmDq4mrKOLqyr4GdJRdG1m6iqc0ZuupxqJRSS9mtLLfofQfxZ/Y
        d/aK+FHgfwR8QNf8Ian4h0bxh4Sv/GWr2/hLQ/G+q6p8LtO03R9G1y/g+LVveeEbG28EX0FrrEySxS3M
        8ccmhasrShbIu/TDibC55iY4HFVMTy01OjF/XKa9tVlzKnOlGpOEFBtKPsqfSUVBScrHUsP7CMbW5Uuk
        G+VL+bf5t/Mh/aw/ZH1L9mn4xeD/AIOaH4ovfiprXjPwn4f8QaQ+meDrjRNRu9T8ReKfEfhaw8OWGgWm
        ua5Pqd/Ld6DD5Jhm8yaTUUgSDcgaXzskxFHMoKdGFDKVzxoTrV6t6EFGMZe1rTkoRim3Zua5Yqzvo7XN
        Soyilee1rLre1ranzj448A+NPh5qOmaJ448FeMvAfiK504am2leNvDmqeGb670+5vr2zttTs7HWrS3uZ
        NOeW0vIBciIxtJZToGLRMF9XF4jL8wnkKyN1YZvhfaYfHV5VaNTCYmpiaypKv7SMpctqdeVOpdaU1GpF
        83Ny4wjXhOtKvZ046wS5ldfynrGv/AjxH/wonSf2gfDky+J/Btn4pPw/8by6DpgNn4E1KLwp8P8AW9En
        1+7+2tcP/ad/4w1DSZZ/sMNpa3uiWsMl29xr1lb1eM4iy7E4+rQWHp4GjgsNQw1KF6FSOKhh6k8PPEJw
        jf3+SOKVNy+tctSanG8JNc+XxcqVSco4i/1nEXVaMotS53K0E96Dd1Rl8Dhy2dmr5vwf+APxI/aA8YaJ
        4U8BWX9peJfFl9f3cj3cFzaaFo+h20sK+IvGHiLWLe1lg0fQdPnvrOOUrE8809/aWljb3N7d2trcdePw
        NDhvBYfMMdjnGnj8FiK1Oi41ZRxMq1aMHQpNxtGrKDlP2y/dpQlzuLSa5sFi6c8dVyrC0PaQwNCipz9o
        v9n5najCUZS9pNyhCTUtbKLTd2r95+0J+y83wJ+F/wCzb8QpPHknikftAeA38ZLof/CMjQ38JbNB8Da9
        /ZX9oHxBqH9vnf43EH2j7Np2P7M3+V/pGyDx8uzDF5o8VlecZhiqFPJVHARw9K3tKsXicXKNGMZRhCMa
        OIk5yhUlKTveHvRSXqzh7NQcI806icnJ62sk3r21PFPEHwX+MXg7WPDeheKfhV8S/C+s+M9QbSvB2k+I
        fA/ibRdU8Waks9haHTfDljqWlwy67fi61TS4TBYpPJ5mo2qbd1xGHwwtbC4XMcRTy7G2w1OdZRr+3wrq
        SpyUnFVp+0qUYR5U3UqRm0kpNSsrltTcI3i76X0e4/Vfgx8ZNB8P6j4y1v4XfErRvCej3t3pGs+KdU8B
        +KbHwzpmpadr8nhS+0zUdeuNKjsbLULbxRDLo80E06SRX8T2bqtwpjHp1cTD+0f3fENCGLrYeNOpQpt4
        inXhy3p0adTDNxfNGzbnpZ321M7S9mk6biove1uvnsUtU+EHxW0Xw/oni7Xfhp8QNB8K+I/sB8PeKNb8
        Ia9pHhfX11PTZ9Z05tG1/UbCGx1L7Xo9rc31v9nnk863t5Jo90aMw8meHpZhLE4eCmsfg3F1sPCVKUYR
        pS5cRUcedSi6V7STjo9G76CrV4YSl7bETVOlHlXO7295pLVLqyPwN8LPiV8SzqY+HHw78ffEFtDW0Grt
        4J8Ia74oXSDqX2v+zTqh0PT7r7CLpbC+EPn+X5v2Ofy93lPt68NXySFaKrYtvErD1adKvJ4bD0lUUv3T
        cq0kpQVNtVU18Tiqady2qityxlLm3aTZS8NeBfHHjK01C48I+CPF/iqDSdQ8O6VqOoeGfDus63Fpmp+L
        tTGh+FNMv5tLs5o7S+1rWSLDTreYpJe3RFvbLLKdldU83wVLBzwmJoSp4+nK9DMoVlQxUIQVqtOKUlCd
        KMfiirckfek7EwpNvmU7rS8dzs5P2d/j/Hf3OkzfBD4s2+qadb6LdXmnXnw58XWd7bW3iXUb7RvDM9zB
        c6Qkka6xrOmalp+nbgPt13YXFta+bPC6L5NTEPF0oSpVKOKWH+sSUHKnzOOGpRqVKrqJ/v3TpP2tSNNy
        9jBOpK0LyCtiKGChz4iXsYSqUaUZNP8AiV6sKFGGidnVrThThfeclFatGXcfBT4xWHizSvh/qfwq+JFn
        4612xbVtF8DXngfxNa+MdZ0q3XUWl1DSvDc+lrqN7ZRw6Vq7me3tpEC6TdsTi2l2ehgqEcXlzxGMzPBV
        cvprCVK8J4ilzctCrGh9XhPmc6Tiqy5YK01SkpuMkkwu4yVLll7Tm9xpN8sesppdG00n+Jdl+Fvxe8Q+
        KH+G1h8FPHC+PvCGiW0+teDtA+Hfiw+M7XSylhNHr3ibw2lhNqMKzRa1o+L2e1t42TU7Mji5iL+JUzDL
        JR9m4+xpKbVKtCV6UeRP3lF3dSVVNU5Xs4KC3d7cuCy6rg5Yyq8bi8b9brOoqeIqe0VBPalQXJD2VKO6
        h72/xHIeGPh3498YaZ4m1vwp4K8UeJdF8G6WdX8X6voWgarqmleFtK+zX92mp+JNQsLSaDRLL7JpWpzi
        W8khRo9NunDFYJCnoZdh61GfNipYbDLE4SUqX1itSwsq0XJeznRlKXPVqJtfuqcW5qytqdcprbnlJRd7
        qm5cr7SaTtHRtt6LU7b4OfA3xN8cfi34c+DXgrWfDNv4k8VR6jJpuqa1qN9H4aiOleFNR8XXyXd9o+ma
        jco4sdLvLdRFZzf6SFjfYm6RMs5oYPLamYzwuPq4mGDdBwlGDhHnqQoucYKbj7SlGVWtGE18SiqqT5iM
        DiZYzD06roTw7qOa5asHCaVOcqak47pVFTVSD6xlF9T7T8bf8Euv2tvhX4Q1zXdIsvhz8UI5bdo9V0Dw
        Bq+r6p4stNLsLe41q41PS9N8UeGdCOpyiTTIrRbHR5r/AFS6l1GCC0sLgSSND8zhs7nhYUqGEr1KUfaR
        nNyUKfO4/BGVSMpTUYzbkmpwto29LCxeVwxlTB1atWrCWAqSq040qjhGcpU50pRqxtacOWbkovTnUZbr
        X4N8BfD7xj8WtUvtB8A+DPFXjHxT9m/tVdE8H6Hd6xHZaNBcW1pd6nfQWSSzWVlFdXtlD9okURCS8hRn
        DTIG+sljq2Obq5hXo4Sli4tVKVWp7GlB07exnR5pck6kVGV3Ucp3+FSdznmq2CcI0oPEYekmpz9+riHJ
        /DaFODcld+89LLc7f4Mfs2fEz42/GE/BPwzpv9ieMrSTxKniA+LLTXtP0zwcfCcV0ur/APCZSaZomoXm
        gomrwQaOrT2WP7S1Ows5DHJcrgxDy/LcL/aU6tWvQnK+HaUU66XKuSaUoxk1fnUoNtQjzWb0O5KpUUYW
        UXZX30067tPurb6MqfED4EfGX4Q+Pj8OfGHgPxmt9rHjLUfCHh77L4c8XWuj/FO/8P65Bo+74dz3uiWk
        /jCwvLq905rKaztJJHTW7BxCr3caN5dDM8BmGJnUxsowlV5assRUg60qD5YwahKCdSm3TVqkla6hbUqt
        Sr+wqQoVXSqShJJpXXNZqLcG1GfLK0lF2u+qucf458KfEH4f6ha+G/Hngzxf8P7qS2fV9I8P+MPD+reF
        9UGk3t3d28V8kOuadaXd7YPdWV5AlyUaNpLOdFO6J1X63Lc5xFCk6GGzH6/h3KtThKjVeHhCKimnVrcv
        tJKK5X7GTUbSjzWbPPoYCFKbrTTeMqQpxrVZRf72UI8qlGmpShTW+kfvZwLgARsyOPNUkbyDnBI3Ic8j
        IrixVPDqngsTiMNXlUxtJ2eIqRlGVptOtQtLmcHbTmSd7uzsdlNXU+SSbpaNJWae2pYtRbK4N35j27LM
        pSAoJxIIHELESEDaJGU9eimvSy6rlmClDE53fF5bUjiKLweGqU44ujV9j7OhiJxqyTfK6vtKDb5JSjKF
        0ua2M5V5w5aNozi18V7tPdKxr+HbW1mtfEb3mpabYNa+H7iewTUUZpNQulv9NUafYCMEJfNHPNKrt8vl
        20w6kV5uV455NlOM+sYeOOji1Uy/COrOhCrhoVFHHV8VKFTWUHKUKVoXr81aah7tOdsMXpWwEGq/8eLl
        KhGUlf2dVJV/5aKXNdv3faezT1aviBxx+9H5p/8AE16scXh4xjH6/Taikr/7G72Vu502p9q1/Sf+REF8
        tGOenPp0r1r6X6I6l0MFy0kw45ZgOK43787XvqPqkdhbReVCqegX8Ca9KlHkSXZDX5C30j28QCsVZu6k
        g7QPUU6jXIoiJ9AgAWWfJ+Y//rNPCRaW39IpM9f8EeNPEngq+F/oOpTWh3KZIdzGCULniSPoc9K7JUKd
        VJThd9wR+gXw0/aW8P8AiuSz0LXpIdM1vyhveQhILiUYU+WzHgnnivn8Zh5Yed46xbHF6H1HJaafq9pJ
        byLFc2l3CyyhdpSRJU2nJXrlTRFPlj5CXY+F/Hv7NWqaBc32peFIxdaXPcS3Is0H72EOzOyjj5gCTX0m
        AxlFQjRnGzStcSPA9X8CXPw6bS/iBqFm0V7Ddl7LSdhRruaFgVe4XH+rzjPrU45Nvmwi1jZSa7CVj6Dv
        /jP4s1nwTqOsQ6aunjVotK0WJYI9sUM90225uCwHLLFu+nFc1TDxvgsK3zVKklN+i1KXXsjz2wub3zYt
        11P1QM3mvlivAJIb15r66nCMVGKStFJIyPq74e6/4t8QaNf+FJWuJ7XVrG5s7C+mRnSGRYm2oZCMMp27
        eehNeXi6OFo1YYlWU6TUpK/3sSNfwtqUvwa1G/tr+NbzU9UtYYvJXGy2ijkYxysf7zMenpU1aUc2p03F
        8tKnLfu+ok0j1nwr8apEiuk16NZGCs1nImAXAYlQ59uPyrkxOQRbg8PPl25l8tRqfQ7bwle23ie31jxV
        rmn2P2GOOSGBwg80xxqfMLt3OccmuHG06mClh8Fha0/aNpvXTXoGm55NczafJfB9J0m3t4I9zRy3GZMx
        RyFsFc4yAFOK+hpU6vsv31eUm0rqOm6sQ99DYfwF4f8AinpHiGw1fybIS24hcwfumtpERDb39v8A885o
        5grqRjla8zMKk8PSp4a0qsanwt/Epata+Q4tbM8j8b+H9W8PeGrLwxpOrOvjvRLeO6ttaG1ZtQFkw2BX
        HP2W+hVlkUHGX9qzwMp5pSn7f/eMFZU15rZtdU7al8nKr9GeJ61rcPijQNI8bjTlvdT8N3jx+ILSdPMm
        S2k/capayqcliki+YA2fu5r3KdSNSjGrGHK6fuyjba3xK3bYiNyrZ3+laF9o0eR0k8IeLIjdaPJJjyLV
        7oAz6aWPCqpkJUds47V0U2o2jJ/u5LR+ug2tNFsWPCOpRx29/wCEb2PZJpTSJbI53C4sZc+TIhP3l8s4
        qqbten/L+XQGtvQ8U8UeHz8PPFdn4t0aFv7Jvpfs2rQrkiEuflkH90AmuOpCVDERr017ktJrt52CNtvI
        6vxprVlfeFHePbLHdrGBjBOCN35101pJ0JPpJBT+JI8w8KactrpzyIOZW6enfFYYWLVNaaf1Yt7lvU1Z
        Ywnr0reXwkx3RxF7hAw/u9a82p+paepzV0R5eVrlZUfyPJrx1+1Xg+Zgt5NIybwFZfMYDaMY3gsR618J
        ia+EhLF4KcauKWHzB4ythI4mNClWjN2TXuz5q1OU5JJqUlzT0UU0c7U+ZycFyK6T+1HXX0T39e4yNUdW
        kdHCRsAXDKFVTnaCuAN+B1rbBTybFxq4jH4WthoYSunF+3wyl7GV1GEcMqVKM6kUver87b35bmT5oyUV
        LmlK9tei3trdhKXdkRUA3BBDtZSXAPybxggtXZnrxWY1sNl1LLqNCWOhh44P2U6anXp81qc60KbUKlVr
        SNlTd/i5nsoXi23d2VtHbX+uwtxJPNLczyorL5qK8kcSwhWSNY9qxx4VT8vOByRmvJzHC4mnVzjEyyyF
        TLaeNp0auOhR9hWoVadCNJ4dKFecILmjJzhyyk5Jy51flDDKnh6VOjTlpTi1bncneUnJ3lL3pPXvZLQr
        vIvCRl2UIuN3Gz17dM1zZjmGGbhgMF9axdKhRg4xryilhno6rpRj7tpNt86s2n76ubQpvfre1iBAASVY
        9gMk9c9sV8/hcPHnxUqFedNTcbOcpNp3uuVK7v6a28jVpRcZSvy7aaN/12P6P/CGt/tI6T+yD+x0P2DP
        COi+KtHTw1can8UJNZ1DQrXPivRdQ03/AISzw1cr8TfEGm3Evh/W/iDdfE2O+fQ3t54v7Kszo2pafYGA
        Xvj4mtQ+u5x/b3tcbjnTp0sNVdd+5yKnClN8kJ+0cMNCnTpwnOEIQupxlOMYxrkqcuG+qzVKnGo5VI8i
        fPBxqXim2uVuo4yckm3ZrRNs9z8EeJNCtP8AgpZ8afCHgy/8uLXv2bfBfiX4w6X9nun+1fFHwl4i0TS/
        CF+bvVYWe3+y/CrxposXk6LNHp0v9p77qOTUreVoM6mAS4Yw2Y1ay9t9ddCjSU6UmsPOnXlKfJCbqQft
        6NRSVeEW4+ylScoSbNIy/fSgloopt+d/8mtvzP5p/jF8cPip+0H4n0/xj8W/FP8AwlfiPTNAt/DVlqJ0
        Xw5oAh0Ky1LVNUtrFbPwzpGnWszLfazqUnmvA8zfaNrOUjjVPYwWWyqTccNSdCi4VqrozrKEXytJ06U5
        y5681GMUoxjzTcW4wtcycneC0lJfl59Nz9stX+Hd5+1Z+zt+wNffD/Tr/wCNnwj+EmnaB4U/aC+FPg34
        h6X4A8SXGu6B4J8F6PKs0Pi650zTpL7QJ9H1+BoZdQ0rUbqw8YQHRL60sfELa9p/mYfGY/I5ZpTT+pSz
        ajCUKk6PN7bDxxKrwVKTpybpzr0ac242puph1Gpd03Tejgpqnq/3bV0naztZp/L8Hpa9z0vx98M/2Qfg
        /wDFL9hzwZNpWveCPFUnxZsvEHhj4WeIPiX8UPGt54Fs9f8AD3i280hE8P2PjzxN4f8AC32z9oRfhpFc
        XWnz/YdUvdHv2+13+lafq0sWGFzLN1h85lSr/ucbS5MTJU4RjW97Z+5HVU5VHG6tBSvFRqeyabp0+and
        awd0m3/nbe33ep9P/tFXHwk8G/Dn4kaB+0t8T/iDq3w0+MNpq+j26at8O9J8R6H8OADc3VvH4V1T4e/B
        qU6VrFjNqGm32kXHjO41y98/wja3lnJNPpuozSeXg6GIxNWEcJTjKrBx051Fyu1FfHON03o+WyvJJ25o
        ouXKovmlZW37W87fdfsfAnw28X/HfwR/wTM/Zv1D9nrWo9C8a3PxD8eWmqXMmn+FdSM3hO28T/HbW9Xt
        o7fxfpl7ZiY3ekaZKrRRLOTb7EfZJIsnsOGW4LP55fmtGVb61Ojg8PTbqQqPGVvYqnGKovWaXtFFSbpy
        3d9Dy8fmVDLsNhZ1ajpLF144enLl5oqpUVSUeeyajD3HzTei6vU+7rfw/wDDz/ht74qRWj/8Ip8XvFX7
        JngG50XxL4e0+OPXP7Df4i/ETw7418TOb/SL7w5quvWNzpXwZt7eXxHZalN5Oi2NtBBNp1tfQHyHf+zq
        NrWjiKqlvzL93RdNO6ty/wAVxUW2nzOaV4N+qvilG/RP81f8vuPin/gpp4o+BEfwgh+EPxA8e+LfFn7Q
        3w71LQfGXga88U+BRouv+K9I8S63FZa/a/8ACZeHfhVo/hKXwo/hi7v/ADBoMmnxy6l4B0yG8e51LSLm
        3n+o4UnKlmDxdTL6FTK8TTq0KtOVeUKUKipN0p3niHUjUVVRlepzrkqVFCKUo8vJi4uVCVOFXkrNPkk4
        81pPRNxXLzKN72Tjflte51X7Wvin9rvxt+yH8F/GvwjuDeeFfF37N+v+KP2oLt4/hhC1z4f1/wCGPg3V
        r65aHxHbWt1E0mm3fj19nhG2t5V3YSKNxZIvm4T+z8Hj8wVejH6xQxKjhISlVcIOFWovjhNKXs2qVnVk
        4ySbd1cuMa/sKEalRVJeziq04w5OeXKlKUYNy5VJ3fJdtJpJux9Xawlh/wANg/FF/DA0P/hfI/Yw8IJ8
        J28UjxP/AMIuLA/FD4tnxCPEf9hHyf7D/wCEyX4Um8H/ACFPs4m/sv5ft1edDDT/ALOo4ucJ/U44x0as
        48jtKVKE4xhFyTc+SNZ62hok5Js2v+8cU1zcicV82m2l0+Ffefgp+2lpf7eL6X8P9b/bAsb6TSNO1HxF
        pfgfVorT4WnTbHUtUttJvdWsb3UvhXH9ntdQv7XQrKa2ttWkWWePR757FWW0vjH9PlFXC4eEpZZmUMPi
        pYjSnB1qNf2eGpc9LEe1rP2SlUnKtGnGlONRTUE6cJSpc3PUVV2Uk+VLfS3S97fqffv/AATj8QfDvw7+
        wh8YJPishk+G/iL46Xfw88ZvLqEWkWkWi/FLQfg18Nbu81XWJdW03+xtBtv+EsWfUNRjvoJrSxgu7mAt
        NDGj+fnVGFTMMBDLnUqNYONVSqR96pVhKvWquKtLn9+MoR+LnlHez01pNKm+ba9vvsvu1Prj9lj4Cfs/
        fsmfFHWfgn4Ru9d8WfGfxZ4J8R/FS/8AFviHTLX7bo3wlt/HOm+GvDPhZNTgjgtrYTX08BuE02Jn1S+8
        N3+o6imn2y6Bp1s8bic4zPh6njK+KjDJ8txtPC0sK603OeLxOHrVq2IhTfMuWnDDxjUlKUFT9vRhRjUc
        8TUUwhSp17KLdWUG3LooxkrLeycnL7K97l95+7BGH8NJPAkviv8A4Jmy+JVePWJf2VPiLL8Lo3k1aRl8
        Zv8ADb4AteK76aiW8rr8NW+IA3aoi2ZwSii/NkBXEOLq5jm3GGMpVXWo4vN62LqTnyRlUjUxeL5Kri1H
        33KvG6pxTXPL3VBStOEg6WHwVOraVWnRhFySsuaMIqVl71k7N/E7WtdvU+OPH+mf8FFL/wCNnwPuv2kd
        Lsb74M6F+2F8ItU0y88F2vw7uvB+j6jN8Q10Tw1qNjLoUTeM9O8KtZ6xcWFlceLTHIzarp1vqLHVrmBH
        6YYvhyjgsbQyzCV1jalDER9vVrKTnh5UnLknRnR9nTrU5xjKUsPJ3UZxhNQbkO1duHPooyjdK1nr0629
        fuuehfE79obxbe/8FLPDv7PnxE8cX6/AXR/iR8M9S0fwZa2EOn2z+O5PhloXiP4bJqWq+FtNh17XLL/h
        c2qeHdQWy1a+utLS5jtJ7yFbTT0a29PKcDgv9UMwxeWYJYjiB4TE/WatZ0JQw+BVe1eph6deUlGs8NCV
        N1KUIYiMJ1FRfNP3lKUvrEYSdqaasu7tpdrX4um3c+nNI1b9pW7+If7WFr+1f4W0LTf2MJ/AvxIHh6+s
        bjQZby28E6FI+kyG3TwJ4iuvGLf8JH8Np9e1nUxfW013FfWkMelf2SSunz/KU8Ngq1LAQy2pOrnNTEYW
        lTw7g5qpOpGXO5SqRjSvHEeyp0qaTjKE37SU+VyevNNSnzx5aUU3e66dktbWu3fW+yOU/Ye+EHgv4PfB
        D4Z+JvhFo/xJ8Y6r+0HY/DHxR8UvH3hjxN8JtV0vwXqHhsaO+t+ENTsvFmt6Wlr4Ss9Z1Tx5pV5b6Dou
        v+JbeN9dt5LyLVLLR2tt8+eKlmuYUMxw9HKq+BqVofUnTxEFGTcvdpxXtnFq0HFzqxpSXJK8oOTZSsoQ
        5W5Jpe9eL279O6dl38jndL1K5+GXxf8A+CuHibwFHYeF9Z8L/DT4W+OtDudO0vSxb2ni8fAfx94wl8QS
        abPZyWV9f3Piia41S6a7t51vLq5uJbpZmuJTJxzUq2GyWnUjK0pVYqTd+aLrRhp25bci8opLYcVaVXlW
        ulvW3+Z82fsRftD/ABm8efDr/goL8bfGHjq/174l+F/gv4S1Lw54gvLDRhbaHceEPBfxw1Lw/HpXhy30
        yLRLKwttThN61jDpyWtxdXV5cXMM099cyT+hj8Fh8LiMqoqKqYWVb3qSlOzvKgqic+aOs1aLampRSS5o
        pRtEJ+7U1ftIrV6dnayStp2t8jtf2CJx8e9T8W/tl/Eq/wDHvxr/AGjvhprP/CA6B4D0PxN8PdKOjeEd
        X8J6Bpmn+IdJ8J3954R0jRhcjWviWqLe6pY6TceXr08Flda/CblurPqqoewynDYOjk2XVKdOvaU54hub
        hzT568I1JzbqJR5XCVSlK1KU1SglGMPTqQU6lap9Yqc9TlajGFqbm/ZwtzWvGDSbuuZ3la7PX/2qfjcn
        7M3xy/Yg+KniG1v7SLxP4T+IXw1+NGr+JNO8Inx1d+BLn/hVV3I3i6+8A6DqVnd33hfxRfzeKH0/wlGL
        Oa8tNTstIeGy1qUy+Ph6DxFPMMFRtiIwqqdGdF1XS5oKsk6dOsqc+SvFR9+so1IQiuem56R2b5XCTdlZ
        3va/TtfbyPCfjz8NvCX7AH7LP7Qmg+GtWsLTx/8AtUfEzW/DHgzTNGnfVn0X4MQatqH2DwrfW/jPVp7j
        VNP0r4Z6l4hsdR8RWenSXttrHxL06zkuJxbWGsV3ZHTxea5vl/1ahLFTwEY1XFyteVL33JvlajFSUbRl
        eLjB3WriRNRp0pqWkZXWnZ6fkfAX/BNB5D+3B8FllJLr/wALFBzgYKfCHx5GF+6OQoH5V6XE2PzKu8dh
        c1bli6ToQmmlF05YaMMPGm17ODvTpQp07XtaKl7zvJxQgo8ri7xk21fomvyvc/Rr4Kfsv/tB/DH9vj4p
        ftH+M7TT/hz8CU8V/H7xhr3i3VPiB4ctNN8S+BPEN14nvdEt9S07SNeuZoLCK6vtB8SzJ4ht9Os7OPwu
        9zPJFfWVpDN4+NzBZjg8FhpuNXFYShh8NQ9nTqyqTULRjTnzuydON6adLm5v3cIQ5eaSuFN05ylooNyk
        3fv/AF9x6x+yv8PvAo0f4pftd/DTwt8YfFPxW/aD8Z/F7SdQ0zw3rvwfg8U/CTw14p+JHivxZoV1B4d8
        f+I9L8M6frM3h+H4b6vdW2t3viuU3E+ly2dq2kX16LnlxFGccTHA4mrDBxw0Kacq8a7i5wpxjJP2NKpU
        tzc8Y2grJWk+ZXKhZJzinJy6Jx9erS7bs6jxoreDP+Conwf1HR7E6TH8XfgZrfhjxJe6bpmjLB4nl8N2
        3xB8R3Y8RXUls122oQx+Efh4kN7EyXBg0G0sjMbKJ7dvosBQWM4Fzqvi6GLxMcor0Y4GqnJ4bCVcRiMK
        qsJe61FVaUq7UOaMHVmqji6jTfm1pYmOc4GGHnh40KlOrLFwlzfWJRUJKjKmkuVr2qipym17qsr7Gfpn
        wQ+KPxF/aQ8U+O/2pLjWfFen/BDxn4r+Jf7GXw58Oa78IdCvPFHh+08S3lxfebY6VLpmsapJos2n/BAw
        XHiPW9JtI77VrCHV7mSC/vYn+XoYmNHDVaVFQi8Wo0a06kJy9lFKEueEk5Je0bqxkuSU1Gm3Tim0zuoS
        rVHVdajOh7KrONOLlTl7SnF+7VXs27RnuozcZxtaUUeQf8FWLZ9W/ZT+GfirxJ4W17SfFq/HS4tbOPx1
        B8Pbjxv4X0XxDo/xM1K48Npqnw5vtR0dNCkg0Tw2sMNnqd3LcWmh6JLrE9zq1pPLXtcN0/bZhi6VKhGt
        Tjg7yVL2rj+7lQhKtGNWpCbqNuUpX91SqTVOlGnyxiV5ThCm4vlfPZ8yXwtS0utEr8rv2Vnq7n8+MFys
        EdzA9rbT/aYFiiklWV57VhIH8212TqqysAUO9XG1jhc8j6qvKnKq8Bi6Sjy0VDCqDjOvJyl7qSlVcIJ7
        TulyrWKvvxVKE5OlXjiJ0pUZ8zUeVUaqtZRm3FuUE/eXK4tSSblbQbJNcLBDYyOqwwStIoeCNXj81FDu
        8yxCV1CxKArMVHJABY50xv1vAyy/K6+Jhh8PTrYeMXWwV/q9OcozdedWnRWJrezTlyO9VS93khNciWlO
        nF1JV4RftKkIR0m5J8rla0eZxTvJttJN3SeiVq4bJIZmYbXMaryC2dm7YT8vCg+tY0an1iU4YjF1cU4r
        EzwlKk1On7eUlRnJ0tXRlyQ53zQUnTVNaR5S4prV7u2j7dAFs+B06f7H+NcayKvZfvqn3Ul+HtFb7lYL
        +v4kF3MEi2A8n+VfezfLE2W3oVtOQy3C/KCqc5/lWWHheTd9gX5HYRYAwQPlPBPfGa9JK1tQRlXkgmm2
        A56KAO2Kxk3zWS2YHVWMIhto1UAEKA2O5xXdRpuHKvmNfkbVs+PlPHA/SuuDshrZEF5pUsjx3trI8Vzb
        kSI8bMrnHOAy4I6VhVoRq/EroFsj6V+C/wC0Z4v8JFtJ1aR9Xsg6ALdsxmiRcKRHIcnhR0rnWChN8vwu
        O1hI/R3wV8SfDvj60D6VeLFPGkbXFnNtV1JAyoDfeGeK5amFq0Je9F26NAjV8ZfDfw34+09bXWbNJPKG
        beVAFaFiPvJjqMiroYipQfuvTqn1ElY8O8ReALjw18P9T8NaDYLqyQTMN7xgzQhpM+cgA5kRRwa3wdeG
        JzaNepJQVFWS6bbDb5U0fNMemXtqUhuLeWCVTkiZGRvl9cjrxX2EJKSTTXy1MkfRHhz4s3mheEtN0Sws
        7e3v7CQA3gRWd4vMZjxj77ZwTntXmzy6FXETq1W5Rl9noK9kUvGd7e6rr39o3rHde2VldQnB/wBW8K/I
        o9BIH/OunAwhTouENFTk193Ui5HYKzk+a5UxkAjqFQ4JJH0zXWhHqGjeINQsdDudDt72RbO9di8JGB5b
        /eKN6MR/OuaeEoVK0MRKF6tPZ+mw07Kx61dHw7J8P7GW0XZrC+UJnUfNvyvmq2P4SM59jXkUPrsc1qqb
        /wBn15U/JaAjzGHx3YeE9Ss9F1AT/aPFlrfWthcQoxt47i0jjm8udx9xmBO0n0PpW2Y1qVKrgY1NOero
        7aKy1u+m4Ri23bZHK+PjNc6d4a8aG+mD+E9WS31S4hj81ZPD2rb4m+0gHmK2vTasG/hBbtmpq0aWFx1L
        Fwfs4TXLNLaS2X+d+hab5OV9DyPxXotx4Z1mXxzoE7z+HNUEEvinQFjVrW4jljMM2pQgZ2yCPYzAcNgk
        16Xs3SlKtBrkl8UVs/73+YRe/kYml6doGpwax4IkzNYXoOteHHnOfIt7tBJGLGXqPInyMA8AYqoU6d5U
        ruz1iF7WPPbvWLjTLqFL5vsviHwrIlldSuCF1TSWcLHLn/loVXnPOKiOjjGTaqQ0b7xQ+1tj0u9js/EW
        kSW0pjmtNQtiAwwwUyJlWX0KtiuqylFpappkJ2bPjS5k1vQb648M3Vy1zZ21xKYCxJYRs+Iwfw6V4P8A
        tNOo6EnzU0769PI2haydtT2TS4vI0q0XGGKBzxj7wzXtU1alFWtoiXuzE1OYHCk8qaT2EuhxGoDLt6df
        rXmVXay7MqC0OPvZAAUB/izn+lckpWV7Fo88v4obhy9ravC0Bmi1CSW+Wc3Nw95eMlzDbm3RrWAWxtoS
        m6YBoi2/96ET4GWS4zHY3MMXSwcMXTp1v3i+tcjhTVWai6lOzlyN8tqkbxhJRg/itHzo1KtLFV6eIxSm
        q0lPDxWHaVOEacIOnKo5yjOftIyqX5YNqajytwc5R3MkEa/ZNKudQlsporeS7iuYY7XdexR5cCKC4lWa
        GOQtskcqxXkqp4p1KcvqzwGXKtUo4mUp4lRw8FJVaKbUYazqSpQg7ubdO7veLSTIoU63tFWzCjQjioSn
        GjKm3O1CTai7zhBxlNJOcILlT+1LcpRtiBmwCY3B37vmAPQD8arL6rocO4uvDllUwGIg1i4Vv9opU5u0
        I0uWScbVLNu949rHXKPJVUXs03Yks5QkwaaAyxqXYxGUx5cqSrsdp479KfDWPqYbMpV8Xl88ZhcP7WrO
        hVxU6cXiXFzjiq9Plkqmsua3KpVP+fkXqTXpN0n7Op7Gd173K5PfVW5o7927LsEcEcsV1LLdRxzp5Rgt
        nSdnuQxO7y3WIoixgD/WuuQeM1xV6eIxNHGYrHYmNbHYupGVDDyjWlOph7NupCpP2saVGC91KVSMnsrI
        iU6lOph6MKbnGbk51YcsIwdvtpyUpOXTlUkupJaWbTRzztIlvDaLG8hfeplZ3CiGPaOZMEtgHOATWmTY
        OjVrKlisXTyengqarTpz9p7SUHNQaUKSq1NG1K9O1ovmJrV4UZUKUYzqVK8pJNaqCSvzPsm1ZPudz4F+
        KvxI+GNxqEvw6+IXjnwNHq0lp/bUPgzxf4k8KJrY0w3h09dW/sHUbQ362ov73yfOLmL7ZP5ePOfd6HLk
        U82w+OrZbTzbC4apWTw0414xxDtOSpuVRVZRpwnOm5SjNzcb8vNJaaNz5JRjUlRcl8S3W9pfein4R8Y+
        PPhpqr6z4B8eeIvA2vXummwudU8F+KtV8NahJpF3NbX7aVd6jol9bzS2T3FlZTSWjyFBNawl13woV3/1
        XoLC4XD4nMstljatSM44LEV4U6WCjJ1qtP2rxFqU3Om21d8sFKFKo1KSTzo4t1ItqFaCp8sfgcedx92T
        i93zPXztdHE7I/s5ZZZmullkV49kZiFqF++JSzESebngKBjndmvmp4ar7CtTweMeJx1N4qniaTo3hh8C
        2rz56iqRjN1HdToNWg0/aRk2joUqjrWa5aEVzJfacktu9rfj5HT+CfH3jv4canca34A8aeLPAes3OmXG
        lz6v4Q8Saz4Z1G80157e7l06fUNCvbaaaxkvLOymaBpDG0lpC5XdEhWcswmHhTnTxtKhKKwWJdBYybqY
        arVoUqjoyp8j5faOUpU4Su7SklzJN2blZuVNP2m0kt0t7tdtLlHxN4l8V+Nddu/EXjDxHrvjHxHqj2n2
        /wAQeJtYvtd1rUntbC3sLUXer6ndT3d2tvY2lraxedK/lxW0US4SNVBPK8whVwOXYbCYfHU8VWp/V6KW
        HjRqVsTh41JypVKNRTqU6cm4JznONCf7uSjOU4lQneLlKVrLW2+nr2NTXfHfjbxnpPh/RfGHjjxd4h0b
        wZpn9k+CtE13XtW1zTPDNh5Gn2baX4d0/UbyaDw/YGz0vTYRFZJFGY9NtY9m2CMJ14XBYLF4bGV514ZV
        GrRVCFGlQpTqYivh5Rc3UVJRnTbU5Shial+eV4RnuYyqVU4uC9pFdZO1l3s729Dd0b4xfFfw7pOl+ErP
        x/49bwhoE15c6L4Mbxh4rsfDWjXuoDUTdXum6HYaxBbabeyPrGqyPLBHEztqV0X3/aZd/l4nJMLUxNen
        9UxGf0ouDhWjTjQx1CcYxVKpGpKniHCtSsox0qLkVo2dmqXsMVCKxNHD4mhHXkqqNWjJ2cbcuilZN66W
        1Wq0dfWvit8WPGfiHw94u8U+P/HPiTxb4NWB/Dfi3V/FGsX/AIq0IaZqL6xp0lj4nuZ5dSs/sOqyy3ls
        4ul+zTyvJCY3kJN5ZlFCtKl9dy2NKEFWhCNTF08FTqVEnb2kpYeUKclyqL9u37Zr2akm1bNqlh6tasqs
        vaYr2cGnUq1INwvyqlCdVxp2u3y0Yxbk3J3epX1/4jeLfGNxcXfjHXLzxbrGpX1reax4m8RST+I/Fmsy
        WVpb6fZx6l4g1ue41C4t7bTrW1tIYRcRIsNtGgGI12/WYHMoYanQy+jHBVqX1unOEsBl2HrYq0m+ej7C
        vOjS9ipSk4qUaXNKUpxqapnBVyqlLH1Mz9tifrKoOnCM8TUjQpL+7SjGUJTfxOpUjVmvhTUfdL+pfE74
        jf8ACIN8OLf4meNpfhm0hDfDyHxb4kg8ELnVP+EgCJ4OuNTewCLr3/EwJNqwF4PtGTL89ZcRYPKq2Ow2
        a0pQxWKqVZ0sVQocmExEHGn7OlThCrWxdWMIU4qEqjdSEUvZxXKkjpwVWusOqVWM4ttNTneez35oxhG8
        nqkuXvZMr6p8Xfil4i8S6N4x8TfEXx54n8V+Hjp76H4m8Q+MPEGseJNEk0i9n1TR5NH1rUNQnu9Naw1W
        4nvbVraaIwXE0k0e2RyxXDudf2DKGHWV4fMsplGs8XgMRCEqdarXoTw8JSw6jVw0pwkqdpyoe0mopTko
        aG1ahGq4zVWcKkdFO70trpK/MvRaF7xPr3xI+K0+l+IvFvinxV8RvEMR1bTbK68W+MNQ8W+I7bQPD9sN
        cmtFh1e9uL6x0a3a/wBTuUcSLA8kt75a+ZHKW5sdLLcnr0cTHKcXg8nw+YzzGnHGUI08DPBVMTQy6jQ+
        tYaNKMca8VQp4fEUVVVVPE4SUY/vozk4xxU5qSrxko0nBwT19pFTlKdv5XFpp8v/AC7fbTmLLx74407w
        lqvw907xr4usPAWu3sWra14Hs/EWr23hDVtVgk06WHUtV8NQXq6df30cmj6Q4uLi3klDaVZkNm2iKeTG
        ngfrlSphKfNW9j7SDVOEpYe95JJqcpRjGEmpttO7s4ybbNY+0aUHdeXR/wBWOm0v4mfFPwp4gv8AxR4U
        +KfjzSdeXTrfwdL4w0LxZ4n0XV7/AMN6XHp9lpWiHV4b2DUV0KKw0DRUt9PkdY4YdKso/KjFrEsf1WGy
        7Mc24fjiMzlD6tl0lRxWHzCEHDBYuviJ169KVWfOqeKqValaVevhpTTnKpUnVcakm+WMqeHnGjTpxhOK
        i4unpz04qMItRTXuRjGMUpaJJJWskYOq/EDxf4ssvDmieNfFvjHxloPg/RrvRvBuia34v1e90vwhbPp9
        rY2tp4dtNSku7fRdMjXTdED2dlDbRyxaTbwfIsETRfFrC0ZVfYYL2UliqU1WfN7NKpCppGc1GPP7s4y9
        pK1ua7UVrHXFLFexkqFX6tUpypycpU3VUqUKkZVIRpqceSVWEZU01L3W4zcZpOD6bXPi78VvFGp6NrPj
        z4ufFTxF4h8E3Lap4B1XVvGviDxNe+Gtd+2addjUND1PVdbafw9M02l6bcfbdNZZTLpto4yYI2j92HD9
        HLJexzHL44L2kv3caap4r6x7vNShU+Cl7GXMrVbyVSnLmUXdp4zr4utHD1MFKnVoc37+VXnpThSs7ypq
        MZSdTmUVyTlBJXvK+j4TxL4q8UeM9eufFPjTxDrvivxJqhtv7S1/xNq9/rms6kLK1t9OtRearqk81zdi
        3sLW1to/Nkby4raKNcJGoHDSpTw2Py/FVaEcLCtVv7BQp4ahUhz8tSFKNONOm4XbUlCCs23a7bOtLnpy
        cXf2fVu7+b1Og8RfFP4neJvDukeCPEnxD8deIfBvhttOPh/wlrfjDxDq/hfw/wD2Tp82kaQdG0K/1CWx
        0v7FpVzPZW/2aCLybeeSGPbG7KazuhSwWdYx4XLqeGxVOorug1CnRda0qU/bRvO/vJ8/NFue+twpP2kI
        qTbSXXVaaGp4S+NPxf8Ah9oo0H4efFL4leANKnvrjVtQ07wd4+8U+G9OvdUuIbW0n1O407RNStoXvGtL
        Gzha4eN5WjtIELbYkC9+aUaOZ4HJcK8poUMdRUqmNxlZvFYmtF1FzVZ1bKUKELt+x/fPVtSvKxnSVSlV
        rP2/PTVnGnytJNLZPmfM3391Be/GD4u/b/Gk6/F74j6nL8RdPs9K8faiPG3i7zfH+m2WlTaJZaZ4we51
        FZ/E1jb6Pd3WnRW+pi5jS2uJYI1EMjK3jYnB4aji6lTD4ejiMFhm3RxMaTpUUou/PGDjSlSUpJuDcW5S
        V3qLDVZ1KUaleNTDtuV4SnFySTe7hKUbW6X0Rk6P4z8c+BNN8SeHPDHjrxR4e0zxnYR6Z4x0jw14k1zR
        tL8TaY9nfWw0nxLYabdwwa3Zpa6rqduba9jmjCahdR7ds8gf6KeX5NRweGhisTQzbG1nGdJKnXqexVan
        eMYVIxjTjzSceaUFNqVJXceVXywuJdeEpwhOlC8lZ6O0G1zPyaV13TE8EeNvHHgK9m1j4eeNPEfw+1ka
        ddWWo6/4S8T6z4U1i/0i4urG4fSJL3Rr+1nurJr2yspja7irPbRyspMCMtUMny7OMHl2CdPC5bQyr6zV
        xeZ4r2k1Up1pSVGlCi4JJQdoU7R9p7WrKpJRjEJ4iWHqXvVq+2XIoQjf2ck78/lddXo7JE3jT4m/Er4k
        Po3/AAsv4meO/H0Gjy3i6U3jDxhrvi+XR49RNqNVbTE13U7j7AbpLCy8wQmMTfY4PMLCJdvDi8mwGXTw
        9anj8Fg8uqYqdOdTCThXrRpwUqc3Wjh5KtFSXMsPzQdKXM5RfK5SN/az5anIpyqKzi5pqN3Z2s9FZ/F2
        9T6M/bS/bF139r3xX4M1OXwm/gbwx4H0HUtO0bwsdcs/ErNq+u6h9o17xIdZj8M6Pdg3+nab4YtDp8ou
        obf+wPNgdXvrjf8AJYPIa+Br2lGdaNeEnT5X7KpPDTT5K3s+aTtyxcvdcuW9ubZm8qilBe0SirLm1uk/
        Wy/JHyf4Z8T+J/Bmtaf4o8FeJdb8KeJtLSZ9N1/wxq1/oWv2L31vc6beLaarp1zb3NsJtNurq3m8qVd8
        NzLE+UkZT9NXwMcZRws8GsFXq0cHQrzjGNKviKmI+tzozWIo4uUoVuSm1VmlTqJU3GcuWEJOOUZzjLls
        4xWiv2Wl1bpv9x1vi/4z/GX4haXBonxA+K3xJ8daLBqK6lZ6Z4y8d+J/E+l22q20NzaRalb2OuardQW1
        9FaX95ClzHGJFjvJkVgsrhuDLcNicJGMqWAoYN4+piMBhsbTlRhepSnB1ZyqOUoU4xUoctWPJDlkpJpq
        6qcunPJySTUd1637lXwf8S/iX8Mxqsnwy+JfxC8CrrCab/bkngrxP4g8Jpqsmni7+wR6qdC1C1F8bRr+
        /Fu05fZ9sn8sL5z7ujNcmy2rfEwzSeLrUqeH5ebBJUpza5a1N8zdpxkrQqKMlWtzOSVjKnXqwfJKMYN3
        5VzLmlbstG/PX3TX1v46fGPxJrHhLxJr/wAQfHGueJ/Bsy3Hh7xL4g8XeJPEWs6ZewXJvLO/0678Q6ne
        nTL60ucywTWQt2ikIlQiQBx5ry6rSqU1SyTEUFiIulVjKpGGGqtQaVSlGVCUKFSUG3VvKqppLk9nG8WY
        jC4TFRTq06arxio+2pzqUsVyqoqsYLEUqkKvJGoubkjJRbvo22x6/Gz4xx+N/D3xM1H4m/EDVPiB4esT
        ZaD4v8QeNfFOp+JbDS5V1OJtNsdcudTGoWeksmsasGtYrpYJRqd2rIyXMyye7gsLgcqwtD2NLL4Ko4Sr
        UcdUhjIYupRqXdKvh5UaUsJCNoyaqzSrtQnSldK2OIhHH0a9GOIr0/d9n7fDy9lVhp73JUTnyzle3Ml7
        SF21KMrM0PGfxx+LXxW0ibS/iT8WPHvi7T49Yi1mz0jxT4o8R6xo0GpR291Zx3Onabd6nJp9hcRW17eR
        CUWyMkV3MiSBZXU/S5XLKalHGSlToZNDFVqlH6xQyzD4OnyTSksLh8bh8TSm6E5qMqkcVSqQhGMXCTaO
        ONGthJYSjTnXxFGnTStUxFXEVLx+3VdaM6s59Ob2km/tLqeLLuhkDBj5kTNtkSQMm5T8pV05A91Jr4/D
        WwFanVgqjxGBnWtiFXhOhOcJJ0vZSptVKcY2/i0qrlNv3VC1z1FyVFLmXJGT+CKcWu909L900reZt6ZG
        2s6lpVjMsP2i51O0ge5ub2DT7d/PuNrS3upXICWiKu0m5lO2JUZ24WvsqudvOctyyliskxNfOMlxEcTV
        xOWUqdbEY2hRniMdiFyVKU62KxyoUMPHB01KtOo4zh7058sueFCVH2qo11BVIShFzdvZ1HdQl2UU227N
        JWWvVU73SrzTreznvLR4LXUUu7vS7v5WivbaG6lsZZbeUNtljW6tJo96gZKP6V8U8TlrweIy+rFUsZga
        tTFSqWcMQqeLoYarhqVWlUqQVKU6MqOJhanCpKnX5pJw5Ym8I14Kmpv2i5d97tSkpNb6Jpx30cXtYojb
        gHEnQHjAH4c16NLERdKm3SxTbjHWNOTi9FrF+0V12dlddEPl8/6+4w7mRXfb024AJr15yvKyeh0baM3d
        GgCR72IO4nB+ldWHjyx2sEdC5fXXkIxUcgcH+lbSn7ON72sNFHSMXdzGSACGy3fGOajDSdWV/wCViR6A
        iqE7Ag/p2r1Y3uvQtJDnljt4/MY9OMCtObkXkG1jf0e8guoxg8qBlT7HFaUpRkvd1J2Ogs7CCK4NwgG4
        nkADg962p0/e7CWx798FreS78R3eNXOlG30q7liPm+X50yxMIxyQDtb5vwrTEyUaajycybV9OhGvc9O0
        L9pPX/ChubPxEqarp9mzwC7BxKRHIyeYG6P8ozXLWwFCVGVSN4Sim0vPsVG59W/DH4g+FvGOlre2GoQS
        y3xMjW8zKJQp9Ubr1NeDSwtalT9rKDtNt3Q9Nux1viT4f+GvElu6XNjBFO64S7iRVkUkcEMOorqw+Nr4
        drlm2uxHc8QufgjfaFe2+o2YGradbzxSz2zL+9mhR1LoAOvy5r2qOb06kXTn+7qSTSeyTtuKy0PRvi94
        T0v/AIRfw54p0qwezkghgs5rZUK7YvmJSRexU4rkyXF1Vi8VhKs1NJ8ykKytotTwC1s9QntZL+G2mawG
        6OWcKREHxgxs/ZgK+lU4KapuS52tFfW3czS+R6fY+CtXXw7H4gZ4lsnMQCyPskCHjr6DjArk/tGisT9U
        s/axTem2mwHq3g3SNIvfCuttcX6CaJzM21gTHHAgJwp7PtINeXjsViKeOwvs6b5ZLl23b0/AqNreZzVn
        b+FdREsbWv2y6txPcWMk6rsLokqyRIeqb4WZdwOQcHtUZzhcXiMOnpFU2pNdVsVTlyu1v62IvhXdeHLn
        UfFHg690hp/DOpxNHpF5OTdWN1ZXwd5tOmlb7stvKrouTyoU9a8bGTxdGlhaNSpzQspwmnvF9H6FLr7t
        rHH+GbXwZpvjfUvhtrVzMthbefJpS6htNtqGluzJ9lSVvvtbkmMg9sHvXtwxGOp4NQUFKpyJxa3cX+vf
        5CVt1pfofLHxRs7f4f8AiebR9Kad7TS9Wkv/AAfq2d0DadMxkutCuJx/AAHWPJ7Cu3DTqqlRdaPLU3Xl
        5P1FoXfF+k23jPwxb6zp9vC2oLAswePBeVDGPNtpGH3hjOM9xXoThzw5rWla/wDwBR0fLsux5N8NfEU/
        m6j4bvS8UunSn7PFMSJPJJ4GG6gcj8KwwdZtzpS0lTta+4SVrWOM8XWcNz44l8sndK0CFB0HljLH65NY
        1Enio28rmkdIqx6FJIkSxQqvypGqH6qAP6V6OiVuwkcdqiAu3PAPSsZNRiu4R6HF6hKEGD7gdsV5le19
        PmaJW0OHu2yzfjXHO3K+4dEcFPLtmvBtwpmcAZP3w20yEjkZ3Nxnqa+ZqZzDC087pvDzp4ebhGnBXaWK
        pRjReM51y1E5OdeUYRlyKTSlF2uckoPmim7+83tdpXul+XyJoLG3urJTZjULrVBLK9zbx2okt47ONAVn
        SWJmfdnduBRVA53V4UKeC+o069XF1JY3FzipKap8t0pXjTndzT5bNJRV22ncwVTFLFRjVpUo4TktTn7T
        97Kot4uDSVktU+Zt9kZDZ24ULtHG0jkkdzwOOK8bEUKkaMoYb2fsaKSnRm0pSkrydSWkVZPzbv5HanzN
        X95vZjoPNwQFG1HBZypKqHGBkAngfSurJauYRjKlClB08NWVSviHTnVpwhWh7Nc8VOUWox5rWhzXXogk
        to317enkSiUKOvPzRqAGAwf4gc5x9TXpYfMqVN15U7TqTVTCU40o1oL2U0rV4SU1LVK7jOT7OD6Zcj91
        fytPa+33khuLxbVrUXVwbWWaKWS2MrCJ50BRJTGTh3VSQHIyASK4Mfl86ko5nUrSxeJl7HDRq13FV4py
        T5KUnL2jpy5Ur25U7XWiCnGPOpKnFzoxcb8kVa++tlbu11epPBY3b29xfJ5QSyubeOaN5Yxcv56zyI0c
        BIaWNRbSeZIvC70B++K9bD4HPHjan1HBONTLqqq4lOKqVoQU4OMeapZSjBxk5Sha8edt2255YyhGvSoS
        dSTq05tSUX7KPs2lJSkrqLlzx9nF6ytJrYj1C8utTlWa7khD2dhpunxLFbw2++1061is7bcLeNFeVYYU
        3yvl5CS7szMxPzNbAutVzuu8ZKlUw0qdX2FStiK0qilO0oUalWVRQoUr2p0uaNOnScKdGKhDlj1wlaFK
        HK1dv8FoM022hvbmK1mvEsBNLIr3UwdoYo1iZxvEalvmdQox3YVvgcLRxzhh3jXQzDE4ycHVm1yvD+wU
        /ebi1zTqpxU/aXekVHqY4utUw1CpXjRniXTStSptKc7tJ2b0uk2/RMc2WgtrQJEjRPK3mgfvpmlMeEmJ
        PKqI/lwAeWznNe7Vy3EVcNlPDkJ0lKnKpKEnGDre0xE6cqkar1qKEVCKhFd5W3Y6KjGrUrSqTdOcYxjC
        TfLDk5tVZKzle0rtraxSyxMaqwY7sAcqeP5Z4/Ovm5/WqtfL8NSxMamMWIhBU7TjOMVKLtB3VNRlpe9t
        0tjpjZRk+T7L/L/gl5Yz5j7ma3KhmgYAJ86NklTyRjHHPUcGvvamS06uOzDC5nKWRQ+q1pZZzQhTpznC
        tzzVnzuD5VL4ZXbXKpM5G/dSjaajpPqnfo16FoXt3Lb3sMqLez6hNbytqEyzS6hE0LDCQy7+RIAqtkMS
        BxivmPY5zgsPP2GPm8NXnRq1K8YTVSEqc70/fdpx5rXXJv8AaMXhKNKeEqxm8LQwkKiVGnyRoS51ZucG
        tOTVxs0k9WmKLqaxtiLe/ZJ722urS+tojNFIsO9VNvc5Ch1lAyR833fm5r1MVm9PE5ZUwOMVOpiKtCrF
        xqxVWMqsKinTr2lG8MSry5a8nKUG3aUb2bjRWIqKTw96VCdKrRnJQlBvlfvUrN8rjteyevu6GKrBGHzF
        W+XG0AjBHfFfJYTEUMLiqFX6zPCYzmhBezgp0/ZtWk5S1cdNuVM9C3MrtaR1+71N2xhntwdXGnx3ljbz
        JDOLlT9meVkLLE5V1csV+YbSp461+g0Kc8DUzHNMHhozoyp2xEqsKVuWyV6LrJzVSe6dPlqa6HlYmpTq
        v+zp4yeHxlaLqU1Sa5+RStzK8ZRST0d00Z4nXzTIsaxtl3ChQyrwSBhugHQV5mDznDYfHfWsFhFQxNCN
        WrzShTxCglC0OeNTfmm0tfhTvFNrXsVKXs1Hnu0ktd3pq36/I0WOm/2RbSp9u/tqTVb4XUi+WtiNOe1s
        Tp4hCkMLwXDaj5oPylPJAyc12YuhSxOEp47FUK9eWPxicsRTvCNOtip0K2GjTpQlGnGdOm5T5YrSUnF6
        OLXFSlj45jVgqlGOWUaNH2aal7Z1+etHFOXT2UqX1b2a7qo3oQ3Fm1vb2F3FJC630EzKgkjMsbwTPBKk
        8KuTCS8bMm/lkKsODXOqeHhTwuIyrDqNatSqw/eU0m6kLurTpr2krRXvOFSbb5bX1NKGIlVrYnDOnOE8
        JOEXOTlGLhNe0jOM38atK01HSM+aPQrzIFt7ZIr5J1mhjuZ441mVbefMkZimWRcPOiANuTKkOADnNedT
        qYvHZRSw312NJVXGtVoxjWfNUio0oSrRnHk57S0lF6RXLu9daD9pWxEp4SdKVNyowlKUHeD5ZKUeXVQb
        uuV6pptqxCrRJF5fkkXCuAH+7hcruOCcZyBx6V6GGxuT4PJo5ZHI/Y8S4bEpfXYc8eSjei5znGU5e0lz
        U20vZxUY7860KVOo63tPa3p8qVujtppfo+hPCbOe9gW+kuILQuguZLZFknVT8zvHFI6qzZPAyvuanMsf
        QzjNqdKtOthqThGWIcUlOtiHFTlUcXJU7VKkndU1CKilpcl/WadGpLC04VK7UuWNSXJBv7Kk0pNK1ruz
        12Ql5aPauG8m4SCYu9lLcwNB58AfCTAFdrAjGShIB4zXj4qGEdWpVw1RVFTlOnTnLkUacm0k5xhGUYyj
        rzKP33NMNUlKjDm5Y1LfvIwlzR518ST6pPTWz8kZuXVw2FJVgTgY3EHHQEcV4dR4zC4unXmqVZ0Z06km
        m26/LK0b8s4ytorWal8zoila692K+VrFvLoQJAqtuIxtO8KcHdnpjmvp6mIxGHp06eYRp4evOrKPs3Rq
        KvTo1WqkqvNzNTipSUbSc5JbLqZpfaTv2YqSyb0MEskTRFdjxl1IeNtyN1+XDcg8YIyKurVnmVJ4OlXr
        UMNGisJyw5/ZV1Bu0qkKs+WMG2+bSKW6gRyqK5pJNO61invp1XX8dgkkurqeea4kkuZpZ1M88svmNJI2
        cvJI2SXJJyxPrXnYXBVcHTxkKWFjLC4GtQotU5c2HhyRaVPkptrlmk3zRajFJpWuPmhQpxp/woqElHli
        lfS+y2S6LrojTkfUtAOsaYWtGN1by6XeSIlrewSWv2yzuWa0uCjhf3+nwkTwFHK713bJHVtM5wWcYTKI
        4fNadTDL20K9J0pzoRlCcIQUeWhOMcRQainUp1ozpxrwhO3tIRccsHiaWKjQxFKFSMakVLlqxcakU9Up
        xesZf3XtsYbII5ArPvUshZlyAVI5wDznGe1eVWwkMFjo4arjvrWEqVcJUqVKfMoTpTUee0Zrmj7OMp8s
        nBuLbduj6oyc4trTV/g2a0MMVomn6kk9teM8lz5lhMsmLZbeRUhW64UMsoYsuxs4U5r6HJ8A8NiaGfYX
        FU61PCVMT7CnW5XCCpzdOlTxCkoq04yUlzxSkk9EjgnUnWqYrBuFXDOEYKOIi0lP2ibl7PSTTptWlzLd
        6GbtKbX34DkgZHQgLuGV6YLYrzJYSvhYUcx+tRoYbGznT5lC3L7KNNS/hWSi3UtaLu73etjvi4vlglzS
        ive3ve9r6vS717aiwLKYnKrvw4CsBnA2tnqfl4GTxz+FdvD+CzLEZTmeIwmE+uOOIaoVaMG1Sp+xqKty
        OcuanzR5ZPmi+a1+ZOOs1ZRjKDdopJaN2u3ovuLgkmijENvdyG2lMM81qWbyJZIDlfOiTAbDZAJGRk4P
        NduY5NQSwFXJs3dSFfC0qs6Uo/BXpRUakakaSSVqqcY83vS3badznhSjKpz1KMXXpRlGFRpc8FNWfJJ7
        J9Vs7K9y40hv9QkubgQaVbXD4YRQzixtmjgAVIh+8IZtgOAScuTwKnA5nmeEx2InmdeUoVpP2tGV6cKM
        nS5I1KcLSpRqWStJRvbqr3OanTWEwscNSnVx2Ioq65pU/rEk6l22/dvFXt0VkluZt5e3F68T3NxJcfZ7
        WG1haVy5ht4ciOCPeTtjTJwBwNxxXh5xiMNjcWsXGNL2dfD0lWqQgoVZTh7s6lTaVavKy56suZztG7dk
        d+GoRwyqQp0401UqSqPlSjeUrXk0t5O2rerGWyNc7YIt8rO6RwoFyfMdgqgDgEliB+NellH1XMcur4JV
        62LoUqkI0Iyp8s4K9+aytDWXu3bb8gqy9hFzcuSFNOpUlorQitX30s32NK9eS1jTTLvToLe6s5ZBPMAV
        uWLYxDcYcp+7xxhQeeSa9rNMdHDKjgs1wNJzwtOlZw9jCMaWtlONFRhKo1v7Rc7fxXOLCxhWnLG4fGVK
        +HxMYuCk17NW3lTXKpWl1bk0+iQaU9g+o6VDqv2n+x/t9m+pJZJGL42H2hVvBaM3H2n7Oz+XuON2M1tg
        ce8fTy3KXTccDRnTxTw8KNOnWnzVJUo01Xp2rSU3VpaXWjlZe7FtY5YylhMXUwEof2gqVRYR1buksRyS
        dKVW3/LtVFHn622FtLNL+9ks4pPJBF6bb7ZLHFGpt45LjbJJI+2N3iRlwPvSFFUfNXDh8Jlv1yvh8Rg6
        1OvKdWg6clzr63So0vaXnKolHnUuWpJJyvTpONk2grYmrhMJCvVTrqm4KaoqbtCtKMLqC1cYzm2+kYc8
        nsZgYjA3Lxxggk8ccndzXPHEUKajT56EPZpR5Xh5SceXSzkp2drWut9zrtV3VJ26fvLadNOn6HMKDI6j
        GSSB616FNXlFHV5HZ2UfkxIoGAB+tepFWSXYaRQ1UblVQcHPI6cVjiNYqKX9IaRe8O23lo8hHO7GT/Q1
        tgYOC1Elax3MCqWGQOgzmvVh0L2Kes25a3Oz5eMgj1rLEX5NOglt6HL+G9RuIL5EZyQrMJFPdQeDXFgq
        s4zULbCR71ZyI0asP41Dfp396+hpvRCRt2UsySCS3klglClN8bFTtI2sCR2IrqjbZpNEX2Og1Cx/4SLw
        hf6DZW4k1y2lS/tWQE3F1aqQt3EccscYYfQ15+YVHS9nHZVWl5LsaL8j1P4P/D3xbqtzZ2GhNcaZPaWY
        Y3TCSJEkiTcyN0yS2R+NdFSrQwuGgqtpJJXS8+pkfS9p8TvGHw/1ODw544sxdqkAkW5i4mkjXKh8njHF
        cawGGxlOVbDTs9rdLgux9JeE/Hvh7xNZ20ljeRLM6Am1ldRKpAGVI9q8avgq9Bvmi5RTtzIfbyPYdH0D
        TvFemXem6nCJrRXVlQ4xuYckf57V4+JxFXBVqdWi+WdrP5bBFa26GRqvwu0XRvC17oWmWqtaySG6CMAZ
        JJjMJSgbHoCv0row2b16uMhiKs+VqPL5JWshuOmh8meK5vGNksuk3VtNbadHLmK2jRhEsUZ/d8gY4UL+
        INfc4FYGpy16clOtbWT3v1MlHTfQ2fhjYyazqF1pUkpt4Lq0uEkK/Ll9p8tQCfmAbBIqM1qrC0IYjlUp
        05xavta+v4CSOc8I/afD/i2+8OfES+0zR5I9duk0J4nO7VdMWTMSbTys4RfnHQ+aMV4lHPZ4qnXoyopV
        5+7BX92SadtX1XYvkcEpXI/GTv4I8SX/AIE8N3sVhpXiHSp9e0OQEPPb31zcym5+zFukVvcMjqoPCvjp
        TyzDxxlOrh8XC8oNujd2cUt4+iY3Pa2/U+a9W8SnWrRk11Lu3+IPgeX7bI0ClZdStopRHdy2n/PaG4tR
        5pUZwSK9qjU/cqFSLVfC7pK11HdxfVPr8iYdT0HV9N0f4j+Bn8pkmt721Elnc8efBceXvSQN1SRJMZH1
        FejaNWkrWcaivF/kJPlkfN3wo8Q6hoGual8PNbEpltjNLYvKCFeJWKlVY9emeOzVw4OvONWeDq35o+9F
        vsi5JOzXYpfFXQf7F1A+ONHWSK7sFAvoIRhLmHdyzKvoM08VB0pPG0vjpr3o94r9RQs3y9v0POPC99J4
        h1mHWZUIMiNcMrclckhc59sVz4Sp9ZqKqlZWu/maWSWh399OBIVU/Nkk4r1OpK6HKXTvvbcep78cVhVk
        o28gWkkuxyWqgEbuwOfyrzZdTRHCXcg3nGcA1yz0SfyDscJeSRmeTaCriaZW7hiJ5cNj1CkD8BXwGc5h
        l9SrhqOEoyoY6lVqUa7f7yFWqsVW/ecrvyr2UqcLbcybMFGanOTfu306JLlgvvund97nTeEvGPiTwPeX
        l74du0tbnUtNu9IvCbeCfdpt7GYbhNsyMELocbhgjPBrzq2U1sTXwlfFYf648NXjWWHp/upUYYeLjGrL
        ltZSTTf83U46+Ew+IeHr11d4Op7Si7tWqxTinpo9G9GZVxm20i2im0mKL7Vcy3dtqzbxcXMMaeS9qPnK
        /Z0kYN90HOOcVpio4LDrGOthpVIVIc1OM9JRcrtK613v6pHeoVOWH2Ukn93mYK4YgDOAQMLkFj/Dn8a8
        XCVYVq0sNThPkaprkhJxlWqT92Cava/Nt3LsmlNbpPX8yxFlGMW5V2NvYEbhlegHHtX0eXKeDqV8tdaF
        JUp+3qRmoz5JwSjbns+qSa2Wtznlqne7XW2j1OpsLvSp7HxNJrdqZtQn06zTQJbdFjt7a9ju4TNJIFwu
        GtFkXp1NZ5zguKMyzKnjsPVwWHwVO1fEU56U61FQah9Ua/dqo6iUpRum1zWR50cO4rARoV6lONCpVlVh
        fmdWM4ySjNyvK0W00++hzYlkkd2kbauwogXKqFCuCDjqOa9l5rj8zxlWvmtZ0o/VJ4ai6F6VOFBU5x5Z
        8lueMYycW3eXLLVnoQhCnCHupvmvb5/p+ZoxahpcOgalpr6Sk+qXl1ps9vrbyyCawt7MXwvLWKIHa6XZ
        ubUsWBKmyGMZOfHzfE5asmy2hhcPXwuKp+3ljMbKTk8bH2lGNKnyPSKoTo1dHdzlUetkjXD2hCvGq26k
        p0nTttBRjJT/APBjaattZrqY6QyjzpdpYQNFuK4KLvbC78HjPb3rio5biMHXx2LxXNUxOX1qFPkoyhOC
        c27qs4t8q5Leza057roTKcbxg5crlt307fqXzpV/Jd6fZWka3t3qcEUttDbSLLI5nklWOJwCPLnzE3yE
        5wR/erHN8T9QqVKyqQqQVBzr1+f3Ir+JHllo4zg0ovu15mNLE0q1PEynzUIYWrKE1OPKmoKLlKL+1CSk
        kmvPsUnkljj+ySxrGbeSQhCqiVWl8rcDIOWAESAAnjLYqpKvgo1sHmGDeHxuEqwtTklHEU/bRhKTjOO/
        PGlBwUm+WLnazZpTpU3U9rTrOpSlHX+VKz0X4/gXZZ4riGxtY4f30auss+CJTIzcRZzgoOo6feNfXYrN
        cNn9LhjKPqVRzwWD+qSrt2rPEOpKb1crSSk0k3qot32OWlRq0p4qbqe62ml5dXtv0IEa5tJi8ReOWIqw
        kVzmFlb5GU9mBFeZicJmOAlmOFlhnVnCMadWbnKdOjzO1Npp8vtI+bfKdCVOtB06iU4TjZxlqpR6prsy
        q5Zp5mndpJHZ5GkJJZ5XO52Zj1JLEn6187UwkMJi8TQxVSVaVOEowqQ5venOCk3zS3Ub25eu5pBWpUYU
        aap0qasoLRJR0SS+zptboT2tuk00EIePfNJFEokYRqPMYKC0rcIozyT0r1sty7K5zw0MRiac5v2T9nKX
        LzQndyXtNoSgotO/VpLczr1Z0aU6jjKUKcXJ8qcm1FNuyW700XUkukktXls/O4indX8uUSQlkyu9Sp2v
        jsw7dK0rVadPDOlhcXUoYR15qSk+eEd+TRt3tHRPoiMM414QxUaTcp04tc0eSoovWzT1j5x7la3Vpd2A
        xEaksUwGIXLEkHrgAn6CubJ6cMd7eU1V9lhsNJ1qlBwhNqPNOLUZfxFFx5p9oRfY0nJU9nbVJ+Tei/EW
        OKRw7IykQr5xV2CjahVQACfmcq/Tr8lYwwmKxDr1cPiVUo4C+JVKrWVOm404RgmtbOco25YrV8mmxfPG
        nFRu5zqPlbUejNCaGzOmwy+a66ot1Mk1tsAhFosUZim3Zz5zSGRdoGMID3r6XPcI8RlWVYuEsPgsfCOJ
        hjIXcKkbVF7Oc6VkoN0+WNoatpt7nFQqV1i50nFTwUYx5KuvNzc0uaFusIpJqV9210NzxVZXOn3Q0w3u
        magmk2un2o1LSlT7JPFcW0F+kbOigzTRtdtG8jc74WU/dFa4PF5rn/A1LOsLlU8sjQx08NmNWtFQqcrr
        Klh6dVR2VT2CrUpXs4Tj1ZOGoUMJXruMpVZYmbrWlOUr1HFKXLzP3YpJLkWis2lqYFxLZZsvKgmjZbAx
        XoklEnnXm+4IuYcAeUnlGBdhzzCTn5uPLji8Ph8zhis3w9SpRxGCq0oU/aK8JvDU6dKtzq128VTq1ZRe
        1JRi73ub4eGLisVTq1YSjOvGdJRhZ06UeSLptu93dSldWVpWtoUYwX3BWAUH5mZei9d24jrwK8zDKtjY
        1o4SoqWGlVcJValNXpw0m252vG8oqzvpexvZpQhf3nol1O9vfFvifxg3hax1eFNci8J2H9n6Np5t4oY2
        0qGQ3ElvM0ARpUO0ksxLY70YXK6WDwWIg8FVw9SrWqYr2nM5RrKbtKXK3aEWldK1uxz4HB0cH7SjhI2j
        KU6s1q7VKjvN6930WiOEu54prmaaO3jt0llkkS3i3GKBZHZhDHuJPlxghVyScAV52ZYjA0qrlRwvLKnT
        jfe0pp76fC4pdOrO2Ccbxm2+boQqpA8wliEYZYnOW6gAfQCuqlRk6UcxbnbDVIOVaU1JOtpUjCMXdycY
        pcy2tqyZe4lFOy9Om35mhHcXEdvPDF5TfalRpP3amQBGyPLYjcp9dvWvpnXzDEZfiqWElRq1sbGNepyx
        Ua1NJ3UqSSUmrfGo3TOR06f1nD1avOnRlL7T5dVbWOz+exteJrnRzqR/4Rq2ktLGTT9Mjkjm5l+2R2MS
        ag+M8K90JWHswrycpnxZkGBx+CxWIwVfFZrFqrUw8OZvCylPlpWkuanV5HBVHZTU46OxlgaE4U4Qr15Y
        mUZ1ZKc7X5ZTcox00ajFpLyRgq0QkhaUPLGqnMW4/Nhm2g/7OSfwJr3MHiMppY7Ka+aYbEZthaFGUamB
        dWadWNOVSqk5O6jCX7yStr8a3OicZcrjSap2lrL5x97z0TjbzTLOv3tlqusarqGlaZFomnXN201rpMUj
        SxafbyMfJtopJSXdUHGWJPrXxE8PicXDG1KVfmhTnh4VnWlGKgqqlChCLb5mv3bTS0ikm9zurVKTqVJU
        U4UpSk4xe8VvZtaP1I4LCaRruD5IjZW01263EqxM6RQiRkXd9+Uj7iDlule5LDwwlLHYCUqkKOC1UazU
        K1dyhFcsUrxbjJuUX1hbucE8VCiqMrSqKvVp0k4R5lCU3ZSfaC+1LpuRxW+o2kFpq5tGFo1w8dvdSIrw
        STWvlefGUYkMVMsJYEY+cHvXh4fEY6cqmIjhlKOULCyxLSU6eHVac4YeVem/d/fOg42try3exrNYecql
        B4hxquKkrfFytaem0mvPQdp9zDbXJlmTzYljZfLxmORzHhUdQQQGPXnjPtX1vDOe4bIszx1dYSVTDywe
        LwtOjFt0JVKtFUoc0W1rbmc3upO60VjDE4ecsPThGfLUi4tt7pJ+j1WtiHymaJp1QpGWIKg7QpHOxBnJ
        rGGWzrZU82w2HnQoqSp14RqWXMvhjSjzc05S0b00Zqm4TUJT5nyr7rasJZrprb7O8kiwRSrMtsWJTzmQ
        oJSp437DjPpXmZphsbWVevXp/VHg40Iewbm51HLRTkndylytOV91ZIqnToRrxrKlGVacXD2u0lFa8rl2
        v07ldFjOOdo2ZbPTP8QA+vauHD4fBVJU/wB66dOjQ9/m0UpRdpKCfV3vyvaxovaJaq8r3/r0/E0Y7MrZ
        jUEkiCR3QtwFmVZy4QSB1gzuCD+/0zxX0EMLlWEp4Wph63NVlXko1aM3FuMI6c1K94+/rd72utDheJUs
        S8HOnPmlSc7uD9nyqXK057X/ALr3WpnPIxcu7s7MWzv+Ykn+JiT1968PGYtqu3iK7xMp+1hOEopyXRNv
        q3e6f2WdigoRUVBQhFR5bbeSSWiS8iV42jEe4ujMoOWII2A7cqR/tL+BFelj8L9VpYNKvXw2MqUqU5c0
        4ShGKqe7KjOLvaLhFSX2Zw7k0pKUmnO0YOzVr9L/AJWL1hBGl7bRag4jsppIHu54sSyQ285BdwM/65Bu
        IQnkrg9a9nhnBVMNmCweZRoVMDjKbrVK9SrzKm69Ou6Lq1Ipyo1I1Ir3N5KLUtEjmxdar7GpVwqviKal
        GjTatGo4rSMrbReicvsp3KctrCssohkLRLI4iZwqu0YY7GZc8MVwSPWvnpZRjoSlGNWg4xbSanTs0nZN
        X1276mkKtTli5U3GVldK9k7apabJ7GLpcW+cN2TnmvqcOrzR2R/I7NEGxSOwya9JaeiKRztyfNnKjpkA
        fXoKze/oCOw06Aw2ypgA8Hj3FdtFKKQGrESgYk4AA/SuuLUdXshomiu7a9DWvdhgN6Ee31rOM1NuD2Az
        bPSFtr4bkw27GQMZDev4YqaVBQqtxQJHrel2jymGCIFmKhVReWLcYwB1r1KT0flYnudbZaZdxXsNlJDJ
        FPNJHGsUqMjFnYKDhhnnNd8FHlvvbqTFI+kvB3w9vPhf490vxX4s8ifRjYLbW8akFpLq/UAI0Z6hd3Nf
        O4uusxxCw9HSVHV/9u7mi+F+R0viH4r+IdD8V30GiW9rplnYXxCxQ26xmaHORvIAzuU16tDL6NXDx9rJ
        zlJdXfUxRL8StV1fxba+GvFdzYPHDd6c9v5qocedHK24E44BABFXl1KlhpVcPGS5oNO3qC0G+A/Ania8
        sl8SW88ml6ZZXLC4uNzI8cEXzNKEz8w2jHvmtMVi6FOp7CUVUqTS5Y932BH2V4F+MGm6B4SfVriQ3UVl
        O9iI2dRcXBVgqzEZz8y5b2r5fHZLUxOKjTi+RzXM30t27eQ00teiPcdH8b6b400WLVtOJWAYaTcRlOMM
        D6YY968Grl9XL8R7Cr7zd7ef9Ial22K11pmnatbyxXMENysiFSxCsdp9HHQ1rTr1aE4uEnDle2v5EnnE
        /wALEtblNR8N3L2E0AZ0jDE5kyS3zehAAxXtUM9vD2WMpqvBu3bQXI+h8VfG/wAI66fH2l33iG5vbRdf
        sJdJtNRjh3W2m+IbCaC50e+Ev/LvJPiaJ+ziJAetdChl7qUnh5KnDEpp/wDTutG0qc77pbprqNc1rSOW
        vNX13xrpQ0bXYI9I+L3w7liv/D3kv5kGv6TMmLmKORuXSaJZUaPnY5U9q2o+3nWkvZqjiaC57392dtn/
        AIKmz7PUjlUTc8VeHtR13wxoXjCx0n+zvEumIdQhjuIRHPexbFi1DTbrjLoyJIoByAwU161OrTxNNVqM
        r1KS1j0v9qHne25Sjy2PIvBviyw0jWG0ezuj/wAI/wCI5JLjTYGOG0fVpN0l7pU6HmMeZvMY/AdK1w9S
        MKjil+6qO6X8kusSWkrG9468NxSxp4j0uNI9f0ordRMigG5t1A8+BmHJ3IvHvXRVhF2nFL2kNn1t2CO5
        55f+NNI8R+EtYvcKGFtLZ3VrKB5i3BHk7SD0Ic5zWCrU6uHnJPmtdNdmtGrFxVndHkfgi3FrFdSgbY1I
        gjA6KEHIHpWeCjFQm4q2yRf2V3N6aQPMcHvXWgitn1Riag4Ckc7gSQfSuatYElucXfOWRuTgZ4+lebJt
        OxS6HE3BAOPU4rjnJ3s3sH6HFSp/pN0DlcTTspAzgB2wfxYGvgaOXyrZjmjxH+zKTxdejUjFS92lOryX
        V/t1Ict+hk5SXLFRUldXT00vr9yHC4SSBLY2y+esjN9pUt50qlQBCwBxsUjI+tThcRVzGr9UqYapicXU
        XsqMqcpxnUcVZKVt4RtovvOeVCrTqe0Vb91y8vs3blUru8/WS3Lljqt5ZW17ApikjubOaxZLqJLgwxzE
        GT7L5mfs8uVBDpg0YaVZ5ZmNPExjGeFqJwjUlF1Oek2rWkudxi73itH1Oie9OTm2uV7bfcLpmmQ3F3Cm
        o3aWFkYjNNfKvnJDmKRreN1j5DSSoEx1BYE0ssy3DYqrVqZniY4enh6DxTr0YOUfaNf7NQfJ/D55ppN6
        xZ5+MxdWlQlLB4aVfEU3GNOjzcjmnJKck3paEW5PukZSt8zKMgEOokUffOeN2e2K5MFV/eVISp1MPSnR
        rxVWmuadeU3dU6nNvBbNrXZs7nGXuuSvNWfLslb00+RoXUKxQ2wgu4ZluYYp5LWAufs8gypim3j/AFvy
        5+Xj5q7JupVw31XDVvZQToyeCUpSg7RabTl9ptaxTVr6I48PKpOrWdXDypuE5QjOfL70dHeHL9jprroZ
        48wEMcbVdgqZ7cLg+o55rGnHGQqPE1ZQpUKVSslh5T1gmlCWm8o6qLSu7Rl0O68WnFR1aauul1Y1v7Nm
        bSLjXIjCtgt7/Z3lNNF9oExQTHbAW8wx7cfvAMA8da9PHywMsuzLH5dSrUsBjIKMKVWl7WjByxDmqMK7
        0VZOm3Pk1jC3N8Z5yxlKnmNPK5c7xfs1Wc+Sfs/Zr3be0tyKWusG7vco26nZMxTOQF8tpAgOASrEfxgH
        JFdPDuB/2fNsfPA0/aOMIQpVsVGhp7J1I16kJtOvFf8ALtxulL1OqpNc9BKV3FTTtG+70u+hPLql99g0
        m0xFB/Zst7NaT28SwXJe6NqZGkuI8PLt+zRhAT8mWx9418pj6FWnl+ExOKo/7RmUKto+66ThRVOMWo2a
        lzKfvP7Ls2bQ5ZJxklKCspJ7W7NGUFLkcsX+U/OfvbQc8n0IwPrXLSwtTMKlOTxNWeIqKnJ+1utYRry5
        Yzbbn8MEpPu46Fu8FZRSh0S0/I6K88Maxo/9nvrFrPpaanZHUrCW9ikiW4tG3eVPCcZkjkZGVWHGRXsr
        JatKhRxtPFxrQhUr0q3LzqWExFHSdOpZX5+ZSiraX66HG8XBxqezftPfjC0Wno9JfJdeplG42x+SuQG2
        MXYg4YcnnGce1ezLiJUsonkGDThTxPsK9TEVWqko1IvVQnbmcZdYPZlKj++VWTtGCsorqRKrYJZgwDkt
        tGH5G0dew4ryKFGvOk6uNrfXKcMRVlKUdKsOaHJTjJNJWeklZaRia3eiXuoRIyQHblFYLhcbmwcHA+lG
        ByyMqNPHV2quGpTpxdKm4qrUSm4u0PiezvZXtYbqyV4bWWj6G3Cmm3UNpaTBrSeS5Ufb3YfZobYI24TR
        KpYybwOewr6jPJ4PF0OF6FPLHgsvoRnCrUoqM6lVtykpVYLX2tre7LVJHmSnjsPWq4iDVekqVlRiv3sq
        jkrKM20kuW90UnME0KJGkFobK2ZGlQybtSc3WDMQeknlOOBgbYz3NfDU8Gvq1erUqVMMoxdSDaknOlOa
        oy9ny/FyxfNKL/vLqdVL2tCtUnKcqscRO6jKMX7BKk9H3SlHfV80kQwXEyW0mnKkQS7ns53eSJRMHgEq
        W4SR+Y4iLiV2xwwKZ+6KvBxqTjgsDR9nF1q9K0pJKcpSfs6canO0oxXLKSvpaV3oVOnRlXjjHUk5UKdV
        R5W+VKSpqTcVo5e5Hl6q0rfEyzaLBL9phu5JI5zDItoIYllNzfM8awQMcjykZWb5+cbQO9fSyxWKxEK+
        X1cPGebYuu8PKU4xm6tSc4xhBdabilGzW7b1Ma08RCNCeGjB0U4SrKUnFU6DUnUqL+ZxaS5dLpvsR289
        stnf21ws3mOtu9mykCOKZJ4mladSPnRrcSKoGMMyntXHgs1xlLLMbkM8bPC5XXrYeviMJOMr1KtFXp88
        9LLVSi3o24oqtRqvFYStRceSEqjmn8fLyOKUekX7Tleu8VJbsobsps2fP5gkLHqqKuGXPoOteW8Ssbl1
        PCUcK54yOIniKlSTvy0Ywqe0pxT1SjJN+iT6M7YJx66rf1f+ZYhlW1lhlaIXEYKvJbyZWOQBj8jlTnaQ
        M134hyyunhZYeXtYY6hGVXDyjyxjacoqLavzR5YRnfe7RnKFTEQnGLVGpqoTi9U7WU9dmndCCZ0lFxb+
        ZbhmbYY3dVUNnMatkHbt4+lZVvbx+o4/C4arTwuIqexVSc5OnKcNZRXN7vLFdNrDw8ZxThKpeUY2bWjk
        0t/VsvaheXOrTRPItops9PhtwIYorZXhtc7SwTAluDvILfebA9KeaQ5sdXUXQ9goLEVV7j9o9FKMJLS3
        TkjrfYlVI0YxupTl8N9XbpdjbyytbKy090uhPf3H2g32nmN0axKPtt1Zjw/mRHeCOg4pZhg8LllPL44a
        +NxdWm6+Jws4zgqNacWlRcX8VocslNb6LY5sLWxFbEYym6Lp4SlyexrcykqylHmnKK3XLL3GuoywijuG
        cS3UVoY7V5Y5rjeAJYPmEMWwHLyfdXPHrV06sFDDVnUqRrU8NCPtp3hLDThO7jR5NJxs7JS6dB4iVWlC
        KpUJVozqRUlDlvaWjlLm1UVvK3QpMZi5bdud5B++bvjrWdWGPlWnOnV9rPEYiDjjJO1klJ+98vfldXSi
        dVLlhFJxUVFW5VsraWRYsYGu57bT0C/abq5htreR3VEEkzlR5jsQqJl1ySQBgk114J4T2DyzGRqVMfL3
        8NXw0nVqKMIVp1KcacbupKqqkOSC1UoyT+IxxNSNCjVxk1JUMNTcqkIpuTUXf3UtZP8AurV9BdQs5rG/
        udPn8tprSQWszwyJJEDESjFZIyVkXIPzg4PWuLMaMsTmlfBLDqq0sJSqTlTVJUlBQpOVaMbq8NOao9pc
        zbuwwOKpYnDUMVBuNKvFzgpxcZKMo3jeErOL6WeqL1lf3WlarZX1rDbyzWreYPtUcd7FKy8bpYpMq6gf
        wn09q+kzrL6tTMcvyuhhYQw06M1WqU8TDFV6ipSj++c4t8t2kopa8noFCVqcbvbTVcvUwvOlaNYTJKYF
        3tHCGYxqzbN7BM4BYRqSQP4RnpX5z7R1Z14QlVoUa9H3vZrnc3TUuSM7WU4xcm4ylfk5na1jrUVfmUI+
        16trWy2V/mzY0Xw5rOvPdpo9hdX/ANhtZtRuzbRNKbeyt1JmuZwv3IVUZLdADXt4DJHXrUYvHww1LGV5
        QpVKjbjKteoqdJ8t+WpUhSk1fTRu5hWrwope0ahKTSWqTl3tfyKgQWqxMZQ7FGcwoTuhdW2gShhgkgZ4
        7GvRy6SyKuquMVR1sHGVWFGM3ZVYTsnOEk4TUrXcV0Znzus68YxaUWoKTt8NunkQvK07l9yrl1JUjjgd
        DjpyKrMM1x2d5m8wWKp4NYrEUp1KNrUkox92EuVaJtaLo2jSlBUacaavJx3bGlGyqD7+Sp6bTn5gV+gr
        hqYLmrUcNGKpYmUqsaim4uF5S51yy6csNG97lxnKKcr81uhesPJguE8+Jp1Vv3oUqu6P5S6xseFkxkD6
        19lwzTwWT42vSq5dHM8ZCniIxnNw9heVFJSpyfuucJP3UnzXOXEutUpzVKahNxdm9Upa2ulur2uWj/Z1
        u326GKO6S4k1GFNMuWdp7NAmy2uZJEADupfcuOCU5FfDVcKnTwzjRr/XPb4mVaHJflp0mnFRlb33upro
        jCLxlen9VqTlRlQVCTxEFFU6kk+apTjF3cU7Wd9UnozKkiEMi7ZBcKsUUpKBigDJG7IxP3SHYxn/AGif
        WsZUKeFxtNqr9aVKEaijNTdL2bjGuotvbmk5QcVpzrzO+FX2lPkm/ZybcVdJN8tSXvprdNJSX91pFm4u
        rm7nnv5khBu7ppJ44USKISthiI4V4SNWcYHTjivZy6rjKFGeMqxjiMDXxqhiKacI81SnFShGWraipVPd
        vo1zWe5hQp0sPSo4WlKf7iinCU25SUVprJ6yk1u3rojobePwkYITc6zfxXBijM8SaSkiRzFF82NZPM+d
        VfcA3cDPevX/ANYKcPdXsYqGiTwlJtJaJN9Wu55VSfEsak1RwFCpRjKSpzeIcXKCb5ZONvdco2bXRux5
        lY3PkSA54JGf8aWBr8qab3PootHVrfhoWKEZUDA9sV60Jpx3LRTs1FxcorA/e3HA6YNKlFuWmyBHdW3y
        7Ux0OB+Fd8Vt5Ai3JHmN8Dnb/Stbe40NGDouINSczvtj5Kf72c4Nc1C6qu+gl+R6Pam3uZC+1Sygcjnr
        04r04LW3UD0TwbqMGia/o+p3MAuLexuop5Ijg70jcMVIPBGBXSoN06kVo2rIh6WPo7xF8WPBmq+KrHWJ
        fDEQsLM2zm4jxFOPKKs7FFG04I4rKlhKtLDVY+31s/8AgDgep+LvHfw78a2vhS+uZr7+z57oNDLbYUQC
        KREdJlJxlTj3xXk5RhsRSniqy5ZT1S5v0CXQb8XbjwFYXmmXWm2n2+81LToJw6SYjeNFVI5ZsfxsBXq5
        dHFThONR8qjJohdDRk+IcOu/DCDTrbTIra60u+trVgkfmRxQlWYSK23gnBzVUME6OYubneM49X2Fbocl
        beOvENvpF5oMd2FsbkBXVVAOw4yq46A4rveDoutTquF5wfUm+luxg27XZgaBWZI9xkKbm2scYB25xmut
        JfNdSUfUPwG8a6fpGmax4b1hZBFJaXt8ZckhY4ogzKOeMAFv+A183nmBqVZ4bFUmueElHXTd9S4SUbeQ
        zSvirqej6jef2dP/AGjorz77WOZvn+zsWK4bJ5x2rqqZPQxFGHtI+zrJayWqv8hKTv5HvPhD4s6Draww
        zyrYXbDY0UnAV+QfmJ9c181jMkxGHu4r2kN0+unSxSa0Vzutc8P6H4x0ySx1KC3v7WUbkfCM0cqjdFPE
        /VJUYBlIPWvG9+HuO8HdPXo4vR/eaR00Z8t/EP4DT63HpPi7wTcrF448GTORDIPKh1RYD5dxplyw58q4
        Rd6sc4baR3r06Wc1ZQpymr18O+Xm256b0lF/LWL6MXs43d/hZ5p448ZeKBqvh6w8RaD/AGPY39kI0kjA
        Edrr0HF9p0pUABZMCSNv4gTXu8PVaSnW5Z+7Wd0n8UZa3i/v0fXUVT7PkfJ3xm8My+Ex/wAJn4Ys4d/n
        R3Wr2IBZIZY5RLFqUMa/ccHejkfwyZ7V6+LhLDXxNGN0mvaR6Oz+JfkTFuTS7Hb+FfGtl410Ox1OzKMJ
        LZIrmLIJScIBLGR7Nurqw1eGJpRq0mnF6O2tmt0ybWufKHxB8OXXhrxJexW160Npqd2L5LNeI5IwDI4w
        OAQ4ry8TRlRrXjU5VVldx8tWzaDXKl2Os8PWjW/h6KQgb7jfO3qSxJwPwxXfhoctKN99/l0JKrMUUP8A
        xZwR0rVvddRp+75oxrmRiGLe49q46+yHHY4+/kC5C98j0/SuF7lROKvG2sPY1w1I++xnKJC11fSW6iRn
        klmWIRRmSR5CzmKMKpydzkAAZ/Wvz54eeMzPFYKi5+9UxMuempSkpqU5RpatRSlUVmr2V3K19+arUdCn
        7Wo4wpxcryk0koq7u77WSvfZX8gkiuLGWSzuoJLW8t5dkiToYpoXH3ldWwVOexFXgcwnQw1PCRw/1bHU
        alCpQxUmoThTkm5SjNW5o1LpqWqatZmNGdHEQjiqVeNejVheDhJSjJPaUWrprzRUG9TuyrHcSORyQec1
        5kYY2jW+s88K9WNapOM241IzkpNyjVV7K+r97c6bxcacHeK9CxBMv2e6iaP97MYtjKzARKshd8ICFfIO
        OemOK9HAZjCvgc9hWhKlmeNVCVNYaypqLrSdZSgvd0p25YrXm2Mp06vtaM/aJ06Uqi5eX3tYpJ3IxhME
        jMZB2ZwrdfvFQTirh9Vyx0Ks7YnCezquhKpJUqsqidnKVKEpShaV0oza5krrQr33ogLcI4XazEYGDjap
        ++M8c1jPFwqQw+Mo4blr16kLJ83KvZtfvkqjSk5apx2sKKa3le26X6iMvzhXHOVZwpGMYBOMHg4J/EVh
        jqEIZp7HE0fZ88qdSfspxqLklGFWbhyzlyylBuUo392UnHpYulGVnFPXpfv0JHBkjVYAxjiDkKQCQwdm
        YsF5+4Rz/sn0r1c3lHEZFgIZTVqUsqymNe1Kcov95LGTnN8q5ZS9pSxNNuck27OMWowssoNJ80rKUtLv
        by++wiy+am6TC+WVVWC84IwFAzzgj9a0eY0s7wDxGacuDWDrUY0pUqKcoUZwcadGEXOLqwjJKKgr+zi+
        aVthqMqUn7OPM+qXTXr2GLk7AqhgRJkudu11U7sKDkDlTjviuDB069Z4CnRw8MTGpRxU28VJU/Y1MPTn
        HEWiqjnGMOenUirL2so8qi+WxUo255XcZSlFpLa3+Rd+2wizltJLC3Fy93azx32+VZba3iiulks4ow2z
        yZpJ4pWYgsDbIFwGYVy4zE162eYOvWjSwEMJS9lHBpSVBxr+zqwns5xdKcKjSjKzeKnGS92KTjGfLvdW
        fmWbrWrzUBZRatc6jfxafayWtmHuGb7LAAxighMm7y4FlZm2KMYY45r3c0zqvivYUpUsTKrSlVnKvSgo
        u8qaSTcY3lyu8p83M0pd22cdPCKjGvLCxpUo1Zxm5SV7tP3m0nu/hT6aGVs8or5itu2hlEuQGBGQQCvS
        vMhClgpU518PfERpwqQhiZSVOopp7R5ItOT1i/hv1OpSTs4tNJ2dtdhqGTfhCzFzhkUbugyuNoOR9K56
        FTMamYRpUvb43EY2ooSw9CHMpzjFyhy+zU1NU0ldx2s01uaOPutt8va+hetGsBaXiyx3Y1MyQfYZYpI1
        tYAGPn/aI2UsxK427SMc5qsvWKtTqYOtPAZjRxNqjcI+zVvc5lOU4/V5U5Xd3GUX8Ls1calGLlzLm92P
        n/Wll3KRWdc/Ox53txkHGQDXXUw+eYSFSpUxlSpQlV+szbtOPtNYxqOSb+JXtayaZnGdOeig+a+iNrVI
        7dLHRWttO1CyaTTzJc3F7Jm3v5zcyobmwxEuy0ChY8Evh1bnnA7sbjlmOX4CNDASoUcFF0qeJnVqezqS
        nZ1fapwUYxhVfNHkskpxUmzHDypyqYq1aNWdCXJUipJuE7KXLJJ3i+Vp2etmmYrGWSVHuHL4WKMHIJ8u
        KNfKQAYyFRQB7H1r5ungcTDMsPWx9SUn7TDpRptVHy8lqcYwum1JW9m0laL35rX3hyKDhSXKtVe1tU7S
        2vs9JeZoQCAXkMs0rQxSGVw6L58seIy0TbVdcN5gUZyMDmvuMc6WW5rl2ewtUq5rVr1aFGpUjXq0aajK
        NKtUdKa5akatpR5+SUFFNxtvyz+sfVpxowU3TUIy5rQ5l9pXs9OX1T7lEeaSy7u6BnYj5lJUAHjoAMcV
        4NNZjVnmUKlVTvPDxqV6svdnTnUoxpKbSvJQSik4p2aV3ypnU3FWvH3rX2/H5scfsiW0g2yte/aUKyBg
        LcWwjmSaN0xuaQymEqQQNsbAglhjy6+Hy/CtTo154nGe0q+0fK4UkoWXs1ZtzdSUqltk6dPVXnZSliZY
        nnXLGhyKPK93K1009kkrp3Td5LomTiwuhZrqaW9zJZo4iuJzA32aG4YvshaTldzRjIGR9K0jCvglgcz9
        jUrwqU5ynTcPcpxhUjCaSbbcFCdO8rJQlNLs3g8VSdb6lLEU6eJlGUo0+eKqShF2lJRvdpPdpWRVdmcA
        KVVN5Kx5GBx1x9K2zCriMc1HCThh8F9anOjhHUShDmgr8qb0b19e500lGnJfa5Y797EW5lCrhSm7du/i
        6YI9a8ueLxGGw8cJOlSlhHN1XKUYqqnFNcildzspPbqVC7SlTnyyckndaLfoXLh1nuJJYUaMME8qMsWU
        IsYViZHbOcg/nX0eOWHzHNa+IwdWsqap0lg6dflUJRVBe1dStOSUOSSk4xldyVkrOxhQjUo0YU5PmlG9
        2lZfE3oiFWXiPb1GGIySuOr4HSuOnjsHUjh8tjh0+eD9rOEqk+Wond1ElorW2tYu0t21FbdhFyyPwNis
        D2B6gAjJ5J5zWa58RgcwccPD6vhqkai/eQjUV5Rpe0i5VFKcptpSp2fKpSeiQWenl1HW5RCG5ExLeWRj
        aN0bKvXuHJ59q6uGauAwmKo4pe1p5rP6xTwc4uMYU3WwlXDxleV4p+2mk5u3Im5J8yUlVSMvdTfuSvdf
        4bf8D7xqvLbvhl/1oUncuSyk/MAe/OR+Fc2DzLH5JmOKw8lHESxzoTqynD2r9jO06lK13zwnKpecd3KE
        dtSeWM4aNL2eluqa2v2/yHHarhVY53EAABV34yg37uBjrXRXw+FpZpLDYGtUeIlPEJQjGMaUKziqlCn7
        f2vJyTjzc/vWp/DZtDSnODjOHKo8rT62W79AhkMSrI0EbLwzLls7Q7BlJB+UOrbSB2GaiOIxWFyn6zHK
        8NThjcPOftIOTqwoyxFWE3ZNql7aFSVFwS+Cnz2WjYlLnkoydk+vojYg1+6sr/Ub3Rml0WK/e8iey064
        nWOOwu2fOnbmYtNaiFjFiQsWCgtzWnDOZVcoy+nQlWeYKg6cKsoU4yqYmVK8YzqQlB01OouZrkivilst
        Hz4nCwxCpxqwjUqQlGVPm2TTvzX0+HfcyTsmSMxRXIaOJ2uC7blJLnDJtT5E2EA5PWuSLq4znqzoYv2d
        CnUqyjK8YwUqmsovkaULOzu7X7GsVOnUqe0nTSm1yRirNe7s3f3m91boQ5XYFUhVB5YcseeMjGeD6VGI
        qp4X6rhHCjhouLnUp2nWm2704VE7Sbpy+1Ti1bVmsE9uoAkiJplcx7wrMBtJCtghG6Z2/wD16y58VVp5
        fiMdhcTUwlWvUpfWJRcXWnScU/ZVJKMW4xVpWe9nKyuFlH2iUk7R18mnpf8APuX7/wCyyXMh0r7VBp4Z
        TBDdyRyXKbUXeztEqg5fOMDpivShhc7rUVSo5lN4fDYiValBRhRlFq0lVlR9pJ3ekebmcZNXS1sEqtNO
        PuO1lrby2uXNAjhe9nS9sNR1MDT7+WKDTmEc8c62zvFcyHyn3WsTAPKoAyinkda7MrzPF5bj5/XcPPMs
        fVjUVKi3Om5VK+lRydOLk+em5WScVzWbdjmxE6VOkpzqxoUpVIw5pSUVKcmlCN3o220kt23Yxg06iZI2
        KrJGEmXcBvjLxvtYEZ2lwh47ha8PG4TGVYYmnh37CjFWqRnU/eqDqQa9pdR/dttKLVlfld9zpapwlTUl
        zSilyu271vbzsn8kyS3RTG0WfnLB2ZmCoFjyrck/O3Ixjv8AWvoOGsupYzL8VlHtJ06lbEe2qVp1KdOh
        Tp4aNSVVScpJV6nLUi4KD5oyloppoyqOSnGa1Ti4qPLfV2t/hX9NlfeBxtXA4zs9Pxr5GeNpU5yp08LS
        qQpycYycZNyjF2Um77tJNmjWMu0uVLojkkyD9K+gw7qJtW2Glb5F2OaRNoBK+3qB616sKk1GK2LTemh2
        mhQbiZWGOmD/APrr1sMtE/vLR1sKgHPpXoLb0BE0bjzCrn5cYxmtItaR6jT6djJ1TTJYW3wbj5nKkdB+
        VYVqUt4aeYkdV4VhuI4S024kgLk9yK68LeyT3Qux6HBGwWMgdq9SklYlrYdrMxh00pj5pSsY5weev4Uq
        0uWlJX1eiCGzPd/hZ4SuvEfw71TSrVDLqmjyrrdnEAWleCQMlxFH3/55tj/ZrCEo4V0XJcsKmkn5sV/u
        R2HjbSbqy8NeBdTuLeWOWTTrnT7oyKw2SWk+2NDno21v0rpwc062JhGSlGLi427NMSPVPhZ4u8E6d4D8
        QaRrFmj6rOJXhYoD5p8orDtY9HVj+tcmNw2Lni6FSlU5acN111/QEYzfDfXLbwZ/wnDsgsJpAyW5/wBY
        LaSQpE/0zgV1Qx9H639TT5qiWr81uiGrK5ztqWMAfB3Kgx6cjAJr0F+X6Eo7fwJ4e1DXtaTS4J2iGo2N
        9aSsrFXW3ntpY5WUjoQrZ/CvPzKUI4Gvz3SSsmt1J2s16FQ+JaXL/grwZbfD7wpqmieO9fin1TTLqeHS
        7x5lQi3kINhbXvmnJuWxIoPcAYr5rLM6xClh8PUTlSjJQdWXzSTts35msoLfyMq3vPKuZpxlAMFGRsBo
        0yFZXU9eeT6mvtdGlFpNeZgj678AeIBovw7uNae/F3MsweG3lkyY3BC/Z8k5I2jP/Aq+MzLC/WM1p4aN
        Jwi1ZyStpr733s0i7I3PDnxF07Vmk1aFGtFUxwa7E/CRlvlhu1PcKxUMfQ57V4uY5TXy+qp35qcnZJb2
        7mkJXXobHjXwno/iWyaa9sI7+ybY85t1DyQyoN1tfWxHSVSAGI6qa4Y1KuFqKpTlKD3cdndbP5Di76WP
        BvE3wSg1rRJb/RXF/BdwNBc2U6hmCbCskTL2OMjmvrsu4hp1oqjil7uzfR+pm6coy06H5z6toD/Azxxd
        w3sF3YeGPELoLSBo2ENlqXmeXKvPCRsu0g9K76DoZfXnOnVX1LEtWW8YVH/n+YrPZnM/FSaDVNT00RNH
        JItsrRyLhji8mWNQCP8AYBP412YvlqTi1uo2T/xbfgXDTRGsLcWVjb22DthgVDx/s8/rXXBcsYrsl+CF
        17HKTfIzFuF3HFQ9GybaowbvAR8HIycE8etcVWT0XY0jokcRfZDEnoD+Vcb6+haOTvsdj3rjk9xFLw3o
        Oo+IdXu7HTZobe4hsdZ1Uy3EjxRrBpNlc6hPteNGbzTDA4QAcsQMjOa+Gw+Z0smzLF1cwzD+yKeLxFeh
        RxFSjVqQjXxLlSwjlGnGc7VKs6ajUjTkoXU9dDgx1SVKlGUcFWzBe0pxlRoU1Um4SmoznKLaXsqcW51Z
        N2jCMpWdjJijvJobi/kjurkJcRLcX0kEk0KPJnas10wISR8HCkgtjjOK6MuxdOL5cdjfrGeVsXRnTdSh
        SlGpRpRftJKdeVKpyqLj+5hGPMuXma0JU6FKpQwsHRoe5L2VKElGTjD4uWknrGOl5JWXkV8JHuymQxZW
        DYOSwJyFBDIMetVKlhcr+tYj6hzRxE69Kqq84ONSdROanTpUpRr4RRh73NOMmnZKffZOUrJSS1T3/BFc
        fu12BFy2GDbiNqg9AM8kjrXz14YPC1MNDBUZVcR7KtDERq1P3cVNvkprnUJ832lNVWrXsrtm6blJSi7K
        Ks49b97EkBZHDldyghcFA6E+nIx/Wu/KJ4vC4uOYPCQxlGjV9ko4jDLE0JybX7u04TpSbTdkuWS+yiaq
        Uk4OVnbZStLReqZPeXcs5hEkhaO3j8qKHBRYBkkImc5G7mu3iTMli8dzQf1fBwoytgY0nh6OFrN2lTo8
        06jl71pSVqbW3KlYww1GnRjKUU+eo9XzLp/Nay/MXT4muL62g+02lolzc29tLe3fm/ZbVZ2CPcXXkwyy
        i1iUlpDHDI21TtRjgHjyrE43A4qtjMHGhX9pLDxqYhwhUdNVqNSM4eyqJyqUndqtOMJR93lbjzRusXP2
        eGrVFQqYmVODmqVHk9rUlBOShS55wh7STSUOacY81m5JamlHHq/h5dO1NBd2Fvf22oPp1+itEmpWolvt
        HuprOSRD51sZI7mFiBwySpwwOO7BYvD4PCSoyxEqGBjRrrG0aeJwntKs2pPDRnCm608PH2csNjIwxFOE
        6tKpzUb06lOo8q2Gp5hSeHxGEjOnGdNRVSM1H3ZRqrflTlGcGuaMmozjZ6xcTBCl5YUj2spdEHzBQzjA
        LMXKhVz1Pygck189iKynjMFHDwpTwcJYa8o1ZSp1akLRq1X7WVJqNTRu8YU4rROx2rSjOfLJ2clb7UUl
        ZaRupN9Hd37E8du73D2kcLzXLSmKKG3AnZ5w5TbCYd/nAtjBQnOOK9Sl9VlWzLCUaTqYyvWrUsJ7Jwds
        RPnUIU+WOIUqXNJN+zqKMlFWndRM3V5aaqTcadGEYOcqjUVGKerbk1b57EMAVpY0dgitIsbTFXYRqzBT
        KyqwztXJwOtfO0XKjKunhJY3ErmjGN6kld3S15otTjLSCat0aZq5yhF1Ke8btRuotyim+VN7N2+XyOom
        g0vT9RuVWey8S2EEt9Y27xteWHnRxp5dvqYgQxyIpJWREZySVIcHv9xkuIee4DKMwzTDwpYmvhfqlbL8
        PWjQxmBqUqML1ZU4uUanJ8MnCk3Ws3dydzxKUsficLSjNVspxko0a84v2WIgnObc8O6koyhKStyymoxU
        U7xehjXkItktUazv4bvyGaaS9bakys4ME1tC0SMkYj4+YuD1Brw6tOph6saNTK69esqVWkq9edfRxnZV
        Ixk4JeyVk4P3U2uZJnrxpY2jVqrFONKNTknTpOm4TVOSerctJQqbwnBJSW1wGl6jHZwaq9he29hcSyQW
        uoy200dhdTxKTNDb3jqsUkqLyyI5ZcgkDNVgMGqtadfCVXluIpJyg67pU4VLpqs4VfaQVK1lyJRqOTdu
        dN2Od47CyxM8EsXRrYujGM54aNSEq9OEnaM50VJzhBvacopN7MbHY3rRWbG2ljhv5Ghsp50aC1uJI5RD
        IEubgLCwSVgrt5m1D94jBopS/wCE+o6zdOXLL2cH7WcJODv70HRnFyqybnFqqotatX0KWMwyliIe3hOp
        hIqVanCSnUppxc1zU4N1E5RTcFy3n9lM0dZ0C/0W/bTNWksLa6hMSTm31TTtTtVLR70Md1otxd27jaRk
        xu+DweQRXr4zB18dk+DzTEZhQweFxThT9nVr06Vp04brC4aE6lOm7WjKpSTct3rcijiacqbqUaVSrKpF
        TguRxk4PVXVXkcZ+UrNdjFkLmKAM8zrEXij3uWjRAchYg33I9xLdACW6ZzXiYjDRjleArRp14zr1a9GU
        5VLUpwXslalScYv3E+ZzvaSa2as+mjCMJ1bclKpKHM4qCu52fvTa+Oeiju3ZW2saEOj3mqapZ6V4cg1H
        XrueC1SK2s9MlkvXvWtjPeW0FnavO1ytvKJ0EoOXjhEhWNRtXko4DOsTmmEwNPDxcMNWp4L6wvZzpNyn
        KpShOteNJzTUlGc6ih7Om4RqulT51x1MfSy/AYvG5zKjlWHpVKkpVquJhCnGCmowqyqVFTUFUjaU6b0h
        UbhecvebbS1L3ItLieK0aAuZHu45VjgnhD7oJ1jiduSgTaRgMQDgZI+zyrCUOSnha+OpVKuWxWInOdFu
        FHEQcV9VrYinSrwqUVyxTgpRpJNyUnzlVq8Y0Y1oQlVpzSt7Fx5+WSspw5pJba335dVd2K91D9mW0Avb
        a6E9rFcMtoZi9ozNLG1ncGaGPFwoUMyxFo8SKQ5OQPlamOnGnh8Li8X7X6vCnTcKcb1aVOLmvZSUkuaL
        UnePNpJ30tY0w83W+sc2GrUpQrOCdX2aVSMVGSqw5JSfs29IuVp80XePLZunhs8ZwDnGMEfXGcVwKlU+
        scuHi3TjJ1WoKTVOE56OXVe9ZXb0cXG7vr2rTS92tL9H951Gq6Jq2k6b4bnuLkPZ+JrBtUs7O1llkfy4
        dQu9OH2m32hROZraXaoLHaw55xXv1M4p5hRweGw2duphsvn9WzPBxoVVUw9aNRV1zuUPZV1KhVpSi41t
        dINJRR5tGSdfFTnl8qFXDTcKeJxFNU416cqcZynh6vNeVGMrwlJ2SnCUbPlMi5t5IJZLa4t5reSCXa1v
        ND9lniYgYEySAGLqDtODivSqwy/NaPNh6csblyxs54Z0lhMLO048kJSqqUqNOCmreyfI93GbdzWhWhOj
        TqUqkatOavGcJqcZJP7M02pLzTZSfaxXCLuiBDEZBYKe2Dg89xXi5g6OJq0Kf1OgqmV05RqWc4TrKnJp
        +5GVSE2neLqQ5nUVnzWszoptpS5nf2m1ndL/ACGEs5JVQm4gKindjPGB3PSuCtVq4zEVZYXDLCrEVKcY
        YejKdXl5oqLguadSrJ6K653Zv4VojWN4x96V7den37GjbXc1rG/lN5EhR4WmWLEm11w8eRjIYcHOTX2G
        DzSpgsmxeBqYSlgcVQTjSzClgLYyFXlu6Eqi9hKftNn7VzlFbRZw1MPTrVIcz5k3fWa5dH0WtrdLWM0H
        5WX5crjrk723fT5RzzmviJSdajUpurCVVU6c5KUnL21RVE0kkkoNRk+dv4bM601ayuopJJN3emnn8jes
        NHvtTS1FiI9QvvM1YLpFlHPLqUNrpWnLqVzqMsaweUdOFutwwdZnZRZXLOiKqtJ9LPGVpVMJDMqNHDxy
        yeJpUacamCoU6LqWdKP1mrUhRnRqYqVDD0o+1m6lWq40r1a1OE+JVpU8VWhHCVWlGlL2vLzUpucqkJ06
        apylUVSlCHPVcqcYRhKnJTko1OShc6hc3FvZ2s9zJMNPimhtIZWzHALi5e5kEICjavmO7HLdWJ74rHMc
        fRqQXtcR9ezhYTlbq12m6sqvNQqUo06cUlh6MVSnGtV5ZStNNppK8PgqOHr1atOhGhPF1Ie0lHeTpQVO
        9TV3aSSjJRVlpra5SWJxbGZgu0XHlhhJGZN+xmBERfcY8A5cLtB4zmvEwsof2fOpiIxjV+vwaalF1Xz0
        5Llt7Vz9m3e8lTlTTt7ydkdEpOFScFGSag+7W/e2/l+A+WJ0SGcQyLBKzxxyMrrFLJEEaZY3ChXMYki3
        BSceYufvCtM4jCp7DFYSnKnl2tK3M1CVeDcq8afs6dKLjCFSlaN3Z7ScWghUTnOlKUfbRcW4xabipL3H
        JJtx5uWVrrWzts7a2nWdnLp1xcSata2V4l7Z2UGn3EE+Z7e4juJLi/8AtShlhjgeGFGXG9vtC7eA1bZJ
        mWIpZvh8sp4GGBy7NcLVw9TMcQmqdKoqlCVJTnKfPSqVFKbdSnKCUafLJ2nrw4rEYuGIo0oYWpXw1OlX
        rVK1OpD3KkHCMKKo3Uqk6ic2mpKMPZu+rROiWkyW4XSbporK0uF1GXTLid2vcs5hvJ3nWWO3RSVBVUjB
        A7NzXu4zBU4YbB1sPgsTWUadWhWhQr1KmHxLjzKFanOlGXLGbTk6Uqkm3Fv4R08Nmc1i54fEyrR5oVVK
        rQi1hKSSUoz9lGMuV31qTk0pNRv0MiysrzUrmGx0/T7u9upyqW9nZQyXd3PJj/llBCryTMQPuqp6cV84
        1Tq0qKllc6C9nBU403zNzje9WTqScuWSesYKMdLKUVdnTiMVRwdCpiMVi6WGoUVzTrVZwpUqcf705OMI
        x85P5kken37XaadBa3M94HnjWzigme7SSHeZ0a1jVpFkRY5NwKZARs9Dj0ZYathJ4ChSxcMVhpKp7Fwm
        4SoRdnKVSlRnXdKUtYxb5+a6bVjB4zC06DxVTEUqeGtF+3lUhGlJTtySVSTUHGXMuWV7SurN3Rp2Hh/V
        L7TdS1e3Sz/s/TWggvmn1TSbO9SScnyRBYXl3Fe3i5B3NbW8oT+MrXoZZz4nNZZbg6nJLMaMV7WbpUpU
        5wd+WrisRToqEY/bcHFtWSvYKmKoKrGg+aVTk9rpCo4ezvyv34xdPmvtBy5mtUmjJjRoJFdLk+YzyQyL
        ayyLKikbWV22hfLdTgkOcjORiuWll0YZ5Tw9bEf2lUqV5U60MJXnKquR2s6zpckIy+zUjOcersaTca0Z
        J0LUKcYyjOrCMo8y1jKMLuXPBq92tHawy3jtvJv3nuZYJYbZvscS2yzi6ummhj+zyMZVNtGLZp5RMElw
        0CJtG8Ongyp4ulDE4nCwVV0W8I6dSpCcpwrRnFKMZazlG0mp2UaU4RnzqSpqV1niObBxw9JYmlKcHUlz
        cjpRSm1VS5Ze0fMoxdK8PclOTbUXGVn+yNYs9Ps9YutOvrTS72W6g0/UJ7GeOxv7i0ZVuIbS6kTy7l43
        KCRUZth4bnivXybL8fg6FLMMyrRy+FCriKKhUpQnOeIoqhy4aph+ZV589lGSlT9m5QcJTcm4xwjmGX18
        bicBQxdCpjsJGnOvh4Vqc6tCNRNwnOEXzU41OWShzqPNytx0QwWsTAMWYFvmIAmwCeSBhMY+lfZU+Hcv
        rU4V5VK1OVWKm4xp4iMYuSUnFRWXNJJuySbSWibWpm63LJx9gnytq910+ZxlpGWkVcfX6V87gYS5veR6
        cUaRt18wKBwOOnT0r03R1Vu5aR3GmReVbxqOnBP5V6lBcsVHshI3EYDd/siuqPw/IpbnNtqUkd6qEfK0
        mPoAcVzxq8tRLsxL8D02ySC5iQHDKQvvjgcfWvTg+aOq2BHSW9tHCqhAAq4G3tW1ONktBI14JMMg4wox
        XZSatbqS90Y2oC51XXdL0SyR5p55oYo4k5MkkjAKoA781jWmpVIx2jF69LWLS0PuXwMdQ+CNuNV1q0B1
        XVLP7JZaW5CuIAF3zyg8BMgDFRWjTzGKo0n+6pyV5Ly6Ga0NfWfHNv8AEuxs9EvrEadAk32h50izDbsp
        JkdWUYVWBBPParpYP6k3UjPmb0tfXTYSZzGi6D4Q0m9X+0dUlvbeOdQYrVMF1WQA5Y8Y2iuqcsRKFoQ5
        ZpaNhofX2pXvg/xnougeBdC1+Gysphbqbcqd7xJhxb7v+egYHr6V8zQp4rBVsTjq+Hc5xv7y1SfewJrY
        Txp8GdLtPDcLaAojvNPTM4blrtFUAk46Hgmlh8+q0nWnWi5QaurdNQUU9DlNXh0n4faJot/4du4ptYvU
        AmnMiPJAY0V7iJVU5T5iVOfSvQy3EPOpzVVWw8FdR7t6a+gSjyadUcf8TvhJqPxJ0a08RRSs58X6JBY6
        k0EzKLXUtMkmm0u/hUHCyt5zRMfWJc15qq4PBYvF4GrDloVmkp9YTWkZfJ6r0BczjHq/8j5++Hs/itdQ
        X4d+K9Ev7LX9Peaw/tG4QrZ60lq67J7OVuN/llHZOuCa9nAZrFt4XE/x6Ksp/ZqxjopRf96KTfm2S4vo
        tEffOn/DVIvCmh6Vd332WO8nlu7tvM2hJGjVY064JATP415s82f1zE1qdPndKKjHTezvdffYI6JnkPim
        e3sLHxN4L0iSVLS5tLiwn1a3YLO87Dy96P1ynUEd1FerTwrx9CFbELldRaR/lv1sJNrqcb8E/jr4m0F7
        vwX4ou2vL/QbmK2m88kvqWlEN9mv4i/3w8Ybdjoy4rz/AOy6GLjUw9VcmOwys2tOeL0hNeqST87mily7
        an2Xb61Z6DdWOpJOsPhzxCsbwtIwRLe6uhuiDMxwN7N0+lfFVKFTB16kJbczjJfyyTs7eRrFtxXdHOfF
        74N+FfjD4XvNN1O3j+1m3kNlfwqu+OcgtFLG69WVgD1rvo4qdOEsPUfNRqWdnumtmuxmrXdz8n/EHwF8
        Y+AvEEEOqm51XRo79Vt9R2s/l21hESIpRg7f3lfS5Ti4YiUKbqtyUkkpb2irLUeiWglz84kXbjLEKO+O
        gGK+n01W7X6Eo5DWNOu7Jo0ubeaBZV8yMyxsgdeoKkgZGPSufmV3Zp8ujsI4+4+YSL021xz0WpcdkcXq
        IJVl6c/yrklsUjkbw7cLjvx+FedN6uz0Dqcys7xyyeU7RSJJcLuQhHaORipQMgDFSuQQWwRmvi3iKFZ1
        6Dgo4zBYzFVIylTpqVWnUnCnCNNxpe1qODh/y8r8sI8zpqDbUsbTVTmTaTVrp2sra38mtPmTu9r9kl2X
        E0Tg22LYxCRLhlU+bM86yKse0/dTy3JzywI5Wa4jBygpLBU8HOMMPyyp06dWpUqQguap7dN+z9po5UlZ
        2t7R3Rx0Y1/rNOU4xnH97+8cmnBN+7GEGnzXStJ88VdfC0WJmtootOjvNGnghkVXnukku4ri8iMq75rY
        XO+DcIsoCI2TnkHFaZxiKNPLsFRlkFaH1yip+2qVMY+XEN8rxUU6ipVOeHuqEva0+kUmZUo4mdTFywua
        QnON1CnJUnCDaaUanKlUiubVpTjK2zRl3EcAlcWwdITIzQpNh5ltyzCMytEqKzeXgNtRRnOABwPLq5R7
        L2FGqlSrYmnTqOnOMpuNGT9ysoUo6R096EuV9LyO6hWqulT9q4yqU/dqSjdJysk+VNt8vNdxu5NLRtvU
        WKRhE8AY7dwZRtY7gBwOG45r3cDmtWGW4/h6E68aDxEK0Uo15e3jTi0oL2c6ahFSXOnycy25kkKUVGoq
        u6Sd7bkgs7hVDSNGoG07c+Y4V++Yw4GPQsCK6KHCee/V443FYjDxpRjTm4tvF1KNCvK3tX9XhiIU0t5K
        vWpTVtmyI4mnzcsKbiuqs1f77fgRxSeW53APwq7v4cKM9ezHGM9qwy3NFgce6eLoU8RTqTw2GeKVnTpw
        jpBysuWNWcIuNNzfue9ZNp2qUJSjJrZJ6a62XS2v5nYR6HdeIL22s9EuLez0z7DdXNk2uaxYxLBbLdyw
        JBJOxBM814yQqogUmSUSMqQB5V9LivH4Gs8FS4HhDCZfQwapZjSr+yjKGKxUqrp04V5fvsdTdBU4Upx9
        pLCxSpVZrkseZisVWyLLcNjM6pzxFXGTioLAwda6jKcKtX6vCU54eNOVOtOXtXTcqcG6anKpTVThZUli
        eS3cqrI3luiukil42IbLozK3Ofutg9jX5lUqY9VPq0q0KCqRjz01KMlU5Hd87jKVru7aaSe1ke3SlGpC
        nWp+9GUE9IuPKmrxdpJSs13V16mrCdNTTHRVvxr32+B47iK4gXTYtNjtp/tEbW5tvPN99o+yskouAiok
        itGzMrJ7eHwM6MamCwsPrGIrOM41IO0qCtzP2TdTl+FSbTtL3YtaXRnPX3JKLUnZqesWvPyZvaN4fh8R
        aH4t1WXV9K0hvBPhqw1OztJYbe3vPEb3firTNHks4MTI9xfQx67LdtJsuHNvppXARN0fnY6nChyToXqY
        LkhSo4iMY0qkrv21SdeEXUnLlcpU1Od3Jxhaf2GsPTVOWJV5pSqe0lGUpyUbxirRu+WC5eSXItE5N2vJ
        35exh33MVujxq08ixAyCQxKznCu/lRu5AJHCox9jXs5XKGTZhRhTgsxxspTj7KMZtN1YfuajlTUZydO6
        fIqas1aSktCMTVSoVK3K5U6UXNxVk5JK9lzSjHVLrJLzLOo2F9YytHdyH7Sm+KS3lFzHcwmNtoDxTwRl
        FKkMqnPykE46UsZgMfHDzx2KxTdecakXha9XEOsves5U4Qw8FydeSUp+aVrE4TMPr1p0m5UIwg6dSPs5
        wcOXSMZxqTbUdYtppJppNonufEOv3ujaZ4YutUvrnQ9JuZr3TtIeV2tLO7u1AuZba3PyxyyKo3OOTXg0
        8qw39o0/q+Epyx+NoUFWlh8LKGLrQjeUKMqijCclC102+VK8tWRTwWDhi6+ZUsLSpY6vTWHqYhJKdSmp
        c8Yt7uEZa27mtq3iTxb461Cw/tvVrzWr+DT4dKspNQv418iw0+Epb2iy3UyRQxxQRbQpZc7QOSQK+mp1
        5woRhhcCqSVGtSqLDVY05zpqXK1XjdLXl99yjzTkk211MRVoYanUxdRezpwlHmkqU6kpbRTtTg6krNpR
        SUlFXeyOVDtG3lzLIVVmAUMoO4AhTlc5AI6issDmX1arSoZpRxOIwKk6tOhGr7CaqKm1Sqrli78kraW5
        JJWbOlwlOMfZO0tHe1tPn5dOhI8Dtb+dHKrxqcSqOqyNnoGz2Xr0r2sdkOMxnDkM+wGdUMbgKUo08bQt
        KM6GLr+0cYKFSUnKfJTs5pQjd+5fW2cKv79UuV8/81tPvIILqe0k+0W9xLb3EbDy5YJGjdAQUZkkRlMb
        bZCpK9RIRXxCxtShSr1pYyX1rmpclODs3S5ZOVTn25qaiqcIKDi1VaThyrmueHoV4zw1ejGdKV7wkk4S
        9+/vRnGUZa3lqt0i/ptpFqOpxWXmXmydrhjLbWL6hcN5VtJOT9kjlV5h5iHdiT5UJcghMHrxFfLvrE8N
        gMTU+pTxU6ixNaCjTnTlCKSnBOVXmjU11rSVteX+bnxeIlgsLKpKjSjKjGFozrQw8LOoqaTqOLhBqLXK
        3B88rQVnJNU4YZGZUjy8rYCxhCzSNkBY0VMneScAAZOa7cvws4QdT6wo1adN1HTqxnKLUWpOnGcPaOM6
        juqfNFc0nZyhqzoqVVCEqk5KFON3KT92KSV23J2SS3bexJLHcWVy0VzBNA0U8kcsE8XlyxyxM0c8Escw
        LJJG4KlWUEEYIBFae2nl2Ny/HvDVJZNjq31yjF0qdVVKKmnOCdd4iMlRcuRqcZRqQVKpKn70BUq1PEUY
        zoVI1IzjGUZRkpRlGSvGUZR0cZLVNaPSxPFMpAS4kldEjCW2GBSDMgYlUIGVXLHYmzLHrivRw08Lh6WL
        prCUcdRqUr0W+XlpSnOnNVEmqbrThFqEoQgnzO13BMzqqs4Uoxk1yvWLvdxSlaKadoqUtW2npfRly28t
        tSuTFaz69EiSSbTFdQO4CcXEqWszvEEbnBkYfLyaWT1MPLMMbGll1XHQhCdaMKMKlCFCtFe5VVHDP4Yy
        TvFxcFu2tzlq88cDh4yxMMtqXitJ05RWusVKpFKTa6cqvfRX1KROnzW7MttcQXwny5EoeyW0WLnCSIZ/
        tBn5JM23bwEB5ryKdCGb4nGV4ZdLL6NCk6mIXNVlyKGtSu6mJnUqe/J8zpqaSXw2Wh0U3jMPXp+1xNPE
        YVw5VeKVV1HK+vI40/Z8mi/dqfNq5taFJAY2EinlWBXAblQck5yOD2warC/8JdSlmlL36lOvScY0o1Yq
        dODUnUcmouUJxVrRcWtXfY6tZQdOdrx8/wAOpaMc91I0kbKf4ndyIxjoAVd/nx6KGNfS4rD5txPmVfG4
        HEO9dTxFaviKjw8Y09IqKjiK0va+zXutUo1Kluj2OZVKdGEYyp8zjtZN2+79SOSKSDKs6E/dKqGUEZU7
        l3IpJ59K48xyrHZDCpQxNWhObSpSpRp1KSqUG6dWNWDr0aEp3lonyWXK3dqzNIVPax0i792belSQulys
        azx6qsMpsZY7qG3hS3jtLs6gtwk23zXeNYtuJEOPMQK7OAPq8pz7hZ4HH188wLwmPwtHFUsF+79vLD4m
        NGNOisVhZxbxHtsRKhUnUcOahKnCtBwVKbeKweY4jF0KWFdJ0eSpOspzVObVNOonTrTnGnDlpQruUW3K
        q+SEU5NRlBqvh/U9L07TNSvJ9Nlj1OEtHFa6jaXV1ZEqs0UV7BC5MMr20sUyjMgCzBHKTI8afl+Yyz+8
        v7RdCVXDwdJuNahJUnGTlrKE/ZzkoybXJKaXNyu7jc58vzbBY7G4/B0adejPCTcZTrYepCFVJuDqUJuK
        U4qopUpyajeUHKHPSlCcsW0ETXEb3hka282L7T5LIlw8QZd6Qu8bqjlQdpZGAJBwRweTCUKmN5sZisX7
        V0nTnzLSpJL3XBLmjpZLS7V9tz1nzRily8vL93/DGlc3NtFe3z6ZDIdPmbUk0u21ZbW/nhsblZbeJp5F
        gjh/tGO3aMm4ihiAlhDoseBj1a2GnUVSuqKpVa9OcMFhpRjLDzTtSrzTqVP3UqampRlJOScIrmTTZx1K
        cakeazi4VKcuenKUJ+5K8YzcXeUZTajybSUpJppmt4z8LW/hLW49Jg1yw12JtD8La19u08xtbxy+I/Dm
        l69Np48uaZftFhNqL2MoMmfNs5Mqhyi+XhcPSrSq1K1R0KOAlSVSnP37rWHNBcqUk6kbxSqJuFmpTWp2
        uai7XvOWqeuz1669dShbabeXOnm7glEdosjWtzLsvAkTlC8RvJY7V4kSUgqi7yWIPyjrX09GeNzTA4HB
        4WNTBYOi61OeLjKtTjVmry9pVkqNeHIotR5Ka0XRX5jy55isFiKmGSf1mrTUopSpqVWHNacYwlWjKXJp
        Kd42iut9CLRda1rwzqltrWh6lc6XqmnfvbLUbCSSK4gkKlC0Mw+aNiGK8dM181j8toVo4vBZhHC4/B0c
        K1L2lOtiqFZRe1q1OyTdtNIprZHTisPh8bhp4TG4eOKw2Ji41KNSMbOMtGmlo13fVdWaWjeMvFeiJ4g/
        svW9Ssl8W28tn4ha3uHhGs27zG6kgunUhpgbgmQ5PLE5ruymjDDRoYieBhXp1+alSlVj7KhGNOnrHDuW
        kZ01GK5qfK0rQiUqVKnShhY04OjSjTpQpqKcYRppRiuWzTjFJKMWtLLUxZLe9it7W+Zf3FyZFhZbiCRi
        IH2SB4VlaWABuhkRAeq5FdNbFZhGeHq06eIpVMPShyTc1OKpQldKLvJwpx+xeTVt2zOjWouviMNGTdTD
        uLmvZVIK01eLUnFU5trdQlLl2dmRQlJWRd5if5su7Ehpc/LtI4UfXNe5lFXA5vXwmDWOlk2Mr+3nUxNe
        pOtDFY5trD+ys6caMndJuUnS6lz56UZSn71PpFbr5FeaKWCR4pGG9SFYqQMkHGVI6k59cc185nuWZpkG
        ZY3LcxxVOeKw8/Z4iVN3jL2c/e1STk7y5m31abu0jSm1OlCpyaRbstmtGm9PIlN1JJCtvLczyQ20ga0g
        LM0Kecd0zpEXKxu/LEhcszZPQVhHGZfJ4iNbF18VPB4jDywUVFNYmkpVI16j53ONGpJRjPllGurz0dtG
        lQp06k8TSw8PaVYWqzahztRjeMXPlU7J3Uby91J97lTe/ZpcdvuDjtxmvIqYnGTqTnTxc4QlJyjGXLzR
        i22k7JK6Vk7JK+yRqvZ2T1+6T/HmMy3iKkMPUjP0r9LowS1RUUkjVtF8ydVIyAR29K6qSvJLYa/r5HbW
        4woA6AdPpXoRjawi2mPnU+1bxV0kNdTNudHYuLuP7o6juD6gVlKja76gkjofDdxIHEDZKgjaT2IrfDuS
        VpMFsej25JBz7f1r04/DH0JRbBEa7j8oVdxP061pD3VzdhPdIZ8Pr1ovHVnr6KHbS7xLiIOMoTEw2g/l
        WFOn9YlUjLblexV7WR+lHjzVPhr4z0Xw54l1vUGjv0tUgktLNg8wLANJGyA/IA46+9ceChjcJUrUaUP3
        bldSfYhfgUvDXiz4UQ+DtY0OOJ7OeWG4hjuJ4g91Isw2I6OORjg49q1rYfMHiqVW/NFNNpaLQEeY6b8O
        b+40m61y0vraTS7a48pJHlCPIufvFG5BxivVeMjGtChKL9pLV6XSZD2R7T8HvBWhtrsd7qWt2ck1lCLq
        3tYp9rxzRtkMzEj5R3Ge9edm2KxFKhKnToy5anut2ureQRVrHTat4u8c/wDCUahZQSi7sVMqA22JYltG
        YoWbaSAVjJP4VlTwGXywK54uMpJLXe/66lq6sfHvhj4WfFebx74xkl1W8uLXw3ql/etaXzyfZNU0LVHe
        4trvTQ3HnpGBuVeB0rzsNiqWVTio3+LlnH+5tzfJ206lcrnrf+kfV3wy8cXlxp95orTpcada6VfS2saN
        uWOaH5uHHQrKvHTmvUzLL8LjKNLEQXvYicU5dbNaO3Rmabg7dEfL2q+I/G3jv+29Kv7xLDxn4Q1mW80X
        UbYhI5zsaawkyvPk3NpiCRTxlj6VFHL3PDVcNyqOLwbTpzv8SWsX3tLZr1Em9OzZ9K/BTx9dfFzw3d+G
        Zb6S08S6VatLd2c74uNPvrVxBPEyk7vLZuVfGCsi1zSxGGoRo4z2aU1J0q9PS6lHR6dr7PqilszD1+2m
        02+urKcfvlmkinkDZAuBkSPn1J5r6XD1Y1aUJwVoySa9OiMzwHx5aro9/pHi+GB5G0e4NvqskJYSjRbk
        BWlkVR+9WGZkcg9AWNcuMaw8qWNjTvKk+SbW/s5btrrytJrtqOHU+hvGet3nir4L6HpNtehbW9t5WtL+
        3fEiPatvs5YpFPVMIRz2rznluFxeJxnN73tYRcWv7yvzfeWpONrf1Y8h+CX7WPiLwLJ/wh/xbJnsrO6f
        T7HXoiZcC1OzF6R9yQoEYZ6hhXhvKp0ocla0JwuoSb0mltf+V2XUcdWfeHhfVfCPxLsHvbOez1awu7Tz
        Xj+RpE+17nVmjOTGxQivLiq2EqqycJL3k1trruW/h9LHy58Uv2ebrTNTg1jwfD9qs2uo5LmzY8wgSAnA
        7pjNfWYDN41abhiZck0rRfczR4R8evGWl61Npug2WmRWtx4fRLS6uY0VDJNEipIvyjkBgetdeCw8qSqT
        lPmVVtpPt0BI+WrrGG2jAp1eha00OE1NtxKg9H/lXHN2v6FJdjkLxjnB/hGa8+SsvULHNnHnAIyl2lbc
        rKVAO7IIYtjoxJ6e9fHTp4b+08BRwuMhLEYzG1lOlVU6cKNR1VFSddzUWpuUrpciioJNvQxcp/vbq6sl
        F6XSWjWmu/e9rdBnlsBkJh9wdSTwAD1GTjFKnltenTqKGClQxtOtCtQq1aiUZQV78ntJ+zcXo1J37XIU
        tYXklFxs3b+tRvnXNzMqyedcbcpHHud8cfwDJ2rkZwMCvI/tHF4/Nb5hQxOZRU2pYenUn71ZRaVpQtZR
        aUrR0st7CpQo0VJU406Sk9ZWScvXq36k0FvcTRSyQW9zJ9mQtI8amTyo1wXd9gJWNT1Y4A3DNe1h6eJe
        TYjMqWDxns8qdKj9adeE+Wc05eyainKSg7yikrxjpJ9SZ1IUpQp1K9OKm0o3tHmk/him7Xk9bJavoWNL
        v5rG/gvVt7K/eMsRb6law31pIDGyES206sj7Q2RkHDKCORXJga2aZliudVo5hisVT5ees41OSCXvtNxc
        6c1FW50ueOquty21Be9otLFB5m8x2ICAszbIvkQEknaqjoo6AdAOlcFPMamErumq9WnRXPD2dKc/eeyp
        6t8yv1lpqaOnGSi1o/8AITkfJsZBuQsSMhSASMj1IB49jVV6VRqWEqYSvl1OpUwyr1YqU4026dSUVJbK
        pVTfs4yakpKSjZXSUXzRcY+9JJpRvyt6W0e6Lx1i/ays7EuGhsFuIrPzEUvFBPcNdSwhupjNy0rlOQGk
        Yj71a5PnmOybC4iOUYLD01ilL2tfEUlUnVT+rxnD3+ZezlHC06bgkkoqolf2s78scvoLE1sTTapyxPLK
        aUpRjOVOPslzJ39+MVFJpK6Ub3sVY4Q8U03mW6SRGL9xIxWSczvhRAgUq3lkZcsy4ByM1xVMPTl78qNL
        67X5GoRcKcak68r04Uqa9xUo/b5pRUVbSxvUm4ThScZck24yaTaSprRylo4832bJ3e9i/epqF3FJrb2d
        rbWC3dvpzLZpaW9sl2LQ7IY7KFg+HjtZZGkCbWfcS26TnStTziisLmOMwdTDYWliJ4ePJGlLD+3pfHRa
        pSk72vKKk+WpFN03KKZzYWeFwso5XDE16uIjCpWl7aU5SnSlVTk/bSi1LldWMIwc+ZQ5UlyxdqM0VqIb
        QW960jyWavdxtbNCsF0Lq4H2YOZWE6i2jhm83Cg+aF25Tc3JTpYbHYalQeNeFlRw8IuHs3KLnCv7WdJy
        ckoxjRcqrqNSjLkjBJfEdNCdZyxEq9D2dKnXtTkpqTqQ5IfvHFRUoqTvDku3Hk5m2pJKWJ1jWW2iRJJG
        eOYXASMyRmNSVWOUgNGDk7gDyVHpX0uCwuChjK2XYGrUzPGxnCtDEUPYygqcKfMkuaFOVOV3JVlzuMXF
        KLsrvOVOpNU61WXsoe9H2aTacXu3G9vTybK01xcSyeZNIzuTueRmLSMRwcs2SWGB37V4uNxuYVJYelUa
        o4enVlKNSLaq80Za+87qLb2im4dTelThCm6dKKjRiklGEVFRV+ytp3FjZ/OEwkcsoyGwC4Yg4rpwOMx8
        c5/tynmdaVekm41uVTxMavK407WS5rW5eaCStbTQTUXBU/h5RyPKjSOUVmdXUlkBI3EZdQRgPx1HPNTU
        WY1KmLxVTCx+tYmE/aVZK/xtSlJQfuxq31bp63bfcSjDkUPaOy/Gw1AXVlKhnVAQQw7HvnocelXQwlXF
        U503QeKx1OjC03XildO7c/aq9uXRQhaz6taDUnDo9PIQFy6xsVTBA5K7Onys2ByealVsfWzDDYGvKnhW
        1Gk3UlTjQjzwahVqumrXjz3g7OaTfmOLjb2iWvQu3elX9nZabeXkDRQataS3ulzboDHdWcGo3mm3E2I2
        Z0C39lPGBKFb9xkDYVJ4lXwmNw9fC/Was8blCp0FL2EqWGnS5pV5N1ZwXt1z18PJVKcpRSU6T96m4xUa
        sZVakYyUpU2oySabjLlUlGSXwvllGVnrZp2s0yJJTA0TR5juIpJB5kZ8t8FCCqzRsMLtZ14xxkc5r6fF
        zwf1TAZdi8tpSx2Exk1WjH2dH2kKUU+X63h58jgpNwjCmlLljdTbZkoSrJwahVpONmqi5k7O95RktWmk
        0ujs0QI7iMNuOQQytgK+FO4YOeBnHTpXmYWvVjlcp4i9adXm5pOEISVOm4umoTbU1F8zu47W1si3HnqR
        jaCXK018UW5aO8XdO66PctTTxTiJZoDFcq00tzeGaa4lu2uGV0eRDIVSQdMpgnndk1r7GEcbRweaqeUx
        wtKi6U4y+s04e0hLEOdqc+dt0a2GpqmqihBUdYqfMaqpRhhaWHwtKFOpSck5KKjz0kqUYU+T+HGFJxqy
        jaHM/bNSclCHLXVWdFO0MC7HKkg4XaWJXOQOfTtUYXCVcZl+GxVOgsZThia3NCjOSqRUPZOpKpT57wg1
        OKT5UlaWuhDm+d6cvu6LovJN9gM1xbB/IdolkOB5blWKkcg7TkrjsetGY4jH5TQxFHBuWGwGNq81OFOp
        HmUlrFSSlKo1vbnsn3MnTpVYwdWMasqe0ZRulb10v5kcYcLETFL85KhhwJjkAgA8Hg44rny6o+XBuOXY
        yWJrOpSnL23JHG1alSEORxqXi4xi+W1Oz5mm3oatrWSqQi4dEr2t+RYuIbq0YQyxz2weNJI1lUx+ZEc7
        JELKA8ZwcMuQccGu3NZ5jluOxWRxqV8uhFJVMNVrJ8zWvKpKPJJxemjbWuu5lSnCqpTp1IVXFuM+Vp8s
        lvGST0a6p6rsWZ9Qll0yxsvsenxLZvcPHdwWcMV9cecwYrd3SKHulQjCCRiEHAxXPi/rdHCYPF1acKEJ
        pww0qfuScYaSc4wtCUpy3qNyk+rRrTcJSlHfuZqsSCSGfZ1YkkAk8Yz06VzRxVTGYVzqUa2YfVaaU6s5
        yaoylNRjGLlv0XLd6Ntaq6ElSd76SZbsNQu9LvIr+0ZormM3CYKAjyriCS2uYpFYYdZLaWZGUjBVmB6i
        uWpanjoYyvhqtfF/WpVPqdeEmqNTDVadWmqybTm1OKnUhPSUYxUuZSsZYrCUsbQnh60FKnUUZRfM7OVO
        ftI8vK1ySjOMZKV78yj2K8lxJOR5wTy05UKoG0KAm1T2GAD+Fenjs2zDOvZUc0w+FWFwFKHs4UqNOFWF
        OnTjRjSVWyl7NNKc1q3OUptNtt6UqKowup8/NZXlJt6tyvJW0a2dvJWNGEXEDXWl2sWnXz30lnbR3iJD
        LIsqyJMq2V3cqrW2/iORxtBG5ScGuLDYXMJVVQyjCQxCxNWGFVSlOjKXt3ByVOlKrKD5HG65pQUOZct+
        Zo45OjJ0swxNXEUFhHUnKnFyUZJxdNe2ox5o1OT44KztLlkldEC2i2t5eWOqzNZT2KanDJsiW8J1G1il
        WKzLQzBCj3caQ+crOq79+HHB4qdWWFqLDYz2lKpQWNpSlUptVYVqsYw9lLtJTTi7q1JptptmzxNSpQw2
        IwUfrUa8sPKLlLktQm4yVZqUE04QftPZuMZyfue69qarGu6SSUSBDEdu3DNtwGQK+4HDDGDxgceld1HL
        8tpU8RjcRm/tIRWEm6KjGjVqxSUK1OiqirJyoVIzhHmtGcYynppE6Xz80aNOFpScudt39mrdJKya1ey7
        IuS3dwRI0Y8iC6bzWtowIrcun3QIYztwOcZHfivZxFXFYWjhsXl+GnSo42dSpQhVUI09rPlVJ3lFJW1g
        oyejZzUqFODTlJVK9K8YzlC8+V72k7v3vtbbFBXfYymRlzyQMbT6Z9P/AK1fNU8Vi6mDxeFnjqmHeNmp
        TpQa9g5Qd4qULXjZ6pp8sezOu3LLmlGzSX9L1JsyeUkILMinJUgABjnlcdD717LrZpLKcHk3PPF4PCuV
        SdG3LSp1ptqUqE4bynG13G2mkjJRgp8/PyvsDSOdgKxqscQTaoCBgv8AESv3nPfPNcbWLjNKrTjSw0MN
        Gn7KL5FJJWhKbh/En/NzO76u41FJuUZOV+voDBo/mRMIyr1KZGcDIHPOa6q1LF5dCtiMLhPY4SrRjrOp
        QqSs7QcrKN4+8/dS95XV29wU1J+zkn5FzTNM1HV7gWumw/a7r7NqV40IaFZBbaZp9zqV/OxndUxFY21x
        JjO4+XhAXKg8EsY8HhcNmWKxa5a3t8HOnCnPE4uTxDjS9rVp04TaUvrEUqsrqlaVWbjGnzInUhSpy5pK
        EE4RTk0lzTkoxjd9ZSailu20lqypEqxyliu6INGMOFZijKdoZRg4C9gf4BXt5NDC4PMp4uNJYvKY1cPG
        X1iFGpWjSrqfsVOjJwm4qjC7VFx9+mudxvElykox5XZtSsndJ6eV0/K/dlVvK3H5VHJ/gAxz6YrwcVUw
        U8TiJ08MlCdWpKKTjBcrm2vcabjp9lt8u13a5a+s2W1rLr/wCPAUbODt6npya+/jFRVkao1NJiJkZ+OD
        iujDxXzGdZEhH0rtWyEitNdLbO245xznp+FRKryOK2sNHQaXeQ3kYU4yRgg44wMZNdVGopq3b5AbFjYp
        DJuRgRnjHGD6flW0Y2eisC7dEdZAQoUAdhkk+grrptuPpoJboZqVysNnKc8lCi/Vu9OdTkpvvcEjY+HW
        lXM5C20MlxcXcoSCKJS0kjluFVRyT9K2wdo05VW7X3b00E+h7BLaXOn3D2l/DPbXEO0NbzBkZGxnlG6Z
        rvpyU4JppruiUdF4W0S51/WbDSbFUN1fTpBCJCFTcRkFj6AA0qtSNGlOpP4aauCR6JrmmeIfBt9eeFdR
        nZI18qd4YpGMEgcZVh2PQj8KwwtShiYQxFJXvdXa10Mnf5EOjx6jcX8MGjrM15OPK2QbvNdSp3AbTnGB
        k/SuibpqDlVfuQ112uvUE5dNj62h06y8DfD661EMreJZrWNLyOeQNOjzHaU2McjCtmvmFOpjcypUrNYW
        LvFpaO3oXd28zl/F+m+NovAXhjx34V1C2h1aG0itNa0+6ZYo9Q0K6crcsrH/AJeIk2uvXIBFcmInShj6
        tJ0HWp0p3dtXZLVfqVFySVjzn4RfCXUvBj+KvF8fiODXfDev2U1rBp1tMLpdJuZ5jctJFIhO1d7vGw4I
        yKVXGxoYrCqlOTwc5KTUvsNbJd1+Qcqt5knh34RpN47HjfUJp9JsoLBrXVbSVdi6jasxEFym7AaS1zu/
        3Ca9HNsW8JKnjMC/bScVGrFO65VrF+VmyacdbPoeXeKIpvh3401Px/8ADRxcatZOy3y2bB4fEGiSAC5j
        CRna9ysaxun+1GR3oxmCp4rB0cyhD977s5wW04xS5lbukm+7Y+so9j0L+1ZvEFjYa7JvMeuQpqIaWN45
        MTqJCZEYZDANyOo6V7WBqUalCm6GtPlVl+nqZ28jw7T/AIj2mreLLvwtqeh38Nld3txpcF9NBv067kV5
        7drcyAkKzmJwoYDNcUc0pTrVMNVoyhTTdPnl8Mnd3V+jskVa2yPrHXPh1a+CvhZp2haZcvNHpckWo26X
        D7p4LPURuktwM/chkyg9gK8jJ8XbNKuG5rw95QX92DdrfIqS0Vkfnv8AFm203RLm7kubSSeDxPB9gJ2b
        oYtVV41guAR/q3kikA3f9M69nMPZU4t1YtxxXuRXae0fQUT2z9lLxlH4G1G9vdSmn/si9newUFmMaRWa
        LDG4XOBjZiuPEZf9Zws/ZpRlGXu+kfdt+Fyr9N1Y/TzTdW0/XtPt9Rs28y0vE8yHdwWUkjO09q+VnTqU
        JSpyVpQ0b9AjufC/7RnwOeE3fjLwvbPKJHll1S1RdxRj8zTIo7EnmvocrzG8VRrS96K91+XY0SS26H54
        6gzRlom4kDMrDoQQcEEHpzXpVlypMVjib3hifWuCpflKj0OVu1DKzDqpx6Vxy7dP8hdTnF8oys1xnbtk
        RFQZJdBtRf8AZDYXcfrXgUP7LqYyrXzVcmGksVShTopTnWxFBclGnOHxUY15pSnV2l704vRHJNVYq1PZ
        zbl6Xd9fzIQXX9yYhl9ucDcVTsobPA9RXnyljcNhv7Hq4OFati5Q5anKqs6NBtONONdybpxu1zQaST6j
        SStN7RV/n6EqStaM21VMqNhAIiSMrgncGHODXpU8xeQVsXh6eAweIzTCVYUaMZ4N1Yt+y96XtFNR50p2
        TV3za7Gcoe0TlLSD1S9NtCCOWZEfyZZIC0cqy+XIyK8bEbkdQRlSQMg5HHPSvk51cRPBclJTw07YivXj
        TqWpuSlyyXs7pqcU+X3la2lzWVOjKcXKnGooqFlKKdpK6TV9mujWqJdktlIVEsDKfLX7REd8ZyAzbJCP
        fDemK9TKK+L4fVXEYPEYehhMXOnh45lyOaTkr1FR0fK/ecaz3STJ5oYhU3KE6MoX/dyXLLTT3lr2uu4Q
        +VHIWuN5ixKI2tzGSZlH7vPmceXvxu746Vzq+X4yljMXWhi8JKdaFOWFq03erTknBqUldRcmm21te2op
        upOHLRSUotayutFvt5DZ1nSViSXDCJpGX5kLOm5cnpgbyPauvPoZ7gsxx1apL6zHEwwlfFV6cnWoyliK
        LqUXVaXJFwVRQbdlCezTdm8O6c4xvePKpcqas7p669VuVowhESOxHz8njChmHOT7etfPYKlgcZHL8HjM
        TKkpV1GpO6hTpU51YpPmk/iXvO81yRjyye8jaV4xun8OxKzr5mPlA8tQFVAAdo2qWI657mvSx9fC+3lF
        OEaaw9KNOlRpxVOboR5Kc6klduVVK9SpFqMnqkTGM2tXb8x0UzW5ZovLfIZdssZkETFNvmICcCUb8qec
        Vpl+Pr5TXrSy2rTbrcqnCth6lZYKq1BU69H2nue1SlPkqcrcY3W0kOaVTkbslT1T/mt3I4z8nkqru7kL
        H/eV8ooC4HzAocVz5bXq/VKWUYXCYnEY3MaijhYytb6xKpTppU4xi3WVSk3BqbSjLZbCmnGpzcyVOMby
        9FuPcSW7GFo18xSAWK/MMjlTz1rfHUMyyHE18pqZbRjmiqwUpyg41KfPT+CU0043u+am9E1Z7BH2dW1S
        NR8q1t3S6F/SNL/tSe4hN9pNmttaz3JfVL9bGCby1z5UErA77g/wIB8x4rzcHShUr1aWJVPGUsJzc8I1
        pU6alL3XNTjf3Kbd5W0STOTMMesBSoVFQxNdVKkKaWGoOvKKk7c04xtywX2pv4VqZgVo3KqyttK8odwO
        BwQe4qvqeJwOOWHw+Lw2N9nUhyvC1JVoScfhqRmkr01J630bO3mhJXtr9xKi/vCrSdOQXDHd/ewo6AV6
        VHDKePrUMRmHN7yca1SFVxm7/vJRoJ3goJSTW0raboi8VBaNPoWp7eay8qdokMdyqvBIcbXjbgNt3Eqp
        9+a9jFYXFcPVaOb0aWFxuAxdTko1qkGoSjZK/sakuaEZd2trmFKtDExqwjKUJ0dJNpq1vXf5FYI0nmBv
        KU7t4dFHG1WwqDPriuB5bXzermiawuEUp/WnWw1KMofuIT5aWHtLmjTdSUE7Jp6S2ibKTh7K3T+tTsr/
        AMS2d7omiaTfaJFM+heF77QtNuoL2e3mS/vPFd34iGsXkaptu5EtdRurAW5OwpJHITviArqz7DUKNDDU
        6mLq1VDASUKVBRcoVPrKtHEOolenUc3U5aK5lJctrKR5GU5W8Djc6x31uVVZ3j6eKknth5QwGGwSp07f
        EnDDRrPm+1N+RxAAO3jjcowAcgnrtHqK+eo4ajWq05u7pTrUYrlU24OejVOCV5Sju0ld2XLue05OnB21
        a+9mlew28EVo0Jd3ktB5qTCM7bj5iwj8s8weWU27vm3A57V9nxDksuHcFlcsU8Pi6maYefJQ5/aujDkh
        KELQ0tKNTmjzWk5Rbd9jjwtSrVdZ1f3ahVSi1e/IlaEnfqnulolaxFBqF4thNpKygWU91bXUsOxAWubW
        K6jgl8wrvBWO7nXG4KRMcgkKR8dl6hXx1OValSqYr2LwVKq26XsqM3QxE1Ko3yJzq0YqM5xuoRlBNJ2f
        S6HvxqrW7sut2tdPP0IiIvLiaFWbZGDOzcDcG/1aKD8y7cfWvpJ0sL7LL8TlKlWrYSi5ZlKpFU48zqNP
        C06d4xrwjBRvr7zlJbJEQ9o3NVN2/d9Ogg3ODMUVAGVf9X8u0njCZ7Vip1MUsZntXA0KGHjWw9BU3QXJ
        GE5csXToRfMuVK+jemiY+ipR+K12/wDghJcGQxpsAiiZ/L2qY8luWI5PzZ+lTmOcvG4nA0KeX4ellmBq
        VpUKlCi8JVnUa5m5NyleopK8b8rSS6ip04xVW7vKcVfrqBS4ulZnuRI1vDCsMM8rNMY2ZlSO3RicqgyS
        oIAzxXz31PEY7EXlVeIxUlSnh6FWTnVre2nK/s3d3lCzc9WrPS5UHSw0lGGHsqrkp1IQSjFpJ81Rq2r6
        PVvqIWklAXdHuRtixDC7eOdo/DvX0WNxeYZzClg5Y/CUa2CqvDU8DFqj7C8Lv2akkp8zX7yTekhU1Cik
        480ubq9f6sTYSS2KwGQGOJWukkMeHn8woogCcmMKyn5u+e1ZYR4jHcO5phcHPlWX06WIxtKdaEfb11WV
        Gl9XhFc0nTdRSavrrfQzTqQrL2iXLJv2dk3ZW15k9NyjmQSJ5pZWVm3bh82ceh6g5/WvAr4jGrMKX9r+
        0o1KE5+15oNV2pRv9u3PzxcfZynpL3Vdx1OuEYKMfZvp+L3/ABTHx+WkUhUjc25SGAYoo2NvUZzknIzX
        dgqWX4fLsdiKdWEsTi/aUZRq8tSpQp01h6sa9ON+aNSUny+11p2Tgk5cxHv83KnorPsNBUgfPtPy4fGC
        GJ6fL+lcbeErpzdedBx9lJ4l0588KnPZrkpJe7ouV6avTUuN4N6KTlpZ7bb+qJHmeQwhwiCEFVMMewsW
        feZJs5Lux25PoortxWaY7GV8qeKi4fUOdxhg8PGnL2tqU516vOpOvVrzjTdWpNt2ptpJvWIU1CFRRa5n
        rrpv0+QoR3WS5WMiFNikEFkLkDcoJ75JP411PCY/NcHiuJKGWtZLg6lGE51b1IOu1B1oKbUeeTnJy9ns
        lPTRXJhOMVGlUn+8kr6dmQl2OWxGoU4VRkE5z0Gfz9K8TE4vFVr4udOhgMNRqunRpwvCXM221Cm2+WKW
        rUdEawjGHu83NKzd/Lt6mrqOkf2fbafN9v0i6a8tVuCmn6gt1cQBnwIr6FR/otwvPyEk4Oa6KuWU/qUa
        1OrhcJicOoObq4qXtsUqz5lVpUnFr2dJJxqNaXep5+CzFYupjKTw+JpLC1fZ3r0HSjOyvzUZN/vafTnV
        rPQzRv2HLEYOQBkB8+/oAKdKGMeX1ZyxEowhVUowgpxWIk1rONTTkhTik0mrSvZanb7qkrLoXrayku1Z
        LfbNIqGbYAVPlxjMjlmIGB3HWvosBkazPDOlgsXSr4yo4ShQdOrGUoxV6s/btqEYxlo09ZPVaM56uJp4
        dpyUlCT5dE3q9For/wDAKpd2UxBIl8twCMDecdgc9PWuGvi8ViMDVymeCwMJ4GvGDiox+tScHJ8sZc1n
        T0bqN3vobKHLU5uZtSjdJ9P+HOm8Kay/hnV5tVS1trwzaP4i0z7POXSCP+39B1TQvPBQE+dbrqAnQdN8
        CA8E17GX5NLD18djJ46lhZY/C1a6Xs3Chh3VhXhGCUL8ylSUI2T5Y875r8p4udZa86wOHwDxMsIqeOwO
        KU4pOUpYHG4fGQp2ejjVnQjSk91GbsYeo3FhcS27afp7abHHp+nW08bXUt59ov7ezhivr9ZJAPJF3dLL
        cCBfliEwjUlUBr4+rTw7q8lKddzlRwzcqyhz+05E5Qo+yvFU1zJQU/fUUuf3mz3oJ2V5fDKScei1ve76
        9O2mhnEKCQdnB55bt+FZTweHjOcZRp3jJp6y3Tsw9o9jMSRzMFPRjivuqc25JM0R2enRLDErAcnHtXp0
        otKz7AdBByp47gfzFdEFql5Dj0OQ8QJIA2wkMCDge1cmMUlGTjvbQWuxB4dvJxKqqx+UfOM/lWeArTbi
        nvHRgnoe0aYd6ofUBjn1xg/yr3ot2QI6KMYIXtgfyrem7KwLoZ8+ia14kvotJ0KwutSuEQzPDaoZGCKO
        rAdAK5cVWjT5eZ2T0Gj63+BXw61/Rtb0rUtZtP7JTRYW1RU1DbCbl4I2Zo0VjknrW9WvT+pxpw951LRd
        ul+5D6Ho/i7wr4q+KGv3nibRPDrxWMQjt0dTGPtLRkh5Rg4IHr6YrXC18PgaUaNWsufd36dhI3vAnhPR
        fBPiaxuvFms2Vre2ymWKzgl8yaGbb8jSMnyrgnGM1OIr1cVQnDD03OMna7VlbqK9j02w0rwx8TvGk95q
        mrs0VvbtEsSwmNDDAGCO0/3cjOck965p1MRleCjChRvOT6vq+lgVjJs/7O8B+Kb9vCOnyeIZNNY+fdlD
        KkEbZDrEVB/hJGfauhxqY7B01ip/VvabRva7GjpfB9unxY8aazd6zHcWVslnDItkodYmmRhGQQwAyFAP
        51ljJvJcDh40Gpz5mua6ulYlKzE8RXNz4Z1xrHxHcK+jyC4t7DR433rbWcatBbtJGOASgVvqaeFVLF0H
        OhDlquznUa+Jy1kk+26ByttueGeAPiDH8LPF2reCoIFu/DXjOSXWNIt7mV2khuoZPL1CxgjbI2tHLDKq
        jpzWOJyiFScaVSqoRlFumv8A0qz8mOMnufTniXTpvEWg6Rcald/2FZtF5Vnd3kn2a3nin3KttctkbZmi
        baN3UgV42Cxf9m4mtgKtL6xCcnFSWvkkaW05ou1t/U8r0P4ZeFfAvh6+MXiBdUvbfVl1SyjmlWVRpt3N
        G0llBuJM0cUgkGOcKR2r0svxVenjZ5dKnKNCopOnGStZNdPLcyta0l8/U7vU/H3w5sdY0dbqxgTQJVgS
        6m8oJb6Vc3ISLDIo+W3M20k4wu+vLnhM1ymFapTk3huduVtXFNvW3YuPLK3c82+JWg+Cfh34ru2s7JZz
        8RI/7b0ZlRZNP0q8sIoFu57bGQks3mRTDHXLEd66MoTxsp4eq5OjUftG73cpLdJ9H1J1Vrf1Y+TvEPxP
        8f8AgXWbOfxNqV3rHh21vo4bS92yXFvLpMlwFvLLUkGcOlrIGRyMbo62xOFeXyhKb5I0/eo1orXlTScZ
        tbaNFKas0fVVh8HvB/xO0Ua7Ddre6BepHqOlTI6t9nuY4DLtcHkBGK1rmWbSp0qFFpSndTvumkrxaZMF
        7xn/AAi/Z2kuNMltNUujb2mm30sSdA90vnO7yAZzhuOfetqmb/VMPQhCPNUnBSb7NjtqznviN8RvE3gX
        xgdJ0ieSy0/w8Es7e0BIjmii6M69y3rXZhcLh8ThVUqRU5Vveb7N/wCQkfVHw5+IGk/ErwpHO0kL3jRG
        HUbJsMyybSrkof4Gr5jGYWpgq7ST5U7xfSxrH4bH57/tM/CGXwhqJ8R6Nau2j6hJJLO0SfJazFslDjop
        B4r1MHjPbR9nN2lFaXBHxRdOcsPb+Zrab90a0OXuSQSp9z/OuOewkZ32fTo7qQm+S6ijtbW5LpHcRE3M
        sNvLdWaCWIbpLWWSaAscRu1uSjsjKT4GSU8kqZvn2LzFKu8uozqUIVKtSnz4mm4tQj7GlVjU5G3BU5yp
        +7dznGzS8p18byR5cLKlJ4ivBQbhJKnCU4U6zcZP3a6jGooxTqRU0pwUk0mO1lcXE6W87Q2Yd/Ilurdk
        ujEASglEDyIhJGOCR74qljsPn2DxNJYmng3Tl7J1IYXELEeytzJyrqToRj7T3GpNSsr3sgpRxVKnS+sR
        jKq0uZU25U1L7XK58s7/APbq9EZzGdY0ypAU/upCMZAPPzfxfjXi4h5/h8uwjq4Ofs6VR/VMb7NLnjCa
        53DERSjOSdknJzael0jsh7OUlzy2Xw+fQb91TuEm90fI2gZJwR9VPtXHVg8PSq18VHE/WcXhcRzJ06Tj
        Um5xlFfxFKUJRv7aSipKVuXm1Ki1ZRTtGM1YVcmEA/KUxlCcA55GwE/eHfAreh7SrkiVT9y8PNSjQnNR
        pTdTVTo03L3qsGvfUIXUdZNg0/ay0CMmSTaqr5YPRmCruxz85H6Vjgo083zGGHo4SlHB0Je/CrXhQh7b
        lTk1iJ0otym03GFpcvTuNycY6Nx6XSu/uJY7e7SN54SZI4gzzpETKsMKukXmTgAhY98iKGbjcy45IpRe
        YcPUaOYRzPDyoYudXC/U6eMWJU4w96X1ihdRqrlTdJS+Fwc4NON4lPll7nK5ez1UnG2/Z9BbCCKa7gim
        WcmZ/IjjgSKSWSeZWFsgWSVBtM5jB5yFJwCcA8VHBrE1Y1KUY/2hVrUKOHwtWanTlUq1oKKru8akIcrn
        aSUlzunCyi5OO0KmEo888fKpTwdOnVlOVKMZTTjTm4WU5RjbnUFN3uoOTSbSTSKG3hlukvROrw283lLb
        LFJi8Ujyo5w8i+XbqQwdl3MMDCmreFhgsTVVSnzV8LRm63sZRnQVSMua0knyctH4Z+85J9DjqyrNUpYP
        lqU51Kan7RzTjRkn70HGMrzenInyxet5IlutSE8szRWdpbpM1s6rawyRIrQW6wuEV5ZGUPhnbk5f5hgY
        UehHiOnglmWBwtCOJwuLxWGxEa3snCs6kaDhOm3zynCnadVQV3FzjSny2SRnQwnsacG6lWUoKcVzST5l
        KrzXlaMVJxekbRjaGju/eNLw9DoF3fXMfiPVLjRbW30bWbmyuLGxlvZptah027udCsJEQgwwXWqCztpJ
        /uwpK0h+7XHisfVi3KlGnhMXlkYyw6pLEwxFNzr1asZureUYVoRrRTlCNNSjGjGPvq8uunBaKSXLs9rN
        fkZj3U0jxKlpEsmyIZhjk/fEoAHkWUszu3XIHJJxX0dTiLN8NPL8KsjpVsyp0qWIqYhYWvOpi1XpRmp4
        yGJdV1ptSuqkVGL1lHRnLToRpQqS+suVHm0TlFuNuia0SXbcinLxyMht/sska7Jo2G1gepyjoCjYPSvG
        zLOKOOksRl2WUMpcaMqOM9lOM1Wk5e9V9nUpr2bbuuWMml0kbUlHSXtuek/ha1XltoNiGQCjAlQqlmKq
        hDHaAQ2K6sroe3visJVhKth44ag5V50aFCdOrPljCcK0qcrXVpSjpZ6zQTb5WtrJ7b/hqXre2to4ZLq+
        lRY45pLZYbSS3N60pj8xZTbTSqzWgyFMijAPHJop4zKsszPGYfPcLXnicJCuqNXLKMXSlOrPRYipWn7K
        UKd+WEacuf2eq5laT5a1WrKtTw2FXM3CNRyqKp7G0XyuMakYO1XryN7a6Io5hKlnIjMSZhTY5M3zcDcN
        yhgOSWwPSuHEYvBVPq1WvhVhJYOl+7pr2iVdcz5ZScpTjFtau/JHpFNnTFTpztF+09pu3tDyX9Mijdtx
        YrlRkAYyPm4zkEcrWOX4rE/WKteVFTwceeNmlKMPbwadSM6cqd5U1aVNVJOMZpNprmNZRsaWmpbz3Qt7
        64t7OB7a6AvLiK5kEMscL3cJ22yyOZJpoFtUYJhTNlsKCw9zAyoTzDCZbmdHDS9phJRWMxFarQ9jL6w8
        b9dnOLq+2rxhGrg6MKcPfUowjGVRK/HjJ1qeGlVwtCpiJxqUpezpTpQu6n7p/wARwXLTi3WnFvml7P3G
        3aJSeJ45pEQn5WVVPzLlu5GcEfWs8ZlOLwObYzAYOUpvB1YU6cqntqMalSVmqtN1PZzjJvWEpwjNNvTt
        vTqqVPmkuVrdNEk3zhFdQnycN8xY+VjbtY/3q9XO3LHfVI4mjhsJFYWoo1VOoqkngrKl7KvUlyy+sLms
        ot200TaTVKPJGdn12t3HW0dpJb3xlu0t5YYYZrWJ4J5JL+f7TDA9pHLEjJERDNNcky7FItSA28qG+PWK
        wcMJicJCnzRxDoVHVkm6zqRSp+xVRtRdBqpOo4whOTqUovmik7xVniadbBqnRnOm5uNSUZQUKEXCc/bO
        Lkpyk5U40v3d5L2t3FxUmrrtpttaiOOWSS8Y2zoVi32ZjdG+0icyFJI5EcIFVUdThju6Z+8xmYZJkVPK
        cFl0KLjisPQniakliMXCVSslGr7SLp0KkXTS5/Z01NKTaVRtHLB5hWqJunGnRh7VPmdqrfP7jgo3g04p
        v3ppq6XLq7VJEKmF4JFnldW3wpG4EYBwBtkXkEZIIzXm1sLmUc1o4nJZyzLE1bxeDp4ecYKlFPldPC4h
        Sq8rp3ldxvH+a51U5u0oy9xR05na79bXV/QqLvLMCGCKdxVRnacYyR2rwYQx2Kr18LXoV6OCjOVR0aUI
        3g/ZtJ+zqSjyyv8AE3Ne5f0Nl7OCpuL5pdX3YK37xGCuVWNQzYwwIJGEIIx1rHD4hwzHL5UKVaaoYeip
        1FGMakHG8XGhOnP4YXbg+aM9bS0G/wCHU1v72qAnyi/RnyNjAhvm+mDuPrWuYV6WXV8WpRhi6spx9jXj
        ONVqq38clGFWFSbT5ZRclaW7bHDRLpoPWB5BEA0cbsxBcygYxgncv8PTvWlLIsTiKWWqlVweX4vG1KsZ
        1qmYU6dnZfxKSS9nKNr2be60jYnn5Zczcpcm0VG/3PUSaO6jKw3SSBlRJFMqlWMM6q8UmXwWRkYMp6FS
        COK8+vj6+PjHA4yv9b+oSdD63Kspz5IydNxqV5XdbllGUaaqNexS5U1Fe7rFKKvGHLfW1ravXbz/ABJ5
        bRBYW91EsxjWSe2uZZRFHG10hV1ht2WRi4FvJEzbgvJOARgl/wBmKGGr11GlVyvD1JUIVXKMMVXxCoUX
        UpqPNJOEZz5qUqablSSlJRk2k6lbAv2VGlVqrHRp89eMoxVOKdWpGm6bjJylFwjHmclFqbaSaSZMbmzt
        bZ7e2txPJc2ti8kt9bjzoLuCcSz/AGB4bjatuyqq7pVLMpYbVODVLE4fA4NRcX9ZorB4ijCtT5vbzjV9
        72k+dfuuRNx9pF80lblW558aGKq1lLE+57GrWjCNKT5ZU3C0ZVYzgn7RJuVoSUYyUXzSV0UmumkeWXy4
        0yXbG1gi+ZlSqKCeFduOcYUA+/oYviOpj6uOzD6lSpT5q7nKcKqpU/rNKpSnGnClNcs1Wqc2HakoRUaS
        lBqOvRTpKny04uUowjGKc2nJ2ildtJa9/O50WoDQbCx0NtDvpNZubvQ2ufElpe2FxbQ6LrY1a+hW0sH8
        wLeRHSotMuPtP3d95JGOY6vJ80xuArZg6GFpZplGCorFTwdWnjJ4Nzqyp03iI0IShGjVTmowqVOaLSSu
        1KAq1CNT2VqzoVVLRpxXMv5XfVr0MRGmaB5ZLMvApKeaUIWJ3ztDSBSNx7AnmumPE6lhZUc44co1sJiV
        WWFlWXsKtOpNX9pGuqbdX2d1aMk0la8kLlipumq69tva+6W9luVA53AO3RNoUAAlfqBwc+teBSrOU5Us
        dV1VFUVCEYe9SvsqkIpRe3vTt/iNlaKVpOTW7fctpBJI8UW6BQ00cAaeRFVPNIUNK+4CONd24sxAABJP
        FfQY/D4nLsFOrOOExOEy2rGm4TdPEYmUJUfdpyhhqjk4xUueFlrUslKTXKYuoqca05c94U3KMYJuUnG7
        9xWalLSyj12tqS3K2ls6wW5e4lgEkVy5MMlsWUkF7OW3lIliOMhjj8aw/tbJFRwtPKsuxtWFLCSjiHj4
        KEqcqkbyqUlRqRkop7RrJSi9HFmGHVetCVWtKNONW04JKcZ2tflqwnFck+6V7MoSFEIjt3Eo+RjIFZRu
        I5ULIAxKnj8OK8GpiKdCnChlv7yrCUantNOZyenL7OrG8lFuzurPpdHdTc5x5pxUbaJenUerOAAAMxqQ
        dynDZyN7KG/h3E/8AHB6V7VGtiKdBc9GF8Dhq8K1OcanLVVSNSEcRUj7bmdWiqs505RUacPZU24u0k40
        XxdLSja3N7rukm9FfbW3qty/c29t/Z9jc29zBJcSQbbqzhiulkspoZ5bWPz3kjEckk0UC3G6J2AE4B2s
        CB6FTAYXF8OU86wdOlh8Th1hqU8LhqlevV9py/VnjMT7ipUKmIqYepWdOVVT5aicI8jTOOnWxEMZiqNW
        hUhShO0Kk5U5Rq8yVSXIoScoRpym6NqkYu9O6vFpmftYcen17fjXmrB14+7L2UnHRuXPzNrRuXv/ABPr
        5noXh3M6xhLXKFuinJ/pX0lGDc1boWtDuIVG0AdFxivWgrWXkCNBHEaAZ7j/AD+tawaTu+g1sZ9/afaU
        3Lgkde596VSEZp/1sCKmk6atvNu+6W6gj371zYWjyVLpdRLQ9LsH2bVB4GFz0r2YqyQ7aHSK+1d2e3X8
        K0g0vl+gkdT8IPiNceAPHcmtR2gv4J7WSzmgOB8pIKuM9MMK4K+HWNmqSfLyyumPZI9K8QePdf8AE+s3
        WpT6hPbrPIywQRSMiW8DnAiCqQMbCM17uHw9KhSjDkTcd/OxC136H1n4cg8U+DPBOm6d4e12z1CTxNaf
        aHFzeRxvYSSRfP8AZy78khsY9RXkz+r4nETnWpSgqEklZbpCWhhaz8Htb0mPT9X1vXbNIbu0FzdzXU2X
        jlZQ7RxZJMzc/wAPrXXh8zo1HKFGi3OMuVWVlZaa9ibHp3hTxF4IsPAWqaFYXLTa1Iklol0tuy3NxLdc
        K0JA3bFOO9clehjZY+lXqLloLVxvdaDS89ETWTSfBhYby5kj1n/hJLALJFlWkhuQofLhiTjLYOfStHH+
        2W6afsVhpXT2ur9BrQw9G+L+t2WtfbYrS0it28xXgghSPd5mQC5UAkoSD+FdFXJ6FWj7NzlJq1nJ327e
        pF2nbscr8VfGXhiz8d6CnifxFBYR6/p8N2biTLRxySRkmIEZCbXwvOK5sLjHgvZ4OOGcV7/LJ6K8Wkk3
        3auylFct+p6fq/hrwNffDjTvF/hWwtfEXizw4s+q+HrkqN5uUBVhLtyfJdRjB4IA9K8vGRx+KxsqdSSo
        Riv3bvpdrRJ+fUEkvRHkfhrUPGn7Rfw48V2Ny15YPaPJBqFgA8Euk6vYyCWH7OuAQIpYlZdvDL9a64yy
        qVClGcVRxVT3G38UKsdG3/28r+gvfT8j54n1TxFq+lxaBcXz2PxF8BX+YrSWcwJrEEMbNtCMw+0293bR
        vnGdrg962k5YmnyqSp5ngPg6OtFbNd1OO3mx9LdD0jRNasvFugQahPbOkeowvBf2c6lZba4gdra8tnVh
        8vlzJIufVMivZw9aGOwkZyj7tWPLKLWzWkovzTTI+FpowfiLca1B4B8Km6vbl7vwvrV9beHdVmZnimtg
        n2m10q9kJ+VpbUtbqXPJjWvmYUXltaeDU+WfOq2Gl9mSaadOT6Ws/wADRfCv62LNobXxf4UhOo28Fxaa
        tp6K8YKSqqTxYkIYZ+dNxHrlfavqIezxWGjzWqU6kWmtGtVZr5MyTaMGw1/xR8GvAl54S026uWtvE2qo
        vh9pZy01lYXE8Vu/kjOUUxwScccCvjnl0Xj6mGTfsKHs4wUnfWbu192xutIRfU6iy+JPi/Q2WK11e6Dg
        xlkMrFSygHJ56nmvrZYLDOMVKnGTirXt5WITOl8YeEtd+JXhy4+I1l5bSW1qyavESA5ltR88q/VeTXHT
        r0cFVjgn9p3h8xo5D9nzxqngzV9fvtQWVtNg0mWecgkpHIhxHx0DMxxWObUPbQpRUlzSlaxcdEfR3hT4
        gaH8d/DfiLw1fW8EV5suUht5Npby2DCCdAe4OOlfO4nCywU4ThJ20Gj4Q1D9mTxtMviq+RYre30Ce5KL
        MdjXMUJZt0fqCgrplmFKKpU7Xclv5gtj5E1BHt5pIpRh42eJx0wyMVP6iqqP3brboJHOsV3sy7RhgpQF
        iScbSWxgAsRnGa+QqSwn1rGYmhOjSlKrHDyow9pOVWfKoVnUcYuK56lJymm1yOTi7pGLk+lrp6X0W731
        RdR7SCzKq1wL/c6zxSQJ9lMWP3bJMk28PnOR5YHH3jX0mW5pleRZZmOFlHF4PiGVGpSxOHxGFX1OslOX
        LKNSNSFSm4RacXfWatZo45QxM60WqdGOEj8LhUfPzre6atZ+vyKcSSSQM4uE2RsitDLNt4chd8UZOXAH
        LFRwOtfKYCeZ4zDUqP8ArBVWDjXhGphsXiK9PCU4VJpOfs3OUZKzvU9lFygldo6ZyVKpyRw95Sg5XSV2
        0tlLdN/iWUtoPst1I+oQxTQPF9jtFW4mnvVkZklEUkULRwCJQHImeLcGwgZs1rmWFlls6FChi6Vaiq1d
        4aGDxXt6sYWcZLlcVOnSm06sIy5HKLu4XVzGNWsq1GlTwcp0KkW6tZyppUZJe7zKU1OUpu8F7KM7WvNx
        RnhiGG4HAAyxHp25IHrXiRxLg4VMbSnGEVF+0lG7dvs80nFWktLOV+qR1pS1syyk0awnEXlhmI+6hLHB
        xlnRtoz1wR9a+swucYHDZNU9hlsKGEx1ScJNUqE5VZcr5WsRXoVp079Y05K380dzDkqc1ovVffoOt7u9
        s47mK1u7u1h1C2FrdQ2szxxXtubiC4FpdIkoW4tftFvBKFkDqJYEIXKgj5GvgcNV9lWxEHOtKDq4C1Cj
        UhSxLf1fmg6lVSowVCpUX1qn7znei4uEpyXRGU7ckNF9rzt/wUN+zjZFJGZld1YuCibFlT5wIXDncQhG
        fu4PGK+jlwzOVGhjcLLEYbEYlVZp2oSg8RQp+3UcNiIzgnVoxcfbaUZ06j5VRfJY54153akvdjuu/QrQ
        KWDrkq+x2JZd+4DkqCAdrt65rwcnowxVLHUnU+rVfquIq89WlLEPEKMlzwhJRm6c5v8A5eJrkknecb67
        X5ORpe7LdeRGiyRureVuAYAhlbAOMgHBHBWuTB4XHZbiMNiqmUyxaVaCnTnSrNKTpupThPkqU5WnSTqX
        U4+7rzJlc8eSVl6Dlj/eKgwobPmN8xDDnsozge5PStY4Z1MfQw1JzwzqupPF1XUqzhUcp2tKNKHuxjOK
        jNVPaWlZ6O9nzOMIu1+Xpp0NFRPpd1FOZ7eS4gazuUeC5S5iXKxzxowjbG5flV0LAodykZFevCOLorMJ
        Y3MOTHR+q0fb0sS51I0ZUXFRVJSVSpywcYxlz8tG3KoPS3NTqLE0oqNBKlBzup0rJuLt7y0sn3StNe8n
        Y3fEd7qfiHVLvxXqE2lG81e8Zp7SxkthIsiQIu/+zhNLLBBsjHzSDaWJAOaeU8Iy4YWW4HLcRTxFKnRr
        TpwjPD46vUi3Kcni4RjWUZx55NRrQU4rW11cxWMpSq1cLHBywipwTvTpTpYZK9uWjP3Yc1/ecYSbtq9D
        Be8MkBiW1tY0URp8sZEm6PJ8xpGyFLE89j2Fe3PiqvieG8RlNLJst+qOthYUq31RQxdOpRld2xShKEI1
        dZTVRu6XwpXiOGGlGrKp7Wq009Ndf8xr6jLPZwWkhUR23ni3VbazUgzyeZIJZ0RZpwTyPMZtg4TC8V8+
        84wdahjfbKrDE1FUpUlSoYR4aMVpac5Kk9l/Egr323NIYNUcTOuoyvWUJN89Zt8keVWhrThbry/FvLUg
        mlR449oyyxKrYDAFhwfve3pW+eZpl2Oy7L/qsOWvh8FQo1mlNXqQup6V7vSP/Pnmh1uXRhU/eO+nO/ma
        Y0XUrW007UbjTL6PTdVuvJ064NtMYb97fyxdJaucrLJG0kY2qOr8V24ehgcjjgK2d08RgMpxuJy+u7Qq
        tVsDCEvrteEm3CLhH4L09bytJJNPjjmWFxWJxWAwuJo1sbgKf76HtYc9D2mtH2kfitPllu/soatrfXsc
        5stPMsGkWEs13PFDNtFot75BvLnezhQJ7yKHIEQGEU/NyVmk8ZVmsVg8DSrZDhMPiMNhcW6VWOHxkJV8
        T7GrTjXjVtNfvptWw8eaFWHJGfK3ftaGDnRhisS6VXMasY04yqJxVV0OdU6TS969OlUnZubveXwuxnwS
        bWOBGGZcEuCEGRkBck89u1ZZFj/q+JxVWm8FRq5hRdOU8VTn7Gi5Lm5aSm6iU7r2cNEot6d49VSGi1v/
        AF5GpFayXNjbpYrdXN8sOoXGoReSrRWtnbIshnDbi23yfNaRmVNoRSC2SV9rlzGlw7ltCji3jsXjIY2n
        Xw7cW8HScYQ5pe1hy4dV+eNR1o1IyapbPdcEsTGjiHPE+yp4dzoU8PPmd51JycXGcdr86jGnZyvd3StZ
        57IwjJZE2IY4PNX/AFKyEGRCZE3AylFYbc5+U+leFi1ChGngcxWXe3pUaWGozw9RTo+5UpYpV1VouccT
        W5Ks6VXlk5Qk/einFX7YVVzcraU5Jy5erS0bS3sm0r20ur2uLbC386P7WZxaRuFnkt4xJMqHpsSV0DEY
        6Fk78+vVhIYKNeFTMaeIxuTYCboYivhKTnUheE/YcqqqK5FKMpJ7SSlbVMVR1uWUaEaUqz/hqpJxs+u1
        /wAvkFzMrXCiGZ1jX5Y5tphm25+UuqOyqQMAlW9ea6+JM/8Arua5dLKs3xWEo4alCnTxdOnVw2LcWrJ1
        YUar9+PwRcFG8dbE4elONGbr0oSmvecYy5oqXVRv08mDQOjsGnt3kjdRvW4VldCoYnePlcc44JOQRz0r
        Chl2KrKpi8RnOErZlh8TaFXEZhONf2Psuec6tSXNTnSqK9JJz5+d8rhLVBGrzRUvYSS5OaKtaPMntyra
        S30v8gvYoba5lhtL1NRtl+5dQxXMMMu5VZtkV1DFKoRiUO6NclMjgg18y6+IUUqSrVqX72yXvUn7+1NJ
        JOEW7Ncq6WRWHnXq0KdTEYZ4OtLWVGUqcpQs2ld0p1IXkkpe7N2vrrdEELoGjVod7bhgYxtx7ZOfxFd+
        UYzL/rmHoVcAsXiXVjKNOUV+6a3tSvLnV9eScLPtY0nGdt9B8j+a52DDJu5xGuNpPAVQo2Y6k7uh5rsz
        nGrOcZONOnGjiaUZxm4UsPRf7puSjGFCnh40oR09rUk6jjG8uZ2cRUueCvLVbrrqWXnudUnjbULvULxo
        7W3s45ppGuriOKzto7ays4TPMWNvDEsMUahtqRRqFUBQB5+SZFgsdVlgsHh6ywtdQmoUKOFpVp42pzVK
        3ssPGovrEqmIrtuspxqVKUJ4idKdTmUHVq1aaUpauWnyW33JGfIjJ5WSzK2SQAANy5QnAPLcY6VyZll9
        XLJ4FTnVxWGr+1qRhHlhD2tJypVZqlTk7yUYRU704S5VZxSV24S59GvfXUJI2whX5laNSNsZXYCcKjYA
        y2ep96rM8rrV5YCrhpLFUqmFoVJShhp0o0VKfJToz5YxU5+0tD2q5lNySc3bRwqK3vb3svNIaozHtkiA
        8tmOOVZmHHUkjaCM8L3rKHP9TVDHZVKhHA168pWdShUrVYppR5purCSoOnOyhSi9aicpKzhaf7zRaWLE
        FrLLBNKJ4IxDGHlSW4WCSRPOjjRIFkINw+ZMlEBIVWbHy1WGw2Y/2XLEfXVGlWUIYqnUq1oN0fa0vYwv
        VtGcNVKOs4xtzKMeVGM8RGlVpRdJzlKTUWo8yTs95fY2+J2Tfu3uzp9L1nUzomq+DreXTY9O1m/027up
        b+SGFoZtPLm3Md/cTxxwREu2/cvPHTFelX4YoZ7m1PG/X4+04djiY4ajiMZSWFhTxMEp/va0408TVaiu
        T2UYSv8ADBowq1oYOnOvVwKrVGruVOhKWKinuqahzStLZxiterMFXewdo2jtbllMsCTMFmgDB9rSxSRc
        TL8vytllIORwa9TL8yxfD6yyp9Ww+PrVYzjhqmLwlOpTd5x52/3SlWjoqa5nVcU7RSvcUl9bhzRdWlzK
        D5VdNJq6UoN3jJfaTSad09UEWpT2d8t5CkEUys2MW1tPGC0TxMfst5G8ZBVuN68HkYIBrDOuIJ4rN8wx
        dfL8Ll6zDEwU6eCw9OnGHs6aVSNDDVaXPTV1H3uZRvfrqOWBVfDzw83UqJRi7OdSHwyUvjpPnjqr+7ut
        Ho2QRzx+ZIT8ytEVAZACHHIx5RxgHp2p5dneT0cdjZTjVnhMRl08NTVelGFVVU048ywcpJq6dp1opSXx
        WNJU5KFKMb/GnvJr5c+vqTaXpWo63fx6dpNhdajfzkC2tbSJ5p5Sp3MFji5OFDH2A5rycBl9TNcdjoYH
        CVMXVw9KnVpqmneEIThKpUfsmlyxjzX9/wAtGRjcfhcow88ZmOKp4TDU9J1KslCCT0teWl23oSputlkf
        7K0snm3tptngnCndbFHcFHQ+fBneVLHadhYFQQfpaOY5XPD5hRyjnzTiKeKx9OOFqUcQqtXLK2EnCOIp
        WnFwnSnTxHt1Vq1Lwk3yVuSVpVOddU7yVKjGFKo5UqkJSThUi7bNShNNRdo/DdJpyTIL2yvbB4odQtJL
        R5rO1vYlljaOSS1vIlubWZchcxyQzI6tyCCCCRXy2JWIpcuX5hh6WHrU6UFVapy9s6tOc+aE3BUHzJ1H
        CakpRcqXNCXI0aYXEYfGU6lTDV1VjTqVaM0pcyjVo1JU6sW9dYzi01fS1mrgt0yqqhLfCgAZxngY5+Xr
        X2+H4tnQw9CjHAZO1RpwgnUg+dqEVFOf9/T3vO4/ZkOnQfPvX+GtMMrbrc7EdVAowOPSuqO4GdqF4YVY
        D5QvBPuKmrL2dpX0QLQq6TqgMipK2VZsdcgelTh8QpbO6BaHYpGg+dRkHGMcV304xVpJjR0GnuOARyOf
        oO1bxevkI1b+58ixkYcHZhT7ngY/OtdFFtsSE+Hwt/7Zgur1fMginiM6noYvNUyA/VM0sGn78ku9n5iv
        bc+6viR4T8JeJ7DS9U+GUNvc3dqkEOrWFgQZwjom2QQD5nKtkMQDV4OvXoylDFu0Xflb208xNrS3Q42x
        8CePIrm0g1S01GwsrLyZDcXjvDb21u5BLK7sAPkB4FdkMVhbS5JRlJ30Wuq7iWh9C/EvVPCF/aeEreTx
        JdzwW2mRKEtj56eZDFHEzuQeGO0jn0rgy6GIoyxTVCKcpfnqH6HqnhDQvCWq/Dq71DwTBHPrFhDKn265
        ixNHdJEzl23A/MUBx6cV59fE4mlmFOGLlahO3up7q+yEjw3wToGr/ETxVbaPd6hOyoLh5pJXZ/JSHJk2
        hj8uX2ivoMZiKWXYaVdU0tFZJb322Ji3zbmvrfgy+0XxLqGg2sMt4+n4fzYkZt0JGQ52jiqwuNpV8NSr
        tqCqW0ffsJqz8jyjxV8MrH4heJfCP9rN/omm6pFDqMMhI86xyxmt8k/I25VA9CazzKknhZVYR5p0rzSX
        5/qVTaV0etWXi7w38DNdX4faTMbvTtY0u4vNMv7yVZLaDc7g6SJWJUSwoQdpOSGFeNg6dTH0aUsTL2Sp
        yThfS6W/zRT7RMBPiprPwx1qLV7VrJdF8ZXf9lapGY0ihtr6a3maxvA6AAvK6CElvUeta47J8N9aw2Ic
        /ZwlJKonpeT0i/LWwozajytanl/jrwnF4pd/E2nKtt40sSZtP1CP5dzRvJNHbylfvxyF5IznPD16mKwE
        akYVaXuYrDqLpTW75dovvFpW+ZK03POvAPiuSDxFLpV4GVPENxfXK2MuBPo2vQMx1nTrmM8pE1x500bE
        YPavOy7GNYlUX8OJc5cv2qdaP8SNv5Xa8e6B9LdD7e8HfD3QPHnw18ZeFPE0myK6uYLuykPyz2txHCzW
        11bZwfMWRQcDrj3rl4gjKdfDRhFyThKLa+y76PytcIdux4v8IfgTqek6jfeDtV8TWqwR3T32mly0e21d
        wkkY80ALJv8AmKZ4L8Vhg8zqZVRqUMTB80nzU7axcfJ9203bzNbaaHFfHrQv7L+Knh7QYrpLmxs7f7Xa
        7GDbLfTbVLcbsEhS1687fWtsrnLGV1XkrTqVZza7RpJRj/6UD2iv60OIvjN57SnOByXA9uM/rX1T2IPX
        fgzP4r8WDXPh9p2rLp+n3tlPczh+S4YFCqZ6buM14+ZLD0fZ4ucOecWkrdLFQKXij4O+J/ht8OvFNzcR
        i8uNUvYbUfZwZHhso5GbzCEBIDECuN46jisRTUfdUVf1Za7djwD4T65rnhvx7os1hHd7mvoILyNEkw1v
        I4RhIoHTB70sXGM6UlJqyTsxI+w/2lpviQ1vpOm+B4pzbeILc29/FaofNd3UZ3so4G045r53C+xi37b7
        N7N67DXRH5T+MfD2r+HNXudK1y2ktNQt3zcRSjDBmy2T659a9LmhUppwd15Dscfdy6kmm2STxKmnR3l6
        9hMLO3jaW4YW/wBrV7tIhNcqqLagJLI6x7iUC723fHZ1VzDBVMLWqQWHjGT+puNFU41abr1ZzlWlTs63
        PUco81TnnKKceaMVGK8qlSwjx+M9lUbxcqdL2sPbTlGMFKqqbVFv2dNuXtW5QjGU7pTcuWNqDSyPIZWI
        LOGLbBlVznA+mK3xeaY7MsxqZpWmqmKx8K86iw9NuFFyb/dcsmo8l1zX5p2T3TVjsUFSgoO1rhBbzXcs
        NskMjzTNEkcceC0juwVCisfvMeO1eP8AVcRXlQpY2lUwitTqSVOafPFv3a8KVSVuZpO/vRTt0QVa1PDU
        KleTjGFGDlJzTsopXbfXYe++zM9u1sUuYJpIJDKPnhkiZldEAOEkyCGJB6cV20MXhcsweO+pYD2mLVVp
        YurPncPdaUaFJfu6WInB/vXesuXSPcmElX+r1I1U8NOKnD3bc/MlJPm+1Gzuuw2QERR/88yqH5WcgMBz
        uGcBvwrrzj20spy6N74KphaE5exxGIlSpVkuWca9CUnTdeK+KKgraWuOk4RqVUteX+tB0jNtS24aNAzL
        5YJJZ1HXPGa6cyxVaVHB8M89PFZXgI1KtFYGE1KdXEUoyfP7XmTknuuROOqTsTTXLzVP5n8ynhguB1wF
        IbhuD/Mmvh1RdGFRU4+zlCPJKNRp1dJK1opq7T10V1botulyXLe3Ny629DUuIPJtrMTShwy/aCqDeqiW
        OOUpgNtD/P2Ffqmd5XRyzgzhSlmuZyxsMdUWZSpxpTtShi8Ng8XUoxVWqqbqWquKdKKbjDo9XwUKsqmI
        rxVJR5L2fpKS/QzYppF+VM4CyRsOOY3O49Qcdu1fn+V59icG1hsF7RYaNDE4WonGMr4XET9rUp2qc8I8
        zcVJxj5rXU7J001FvSSttuaHmqLR7U2kAnN3FMt+BP8AahEsLxvZgGQRGFjIjsPL3bokIYAEH0cXgXSx
        1XFznicPjKc6VJexlN0pxqU6TrQlRqRhKpUpU3GEZe1hTlTlODpz5oThyxjUdeFaNX2dKNOcXR93lk2/
        4lknLmXLyr3re9qrmcWCkKpYnbyxGG4OCOtfO4nEQwtSlSwc6lSpOHLUqzXJJXlaUY2nLmprRxk3FydS
        bcdDspx5kpW0X6bkksGx49oZgUjJbcHXJUEjKng+1enmmUvC4jBPD0auJjOFCpKfu1o80qcZuCqJtuz9
        3bmXwvVGdOreFSDtFKT6WEeRs48sDa2Tu57YxzUZhj62IkqP9nRpzoV7t1FrBuHKo6/YT15e+pUVaL7W
        /AmgSNYpZGkma4VVeGOMKEIDYkLOWGNqdBtP4V6WW0amDw1fGwq1547DUXWjChL2cfZQmoSqKfM+VUoz
        koqMXrLRIyqSlz07r92o6L5aXFvrV7G4ltGlgmeMp+8gnS6hPmIr/LPESpxuwcdGBBPFeDKrRxdCpUwq
        xEVOrp9YhU9o2/iVqlnGz2XIpS+Pms0i6NSVanGTTScZS191+67bd7Lbqh81pJp62zmSCTz4I7hFhmhu
        CgbPE23cIpOOY2GRmuqj7bJsXKooe0WFa1UadajdJN/HSnSmtdbRkk9HexjRrRxUakYRqpU6jh70JUr2
        X2Ff3l2mtGdTefEPxNfaR4a0Vbz7NaeDw7aGbOJba7tppLprt7pbuJlmiuRPsxJEY+I17rmvcxXFNbM8
        jxmQwweDxmCunOnVwOHq/WKFVx9pQnNxThT05OWhTo88JVFO90eLl/CmV5Zm+a5zRhUWMz1xeKl7RuN6
        cFThD2fw8tlf3r+9KRz91drqEdv5dnbWRghS3uJ4BcF72dpMzXV19ouJc3DZyzJsB/u1tTUM2y+jHLst
        /s/C0o0sPXqxk5UJ4urOEcQ3Cc5ckXTpwlemoP3FrY9OhQlhKldyxdbF+3qqolUcWqEF/wAuqfJCnaHl
        JzfmUZY/K2x71cZQgAc7cdsjH60s2wFLK6lHLvrdLEKpKjVpqMOVqlFWqWjNVI1La8nNNSb18l0xnz+9
        b4f0ERn+aNcnapQq6qSuB83zdRzXJhcdjJ/WMsoUIuVGnPDShiaVKU6DjeNWccRJRlCp7RJRle6Wjloi
        uW3vd9TU0W61m2ntbXSJJZpDe295BpzRR3tnLfwLLDbzS6bdJJbXEqJPKFM0TkLM4GFcisssyzEYecXg
        IQxWNoYXEKCqUYV3RoYmC+tzpqacaUXChSk5QXP+7pS5ozhTceDMaOXVqVevjqfJGFGdKWIUnQnChLkq
        VacMRT5KsFUdOLfJKPwKTblFN5izSfvocqoZy0m5QGDLvyoAGBknoOBVZfnGLjhMxyWniIU8Biq0KkpV
        YTdZSw0KyjRjrNxjUVSSatK0mndbnfGiv3dSLTUUrNu+lt77v16jAz4UbWIVGzkYZcHhgfaspSx06WH5
        cLUq0qFCTndOlKjGMtKlOopttQ096Sdtki4uN3fR+hOLKZLVNQa3nNo119l84bRGZ/K8zy0cc+ZsGfp3
        zXPTwmDo+yr4xV8TOWIi5U41Yw572s6VePNU9rKVlb2fK1e8r6GSxVP6zPBwnBYmnSVWMVFt8jfLeUdm
        ubRa6PoCSGWV9sccIVG8tFLooIIyFwSTIcZOT3r6TA4+eMzXGUaGGoZfDDYOs8LSjUrUYwq88JunSnTn
        7SeLk1eTlUXNNSaS0RLjGFBOc+ad9X5/5Lb0GwMY5HmBAkiIYCTeSSSRxk8n8a5snxOIyzMcwz6lUo0s
        0y72dSEMa69epKVSThKUKl05TV78s5aLVamlRKapwWiaTK7AsQ5DAsCGYjCkkknnrXzuYUVXdHHVqVaV
        Svz+1qzsqLnKbbs2lKyvZ80nJdzWnKzceqsrIu6ZDJNcsfMSMW8YmJzgkK8cQVcHO7Evavr/AA2yrE5j
        xVRcMxjl1PJ6MMdKdNVJqp7Kvh8KqcZUpxlzcuLbupaOHvX2XLjK3sqTtTUm35a6Tfn/AClNmWNlZcl9
        7ljt2na/ygE55IOa+ZzLF4HAZnUxeFlUnjPrOJbkocn7urD2KhzQqOXPzSqc3M2/5uZOx00k3BXiox5V
        p+ZNBLITE0kaTrA0I8qUPsljV/libyyrANyD8w4PrXfTxWOznLOTFQlVjg6OEwsVbkn7BVuTDUYOlFu6
        blNTrSlaSVl0MHHlUoQdnNS5Zae47bxvpdPXZ366DrqSOWe4nSJLaKSaeSK0gDm3t0dzIltEZZGcRRg7
        VDMxAUZJOTXmVaOFwtP2MsVi62GwiqQoRrJVXUShBqNWrzUlaU+dVpQpQjFzcoU0qjjGsPGcKdGjOr7e
        cYJOo7c02tFJtJK8t3ZJa6FeFPOWQkkbI9yqGCkncvABPzH2FZ5RQebUMwlVc7YOhGVGnCaTn78EoqnJ
        r2iafM1HWG9rXNJv2Hs3beXa/wCIkRMSH5GPzgHcCCMHoeTyaeX1q+VYetKeXTlGVeCblDlScZNKEraN
        S6rdobfPO6av1sNQFztOIxkk7QNxHXGO+PTNY4WlUxWInz0oYSlz1XUjBe+4yvJ2s17sVa0dVZbDu1zc
        uk+Xfp95ptaK8N1PBMPs1kts6i5uIoZ7gXTbD5FvvLTbXVi21jtXBOM16ebYinh6uCy+osdVpONKthJt
        zlTqRrRUqlScYXjS52nZSqqVRLlTTOalVlCVKFnzT5m3y/yq+r6eXdlazsnvXn2SW8fkQST5nnjtwVjw
        WVBIQJZTn5Y1JJ7V5P1OdT61XjK8aM4RikuWo+dtWhC0pyta0rN8is5SZVbERw7oOcakpVpRS9nB1Lc3
        8zX8Naayei6m/wCEvGeseB9XTW9DeGHUYLa8toJpoEkCLfW72s0iqQMSCORihLEBh0Ne5lnFFXI3Qao0
        vb4OaqQhWoUpe0U2lONRqnTqyhps69la3K7s8nPuGsBxPl9TLMzjOWDq1KVSUVNxvKhUVSEebXRyilKy
        vy9StF4ivCZor+KPVLaVr2e1s7o3Mdna6hqCQxy6jaWtpcxQwXpjt4QZAp3CNQ4YKoG8c3pVs/xeZY7J
        cNjMbj6UKeDrUcPDBV3VprmwcX9WlShy0ZznLlT/AIlapJtudzpqZbH6rhqVHF18F9XdPmcJxcpQpXtR
        lKpCo5Ql1Wjts0ZYgb52MgVowo2leigKT068nrXpU8hrNY/G18RDB18BGnGNOtBSmo04wdSDcJW5Yvmg
        puMp6LXVs7FW+zy2527b6LSy1b7FQtycFOpx+f8Au18vVxOFnVqTjVg4ylKSftrXTbadnh7rTvqupXIj
        b0+EovTB5/Sv0KlC0VZnSjYg3A8/5wK3jGw0Y+rWxZHBHDd+lYV480eVdgOY0yJo7tYmBwGyp7ZHGa87
        DQlSqcvS4oqyt0PUrMERBT6Dr7Zr6Cl8MUUlsaVm7JKfQDjt0rdK1kBa1qcG2igDZJwSPUDpUVW0rISW
        jOl8L25trJXIw0pBJ7kH/wCtXfgYcsVch7ryPevhV4guPDPjjw/qNukkwW9SGW3VyFmSb90VYZwRlgcH
        uK6MVSVbC1YS/lun2sJH2t4003Wvir44v/BVnqo0iw0LS7K+nhZjm6lu0DhcL1CZx3rwcHOll+Gp4mVN
        1J1JSWnTldgRweufBmx8Ga14eh1HV0v4NQntrZbHnz3d22tsTqIgxXJ969DD5nLFQrOnT9nKF3zPRaef
        cR7i+j6h8MLDVYI9Y07TPD97aFoLQ4N1JK0e2ZolBy7AEAGvNp1aWYVKUnRlVrUpfFbRWfVjRqfCrw7o
        s2jya9FO+lN9lmt0v3It7iZ5HdnnBbGVK7CMelGaYjEQqxo8ntldNw3StsmJK2pxurfGHwV8LbzVNev4
        7vVIJU+xX+pTN5rvMrlU2A5+Q7e1b18DiKuCpOc44eNOXMoxVrRt1sT1seP6X4n07xWk2taWyG1v7q4u
        4whG6NJpWkUHaflYKw/Kvo6NvYUkpKovZxV+j91JiWj9DwHUbCC78RXvgXxwzvZ6pe3GpeENZLssqTSq
        RJaLcZyssZKkLnniuScIe0WGqpRpy96m1pZrdfeWns1ut/kbWg+Z4g0fVvhP4wQNq+mxGG0nfh7+xUn+
        ztVtZG5MyMI8spyGz60cv1iFbB4l+9Hrs2vszj5r9CUt/I9f8A/C74lWUVhouuWTTXyII7C+U7ku7BCf
        s93Mf4X8vYG964MJm9CnTqUMTWXtcI+Vt7zitItefRjcX7voZvxK/Zq+wavpPjRtXtvDviO11a3vJxDJ
        vl1OCNBFOHtwcMzIeSRzuOa4a0KOZYulict56GIpzjJ1doWW6fqtBxSV7s+yfh1o1pqjxassKrYWdrbr
        GpO1ZriNSWlYcDI9D61jmWIqUIug581abab3sn0+YkrHiH7aeiawngWPxdoGoyaZb6TcRXF42lHybt1I
        dC6PEQzBG2ORnpFmvMoRoVsNUpYjnlPDyU1u2oxvf5Lf5FJ266nwF4DvdT1m+k1bWNQuNTurHR7DTpLm
        7dpZTNeGTUZjuck523MYP0r6TJKSi9FdUqNNX7yleUvwtcLs+t/CN58Lz8PddsfEE0Vtrs3mok8qbpYD
        uAheI4+6BXRiljvrtKVJOVGO6XUS/I6b4K/DW3staHjaw8V2c+naeGFwtu+GeDZlkm6bQBzz6Vw5njH7
        L6rLDyUp7N9GVHch+K37RlnpnipvDVilpqfh/EaX9wAsgDSsASnUEpnn6Vy4XLZfV/atONVdNtEizpfh
        ppNtbNf67qGh2V3Hq80LaFqVpapmS3ljMke4Bf3ZToTxXBipuVoxqOLh8SfkC/I9I+IfiZfBngfUfFU9
        mk8+jWZmihcBiJBhEGe3JHSvOjDnqxgnpIa/I/FL4oeN7z4i+JL/AMT3sMVtPdFFMUQwoVBtX8cV7FOk
        qFONNdAueQ3ZhkdltVmjhjWANFJJ5pa6W3iW7ljOBtjkuUldVx8quFycZPwEcNXxEs1VfGVJ+yxtafs4
        QbtTdeu6ChFt604vknLRNx5la6RxwVWHvV+SVVzrWlGKi/Y+0k6MZa7xpuKbv7zTlZXsRJEVAaJ9yhG3
        cMApA+6exIr3cNlfs8Nh8VlmZuvRVGpKtaNSCo1OW7ozb+Kaetl7o+duVmioHkjbckjZUA5GVwe2K+Gl
        icZQrzlSxs5uEYylo0lZ6x66LsbqKlDlklZ/1r5EnmsUwgbdvZ2LEn5m6s2f4upr1qmZzlh44fL+aEYT
        qV3zOUlGrOKUpuKirzirpS6RaXQzUHTa91NLS3RLy8kW4ba88kXJhY2y8GcD5D82CTk9cjHSvey2hnX1
        eli6+ETyuklCeIcE1VvJNuSlrK9t0tdVc56lbDxqKhCrH2r15EnfTfUGfyT5nUscrgD5QPl5HWu7GY6n
        k8/7SpOU6mJbqQ/d01CnTXurmjaTWj0TaaVtTSEedKL2/wAiASLtOFDOwwPl9Mkt+tfPU8dhq9LEU/YU
        5YivTnBT9mnyrmnKVVpJvmUZb3dkvJFqLur6Qjo/y/MdJLI9tDEx+SMrGmeZPlUISWxnZ6Z6celermOZ
        4/G8NZJlGKUY4LBVvY4dtKWNc6WHoUqilJpTjhY1XP2UZXVJP2cZWp2FTpxpV6ji9ZRfp128xZbO4t4L
        O5lhZILwXBgkONk4t5fJlZOTkK4Kngc9K+ThLBJxwSnTnVw0pLFQSjfnclKE7xd7Soq7tv0K9tGo2qa1
        io3v941OJQ0SCZFdCIjkg8jI6g7eOeele6oSxOPrQyXC0syp89GVKlJy5YSlaM5QfMnyx5lzJt6JuWkd
        E1HlanJ0201zLdefXYnkDXt5dlI7W0kLXl0Iom2QRJzO1rAzsc7EysYJJOCMk060cTXrYvCYhYShm1Cp
        jK0qtFJQrOrOlOeFpSjemnRjGUqSXLyrmgnJtWwpzeEoUYNzxMb0oRlK/Nd3gpySS+O96ltFa+iG297H
        ZrcrHDFMZoBFHJOH3WzAqxmh2sAJOCo3AjDVm85jleIqV8mxk6dJUoU6bqatVfZxVWXTeXNy6PR7l1MP
        Ov7GUqrXspylKMbKNS10oO93bq7NO63GPAn2KO4F3BJczXDRvaYcTJGqF1uGYjbsLfLgHOa8zE0sTiI0
        o08SsTi8fP2tR81orS/vSlre/S5UK8vrE6EsJONKlTUlVly8stbezST5rrfVWsRq8YS2WNXFxFvEzM+6
        OQFsoUjx+7UKCCOcnmqwNWvRxGEj7WpVxOCUouEpqdF02+bl5GuVRUVK8XdN62GlO+JnK3smoqKXxW66
        +pIq27QTD5lmSZZN5cbDARyqqRnfuz0NethsvwOKwmaVPbuhUw2Jp11LnjGEsPNpTjSjKzlVjq1GOltN
        ERKeIhVppW9nay/4I++sL3SrhIby1kgkkjimjWYBX8qRd0bgAkYZDnmvOq06mCxPMsLKvQqKMqEqiUJu
        GrUuVNwfNvaSlfYjCYyhjaU5YOvGvCMpQm4XdpR0lFXS1i9xgZfNV0Ibciq2VVdrE7R07e9e1PF4DCYu
        Ga4f/aqVTBRWKSpQoOjWt7GyULR0SUvacqfM++pqo1f4Zp38l5p8EvhmZrJ00nWdRuvMtUt5xJdXMFlY
        3BTU4133Nns06IxpvMakyOgBlct8xlGJwuNyuGKwirQxHO60YVaVSClh68IRppqTXLOi/a6SjeM3G7ey
        3kqlKa2fmY4fcy4J3BUVFAycqcHA969OrjI4vE4ScZqVahTw9KjQ5HNOolapdJe6p2k5We70bZlZKPO/
        4fX1LmyAeYUEkiorgNnaw2sNrygdBjtX2EcuyaFDFTpUMVi3hMPVTqwr+zcKsasL4jFU0pSUEk04LVyb
        1urmSnUThDT3kvNbdGRQXFuqXHnQzfaGhiFlJFL5Yt51uo2aSRQpMyG2M6bcryynPy4P57jcRicVi8FW
        p13g8PFfvIxjzTlSftlFRleLTg3q5XvGFu1rlGs5YeMHTVFSft4Sgm50/ZzTs7+6/aezd7PS8be9ciWI
        eYwaTacEqxB+Zv7owc5NfQ4XKsPPMalPFZnLDV5886dSVKUoVqztanT5PilO9k37qfVoam1BJKyS7aLt
        p0GzK6KoZiCqE45J69DXDntDG4Khh6VfGzpyjSm0rTlL4tIyvom19ladSqT20GRzsu1XLsqMHVdxCh8Y
        zjpux0rzcvzOVCpCWLqTq1MPKnWw7u1yys12dn/L/LJJlOkm+ZJc2zfW3b0JIVuZpRHEhd2LbYuSzE5L
        NnjkAGu7A1c4xeMSw1L61Vq8zhQcZS55VJNyqybsnK+8+mpm5UqdNyrONNU9pPr8i2YJot0E6GKZdpZW
        UBgAMjPOMmvraWFr+yqZfmUfq2Og4yqx9nByjSpRu05t23+FatvW5hSqRqJTpzVSEtmlZO3ZFYzg4Qj5
        VLYBA/i75rwMZnlOu6eClTXsMM6ijGpCKklVi487aildNK107b3OhQsuaK96XbyJIZ3SdXgXb8vlL2Q5
        ZWJcEYZfkz9fpXpZFm2KwOf4PMsnoQp1alKGFpQnHkw8lKvSlOWLvF06tGcKdZSjKyUoxqJp0UROkpUZ
        Rm/ei1fv1tb5MLW0uL+88i2ia4nkaYrFHjJ8qKSd2QEgbVRHY+y18vi6mG+t181x9SnCjLEVfay5YxpR
        q1W3TlRi7e57SUUmtEmkae1hSpR5tuRJW8nb79Sqm3yzk7ZBt2N7gnP4f41phpYKOBxbnUjTx8nRdGUb
        pycXaXKk2uW797S/aw7ybenu/pb/AIBcWZks3ha0tyPtcE32pwxmZY45ozbR4fHkyGYM/GQYlweufXjH
        M8JhqeLq5Xg45VTxdGrJSV542SpztCnFy5nTftZe0hT5Upct3eCtg6adeFSlXnFwpyXs1bls3F+0vZvn
        jbljra0npsQtCIY4pGkVhPAssCxsCUXzGRllA5SUFDweeh6EVx8mFw1CU54p8+Iw9H6g6XwwnzxVanVj
        ZNTpJOEua3M7STs0aU6zqznFQ9koVHGSd/efLze427cuu681uWzcR6ld2sLG1022Cwwu4WXyl8tQr3Mo
        yzF2PzNjueBUTzTFZqqOAr5glgsDFT5XdPmj8Tsm1Kbfe5hGnPAUK1WMKmNq3nOyceZptv2a2Vo7K/zb
        KaeVDds0x+0WqSTR74HMRmVSyJKrFcohwrYI5HFeTSjiqVV5hUqzp4Wo6kL06ihVlB3i1p8K2uraq5vK
        UqmHioU/ZVpxhLllry3s3FrZuOqutL7DYygWMSgtEsqkhSFdoww8wBsHt0616NOUHgsDRxPNOnh69OpC
        St7edK9qsVNJyajb3VJ8seiKn7RSnyfxIwivLbS3mX10u4uhqE1hBLNBZoLidk2sLe2c7UaZgRg544Br
        0Myyinh62NpYGrPE1FavThFwqQhh5xjJurOL92om+WUYrTyZxfXqWH+rU8ZXjSqV5uFKLb5pzWrUbLt3
        KETKySI4EeVO3ChgWXtzyvNY5fVwdbDY7BY6KwMalCbpNUo1lOvTtOEeef7ykpONm1PRN6dDskqt1O92
        l02a6W7+Zsaa11Y/ZfEVubJX8P6tpMqRXIgnaS5Mkt5bE6dOrLfWgNgwmDKyYdEcESAHz8dm2Cji8gy7
        F4arCphoSqVvZQnNTownRlVV42SlKFVOF5J1IxfK1yF0oVHGcn5afeZTzMXlZiA0u87goTBdt5IUDCjJ
        IAAHFdscS8B9coqr+7q0Z06NZqUZe/OM3J83M+ZxcoecLfNLmkowaXMr29SMGLjkf985/WvM5cnWksXP
        mW9qDtdb202vsHI9rq51FsPL4PvzX6itrLY1HSS+UvB6n6dKpzUUhrYSOVbxWhPJGOvPIqocs/WwLsMi
        05Vk3YG4HqO1RChZ3sC00OlgQLGq87uBXdBWt2GrmnbRDnjnHX6elaJ6iMyVzeXwjAwFbYvvjr/KsG+a
        oo7q6/MF27HrGk2rt9mtY0Z3KKixopZmcgYAUck5r26UVTh5Lr5EPofQHhz4U+OotX8OMdDu4zfXNpPb
        zeWwRYwySF5GA/dkIM84qJ4zDeyqp1F7sXdX1fkJH2J4k8LeKtI+KnhjxPozKtrqdlZ6XrISRI2cW4CS
        FgzDzDtOeMkbBXh4etQqZfXo1IvmpylKHlfX8RI7HV/hNqmo30WsJrLHULIP9jur0mfyCZGYGJTwjKMc
        1hQzOlTgqPsLxduZLS/qPodHpngGZYor/wAV3I8W3MFnJbRrMAILe3bLsVVuGl4xurOeOX8HDL6mpSTd
        tW3+iBHyz4i8VX2oa5eWtrdT2uk2d1NaWVjE5jihggkaJE2IQCQq9e9fWYTC06dGEppTqzjFyk1q9NzO
        77nJeLdDsvEPhu/0m5TzlkiZlXqTIASv45rrcIyjKDV1JNNeQk9T5b8Ea1rPg97iXTd8uhade+RrenNu
        NxYmOQxPMqk58vYueBjiuGlejpSd6UNHHsloaNLp5H0L4n0Sw+IPhlJbK4CXMYGoaFqMR/e2t5GA0bB1
        5CkqAwrqq0Pb042fLJaxfZ7r8iFdO2xytxp99478O6Lr2j6ill408PRGze/hHLXMQNreWUycFkaRSwDd
        CA1c06UsVRp1KNRU8VTuozfRr4uZdrdB3eitoe2eFPjR4s8S+Brm+1TVZNN+IHwsv9Pjv9Mtoj52p6XH
        5UVy5t1+a4t5rZWcEA4IBr5CrhqbdvYuFahJuun5Ntv/AAyTuvQqDd7bo+ovFCeGvGfguy+IyxyapPaW
        Vtc7I2ZYXZ41DJJH1TBb5h2xzXRldetSxCwVOcadGtdxfWz1QW3v0PnHUfin4jjMtrpsw02z8trVbe3x
        HHtYAHgY5UnG6vpY5bhrJ1Y881q5PfQhNnifxW+IfiHVfAt5od9qM1xZSS22l2sZYsrS3dzHExb+8wha
        U59AfSsMXhqGHw9WpRpqNSvy09v+fr5Lfc7jjc8i8EfuNLvZUX/j+vp5VJ4Hl2x8iEDH/TKNKvKYtUak
        2re0qS+5WivyKRsajchlcIwAVdsmR1x/PFeh1/wsEdf8N/EOpxJ4j8P22pzWtlfaJfSbEcqpmhiDL06E
        qCK4MXCn+7nKPNKMlZjR4HeOwlfcTI3mEszEkna38RPrVVJcsX5ocW/kfoD8LPjdDbfD/RLObST9rj1C
        10DT4Yxk3kgVd0sY9EU8kV8jisL/ALRJ82lnJvsWj2P426ZNr3wm8V2sdu7XE+kGSOCIEyGRdj7FUckj
        BH4V5eHly4inrpF2uNH4ZanZXFhNNa3MMttLG5DRyo0bAg91YA177knZp3sKxysSC5v0gluorKOWVInu
        pgRDAi4iEsgQZIAXJI5NfEY2tX+t4uNPFQoynJKTcVTSp017OKX80oqFnLeUm5PVs48RUlQpVZxoTxLg
        m/Z0/jl5Rvpf1KIJiaREk3rvZdy5CsF43DPqOa8vBV62CpYuFPG1JqV/cjeKT3bXSTa/A6Ic1WPM6fLz
        Weu68n1v0+RGq7/lzwDyfbPBNebQozzCtThJylzJczjHliqd3rO28l97Ku1G1i15TwBG3oEnLBXBDcBT
        8rjqrf419VLB1skWHqYevTp4fNXVpLE80K1JQ5LOlNW56Va60TSdn2OaE3UTTjeNPQYkk4AVpWEap9wE
        lcA/3c44+lceExGZc1KGJxko0MNStGN3OCV/dcoX5bQW/wCpapw92UKajNfatrs9PmWryNLeYKt3Ddr5
        cT+dArBSWUM0ZDDgqeD7iurMsUqChXrYqliXXdKcakabV4q69lKDXLy6XaflYww06lSlG9GdDllJezqW
        vv8AErd9/RlZMZcxsE2gZzj+M7eAf84rHL6VCU8zxmDxcMEqFOnzKXL73t5yoyVOMve/5eQuop+7zP7J
        vNzdodP8iaGaBZrWS8iee2W5h+1RROIpHt1kD3MUMhyI5HjJAYg4Jz2rPOsfiq2S18TGrfH15Rw9CtNK
        1Gu6br1nGKavGpiK0JVejUPdtdihTfMn2I2QzH92JkthLKtqsjl1gUs0hh3dN+3BOMZPNcGS5HisfhaT
        nFfWcTOdJYiMUoOrSpOpVpN/z8q5oJvSFrDdWNNtadLrrba/exp3mj3+jJp7SxpIdW0WLVrcQ/vGWxlm
        uYfMbZny3U2c5YnGBgmvVy918jw9WGHhSxM8ywNNaX9pCnVnOnN0tmqis+aa2jfsefhczw+P+t+x9x5d
        jJYOpze6pVYQpTaV9+b2sEkt3cp2U0NvcytPaRXUZiuoVt5iwEcksEkK3O9CP30BYSDtuAzkVf1fA1cf
        iVXjOnhqeIdOGEjdTjGhywrylVW06NOL9rU6zknazZ0V6VWpSw1OlivYuk6dSVSFrtRnd0tU/dq/A+vK
        9LFZ0TzI4wsagISHUnDkjA3MT7VvmGDwn9o5bllHDYSnTlh51I14TlyV58lo3lPSPJKPbWV+jRrSnU5H
        zRdlL579BDCiQRFZI2lEpVolB3hQOCW6ba8/EYXC4fLsHSoYmlicxhWaqU6Sl7WLbtyzqfA6b3ilsUqs
        /a1lOlP2XKrf1uTRhVGGC73jkVRHhyXI/dhjxtr3cNh4UKCw1elTjjcww9ehBUPZ1pzrVUp0PaXlem1y
        undWcebXVmbk9OT4Va68luVGyPkYFWUgEYxjHWvksVHFwc8Hiozo4ihUhFwdPlUNLPm876W8joXK7yhq
        n0JZZ2kCNLNJJJt2gyFnICcKoLE4AHQVtXxWEhhsFLEYubxDVSCXJK94fw12tfsTRjyK1OnGC1b5Ypa9
        dupEjMoORgMO4H97+H8qxoV6tChVlXpxp0MwpKPvxWq5+b3E9dZ00r9uZdTVLW6Y4IN7AMcDeOfl+Vfu
        /KPeuqjhYvG4mEcZNUsO8S7SShejThzR/dx1UlU1UdlLXYnmfs35dS+qxwlpXt5Y8wo1q5BiIdgrRzHc
        PnQjJ469RX0So5VUo18xwGCqYKiqOHWHxU70kq8XHmm7t8zU1KTt8WrXY5FOtL2VKNWnUtJqolaWzs4u
        2zWzW6HzNDFY2rLazJOzXfmXDOTFcg+UbcRLjjyx5m/k53j0rN154HLalXEYPldq6w9SFVc+JdeKUPaR
        +1Gn8TT0fva3IpRqvFV4+3jKlH2VoWSdLSXPzO93ztR5b2tbqUFmYq42ooKLGcKC2I2V8g9ssvJrxY5t
        Vx9NqWGoYKnTw9KjanSUnKFJ06j956qU5rnlNd5x+GR1ez5ZSd76t/1/kSywJ9jguvtsLTSTyxtZqGM8
        CxrGyzuemyQuQuOf3ZzXJjHXqzo1amYKMoSThye9KC6Oy2bt8jOnWm69WgsLOKjGEvaStyT1l7set4bu
        +mqsVWkY7dzE445547/jUZljq9adOEq0qkfZtNz9+8UrS5b6qXU6lFxd7Wb6EsFs0pwpXfkMFdgu4Lzj
        J43HtXbk3D7x6TT/ANonJSp06tVUp1YU05ctNz9xzkvhjfmbtYyqVXTlFpavSweZNkNHJhlEiEL8rIAS
        MZHXNVLH5m1Sq0cWqdTDwrYV01+7qUacJWjCo42Tm97rezuJQj8M6fMW7ePzYLl5byKOSCFJFimDF7ol
        tuyNhnlRycmvSws8RPDToTzCDqezVScKsG5VlB8zSqay5ZbK9rmE3KjVw8YUJyhKUkpU0rUV3le2j2KW
        5MHJyVORxjHYAe1eFicVgsRDFUppOVObdNxXK4StyqKk9eSLtbm2sdEOeKb/AB7/APBJlZ0IjDgjAUbc
        cFh8uMeocivo5VMRgsTDLKWYqtCrCjSgqSptwlW5fZ2avFP2WLrRnrZScovVGajKWr3fT0JEltzAkcEN
        zHqi302LmObERsngijitkhHzCbzROWbOCJAuOK+MxUMVmPEVTDUI0/7OdSNCjhVG79sqklGELt3Uqfs4
        xT/5eRbvqaJKnT12V9/xLWl6Dd6q16LXYPsGl6lqtwsrBSlrpcJnuQoJH7wIpAHXNezPh6cXHEqao0nQ
        xdSnTnpKH1SSjVg7bVIyTTb2ODGZth8AsK68XJYvFYfCQsm/3mJmqdN6dLvV7FCXzdieZEUGyIQttKoy
        Auu+MEfOzOjjcP7releljsdVx9Fe0wsaE6SwWDw1alf2MYJVKz5Ida9RxXNUXSFRPdHXSa9pP95FKl7R
        Wum72jaMu1la6equi3JLbSwWojs7eOS1tXjlcF9185nllN1IpOBJhwnGBtiXjOa6cDg8rp4bF4unQpZh
        XoUqlSKrynBYmKUf3tCmtkpwrc8m1zxS0UjnpQxFGpNyryrKtVc1B2tQi4RXso2V7aOet3eb6FG3hjZo
        C7xxoThmfJC5J+8o5x0rystwODksrx+JxGGwmGqKo6jm3Je15nyxqUo+/wAqVoq3kzqqVKkadXlhJzut
        trfMI0Akdf3bRq7fMTtVlGcbQe3TAq8rwntcbiHGlSr5fSqTk5VpqnCS1SVOMmm+VtOMd9FfS4SqL3W4
        yjU5Ve4+UjbG6BtqoqO2wACQMcqAOo6c1vmirOlhcxwUJ/VKFGnhK9X2MVGNelOUZqDho+aNpqVveFTk
        nzRqaSbvH0RHBK8RkVZZI0mBWRUZlDqOQHCn5hnsc14+XyjDGzdWtOlh67nGfuO/Ly83vW1WvQqUFzQv
        TjLk+FuKbT7q+z9CHOT8mW4J+6MjbzXHGrHEyVHAOWIaU5TbhbklTve1/s8qu2zZXslLTsSE71yTggoh
        2gAFdpzk9jwK7a1WGLhKu63sq9KWFoT9nGKXs4xqU5J1OklCEW19tyl2QleDjr/SJ4IiyuojeaTyg+ER
        n8tA4UyOR91RuQZPHOO9ergaGAjh1hcXSqZnjcZhlLCxjFzcf30k3JppKXskknqlFW3uY1JuNWL9pCml
        dWk0m3a6Sv10bstWjST+yVRFktJ/MVVDkTgDeAAxA28DOeK+uhlmQwhCNTL5xqRSUl7ZK0krSVulndW6
        HC6mPu2qkLdPd6dDRi6mtV09T1yhqBdQQAcdvaomrpP+URmadNLBMWOcZA+tZ0G4T8ho7y18t4w4w2QO
        nFetB8yKX5FwfLjj7pH6VotNALrS+TC7ZwQmB9T0qX7sbklfQLcz6grt92IFznuef60sPG8r26gj6S+E
        MqQ/ELwwzWX2/OoQL9mwG3AkDO05DY649q9LEq+EqR5uTlW+xL3XkfpP418TeMrSe0j8EaQl8dKlT+1b
        SSHY/lSxh4lgYjoQCpx0r5zC0MPaTxVW3tNItO+27Jtax1WmWh8e6RpV94m046brOj6it0trBcESWskb
        AoHMbfddeCrelYuf1KdSOHnzU6kOW7Xf17CR14s74W2vXWo3Ev2eaOf7PbxMQILeFHK+WRyHde/0rn54
        c2HhBJzi0n5t6XYI8j+HPizx54z1QwxWS2/hS0eS0naVSJGgVXiUCRuXkwMk+tetjcLgMHTvOd8U0nFL
        a+4IZ47+BVrYWF3rXhszSXEEb3E9oSXe5cy75HT/AGgGPHtWuXZ7KU4UcTaMZNRi+3Ynl31PC7HQta3z
        K+lX6+QizSb7eQbYwTknK9OK+ljiKC5f30HzOytJC5bHi2veHrXw94vg8QrZyjSfFAn0rVoUiY2xmmJC
        SSKBtDbsjPtWco0qVbmcrRmrNX/G3oVHb0Pd/gd8HdR8Nahfaj4ouSvw8uoCmkxXB8v7HeXNwuzDOf8A
        U7X45xmvBzLMpYKfssJV9o27tb8qRStbbUxNf+Hlj4A+OOnQ6RqEP/CEeKL2MayfMX7Pp1/MhZLncDtQ
        ynbGegzICa0pY+tTwTzBUre0VqkUrWe0ZJdm9wSv7q0N74w+F9H+FvivTfiP8PrNdd163t7e31DTVlV7
        XUtMkkCujIpKzzrliu4HANcCjjcxoyxihyzV6c4x0dWm31849PmQvddupzHhP9piGz0zV/DGoaL9i0zx
        ZNeRabBsEY0DWZXf+0NFvEx8m2XzGizjcCMcYrmwmBp0sfhJRqSjRlJpc28aqX8Pyv0NL3jtqcbeyx5b
        nGQzhuT16Y/A/pX3S00MEeJfE2/NqNMtF+5bre61Ku3h2trMxW/HctNdgD3FeRms1H2Eb/D7Sq15wg1D
        /wAnasa9F/Wxa8PW/wBh0TToXGZPs8ZkQDBLyRBjkezZrvwdP2WFoQtqoRv6vV/iwRUvVOHIU4bcSCDn
        j6fStHuCPc/2dPhveeI/EM2q6hZXEehpZXMQnKER3EkytCyKxHJUEnivCzXFqhDlUlz30XoUov5HPeL/
        AIA3P/CSXFl4d17Sbm1uNWktIoJLqMXcAaTmN4y2dy5IxjtWKzBOjBzhLmUddNNF3KSsj6b8B/A19A1D
        wzFqDb7bwtbPdoVAMV3qt0x8yQ5HVFwBXgV8Wpwm1vUdvRLoNK3yPSfit8SNG+GHh5NZ1mHz4ZLmK1WA
        YzIG4fCn7wVa4KFCdaXLB2e9+1gR+Rf7Qnjzw14/8XnWvDFgtjafZIopAqLH5sq8s7KgAz716+HpTo02
        qju7gj5icB5pgWXC5OcH5TvIwfxP6V8bisPSxePzCMq1KKowjJ1Jc3uf7Ryez5bWbV7zUdbJyvZmOqat
        upPTvo9C7Jp0cdpBcRX1vLJLKUezTcbiHaisJX42+UxJUYOcqciu3FcNLDzwlDLczpZjTr0aFWo4Wfs6
        tWCk4NJuTVNvllZadTlpY2p7epSqYWpTpqN1VaSg3drkWt7q19rWe5FBbRs1wr3UMDxWzTIXLKJpE6QR
        AKf3rds8cVi8FHL8dWw8MworFrDxrQr05NUuezfslTcU3OLWr2voXKvUh7Fxozr05VYxagldJ3XM720X
        UpSbSCAw3q2cAEdRk49T715mZLCzo1aMMRGpiadaU58vPBTcoJucIyslLV810n2djppfyKVqcU7eTb0v
        oTqElCMsbJGqbHcEthhnlvqRXq0sLgM2pYLEU8uq4DK6FF0cRXjUdSSrQT/eV0v55LSGl01bQxTqU7xc
        +abfuryFjKfMSP3fy7hnkYGMrn19K6MFVy2vKs6tKMsAnBVIOackoR5bwU1fnk9bR+G/YdT2iSmv4iWh
        paXHoRttZOrSXcd4NOT+wDBGrW7ak19ao6X56rALA3bArzvCdq58twPDdT65Vx9bEYXEydOGBnOk/q0I
        TpYqnN1ra89OpKjKMl0UpWdrHDjZZr7fLf7PjRdB15fXudv2kcP7CfK8P0dT6x7NPm05OYr6tHpCzWS6
        XJdmE6ZpX2w3ajeNSFjD/agj2nBtjfCcRHqYwhPOa+bjhaLWFo5tilRqVcRoqcZThHCxbUZu9k6tSEac
        pRXSVr9tcvnmKhXeNjS54V8V7BUndPDqvP6pzX/5eOgqbq9PaOSWlitDcyC3azZiYFnkuYlwObgxCIMT
        1C+WPWvfyTFqEKmAquUsPQq4yvhFG3LPHew9lHnalF017BXabevQ2nSj7WNeUHCtKmlJ72pKfMnba/MP
        tdSvbdxKlzMubGbTWIbJ+xTRyxTWybshInjnlXaMY3EjFcOExs3Xy/F45TjQw2EnhbxXLKVODbSpbrmn
        7SSTtaMlfdhVweGqR5J0IOn7aGJXT/aKbThU0tecXFPW97JPRFNnIAUKdu5ypPXLjaSSOv3azxWNeGpR
        pxpSVF1K31acr+2/2qMFJ1ZrSbXsXGV925M1hFLp2/DYRU2Z3bjwCgHOcnGAPw7Vwww7w0Kk8XVqVnGj
        GVGEbvmk52cE9fd6XVtU0aqdull1HopDuroY2HDI/wApQ9shsEdqvKXCtWxEpRlh4tqKjKSSjJu0W3LX
        3Xv26ibab6oBwoKYDqH3NkYbb0wOxFelyxhSp1cGoQzDD08Q51lWi3XUJp2pwveM429xr4tbGSfS1uly
        9f2l5ZrZPeRGFry0hvrYttImtZQTFKVU8Ftp4PPFdGYcQf2u8JWxFOWGxeHnFTcqLh7ZUEuSbha02/tT
        1VTuVGmqUuWFSFSMlduElPlb3hJpvlnHrB2lHqiGAW8lwGupHjReVCRgmRlwVj64QN03dqzqVKOY5hhs
        RipR9r7SnKnCNOKhUkpJuDinaCe0nbRXMqjq0qUo4enaVmruV7O2rt5dupueLJEl1VXisYbOI21mYYoG
        ikQRrAioS8J2F2UZbvuLZ5r2uMXgcRjMH/ZeSPA4ZydS8nUcfaxrS9oqLqf8uPac3I4x5eiurM5crwGJ
        yzCyw2KxH1iqr1efn5tKv7xa3drc1uW/u7dDFhl8q5LSW0VyxMyeWS4AaaF4EJCHOQ7iQD+8nPFefUdW
        pnOMhPCUq+Y4mvKn+4U179ePsZQ5I25VJ1ObkaumuXRXOmpGVSi1Sqezp2pq+n2Xzu1//AfTzLdzqczx
        xxXtut1JFp39nwvK7MYEiKpavFsIH7iFBGoPY85NGf1K2AweDyeeAtyUarnP23tVze2dpUpQk6cVBe7b
        dPmvqc2GwUYOrPC1vYQlifbuCjb2l7usm3/z9nLnk+j0WhUkuby4gtLV5XltrXz/ALJC2NsHnsrSlQBk
        FjGhOSfu1FejmePlg40qNTE04t08PBpNxpqU/ZwklpGTjduGrtd7GsKNGjVr16dOMatflVZ3ac3TTUea
        +locztbuVNxCFThSikdMElTgjjvXm0sQ/qVanPkw8aVOpBQcGpVHCyabSclNvS2nMtOh2Ne+trdk9Pl5
        F2xsoru4jhlvILJX2bp593lwliuGfaCdozzgE8V7GC4fwWK+t1aua4fAVcNhIYinS3dSpKNDloxbtspt
        tayTjLm2OWvXq4ei5QoTxD960YWbdm3yq7WrtZbIhkt/K8796kixs4V1ztl2NgPESPukDPI6Gsf7DrQw
        WMxeLxFGMaMXPkfx13Bq8aE0pQ1Wr106mkK7qKm1B05ySbi94u2zt1WxJPFFB5JW6injkhhmYxbm8mRy
        waFsgYlXHJHHIwaqU6EKOHqVcdCeBi6FSNJc0qlOo5OErVIpJSirXd1dbak0as588p0Z0atGpOKlJK01
        ZaxtfTtpcqQlEd1K+YHBWPBKhTzzjua4MsngaOY4qlUwn9pSx8J08NL2rhShUk2/aO+sp/Zim/i7m84z
        5YSjU5eW3Ncl2LGoVgyyHAKtkFNrDBHsfSu94XCZXRp068KtDMcQlGrSqykpUXTqXi4y6qpHRQ+yTCc5
        8yTvT6PuLIEOBjEnJYDBBAAwBjvVZtSy2tSpw9lKOOnzus6CjNSpe60vdVlUceZtvro9bk03NOUGl7ON
        rPrvrb5HTXMPg0SX/wBin1UwL4bsPsHmxoso8Tk6S+pLdAH/AJByltWETL82VgzwTWec4HKIYjCLhvFS
        /s6E60cSsRGUcVRoxqSqxqtLSVWXNSpRtazjJOyXM/Ew0+JFDCPEwwqr/X66rKLfJ/ZqWK9g6V9XiHbB
        +1T0V6ttkclBI1vJDcQORNFcJKgxjaYmDITng/MuefWvDwrw2DqYXMMtxDq4unj+anBx5HFU2nhpXd7y
        c43cNX56nvNOpTdCpTvRlTfO12cWparysWZLqbzHkikdHuo50uGQmMubhibhSFP+rOeV6EdRXvYzHT/2
        L6kqk1mGExtPEtxvJ4jFVG8XaPM7RhN6fDzK91oY0qFOVOMJQUvYunOmpr4fZ/w5K/2tLp7ofLfXFzHZ
        pPI87WEC29srYKQ26SzXAhUAdBLNMw6/6w1y4bFQpYbLfYU51Mwy5wqOL97DqMZNuMoWvKpH3pc97KD5
        UKnhqNKdadOnGnLE1HVq8rb5qrjGMpO97NqEU0tLRKA3PkjI8vPAyM4JJ/D2rxZSrYyUo4aUqEcDCdNx
        Tlq4t81le/K9ZtbLU6V7v2fP8BxX5TtR2RdgaTBCqx6KWxgEn1NY4ydClKFChTq1I2pXqu6Sk4+9FK1t
        Ht3RXNo11XQlwoKFlBH3WXcAc44Oewr6KlTwqnhXiIrE0XeFWhKrGEqk/ZtqSkn7qW9+rVtzJt6XWpd0
        6zvrw3MVrEZ0trKW+uApUeXaW5XzZSWP3lLqOOea1wGdYjJk8FOl9by3H0aUeWnFVY043laUpRuqVWDj
        rU+96gqcZpydSFN01eKnJQ52vsRTa55PpCN5Oz7FBH+V1ByGIxwCQOnJrlw2YWw+Kw9KpGdPFzdSXNTX
        MraJRnL3lZbpFJX5ZSjzSitLPlS7HW6QbSLRdcjht0vbia0t2knnEUbWapODItsjnfK7EIC0fO0nIxX0
        /DKybD5VmcJZbLNa9WfPhakI1ITpVoUKvtISVN+9h3BydSU2oppbuyPJxOCx+NxmGxMa31ehlt6kqfPb
        2in+7XVc1m/gs+/Q5OPcI3+VVTzUZgwIwRu4X9R9GPpXy2GVaOW5jfDUKGHrYrC1KkKiafOvaKmoT1te
        LnFxv76al9nT1ZtXtf3nBqHq7Jv9dexrWWoT20f+j24gjNnc2F5sdlN5FPM10ElyeVRxBwn/ADwXPU5+
        gymlUUY5rSy1/VMBCvSilVdJuUqVStyx5pKVSFN1YucKd2o2cmuY87FYRV6i9tUUq0a9OpRfKn7KcIuD
        mrdXFyj72nvO2yJIdbs44oo38P2MzxxojzNJcBpWVQrSsA+AzEFiB6187HOcTJRk8ppScknzN1Lu+t37
        3XcupleJnUnOGcTpwnJyjFQjaKbuoq6vZLRXNBRs5zwOtfoqdtD1CUJFdKVPsOfXtWiirWBIz5NOaOQI
        uMcHP09KzVLld+iBK2h0Wmx+UoQ9sYruofCNLfyNUxnK46VsgRW1BgkaRfxPhj7Be1Y1JNJLoLudH4Yt
        iITKcAyEKvbjOPyrrwkUkC2PujQvg3P4UtPh94/0fUzd3k+qaQ95AACkUV1ImdmOygnOa5pY5VZV8LOP
        LFRlZ92loK3c9M0X46a5qXj3xppkCxvYWWl62LAKo3efo0Fw6S7gMuzPGfwFS8tpwwuHm/dk5Q+6TV/Q
        T6HLfD34k+IPC/hDxT4yku/tmoavrdtYwQ3zu8RkKyzTTQqxxlFKqcdiK7MRgqWIxNDCqPLCnHmbiunS
        5KPpj4LeL/HPjWG5vNetYV0XMgin8vYZWIGI4h/FGoPWvHzTDYTCOKov97pp2s9xI+htNsrOwiW3soYr
        SLOfKgRY1LE5JIUcknNeLUlOT5ptza6vUEeefE34j6R4U0fULATedrNxbPBBaxtiSHz0Kic45XYDkV6G
        VZbWxdalO1qNOSbl3t0+Yr6aHkHwx+IfiyeSSy1PSrjW7e9gisbO6NvlUcsR+/l2YZNhHX+7Xs5ll2Ei
        ozp1Vh5UpOcop7pdlfuKN9meyL4d8BQ+H4fDvib+xftBSS7urWRoTcQ3cxkmLISdybWfj0ArxalXG4nE
        TnRjUlBWjF68vLG0b/gXFqPyPmbW/jFaeJNK8XfCS50z7HbadKljpt4kpDz6Zj9zdxtkESB0HzA8E17W
        CyO1eNevLmk43nF+ewNqyfy+4+SbDxLq/hvUpvAXjQXF7pl7K9jpHiK7d3WSGcFrKG4nY5W5VQqh85yg
        5r1Y8lFxwVem/Yu8YzS92S6J+ZKTvdPY6PwJ4hlT+0fB97Pcz6l4cuJxCb2Z5ZrjTJGZ7K5hkckyxFCi
        57bcVeCqQi6uDinTqYZ3SenNB7SXddPkS1qcH8WvDus2MFz4r0G3dmuGs7nUrWOLzX+32ssVxZalFFg5
        lPl+TIQOVlyeledmtCrQhPFYWHNL3ZSildqUGnGcV0fSXkOLNrwT420/xl4ftNRiURXUcYttQt3/ANZb
        3kQ2yxlTyo3AMM9jXZlePhmOGjXj7sl7s49YTW6E0lax5/40Yar4l+wx/OGk0TReRnDNO+pXuwf9e9vE
        h9mrz8ZJ1se6K1V6NP5KXtp/+SxSZa0R7TZfDzxBq6wvp1o0aFQhaQ7Ap2gIxz22sOa9meKo0fdctv06
        IEeyfD/wP4D8LXepHx9rejXs5tNqWJlVmt2VSZgwJ+9ngV5GMxWJqqCwlOUVfV9H2ZUV9x9F+G/G3wy0
        fwvp8mjanp+m6TJPLFbRmWOP59xD7lznOec+9fOVsPjJ1pqrBykkmy12Pny48EPf/HbSfFnhuyjvfDFx
        KL68u4JhLbi68ti85RWIVi5FdTrcuAlSqu1VaW8v+GGj7NVhtJPbHT8BXz+3oB8f/tB/DTxX8YNe07w5
        p1xHp+h6Pbi9muZlJSa5mO3yxjhiqiu3CV4YWMpWvOei8khI+B/j58CW+D8GgzLqyaidW81JowAHjkiG
        SVUc7PeuuhiniHONrKOw0fJ06iSdcDZyqFU+VmKnazE5wSSM89eRXgZzhoZlmmF+rpYeUadClKnSj7Od
        aVK9OrPnk3Cc5qMpt3TlO8FFKKRzpype0cf7z/OxK4it2MMe3asjbJH+SXbjGHTJAruqSwGSuOUwpxo3
        xdSUcRiKihjoU+Wzo1qavTUlLVx5eZN/EjGnz1E5ytaMY6LVFNkKvtcBuAdy5O1SenXAz9K+VzDBVsLi
        nGvKOJlyRqRr05Ofs6bl/DsvhbvrdPykzenK8Obona2w0puZtgCgnOSSScDnkdBWFTArG4utVwU3hLzU
        nKsnNaQ1heKdpe63a2i3aKU3H7PMu2w5JXRDFvKx4DMgPDOowG5reGZ1aFPE4GninSwdRKcqEHJQrVoq
        0atpJ3Xk7a9CFTg5KpGFposQRQfL5jEp8jEoyq24sN6EScZ29DX0GW5BlGJwU41McvaVaMKlGpCUbwxs
        5NOjiKVWdKLjy6vln297oY1KlZKcYRvJRdr6WaW732Y66SzNzJ9jM8VirylBPteWLG4pE7JtV3wACyhe
        edtePVwGDX1OjVzWr7ClCUsdXhhqlOjSx6o1Zuiqbq1G4zlCNOLjONuaUvZvl1eEqYqNOk8TGnLFcqU+
        XRST5VzQjq4+829XKy6u5DLcSzR28DRQjyY1jaVeWYBnZC5PQqr7QPQe1LM83zDNcFlmU4jCYacMJSoR
        eJUoyxEqUJVa0as6tvdUaeKVJ0ovmUIUoyjzUnZ0aFOhKrOMuWU6j9y/lrZFcIRnpgN1yRgdv0rx5YGc
        GoSnTpL2qUpczSg3opOz0vG12nt32Onnl9lXe2ttvy/4Jp3wsGtdPNhHcxvHahdReeVJUkuzM6tLbiNV
        MduUMICuCQQ3zHIA+uzrCZfPhvh+WX068a+EhioY/EqSdHkqYjD0aEqcVOdSEHKUrTnSpKbklFycTgwr
        xca+K+tTpSpe0f1eMItT5OR2VVuTUpp83M46WUfdVtaARd3ls3Ax8x3YBPQ4x2rxo4HDxrLB1sVCcI8n
        JWlzujGUvhm/d5o8qu3GUby+zc7VJ22v5dyS2uvs0sMyIWeKRJYncZ2PE4ZCFPysMrnBpYPN8LgVhIrA
        VsVVbbWIXtFKDhOWtGFlTqRl2mpNS7EOlOtGUdKcZJppu2m2/T16F3WtXvfEGp3usagySX19MJrqVIo7
        dXfYsYIjiAVBtReMAVy4iNLFSl7Ci+X2rm5TcIOHtHp7RpJp8z969kvIjC0Y4ShSopuSinG8pyqy0bfv
        Sk7t+faxmKijYFfDKGEuR93HZSM7uOc1VLBUIVMN9Txq+s0VP617Sk4xptStGNKUXUVdNe9z2grLRM1U
        7P3l+76dxZS54aZpQqpHExkZtqjoi55VRnpwOarMsO4TqqljqOPp3p08PiI1Pelz2bduVS5b3i/aRilb
        TTUIRUU1GCgm22rWu3u33b6vcVuNpxwT04HI46g+tbYyPsp4epFc9GtJQgv3UXzxtDVxfux5r3btfcSe
        j1RbkgkgEc7xsLZhIkTuzSRSSRxgsqSx5Xcrup257jNfS4vARyvGYXF46HtMvjRrQoRqYn63CpVhh5Si
        lVw0pU4r6xJP2fMnGK99PrzxqwadCnWXtbwVrfZk9dPkLdWV7ZTRPOkS/aIo7yNoLi3nXZeW8VwnNvK4
        R1iuIw0TEPGflYKwIrxKH9uVMWuJKeBdDBZvicx+rzpez1rU5+xxDVJP2lP2bqxVKM4J1IShKleMoSFh
        8Rhq8HGi5z9i3Tftac6avSnyP+Io3/hu0/hn8UG46kV7NHLMxgtorVGwyQwtLIsIxgoDMxfrnO7PWpzn
        E0oSp4OGCwtGpLD0bewnipyk5Rg5xcazShNVG3XVmlUuo3jY0wsKkKMHVrTkrvWSgr67JxVvxED+WArh
        jgliCdpAIIU4HY5r0HjquApUsHjY1sSvaOtU5JclSmpQlTp1OWLl7Oq4VG4tppXV13pRVV80FrG6sOSV
        djxBIiCmVfZ8ylvmJyeuNpHFdtHMsK8DjcseGwtRzwkpU66w79qpzn7RzcnKM5OHs3Tuoyp01epFKUhO
        Lcoy25d/VCW8EYjaZiWaOWMIrD90ykHeGbOUPC4HfmuHKMno0KCzSup4n6piaTpOo4xwVSDUnUo1ndVI
        Tbjy04aOUVJ30JqVal1TSSvB76Pfp/XYa+ZEYoUAXcSgOQATwoPBpYyX9rYXEYnBVqOHp0HWlPDQre57
        JuypU5Nc3vLS023b7ZaTpyjDq7avf+mQALsI2HOUKryAMex6184oUHha1Crh6lN1XRnThG6VNJ35XfWb
        lfRXevka3cbrrHqIA0ZD7hkcqRkbCuCG/A1cMPWyyn7aVeEpyfPQSjONShKEl7zskrwdubVrTS4nKNRc
        kqW3Ul3ec5aSTc+0vuc/efsuR0P1r0aMoZ3jXVx+YqpiI0pVVUrSfLXxCtyw51Hmi5bRurdOZbkWdGCU
        F7q2L4TT1tZNwuftnmxG3dWiaFVEb+bE6L85dpPL2sGGArAqc8evj8lyrB4iGJo5lOjhZUZNUvZKvV/t
        NKDp0Y1aWJThRcpT1qU3ok+WfKzlVTGPEU7Rh9U5H7RPSd+ZWmnsko8yas221qrWdS3lazO4LHIzQzRz
        wy5Cr5m6NRnPzYOGHA5UeleZlmNrZBUqYjCVVjcXicNjaWOwmL/dxpe1qTwsOa/8aUeaGIpxjGMoVOVy
        i403I3q01iYUo1Eoxpzhyyi9LWT36va/dlXDPl2CqxfkAYwPoOnNeHOjXxtSvj6tGjhp4mt7Vwp2hTip
        e9CdOEbKnFzvyxteKVnax0RagnGMuZJtJ90aelf2fHcS/wBox3EqG1uVgS1lSJlvDEfsssplUhrdZQN6
        gqSOjCvp+CaGWUs9oTzjmr4ZuvTnQoVFGsr05SclKdSlTpwbSUpyqRs3ezOPHPGujD6pKlTnGpTu6sXK
        LpXtUSUWpe0t/DfvJP7LM7YVL7mKmPbheQcMMrz3yCDx6+leFDL50J4t1qssPVwcaVsPNuNTkqQjUg4+
        7yaxqResveT91tavqhLSKVpNXTa2cuZ81tXpfQXCLtIJJbIZVBz8oBJbjoc4/CtVHB4aph66k6vtPbc9
        GnGftXOEFJyqrluoS5uWyfMlGT0umHNLZR/7e7eRsweIL630TUNBh2R6bqd1Z3d5B5Mbs89iXNuyzOC8
        YBdsqCAe9aSzbCY3C0orL6mDjRqucKes6N2uWXLOteUptW92UnyrZHO8HfE0cROb5oRlFJVJRj7380E7
        Sa+y3t0MRUXf+9OxRkcYJyRlRtznHbPSuCjgsL7Vzx9R4LDqU0+SCr1OeUXKn+6U4OMJaRdRNqL77HTz
        uy5V7y0WlttO7uSJ5iRtsnKOU2bEdk3xseUY8Bl4GQeK7cPhKsMvqL+06FOvBR9lhuZxVWnOVp3lOCjL
        2UbcylJWvopE+7LkvBSlB32TtLo12fZrUbGPmYDvgDGDgqMnGf6ZqMDQcqmNpQcYybhTpqLhOPNBOVTW
        pZpNWacdHsPa3Rli0gluGaOCNpJ2KoiRuA7uxwQsYO6T5eyg162QYCvmVHMI4aEvrVNRpR5cVSoNym37
        Rqi5qpXgqaa5KUXK++mhjVqQpWnUmoRgrv0T116E1vZ3V5HPHapC72UK3lyJJooJSq3K2irGlzIhnlD3
        Uf7mJXfC7tu1GIiSr43D5TwvkuBp4vNsdXi5PWE5Yqg8bKEXUxDjTpqNFpJXjGdVQpx5qjinjPFUKNWN
        StVm415yo0eSnOadoe096UE1D+HpObUVqr80opxwSrHazRSW8Ukh2NFM8kgaDaztIsOxtj+aHXO/PEYx
        1Na4GtiaWXT+vYOnWhg8NP2axMq8PfnWhKo6EsPo61SM5c0Kr/hRlJNXijRxlKvQ9lOUIq7aio3mlGMV
        zqV5KzTaslvrqilvH9z8g2Pw5rxo5pSsuVUYxsrKKquKXRJuV2ktE3q1ub8sk7e3enkv/kTprqcxR8Dk
        /oB1r9FasbGfb321wuR69cdKzjUSaSeqBHTWcy3ABYfdOAB1rupyUkhr8jXhRVbgf1xiumCsuwI0lHC/
        QVS2Awbt994QOQpCj8OKxk02oiXQ+hPhD8O734g6wnh6wuIrSZLJ7tpZTj5UAwqjv8xFdNWvDB0I1JfD
        e1gR96/BLwreeGbrVvCHinxNZaxOVhl0zSFn8+Wxks2ciRFYkxja2do9K8rF1VUVOvRpOC15pW3ug2Kf
        gP4Ea3o3xI13V76eMaTcw62LMghZJ11OOeMAx9tpmJP+7XZiMzpSwVKnFe/Fwu+i5Xchtfcexz/Anw1f
        6B4a0CJPJtdE1RNRvFUnN+7R7bhXP+3hfwrhp5vXp16tVu7qwcV5JbP5EnvWlaZYaLYQ6fp1tHZ2Vqmy
        GGMBVRFXrx9OSa8udSdWpz1JOc5bt90NHl3iz4rjRNWtdC8O6f8A2/qiq8t7FbneLeJSOCV/i25r0sJl
        nt6c61ep7Cloo36sSPMRayeM/Gtv4r8Q2dtpViY1totO1FQrT+VG481lbG75wcH6V60JRwWCeFw05VKk
        W3zR6fMDdX4xaJoWna1oul6YlrdW5nTT57dVMBuGLJkDHyhcAjFZPJ61erQrVKvPBqPOnvbcV0tD83fi
        j4o8daL8R7bXbLVrm5TWIP3ttcO7wu6suY0BOFcp8ox6V61anLD1aMcPHlpqLilbtdv8mxqzv5GxqGvR
        6+NM8deHpD/bukW/la7pAb55rQMFnjeLqZEOSpx2rpVTmjGpTl78N49bLe6Fpsj03UYNC+I/hkRLiSDU
        bRZbeZcCa2u0G5Cj9Y5YpVx2OQa2nTp4qg4t/ElZreEls/Jp6kbPc+fL/UNU07UtNt7xZbXx34XEsNtc
        FDHbeJtEi2MbR34Es8luCyAkkPGcda8KvKcalPVxx2Gul0VamteW/XQtbfgfTVlqK6vo+n3ixP5N/Y29
        wqvhikc8IkCMB3UYX8K92nL2lOE+WynFPl82tUQk1Y5Dwb8B/ENz4o1DV/D0lnaeENSvoZ9djaIi4gvj
        EyK1pt4COAjFcda+Sx1d8O411aEOahjXzVIfyyXZdL3/AANYxTsj2DQfgt8P/Bvi+PX/AB94kjvDPd3O
        q6dpkhWPaLpYrK3kmjHJWOC3fBPqfWuChjMVj8Q6uDpe851Kra6Rfux/8lQ3Gyd/RDvG/wAXrDQdf1/T
        /ClpaXelXFlHaW0y4KRvHCFE0WOBxxx/cr6HDYCpVoUKmIk41Ittp9dSUfG2rXz3lxNdXMjNcTtI0u52
        ZwSSx+YnOOa9ayjBK2kf0HF2OfWW7uxDZI80gZylvbxu7AyOQF2RgkbifQVzNxvKT2t1LR+m37Ovwv1X
        wRoD6lrd7cS3usQROti8sjRWcDKHRRGxISTnmvjMyxVOtU5Kasqb1a6tDWh73fanZ6aqJc3EEMs2/wAi
        OWRUMjRqXIAJyeleXGLd7LRdfwBHzx8NPFfjPxF4w8bXGqy2a6CJ0GjwRTxSvH5ZMY4Ukqpxk5rbEUoR
        p0VFPm6/8OC0PmzxbH4Il+MQk+LHjSDV47SecWmiYBsLKGQHyo5udqso6981rCVX6ty0KfL3fV23Gj85
        fH6aVH468aNoLRnQh4v8RDRRG37v+yhrN6dPKBedn2URY6cAc181XpVMMnjvbQlN16sYxlWjF3cuZ+7B
        urGVOfM4aJacxip80+TkslKWji9dbJqWzutX22uzAt7S4ntZ7w28z21u6rLebJjBFNKD5MMspVkQttba
        pILYOK9LLaGFzWljMTmM6dOtTc61KrWxOITq1UlywmpwrQktHryUZSv/ABbHJLEQoYijh5TpxlXTcaK5
        VUdOn8c4QUoykotpN6pdiF1h2QNFLJNNKknnxNAIY7VkbEeyQXDi4DLkn5Y9vTBzmvHjzYiWJ9pCVepi
        6ckmoqlTpOG04NVbTjFL+ZX7XNIzqc01KlyQTXs2nq1bXnjypxd7WXNK++gwWzGHzRsxuIP71AygHH3G
        fdgn06V3y4aqzypZlGvQjSrzqQTjiKFKdJUt5vDTrOpKNWXupxUrNOSdmaKsvaqNvstfgMZldssFyqqN
        reZjAxgqWOD+tctfE0MwxGFr1o0YRo0403Txcq9OKSUYwlSlOtNydk3y8yg72Ueg4c0IyUb3fZXf/A9e
        hee+2ac2mLFalJbmO5eRbSFrpWiRkVIrtkE0cJViWiDBCQCRkV6WaYrA/UqeVUZxTjWjW9nhaUZ03aPu
        1HF041HLv77jBXfW5ywwt8VDHS9pPlpypOM6tRU25NNt0ub2cpq3uzceZLROwsOpTW0EdsoS5gi+2yeR
        cwQTQJJe2ZtpZlhmRlFwqBWWQco0UboVZARxzxmHpZdhsroRrZinVxOIrJ0qEacajw0o35Wqsm6cpTnO
        r7Vc0YRdOnTkuZlTBQqTdXl9hVaoWdOcoTtRqxqqL5GnyzaUZQ2nGU4STjJpuW9lttOks7K6nayujbS3
        9vtSKKa7tPOaESxhmM3kC6uURyc4dj8ucV2t5Xh+HsBicqVTF06dL2dRyhTouWOnJVmnRpzliJ0YUZSo
        e1vKV4aVoQSpKPq9OvjKOJxdBfW8MsRGnUac5Qo1nGL5ZSUIxdT2VOUoap2XYz7u6kubyS4aG2gMj+YY
        reJIrdRgYVLeEbI8jsDxmvlszrVlmUqtbC0cLGtU9t9VtGrRSUU4rlpupFSS3UnfX3le52YWn7PDwpRl
        Ul7ONryu3fmtrJ+8166P7hu2N1yzeUpGD8rMo/2QF9xnFepTo5djKLr1MXPK6PI4u1OVanFxnB8qpwnT
        UY1HzciXu80IrQanOnJJx5kuiScvO19L+rLC2ubSe4W7tS8N3Z262Y837dcefbXE73UKrC0Zt4ZITFIT
        KrBriLYjgsY+OrTk8ZXy3DYyWZYfmws26FCcKteX1aM3ZL2k+WnVqTpT5U03yzS093P2/JXpUJYWrK8K
        0lVSXs6ShVpw5JvnUlUqp88FGE4tU6nNKDUVOnBJIrAKzAqOm4D5UO4DLEYZfpXPkeLzCjjnRo4urS9l
        CTcY1YU5ezpN1nTU6nLyzi1e1r83wpy0N6kafKrrmU9La639DTvo78Rw3l46yRajEZI5PtdtPMUhfy8S
        xJK0tuwbgCVUJHKjHNeziMxzTF/W62MxlXHYXHQpSxMpV6bn7km6MJRqLnbj9qUI3Rx4aWE56uGw0VTr
        YKdpKVGrGCclze5OSVOTtvKEmr6PXQo28YmkSMPDDGWYF5dwCgKTlmjQ8nG0ZGMkc15+EoUMxqU6FCOH
        w2FU5Qcas5OsoStJzqV6VGUpOXLKFHnjNKTjFwtdnTUnOjFTlH2i7r/LZA8QjYKwaMEBh5gyWU9CAvtX
        TmeTU8uxUMJiY1MBQajWp/WY2lVoSaalCNFJTbi/calTi2nfk2HTrcyfKr8qurmjp+ry2TXSra6XdLe2
        rWTPqWnW188ETdZrVrpJDZXQHSaPDjsaeKxMsfiqLxE4Tw0nGlKdTSt7OlpGU/eqewbSV+VO67nDicup
        4uNB+0xGG+rVI1/9nxNXDqU/5aqpSiq1L+alP3H1RRLRqURMzRIGIRmfyww5O0Arycda666yjDSw9PBx
        nmlCjCcuWrWrKEa0feapKn7FcnLbWrzbyl7tlbrtJO8opPvbt/XyJTMsszFIIbePzg624852SKQhisTP
        IWZFACgs4NdOV4ieYYmpRr4fCYWnTx9GSw8oYn63PC4n2TthZe1V6FGFPkg1XhKTdL3m7ShEYujR96vO
        q/ZfHZWVtv65RyPdWjQ3EMc8DyRzfZ7iTeqSDLwymJiMPtw8ZAyAcjrXNVqRwle+DwlenjK9PEUaVfET
        ry5qjnJ1HTlPk1jG9JRjJwT0lKUhJ0sRGtQqqFWMJK6i7ON1GcNusnaXmQnd5Kuok27lUyCPKj5XwDj5
        dxXJxn+Grq80MroYrDUsW19Zg3XjF+zlGFCu+Wo43i60k3K8pXVOEldlxlCFWrDry7eZvatb+FxpeknR
        tR1S81pri+XVxe2kFlYQWgstFk05LAJNJI8yX0viCGVpJNrJa2joqGR0HnSnic0zqSdSlRwkMNg6eGjO
        o44r2reJWYUcRKpNYeOFoRjhFgXC05ueKjWVoUhYWdSOFpvE0HQxHtaqlTj+9hGkpy9jVVRRg5Sqw5ZT
        puC9k24+0nbmfOx7/MWFAXPmKAil2MjZCquExkk8AAHsB1q6eIq0akcvTjXoxrR5oqvWUKrptq9X2EoR
        UlflUozTSVky2m6fPaEXaV5uKtFbyfv/AApJXbexoyWS2l2bPUPtGmsocXKtaNLcwShCwje2lkgdMnaM
        FsgHPPSvSzfB4XBKjhsvrQdLGQVSuqTliKsKsdXTfPChOEE9f+Xr7zkc1LFvEYeFfCqGJc3eE4teynTT
        tzRqJ1It2TtaKV1bQz44zK0a7RGH4G9wPu5yxYtgZ965sJlbzjG4OhSUMHPGRp01KtOMV7inz1vaSqpU
        k0rSUopNadjpVRRjNpO3S+9hxU25lRgBkbTsffhQeMGFiCPeqlSlkeIxuFq/8xsPZNUayxKoxpytdzw1
        dQlGro71OdLqrq4ov2kaclpyrzH2kkdvLHNtgbyXST50EoYoQwDJIGV1JABRuCOCMVtkry/Aw+sVXgFU
        w0oylOnKVSrvf2nLUVSMai6wcVFsmvGVdOk3USqRcVyNw1asrSi00+0lqnqncsf2jK+pyasuy2n+1C8Q
        2lvFaxRzBwy/ZoYlCQBWztVFCg9sVz4XEYH+2HmlXE4iNOOJ+sxao0nOtUUrLkqSagpcvM1V9jVjGWns
        5XsZQwcY4OOBdNTjCk6UpVKkpya0V6lSbc5O+8pNt9wFzFdPAt0scD28EyQPDaW++8mmuZ5QbuVdplcG
        aTE0nmMFgjjGFRduuVVsrxudUMRmlKphq+Ip4uWH/cUH9ZxNatUhTc5vkhTp0pVIydSpCU17F8k6VoSg
        RpTwvN7HnlQqThKpF1KjjTpwoKFoRtJJP2cX7OPJFyqTm9Ztt19q1/eNqMl8UvLq/mhuLu+u1ilvDLGZ
        CzR3TDcpd3O8Jndhd2doxhmNStyZhgaWAi/YSoOriZ1IOdOpS541lRmqns5xnUu4+xVSbS9+c0rvLBYL
        C4KngqWFg8PQwtOcKdKlHlpxg9YJwvbRLaduX7O7MqFsjawGTyGXO8eqliBu/wDr14uV1qNRewxEYude
        UmsRTi4VouV03ObipSSS+FNxb3R6M1OOsb6JfEreumyXa2nYkEac4mQHMalXRgq5kSPk8k7UZ24B4X1I
        rvxmFwWGwuKr0c5c8VRp4dvC1MNPm5nWoU3D2jqtN0oSqTTty8kYpfFeMRqStGXs3eDbuklG3LKWjWvM
        3FJ6Je9uPvoDZ3dzAtzDdpBc3MAvbMymzvFikaMzWjTQxO0MoUOpeONtrDcinivHxzxcFHHOdX2mJqVu
        aulKFKqpWTjRTiqbXLJNRUtIys0krCwlSOIw9Gbw9TCOdKnL2VVJVIXgnyVFGdSKnG/LJRnOKadpNal3
        T01C9DWNrKMzxNMySXltaRSR26liHkuJkj3gKcKWyTwATX0dPM83lldPCf2pWjSxlP2rh7eCp1IUbU6d
        NwjfknFxsvaOLaWisc2JngsPbFYiDapTjDnVOrVknN2SjGmnNavWSVktXoZjOS+XC+aSo5KMowOCcZzx
        jv8AjXDi8Y5YuNbMaSqZpUdNSnXqUalCCUFHmnCEJwqpQ5Wm3zRkr2bVjshFpctNx5NWkouP382t/uuW
        BbfuVlysj/OWji3boURtu6YOowWzkbSwxXdheH518BXx8KDxWJwqc5fVk5xpUIe7KpiI1KcXTvJqcZUp
        zh7NrmpxeplHEWk4OHK4vtuRI4jVgrAmQYK4YLtHqd2N2fQGuTBVoYKhiqeGxUalTH8sJxvONNU7c0fa
        1XKmlVjK6jGEHF/zs0labjzQuorni+qltbTp31+Rq3mqHUjazS2+m2UtnbJaQDStPttMMqxAgTXC2kKe
        fcn+KdyXbua6sto5Z7OeJx2JeHx8XKNKOHl7Jzly8sE4qnOMYN255KXNJN2s3c4cLl/1H6xGnVxFdYio
        6slicRVxXI5fZpOtKXs6X8tKFoR6Iz0uFjhIFrG0peKUXBaYuip5iOhUSBSrllZiykjyxjqaxWYxwVGh
        LCZXT5oVsPWrVpSxVVSpxquFSNVSrOSouTjUqNRdpxjGDjZxOlU5TnH966SjGd4xXx3t+Vu63JYo5JMR
        xQvcSEzMqWiSEPHHFvJCDJbaiu5+VcBcnpXu18NQWFvUo/X5yxGIhB5a8VTwtWMcPT9m4wTfMoN1JqPs
        aXuKLnNx9yEzrqk1J1FBQVLm9pZOKcnG6feTajv9rzK6yxgAeWOABy8ueBjnBxmvGpZ1lNGnTpPKot0o
        xg21Wu+VJXfKuW+mttO2h0Wj/wA+Iff/AME3NQQtGxxxtx9K+7f5GnQ4+UvbTJIOQBgY9vWvOmpU6l+j
        YdjtdBkMu3+HdjrXqYSVxrsdrbr8xHoRXorRDLs7CGCR+BtUgHpzjilsiUcxp6NcX8a4LDdlv5msaa5p
        +jGj3Dwp4g1nwpqcGsaFeSWN9brtWSM43IylWRx0ZSOoNei6NOpBQqLmj2Yl1Prn4PeHfEf9l+I/jU94
        up6tFaagbG1JaR2vIwDK8qA/d2nha4MTUp89HAW5IX95/lYUHdeh7n8GPHdz8WNSvL7WVl0zV9AilgSK
        1leKKS3uoXilMkBOC6yfMGI4rnx+GWApxVK06dSzd9dempKPrDTrcWdvDD5jSeXEqGVzl3IA+dj3Y4ya
        8Fu8m7WuxGdceIdIOoHQpbpo7u4i8tSVKoWlBARJPu78e9axoVvZqsorlg07X10BHi+pN4M+C2rrqKQX
        WpaxrEU+8zzea6wh9zv8/wB0F2A/CvYw8cVm9L2fMqVGk1ay6oEfOnibxhf+LNfu9SaaeCzad/sVmZMJ
        awHGFQJgdc19Ng8JTw1CnTUU5pe9L+ZkczuZTxFAMDO4hix5Pvye5NdaRKZxvjzQF1fRPtEMCTahpckd
        7ZkqNweA7yqnryAeKiom46L3oK6Lg7adH/SPF7jTUis4viP4PSSPULSdl8S6MpYJcQpxdRPD0D7SzDiu
        FxVliqKtOGlSHfvoUnZWsdX4A8ZeFbLxIumWd9tsfFFtDq2m2jOBHY6gxYXtkAT+6cuSdnHI4q8PiKEa
        vLGavVV1Hs7aoTSsmeqeNfBJ8daebXTrSc6xbNHPYX1rEXmt7qMH7MwdRkLuDKRnkOa0xtKnVoNVJRpy
        jrTm2ouMlrvu13XVExdnocZ8GvDvjjQfE1v4K8e6Zf6FpTXSi21HUSY7WGR5JFlsoJpfvws3zRgZ2hwv
        avmsBnXsZVcJP3px5nSf80k7OK7pvWPkaezdvQ+7viZ468MfBz4e3M+hCzvrsRMiRQToZHuYYyYppQuf
        +WxQH6159ahicyjiquI5qaowc1zK2rdklfuwi7NH52r4o1vxtrmv+ItZvftdxCLHS15/cxC2tg80UCdF
        RZ53HHda+gybCQoOsqa5Y01TpK2l3GCcr/8AbzFfuZt+5hZd4+RhnjI4/vE/XP517l+l/h09AWhyl3BJ
        LOnlKZZbghEjjXcxZ/lVQBzmspJW3sluxxR9ufAH9nyTSJbXxh4ugimlkjjk03TZ4wfsxLb1nlU9XxjH
        FfJZnmCd6FCVlG6bXkaJWXofa1xcQWcReeSO3i+VcsVRRnhQM4+gFfNpa2WrBHxV8XZ7/wAUfFnwTa+E
        7uTV5dLiu/7ZsbWXMFjDJviWacK2BId2MGvQw7hTw1ZVY8t2uVvdtdAWh82/DOPxV4B8b+PNb1BtSi03
        QJLyCa0lklW1uru8uvJgt+fl3qspZceldOKlTq4ehGFuaaT06WKilY8S+P8A8MPEXgzV4fFGqSPc6d4q
        nlu7KZ5GkmiEy+eIZWJzuVXx+FTh68Z05U4rlcPxE1Y+ZUeFZC0m8AkliAG3fvDnGfRQK8LBYnIMHmda
        tmkcTBSqSVX2cYTVVLGNzUI+44x9lGNvjm6nM1UimlHlqqcoSUN7khlRDM0cj+Q0yuYGJCylD+7LRn5T
        3HOcZ4rLMaGRYnE5tmeBxVWGXVcZP2OGqScMQ6Unekutm18T9pJx6JvUmPNGVLmpwc6cfdlJarW7S7p/
        y7PqWLm9gLtdQCGC4njZZLWC0WGC2KhVURFWIZnAJZgo5z1zXZhOI8Jk1PGV8u5MHj6mGeGjS9j7bkVr
        Jwr1ZynKvUTfPXknKK0WyKqPE4yvOVejBUlKLXK1TjrG2lOMYxpq6WiXvO70K8b2htjLMLtrzzxubfEt
        sbfy8BRH5BYy+aPmbeBtwAuea4cHicLXn/ameVcZKlPSoo1KUFUfuwpcnNhpw5FKP75XUnDSDUtTLlxE
        ZwhSjD2HI27J8/tFK1ubna5FH7PLfm15raEMSGTc+792hLFAcHrxtyCAelTl+A/teGLxMa0Z5fl0qlad
        CMlTlZycYuk5U5Q9onytKXu8vntvKTVk1aTRKW8qMboyQyZV2GT5gYEkHA5xXfPF08oyqDxWWVJRxVCK
        oVsRCnNLFwrXlKlONKC9oqemrk0m1zNOxEV7SSitqe61WvcgUGTaVLF5CwGzAbcUYBSuRwd2PxrzsHSe
        aQ+sYWpVnmeY1MVQprDqKqutUoVUqU4KdOUYVnUhSc24wpxk5+9aw2+R69NLjCyrGEChcDOSg3GQE703
        AdMk+teVjqtPD4Cnho054ajRoUOSbwsfbyxVNJ1KXtoqMOSDqy9+852jGMlrpcE3JO2i6jMqN3yY+dCr
        gZHuhFcnNS5asY4R041K9GeHxEfeTk0k6ElJSv8AzKLvJN2aaaKb11XMuqva/lfQskpJbM0tyftMcgji
        tTC2wwsHZpvPMg2FXCDYUbOeoxg+picwqZjgalLNMztisrSoYbDPCuCnCdb337RSp+zjRfvRjOFRSl7i
        UbsxSq08R7mHXsJR96XtL2l0913u7a3TSXZ7lU5yu08gRsccYyMHpXk1Y1vrjqYWfO6f1SUpQ91qMo/v
        LODUl76S0afY3TaTdla3V9u5pJDYF4VE8kBjt5WnkdVn3TfOUSGNfKxG/wAoO9mIJJ56V9HHA4PD4qP1
        PFYenisFTrTqSfJKNVyV406a5Ic7tpL21Ru1+Vy2ONzxkPaylThUk5wUEvdtDS7m3zptatcsY3203GWN
        0sLXIaOzkS5tngf7VbRzvGGxmS0MiEQXAI+WRcMOxFeZlVHA43MHVxuMw+GpcrnUVSk4ymktadOMounK
        T+zztK2vYvEUY1YUFGdaPsqim+SpKnGVtLTUJLnpvrCSs+pVUksVQIuGOzCgFgDxuPt2z6UKo6+LdDAT
        oUXSrf7LyUIRnOKnde0rN2m429z2qko7U0tjZR/dq9rLe+1v8iwRZOLNWa7FwGcXsjskkAUyDy/s0Sor
        jbHncpc5I421VZUcZmGGji6+Jxk48yr88XNNqXvKCtTk1HVuKtd6qxnF4qLxc7UJUYqPsEk4ttR6zu1d
        vRSUNF0b1LcGhahfQ6nfafay3OnaWEe7vAqQJBHI+yEurvkMx/hXe3rxW8cnxea5jj4ZdhpONCjKvUpw
        lRoSjRprWo6UuZ8tkr6PXRyuZzxkMNRwkcWpwniqvsoPkq1acq3LzygqyhypqOqUnG6MqM7dqdmyGxk4
        H4Yrgy/2FL2eDlJyeLdqypOTcYuVo3iuSMnC3M7WutOZbrrle2n4lm0ubmxu4L6xmmhubG4iureddytF
        LaTJJbzKeSjxyBCOcZ61s6NT2+LnltbEThg6nKpRU4OVOlWcI1Zc0p+yjGM6cIf40r83xYV6dDE4WthM
        VTjVw2JoujOnKXMpwqaTp2Vm+bq1qiaWSWTy2uG853aSZ2LEtDK7Fn+YkhizfOQPWvo8VhI4PD5TRxqp
        Y2FfnxFR0ZL2+CqX92Eq/wC8VRz5IYirRjFxp887R5pcxnRUIpQpwUIxSiklsorlj56JWXYLSWNWLXMc
        j2qSK/2dH2+Y5Hyh2yW2Ngg45AJxjrWmU14TozlmNHELI4V6dT6lhJ03Wq4utD2cH7Wv7aXI3zTnTlCp
        zSlycsItOKr0pOMo4ecYYmpCSjUm5JU/7yV0nL+VP3Xb3rjb2a3mvbl7exSwtJLi5lgsonldbaKR2eC2
        DzM0jiIHZl2ZjsyxJ5Pl5rOjLHSo18pjgsPL203CjGFOspyjKdOlW91qLoVZTVWMYwfLeipU/Zw9nWGj
        Vp0aFOtiHiq9OnCNSs1FOtOMUpVLQSgnUkue0Eoq/upLQbvtzF5atIJd8RDYwFVQedy9ww9K9Oti+Esb
        ktPLaFXFQzR4vCctacFClDDQouNRSlGU7yVRrlvGcuXXmWw1GtGrOdrw5WrPa3+RahuoStzbXZjYXBRp
        dQktxdXMLR/MFhdmVwX4BO7pXmRjlOBr4mjXn9Zb/dVMUpSqxpJ/8+KPNCnKo7JKrOPNDVxUS41q9LCy
        pYWjStJwdlaMkovVKq4SlTX80IWUloyoLpJZYIpTKbRfLWVbYJHKY1cGQRl0YLLtzhiG56g115lxLiM3
        rYXLKNapLLKFClSUcLSp0Xam3OV/dqOc00nKpe8m9dEQqE6cZSVOEa/vtczck58t4qSTi+W9rpO7Wl0J
        O1uJGjtfNVBK2wyurSCME+UC6xoC20jPyjJzwOlceKr5bRp4LC4StUjmVOpavVqyhUXMoXgqHLQpzjBJ
        pNVOaTqXd1Gw6DrqClWiuZpOXKrRvbWybbST2Tbsuo5IWRgvzSPtL4ByrMR8uBt+8BXqUcjrZfjKWH9h
        VxuNqUKteTw8qc4VKlSHNQfs50JT9ol8autV7koh7S3vbLZeRG0qyOIwBGGClhgAFwoB5PQ5rzsZm2Ez
        LMKWAp0KeAo1ZUI1YezhCLxMaTpylUbUUpupKTlzNJy3dy403CCfV6vfW+owLt2OVZlw6xhlDKJAzEoO
        vykMTwB1qZ4WVGVLGwoYnEYf6visLglVpQrUViY4q9WhGN6jnT9lWp1/a0qcLTm4RvyOQoy+yt9miJmD
        FvlVjlWCgYGc8oB6V85VrwrYjEyhS+t1nKhWVL2XsYe1bvWowgpPmi3aF370rKSjFto2inGFnoSRSFJD
        tcwRmTbI2wu0SMNp+XgPtGTtJH1Fejg81xWWV8RisuqSwVCtUlRqqVBVHTVSk1UpOXI1yxTleMnqknZN
        NmU489OdqXPUitPftqvhSV9NdL2dvPYJlijlmWGbzoU3CKdojC0qq+FkMTO5jJXHy7m+p61zY6nhKf8A
        accJj44ujClS9nWdL2UqzXs25eznUqSjZSlBLnaagpJLmsnRlVcIKrS9nUStKKlzWfW8klf7l6D7RbfM
        huzL5aLIY1iZVbzGQ7Cd6OpTfjcAASCcEHmunLcLR5MVLNJJYfCVL0oSavKNWFo+yjONSmtoub5FK1rS
        vYmu8RyqND2d7x5udNrl5kntKLTtfld2r7phMkMUNusc/mM8TNKoiKiBt5wgkLs0i7Oc4XBOMd6nHwWG
        weDwUsTQq0ZU3OLhT51Tbm26cp257LrzRjaWkVJajoyk6k/a03ThCSUGmm5q2smko210tdu2t+hYvLpZ
        1tn8mxjkjgigK2trFBG6RBgJJljVfNuSDlpHyWwMniuqrDL8BluDqYfE4PG4+rK8v3MatOnSafuThUin
        OcevtE4xdnDXUxw1D2M6nv1Zc9SU/wB7UnUcVK2kXJvlpr7MI+7HWxHamFZEN6bg2bb/ADFtHSK4YhCE
        Cs8bgAPtyCpyuceoijOtSwlSU8dVWXYiUuWNCKg6lRQSalG05e7/ANPJpcukFYuvGsoVFhvZfWHy2505
        e7zK7snFvTazVnq+wyOGBrf900jXLTBEgMW7chHBEwbAfcQu0Jk+vasKWHwscnqONKUq9WUW6s6cUlCN
        2mqspcsLPRxSTstZWRqpYj63TpcilBJL905czqN2UfYpNy735rt6JFjU9G1HRLsWeq2r2V0Io5mglaNn
        WOVBJGSIywBKMDgnIzyAaWLyXFZbLLa+Z03Ro4qj9YhKpVhNVKVvddJ0ouS5mtLS00dzLCYyhjFWnh22
        qVWdKXNTnSkp05OM4yhUUWnGSaasUshkBbcGJ2FQCAyc9Wz644xWlWWHxGCWKc6yxVepHDRhao4VKfs5
        tTdXnXuxlGmnFxd5K97XibRbUpNJX5XbW2+m3VtfcaVve6h9mj083ci2MFxNqMULltgurm3hhkmEYI/e
        TQW0MZxwQg4617WR4DHVMbNVsZ9XoYSH1qFTF3cZv2SqUlDDNp1ZYuypqHvRnTqtyvFK/HUoYRYqWLjQ
        g8VUpU8POpq/3VFynTpt6xahKcpK2t5a7Gf/ANuyf994/TtXiTqJzm3ktCLcm2lXcUnfVKKmlFLokklt
        Y3Tf8p07BJUKZHPr7V+iq1rHSjGl04s23YDt6H1qHSW76bXGb2k2rQFcjGMZHTHGMV14ePKtgSOrtT8x
        J6cfzrrWw9iPVJ/LjEWOHIJ+g68VM9IKzsxLYXw5BmaSUDIHAPvzmqw1PW76C6HosSbQvPQA4r0qa02C
        9lY+ivgZ8WZvAWpDStUmabwvfyOb21ZPMWJ3Qr5ig9B6joa5MXgfrMVKHu1aezJi7Jo++vhV4a0FNS1/
        xxoMMcen+KTaSWCRpsRbYRASkR/wE3Ctmvn8bVqKnSwtV3nRTu/NN2JRufF/x7/wgHhhru3XOoXzfYbE
        HhVkkQ5kJ9UX5h9KWWYP65XUX8EPel8hnx74N+Lniiw1KxfUpxq9ql+k88V1GsswRpsv5MpG6PCscY6V
        9VWy3DzozjFOnJxsmnZXS0uC/I6345a2db8ZWzCzmto7XSrURmQNiZbpftG9OxADBTj0rLI6Lo4S3OpO
        Une3912IeyPMNPiV7iCLcEEksaEnou9sZOewJr2dUpPeyb+5EI9w+I/w9Pgyz0K9tb37ba6lFtkIx8lw
        IlmCqR1Uqx/KvJyzNPr0q9KVPknSenpe1y0vdPNLUJJC4lHzKeF9cdj7etesk/WxCTvax5jY6NrWlfEu
        x0K20GT+wvHRxazGFxZi9jUmQyHG0RshOT7V59bGUcHKUptezejtZtS9PM0j5nrnxS/Yr8M6b4OTxJ4b
        updJ8Zi5t70yrM4tYJ/OM8n2aEcIAN3TqOK+Mq411cVVq4Wnyqk+ZNeWrf8AmjSKWiemqPe/g7dWHw58
        EWOq+K5vtt/qMEKXV5BErW4ubVN0Sx7gSvmeYxJ9vauqeIxGeqEaNouh7sldrVrV/Ky+8TjyPyPBf2j9
        Xvfi9Z21xobSabd+Gp11HRkSVo1uru2mWXZchCN8TqpXnpkGvTpZBGjhrxaljKMo1acv70Vfl9JbEqem
        58ZS/Ei68T6Ta+H9ftLmy1ttUX7dFKknlPFpsjvd+W78FNkAJA/v81lHNHjKNPC16ToYp1FGpFr3XClJ
        zlZ+iVwStsz0jwX4d1HSPC2g+K77Spjo2sXo1a8kZGEMsN1dtO8e4DH+pYLz/dr0stqReGcVNe3q+0qW
        6pzba+7RIF0PpD4j+GvB/jKLwLqHgDTI7myjv7aw15NPU5hjkeF/JnRcncVZ/nNceDr4jD/Wo4uXJKzd
        Pm627Aj6U0r4FfDqy1Ow12DQ4kntraNVt3UtCs4AYTmNjjzAR1rwqmaYyUZ0udcre/kXFarsesOkUUQV
        AFEWFAGAABwABXl3131ZSPJ/HUmmazp14l6195Phq4j1W7htfMjadbVGlWLKf61GIX5RWlJShJONrzVl
        fp0Gj844v2l7LwX4uvNS8LeEba1iup7hdTlvGle+vMSkpmV+YgP7oGOa9T6hKrTiqsrpLS23qJH0r8S/
        Gmi63+zvqvjf+zbezufEdlb3qpAill1Pzl8qSVwMsVZc5NeVTg6eKjRu5KF18gWh+Y3xG+MXjH4iaVou
        i+IblJrbQkC2xjQI0hCBA8hHVgigV6UMPClJyh16Bc831SKwSxs4LXXG1FIrCG/a3fT5rJLHU70ot/ps
        bO7fafKEMQ+0jCPgFVHOfLx2Bo5ll+Z1MfjqtLEZTGEsFCtTcaU6dWs1UVGcVa8JOKvO6nHVWaZ4OErY
        v67icRWyxYSTryw8ZKtGq6+HotqjXkoJKn7Tmm/ZyTnG3vSehgc+XgNlFK4Uc4OOe3NeJKE3gXTpYpVM
        HGVOUIS5mnJJKryNxSq2fZ3WyPXbTqycqbi11ZAQOQi7lXOXVWBI7kjtg8V4eJjDnqU8FhPb4Wgpupiq
        VGqnOLs3J35uRRfupN2031NE4p+8/wCuhJFgoy4ZlXDZ4GPfrXbl0frGVYylOlUxcMIo1Y6QXJCU+Wbs
        5L3o6cqV3fdEO6mml7ndFqDCRbZAFR283cHxIB93oByOOlfV8OOOX5JWwOPjTo4LGVljI1I11DFxi4qi
        k6fK1OKtzShfV3sZVW5SUox208v+B69Ce91FriK3t0jto47SDyVaC3SH7RhiRNcMOZbgg4LnnAArzsbm
        1TD4PFZdg81xWPwDrSq0aOIcJYansubDQmnUgmk7wT3M8PhpRblKT5n3bb/4CKlvaSyxSSxKoSFlMkju
        E8siOWREAJ3HesT42gjIGe1eZlGArY/DYmWXOlNx9rVnJzVGdFUcNWrNp/xHKUac1CMfdnJRT5XGLNq1
        aNJqLjzdNOvT8PwK8x/eACTz1GFDEFN4VMghTyOuMnuK4c1qVcXjIwq5n/a9GhTdKnOUZUVONClFqShJ
        qUbJLVv3lG12zWk4RipSg0nb8Xub1hpfl6T/AMJD9t0cx2epW0TaRdXO7UrkgrLvWwaMie042u28cEjF
        exgcutgctx7pVJZZiMYqlSUL8lNYaUfaUKlSVlSrT19jy8zqLX3UjlnP29XGZfaeHqQoRnGsm48/tpSp
        xjSnrerC3PKNk4R5Z3exQmubeSe7uZrOI/ajftHbRZtoLR7gyNAYFiONkLyApF93EYU5BrHNp5aoSrwT
        vXnmsY0KsJSlRpzqReGk6sZfvKijJNPZSgnK6YqVGvChRw0Kk4ul9XTqStUnVjSdqnNKWt6nK4znvq5L
        VFO1heRpJfJnaG2iWS4kiidltot6QK8xQERqZpIV3NgFpwvU14mW1cuWaUnmtSeDo1qco0oU3JScqUPa
        QhCKfNKdrVZWbveTtyo6sRPliqcKkIzekIyt70pauP3IjaCUIZBHII1IDS7H2qXB2BmxhSwUkA9ecUVs
        FiMHOo5Uqyp/G6jhNcyqQ5qV9LRSWsXb3r3V0CqQ9oo3p87jolL+XSX3PfszdtW8NLoM8dwdbPiU3kDW
        zQNYf2ELDB88To8RuvtufulHEeOoq8pliaeLWFxtenLI60KdSpUpQf1qFVO7s53p+7HSzWr8hzvqoxV9
        tdF+H4mZY3n9nXyXMVvaXnlNIqxX9ul1bsJI2QGSFsKzqHLKf4WUHtWk3DK8dWqYFQq0J1pUqNaoo1JR
        jNXjO0bRjUirq6jaL2MK+HWMw08NUrVqK5YycqEnSmpQmnyxnuoO1pK75o3WzGRq5GQpZY9z7hgAY9zX
        t5XhswrYafNQqYnDYWNWs6tF0o2fNo3Oo+a3N8cY3k3otipVLR5LaLp6baGlYG5+zSL9rltLCWdFunUM
        6GTaSm6BHVpeO+CPeu3BY7MaWCx1fA4j2Dik6kVSVOdaXK/chUk+daaN2cZdioPDVsZhcLi60qdNe+vd
        lONNJWc+WNlf7Nr81vIywSpOF+RQQxAIEu1s56/LkDHtXj0sROnGjXeBdChGny4l03KX1lqp7SXPL/lz
        dcsG6dur3bKkqak0pXSbs3pouvfVdB8bASBzhUMibIyGdXQltwySPu+XzmvSyqoqOc0MxxH7jA1cVQVD
        CTjUr0qmCk6ntbSnJOosKqUbRm3Oo3pJTgzGWtP2cVqtns/UnuIZreeWO5ieB7aR0mhmjeCVGBwd0DgO
        jgfwkV24mnTxmLqZhGpCWBwdduraSpyqqTtzwo8zdlH7NrpK0m0RRq050YTwvs6lOpBOlOnJThLWz5Zr
        RpPqTR3Ih0y6gS2tphO1uqXMsSG8tfJlWUtbzg5QSANG3ByrGtsS1huEqmLy6hGt/tVONGdWEFi8Kqco
        uVT2tOUfaKq26dnCyvGSfMrmM6MamNw9R1asZ4eL/dqTVGV1K3PC3vNLVdmlYt6DHaia6vrjWpdHlsbS
        a609lsJL+W+1KIxm3sv3bgWYl/ekTyBlXZgqd1eXl9PHQliM2o4rEtuUqFfkUalV+1hFy0afJCSjVnzO
        75vi96TZjmlTEexw2Fo5dHHU8XU9lXi60KMcPh5v95WTabqcvLG9KDjN391oypY44bl1hmEg2xusgDLl
        5FVnUq2TkEnmqx2V4LKc5r0cqzFVVyUKmGnGNRTcpxjN81Fpyvyt8/SLvbQ7qFapLDOM6Ljyu1l0S0t6
        Fd8BmLYZgwwpBO7I5IYegrycbGjTqYmvifZ4zEe0TpUuSpU9tzK0nzxtb2W7jJXexvCyiklypdP+ARDK
        EEhlYAEDbgEc46149KWIwuJw1WdKpg8RFKap+zcFKDvy2UrNJq+17oq8XF8usl+DLIQ+apVMMpEhDEBS
        FweeT6Gvo3gJrPsJVwuE9nUw06OM/fyhGlUpQ5Kt6kouVnJppp/Z7MzjJqm4SV327GpbagtjJLcLFbSz
        PFLEYriJbqNBMuPOgD8RzJ1VuSp6V9TmuYYb6zHMqGZ4nLM2hXjWtgK/PZazbo1GlGNPXlnRmmmtjjdC
        dTljqoxetny/fbdGM7GWQbzuyRhsBTk/3sfd5x+dfD5hjv7SzFSxdaPPVnGUas4xvOTa55VJQSgpN63a
        0buztpx9jC/xJLT5eTLc9tNZ+ZHM6wysSPs6ESf8tWicFkJRNhTdwTwwr1sZQzLK6VaU8xjlk8ypctPC
        0m6nt6UsXWp1JOUL0sNKnUoKVk9YyhZpKyypVY1Z2VNvl6lfT7b7beWtp5sFu1zOkQubqUxWsZeQIHuJ
        Ap8uNc5L7Tgdq8HJcAsbjsDhI8v1rFyTpz5pL2kqcp3h7vNyyko8sHbWaVviuXicRHDYatiFRnVWFg5z
        pxTlOUYxulCN1zSeqirrmdlc3NRiGltdaA76VfNbap576vppS6WRUtngMVte7UaWzO/cU2gF1B7V9Nhq
        WEpqGGx8K+ExVbMnVrVKkdcPhvq9Wl7OrhlK6re15ZLVvltd6tHPKhP6ysZTqzqQlh1BUY1P3SlLkrOX
        I0o+1gvdcnrG0oXMGeSGQQiC3EJS3EUzK7yGeUSyOZTvOInZDHHtX5cJu6k5+KxE6U6caOGoxv8AV4Uq
        k4xkpX9pPVttxU6ilCnzJcqgrW5jsoqpGWIq1KvNefPTvFRUI8kYqCt8SveXM9bytskSSW0kQiieC4jm
        8tJmhmikjbyp40lt5QrAHZJC8bKejCRSPvV6CoYDHZVgquWVa2Nq4eLni4RU5001UVFR51dRcZR5Z2at
        Jcr97QyhU1rP2lOpSsoxldJ80buS+TT/ABFso7aG/t11YXkdnFOn22K2CRX4hDDzVthcqUW4252+YCoO
        M8V5daGNgpKhONLG4eEpwhiITUJ1E/djKKtL8btI2hKMqalHllFrRxd0XNaOivfXjaEdTGl/aP8AQE1c
        2h1A2xAH+ltZosJn3Zz5QC4xXt1qeHxuWUcRian/AAuOpTdajHkhhnFpRlKmpR9rzNq9nKyilfUzi5Rm
        5L3Y2aTV3K9tFbZL5Fc3jz2tja/ZrOIWBnCywW6RXN15ziQm8mGTcshAVC33V4FZYPFY2rUwsKEadN4C
        pOEaMIKLnJJ3nrdTnL7Um3ddTKGHjh8RXxMalapLFqnKUak3KFPljy2ow2pxe8kvilq9RqLKksKKrJIX
        R0wVB8wsNhHOE5xya96vTxGBnhaWIw9XD1q8YVnGpGnVi5trkdONN8lONtX7TXuXGs4e0qqTg4xu5LdW
        3d97rey1LuomYvvurl7u9LyxzwyB2eEqAI288yMJfoOm2nmmLzGeOhh8fTWbRhRmqWvsoQnUTUVThTb5
        XSlaTSfLPZqxdCGD+p0a9Gs3VrynKcHCSaXSblL4ud3drJrrczSzbNu0+aNrbuQ21VO5Qo4PC5zXmTq4
        mthJ4OnQqTzNezk6rdSEo4anB89GNGP7txtBTlUa51ZO6jzMlOEWpKztcuRxym1lljR5Yre4SKW5WFzG
        hkDiASzcrESYZQgYjd5bY+7X01LF4SGSxwEcRDFYinjatKnWdJ054iilCNGrOpOd4qnJTXsn78Fa0rWt
        hz0o11FuHtqsZypU5TSnNU+V1OSGjkkpR52lp7t9yt9nf0iPv5vX3+9Xky4VxvM74qhe7u/rUN/vOlVI
        WWn4Fm2lYuvzbec4J647V9bGSukjZfedPbskirnGRjtXXFLS/QFbY1YY9p7YyP8ACuqny2SS2KRsRAIB
        wMcfhVpdCTCv5RJMVB3BOPpiuaT95R7bAjsNAt/KtVOAGbDHsfpXdQXLFC8jqkzx9K7IfCJr8jRs1Yng
        c9gOc8gcV0UevkQj9dPgFqM158NdAeWEQfZoDbCPYY8LbnaHwR/Ect+NfGZpBLG1OV32b1v8hrYy/H2r
        +CviB4R1O31W6TTXtNZudI0+a7O1xqlsUjEsS9WjJkGfQZrowMMVg8TT9lB1OamqkktuR9/MDyL4P+Bp
        fD/i+9k8VaR9p0i2sLsRanJGJdOHlhXS63ngoyLx/vV6uZ4tVsLH6rVSq80W4XtLzjYS/r5HTeN/GPw2
        8ealYadNHeadNYym1h1e3SMRmIt5YjcYBeLKqVJ6VGX4TH4GnUnHlqRkuZwe99/kTvp2/Q5v4lfDfTPB
        Nnot7pWpNeR6nkMHZTINqCRZl2ngEHpXZleY1cZUrQq0+V0vLTs0Ll5Udl8LrPVfHtlfeHtaa5v9HjhQ
        wX8jbpdKvIkYxfZ3PRXjXaV71z5nOll0qeJoKNOu3ZwW04v+ZeW6Kjsip4Q+C2qaF408QzeKtQTVPCjG
        SPRreIMl3GsrBhJct0BjXpj05rza2f15QUacVCV07r0szSMVY9R8Y+IPDlv4XtYdPSyjbTbgWml3cccb
        X0LWrKlyq5GYzIoK7vxrDCYCtjK83OcpqpHmkn8KcldNehF+R2PHdJ/adj8X6P4m8N3uj2ranpl1PpqC
        Vy8kccbNHDcupwSWjG7jjmuzBZDCFWnKNd/u21Uhtdef5FN7ProeDfEPx94r0KPQpJ2juPBEUTQaraW8
        ID2Vw7/uNQyv/LJE+Rh2GK71g6GU1ni6MGsPPSqt+T+9/n95N3JWJ9C13TfEelW+r6ZfJPZ3ER8gxHkF
        QcrIOz5GMGvZo1adaEatKanTlZqS2a8jO1rHzh8RtJuLLxbdyRTpPZXmlT30NsI1E9hqOqyRaSyo4GRH
        KFkcA/xAmvmsxoSp4ucoTvF0pOKa1jUqyjT380n9xaPtvwZ42GseCdA+FqeDm1ayggs9PunhyGjtBtUz
        hlB8uVOufatamX/Vaixv1hUnGmuWLfWMbbDXY+nvh58KfD/w8hv/AOyknxqckU7w3L+YIdiYRVB/iXJ+
        avn8bmFbGOmpv+HpdaXBHod5fW+n2lxeXMghtrOF5ppGOAscQLMxz7CvPjGU5KMVeUnZfM0WyXY+HPFH
        7YGm2Wv/AGLSNGNzpcNz5FxdTSFXkRX2NLEi8AdxmvZjk8/Z3lO07Xt2Gj6ITx94Wu08Pw/bLVpfFtmL
        mzhYoXngMIkbcD94YJXnrivHlQqLndnak7X9AXQ+Iv2h/wBm1Ly7n8a+HdSsNPsr+6T7TaSxiGG38zCh
        4RHyWZ8/KBXZg8w5UqMk7x8ylE5f4q6doejfs4+H9Eg8UGbUdJkiiezhmaNL2V5SZo5LZ8MUU8gnpis6
        d5YuVTkaWorW6n52OSGcn8M+vau5u2hKIbWyub9pYbWB55RHNc4R+EgtImnnJU8bVRSc5428DNfI42aj
        hcyeJqSanX9nRrPFOFKjyVrKg6Fmqk6s6lOMbuKhJpJPW3HiMRTw0qdWdSNKE5RpvmTd5zkoRtbVX1Xq
        9e5UTcf3RIXaNy7yFHJ6bmxxipw8cTXp08uqVqdB4OPtaTxTVGEYyd377lypTvq3Z9jZuLXtE3UWqaTb
        ejtpG26NONfsFta6hYanC12zTxTWawv5tqMFQ5FxH5VwjoTym4D2NVSwWLp4CeOwOZ0ab+sSw8sDTrtV
        ORxk5VFCdliKLabvHmirpnDKX1itWwdfB1VhlyShV5oqNSzTtHllzwcXupKN/MxwAibSFLSbWU7yMD1I
        6c46E968JYWlhsBUhOnTq4rFyoSptV2uSF23LlScW6jXJyys46uzPRTd1ZOMLyTTWnMtGr+W5atJYFmi
        +1QM0CgrIqSBWl4bADnITDFfyr2ctx+EniMLQx2Ap08PCLoz9lWalVk5ScZSq1Xy01GXKkkrWujCvTqz
        hL2U1CdtHJaW66IruxGR5a7GJChudgB7FcZb3rz61XEU6dRVcvw81KU6VOcouUqXs5OV4ODSlJ7SlZpp
        2SNk5JrnTk1FJ8rsrNW23JJLiW5ZXmcb0WOLcqqpEcUYjjBWNRz5YHPfueaiOIq4qOHq2hhsRSqQjaEX
        z1KXJyThVjDlklKm+RQS9+Mppyb3iFKlRb5Ytue7k78vXr62Gyxx+XC3mbpGDu6hGQQr5hCLk/eOB+Br
        XOMLhY4XBVKlRyxk44idSlGk4U6FB12owhNvmqTnaU3e8IxnTjF8ykk6dSrzcsY+4OhjaRfLV+SyeWC2
        FVicdBxub3rsy3D1cZgKuClmCTvh54dTqyhQo1JSceWUdaSr10lT95Radrt3sTUqOnL2koaJatL3mlsv
        kNSONbjyrnbAokaKV33SLC2cNIUQEsVYfdGea8WTwkMwqYfH4WGGpe/QrVHWnVWGqyXK6rhSjzSnSm3K
        VOKs2uXRI0c5Sp+0pSd4q6jy2b8l6ksMkyCWK3uHhiuI0hmRZXjW4iDpMsciAjzEEsccm1wwDIpxlRjv
        pZR9dzONOhVoclFwp4etXlGMoya5ubDtpuDlTnyyerUJOMmoqxnKVNxjKVG9RdWr20s35P8ApCtNNsaE
        +YsSkF1Mr4fy12oXQHa7KM444zXqY+pmGKTw9bATw8cv5ozrTxE+ecKCVJRkvhq+xt7kY9JNaJEwjSi1
        USXM9tFfXV69LvV9yokkSFgY2dSmEIYrsb+/wDkexr5ejj8HCVdVMPOpBUbRkpyhyyb/AIlre+uvJe3m
        dEoTlGLhVjC26epJF5DEBt6/OcsNuQgU7eDgA7++eld+FeS4qlDldejXhiVzVZRioRw8qLUE1KSiqkq+
        nO5W9nfqROVWNlzq0enl2J9zMoSLb/qyG3DAyM7iPUe9fTzrVK2Hw+Eyl0ov6s1VdZNe/FOVZx5lDmgm
        lySSlFt6SM4fam/5lZfMuLqbJpzaVLa2So10l2bryCb5GSMxrEtyGO22bqU29ec159TF1KWIwVHNP9lp
        4RSi6NGNvaSnFShVrSUZynL7MOWcYxi9Yt6maw96vt1N3knHku1HftsUDFNHGs0iMtvKzxxsWAR3UAsA
        fbcvXrkV5yniaNVyxNOqsHWdRKPtVCjda3btry3jJRt70kk2rtrVSpzmqV4c1LdWfN9239MidmkZfuYR
        IlCqpVflUqG5PBK5yO5yamvKtjZUuR0p0cNQoctJQqUoKHvcjUZN/vKvNKvNKSc+erU5eiqCpw6/M6HU
        41vdXe5tZL6Syu7/AOzw6nrMkaszSBBuvrsSSRK6qyu5MrBUO4nFfQZzCOAzJ42hg3Sw1OnUqyjhpUq1
        FTdOTbpyin7SMpKUacU9XJJanlZfU9hl0MPUpUFicLRbeFwt0kouTl7Cm1GpyNpqPuJyleK1M64azd7Q
        xmeMlY/trzQxhI5izrKIEhZme3VShGVDZzx0rnzzM7ynjK+G9hjfbqvUUKFKnSlGcZKVKnBSajGDkuWE
        oJRaTbVkdNL6xThWdVQqWk1Q9nKXvQVuX2vOopTcrp2bjbZ7jbu2jtrm4ht5ftVsLl0tbxI5rZL2GNtw
        mSKZQyb45In2sAyiTDAEEVFfD4jDYiNFc+Gq5gsNXVpSoOcK9H2s6UY/BKX76EJVYtw5tYLkaNMLUdWl
        CVWCoVZU4urQbjKVCrypyg5xupcsoyjeLcXa6bTPV/CPwG+KHjTwzd+PtF0bRNK8FWur2Wgnxb438feA
        Phv4auNev7TUL6Dw/pmv/EbxPodlretLp+mXV1NY2E9zcW9v5M1xHFFcwNN51fMaWFzitiMHKrTq0YqT
        owlUxtXDwcIJqtUUFJLlnTfNJRVqkUtUaYatGtCpT9sm6FT2U7Xh+8UFNxu9HK0lK0b6O7MTSfhJ8RtV
        03wn4iXwP41j8K+Oteh8LeD/ABVF4N8S3uheJvFF3c31haeHPDmo2WmyQa7rk+oaZqNrHY2Uk9w01hcx
        iMvBIqdLw9GdfDQlmWBwv1ian7R117TBqcVKc69KLlOlT5Wm6lRJK927GeIqVaNGcqOFqYmrDltCDiuf
        XXlnPljddVfXoZXivwJ8QvClxqmk+MvCPinw9J4Ov9K0nWYPEHhvVtDl0HUPE2n3mu6BYasuo2MEun32
        r6NpeoahY212EkubWwuZ7dXhgkZeLHYTEVsVHD18xo5hQwjrKniIYmFWnUo0akVOpRrRk3UhG6Sim3G9
        kjTDwhFyrKhUpVsS4OSle6mo+7Hl2i907Kzep0kfwP8AixbW8+r638OPHXhbQI/+E7tF8QeIfAfj2DQ5
        Nc+HmheLdZ8S+GUvrHwxdFdetj4H8TWlxDIkcOnTaRfTaxPp1hpeo3un88cywmGzDFVsNg8NXoVbQhSl
        ipS5YziqcKlrxlKLbVSz0bkopN2T6EpuCvv109dP0NjRv2dfjt4m07T7jw98FviZfS3/AIUl8daW6eEd
        cWXxV4OXVPCukHXfBVhPZJceMbGC58b+FnlfQ49QMVtrEV9Iq2SS3EXdisxwP1LAzwyowxPtJ4fFzqVq
        XKm4ydNey5nKheFOa5puKbi0ve0MKVLEQnVbkpU5RXLFJqSV9dfPy2OMu/hz8SNG+HmifFa/8G61p3w0
        8Za3qnhPRPGM+nOuh6vrGhrDcX1jbXcikq29LqOC4ISK7l0XWre1kmm0TU47Hz4Zmvrk6EcFhKLnGEKl
        GKapxUZKPNJycrOTUZOzjdtN2Ule5UI1YwVSM4qGzUt/LTff8PI958MfsYfFzxJ8MG+JSah4E0q7udBs
        /GHhz4S614pisfjT418D6tr+m+FNC8Y+D/AEtqZNR0HW/E2rRabo4mubW71u6WC30e1v59W0iPVtsvxe
        EWMjg8XiKscujWxHNi44adZUYRw9arLDQ95wjKV5uS5fZUZVHWqzjCE5wq0lDmpxUZdI7Sava/z/AB6X
        bR8ioNjfKxQjkHOCo9R0IOK4MHH6tinPB4l4OdKKlGorxkoRs4ckk1JVbptKLvrpoh81R03zwv3XdeZ7
        5J+zV8VwDdi18BNoBcQDxsfjR8Gx8NV1nb5h8Kn4pt49/wCERPjs2X/Ew/4RX+2/7a/s/wD4mP2D7D/p
        Fd+cV8HTniK0ZfWI4iol7CpUr08XQq8kHNzpVaMcTJVOdtVnB0OZuKqOouUVGUrum4uLt8S5XHta97Xt
        vH4ra2sYTfAr4mW/h7U9fu/DQ0qbRv8AhI/t/hbWdZ0DQ/iK1l4PvL7T/Fetab8MtZ1W28Xa7oOi3mje
        JINU1XTNDu7LTW8IeIhe3EH/AAj2qfYOSnUy6pgk8PL2GYzjDDyo01VnH3pPlrzxDg6MVWdWMI04y5k4
        RafNKI/fUnGovaUkrp6J+aUd3bdu1tX2Z2fxp/Zf+P8A+z5p2ia78Z/Clt4Xh8Q3jaPoSXHj3wJruqak
        2m2kcs/2XR/D3ivUdSk06xtls45rwW32S1e7sIJZY5L61jn9HIMdTwlKr/ZdCOYqpywrYahTxNHDQU37
        RqtejCDniJwnUilOUpSp1KnL7smZSowj7rpRpxu+VLl17uyb7tN+eu5514n+D/xY8ML4cuvEfw/8YWkX
        jPwk/jzwpqR0i/1DT/E3hKLwjYePdS8QaLq9nHPa6rY6V4R1K11LVWgnlbSI/NXU1tJbaeOLy8VjaEfa
        TqS5q16ilBVZVZU5qo4Wm5Lmi+ZOKi1aStKLcZRb2pQ5UoRShFLTSyta+nTb7jkbbw14hv7zwtp1n4X8
        Qz33jQWi+D7C20rUbm78XfatcvvDED+GLeO1Muuef4k0zUtJj+wrcb77T7m0XNxBJGuscwyeVbDrEUa1
        KnD2CrKM+f3Lp1pc0rezbg/cVmouzbsxRhWpt/vYy/lsreVj1Pxf+zt8bPh1pnijXPF3ww8X6No/grxZ
        qngbxhqr6Yb7SvC/iXT4PC13Dba3qGmPcQabp+oWfjbwrNpeq3Dx2GsprML6RdXqrIY/bybG5FRxFaWH
        xDlOtHESw1Kcfh5pz+rqTSk5/uYzddy5PZyXvWUk3lKNWzU1tJK66bafird+hxGseCfiB4HtPCvibxX4
        G8SeHtF8WWces+D9T8T+GtY0rRvFmmQxWF79v0G71K1gg8QaY1rqemStNZSzR+VqVs+7bcRl+iljsd7W
        pjKU8FiqdCCpz5JQrPDJuVOE61OM21Uum6amnrFPlaVhVKTqRlRd4KV7S2+z0Zy1zPLqt7JLBbwx3N3O
        8htrOPyYY3lbhLeIk+XF6DccV5/POthMPRwU62JxtOc/bVG/3rk21GStCEfe3fKklorIVNRwtNOcrqCU
        ead3e3d7lIOUEi/Lv8tonZwWZSGByuCCh4A9wfeop42UaFWz9ni3hqsKlSs51aqg5RjKUXBr2EpJrD2f
        NzUqjVvedqjCFou6aevu3tr6/wBXua2nFDp2pWe/UGvLq5002tpaFTa3ZRrsS/a4TIHknVpYhAFjfBml
        yVyN3rZTgubA5vHEYalVrWoVac1Ugq8Z/vW+WnOzklFtV4qK9nUUVJao4cU/Z4zA4hQoKjQhiIzq1bqr
        S5407eyny8sISUZ+2cpR0jBq9nbGaOSNmRoXVkYqytlWUqcEMpHysCMEdq8P6tio+68uxcnHRyvFXa3d
        lCyvvZHpxqUnGLjKnKLSaaaaa6NPm2a1Qws0EgY9AeBn9K+7XNGUbbFo6Sxu1CKTkHI9se1d8alkhrQ1
        rbUk83y2PGcA/Q10U6yulsNM6oTILVnBBwP1xXUnpzLsI56CMzTr1yz5/M1zxXNUXqCR6bZR+XGo7Kii
        vRhHlSQlubEQ4AyOBXVTTS2Ibd0dJ4cuLaz1bTp7tBLbW95bSzxnkSQpIGkXHuoNaNPlko72aXr0Eup+
        r/w8+Ifg/wAR3g0Pw1LEI7bSorryEQRInADxqg/jXvXyOKweIow9rWV25WT9e4L8jzv41eEdB1mLTbDS
        NX07TNbtrq7vG0uRhF9tlvPLLybgcJMXUfMa78pxNai6kqtGVSk1GPtF9m3S3VeQHaeCry98F/D3SrHx
        zaJNp5v5NNu73zxPHDYz7vKmnbJ8yPdhMA9K5sTCGLxtSWDly1Lc0Y2s3JbpdmG27PO/ip4A8Iw+HX8a
        +ELgSQSXcPmw27boFif5Moi8xYkwa9LKsdivrEcHiocs0nZve/6kvTbc8KudX1PUUt4ry8nuVtI/Kt0l
        dmESDjaoP0H5V79KlCkm4QUebV2Iu9j7J+Acg0L4deINcnUFVvLq4yeMpZ2wAU/8D3fnXx+fp18xwtBO
        14xX3s0jsj5y8T/HrxxpHi7SNcmNo3hOW+26pp32Zd32WRWjwJychhkOPcYr0pZDRVOKjJ3sotvu+v6F
        Katyo4f47+LNW8PeMdI8TaXZrJ4D8QaLp2pDyMnyJZi4vZWC/LvV2AOOwq8r9rhqdSm1zKlU5ZPqrX5b
        eUlqT6ni/iuwm0jVdP8Aid4SYSWty8EWuWiN+7vLGRkV7kqOFkiDhs+xruqwnCpDFUNdvaLo4vRP1Q+i
        se6wRWOu6TJaX0cVzYXtm/nISGEkM6n5Vx3wa77RqQcWlKM1qntqupmm0fJHhmx8c/DbXfEdvpekX154
        O0nUXuL61EUtxssJ5pEt7qykC/eCNEzxj+4w718pQnXyrE16MLPCwnzul9pRl1peXkaJaI9++FHw+v8A
        43+NovEEthe2XhJ9V06znlmieCSS20K1kupIQsgBG7ULkqSPT2rlx+a0Kkp1aLbbqUlFPdeyUm7+XNL7
        0VFeWx+nnhH4feGvAtubfR7QK7MzSXUvz3EnPC7yMhR6V5uIx1fGy5qstErKPRE+RqeINd0/w7YSahqU
        hSEEJGANzyyNwkcaj7zs3AArnpUp1pqEOm/kNI8P8L/EZfiNrPiPwjq3h290uy8p4IJLqKRVu7dwQxck
        BVO0ggZr0a+CWDp0a1OqpzjZy1vr1saR2R8pePvgx8J/A3inRrDxD4l1GCfVb1boW5t1+ym2ecgQmQH5
        E6DPYV1wxuLr0JOnTVoRtfrcEdL4x034R6D8RvBE+o+KL+yfS7LS4dB0eyJa2EDOEty8qnKxuXBPqDXl
        wniXh6yhBS5m+ZvugRvfGv41+DPhtruheHdc0m61yGVItTVBKPssUTsWjleJv9a6jkA8VyUMLUrpyg+W
        S0Y02fnn+0J8UtF+JniW0v8Aw7ph0nTLS2EHl4WITShstM0ceFzjjpmvUwtCVCm1Ud5ffoI+briQNlU6
        g9aqW6DpYgRxHyYVdfKeNVJbPmFGXd1HO75u/GPSvn3WwlCviHWy5V6c6eMowhGdRTniKkKjjWcpKEE1
        UlCpGKveEYQTmonJOE7rW9pJq1tFzbabel7vew2OMBYuArSISwkcqAQxUnceFB68muSjg8Pg8PlFGpBU
        6mPw86lX6ziIwtapKC/eyXLGMlZ3qWins9UVf3qsmm1Gelr3T8hbe1FxPFbloImnlWJbia4jjto8ttDS
        TMNkcY6l2YAdTwK8qGXUYRq0MTCNKdeo5QxUasK1KMI3vCUKUJJ3itJOUe9uo6mJdOlKu4upCkm5QjGU
        5tJa8sYvmlLso3beiRNqb2jTxxWdsLZbG2jtLp1vY7+O7vLWSRJ7y3nigiVYZTtKqvmDAyJGDV5NGtiK
        9WvGWJpSwuDhz0owpUqFSGFw8l7KkpxjJ1qvNKXNVVpTTXNsh4aUvq0J3lab54xlCUGlUSklKMm3CUVo
        1KzvdNJlQCN/KEat5mcsW4ALHAHOB+Ne/WhlWYUcrpZdha/9qOSWJq15QVJTqSUIRiqijFRSavK6S30B
        OcOZNaNPQegQOY5mKBHCl4xvCc/MWCn5hgfw104OjhaWN/s3Oq1XCUMHiI0p18Ovb06aU0qk5wpvmmox
        v/B5nPZuxLdSNNTjvZ/Oyf5D1eFZJFZ2MfmAxlY8liqNgjkMoB2cduTjivRo4rKMJmWZUKeYVa2DjiKN
        bCVIYNSqVJUo1uTl56kcTRpxqzhpDml7KTlKnKpSpwkl7R0actpcq9N9fLYhnEqSGGaFoZIS0cqODG8b
        q53KY3wwdTkFWAI5B6V8jj8wp4+OGq/VoKnCE+SpRqOVLkdVy9rSi7bSco8spTb5k3O+hrT54L3Jqf8A
        NYaNm3CIzZ2lSeqsDycAHIrqVLAexjSw2Fr4ytX5OWbu5U6t7zvTgpe0jJe6nzKTS5uVfCJzlpzKyW/o
        bt1pVsuh6Xe2phnnZ9T/ALUWO7Wea0WKaxhtHvbWOLNhHJJcsImkc+aysBgrg9NXDZA8NRwOEoy+v4eh
        WljpYu9LCyxVW6w31Suly1HBXliKDlz0nGKqKKqK/Jh6+Lli8dGpTcaFL6t7FqLjzKXtPaauUueyUW7K
        Nr3blf3cSKdoNrIisQAfmUMgLfu9wGDzWWU59iclnhauAwkcRWp03OX1mjGrhl7aMcOpxpSi1GpT95Rn
        d+81bWLv2ThGad5NcvS7X32JEcZBmZ2VSWKIygncMkAk5TOMZwceldzrOfPRzTMMRiKVOdeq4UZ4dS5s
        TBzVlUqUqkfaOP7yLjaC2jzOxm4S5UqXLfo2m7Pu1pp13Vy7qNxYXzE6Ppk2l20NshuLee+XUXaRABJM
        tx9igwrHnYFIHTca83CTxWOyzE0sJy4ejhadWpilOFFSlRjJey9lP2cpzVOOk1GpDnk7uFkcuEo4nDR5
        cwxdPF4iUnyVIUpUIqPSDp+1rK8f5ua8uyKenCw+0RR6hJex2kgZZDZRwyyByjeSCk88SFPN2bmaQYGS
        oJ4PJg40KahRp4nETqV+Wnyc8IUp13OKoRrc01GNFczk6slem0uWNrtdOJ+tulU+q0aM6lPkf75zhBq6
        52vZxnU5krtJRcW9G0ixKLQW1oFlvPti/aVvUeKA26qj4tzbSJOzygpgtvSPB4XcOa+oUcd7WjQzaVV0
        6FPE05SoxpYmThS933PfUJQUrPm51Fx1vLQyi8UquJk4UVQjyOk1KbqSbj7znFx5ElLZQlJ2+Kz0K8Yg
        SaJYwZ03IZFKlM7Tlk2kZxjjt9R1rhp4fJqWOw+Dy51s4w9dQeLi6ccPKUk/aThSU/aThFfC5xjDm221
        NXKo6TvHldnZ7a276izNC9zM8caxxNMypFyvlI2cDyg0jeWAMHDNjuaKNDLsTj8R/s0KNP63KjCnVrWq
        Yag+ZL2mGp+1rVIQV7ypqbjKzd21eIRqU6VNVFzuFO7lv98vcT+aQ/7Sba0urA21q7Tz2c63TpObuEW4
        usx2r+asUcEvnqZRJE7H7PFtKANvM0oYzJpTy3mi5QqUWtMRH2z+KnVgqtNJqFP93yShbbQSoxr18Nio
        16q9hTrKdFciw7dRU1F1VyucpQcJOnKE1GLnU5ub3eX1bQ7vw5Z/Di/XX76DUjqHiOWy0jRbS8jXWdDm
        t9JgnuPE8ukyGKK6tb0SWlgkr3SbGsJ/kb5Qfu6udYbL8uoYOVDC5tgpYXFxw0pUKdKpWqKXssK8ZUhi
        6M8NUw8adSq6co4l4j2lNWpqN5+JjcrxVXGRzXL4UKGaUVSp1ZVKk4qeGUnN0OZUqrcL1Kko2UGpq2qk
        3HyCTcS28ElSCOMj5uSRzXwGNxGLxM8RUrwlVnFxqcrjzQbq/FJLmvrzKXNNyV7O97J/RQbjotO67nZa
        7oNppOjaBqFn4o0fXk1cXhXS9PupzfaJLbW2ltcHVNPniR7Fp7i7mgiZkAmOnSuhaMIzdMMdga2MxGDp
        QqYmph8PgK+HdRYiOGpVMZHG4fF04TUfZvE4eeEw9avGCil9fwVTn0cTycvxOLxdXFuvlNXKvY1JwjOq
        6D+sQhKSjODp1JydOcbVIykrS9pKkr1KVWMPSfCXxO+HjfDS2+FnxN+GGu+K7DQvG2sePfCfijwR8RU+
        HviXRr7xPoOiaB4x0bVP7a8FeMNI13Q9Sg8HeCrmHGj2N7ZXGhz+XeywajLbpnPAxzTH5fPA0Vglg8BW
        hiqkoyq0atTD1MRVjP2Sr0Jxly1I0nz1OVJRfs735vTg+SEoyT/iRa15WuZLyemm1l1PdPhr+094Jsvi
        v4C8a6l4HTwJfapr37P/AIR+I+s6f4q1XXfAPh/4RfBjx38Jde0mPwT8Prnw/feLbHXbPSPg34HiuL/U
        /Gfi57xLbXPKsBcatZnR/CxGUV8VgqcqFbD10vbTjT9rRhivaVFUm/aJzgnFzqT5FChSi04qMpcrb2hV
        UZ8rTi7pPX3dLLRei31M34bfHv4b6Z4j8P2ni/wVb3fwH8I+BrjRNE+G3i/xJa+M9c1TxH4A8U+NPj74
        JPiK9t/A0WmXmq+IPiV4h8ReAm11fBdpb2HhD4na3pcy5udQ1O85MbQeEoxxFDExpYvFynGpCFFr2dCV
        N0K0OWrKcrOLjOMuebhOnzQcKjhKGUcTfGRwvJUi6UfaubpzcHG9ly1lan7Tn3jZz5G9EvePJYP2gtRm
        1XwdrOv6XqHiDWfDfwW+N3wr1jV9T8SXF3qfirVPjVc/Hm8v/G2pX91p0041C0uvjhNNNbTSXcl/J4fe
        R72BtTJsvQy+GBpVIUs1lN4eu8NjJLCwjKHJCVFxw/LHkjCVWFGVNzWlHnjNwqcnLLaTknpeXs1JXeje
        +tt9L/O1+p638S/2lPCXiX4Wa/puj+G72Lxr8Z9S+LvjD4pB/EbXuheGPGHxM+KP7O3ji8n8PQ3Hg7S7
        i3sJrr9n2/aDw4brX107TvGWjzTeLdU1GLUdM03PC5TisHB5tSio4PC4inQpxlOnGu70q9uZQk5N8lZN
        1uSCc4tKEIqLBVOZxjbWSd+28bf+k7dmtXqeVfGD436P8V9G8Rxt4R1HQ9f1j9oj4w/G+wul8Twahpun
        aX8ZLfwiur+ELvS28LW8uqXlheeCdFkttbj1KyjaOS9il0pmnhmtPXjgcpwmUTxNHN6v9owjhqDwNXB1
        FOSoXbrrExrSw6oVPaVIvD8tSopRpT9pbnTzVSbqqm420nK9+j6Wte6tun8up6ba/tc2EvgTwNP4j+Dm
        j+Lvjr8GtE8MeD/g18e5fFHifRY/h/4d8F6u+seAYNQ+GWkPF4b8Y6/oM0mrmyvdSMcFz5Wnf2xp+rLY
        Xi6xjmVXDQxTeXZjVxGEzOeNxGKwc8NQwznVrR5cTLC1I/WEqc6Lo+3hR9m6UuanS9lB0aiuMuk+WMoJ
        ckm3fRbW6tO+/ldPr8heE9Q0LSfE/h3VPFHh0+LPDuma7pGo6/4UGr3ehjxNoljqFtcatoB13T0e60X+
        0bCK4s/t1sjTW32nzolLxgV5OEpYWr7aFV1MJVVO9FQUakPauNoVJ80r2bvNrWzXKk1JyT56itzK6Xyu
        v+GPsnU/2jPh58SNMg+GXibwT8TLb4ZXviTSPFaeG5fjR8OfC2geE/FHh3TPEGk6RN4C0bwn+zfong/4
        feHb+z8ZeLrnxDY6f4Va51zVJtG1Nr+0msL9fEF4bA4WnN5hj1LCYXDc9pUsvxOMqVJ2SUadB46FfFT5
        lHljCvKcIynalUVlHlxmLqUMLWnSoVMROKX7um0pWuvhfI0v/AXfujkPEv7TkviW/wBX8Y+KfALp8W7j
        w78Z/C2jaxo/iU6V4B03wt8fNY+KPiLximqeANR8O6hrOr65bt8b/iAuk6hB4z023gj/AOEca6sNQ/su
        9OvwsFh8BXw1SElUpQp061SNCcZ1nUwzpz5VPlXsF7lOUuaE25+3alFOKh287bnGSas2k76Wa32XdrTa
        yW6Z5t4o+JPgl/Al78PPhp4I8V+EtF1zxZ4Y8ZeJ7vxx4/0bx/qt3qfgvR/GWjeGYdCn0D4beC4NHsRa
        fEPxQ9+l5b6vJdSLpRt5bBbK5TU/boZvm2Lhl1XEVqOX/wCr6kqVTD0IYevUhjJU6tapXnUlKNeo5QpK
        CqSiuXm0au1ioQhdRbbdn7z5tVdLorLVnrD/ALVel6ZaeHn8OfDi6i1y3t/gZ/wmUnibxoniDwr4tuPg
        N8JL/wCC2kaT/wAItpXhXRZ7XwH4p8F+IfF1n4o8P6hq+sjVLfXvsaXlrax3EWoePXpYfDYmjGrWrYpV
        frCm4QoqVL2tWdT93OOIxMZThV9nVjXjTo+zak1SqNqUeetTx1SVCWFr0sNSpzTrwqUnVdeEY8qpwkqt
        JUU9eZuFZy91JRSfN5F+0H4m8J+JPifqVv8ADxr8fC7wdpujeAvhgt9ctLJdeDvB9hFpMPij7GdC0WPS
        b/xhrUWteNtSs00mwI1fxvq0s8cl3cXFxcOtgcRRxFKpnOIccTi6UcTP2Ps7NV+aVNNwcYRUElTUYtwp
        Qgo00oRjFdMZx5ZOilOELRUbNu6duvXrr3bep7b4m/aj8MeIvFGq+ItM8CeIdGsvEni79rjxdrWnX/iz
        TdeurDVv2q/hDoXw21ODTr+Hw3pC3el6Fquk3esWyz2dvJNb30OmSSGWzbUr3ryzL8fUoxq4OvKtRpvB
        Yevzypwm6mDm8XCMaLrSqSoQjGnThW0jePww0prnqzx0PrajhsPzXUsPetUtKM4RjN1nGi+WUZcz5aPt
        OZWjJ02nM5T9oX9p7UfjxPeCDwj4W+HGjeI73w3408b+HfC3hfwLaW3ij4raNpniHTL7xqPEmj+CNM8U
        TWF8fFPiK8j0nxN4g8VTWt14h1OT+07hZ4Us9sLlGSUMHCrmuY4yOJpUZPDwdCbhJSklRpQqSxMoRjBR
        /eVFToQ5VGMISalKWzqVfaKHJHRJy5dVzW1adk7dr3Z8wh4fsTIYAJnuIylwRysaqwZA+8BFJIJ+R846
        iuif1WWV0a9bL5U8Ti8VTg8XKcIUHh4xcHTfLyqndpNySm56tyXXHlquupxfuQhK8W7q7293l19bq3mQ
        BPkLoF/cZBALnIGQGV1XayZ6YJ+nFd1PKYPA18xwdOnH+zpyhUpQlWruVNzXs66r0aboVKcZpzio1btR
        1WiZcJwUo06t6ScU3Kyvo9Eottq+zurJdTqPD07an4y0yaK+0rwrJe+IdO8nUW8220XQTPfxL/aTSXEk
        8ttY2J2TFmaZgkTHkjn0OFMbOOZ43F1K1CviKUpOFGtCMsPjIRpVJ4j95XV6Vfmo0lQjapeVVqPK/i4K
        mAh/ZkcsxPPjaE6DpYieJadepGfuSVb2ShTmpwnJTcVBJbI9c1Tx38KINT1GE/DtdTMN/eRnUovEs8ke
        oGO4kU30cgtk8xJ8eaG2rkSA4GcD6WlxhkkaVJYug54uMYqtKOXQhGVVJe0cYf277ic+ZqP2Vp0PB/1Y
        zmHuYfMoUMPDSnTU01TprSEE3hbtQjaKb1dtTwJ7cTYyOQcVwqDPtloPMZhTGdpUE89iBx/Kr2T8gX5G
        HBfy/adrNkZx6dDXHDEWrOPQSetj0e1uibREycsAfwAxXtxqfukr3uilsbmhxLJdKzKcIBz05rTDwd0G
        yR6HEoAxj3r04rZdhIu24y2McY/lXTHYzN23twCGx0FawTQLQ+0/hH4e0nwH4RT4uvftdXUSNayaWrqs
        Mcc862zb8HczhCzAYrw8bVq4qusucOWO6l1bW1gR7X49+Hun/FTTNP8AF3hS8EeofZdyNEf+PgMA3lsV
        PySpgiuLBY2WXVJ4bER/d37fiNHM/FzS9c8K/Drw14atLq4vtOkVBqz3AMk6TBRP80gztjWbcoz6V05T
        OjiMdiMRJRpyi/cS2a2++xNnY8o+GN/dTa1aeGLu4ebRddY6deWkrkwoJlO2eIHIWVHAKn1r1cfTjGlP
        FRio1qHvRkt35PyJho7Ht2o/BPwn4cu4brXfEk1tpN5cLFYRtEglMobcVkkz90jvXl0s6xdaEoUMMpVq
        a99pu1n2XdDSs2ztviNaW2i/Dy20XwPeoYIpjPqdvbSLJPPYTxMHuHVTnbvUE/WuPK5SrZnKvj6bTso0
        3JPl509kyraWW58garplpr2jy6XcjZ5qYR8fMrgYRwPWvsmrtrz/AK+4haNI9a8D/CPVfHHwl0jQ9ZuI
        jeaM2tWNoLlCWutNa4zbo+eQV2vg+4r5ieZQwGOxVCceanVcL26abmiWh8Saxonir4Y6rJomsQz6l4G1
        G8uNH2mN99gbiRolZJMYZFlIHsAK9KNT6uotyU8JUS5ne8oX2uuwlfZfI9H8PaJ41+H2rweEPEmn3f2L
        VLcXnhXU2BlS6sz832JmHHnxIUOM5INTl+MpSnUw0antFTbcZ3+z5+ad/kJx2f3+p+hXwy8L3Nn4Kt7r
        VNEtWD3k8s8N1BG0l3p85Xa029c5jOGAPvXy2e4iP9oc+HrXcIRjK3S26RpDsen+HdOsbOREsbK3soIo
        proQ20UcMSyXkxYfLGoG7Yg/Ovn4czlfybb7uTZV0k16fgXtfvLu2029n061F1fwQSPbW8j7EklA4Vn/
        AIV759q7sPCLnGM3ywdrtfoZr8D51+InjOxbw1okniBorLU7KW28QS2MdwhjmFnM6SWyE/eBcEivYwuF
        kq1ZUl+7knTv11W400tzwb4jeNPi3rWgJ4+8HW0egeF44YnCQRxSX9yudhnJjXcY9wH4HNb0qOFoT+rV
        b1Kqbu29LvpYteWx8ZeLvF3jX4m6pp39qyT6pqNtCLW0WGBvM+U5OFUZLZ5JrvhSpYam+VqKd2wR9X+K
        v2fpfENv8Jtaj1dItdsLTQ7LWILx0SWeC22zFo1Y7mmQLtI9q+fjjeVYmm4Wg3Jxa/MEecftoeAtVuNf
        8O67o9ncalFHpUOmXi2yebJbSwkLEWRMsodOckVnllaKjKMpWu73BH59X0E9pLNbXUUkE0Em14pVKOjD
        OVZSAQa9KTVrxd1YEctcF0PyngtXM2IeCFAO3cwRDmQZUAqpwMYOeK+OzCdHC4zFe1oOvUUFJPE2VOMJ
        tVP3SjyzfKvgb0ttKSZla70Urc2qha9093dNL8zQ/ssmyivpbyzj84KYbRJvOuCoZlYyrGhW3IYE7ZNr
        EEEAg5rbD8NY3NMJh83xOLo4HLbOhTVSbk4VIrmjDkjDmUauslywdt5vVSahXw8o4pU3KnXoTjFUqlKq
        vapq8p06qh7KUYfabqXvpHVNKpAELpFM7LHvwoXAYDB5DsvA68fpXXkdPAYjMMDk+fY7EUstnXtGnRjR
        p1uVRd6v1mtTh7KlJJ2pxnKTdrUZNmc3UVGpKEVGVuuxAVjBYKH2K7KhILfLzgk46j0xXg4vCZZhMZja
        uGhjPZYTEVI0JVIQqKdJuXs5zdSMWpSja9NUJP7Saei1g5SjGEnH3oK6u46pOzuuqNNpJL6Vp7gxtLIQ
        rbIbaCH93HhSiWyKiNhVz8hyeSc191kWTUMyjh1OrTq169aVOcayoLDuMMPKrD2FalKfJOLspKeEcW9L
        823FTSw0JUadNunFc0ZTqVJz1eqfO22u2v4GeUKhRswSCVbIAIXOdxzg4P8As18pXwfsKdKk8PChia8a
        lSNS3JTqqMnzOc5VXGbikuVRpL0V9OqMp8r00TX5dv8AgjUZME7zEyOjpJhsbgQOCvIIIBz22556VxYe
        eEdGU44x5ZWw9SnVpYn2VRt1oyTlGlOhJVoSi71KUnzpqF7wmoxlpB1LqKhzpJ+7p27PT+u5cvpNSu5v
        t2pzXM0mom4vW1G/kmnutQlLyJPcTXUzvLPI08LKzuSSyknrk8tDA0sPSw2WxoUspyyhhKlajVqYeVOF
        dww75JUHQpydOM50404wcVTva8aalIypToydT2MlOUfiUZK0bu9mrLpJaLXX5FWFTHHFPx5kckZKl3Dk
        ZGMKoHGO4YV6GT4Gpg8qy/O411/aGFxVHmgsRNV6dLn9yFOkoU3b2fv+1hXhyKXJpNMqpVk5TpON049u
        5eg1e7tYNUs4Lu7t7PVEEV/ZQXE8dperHdR3sEV3CJSlwkd1BDMBIG2yQo64ZAR1viDB0qmbfWfaSp4m
        liVThKmsRTjXq1JSc4OtXqyoyklGFSrCXtZJJ2aUpOeST5OR2cbXs7XS6fL8DOXYuxl3MCFMih1QfLIy
        7Qdp44TrnrXn0JYOhKGJwNOVWFalh6mKo/WKVGF4Y+UHSjeFaU6fs4UG4zh7lSUqjjyKKeqt8L0b6tc1
        vO2l/TqfqDoWm/Auy8cftP8AjDx7Z/AbXvhL4o8HfHLX/wBmzw8njr4fweZr411fij8LNBm8G/DfxTp/
        j34by33h7wzNp6W2qHwpPbC6bwlJ5Goa/Bpl35NWSoVMsx8quJo5lQlRwmOjVw0KtKdGmvZyq0aldzw2
        JqpzqOUZ0JyblTqqrOnS5oRTp1Y1KsaU4vCVYzq+zabm68uRRkqikp0qUYQ5fYpcrlLmvCV1Pzrw7pX7
        P3iPwb4SGoTeE/BTfGHxf8JdN8UeD9N+JviW18H/AAo1TXpP2xfhQ/xCl8Pa944vNRvrDwTHY/CD4hXU
        XinVryRD4juLGPVNH0Dxp9mrHGrE1cJQksHUjGM8TGnVjShF1l/slWMX7OlTV3KVeK5IqDSilCU6M5Pa
        nyq0b2tZ2u9H7yb1bfRPXv2Z11j8O/2J/Cvg/wAW/wDCTeMfD/jfVPh94g8H+AvGdx4Nuda13xR4ltNW
        8KaJc+Jvid8FJ9d+L3w20fXFsPihqfxD8NwX1t4a8f2cWi+FPAesXXhd7Vtb1nxjnhqeOnVw0cQlSjWv
        ODqx5KcaqlaCrKjhsRV5XHkm1ajKSdSMKsZcvK58lpSSc+XdLVtJdLySv962drHC+E9A/Z61n4maF4Uu
        PC3gSPQfDnwK+H3iFtftfiBbW2neOviX4m8CfCPUPGUHxFf4mftPfDjTZho+va18QILfQvBHibwhqNnq
        cUAv7LUrDRr+yHfUxWZ5bW5XUrSrV8RKhSpU4xpynQjXl7tKmqE3++cKXu18LVhWhKT5HJxIpqFSNObj
        GMlBN+TcU3ez6XaupXTW+h23i7R/hDoum/FjwXosXwb8eanpv7P3xDtfAuqax4/1tbDQNe8P/tseO4bO
        1+D1t4g+Ld3FoF9ffB+7h8W6X4eg1HWNR1RLSzkRtYi8VeIIvGPt4/Jc0wfJmOPw2JyjNKmPoJ4SvHkx
        f1TE5ZCtGtVw0cBRh7GNVewlXjGjTp1ZSoyo03SjKlmsRR9nUanGVKEJNy5rpckpJ6tv7K5rXd1rrfXw
        j42fD/4d+CfB2keLvC+l2azfGzxbd+LfAGgf23qEmr/Cj4c+GtGaz8S+ENR07UdSub/xLYt8UfE/iLwX
        b+JNbsNLnu5P2br7VNP8+z8VyfYoyXEc2Y0PZZdDE4qhgq+Gq3ocylVnGvzYqpze0TlRw8IYpworlj7d
        QbhKjzyzjWpYjDU8RhqynQryjONSGqlC6XLF2T5W7pXte17O+nQ674b+BWh/CrSPEmm6L8P9cGmeC/hv
        rul6veeP9Vm8f+P/AIxT634Nm+J3wt8dfD3QficNU8PfC+x0q8+KMVvrVv4M8B3Mi+DvDhtPE162qW97
        4u8bB4DOZzzKpisPCWCw9eVOFeEU6PsnRoSjONapShTeP9vWp2wlOri5xw1SNapShy1o4fpcoQty2SSV
        knZ77NJ6Kzk72Xk9dew8Q+M/hR8RP26/jR4v+K+oabqfwlvdQ/aMsbnUtF12w8RT6voGh/Cz4h6B4J1b
        wDqvj3WtV0+68V3kml+HbnwyouxpsOrz6PBoltZWMOn2Vr0fUW+GoV6eIpYfGYOthaH1Wp7KjiZzm4Oc
        /Y0rVZ04NzVWc6ak46yqTm53UZNVZOUVypy130V7Wv30627HTeFdB/ZM8Raj8TvifrM/hLRNHn+GngXx
        p8OPgp4gnttdvtF0bS5dZ8CfE3wUT4a+Jfwci1n4l6LrfhXSNU0H+0PGEviDxJ4W19NZvtJ13xTrk0+l
        epQpVMDgcNLMMBicfRrV8RTr16D9hODo08LLDVIYmvl2cUlh67xPsqsIYZuni6UaVOthqCtXyajWknzq
        nyKMkryVmnJyU1CdJvlstG7She8ZdPLdTtP2ar3T9B8LeGPDug2mka98JPjz44X4l+JvGGu2/wAXtE8T
        eDPFHx61D4Q+DfEWnWHjg+AdN13XPD/gX4U6Xd6V/wAIpJcXyeMZn0yaK71bTb6Diq1sZiljMZZxjhPq
        9GVLB0IwoTpRWCoVpJSw8arV3Xl7WtW53OC9rrGbnooxi1F6tptSk7taycVvba2y66G98TfBvwx+JaS2
        nw50j4C+A/GV/wCA/wBlfxH4ZtdE+LGieFPDK+HH+EPimz+Olvreo+PPibc6Rpvjyy+KFx4K0q40PVr2
        18T3FvosertaXsl3r+t6r5uXfWp1lgcMqylVeKpKaoVataKqVYKjzQwuHqVakHTjOK9lBpuo48/LGFKN
        vkVnKDu3BX5opLTWSU5fZ+0tZW1Svq+7g8F/s9+G/jD4YbwZpPwI8SfCqz/aTtLXxx4v8bfFuCXXPB3h
        iy/aWu9H07w34U8Ha98ULGz+IHwnm+Ctr4Hvr3xBe+EvGlvJF4q8TTXGuqumyR+HblgcxyuhUl7XEUMe
        qCfsqVKpCVLmwkJz9tUVF+xq060qtD2Lq0q0KlKLdOKlCUxuLnHl5alP3by1VnfVJSs2ktHJJxerTcdT
        Bm+Fn7Lfxp8R+HfC3wP1Nvh/pPiPRvClzpvinx/qDL408MN8MdQ1W3+P/wDwtDQrz4jy+HojefDLXk+L
        aeK7Wbw14fktPhgfCWhWSa5PrPkdeJpYeeR0czxEsRi83ljcTTr06LUcJWoVlBYPEUHTwtNYeUMRCvhq
        mCqRniJ+2pYmXsaLpQnKv7aUU4qPs42btePK3zJq76NSUtFpypXu15X8AtX8Aaj8SfjVeaVoHwl8I3Ot
        +BPHt98BvCnxwvrTxB8PvDXiufxJpN3o+gXviDxxCuh6pr+nfDObxrZ6He+N/L0a61620WXUx50kIDwt
        GjTnh8A54z6lTr0Y4x4ehRWOnTm5K9CjGftZXrKDq0qOIlVhScl8OplOnCU4YnlUqtOM+ROrU9m3s/aJ
        NQfurRzTSlqrOzPStG8DfDrULi0v/ircfs86/wCIda8WSQ/HS78NePPBngmD4KfCm103wtZaH4l+Cvh/
        4T+JPDHgr4k/Eq60f/hO9Xu9M8Jab8VoUutE8NW19pEOt6lqWmaz6WY5biKccHUweArVMC1iJYSU8NUq
        VMdWoVavtI4ulUlXxmFpU/3FJyxU8K9a9TDzlQjCpTqEveTagpacyUtIJ2tyvRSfxP3ebZJ6uz9C8M+F
        f2U/F6/DnTfE+v8Awm0O/tvAmoazaWpm0W10vxP420v9l/8AYsuF8K+Pr3Q/iD4BksTe+JF+PjWMuseP
        vB1n/wAJraakl5qU08mq6ZqvytWpiKVRVIU6lWlUnemnrUjTWJxsYtKUMRBOMVRUoulWfsnT5dHCS2Vr
        q9k7P/0mGm6683Vann/gnwp+z/43034sf8K10eLW9Lk8NfGrxXfaB8Q/F+oeBfFHgR/Af7OUnjX4ba98
        M/AOn/FiQ+M7e6+MEXxItZrG/vPind6T4c8M6ENXns5b281XxDVaNSliMPXc1jcTgXCrQjRoOtChVxWI
        oU8VTnKtQUKc5woYSnWlRp0adeuqNOCqU6ULTNU+Ve0io3U3FyaUmoxbbjZ3aV3dNycUrvocR+1J4Z/Z
        e8JW+heHvglrA8Vaof8AhHdc0Txj4cgddC1/4d63oupvc/8ACybvU/jL4rvofizaatbaBBPptv4I+FSW
        k3/CRy3OgfZb/Q49O0yvCVcbmOXrFYmFGGK9q8VBe1oKjH2koRpT/wBkjGMK3LTcZ0p4unyzjOpUjONW
        nBzmoU5OCukotN63Vt9391l89CpquifBvw/8NLfXYNE+G+sWekeGfhlr/hDWf+Fka3e/Er4i/Fi4vfA8
        nxU+GfxI+HOi/EeDUvCfw3sIr34vWtprNl4R8ETS2/grwvJa+KLybWIbjxV69TF43KqmJyx4rFU6OExu
        IdGlRqXw1KHs6kaOKwuIiqftMS37K8uZpxnNyw/NFwhmnGXvuMdYxV+rateLjfZa9Fey179T428TfB34
        s/tz/GLxD8X9SN/8ILnWvjw9xrHhLxfLc3mr6V4J+H/ji3+H+oeBvEfibxJd2l/rt/f+HfC8uh6e9+2i
        XN9dafpdnYxaJLb6VH5WNxWEr5ZgcJhaf+2YXB4SnJzw9Gg1WVRyrR5aCjGpHlk3OtUi680nPEOVXnqO
        oxftJud+RuTWreltLXflttfRK2h6X8PfhF+xj4W1Dwroet/tBeHfGviO/wDi34ROpfEG4sLzSvh1o/w6
        8YfDr4y6n4B0S98MX2o2erXv2nxLovwvk+Idw02mJ4WHi+y0C28Q6Lf2Gq6waxGMzTF4bGYVYGf1avR9
        nOLnCpiJOMcNTfLiFTTUPYqp9TjS1ld1Y+1UKaRKnSk6bU+WpTnCcGk+VSg+ePPFOPPDmSdSDfK0uSVk
        3eH4e6b+yZqHx7s5/D/h3wRLZaB8QvhZYeLPC3xn8V6B4Q+FGneFrfxh4ytvjD448C30vx48Rab43Oka
        ZpPwtFhpOp/EHxlb64/inxfd2vh3U9FW0g8OKONxE8tw+VLCU8Ri8MsUo4nB4d/WqinQpxw8JydKc7Kc
        qzqL6vRrxUaaeIhV55NU41bxq4icZ1Hy80lH2VNyu+eVOm6lTkjtyx9rPd2bVjyfxlofw2vfCF9q/hC1
        +GvxE8XQfDX4bW3i6b4kfGa/07VPh/pemfsw/BiXTdQ+FVtf/Fbw4fG/i2Px9cfFfSrrwtHF42j0WTwB
        4d0SHw/pNvJBZa558KWKhjKlOFOrSp+1qJNUVOPNGtUUeZ8sowjyuN5JxTu5OTTutk48m920t5eS8+/r
        2O1+Mdl+zlf+N/FHh3R4PAOqL4j0b9qnx1efGIfFDx74n8dr4w8I/ET9o3VfhTpJ1/VviRqHhbU08T6N
        4H+Flht1XRNQ1fW7Txv9strw6jrdjqUfo4Sji4YJ4nDtqpCrh6U6MaVlGM8Ph1UquXsIOnyznVUrV4xj
        KDi4eyg+bBytXVJ01ySjKXO9bNSlZat9EteVvXe5w/7T/hb9mXwzYaRoPwO1N/Fl/D/wjGuaP438OQn+
        wdd+HWt6JqT3H/Cx7zU/jN4rv7f4sWeq22hQT6XD4I+FKWk3/CRS3OgfZb/Q0sPd4ZwufcR4TEXwtTEZ
        RgalGOMxM6kVTwkYOEYxVaGGdShhYwdRzjz1VrTlG0oVHVmrOjh3TipJTnpBK6ut23rq/Oy6/L40Fjcf
        Zprz7O72MEotWuUVpIY55VZoY2cYG91ViPoa6a+Gw2CxeLwVX2VfBxWIp4dw58TQ2fLKEk6M5c28ZNSS
        3dO10YvF0HiIYd1YxxFSLqRouylOMGlJq0X7q+1d9epLp8dhNNGupteW1ktveKkljbQ3N5NeC3uP7OVY
        pprdPs8mo/Zopn8xmjheV41kdVjbmzDDZjjcuyalleDw9CdH2OHoU6sPZ1MwjUzGFGrUpyhRqRqV1CpV
        VCnLmjKpRjTnVpxm5Q2g0nWc3eXNorfBFpe6l227ehSC+W/lkICdgJyuBkYJctjyyCMEAtgg10TwtPAY
        pYOvQpUqlR4WnOovY1IUZ1acJSdSpNwjSqK754uVqb5qc5c0FMXPNqKV3ve7evyFMCgkedCcEjImGDju
        OOlZ4jI8NTxFen/bOBqclSceaOKi4ytJrmi1CScXa6alJNdXuNSnZe6izYToxRgdxzyDzwOnFfY03zPy
        OhbIfqbo0bljtIXgDjgVNWTgmkCOTtIzLcJgcZH6mvNpx56i8yVv5HodiMMqA5EceBmvapJrli+hSPR/
        D8G2Euw+9gA8cYr1MPFK1lsDex1kYI4HQCvQppXRPRmlZqcjPQA9u/at0rGaR0tphgBjpgfoa1X5D/Q6
        u21LVI9LfSEv7ldOkkEsll5h8h3ByGKZxwf5UuSDkqjguddbajij6I+A/wAVZvBt7HoWsTM2g3sy4kZi
        TYzE7Q6Z6RnPzCvLzXLliaftaS/fQW38yBH37daVofi/RJoWaDUbHUbQxJPEVfKPzuRudrjI5618fCtW
        wlaMrOnKDu0/62BaHi3g/wCBtv4S1u98RX9ytzBpryXOkW5A+4kUjfv8871OMEelexis7eKoww9ODi6l
        ozfzRKikzwLxz8Rdb8ZyizvxBHZWN9PJZwxLgoFd0XLHkkJX0OAy6jgkpQb9pOKUn301FzO9uxk6H4h1
        HRr231FJWlMS+VJDOzPFPbHhoJFY4MZXPFddTDU60HRa5bu6a0aktmvMIvU941rwt4G0Hw1pvxS1Bpod
        LaG1v59HYqsL3N80cUMCueViFxMGx6LivnIZhi51quWqUYzjJwVW+to7t+bSsUkr37Hzx47+M3xB09n8
        V+B7m1t7OzQIdHiiElsbRT95Av8Ay12sxJ7k11VsnpeypzbdWcdZO+svK/5DT6H0d8PdY8FftIfCtLC9
        0+CPWFto3vZPs6JJb6tEdzTo2OP9IQZGa8PEKvl9dV1Nzwtb3XBu/u7Wt5dGC0s+x6VeeDjFp/ha41y2
        j1a58ORpJasyb1iuEhWF2GRkq8QA9iDXjTrSw0q0sLJxhJv1S7Fr3tH0PVTq1pcaGzRGOOOW0EaQZVSj
        yARhAueoY5x7Vyp88Paaycndt7/MdrNrscLLql9aG4stOjAe+eO1sL98CNZLZY0kDK3B+XzCo74NduDo
        U5qVSq7RpOzj1a2X4ky6aFDxj4l07RtOtdE1HxRZ6TrWpQpb/aJkBZvOHlu6x5+QkscE9K7MNh51Jyr0
        6EqlGk7pJ2+HuSj5h+JvwQ1fxV4h8K6XpuriXToNBkgn1CSUFt6SvNukRW5EhkyDXs4LMaVGjXnVp8s+
        e6jb5fhYS7Hrvw98L3XhP4cvoGoXMXil9NS9to4ERRHIsbskdou/OSMBcn3rx8dWVbFe0hF0VKz+/W5r
        FWS8jzLwh4Ufw/rFpr/i6x8HeE45ftC6TpqW4W8eYsW/fXEny7whGQvrTq1VOm6VOU6kor3nfQaOY17w
        Hq+q/FDQPGR8aXZ0G7upX062s0kNjb3VvGRHGhB2GJuRk9axVdRw86Xsl7SK1b3sEd0j5s1P4o+K/AXx
        2n1Hx9Ndv4bubmSKa3khzbXFhAzRwXENvJkYUgHIrT2FOphF7HSceq7hsfM/x/8AFfhTxn8RNU13wdCY
        NKvYrckeUIQ9yiYmkWNfugmrw0alKjyVHqr/AHCPA59vCg/d/wDr0OTSJRaeaF7S1s1itVeEy3LXqLOL
        ifzobfbZz7nKbYGik2bFX5pZCSwK4+Lx+Gpyx8ofXaFSXJUrwlyVuSU0n/sko8rcq8JRVNuP7tyd07XO
        SnTksTia8qlS0406aotxdOHI6jdWFlzc1ZSi5Xb0jCyTveFQDuZ2DABcHLY4A+VR2I/pXVSpU68sVisV
        iqVecaVLl9+rGMpR5U6VKnJNxdJXi2koJqy0L2XuRS16aAE+dmGWVSMZwDyBjA7j8KqeAhVxuJzChUnW
        w9GdONOnKyknUiopQsuapyyvdqOkepaqNx5GrL+tD3Xwz8L/AIfXXwv0jxz44+Juu+Db3xZ478d+BvDN
        hZ/DtPFPhi0vvBHh/wCG+sT65418RWvjWz1jRNCeb4ladHL/AGH4U8U30Vvpd7PBZXk5gsp/NnTxc6Oa
        YCNen9Ww1L67UjOvOlJ1eacIRpR9jU56sVBrklOlCSklKpFDjFRUZ9fhWl9NN3dO2vRN26PY9O1L9hr4
        46ToHjfXJbbTru38Dan8SLOQ6Zo/xBvdL1vSfhL4h8ReGvG/iXT/ABzF4F/4QzRNPtL/AMHeLXi03xT4
        l8O67dxaGv2bSJZdZ0WLWYy/FSx9XB4CpWjyzlhaNBynh6VWnPEKDoxjSdVVp88qsFKpCnOnDmcp1Iwh
        OUSvalTqVpJ8tKMpSsm3ywTcraW0Sdk2m+iu0nz2v/sl+OtE8dQ+CofF/wANNVsLbxX4t8EeLfiQviDV
        vDnw1+HniP4f6t4Z0fx7beOvEXj3w5oE2i6fodz438Eq2pxWF3YalceLtL03Q7nVdYuDpyLE4rBTwsXh
        adaOIjTp1VCp7KpVqKvTlNKEaNSqmpxi3yO1WnyydWNOKuEIyUmtHBtpPazg7O90vvSs+jZS8Xfsxaz8
        PLWW68c/E/4TaFHceO/+EM8OzWupeNvFlp4v0+PR/hl4sf4ieGdX8DeA9b0y58B/8IN8W/CHiOOa8vbL
        U57Ka5it9Lm1GEWEu2Q4DEZtUo5ZHA1J1syoKeHklh6NnHEVsP70sTWoQ5vaYbEULynTpRmr1qkKKnVg
        6k/ZpSuoqLt11vyq+id1aSffybO51H9jhtP8Y+N/D3/C9vhVDpXhDxz8cPBFhqWuaV8XbG+8QN+z94I0
        vx98S9Rj0jQfhjrsOlroegazbrc20+oP9ovNPv4NFl1iBbS71HxqGb0vbYX29GpiaNWlUlVopxklVrxq
        U6UYr2lOKSn7KSXN7sVGUot81NE6NTll7JQVRSVm01pGSctot3tdLz021MHwd+x98SfG9xdnwhrGh+JP
        Ba6DoHiPTviJ4a8NfGPxdomt2uva54x8NafHY+EfB3wr1bx9p4PiL4cfEPT5LvWvBulWUMvhCUyXSx6x
        oUmu+nDP6OU5dWyrDUqtOeKnha1R1ZQpSpzhCNSUUlWdKUJKcJU6jnz8klaMJKSi/ZTlN1HJa3TSTe2m
        1r3vfpbQ5/xF+y74z8NWLrrfinwJZfEFdC+JHih/g8LzxZc+NRovwh8SfELwv8Q74a3aeEJfAu7SW+Ff
        j7UfJ/4THzru00Iixjury9srS748wrQxVermVPCylh6tahKcINKhzToUHbndV1/aVPbQbboq05zjeSjN
        qqUVTiov4oxkt9W7yV7W6JPrfQ57x38C7zw18VfBPwl8C+L9C+Kuu+P/AA/8JtQ0G48P2eueGrKfWfi5
        4e8P69oPh6RvHWn6P5XmHxHpklvfTNFC9jqVhPfrpd+dQ0rR+HAVqsHOMVVo0oYasppyUYTo0atWpKMl
        DmdXklBT95XU4LlvyQk24/ZTu9NvNeZ6h8Lf2bPB2t+M9Bl8ZfFDwnrXwm1Dwj8a9ei8Z+Cbj4k+HV1j
        xD8G/h43jnX/AAbaTeK/gjfa1pV7p+n6p4X1m/1KbwXfafLpFxfQ6TPqWvW40k9eKbr0sJCOEUcZRnBV
        FZurJVq0adOcn9Z9lNOTlTgoVKdTnhepGFP94KlOL9q4zjLlbi0pfDJLnaa5eZOzTd07KSet0jyTwJ8G
        PiT8Tfhv8R/G3gzSYdb8OfB668M3vjm2tSBrumaX4th8TiPxQkAty154c0oeF7k6m6TGSyivIb1oGsba
        /u9N9CpiaNOeX5dVjVVOUq1m5uip4pNRjeUnJx5VKNk1G90t2r8kqMaFfE4+KlOapqMoqUpRUF7z5Ka9
        1y03Sv0PQvEH7JHxE+Gq6VefGHWvB3wlsrvwz4O8UXF146PjO+/sm48d6v8AEKy8GeEdb0bwD4O8Ra1Y
        +J9W0z4W+M9YMA0x7WwtNOW31W80/V7iPTWwpYnL8POpWhWlmeZ4WqlGNoTw8pUpRdWcKkq0FOjFNQi4
        3dWTcqcXSXtDa1WtSjJReFjWh7vxRqQTjonBpuNSK1aa0ektbo62y/Yb+K+tTW0cEsdpqdppGqXPjqwi
        8J+P/GY8C+KbP4ufF74VWvhAWPwX8L+PNY1yO5n+DXii/XX4dJh0iA27WdxepPcaW2t55pmdHEVKmLxc
        416s58+Hlh+WlGE5UcPiOZRlGlyxh7dU3B+/zwcrP3rKjCUZRocsnGlCF6k9XN81SElo2+Z8nM3ZRtJJ
        djg7b9mbxqmveF/AvinxV4E8EfE/xj48g8A+GfAviG+8X6j4g1m6PxSvvg3fayuteDfCWveF7LQdN8ea
        F4stJze+ILa+eHwjfXNnY3UN3pTav7NLiqpLKYw+rTqZnCM6lfNFXq/WZ0o0/aRo1FOum+Wm42cYOLck
        uZNSURYaMZ6KMY30jay1dr2St+pQ8I/Brx38SfhnceOYdX1DWLLw3p2ueGvh/wCC7WHWvEuvajq2l/FH
        4E6FfeFNF00bU0ewvtb/AGobfV7OPTTfyXepW+sRPYRS6gt3Lrh82wmGzjCUoYGjhqGMpQjWliKzVONa
        rSqwljXWlyypypui5OUpctO15OUE4iUbU5xjNynTk7KKV3FcrcOVK1vfTVt7+Z02o/sjeJ9K0611/V/i
        x8CLXwbH4BvPGmseONB8eah8RvC/h/UtL8U/Drwnrnw+1mT4UeGfE98PHml6n8W/ABuYrKwvtMa31+O4
        tdUuYoZTF8/j80o4ulhKFLC18NiMLTqUqtKMVTVaTr18QqyjL2dl7FKF581Tmp/CouKW0IW1k0+t9+yt
        pfVXXkeR/CL4Qa58YNblsLPxN4C8AaFp5ii1z4hfFXxVaeB/h7oN3d2epXejaTqPiK9jk8zXtX/sjUU0
        /SrK3vL65XTr+6W3FhpWo3dhlXr88PrcKlp05Rp+yhC9aajZNwpxSShBW5py5YxfLFvmnCMnGOtpbeei
        PVtV/ZU8feGNF+3634g8B2Xi620/4h63cfCqS78XXXi5tM+EPib4geH/AIhTT61Y+E5PBDf2Wvwo8ean
        5CeMPOurPQf9BS5vL2ytLv7vLK9etgnmVDBTwfDmBxGFjjcxqTboTrzng5UViadPEQxNWlF4jCyiqGGc
        6M6sZVGoxlOPm1qtH20sv+spY6tRqVIU42VVU7yg50+aLglGUZL3pWbWzTOf+KvwVk+EWmaB4n1jxF4T
        1vXr/wCI3xQ8D+KvAOjWPiZrHwH4m+GUHw8vde8G6rrmq2dhHrWq29549lsp30M6npCpo0cthruqLet9
        j+a5ebFYu9b2dP6usZQnXhO+Pp1JyadBRvUp/WPZyxFL6xGEuW6nCLV5VPD1P7Njhfb1lUVKNCWIi6ft
        4SUEnWbcfZurzrXli4OT0XLovc/iF+xTY+B7zxmvh74kaf4/tPAl/wDE/wAOeLLVtY+G/hfVLPX/AAd8
        LPi/8RdIu7Ox8AfEP4qajZWHl/BzxM9zpPjDSvBOo3EkVjpcX2Wa81PUfCXlYTFyWHdGFaFOnjoUpNQj
        iVUm3iaNN4aVapTw8HKPtY1G6Uq1FQTlzSmo05d7px0Xxez0u2rq0Xro3vbW6X+Xk8P7KXiifVtS0IeP
        /hrBeeEb/wAS6L8WJJJvH5t/g74j8I+BfiD8QdW8O+Mni+H8j+Ib86N8J/iPDFc+A08ZWD3XhSVDeLFq
        Gmzal69XE4GWDr0aUa9OtXWFlhp0/Zz+swlUp05NJ1Pcu6tJ2ryoVEprmpqUZxjMFOEn8Nle+/u2Tdnp
        2T+G609C637Mvj/RNag0j4Y/FDwJ488dXeieBpp/D3w81P4j+G9bj8F/H208JeFvDWoXesfELwF4Q0eX
        QfEMPxd8GaJe6fFrE12sPjkx6hYx2Ntq0mnc3OqFKlGdKrg4YKvVXtqvJOEsRhZTlNRdCdZ80HRnOMlG
        UG6d4TcnDmbh7zaacmtd9ntulo7pfPYTxf8Asd/EvwHfWt14t1nQfDng2XQNZ8Qap8Q/E/hr4w+EdC0S
        10LXPB3hnUkvfCXi/wCFelePr/8A4qH4jfDzT4rrRvB2qWUs3i+IpdGPR9dk0LL69WWLqYyhXcsZio0o
        1EqmFrqdWupudqlKtUoUuaNKbcalSnUjyvmjFyjzOMXFOMklBLR6rbyaT69mtfW2v8R/2SpfAGpakurf
        EHwh4U8G+HdS8SeGdQ+IfjG48XXena54l074yfG/4beHraDwh4B+H/iDW/C15rGl/BbxLfLYY8RWMCaD
        PcXPiCG41ez0i29HCzoLDLHYmnUlKu+anh6UqMUmsNga8pN1a0IziljsOpW5KrlU5YUpKjVqLnbXtZUY
        6TjFPma92zlUjFXS5rv2U31SUdZJyinj/DL9kDxz8RLHwVq83inwF4ftvFHjr4c+HNW8Iy+JtIvfi74V
        8D/ErxL4T8K6B8YNQ+Fj39pfN4DudU8b+Gks2mvLS7vk13TL+C3Gjajb6q/jV5T+uVKeFouvTpUsTVj+
        7vTccNSq4itBVEmnKlTo1JSfNLk5JKT54yidML2TejlZNdVdpXtva709b7alX4B/A/VPif4N+J/iHTtU
        +NC2mk6h4C8Gaz4T+B/wmuPi54h8R6Z4uPinxYlx4j0ODx/4WS38JadrXwv0mVnnkv4zqVxo7iKOa3ik
        r2s5wf8AZ2DyfOPaUaMc1+suFOdX2dWnWwFDCKU+aFKrpWnmE1CMeXm9jVjKSaaM6Uvac9Nq/Jyp6X+J
        N91orffYj8Vfsua3o2gaHqPg/wAa+Fvip4luNO1jU9R8IeAIPEesalcaPZ/tAeJ/2edE8V+CdVXRBpPj
        7wjrnjXSvDVtpw06/TXZ5PGFsy6B/Z9rNqR8XBZjhKqoVsThqlHEYGM3GpH31iKsZLExjWcpxlSUKHtE
        5KMlFUovWUmlSpVVzx5oqnUcdLNctvdts07tJ9Pis1ZXepf/ALIviuw01fEWr/Fb4FQeCm8DT+NtX8ea
        D491L4j+FvDOpaX4l+HfhXW/h5rFx8KvDXie9Hj7TdT+KvgRp4bKyvdNe211bi01S5jhmMXr1s8q8RVs
        fRjg5ueZVoVKKc0pUo0IVKrnSliK1GnNTp4atDmnVVRtOEU5OMHCgqUoKpOPNGMvdvZte7G9km/cc4cz
        tZXWutzGn/ZfXS/Ci+LPEvx2+C/he2gsPhTe6xYatafHO+1TQrj42eANQ+JngDTNSXw18E9VtLnULzwj
        peqXMz6Xd6jbWsli8E9yk0kKzfM1HyVakI4es5x+uKNW0b1oLmpT9ypJcnLNO80nO95cnMmdDSSjqkop
        J9dXd9irYfsofFV9F+JOo6vceA/DGv8AwyHiozfDzxT488P6f8Q/HFp8PLzxJZfEjVPht4cjvJj4x0Pw
        ofCPihr7Vbe4SxuH8O6paaRcanf6ZeWlr6uCxkJVcCsTfEUqtKNNzrKvXpx9xww1KtKg4zjNJ04Uo+84
        J0+aMaTTM3FxT2Wq3lGOivzNX00V2/JO2xWb9n3U9A8S6nol/wDEr4Zafqnw/s9Y1D4vefD8SLyz+DF3
        oXiPw74Im0rxo1t8NrgeKL2Tx94o0rw7EfAUfjS1N00t3JcJpEZ1I3gEsEsNjPqtaXtpN4dQ5eStOUJz
        pOD9unFRUXNxreznayUZSvFRiKSxNGtQnPlhJKLcZSjNW0dnFJrteN7dzfvv2WPEVp4di8Xaz468IaJo
        q6r4nu/EXie/i8QP4T0rwLB4d+A3iPwL8RLePQtE1DxTqOl+MH/aG8DWttpEPhCPVNLOpWj6vaWS/wBo
        roWarUqlJyryr0EuX28VUi6tbE1amKTjCnN04QhT+q1faSlUcdEk3KUIzVK8HRwkKfM+SXJKXM0qdJU0
        3Kpq3KXtI2uuaVpPpK1Wz/Zh8XPba5Hf+K/h9oNpb6X4q8UeD9Rvp/FtzJ8UtB8GfB/SPjrrV34Lj0vw
        neNpEC/CrxN4P15IfGa+Erh/+Ess7IRjUrPVLHSu6lmlKFCWX5dFRwFSrQnKrKlRVdTqP2EY1Oeq/c9v
        7SM/q7q2jFzblTcW8p06tNzxF51JU6UlGim+SVveck7fG4q0VO0XdLR3a858YfCDxR8O7fxVfa3faFJp
        Xhzx3p/gTT7i2vNTFj8SRf6HqXiaLxh8N7i60y2i8XeA4vDkfhXVpNWiaPZY/FDwRdiFrfxHbSVlkma0
        sFmNGNKhOpltWKqYzBV6lSGHrTV4uNb2UotOM01FO9nGUVszaVFTgm0nODfK0vhX91vy1ut7o8rQvM5i
        jjd2YgQxRmR8ODhVVBkuccYweK9urmixdTFyq4RzpOlKWCpxr1lSwkoyupU1Jz5lGKacWvh6mMo06MFU
        qSjTVJpzb5V7vXmk/hXnf1GiXaiMyDgSRNzh9+0qHIx8pyfTqvtRHNKX1HLsTWwlFxhTx+EqOm/3vtnQ
        mqWKlFqXJP2leH7yMY8/sbJqcedUtZys24Ozi3a3L0Sa7W26FZSVwpOQwHJ5+99ff+dfMXeHm6E5uf1y
        FC05ptcs4pxTcldWsm3F+8krbG620VuXcd5bj/lpGMe54xW7ynFptLMMKknZLnj0C8e34jtMgkRvbOB2
        5r9HoRklZrUtaFvVLeSWMBAcqMNj0FVWpuUeysIq6XZlJFdgdick+9RhaPLqC7HZWkSgqVHL4/InivTh
        FtoaPUdLiWOBFP8AdXp24r06UWlHQX6G5AMtj2rqgmvvIfVG1bxjC464GBXTCwRtbzN+yjAZQev+HAq0
        JG6hUPGPoP05q47FPoa9ugUqRn5SCPrTRK0R9NfBv4neIfD2o2eirBcatp07BI7JMtJEW+88Z9AOSPav
        HzPLMPiKU6l1TnFava/YmO78j74tdU0rV0eFZ4nmh/d3lmWUTRNJFuaOVM5+49fDujWotXTSl8Mumj/4
        BSPEvGHwE0bWTJfeHHXS7sBmaCQFoJ35PAHKEk9a9rB59Ww9oYpOrHRXWjSWn5Aj5Z8VeD/Efhiaa31L
        T5QsBCmeFWe3YE/KVcDpx3r63C43D4pRlRqa72dkyLO9yD40ar4m8R/s3WVnsnt7Gz1+z024uYI2BfT7
        QxTWrAj7uJ4RGSPp3rw6uDowzSsoztKUFV8+a7v+DuXDoch8CPhB45v7uBNchlPgW6jhma+ugwmkR48r
        DDG4y4cMMseBtrTF5tDAwVOElWk1pbo/MrlV9X/SP0X+H3gXwv8ADKObR/D9jHZ2GoyyXSzDBZppPmYO
        +ONz8ge9fH4rF1sVK9R+7F3S2Svvp5DirI6Txf410HwfaQHWPMkNySILeKJpS6Lw7naDhRz+VVg8DXxs
        pKk0lDdtpfmSrrc+L9c0H4oa98WbTxloPieJ/hvpVlqGs2Og2ayxfa7mLSr4x2VxG+N8gvGt2544wKmr
        h1g6yoNyhzyjzqSurRfvNNdzRSv8jrtX8QfEPUvg7oc02gXWk+Jbe4jm1UxKWlt/JjWYXUYTkCTzMEds
        EV7OVUcLTxMXVqKcK0W7bL3m/d+SS1Ib28ih4v8AhT4j+IVj4C8WxTrNqS6Zo8Gr2tyWid/LKNNd8/df
        YWBXGciuzDZjh8DUxuE5f3XNN05LW19o+ZKHeIPh5410jxJqvjqPxl/ZOkaNDEx08+dco2n28KmZPLDb
        QWKnArKljMNUo08N7DmqVG3z7WZUFqbOo/G7wx4d8KaBq2k6deaw+uw3VzDaWMG2bdA+Lq4mj5Kp5obJ
        rz/qFWeIqwqTUVTaV79LaWNDw34yfHvwBq2g6AG0pte1Lf8Abls2la3XTrnZteG6ZcNwRgqPStsLga1O
        pUvL2cPhuuqXYSPF4v2wNT0vQbHSLPwjp0EthcAwMJC8EdosoJjiRwSJTHkbjRLK4upJ+0fK9++wI8a/
        aJ+MGjfFm48O3+n6TNpk2m6e9vfmVkYyzyyFyqbOsa9ifWlhcLLDqcXPmV/dCx8rTAZ2r1H+f5UndSdx
        fmZUuAxyPb8u9Yy2GrInhcBEi8scukgmOdyKEIKgdNucH14r52hVqRxqwiw8aj+tSrxxNpc2HpKdRzS3
        XLztTbSvzJ9DlnGPO53ajbldv5un32sW7V7NLW6e7tLh90Lx2M8bFIo7wsDmRipEiBM5QYPIqaOKyypg
        sRVlh501Q5/Y1JJz55zlrGcrJKL1lGy5lcxqxxXtqMKdenB05xnWp2U5So6q0UneN39rVaGtpGpaFa6T
        qljqOim9v72bTZbDVUunhk02C0uRJqEMcWNrtcwfu9zfd6iscHSUcxwtWrV9jgKlF1JOE0laKfNGPM/j
        S2XV6GtR1HSrQw7XtXdRcldRbWj9Ed34R+O3j3wN4fl8KeHL3R7bQ7bW9e8T+Gri88D+ANa8VeEPFGuW
        WgaZceJfB/jfXfC954i8E68LPwt4cZL/AMP6pplxBc6JZXltJDd26TL8/jaqxWLlXqQnOhKlOjRnF8jl
        ShJui69ODUZO0nzKaam2+a6LhSxKo06cHFVYSg6l1e6t77jfbmavGzujL1/4v/E/xt4X03wD4r8V6h4t
        0HT/ABfrvjTSP+EihsNd8Q2HifxhKJvFU+m+L9UtJ9fs7HWtSY6jqGlw6mmn3upMdTubWTUD9prqoU3Q
        zOfsk/ZNUaUprWMqdOMUoqEXGDcILlg+W8UuSLUboKs1Gjzza5Yc7fN0UVeTlfW3Vrr5npnxI/ai+JXi
        74peLfHFtFofhjT9Y8Q+N7+H4fSeEPAWr+C0svGXiC316/sfGXhO48HxeHfiVrzXWkeFJLvxH4k0O+1O
        /u/BXh3ULiY3eg6Y+n5Qll6wLwapSpvDzcaWLfPCtOVOnyO7dSVSlFyu4UYVPZUvaVLR/eVHJ0qsZcta
        nUVSnWipRSXutS100V/Vq7tr0PM/Hfxf+IHxOXTofGOs2Oo22k30uoaZp+j+GPC3hXTdHmuPCPgPwC6a
        ZpfhPRNMs7Cwj8IfDPwPpsNjBDHawR6Cjwwxy3N1Jc+jkkfqNfC1sLiqmNrxpRoyVD2kq2HoV681iPZ8
        zs52xNbraTrSYSvL3ZJKPnay2t+SNnxN+0J8W/EutX2u6v4gs11PUr34n6pqMun+D/BWhQ3WqfGnwJpf
        w3+KGpSadofhyztPt/iLwhoun291cCASC5+0anC0WqXlzeT+TneFp4eth6FXLK2V/VKMqThV9o6jdOU6
        lJ/vJOUoqcpJXbcYcsLuEIRWtKbV2qkamutrK33fL8e7IPD/AMefiroHhmfwRpPiryfCl94HX4dX3hy7
        0bw9qei3XheLxnr/AMQ7FZ7DVdJuITr+meNfFPiDVtM8Rbf7Z0qbVJhpt/aR7UXuyp4fGYrKoYShTweY
        U6mHmq6qTp804Uo0pOdWUnGEZKEXVgkqcrPmi+Z3yqwXs5wmuanUjKMovWLjK90153fnqYCfFTx7Z3Gi
        OniBvM8NeCvGnw40mU6dpMrW3g34iP47k8ZaQ5lsG+2NqLfE3xsfttx513B/beba4h+yWn2VY+o8sxNf
        LsTXcsNDFU6mKdFtxqVYSpuMnG9paU6coONo2jdp8zuqFKEadONKEaaowVOmkrKEIpxUV2SV0iPWviV4
        213V/CXiq71wWniXwDoPg/w74X1/QNO0jwlr2m6X4AtrLTfBFwdV8MWGn3Wpa9pVjZWFvb65ey3OpiHS
        rGNrxksbdYT6jQpYGWKhVvaWLk8NWco1JYZ1KapKnGd04V5V6zkqa5fdqTa1lfRTUpRj9pW1Xl3Oz179
        of4leIpPD7C80DQR4e8OeNvCdhp/hXwV4K8H6AmmfErw7qPhPx1PD4S8LeHdP0K01XWPDGpSabc6nBp0
        d80Npp5Fysmm2b23ZhsdRq5fTyfCUHhpTx2DxPtMQubG88KacIwxM1zxwlCqqlanSlLkjKvOaV6k2/Ow
        2ChhsVjsZGp7T67J1HTjCnThFqMacnJU4Q9pVmoxUq1XnrShCnTlN06VOMOe+Hnxk+I3wnu4b74f+KtR
        8L3Nt4u8N+N4rnSo7AXR8TeENL8W6Jol3JNdWcrTaeujeOvFthd6XIX0/UrXXLi31G1uotiJlmLwteVX
        FZjB4uVd16UpUqlpVa3uyblHaKTpQldLVxTi07nbFVFGCh7qTTV+iV9vk2all+0J8XIXja/8SWPi2KHT
        rixksviJ4Q8E/EvTL+W48YeMvHb61q2kfEHw5rNlrPi1PFHxE8eXUXiO/gudYgj8YavZw30dlfzW8nze
        DwdOr7WcKelOjzX9pKnK6ST5eWSdkkkoLR9tEbuTW3TyvqbMnxy+OI8N6xpF143u9b0Dxn4O1Xwf4nsN
        bstG8WL4g0S78e+I/iTPf+Iodd0y+a68V23j/wAYeJtasPFVyW1zT7nWrlrDUrZXCj6vH5PSoxhhvYxp
        /UaNLFxxFH2klWVejSgvfUnGLhTpwpSow5YXh78XNtvghj6HtqlKdVxq80IOM0ow1vJKDfxy1be8k9Dk
        NH+MPjzQPDmleGtP1PT47XQNRstT8L6vL4Y8LXHjjwjPp3iCLxXaQ+BviVc6LJ4t8CafH4lW41QWPh/W
        9Ntvtmq6rc+T5ur373njVaWG9hJypSp4idJxhZzUarcXBSlBS9nKVmlecXokr2irdcnLklFNx0aUla8f
        NNrpujs7/wDaa+MuqWiaTp2uaD4L0m2a7lsNP+HHw/8Ah18MY9OurvxP8PPGb6jYz/D/AMKaNPb64vib
        4UfDy8j1ZJRfxHwzbxR3CQSzxT75BkmLzPFRw+J56jjQqL22Jqe6pU4ygl+8lyOK9rNOmvd/eN2vZrNP
        6tCmpT9pV5Yt1FTipTcuVPmjTiop2hFOyWkUuhjeIf2g/ih4l8OXfg69vvCOmeGL+w1jT7zQ/B3wv+F3
        w/025t9b8QfDzxLqr3Fr4D8G6Okt/c6z8KPh/K98wN15fhyC2WYWss8M/NQbwScXRjisS3JqrOdWpKE6
        XtqSV5VHHljCdS0UuV+15pJyjScNdZSTUrQ7WXWz7X+yvu7HLeCPiR4s8BG/i0CTQbjTdbayk1TRfF3g
        vwZ8QfDF3eaYbtdM1WTwr4/0DWdHGu2EOo6rb2eqrYrfWtvreqW1vcRwapeR3Ppyw8syWVxxFN4alia7
        bxEY+zS5qiVWKnHlbjtpflvCLfwpqObldVp8zj9ndaeTudN4l+Ofxb13xPceJPEPiiSfxHHpHxN8MT3B
        0bw9bKNM+LF/8RNQ+I1k9haaVFaCTVNQ+KXj1zOIPOtP7d2WMlsllZLadVadSlluIy6FWWGwUZwrfVIz
        qezqVcPSpQhWalJpz5cLh019r2UZSTfM3lSlSrunioqNSUqa5KiSbdOaclZ2vytSbXqY/jb4xeP/AIla
        ZoGk+M9XsNXt/DOo61rVm9v4Z8LaLqWp654ntvD9r4m8SeK9b0HRLLUfG3ivVofC2hG+13xDdapqV1JY
        CWe6kllleXgwtZRnKUW6mKoLDylzValWLo0KVSEaEU3+6p06VRU4U4csKdNckEkklvJudNqS5b3Uemt7
        3+b19TsvEX7S3xi8Wanf6rfazolpqPiCTxm+vf8ACL/Dv4deDz4qvPHfhnxL4N8R6p4uh8H+EdNXxjr0
        3hrxp4wsrXVdZW+v9O/4SnWJtOuLS41K5lm7KdLL6FPBVKmX1I+2rznhsM6+IqQpU6cqc4OPtZzlySca
        aahJOp7KPteZRjaOaajKTnGKpr97J8kUnZ3d7Jbatva+liPWP2iPiVqM8Sx61bWofS9dsPEctt4V8FaV
        q/jS78VeEPEPgXxTrPxA1fSfDdte/EPxTdeGPF3i+0i8ReKZ9X1i1k8Wa3d2t9De6teXFwYrA5bKvXw2
        X05KcKUaijUnVUqdSDVV06UZTapwjOMWowUYtQinG0Ullh3iIU28VWhVlKrJwlCCUfZS+CLtdSaTd5db
        lPWvjj4rOvax4j8I6pqnhHU9b8O/D/wb9o0ua0t73T/CXwvT4fXHgmw0zUrW1iutI1LStW+Fvgm7g1Sx
        ltr4toieZcuZ7n7RhiIUKWU5dQg3Xx9SWIqypylF0o060KsKspNv3ardWouWSatK6Sai1UVifrM6raWG
        UIxUUtVJTT5m/wCWySVupn33xz+IGoeP/EXxQlvtFn8W+M4GHjdL3wN4BufCfjG4uZbO7vpPEfw7l8Ln
        wnriT6vpum60632iXG7WdPt9bbOrQR3q+TTpxnl8oRVSLoQoJU3J80pqVRc8ZX51aMpRXLJctOTgvddj
        anCtGpN1XFqpN8jSslCyspdL6X9ddz02b4qftRarFZePNZ0bUfFej+M7Xxzqelz+Kvgz4O8YeAvE0Ph/
        xZ8QPij498S6T4d8SeB77w5q2oeHPEPjj4l39zr1rYSXOgWfiHXLFLqx0uWe1rppVMvw+Hpwq0HUxqr0
        oxhTq1abpwdKnSUZVKVaNSLnClBQi2lUcIyalJXM/afvPZOajKUZTheN+ZQl7zV42ai5663jzdE0WPh7
        8Q/2sE1mb4d/Dnw5rup+OPAw0GPVrHSPgX4X8U/F7RbP4U+N/CmseH9I8U+In8AX3jSTQfDHjDwr4Kso
        9J1i/ksbJNA0jRmt0sbS3skynHLq2KlXp49YDDzp1/dnUmoXrwqU504KMuS9alOcZSilGSlJvVtmylOy
        UY8zjZXtr7v47o8Ov28c+EvCmveCdXifR9I1Dx1EviXwjqA0mDxHYeNfhfp2saVbNrug3X/FReGvsMPx
        I8Q2SfaoLK0vbifUIF+1XehTrpn0sK1X6hTqf2XicdQy+jPD0aypTnhaWGxUKdeNaDfNDnr1lUqVNOaF
        oOLip2llGKWsqkaMm1daJtq6XnszUsfid8XfB+meGUttZ17w1YP4Bh8N+DdRt9Nh0W7fwTpXxrvvipa3
        PhjxBDYQ3jmz+NegalfR63ZXZu4b7RbnT1vFgs5LSP4rL6mCw2Ibr4aGKapT54VHPljVf7vmSjJKbdFu
        PJNONpX5eZRa6Jc04qO1u3k7pr5pbdjqvGvxw+NE2ia/8M/Ep0HwhpME2u+HfEvgTQfhL8NvhcLfUJ/E
        vgfWNftNa0Lwf4J0SS11+PxF8LPBazz3ES30P/CNrZmRIJbmCf6Shl8cLlsc9w1aEaNKu40oyrTqTXNG
        qqVqcpylCnH29VRle051HJ3lZrmajOquaEXOEZQTaV1Gbg5x22k6cG1/cXYrwx/tCfE7wH4m1i18K+Pf
        F3w2sH8CDxh4l0P4fXV/4X0hPgR8OL3wh4Q/tnxPovh82+j/APCN/DfxBdx3Pm3cHm2+oR3+p/aJvKuV
        4MJicDisXhKGMx08NiJYqpTqTqSvGnQxjdSvre8uarOUpWT1k7W5jdKVNXteFlpbblVvlZGhZftS/GGy
        vvFV5qWreHfEGo+Lk8ff2prGteAPh5qviCyi+Kv9uXHjfT/DXiq78Kyaz4K0LUb3xX4mvX0Xw9f6XpyX
        fiPVriK1jm1O7e41wc8LkmYYPEyoTxFbL5YLGUZ0Kjlh/aUatCtSjiIpuNSEYxUJuV5c1oN+5Y4sbhnj
        sLLDqvLDKu2nJRpyk4OLVWEXOMuT2lOU6fNDlnFTk4Si3cxH/aD+KFxqVtrV1f8AhC81JLbUtN1W5vPh
        f8Lrz/hO4NVuNLv7+X4rJd+DJE+MN8+s6LpWsi+8cr4huY9XsY9YimTVAbs+g4LELFWnT+p47HSlSw8K
        kqNCFWmp+zlg4KS+qQjGrOnGNL2cPZWopKmlFbxbvTUU3KMV7z+Jxf8AM3u9Lu99dd9SE/tDfFZZ4pG8
        RWd9bx33iG+l0HWfCPgnXPB12PEWmeBNHudGu/BGr+HLnQL3wjY6d8L/AIcx6R4budNl0jQm8D6HLolj
        p82m27x/M5hDBSlTp0KVXnjCUKkpTbjOrCcveTvzJJzm5SbcpuUm223fSl7SKk5W3923TZW9NFpsrHWe
        B/2hviNaTfEC21GTSvFM/jjwf4t8Padba9pfhNNG8HXHjDwdF8ONZvvCEMvhqS48BWEXwxi/sG20jwRe
        +EbYx+H/AAjaXgvdB8MQ6Bd+xgMo9yeKpwhfKaOGxboxnJyxEIVlK3LGSU5KpyznCUZvkdTlUJyVWGGI
        xUMNSlKtzKm1ZuMXKS5vd0S9elrb6pWfNePPH/jTx18OPhf4f1DRNSHhj4Padc+Hb7xDJaC9j1fxZ4zv
        9VuNH1LWvEX9jw3Md43wy8CeDvCOk6Vf6jqCw6P8G4RpnkWtvNbWubwUMFjanMnXniYe1cHBpxhZOVot
        7qpOU5NJJuprdu70pYinWhelJTjBuLcWnqujts0laz1Vjx+21KSyT/Q4hFdJcw3EGoRl1urcxhgY4iDg
        KxOScE/LxXJVliXi41MunVdD2fs5QgvdnOWrTjZu9lZpaNXMKmFhiJS9tJzoKlOM6EknTqptfH1vHor2
        KzhwY5nOWZvMfODuZCX+Yep4/OvbrYLGZXRyLMlOkpVour7KThVTq0UqsfaQV241Go+7JW1cXuzaE4yj
        KlG8Ywty2TildapeXmMWRnKjaM7QQoUYyq46dh3qaGZYrH4yjGOEpu8IckadKN5So05QXu2sla8nbqkx
        8vJStzNa6vsR4bPTn0rxqlKpKpOTU4OUm3G1uVt3ta3TYtKCS956HW2mnFCDj7pyQPSv1+nCzd0aJfga
        ElgHJwCePpmtXS5la2gJFU2It0Kqu0txt6/WoVL2UdASasbWlQb5oU25CgZP0regtVrawJnpNogCYx0A
        4r04KzikLv5foa0C45x2FbxWpl1N2zTO04+6P5dK6IqysNHQ26gAHHOP8KEJdC3CHd1OPun+X/6q0jpd
        FX28joLZWyvy5Gf5VSJvY9V+HXiVvCHibTdd8lbiOzLiWFv445EZDjP8XzZFcuMw31rDVKCfLKez7WIi
        7XOw1Lx/qtz4tvPE+lTTaW91dCdbeKQ+WQqqq+YmcNkLyMVlRwFKGEhha0VV5I8vM1r16lKR9M/D341y
        6qsdprmnT74x/pOpWkLSQIAvyvMig+Xk5PpXzWYZGqUnKhUVvswk0n6K/YpHuEKaD4phby2stUsZVG/G
        yQ45xvU5KnkjBrwW8RgmrxlRqR77fIa0K934H8NXOht4Yk0uB9EMiytZMoMZkSYXAJBHXzR/ShYzEOo8
        RKo3Va5b+VrWC9ntsJYLY6VZTafMkVtZWUeYx5YVIreFDtACjso6Cs1FzlHlTlN6WvvcpbX7HJX2swxa
        PeahJOI9KWKSaN5vkuYY8lYplj+8FZuFHUkj1p1KM6E1CScraNxWia6XKRxlt4r1HxtbWmkaTpFi+rWm
        iDVLl9ZUboYpZrm0tkRGG7dK1uXPYZ55r0MC8PSprEVK04wnP2ajB63STbl8noQ90fGmoftHeLvAnxBv
        NE1a0srqxthZ6TcafbRLCtveajqaWrtA0Y+YraJM2D6CvXx+WUcRGMqDkmoRacnduUnotdtBx0ufanjD
        xzqw8Bz33hzS5Jbq6a0tNPaOHzklhu4wfP2442gbTnoQa83BYGjDF06deolGCbd3a3LskSiL4d+K/wCz
        9K0nw/4v1mzl8W3LyJ9lt/3hUNl0hdYxiNkTg/SnjsPz1albDUmsMlu++19RIofGbTLXWdAn8NxeKbbw
        3f67cQxL57FnvMoYxbJEp3BX+Xp6VjgZypTVX2Dqxpp7dPO5Ud/Q8w03R/DHwln02TxNeQSnRvCFtp0M
        MqKYrkyEtdTwrJxuklY7vbrXVP2mNhKVGLjzTbfddkWj5S1b4D+KPiPdeJPGXhVNJh027up7rT9PivEf
        90WLlPlGIZNvO0+tdLx9LDRp0K7k5QSV7dQRwHg/9ljxh4t1DUrbUdS03RhYZUjz47x5JCeQFgYlQO5I
        rOvmNGlGLjGT5u6BdtjyX40/CPUfhDrFlo2pXMWoR39obq0u4AVDgMUKujcqwIqMPiY14ylFWcXqmNHz
        3OrIS33TnBHpjpUTjq3e4jIlBAYt1znJ9+1c89I/gJbo17P7JE+mT36ySWZaIXUds4SU2y7FkVSfuysA
        SCaWcUvqODybNYVaXNjfa0alKlOKjGhQjTpv2q+KNarOLlJOyvztX5jzsQsTKnioYaMVXipSpOabjzr4
        HJLeKerS1sT3s0bLNp9hcTz6PDdyzWS3AWN/3nAkkQfdkKBQcHtXmxwn13KKeHwy5cPeLqR54rlqS97W
        61Ub2UjHBwdN08XiqVOGY+yhGtKneWq+xGXWKd7aaXKAtZTCX2BfIZCd5CsyynajKrYLLn0rz5ZZVrYZ
        UaVGDqZdV99uScOSp7sW5XtK0tWorRHZ7eldRv7lVS+HW04atO3wu3QrlHWMSNC4R2cI4BCsynDbSR8w
        BwDjoTzXkSoyVKvWr4J+zi5xg6TSTnayVt+VWul1TN1pGD9731dSd9FHb8xzKQkTs3lyKFKBDgjB4bKn
        hiRn8K9bNMG54DLq+OnTwmKqUaEaFCjFRfs0+WM6souyqTTu29U9zKDtNqyqRle7lr8vmRSrnDPJ5jyF
        mJLlnDAdWJyST718/jMpo4fDYWH1mGIxGJq1rwU+aVLk25raNy20eppRkoLlUFGK2tolbpboJENpxu52
        9V9uQD9cgVrgMPVo1pqNeNL90rVYS1fJy1PZy1XLraN1u2kVOS5XeN1tr6otFpHKSywvOh3rnkBtkSkD
        f0yilGK5yN3oRn6OrnU8yx2AlnOXvPpyp1qs6UqzVf2McFGEHKSXwUnCVa27anF7GEYQj7WMbRnGz09U
        VF+VAV5DBiuQckdwp9q+bo4f6rhI1MPDlp4mnUqUozg+ecYuzhTet3B6Sbtqjok+eSjbSK1Q6GResiFt
        zqCcjLADGAD04HWtspzDDYmalj8DPFe1r041JRa9q4xgouOqdvdilGVtJKKJ5WtNkSbtyK7D5og4AbjK
        x7FAUY/hzXq+2pYnD4TMcVUdSvlcMVRoQrNc1Whh4UX7OjBRt/s0Z1KknN2ne0dbmUbXsuunbubOi67L
        oWrW2s2NrZ3MtkF2x6jbx3Vq2Y/LYS27ja454yO1ddbN8PWxc8yy/LFj8PQoYeDdZcrhyUY05pqOz5vh
        e7SuYV8K69JUK1adCXO5p03ytyjLmim19l/aWzRUmimdW1eWK38u7vZlWON41ZHk3TOBbA5SIAkA4wOA
        K8fBZhh8FmtKGKy+FSrUi68PdvGNKpeLjzWcJTV9n7y3aOyVKr7CLjNfu93fVvyW9vwM8xqZQsZKjAY5
        GCBnnHqKUsvweIzRU8vqVaNGcKVVutTUfZxbkpKOvvJu3K9L9iVUkqa51eXRovWGpXOntMkFzLAlzFJb
        XLR9ZrduTC6kY2FgDXfluZUMFiaeExVWp9VhiaqlOEXKU6apyjGnySvBw9o1Lum35HNisHh8X7OVajGb
        oSjVpt7wqLTnXnYoFhsAKAHJw2cfKTn864cdXoxw2DhWw8aa9pVSxHNr7JzvpHvFbJbHTBO9nsTpIkkU
        cIIOyR2ywIYltoAUj73Ir3MHmeCx+V4DIqU41fq+IxM1VqxlCrP6w6NNRg4rWd1zRi3buZ8rjUdSOi2+
        S2IoIQ4mbfHiIAqrNgsS/IT16CvLyXJI4+lm1ajj6FOnlMVVjSr1LVK9R4xU/Z0IuzlUklzWV1yK7NKl
        RxjRtG13rYHl2IIz833CgHATcfmB46g1OOzavhcDHA4iUa8KLoPDRp2SwjqPmxEaul5VIuyX2bp6u44R
        d3K2r3L3kt9nkvPOhkuvtaRfYpN8l1Mk0M0puuQQ0asAhyd26Va7qVfFZVjpz/s2niKtKlNunWj7RSVa
        neHuvZRhJpPdXT3OJVo+2p4ZUZUacYOqq2kaS9nKMfZd7yTckrW5YMjt4SJTA8Yhk+ZZA42MgXaxGD91
        sqwwa9vhrKadfGRy+vTw+CxONg/bVatoSVFwoV4ypcz5FO1OpTim/fjOSetjac24qVN+0hHazun56aa7
        3RpWtxptvYxTQSXlv4hs78PA4Km2e1Kjbg9Yp4pFznkMJP8AZrx8FXjLGUaVf3qmElVjQm5q6jzRhShN
        Wsna7b7rqcFaljKmKlTrU6M8prUPfjK/tPa31VtpU5R0tvFx8zMZJZLh52VpHZjJM33j8zZeR9vQZPWq
        xGAqYXHSx+Iipt1Eql5xcnfS8Yxs5XXVfM76c6cKcMPG0VBWprVJO2kY33flqMe1mim+zrGJJN/yrEfN
        J+XeMbM5G08j2NeTistxeCqOl9VhN1K3uq6c3F+/HXVKLUlGze5pQnDEOMoc95x95ar4W01b1RHEGLlV
        XaNjBy+PkA6lff6etdeUYerPG4rCYfDRoRlhJxxVXEcs40Yp3nOknqpppRio3au2EneKd3HW6j6H6FSf
        tgeCNag8W+D/ABD4W11vBPhH4T+Pvhz+z1r1vcaxqnjuzN38IPEPwF8CWvj6w8T/ABFvvCvhHQr/AOH/
        AIjk1TxbH8OdG0P+1fEnh/QtRlgvI9OWFvnKGQRr4qnyZhSpxWIoyxM5zdOin/Frey/d+1m4zUo0HUXw
        u0nFts1VRe63T+FSUNPeV9LPsmrcyW7S7Hj0vx58D/8AC1f2svHlx4IHjDQPjsPGH/CK+E/GA1ey07Pi
        H9oDwJ8U7D/hM5PBHjfRdU0/7LoXhi9Yf2Lrc3/EzjsYZPtFhJcvXl0ssqTo03SqQi6ej9743GMqT9m5
        Qkveck/eirRbejSRoqi10+T9ep7JpH7SvhDxBqGl+F/Dt34++Ht/rWveKNM8EeN9I/4RXT/EPwJ0TxL4
        b/ZU8K+BNE8I+ItX+IXhyPVjofh34GeIPhpfeKNY8T+EJr7wz4ofxDqt0bi/1bQz7mEWNy+i4+2hWwNe
        nQxGMwk5zeGxMMJWxM/Z4qnGE+eEp4lYunCNOqoVdacbwp1VlKUNW1yuDtzaJxuoq6d1bRcrd1p80Q/H
        L9rLRPFGs/EDSfB2vePpdEtz8QdX+Fd7byXmmaHovxX1L9tfxL8cNA+MXhjTrvVba88La9/wprW7zQk8
        QR6fY69DNqt1pbwx2Ess54cDlnt6GWQeXOnia0q1dVdZrEYWnhaVB01FLlahiKFaq7u3LUmrtxSejqJO
        fLJ8vKrPpdtu6+TS+Rt+Iv2tvhbrc37Tktzq3xZ1EfGnXvivrXh6YeHvEXhfxXeWfjH4e22hfD/wh4+8
        YeEP2qLHS9W8CeC9eRdPsvD2ueDfG9jDo0Gpmxisv+Equ9M03hnCphquWU5U6VWnGFBLlUXSlyVeafK6
        lBSjUqL+LOEoOUmuZy5E21ZqT19677PVaXtLZdNH+J4d8Ifj94I+H/hD4b+HdW8CnVvEfhH4t/Ejx/pv
        j1Rq0ut/DO/8S+FfhPpngjxh4C0i18baXoXjHXdD8WfD467feHfGOl3WmanDoem6al7Ypqt/c2n0tOdW
        eOcsFTqYajmcYYCrh4SjCGKpOrVeIoVK3s5ypU6tKcKUa9NudON5uE7Ri8uZR5VLVptp66Oys1rbRq9n
        +p6VqH7W3w8b4f8AwL+H2lfDixj0bwzpnw2t/idofjPS/FPxE8HWmvfDzxX4e1K98cfDnwFc/GbR/BNz
        f+NdI0fUD4hsW8IeE9RnfxR4rsZvE9+vi/UdRj5sPhsFgFmGGljZ1qmJw98BUwipUqeIjXvCdHFVXhni
        HGhUUvZp1pw9tRo1FSXsoJik2qfJFOEWlO93a17OK5ra9dLtNq+tz2Kf9uP4avd+IRpGjfEzVfF9z8Md
        C0rwj8R9X8SfFrw3rtr460Xxp411a58Karc2P7VupeN7X4S6/wCGPEPh2K6iT4q3ltaa34Wg1k+GtRZb
        e3tOPFYTHRoRoVsJTw9LASrYmpBUsM5zoVKVBL3YYSFKrXpulN05PD+1ca0qbmopXMPTgqtSrCc5Ouo3
        Up1HGMouV+WM5y9nBqSvGLUE43UeZtnzpP8AtTLe+IvgrZarDr2h/CzwlJ42tvi18IvBKrpvw6urD4mf
        FP413nxI0/4a+ET4i+xaalz8Ffi3e+EdP1Jp9L1OwRpILS/tls7XUG6qNDKsTkuMl7GdLFW9thaygp1H
        GnhsLBRxMuSM4xdajKrLTljKpJqF5SQ71adWMG04q/MltrKT93/t1pfI9TtP2z/hb4P8F+LvDfw9+GWu
        wDR9f8IaZ8LNO8aa54ivPCnjT4S6N4T0Twrrvg342eGPhh8QfAel6h/amu6X4j8fz6bf2HjnQbnWfi14
        8spdLT/hI9S1rVuR5LiKFLBY2tio2rybnCnFKtSk/fjUoznTrOL5fcUv3dSCp0ZJy5YxhSqr95GMGuW1
        r7PyaTWnXqtX8/EfiJ+0B4e8afAHSPhtaah49j1O21z4KXtv4BvrHT1+GPgaP4V/DHx74C8W6z4Q1WHx
        VJNd654/1/xNY+LtUiHhTRfLvrm/jubzVZYI7+89zCVlWx+Gxiw1LESjLG+2k5y9tXhXnCdKnUvQi+TC
        04eypXxFf92o8saUVyLnp0aeHhKnQj7ON1LkirQjJqTm4q9k6km5ztFc03KUuaUnJ/I0EyQzJIflCuCq
        j5uB6iqyLN8Bleb4PMZy9nLCYlSWHiueDhG6vPfV6q1rlSgnT5bavRiSgbVZSoLMxGM4zjPQ+meaWbQw
        9aGEx0KsKU61WooezlNQUvZOqk1JWjOPPGLXwpuK6sqg3G0ZK/Knv0/qxO0Zt2+R4yVRXDIdwyVXKexx
        /KvZxWX4zhjEqeDzHBzr08PSxEcRSkqtNVK1GhzYa+q9sozlzr4U4yRnCTqKUWnZS/L/ACITcQ5P7tuv
        97/61eTVz3Lva1P+EqtL3pauorvV6uytd+WhsoOyPQosYBU9+tfo0DWK0NK0jyTk8f4Ct1sg9CjeMpnI
        4wvQj361jUeiX4C6I2dCj+dpOoGBWuHjZLQXQ7eJBt+X0HSvQpL3o3F0ZtW0R+U5J+UAj8K7ILT0IRvW
        y7FX6CqQbaGrEOQO2Mf0px2XqJG5Yxj5c4xn/GrSXQa/I6S1iHGOmapbEN7am/aAIyrj359ulCJRtRov
        DNxjoOnSgD6F+Bur39tf3uiW2kHULXWtkU9wEBWxCKVaZ2YY2hW+73r5/PKNKVKniJV/ZTw+qV/j8vma
        rZH1V4H8C2Xgawu0guHurm5eSe4nckDJdnCohOEQAgY9q+Rx2YTx1SF4KEYWUV6K2o1p8jldZ+NPgrwv
        qVvpPiLWLayu7q4EEcRbMiE7iHlH/LOM7cZPqKmhg6tdN0Yt8uj7enqC/A6+6vLTVLS11HTGiv7OdRIL
        iAiW3kiYDgkcMCBipUHSlONW8J076ddBK+xmX/grSdeivLpJZUl1Cwht3t85to5be4huYCI+ilZLcDGO
        jH1ranjqkIwpSjGVOnPmv1as01+N/kOLa+R8hfGew+OHg/4reCvGHw88Orf6PHZf2P4hgtpgIry0kukk
        AnQ4CeWTMyt28w1nH2FJe0pPnhUb56b0cX0lH8LryKjrpbbr6HIaV8ANU1749N4n8Uaf53hbVdXvfEMS
        ROJFgfToIks7S7H8P+kXE5xznZXpPNXUwsfZrlq80Y69oK1xrqfoIkVtDaNZWdrGtpZLGsKIqeUdo5CA
        ZA2cV5XvOUakpPmle99/6ZCPn7xz4z+HXgS/0jWdqR3TytLNc22ntczTEZDp5rAbH3E9K9nDYXG4inUp
        Sb5dlFysl/SEmGleLfh78V7qw8QaZZrqOsaHcRny7uJklto5GwJCpyu4Fcg9qznhcXgYSozly05rRp7v
        tcuO50nxH+F3h34jRQ/2ukglso2WCZJNiHcNxikAPzKAv6Vx4TH1sJdU17st776aXRRxOjeCH+GcVpNo
        +o266K2y31exm3GKQuCqywYORMV4IPBqK1dYly5leX2WujGtDw/x5/wiPwh8KeIPip4O1O6vtS8RST2N
        lCblms4by7kZnYwljsMOGG08jAq6TqYicMPVhZU0nfrYEfmZ478f+JfHl/FqfiXUJL2eCIQwbz+7hQHJ
        CL2yeteoqNOjDlpq3fv8xL8DzOQiU7mJwG4xwDjpWLvYEY10fmI7A8AcdK557CXkW5jAFt4reR5ofs1m
        5d4RC4uGtYmvYiN53RRXLTRpID8wjDYBOB8y8ZWxlN5ZjcPToU/rdZ0HTgk6kIYipFSq1ZOLfPB87avy
        S9xXsmcdF1r1ZVKcacpTnFJT5lyQnKMJrRNOpTUZShb3ZNpOVrvUuNJuorJb02k1rCsMTMbqWGJ7gTsy
        xTWtu5WSWEheWRXA6kjNduJhQxHt/wCzovD08Jh06tOrXoqUm3b2kYRcZNzVnGDTm42aTWpmpzoVqVKs
        044/mlh5xpVOT2dK0akXUs6fMp3Wsk7q1roVptQ1+Oaed4zNpWmRJES9tbKllZZwm1in2iXDnAXc5PY4
        rgw6m8DjK/NUoYih7ONBUuV09Hf9811kl7rbvzbpmMI4XKJRpQT5MZiZzacKk06tWyTulLljdK7laK7k
        F94i1DUdK0HRrpofsfh/+0F08R20cUu3U7hbq6NzOgDXD+avyb87RwODXi1M0lVrYKeIqOEqVSMak4pr
        2kVom0rxdSKk9UtdOZ3R6t5qDhKakve5VtytdPQrs1j9h8ryrhr37Srrcean2cWZUZj8rZv87zMndnGO
        MV7ObQw1KnhsND20qXtVUeIlOFR+xnK6jFOMJc8Y3bhffscMFifrF1OP1dUuVxUGpe1v8aleyjy6Wte+
        tyXTYGuZUtksbi+aQyxWkVrHm4kuZFzErBVYucgfIOcZxWuW040cPXnLLZ5hg4OssHU9klP2j97mryip
        7KN3BtWV9SMXVpYZe1ni4YdR5JzdR+5GnD4m9Va605npezZnyyZmlVkWN13I+E2hGj5K+WBw2Y9vTvXj
        47N45ljsTL2VCFXF4f2Up06XJRpex9nUj7OnCK5ak/Yqldqz5rytudlGklSh7NucNJRbd3JS1Sk5bWT5
        t9i1cXF1b2Vtpou0u7TempRxwsxjgubq1thcg7kUicJHDC45GbbAyBk8CliMNThi6uXuricXUpQVdS/2
        inh8NKrKVOlGE21RrfWakmpxTatfR2OmthqUKylTqxqr2MZScbrWUYSkp3S96nOTptK/vRla6VypF87I
        uCoYsA3dcA5A/GvWy+LzHHZfh6cZYehivbwjVnzJwjCnK8IuXuLWO0bX66nPJRpxlNS1il+ZBtkXJGVC
        kBeeTjnPtwa8KNDMcG5yw8XhpU5U1STupuS5J82uqjytSemvR6GrqJvRJ+7ez2+4ngW5keBFRpHaUxxR
        BS5kkbaGSMAYdskAgZ5K8dK9PBYrNXi8CqkFjqlLFT9nQaVTneJ5Pb8tOzU3LlinHVO1rWMqrox51f2f
        JDnm20uXz0d4p2327bMnjtJmvILe3gluXd0KwBGDzHd/qzCvzbjyMLzXpYzI8bHNYYDKPrE4VKftXem6
        FRxk3aUqEpcvPG+kU5e6k7bkLF0KdB16tVQpJNyqPWMUlu5dPMkvbqF7y4KWYsk89gLFPMKW21djIrSk
        yZDgkhueSK5cvxuEy7DfUsbicTj6+FxFRTlWp06c5WjJRlHli+SUZ22fK0vMOWUoUpRmpc8E4tPRp6p+
        jjqipBONsqMiM8gRFmbduiVTuYqo43f0rHA5rOVTF4atCnUqYyjGjLEzTlPC04yUnOnFWTqNaJ3v2KnB
        qdNRk+VK7je17dPmTNNGtvHbRR7VZ/OZ2UNJI4GwhHwCseADtz15runXwVDDYXD4ehWpe0qKrKrWiqk8
        XOLcXLDtcrp0mkm1Ju0m3fQzjSn7WVaVRqNtIr4YJa2cdm0Wp0gtYRDJFHNJPCkkc25w1rk7iNqnaxxw
        d2a+n4syTAZLhMty7G4eNbGYrD08dGvzS58NTrLndKSjOVOTWl5PUwoTrV6ynCq6cKc2nFxVqit0vt5W
        MpC2QqZyGUgYyMA4z7ckV+fYdYmrXVLDOSlGpTlBRjaLhzxp86S97m1W1tj0JezhpI3tGP2zUppGsLW9
        b7PqUzW8sq2louLG6k83cHQLJA6iaNAw3vEkYDb9p93AYqlOnmmZ1stqVp4SSqzq4alOpGi6tZUIqdCn
        GXJfEOk4STUYU5zctNvKzBLDYSNKGJqUPfw0faKDrVI/vqceRK0m/aJunUlb3IydRtWusjBKmR1BjLKj
        YwGzjIYD6frUTweJxOEqZrmGFjHKZ18PQqSpukq3P7Pni4xb5rOMruXLacouN7nepOMowu27fgWfNKNE
        9tvVogD5rcN5wxtKkfwjjGfSvpcdjMPUWEp5ZTq1sLgqCp4jF4hOM6mJ5OZxVSCVqahDmpqb+BavQx9n
        eM1XXNF39xbNNNNNeadiYXAun1K8v7mV9SdnuY5DEJ0vbye5hadbhlceQvkyXUu8BuUUYAbI+bjjMwwe
        LwlanTjmOLlWqxr16slVpKnChHk5KUeaMpQu4c3Mkoy5lrHXP2UqNLCYbB0KcMLFRpuPO4So04QlyOMb
        PmScKcOVuPuyk73Vmmm2j30kyxWd1dkRSSstuFBiVR/rpGIISFXIyxwMdxXoYarl3Jj8fWpTnPF8zpyU
        qNJUZ2Tcpc7kuSE5KMLcspNq3RG9SGIrctOhyqrvycspuUKfvVFGMbPm5Iylom0k3sT/AGnUtBmv7FGi
        Vrq1awvdjW90jQS7WdY5kLrk8fMhyK5MVRxGGxFGlJ06jnTp+/7WFTlhOzvo5JVP7q9+PVHIqWFzSlhM
        Y1JRw9WNakuWpCUZQulzQkoy3vpJaovafqeq+CtcsdW042wuVtWuLQTra6jEsN9azWknnRZdPN8qSXCO
        FZTtOAcVGZYupl+LqUKcqlXBVIqLp14/vLuKU1paUZResJK2lulzrwWK+sxlKlPknRqShOThKHvLW1pp
        Nws1aSvFu9mznrJoPMja4EskUcytLHG4SWSDePOVWYMFkKZAz064NTkNTD16NapVrVq1bB1pVHShNQ9p
        TlF80XzQkpyu4+63ZK9rjxHtHGTpSjGcoNRbTklO1lKys+VPVrquo+Qwfa5Hs4nWPzybeGcpKRCeEWUg
        BXkxjoBn0rjw9P2mK9phoSlj/rP7rDzhCpS9m4u/NZ2dRN2UEhU4VHQUcRUtJU0pzinFcy3lFNtpP1dl
        pctXUbQWNvcDT7iC3nLW7XM0f7q4uoG3TJbSbAFKK8e5ckjcM9a9jMsyo4DCVcDHLY4Kni6UIVZVaX76
        dWlNubw8pQTpLmSuo7tWu0c2GqUq2InTjioV61B+0VOLacaU1yr2muvM4vkdrb21RBp7zR3CXtreR2Nz
        p6xX1szFhIbi3uYEiEBCMGnB/fDOBtiY5zwfl5QrZn7GlSor2OOoQoVqMfcUadOm8NL20puEf3tNOU+V
        6uqkmne3r0qFOdPExq1I0+SHNBT/AOXknKEXBcqbvCMnPWyahJ30SdQzyTSvI6ndJIzj3LElh+ec1vh8
        e6terFZfLCSq1qjoUaTqOjCla8qVJpuXJeMrpOzb1vdnOqUYwjFyfwx1dtVbR29PuEeNjHGyg7m3Lt6K
        mGAz+tVi8BiamV5ZjqUHOrW9vBQV+XDqGIhTjzfyqTlb3reQ4VFF1Ib8sVby0GR+cHVULE7xtC8nceBt
        UAknr0BrmoYnOsJVh7DEctPD1qc6bUkkqijyycVZ6LVddvIacOSUqkbQhG/NdKz11belvwLMcEjWvmsr
        bFaRYpBGfKkdAplTzezIHQ7fRxXu4DAyxmR4iVWhOn/Zcqrw1WFByp1otJzU8THWM6MuR04Wkuabbtd3
        wVWnCsqfPaU0pOF9UtbPl89dS3FuttKeSfTiy3d1EtvqjeaWiMOWmt4mB8qQsrLuDZIA4rzoYPMMD/ZW
        bZnicXh8HKpZRhGFSNeLV+aVSV3GVNbR2u2pLSxSr0qtd4enVj7enTcp09pRi3aMrb2bur9zMeboFBxl
        g38IkGeOg4OM1WY5tQnDlwjcYSdVV20oxqKc06b5UklLlVpPa5VOm7TbbSUfdv0tv+JdSaFp0nMAxGAY
        bePJQGILteTeDvUlfmB9TXo0sXhMdXw+NxOBqNwpRjSwOD92Mfq8PcxFWU01NSkm6yspOL3Rj7OpKk4K
        fLKe82+m3Kuze5JaoLuS4nYooQPOw2+XGRn/AFSAH5fbA7V9HwplkM8qZzmHNB4fJ6VTHVPd9nSnG/J9
        XilNSvLVKUU2rNGdWbw8KVJSlKUpKNrXa/vOXbyKdzJDJKZYIFt0IUCJGZgu0YLBnyfmPP48V8LmDwUa
        1Svl2G+pqrPnVGPNL2dNa80ZTu9037zOrDU6kKSVar7ZxbalZLS+2nYBM6QvGwQxyypJlkHmZjVsBGPK
        grLggcEhc9KqNavh8PGNeCrYbE4iNSCqJpv2dJVOVTWsXUjV5JKHxS5L35UJwpyl7RSlF04yT5XprbRx
        6v3dH01XU17+Ix2OjKtjb2xntJ289JxLcXuNQuY1nu4y5+zSoFEIXam6OFJMEPuPuYxVZYhZFgcsqYas
        1QTp4qk6dniVRnQn7arGEJ3o1KLqVYPli3JPrbgwtSUsTmUvrE6ihUpr2Xs+SFH9xTbhTlZe0Um3UlJO
        VpTcLrl5VlkMpKtEuVJBwBjIODj2zXLiMuxtDEV6NfD0416NScKkY+zaU4ScZpNSs0pJpNaWOxVju7Rs
        ovHQ1+kROtbGzD+7R29FOP5VtsgMXlpGyCQx6fjWL1YkjuNItxHbr8pHOSa7aMbJCOqtkHAx2ANdlPZE
        t9DordACPYD8cV0w2JSsbUCA7fl7DmqFY1IIgQMjp7elXDZ/Ia29DVtFKuq/49qoEdZYRgAcd/5UIyNl
        MZAGAR/SmtvQSvoejeBfBuoeONWh0qzRkjyv2q62kxwRAHLMR3OOB71xY3G08DQdWb1S92PdroUluff3
        g3wnovgTSILOBYVa3hH2m9cBXldEzJIzHopwT9BX59jMXXx1Zybdm/dh08kaLT5HEeI/jL4csNX/ALEg
        vFlSRCJ9RhYSwWrNnYrBfv5xjj1r0MJkeJq0FXcLOO0HvK27XYXNbTsfNP7QXwxtvH+nW3inw7BHdSW9
        tJJealasPMYfJsBRfm3qSc9xXo5TUhh6tXB4heznOXup6NPfcqL93YxvgR8XR4I+HOv+EfFmqNDqui3D
        roS3CSGe8iuQn2eGAEHzXE+4bfQis8wy+f1+jOUL0Zv3pray3Glp6HuHh/482fhn+zNP8f2s2jX+u3Ny
        dLHllkuLWAIy3D/88gxkIAPdDXBXyz22KnDAtVKaV/R9UJLQ+gTr2j+ItKluNNvLa5haAkNFKjMjbdy5
        XqCPl7d68mrhq2Gc6dWLhJXtpoOLtoY2hwYRoiTvjstpl7iS4Bdzn+8Nw/KopJxcdb8tnb8Sr2MPwd4c
        13wzbanpeoX7alp95PdXVrqLOxuIDO7HyHVs/dB4I44r0cXiKOJnSnTgqdWmoqUOjt1Mzz7Vte8HeIvF
        9p8Nn0e21HUbPdPPcX1qFtVWNAzmFto8yViwHHoSa66VHE0MPUxvtHCEmlZPX/gAvwPHL/WNY+G+teIt
        Is/h6V0q6nSOPVNBiKuqxyB/OdeuFibdgf3TXXKnTxdGjV+tNzim+Wb0uv8AglQ0Z6vq2j6t4uj8O3vh
        zXLq1sJ9C1KO5jd5YmknubXbZzMhAKyxzHuO1ePGpCiqqq01JqUbW2snqWfMGkeBfjdp/ibT9J8WeJ7R
        fDtzr1vO32zUVeW+EDHEFshOSSgU7R612Otg5UpVKVNqpFO2mi82C7Et9+z94h1aTx78PptcszoNzdJr
        3h2Wa5WSWwv5HMjxPaBy6RbHI6YzzWH1ylGNGtGLdRLllZaaeYI/NLxx4VvvBfiXVvDOpOk13pF1Jayt
        FkxyhT8rr7MOa7o1FUjGa2a+4F2OAuCNq7Dt2nkYPHtWctmBiTO43hwDkfL2+lc1TSKEkWI9pt4g25vL
        RAw4G0YAAU9evWvn8ZPDV8LUnVrTxry2UnUheNN4eE6s6VOMJx5qjjGclKcYu7um4btY2dOUnFaTa5vN
        q9rllJHkU7rhswoFiaR2ZUC8qqkhiOeAAMZrHL6eFpUMfWw2aUqGMwfJKlVXN7KUoq6TvR9o5w+GN4fE
        780UKcn7sJQcoRVlHeybu7K6W+rtvq9Sa1LPp2oMbO3mYS2oa6lufLubdml+5Ba+cv2gS/dZvLk2dcr1
        rwaeNzGpCviq+KUKfOp4iE4039clKXuc3NTlVk4vVOlJJfa5loc9Xlp4vCx9vOnenV/dqlzUpJRvzSqc
        jVPk3SdSHM9LS2K0sF1bStaTWk9tcKCJobmJlmVSquhEUkasmUZTyDkEEcGu2jXxNatDL8uy2dXEV6VS
        NeM4e2b19onSpOlCpBRglL7Umlo0tDop1qNWEK1LEU61KpFWlSlGUU9U1zRbi3dNaabrdFYKvG5sAYz1
        De5wfpXnwwlCTpxxuJ9kmoKUG5xqQld80owmlFdkpO5qp8jjyJWemhoWuoT2kLQQmQwNcR3DCN3jffGp
        VWDJyrYYjI9a+ryfOaWTYTGZe8uebZdXxNKrU5Zzp1lRppxlHmpJui6nMk5Sk4S7HLWwcK1WMpU1KdnH
        VJ+7u1Z9O6M5CwcyrkjewaTlgrNnK57tjsSM4ODxXyVCEsHip5jRo1KeDjN05Yn2fNTw9Wrzcqk5OMOf
        2al7OM5xdTklKFrNrqXLy2lHm5V8K7RTVklt+lupuak+jIskWny3d3OupXax6jNHHZW9xpyxwC0JsI2l
        NreljOZB9olUK0SjlWZ/pMfnOFxGFw+MVN0M5qVK3PUUXDCUkqa5FTqUWoyc4N0qkeWSjKnTaqL2k1Dz
        cDDMZSovGRo0KccJTcqEZurVhiHOftl7d8iqUUuTkfsYOUueV7WjHHjZlKbWCn584zlDz39T6142CxOY
        YepgfYYmDqTjiIv2clzYZy5k2pawU6kW2pxlJ2bu7s9FqNmmrrqv+AIJdqNGUDEMrK+4qykFeD7YHSin
        mvLldXLsVhFUlGvTq0K6qOOJjiFyRvJTa56cqKdNU7qKUlUWsSOWT+DR7LtbzLqalcfY7e0M92xsb6S8
        sI1lVba1NzFGmoSLGE3ieb7NYfOGAAt+QSQRz5ZmOKw2Kw+YYZV54/AV41m6c3T9nGLm6jSgnOMnJ0rT
        jKNoxlu2msZYPDrE1sRHD019aowo1nZOdRU3OdNSls4xdSpJRtvJtaFrTdavtG1Oz1izk239hJHcWryK
        kyiSMnBdJQQ4HoQRX2GI4jx+DxdLMcZVrvHxpctONatz8tGXNSnGsnBO6h8C55SUbNdznxmWYXH4Kvl+
        IpOWExMHTnCDcG4yVvdlFpxfZppliyutR1KTVbKKHSp5dXuDfz3F3Hp1vdJJE73Un2O/u3T7GjsW3RpK
        u8YXB4FfN4KlFY7FYtYmlWw8eaceZw5pRmr+7CUm5NPSK5lLqk2aVK2EyzA01KNSlQw8aVKMVGrXlCKt
        Thf2UJTb2vo7LWTtqN0pvO1KyXR7S3kufLbEGrS6ebWSZbebz2la/MVukO0EoJTwwXDFiBXqU8dhas6D
        y/BKnKNako0q7pyV1GzVeU/3fJUn70Y1YyjGOkpxVzmxzlSwOJlj686dGLi1PCU67r8rnFQUVRdSs3dp
        TcEly3ulG7N6TxHpkmgT2dx4es/7b/4SK21WPWbaCygtorOGxitjpBtUtirWrSxecQrhGZ23KSc1wPh6
        eGz2tnuMq5hiclo4V4CthqNegqNLFzryrzrKdNV6KiqU/Z0ZQS5UrKTSUV2UqFOOXrA0faSqzcrVq1ap
        Kq6co2/iNqXMpttTveKsltc5K4+26jJd3iWhEMf7+4NtbYtrdJH2oW8lPLt4yx2qPkXPAFaZniMwx1aX
        soeywUYJU1O1X91HSnz1lzXk7aybgvJbCorD4KnQw88T++fu01WqXqVJJe8o88ueo+rfvSS1uWYLi3so
        pkgkif7daRw3LS2qO9vtmjlZrWSVmIkzGg3psOHZehOfp6X9g4Wo/q+YVMFHHYTC0MTUpRlU5Hz03W5V
        Wk3WfMk4xp+xXOkuey97KpSq1qilUi4RoVL01Cq0prkcbTStZXlLSXOrqM91pmRCVAWjw64LyAnbnYfl
        yvG77pJHPWvn8spZrgqeKllns62Dmva4yFSv7JXpVOWnCrS/dutWUlKp7Ol7ZU41oTqcvvcvbL2UknL3
        OW/qtU397S+4s3Elq2xkgmiIS3EqGRTuYIPNfaEUqC5464969fNcZlNfDUJ/2ViMA6SwKqUZVeSE4wpp
        1q86f1fmjKtNupCVOpGML3cJKxhRVaKftq0JSUqlny62UrJX8loaBs7NdDN0+opHqseox2sGlLbM7XFn
        LaXE7373ayeUEinigg2Hn/SQeimqx2HWFyPC4DHr+zcZg51JYaVPkqxzCVejGpTo4idKryTlBqEIVXK1
        KFWdOdOTbceOGJxUs09hHCSngvqzqyxXPCMadaFaEI0PZv326kJTqcy6U2uqMWPMTncWQdGAXpgbSoOc
        H0JGRXh4GnUyjGzWMxk8HRlFqShh4qN403GtQhUnK0k3aMox54ybT1UUei1CpFLl5v6ur/PUcjmB28uR
        4WI2OUdl3o/8OFIBXHUHissVh8FQxVSlUcKEqcoOUZSb9usQ1Ug6MY03Rp8sGrxvBq1mk1ppGpNXnrzx
        v7y0eqs9d9VdabpsdIxR4VVhJGzKTGSQA+QAJDtAUn2OAOcitM8xFfC1qOBwePjjcBJqt7Kzk4VEkueq
        vZqLn/K+acYpay6GcFGSm3F05Ri7yS1tZ6x3vbqravoy/qFvcfar2ddLEFvbPALlLCV7y0s/OjRYg96G
        nQiR+QWkOWYqOVwOFYqdKrVWZSnmlSgr1K1NwhJynC1KM50qDoWi+WOii9LfFeRzYLEUfYYelLHRdStT
        m4SrxVGrV9nJ3apNU5XS092EUklJ3vd5JDsFdwF3L8pCkKQDgHI6kDrU1oZhiqOFxeKw/wBSo1qMo0qq
        pSpwmqVopurCPLLl1T3nfc7ouGuq5krWe6/4cdEVhdHR/wB5HIrr/dBQgg56g8UYWhg8NOliqGIVTFUK
        1OTjzL2UlBqTfPO8oylb7ULPYHetTlGSvG1vla1ixfX018wNwZPMaeSXmRyrvKB9xG+VWO0ZbvxnoK9b
        ijNKPEEozqZVLBZh7apLmUqnJWhUjD6vThTqJKnyOMpOUfdm6istjnwuGhhl7tNRjJct0knyx2V+y6di
        5pZ0xU/4mst0vlX+no2nW0EYmurF3uDqDRX0rkWd5EFtxEht5Q5nJYgRbZJyTMo4KVPKMzo1KGHjUjTx
        dBUIvG4eVNyd6dKf751ZVJuc6cowt7CMXNKV4Y4z677RfUaVO7w2Jl7erOShCtaP1eM6SS9rTl+99rJV
        abpxioq7qc0Mx3jaUmHMcPmSeWHYs8YydqtgD5iO4A+grzJYuVfF044SvTwOEpOs6cJznz0G/ae7yzcp
        r2jTUOTnspJykrnZShKFOlGo4znyxcnH4W7a8qTdl2V3ZaXY0SOFjY87DlUPC8Nzn6nqaVLMsxpQynET
        jzxwkn7OhJtUE1VUuapGO7lNKUnPSckr7BZJvT3paN+hPaahc2F9Bf2Mstlc2txDcwTQOBLBPGVZZIWY
        YRlYAjjrXLmOY062Mr1qFGWCoV6rnUhCanBYiVOPtHTnf3ISqOdRRaSp8ygm1EyrYSlisNicLiqMK9Cv
        TdNwnrHlknGSknvFp2t2b6j/ALScTRW3npZmWeS3ill3sIpGyu8qqo8m1VyyqASvTtX02UZvm2Gy7E5Z
        h/reGy2Mq1ZJ15RpOhWSlFTXs/ZylKNGNpRgnKcd0kkCoxvGc4RdeMVCUkt+XTTqktknqkXptf1CXRrL
        QWkjbTtN1CTU7WF4YSftM6LHK0kmN0kZRFGxsjrxzXnZnmn9p4LD5fTxDhDK5Xw0aslKc6dSXNU55Xgr
        Rk21dOXS1kctDK8Fh8yr5qqM1jMTRhh6lX2kuT2VOTnFezu05Xe6Sk+raJ9RlaaQanqdpZRHVYXeyTR2
        061tYpbcRwbpLC0DfZI/lBKOkBclmUnk100q+CwNKjhsTShia/IlTrQnTdKneSbday/eOUbxUWoyi7bb
        lrEyr169LBytPBziq8atGrFckotrklLkhJ2V24OcY7SSbsammajLpUGhz3+k6RfaM2ow3PleVpUupahB
        Y6nHPd2dxKpku7aGXBhBmUK0bkLvQGpxmAxGc5Vj8LhpSwMq0q9DC16MsPDExxGJpOlSVRSqLEyo07xn
        HllOnGSvzKRz4eGFlm9Wcq2Kq1cK6TrUebEU8Jy1IJtU00qFT3E23ScvZz1naTsUdc1m1vLzVxpWkQ6b
        Y3uqT38FoyWz3FjFIW8uzjuIoI2FuikAIgVOM7c08HCeR5XHKKNDGSzvDYelhsXVxdaE3UjSivaVfY8l
        JyqTqXlzylP3baPd9ksMqmMWNcpU6SUowhCpPk5eZyTnBy5HJR053Hm80YqWZglkh1NZrOTyBKiS20iy
        ksoeHMLGNgjqR8x4w2QD3rKMNhaqzJZ7NQnUwqdFqNSM1V51ZOnTdO65Os2oatrmtYHXjUpc2BlTxUOd
        R5o1VZJStUSkuZOUNbre65boffXP26WJ2MKGOCGEJBbxQR7LaCOOJyIlAM0ipl2IyxJYkkmujOY4PMXg
        JUMdUr1KEVSVKpFclKNChRdCEalOEnOtXUZ0qdNU/dap81WalKUTCU1hlOL5pc05SUpzlNpycm4rmbaj
        HmajrZRtFJKIkMgRZkvYHkZoAY3jlH7uQuih3Yq3y7FYY45Nerhcdi6LxdPiTLHjcTXwsHDEUcT7aWGc
        50E69avBV4qSpRcIQi+WHtOSceaPIiUJKVFYerGMef8AeRaumuV2VvkVzsydouNuTt5U8Z454zxXk1/q
        br1nThjPZupNx5q9GT5eZ8t5LBpN2tdpJN62RokrL3qey+yd7bL0A7N9K+8hudUVoac5MVuB3YgfQVpe
        0dxor2sJlmRRjggn8OtRTWqDU9Bs4toVSeAB/KvRhGyRK3RtQ5DYBxwMGuqCXKnYh6S06G5ZsN6hvQA8
        98VtD4fmJM6WAAADjjGKpAjWtVGB+dVAEtvI1YFCyKMj/DFWvQDvfCuh33iTVbTR9N2Nd3bFIldgqnaC
        Tkn2FY168MNSlUqaQju+xlbp2OL8aNr3hHx7D4JuLYnWJbq2tYreMl/Oa5x5bIV65yK5f7Qw/wBXhiYz
        /dS1T22NFFWP1M+FXhvTvBXhS283ylvWhS61a5OA6u0QYxljztTBFfFZli6uPxLUbqHw049PN/McVY4L
        4x/Ea1uvhJ431XwzfqL+0tLm0gKn97vaeK3aRUXkKY5JMN0rfC5ZiKONoQqQ0aUvLRN2HG2x+YHhjxtf
        6TPC2syST2t0AGncs2x8g8k59K+1p1ZQhBS0SS0QuVan2T4G+Il34f8ABfiXxGIH1bw9ZQWphshz5l7d
        SmNkUtwUMQJZfavKzLCU8RiMP7JqOId7tb8qSaBaKxy2n/FPQ/F9la6s3grR4LiK7SV1eJBOjwOrqMgc
        NheCa2p5ZKVOUJYmb0tvdXKTsvJHGftHXfiXxXd/D7xT4f08t4fsrmW1uWdCs9pcKytJG/HyKUC7exzX
        nYDB1sFivYRqc3LLmfnFv/gDTVtDGufGnibwvHpZ8P311De6lqWm2EUCM7o5ubiMSKYuh+QNnjpXtZhR
        o1MPJVIJvZO2q76kx+K3Q+qvDf7RNvpniXXdC8T2Rtra01iewgv4ssNlsqQlpExn/WK/SvlqeSVKuGjX
        oyUm72Xkm7DfQ+ndE8VaF4jskn0fUra9jYbtscyGQEdN0Wdy49CK8irhquHm/awcWl2/Ukry+HdDk1W3
        1k6fbjVbTzPJvURVm/eLtfLAZYEZHNUq9ZUpUudum916DR5T8UD4w0pW1Twlo8eubhM91auyiWOUW5SO
        dQ3+sVQDlfeunCOhUiqVafs7bP57FpJHzv8ACn9obUL3xMvhHx5pz6LqV05sNPulgeCMSIsgKSowARvl
        OGHHFdGLy9U4OpRkqtOOrQ12PZvG/hu+8Q6Vo97pK2euXehaml5YpNM1u7t5ihnMwP31VScHg151KqqU
        pqT5FKNn220BHR6F4Q02HxDqnimWwurfXLuK3W4mlnd4HRbdA6wx7sBAwI6dq5pVpezVPTkV9BxWqXQ+
        W/iDonwmsfFtz4/8X+F4p9LvdWWxm1k3StAlzEpid5rMc7Mggk+laUJV5U3Tp1Nloi0lofnV8cb3wTqf
        xF1eT4eW6L4fbyI7ZIF2wyTqgWV4Vx8qM/QV34eM4Uf3z97XUhnHeNPhL478GaDpHifxBo8llo+tKhs7
        ksG5dd8ayAcxsycgHrWDr06l4QleUOn6kpNeRwUI8uKNHjZZWWKRWZCo8p4w8Z5HKMrBsjOcg9MV4zlH
        CwnhFgZRzLF4uVWNedCUacKDi50ndQdWpGrzOpOUVy2jCUVKNmYRvKpJxk3GN1a+l09/X+tyzp+n3Op3
        TWtqI/N8qaY+ZcW9tCVhjaR/3t3JHGp2qcLu3E8KCSBXzlWrg8PXxlTMcXLAUopqdajQxOIoVa0tKcFC
        nCM4wqS0jKUE4p3aSTNY3fwpcy6vTREem3UFpcRS3dnDf2+Tvs5prmCKZ8ER75LaWORArkMMSKDt54yK
        WW5l7CVOlOFLEYOtVozqUJzm41qtKadKGIU6kGqd9NJqKV3c5sXSlXozhTr1MNXS0qU405yir68qqRnD
        VaO8Xo9NbEpldZDO7vLJOcuVILo6rtVFkbccbAo4xwMZr7tVa2Q4r6+qs6lbOlKUv7PVCMsDW9+McLh8
        TVhXq39nJUp+wjCHs/c9pNtNKnD9yqPs1GOGWieicbXXuxUU7u71vZu9kVpbaWJ4Nw3eZCkoAdHxGxOA
        QjNtIPUNgjuBXydbLsZ9ewXNUliK9SlCpOFTkapR1vCpZ1pWp/alNJrrCOxpTrwmpcsPZqnJrXR3S6aL
        T5fMs2l1faZewX9jO1pfW08c1rc277HidOEZHUjY4PfFGZZPXx0MThMVSo1qeYSp0VClKm8NOjL3PZ1H
        CUYxUp292cIO+trGkKqhJTbat2/q5RnE0cp88hnkkMrjeG3MxLksR1JY+veuDNspzHh7EUMtzGNH2U6l
        OrKhTrwqwSgmnTqKk376XuuLu4pu24U3TqXcea7uk2++/wB5AVOCSBiPZhASOGB5Ax2IHevLqUK9TD43
        E3hSp4atRcaEZTV/axcoqMXGUbRSSvKUNJWhzpT5dovZW11V+vp+C+40Le1uLp7aGzimvbuXzFjs7WKS
        a4xGCxCRxKWf92rOcA4Ck9q9fFVMDgcBlWb1MxpqcYVI16DlGj9ThGfJTVSq7RtXupLW2tndswU5Sck1
        7NQ2k9n6ldVSV1bIjLA7QVLZK9BgAlixGAQOvWu94PDZjjqFfE1qWT+2pVXGFWnz+09lSTptKCtOWIqR
        lTo1IxVp6N2WiVVx05XKHWUdorvrr9+oPJKrOsilSu6Io42lSoWM7gwGDtQAfma48VmeJoussVOPtKc6
        mCjRlTlGcadOlSopzhK0qclToxjHmXM5XclzJl8kbRlfR7W0/wAx0Q847URIwyorNJl1TJAaV3AYooPc
        D6da6adKeZTq4fLcphh4V8LTjUnUc8UoNT/eYqVSXt/q0pS05qKp+77q1dmnL2V6keafJqoxs5O3RJ2V
        30uaF1O9sg0U3cdzZW87SrJbvcNayzsgVpoklEZztO3cUU8dK7KVbLaDo5PisLSwvsY1I1MbD61U9vUc
        bU+ajOvGNNJ7ThCMus4PY4cPRVVzzFYWVHE1IRjNVFTjNR5r8j5VO6TV+W7S6O5loxHSNWKglmDZyOQB
        tbP5V41DEvD1qfs8uo15YKFWVSopqbrJpwi5RrWhLkTvGEafN9rdHcuazi78uunqHmnaAOqEAKeMgDvj
        FOrmTnRgqEqkXScFCE5Jc0Vs5qn7OMmnra3NtcOTZtbK1/LsSrcSxjCyFFfb5irkAgHPzKD82OuDXQ81
        xGHWGlCpCNX2ik2oXlHW0p8miclvG8lta6IlShaP7tSdO/JdbX7PdXLF6llHPtsrue/i2QySXL2i2bqz
        Rx+YiwiaYLslJj3l/mGDhc4rehUjjp4ueMhiKtaNduvVpUlJwwaqwhSqxvDkozqtx5nJyjHmUVOTScs6
        Mq3s+aUKdOS2ipt7N73jDsnt0+YW0JaZAbhIGMc0iz3DyRxKY4ZZjEWijkLSSmNYlXaQXkAIAbcPRpvG
        ZdWw2NoYjEwxVT2v1fFSqujKE1SmsRQag6l5yi/ZypTXNJ1FLliqiJq1VGm37BVHHkWiUm71OVvXk+GD
        55O+kY6OT0NTVxqd7JZahdaZFYRXdgsVn9k0mPSLO+gsGNlLPAsUSJcyieF1mlQMzSK+87gaU8nxeMzP
        FYeOKq1M1jRdargpRlGtTjVftZUnhp4idfD0oqcZ0aKp06Kw7VSjTjRStnhKdLBYeEaU514yk251q0q0
        k5PW05Nu3lfTYxgPmWNl3RqyhnCkgZ+8AODu4PTPQ4q6FGtVxuHwVajDEYDBYiNL617GU42lSU6sYq8e
        as+WSgqk7x5Wo6WZ02d3LmUJTSdm1ry6rW1ra62vvqJsZ2Z1jlktoTuZwjsoj3Kp5wdnzsBnPG8DuK55
        0nXx1OvGjicXkeCqWjU9hVqv6vGa9p7Pnc4Rbc1JxlKbpyr2dSV4JwpxjBQb/ezS1T6tdH2vt6X2uMkY
        FTtUBd5IXkOMemBgj2rlzLEfWaFbEQwscPgp1pezw6jUjWg1JpcrjS9m6UVo1GcWnyrlutN4KUIxUve2
        vfqWLrT7qzg0+5mEXlahDJNbYuIJJNsMnlt5sUErSWxDdFnVGPUAjmvErYnBKrRpYfHSxOLpQX1iniKO
        Kw6w9X4oUpTn7lbS0lKPNFaKVnoWm4rWyg+kd7Fg3UVzZwWkdvFaSIzm9vEnuXl1GQMr2yTQSzeUgixh
        TEkYO4liSK+uyqMuIcJi8PUqUMNWlU+sYnGP38XiK1KklSwcKftkpwbUZR5lTpqSfNN2s/OjRnQxc8R7
        SpWptRVOnKFNRoRek/ZyjT53z/ac3Jr7KSIAst0rKgZRbwyyOC8USYUgMsasUGehwN7H0NaY7F4rOsNG
        lz4nBYfL6GIU6cnho4WM1KN6NClSjh6NOVWzqVWvbSlL3lF3udDlHDSXNT5pVHGzu5atv4pO7a9bdirH
        G/lEbV7E7sAso5+XI5P4142Dy/HPLpRpwopVGpXqypRryoxacnS54w5o209yreW0YtmvPbT8uny1Lsl1
        qU9hFYNcyPp1hcz3VvbPLiK3nuVjWZ442Jw7rFGCR12D0rKHCmOxU8zzvBUaNN4X2VOrXr1qdKtyUbzo
        0VGrJyk1GUnSgvNX1D21PlhTlzPl2V9u5k7jgkAbgSdxPPJC4yPYZ6V877arVpVqihCWJliOedeUpe05
        XOMYxc+ZKzk7tt6PVvRX1ilDl5b8uiSfS2v56k1vGBMYy4jHIaU/MuApI4wOuAPxr2MrwVOnneJy7G4+
        GDpS9pGeOkpThH3JPacITftJKMLyhFpz95aMVSbhGLjDm6cvaxYa3niggkltZ0trvzhaXUkUi29x9nYL
        ObdyAsvluyq2xvkLDPWry7E4erDF5LCMMRKioqrPnjU+qUpSc41Z0l79KDpxlKM04pL3ulzO/L9pX/l+
        0v0I1DRRB4ssjFUdgjYjYHcqO4XBY+XkYPauqnTlleBwdbAY+jXWOdKjipKlNRw1q8pxpV69uT2jeGhV
        T5nKUGkrpTs4S9o+WUXCaWkZdtk/nqRCQHgpuIjCqdwG0qfvMFIz1PHviuOlmFCvHE0amCWOlSw7oUKi
        qVMOqc6blatJQqQlOaTm4xblFXSkmNQik0nqnbe+xqWiyWo/tWO5t4J7OSD7Pb5niu5WbO24hEUQUKmM
        ljIp7gNXqUsPUwdWnneY5Xh6lH2VKEMFKNbCyqxUFy15PDfV3Fy39opudR6vmTucWJkq1sBUw1StRqxk
        5z5YOkunJLmd7y7crXdoz5ZvPc3Eh82WV5JJtzOCzsxdmLFzvLMSTnHWuXFYjAunhMdRpUsTK1RYjCVP
        awUJXbgub2k3VSurSUqbdknF3bOmnSlQ5aMY8kaKgoJNOyUbJaKNklpbX1GiRk25TbgYBBUjaxzjIB6f
        WsKOYvCUcPRq4V4ecabanD2LU4Vp88nOSjKo3BJRpxc+eGqWm2iTbemtrP07AkjZYcbc5DHkk/iTTw2O
        rKvUXtVKkpcylUfNdpaNycpWstErXQo01FxtHWOxfge3uYLx77UJ45oUia1gS1Fx9sYSKrRvcvOhtQke
        SGCS52gYGchrN69Wj7CtVl9SeKj7eFKNmqEk3KqpuM3KpzqMFBxitebn05XzOMqU6cKFCmoPm5m3y8rW
        t0lCSbb31j8ynGpO4LvQ43Yx8pG3MeB1JIOT1yCeK9ejg5VZunh44vD4ipyzVBUo0qdWHsoSw0YqThJz
        q0nUle03Wu40073NnNx5lKMZpJpJSv0e2j7JLWNu6Oj0oah9nn0/TbO11aTVrC5U2y6YdW1LTorOWaee
[truncated: 6,290 more chars]
