# Supplementary material for: Post hoc pattern matching: assigning significance to statistically defined expression patterns in single channel microarray data
Source: BMC Bioinformatics. 2007 Jul 5;8:240. doi: 10.1186/1471-2105-8-240 (PMC1934919; doi:10.1186/1471-2105-8-240)
Supplement: Additional file 3 — StatiGen source code. [file 1471-2105-8-240-S3.zip › StatiGen_Source_06142007/splash.vb]

'StatiGen - Statistical Gene Microarray Analysis
'Copyright � 2007  Randall Hulshizer and Eric Blalock

'This program is free software; you can redistribute it and/or modify
'it under the terms of the GNU General Public License as published by
'the Free Software Foundation; either version 2 of the License, or
'(at your option) any later version.

'This program is distributed in the hope that it will be useful,
'but WITHOUT ANY WARRANTY; without even the implied warranty of
'MERCHANTABILITY or FITNESS FOR A PARTICULAR PURPOSE.  See the
'GNU General Public License for more details.

'You should have received a copy of the GNU General Public License along
'with this program; if not, write to the Free Software Foundation, Inc.,
'51 Franklin Street, Fifth Floor, Boston, MA 02110-1301 USA.

Public Class splash
    Inherits System.Windows.Forms.Form

#Region " Windows Form Designer generated code "

    Public Sub New()
        MyBase.New()

        'This call is required by the Windows Form Designer.
        InitializeComponent()

        'Add any initialization after the InitializeComponent() call

    End Sub

    'Form overrides dispose to clean up the component list.
    Protected Overloads Overrides Sub Dispose(ByVal disposing As Boolean)
        If disposing Then
            If Not (components Is Nothing) Then
                components.Dispose()
            End If
        End If
        MyBase.Dispose(disposing)
    End Sub

    'Required by the Windows Form Designer
    Private components As System.ComponentModel.IContainer

    'NOTE: The following procedure is required by the Windows Form Designer
    'It can be modified using the Windows Form Designer.  
    'Do not modify it using the code editor.
    Friend WithEvents lblBuildVer As System.Windows.Forms.Label
    Public WithEvents timStart As System.Windows.Forms.Timer
    Friend WithEvents Label1 As System.Windows.Forms.Label
    <System.Diagnostics.DebuggerStepThrough()> Private Sub InitializeComponent()
        Me.components = New System.ComponentModel.Container
        Dim resources As System.Resources.ResourceManager = New System.Resources.ResourceManager(GetType(splash))
        Me.timStart = New System.Windows.Forms.Timer(Me.components)
        Me.lblBuildVer = New System.Windows.Forms.Label
        Me.Label1 = New System.Windows.Forms.Label
        Me.SuspendLayout()
        '
        'timStart
        '
        Me.timStart.Enabled = True
        Me.timStart.Interval = 1000
        '
        'lblBuildVer
        '
        Me.lblBuildVer.BackColor = System.Drawing.Color.Transparent
        Me.lblBuildVer.Font = New System.Drawing.Font("Microsoft Sans Serif", 9.75!, System.Drawing.FontStyle.Regular, System.Drawing.GraphicsUnit.Point, CType(0, Byte))
        Me.lblBuildVer.ForeColor = System.Drawing.Color.White
        Me.lblBuildVer.Location = New System.Drawing.Point(268, 208)
        Me.lblBuildVer.Name = "lblBuildVer"
        Me.lblBuildVer.Size = New System.Drawing.Size(240, 16)
        Me.lblBuildVer.TabIndex = 0
        Me.lblBuildVer.Text = "Build Version:  "
        Me.lblBuildVer.TextAlign = System.Drawing.ContentAlignment.MiddleRight
        '
        'Label1
        '
        Me.Label1.BackColor = System.Drawing.Color.Transparent
        Me.Label1.Font = New System.Drawing.Font("Microsoft Sans Serif", 9.75!, System.Drawing.FontStyle.Regular, System.Drawing.GraphicsUnit.Point, CType(0, Byte))
        Me.Label1.ForeColor = System.Drawing.Color.White
        Me.Label1.Location = New System.Drawing.Point(268, 226)
        Me.Label1.Name = "Label1"
        Me.Label1.Size = New System.Drawing.Size(240, 16)
        Me.Label1.TabIndex = 1
        Me.Label1.Text = "Licensed to:  Beta User"
        Me.Label1.TextAlign = System.Drawing.ContentAlignment.MiddleRight
        '
        'splash
        '
        Me.AutoScaleBaseSize = New System.Drawing.Size(5, 13)
        Me.BackColor = System.Drawing.Color.White
        Me.BackgroundImage = CType(resources.GetObject("$this.BackgroundImage"), System.Drawing.Image)
        Me.ClientSize = New System.Drawing.Size(532, 408)
        Me.ControlBox = False
        Me.Controls.Add(Me.Label1)
        Me.Controls.Add(Me.lblBuildVer)
        Me.FormBorderStyle = System.Windows.Forms.FormBorderStyle.Fixed3D
        Me.Name = "splash"
        Me.ShowInTaskbar = False
        Me.StartPosition = System.Windows.Forms.FormStartPosition.CenterScreen
        Me.ResumeLayout(False)

    End Sub

#End Region

    Private Sub splash_Load(ByVal sender As System.Object, ByVal e As System.EventArgs) Handles MyBase.Load
        lblBuildVer.Text = "Build Version:  " & Application.ProductVersion
    End Sub
    Private Sub splash_Click(ByVal sender As Object, ByVal e As System.EventArgs) Handles MyBase.Click
        Me.Close()
    End Sub
    Private Sub timStart_Tick(ByVal sender As System.Object, ByVal e As System.EventArgs) Handles timStart.Tick
        Static Counter As Integer

        Counter = Counter + 1

        If Counter = 5 Then
            timStart.Enabled = False
            Counter = 0
            Me.Close()
        End If

    End Sub
End Class
