# Supplementary material for: Post hoc pattern matching: assigning significance to statistically defined expression patterns in single channel microarray data
Source: BMC Bioinformatics. 2007 Jul 5;8:240. doi: 10.1186/1471-2105-8-240 (PMC1934919; doi:10.1186/1471-2105-8-240)
Supplement: Additional file 3 — StatiGen source code. [file 1471-2105-8-240-S3.zip › StatiGen_Source_06142007/StatiGen Project Group.sln]

Microsoft Visual Studio Solution File, Format Version 8.00
Project("{F184B08F-C81C-45F6-A57F-5ABD9991F28F}") = "StatiGen", "StatiGen.vbproj", "{B471A424-0100-43E9-A8F5-AB5D93870BAA}"
	ProjectSection(ProjectDependencies) = postProject
	EndProjectSection
EndProject
Project("{54435603-DBB4-11D2-8724-00A0C9A8B90C}") = "StatiGen Setup", "StatiGen Setup\StatiGen Setup.vdproj", "{8A60A150-FED2-4007-860E-CF752F80CB40}"
	ProjectSection(ProjectDependencies) = postProject
	EndProjectSection
EndProject
Global
	GlobalSection(SolutionConfiguration) = preSolution
		Debug = Debug
		Release = Release
	EndGlobalSection
	GlobalSection(ProjectConfiguration) = postSolution
		{B471A424-0100-43E9-A8F5-AB5D93870BAA}.Debug.ActiveCfg = Debug|.NET
		{B471A424-0100-43E9-A8F5-AB5D93870BAA}.Debug.Build.0 = Debug|.NET
		{B471A424-0100-43E9-A8F5-AB5D93870BAA}.Release.ActiveCfg = Release|.NET
		{B471A424-0100-43E9-A8F5-AB5D93870BAA}.Release.Build.0 = Release|.NET
		{8A60A150-FED2-4007-860E-CF752F80CB40}.Debug.ActiveCfg = Debug
		{8A60A150-FED2-4007-860E-CF752F80CB40}.Release.ActiveCfg = Release
	EndGlobalSection
	GlobalSection(ExtensibilityGlobals) = postSolution
	EndGlobalSection
	GlobalSection(ExtensibilityAddIns) = postSolution
	EndGlobalSection
EndGlobal
