# Supplementary material for: Post hoc pattern matching: assigning significance to statistically defined expression patterns in single channel microarray data
Source: BMC Bioinformatics. 2007 Jul 5;8:240. doi: 10.1186/1471-2105-8-240 (PMC1934919; doi:10.1186/1471-2105-8-240)
Supplement: Additional file 3 — StatiGen source code. [file 1471-2105-8-240-S3.zip › StatiGen_Source_06142007/StatiGen Setup/StatiGen Setup.vdproj]

"DeployProject"
{
"VSVersion" = "3:701"
"ProjectType" = "8:{2C2AF0D9-9B47-4FE5-BEF2-169778172667}"
"IsWebType" = "8:FALSE"
"ProjectName" = "8:StatiGen Setup"
"LanguageId" = "3:1033"
"CodePage" = "3:1252"
"UILanguageId" = "3:1033"
"SccProjectName" = "8:"
"SccLocalPath" = "8:"
"SccAuxPath" = "8:"
"SccProvider" = "8:"
    "Hierarchy"
    {
        "Entry"
        {
        "MsmKey" = "8:_0A4A49BA1CDA4D49BFB7B70EC5491BF6"
        "OwnerKey" = "8:_UNDEFINED"
        "MsmSig" = "8:_UNDEFINED"
        }
        "Entry"
        {
        "MsmKey" = "8:_0B8F1713B7394CFD8B2B1CC5F09A029A"
        "OwnerKey" = "8:_UNDEFINED"
        "MsmSig" = "8:_UNDEFINED"
        }
        "Entry"
        {
        "MsmKey" = "8:_0F08EE1907CA4C8FA66F878ADCF57790"
        "OwnerKey" = "8:_25547F99EB6D31A5A8459719F22F2B23"
        "MsmSig" = "8:_UNDEFINED"
        }
        "Entry"
        {
        "MsmKey" = "8:_0F08EE1907CA4C8FA66F878ADCF57790"
        "OwnerKey" = "8:_AACCD8EEB3F14976B727C52A956FDB10"
        "MsmSig" = "8:_UNDEFINED"
        }
        "Entry"
        {
        "MsmKey" = "8:_0F08EE1907CA4C8FA66F878ADCF57790"
        "OwnerKey" = "8:_5D32D36784E1E1378DB20726474D2E68"
        "MsmSig" = "8:_UNDEFINED"
        }
        "Entry"
        {
        "MsmKey" = "8:_0F08EE1907CA4C8FA66F878ADCF57790"
        "OwnerKey" = "8:_90F19B24A1D06E3A319B79E164B4808B"
        "MsmSig" = "8:_UNDEFINED"
        }
        "Entry"
        {
        "MsmKey" = "8:_0F08EE1907CA4C8FA66F878ADCF57790"
        "OwnerKey" = "8:_D7BA31D54C856367BEB6C710E183E5A4"
        "MsmSig" = "8:_UNDEFINED"
        }
        "Entry"
        {
        "MsmKey" = "8:_0F08EE1907CA4C8FA66F878ADCF57790"
        "OwnerKey" = "8:_91C43544C69FC76B43A3AA2DC7D43602"
        "MsmSig" = "8:_UNDEFINED"
        }
        "Entry"
        {
        "MsmKey" = "8:_0F08EE1907CA4C8FA66F878ADCF57790"
        "OwnerKey" = "8:_677CC019D5C4CF7EC120565C3D91D4E4"
        "MsmSig" = "8:_UNDEFINED"
        }
        "Entry"
        {
        "MsmKey" = "8:_0F08EE1907CA4C8FA66F878ADCF57790"
        "OwnerKey" = "8:_D06EE0B11FFDB12FC19AC42F55C2790C"
        "MsmSig" = "8:_UNDEFINED"
        }
        "Entry"
        {
        "MsmKey" = "8:_0F08EE1907CA4C8FA66F878ADCF57790"
        "OwnerKey" = "8:_B31023ED86087ACD4288F0794D211171"
        "MsmSig" = "8:_UNDEFINED"
        }
        "Entry"
        {
        "MsmKey" = "8:_12124282079ED72AFAC67C11AABBD5C6"
        "OwnerKey" = "8:_D06EE0B11FFDB12FC19AC42F55C2790C"
        "MsmSig" = "8:_UNDEFINED"
        }
        "Entry"
        {
        "MsmKey" = "8:_18E286478E774C3496EE5A88A796D5C0"
        "OwnerKey" = "8:_UNDEFINED"
        "MsmSig" = "8:_UNDEFINED"
        }
        "Entry"
        {
        "MsmKey" = "8:_1FE7619CB74BABF26380370A69F12DC5"
        "OwnerKey" = "8:_D7BA31D54C856367BEB6C710E183E5A4"
        "MsmSig" = "8:_UNDEFINED"
        }
        "Entry"
        {
        "MsmKey" = "8:_22D69C93A96D4E17BAFF703DFB3C3AE5"
        "OwnerKey" = "8:_UNDEFINED"
        "MsmSig" = "8:_UNDEFINED"
        }
        "Entry"
        {
        "MsmKey" = "8:_22F46C84FE8846DD808D5B18EE1D6235"
        "OwnerKey" = "8:_UNDEFINED"
        "MsmSig" = "8:_UNDEFINED"
        }
        "Entry"
        {
        "MsmKey" = "8:_23181391C096400E861A0BEA8176ACE8"
        "OwnerKey" = "8:_UNDEFINED"
        "MsmSig" = "8:_UNDEFINED"
        }
        "Entry"
        {
        "MsmKey" = "8:_249D84BBAC3D4D84AE18C704684B2042"
        "OwnerKey" = "8:_UNDEFINED"
        "MsmSig" = "8:_UNDEFINED"
        }
        "Entry"
        {
        "MsmKey" = "8:_25547F99EB6D31A5A8459719F22F2B23"
        "OwnerKey" = "8:_B31023ED86087ACD4288F0794D211171"
        "MsmSig" = "8:_UNDEFINED"
        }
        "Entry"
        {
        "MsmKey" = "8:_25547F99EB6D31A5A8459719F22F2B23"
        "OwnerKey" = "8:_AACCD8EEB3F14976B727C52A956FDB10"
        "MsmSig" = "8:_UNDEFINED"
        }
        "Entry"
        {
        "MsmKey" = "8:_270F867E6F7842AC813AF31DB48A0BA4"
        "OwnerKey" = "8:_UNDEFINED"
        "MsmSig" = "8:_UNDEFINED"
        }
        "Entry"
        {
        "MsmKey" = "8:_2863F1B5F6A845D1B142F89EB4378EB0"
        "OwnerKey" = "8:_UNDEFINED"
        "MsmSig" = "8:_UNDEFINED"
        }
        "Entry"
        {
        "MsmKey" = "8:_296812A175C843AC8684FBCC8DA954BD"
        "OwnerKey" = "8:_UNDEFINED"
        "MsmSig" = "8:_UNDEFINED"
        }
        "Entry"
        {
        "MsmKey" = "8:_308C5D78BA3C44CA86AE024E2F6AC6EC"
        "OwnerKey" = "8:_UNDEFINED"
        "MsmSig" = "8:_UNDEFINED"
        }
        "Entry"
        {
        "MsmKey" = "8:_32ED59A066B04EABB6B7B766BFF65F50"
        "OwnerKey" = "8:_UNDEFINED"
        "MsmSig" = "8:_UNDEFINED"
        }
        "Entry"
        {
        "MsmKey" = "8:_34907C532BB444A6A036519E32A70009"
        "OwnerKey" = "8:_UNDEFINED"
        "MsmSig" = "8:_UNDEFINED"
        }
        "Entry"
        {
        "MsmKey" = "8:_378D91586F1247BE923A86D7822A3CDC"
        "OwnerKey" = "8:_UNDEFINED"
        "MsmSig" = "8:_UNDEFINED"
        }
        "Entry"
        {
        "MsmKey" = "8:_3C752D5E1DA849F3846861009C5CB2D2"
        "OwnerKey" = "8:_UNDEFINED"
        "MsmSig" = "8:_UNDEFINED"
        }
        "Entry"
        {
        "MsmKey" = "8:_3EBBA964A4894E17B367F5898CF30FE5"
        "OwnerKey" = "8:_UNDEFINED"
        "MsmSig" = "8:_UNDEFINED"
        }
        "Entry"
        {
        "MsmKey" = "8:_400B3442D43A4823A18D726A8417DE22"
        "OwnerKey" = "8:_UNDEFINED"
        "MsmSig" = "8:_UNDEFINED"
        }
        "Entry"
        {
        "MsmKey" = "8:_403177DFDEE74C48954AF1C0E8C7F319"
        "OwnerKey" = "8:_UNDEFINED"
        "MsmSig" = "8:_UNDEFINED"
        }
        "Entry"
        {
        "MsmKey" = "8:_4149A80886124E209A63EA311FD18396"
        "OwnerKey" = "8:_UNDEFINED"
        "MsmSig" = "8:_UNDEFINED"
        }
        "Entry"
        {
        "MsmKey" = "8:_48102AA2D2DE4B9AA156913207926845"
        "OwnerKey" = "8:_UNDEFINED"
        "MsmSig" = "8:_UNDEFINED"
        }
        "Entry"
        {
        "MsmKey" = "8:_48DE73D26E5A4CDFAF1BE7E59378A682"
        "OwnerKey" = "8:_UNDEFINED"
        "MsmSig" = "8:_UNDEFINED"
        }
        "Entry"
        {
        "MsmKey" = "8:_4CAA7F775137430F92633A11D182D992"
        "OwnerKey" = "8:_UNDEFINED"
        "MsmSig" = "8:_UNDEFINED"
        }
        "Entry"
        {
        "MsmKey" = "8:_4D3FBDEB51A24CEEB6BE1450659DC39D"
        "OwnerKey" = "8:_UNDEFINED"
        "MsmSig" = "8:_UNDEFINED"
        }
        "Entry"
        {
        "MsmKey" = "8:_4E03885334754C298103340E073196AC"
        "OwnerKey" = "8:_UNDEFINED"
        "MsmSig" = "8:_UNDEFINED"
        }
        "Entry"
        {
        "MsmKey" = "8:_4F04F6995BEE48F6ADF27C8F32DFF6D1"
        "OwnerKey" = "8:_UNDEFINED"
        "MsmSig" = "8:_UNDEFINED"
        }
        "Entry"
        {
        "MsmKey" = "8:_508BAC6B15414D3386A311FB1741FC4F"
        "OwnerKey" = "8:_UNDEFINED"
        "MsmSig" = "8:_UNDEFINED"
        }
        "Entry"
        {
        "MsmKey" = "8:_51A0AB109AB343A3B8549D2BCD91C329"
        "OwnerKey" = "8:_UNDEFINED"
        "MsmSig" = "8:_UNDEFINED"
        }
        "Entry"
        {
        "MsmKey" = "8:_5335BB5F2CDD4B03AC6097E98B54BC17"
        "OwnerKey" = "8:_UNDEFINED"
        "MsmSig" = "8:_UNDEFINED"
        }
        "Entry"
        {
        "MsmKey" = "8:_55E8F25A3D764319B53308163A81C12C"
        "OwnerKey" = "8:_UNDEFINED"
        "MsmSig" = "8:_UNDEFINED"
        }
        "Entry"
        {
        "MsmKey" = "8:_596A4AE9DBDC4701AB786D9DBFEA2456"
        "OwnerKey" = "8:_UNDEFINED"
        "MsmSig" = "8:_UNDEFINED"
        }
        "Entry"
        {
        "MsmKey" = "8:_5ABD5D575FB64ADF99F237A585B79B48"
        "OwnerKey" = "8:_UNDEFINED"
        "MsmSig" = "8:_UNDEFINED"
        }
        "Entry"
        {
        "MsmKey" = "8:_5C0BDC1C74204442BE01A271A4F1FCD5"
        "OwnerKey" = "8:_UNDEFINED"
        "MsmSig" = "8:_UNDEFINED"
        }
        "Entry"
        {
        "MsmKey" = "8:_5D32D36784E1E1378DB20726474D2E68"
        "OwnerKey" = "8:_AACCD8EEB3F14976B727C52A956FDB10"
        "MsmSig" = "8:_UNDEFINED"
        }
        "Entry"
        {
        "MsmKey" = "8:_639AC0E5C7384C9D81A8F31B2B4E884A"
        "OwnerKey" = "8:_UNDEFINED"
        "MsmSig" = "8:_UNDEFINED"
        }
        "Entry"
        {
        "MsmKey" = "8:_64D17D7210644C90B9CB7F3417D13DBF"
        "OwnerKey" = "8:_UNDEFINED"
        "MsmSig" = "8:_UNDEFINED"
        }
        "Entry"
        {
        "MsmKey" = "8:_677CC019D5C4CF7EC120565C3D91D4E4"
        "OwnerKey" = "8:_91C43544C69FC76B43A3AA2DC7D43602"
        "MsmSig" = "8:_UNDEFINED"
        }
        "Entry"
        {
        "MsmKey" = "8:_677CC019D5C4CF7EC120565C3D91D4E4"
        "OwnerKey" = "8:_AACCD8EEB3F14976B727C52A956FDB10"
        "MsmSig" = "8:_UNDEFINED"
        }
        "Entry"
        {
        "MsmKey" = "8:_6B904B602367DFC417595C1D000978BD"
        "OwnerKey" = "8:_677CC019D5C4CF7EC120565C3D91D4E4"
        "MsmSig" = "8:_UNDEFINED"
        }
        "Entry"
        {
        "MsmKey" = "8:_6C42EFD96B0347A69C1AED78595A627E"
        "OwnerKey" = "8:_UNDEFINED"
        "MsmSig" = "8:_UNDEFINED"
        }
        "Entry"
        {
        "MsmKey" = "8:_6CF0B732F72644898CA7953397272F07"
        "OwnerKey" = "8:_UNDEFINED"
        "MsmSig" = "8:_UNDEFINED"
        }
        "Entry"
        {
        "MsmKey" = "8:_6D4CF584089DC15E96E9CC4A887220E7"
        "OwnerKey" = "8:_AACCD8EEB3F14976B727C52A956FDB10"
        "MsmSig" = "8:_UNDEFINED"
        }
        "Entry"
        {
        "MsmKey" = "8:_6E0022A09E4B48B68447BA79080E3D08"
        "OwnerKey" = "8:_UNDEFINED"
        "MsmSig" = "8:_UNDEFINED"
        }
        "Entry"
        {
        "MsmKey" = "8:_6EC95CFFF2E34958A17AC632AB33F429"
        "OwnerKey" = "8:_UNDEFINED"
        "MsmSig" = "8:_UNDEFINED"
        }
        "Entry"
        {
        "MsmKey" = "8:_6F9C0A2E606743B19D1467986752BDE1"
        "OwnerKey" = "8:_UNDEFINED"
        "MsmSig" = "8:_UNDEFINED"
        }
        "Entry"
        {
        "MsmKey" = "8:_71DC1FB5C5A14E51834827706FAB5DB9"
        "OwnerKey" = "8:_UNDEFINED"
        "MsmSig" = "8:_UNDEFINED"
        }
        "Entry"
        {
        "MsmKey" = "8:_72DA252A3A8649DE9BDB17C32FDEEF4F"
        "OwnerKey" = "8:_UNDEFINED"
        "MsmSig" = "8:_UNDEFINED"
        }
        "Entry"
        {
        "MsmKey" = "8:_75F5C837E0AA4E46B56C65F8E55A2521"
        "OwnerKey" = "8:_UNDEFINED"
        "MsmSig" = "8:_UNDEFINED"
        }
        "Entry"
        {
        "MsmKey" = "8:_791B7A4103874565BCFA2604A5BD096F"
        "OwnerKey" = "8:_UNDEFINED"
        "MsmSig" = "8:_UNDEFINED"
        }
        "Entry"
        {
        "MsmKey" = "8:_7A8209A0FBC34AE985E1FC466B597BC6"
        "OwnerKey" = "8:_UNDEFINED"
        "MsmSig" = "8:_UNDEFINED"
        }
        "Entry"
        {
        "MsmKey" = "8:_7F5A7B52D10546E999E5E87326C1BB39"
        "OwnerKey" = "8:_UNDEFINED"
        "MsmSig" = "8:_UNDEFINED"
        }
        "Entry"
        {
        "MsmKey" = "8:_82632BC8592845A2BF82927654163B9F"
        "OwnerKey" = "8:_UNDEFINED"
        "MsmSig" = "8:_UNDEFINED"
        }
        "Entry"
        {
        "MsmKey" = "8:_8460635494ED429888AAAD3BAF983244"
        "OwnerKey" = "8:_UNDEFINED"
        "MsmSig" = "8:_UNDEFINED"
        }
        "Entry"
        {
        "MsmKey" = "8:_853F38357B52970CF90131BD50458FD2"
        "OwnerKey" = "8:_25547F99EB6D31A5A8459719F22F2B23"
        "MsmSig" = "8:_UNDEFINED"
        }
        "Entry"
        {
        "MsmKey" = "8:_85CC0D96C7194D79B11836A9FC6AA4D0"
        "OwnerKey" = "8:_UNDEFINED"
        "MsmSig" = "8:_UNDEFINED"
        }
        "Entry"
        {
        "MsmKey" = "8:_87AD880889EB4D0E830FC77D67B3FF78"
        "OwnerKey" = "8:_UNDEFINED"
        "MsmSig" = "8:_UNDEFINED"
        }
        "Entry"
        {
        "MsmKey" = "8:_90F19B24A1D06E3A319B79E164B4808B"
        "OwnerKey" = "8:_AACCD8EEB3F14976B727C52A956FDB10"
        "MsmSig" = "8:_UNDEFINED"
        }
        "Entry"
        {
        "MsmKey" = "8:_91C43544C69FC76B43A3AA2DC7D43602"
        "OwnerKey" = "8:_D7BA31D54C856367BEB6C710E183E5A4"
        "MsmSig" = "8:_UNDEFINED"
        }
        "Entry"
        {
        "MsmKey" = "8:_91C43544C69FC76B43A3AA2DC7D43602"
        "OwnerKey" = "8:_AACCD8EEB3F14976B727C52A956FDB10"
        "MsmSig" = "8:_UNDEFINED"
        }
        "Entry"
        {
        "MsmKey" = "8:_9555F7EF177C441F935D9D93CD3742C4"
        "OwnerKey" = "8:_UNDEFINED"
        "MsmSig" = "8:_UNDEFINED"
        }
        "Entry"
        {
        "MsmKey" = "8:_95978079854E434C933CC23C5490F036"
        "OwnerKey" = "8:_UNDEFINED"
        "MsmSig" = "8:_UNDEFINED"
        }
        "Entry"
        {
        "MsmKey" = "8:_9DF1830EE2334E88B08316D0E8FD51C5"
        "OwnerKey" = "8:_UNDEFINED"
        "MsmSig" = "8:_UNDEFINED"
        }
        "Entry"
        {
        "MsmKey" = "8:_A4E91E9DCED5438C859D3A5338396B53"
        "OwnerKey" = "8:_UNDEFINED"
        "MsmSig" = "8:_UNDEFINED"
        }
        "Entry"
        {
        "MsmKey" = "8:_A7A1519CFCF54F748DA41DA8E5902F5E"
        "OwnerKey" = "8:_UNDEFINED"
        "MsmSig" = "8:_UNDEFINED"
        }
        "Entry"
        {
        "MsmKey" = "8:_AACCD8EEB3F14976B727C52A956FDB10"
        "OwnerKey" = "8:_UNDEFINED"
        "MsmSig" = "8:_UNDEFINED"
        }
        "Entry"
        {
        "MsmKey" = "8:_B31023ED86087ACD4288F0794D211171"
        "OwnerKey" = "8:_AACCD8EEB3F14976B727C52A956FDB10"
        "MsmSig" = "8:_UNDEFINED"
        }
        "Entry"
        {
        "MsmKey" = "8:_B4273B38C38043829C6898EEB3580EE3"
        "OwnerKey" = "8:_UNDEFINED"
        "MsmSig" = "8:_UNDEFINED"
        }
        "Entry"
        {
        "MsmKey" = "8:_B4D11F12483F4C82808AF447E1835B3F"
        "OwnerKey" = "8:_UNDEFINED"
        "MsmSig" = "8:_UNDEFINED"
        }
        "Entry"
        {
        "MsmKey" = "8:_B4E1416EBAA241DA85E64F846CB16074"
        "OwnerKey" = "8:_UNDEFINED"
        "MsmSig" = "8:_UNDEFINED"
        }
        "Entry"
        {
        "MsmKey" = "8:_B64F54C5A7034B4D935BD4CE07582381"
        "OwnerKey" = "8:_UNDEFINED"
        "MsmSig" = "8:_UNDEFINED"
        }
        "Entry"
        {
        "MsmKey" = "8:_BC787C60D5494D5D8EE91E55DDCE0448"
        "OwnerKey" = "8:_UNDEFINED"
        "MsmSig" = "8:_UNDEFINED"
        }
        "Entry"
        {
        "MsmKey" = "8:_BE7608BE52B5445981C91C310FA050C0"
        "OwnerKey" = "8:_UNDEFINED"
        "MsmSig" = "8:_UNDEFINED"
        }
        "Entry"
        {
        "MsmKey" = "8:_BED77B9E69FC42249494F5073B328911"
        "OwnerKey" = "8:_UNDEFINED"
        "MsmSig" = "8:_UNDEFINED"
        }
        "Entry"
        {
        "MsmKey" = "8:_BEFD475233424FFC810B22ADC4636542"
        "OwnerKey" = "8:_UNDEFINED"
        "MsmSig" = "8:_UNDEFINED"
        }
        "Entry"
        {
        "MsmKey" = "8:_C3FA27985DAB4904A0EBE15BF42B766A"
        "OwnerKey" = "8:_UNDEFINED"
        "MsmSig" = "8:_UNDEFINED"
        }
        "Entry"
        {
        "MsmKey" = "8:_C4798A8FF9334BC5B4B516786B56ECC4"
        "OwnerKey" = "8:_UNDEFINED"
        "MsmSig" = "8:_UNDEFINED"
        }
        "Entry"
        {
        "MsmKey" = "8:_D06EE0B11FFDB12FC19AC42F55C2790C"
        "OwnerKey" = "8:_D7BA31D54C856367BEB6C710E183E5A4"
        "MsmSig" = "8:_UNDEFINED"
        }
        "Entry"
        {
        "MsmKey" = "8:_D06EE0B11FFDB12FC19AC42F55C2790C"
        "OwnerKey" = "8:_AACCD8EEB3F14976B727C52A956FDB10"
        "MsmSig" = "8:_UNDEFINED"
        }
        "Entry"
        {
        "MsmKey" = "8:_D24E19B259014825B61B55133C74D96B"
        "OwnerKey" = "8:_UNDEFINED"
        "MsmSig" = "8:_UNDEFINED"
        }
        "Entry"
        {
        "MsmKey" = "8:_D2B25712DE9B4E15BF3398110CEFF8C1"
        "OwnerKey" = "8:_UNDEFINED"
        "MsmSig" = "8:_UNDEFINED"
        }
        "Entry"
        {
        "MsmKey" = "8:_D359177AAEBE46D6BD6A703BA0B39FB1"
        "OwnerKey" = "8:_UNDEFINED"
        "MsmSig" = "8:_UNDEFINED"
        }
        "Entry"
        {
        "MsmKey" = "8:_D7BA31D54C856367BEB6C710E183E5A4"
        "OwnerKey" = "8:_AACCD8EEB3F14976B727C52A956FDB10"
        "MsmSig" = "8:_UNDEFINED"
        }
        "Entry"
        {
        "MsmKey" = "8:_D82945A39365403A9FDB61FE96088740"
        "OwnerKey" = "8:_UNDEFINED"
        "MsmSig" = "8:_UNDEFINED"
        }
        "Entry"
        {
        "MsmKey" = "8:_DB3F907EBB5D4463963937ED51D89F57"
        "OwnerKey" = "8:_UNDEFINED"
        "MsmSig" = "8:_UNDEFINED"
        }
        "Entry"
        {
        "MsmKey" = "8:_DF9755BE49B0407CB1046B6B94C9C3FA"
        "OwnerKey" = "8:_UNDEFINED"
        "MsmSig" = "8:_UNDEFINED"
        }
        "Entry"
        {
        "MsmKey" = "8:_DFFF5DDF88874652A8CAC69D7EC73CCA"
        "OwnerKey" = "8:_UNDEFINED"
        "MsmSig" = "8:_UNDEFINED"
        }
        "Entry"
        {
        "MsmKey" = "8:_E06EB1A83CB0482595D32EBD08980B66"
        "OwnerKey" = "8:_UNDEFINED"
        "MsmSig" = "8:_UNDEFINED"
        }
        "Entry"
        {
        "MsmKey" = "8:_E1E93BC21EAE0A9575879B13E90F1E57"
        "OwnerKey" = "8:_AACCD8EEB3F14976B727C52A956FDB10"
        "MsmSig" = "8:_UNDEFINED"
        }
        "Entry"
        {
        "MsmKey" = "8:_E1E93BC21EAE0A9575879B13E90F1E57"
        "OwnerKey" = "8:_5D32D36784E1E1378DB20726474D2E68"
        "MsmSig" = "8:_UNDEFINED"
        }
        "Entry"
        {
        "MsmKey" = "8:_E1E93BC21EAE0A9575879B13E90F1E57"
        "OwnerKey" = "8:_D06EE0B11FFDB12FC19AC42F55C2790C"
        "MsmSig" = "8:_UNDEFINED"
        }
        "Entry"
        {
        "MsmKey" = "8:_E256C1E4743F48F7892142685AFD5488"
        "OwnerKey" = "8:_UNDEFINED"
        "MsmSig" = "8:_UNDEFINED"
        }
        "Entry"
        {
        "MsmKey" = "8:_E3E1729BC3C3617A81E5B52AD182EC21"
        "OwnerKey" = "8:_91C43544C69FC76B43A3AA2DC7D43602"
        "MsmSig" = "8:_UNDEFINED"
        }
        "Entry"
        {
        "MsmKey" = "8:_E55F539DB08C4991A72D6631D07D6DE9"
        "OwnerKey" = "8:_UNDEFINED"
        "MsmSig" = "8:_UNDEFINED"
        }
        "Entry"
        {
        "MsmKey" = "8:_ED3C4A10703541AEBCA7F00A29694E5B"
        "OwnerKey" = "8:_UNDEFINED"
        "MsmSig" = "8:_UNDEFINED"
        }
        "Entry"
        {
        "MsmKey" = "8:_F0DDAC4A5E98495B89650D90A0D02675"
        "OwnerKey" = "8:_UNDEFINED"
        "MsmSig" = "8:_UNDEFINED"
        }
        "Entry"
        {
        "MsmKey" = "8:_F0FF0BD3EA644C0BAEBE5B740B6895AC"
        "OwnerKey" = "8:_UNDEFINED"
        "MsmSig" = "8:_UNDEFINED"
        }
        "Entry"
        {
        "MsmKey" = "8:_F91A4CAA570849D2A23C1359EF99CAD7"
        "OwnerKey" = "8:_UNDEFINED"
        "MsmSig" = "8:_UNDEFINED"
        }
        "Entry"
        {
        "MsmKey" = "8:_FC2653895AEF48B2BD1EC16FC54CE696"
        "OwnerKey" = "8:_UNDEFINED"
        "MsmSig" = "8:_UNDEFINED"
        }
        "Entry"
        {
        "MsmKey" = "8:_FE4AFD823AEE47E98F9694DBAE801E41"
        "OwnerKey" = "8:_UNDEFINED"
        "MsmSig" = "8:_UNDEFINED"
        }
    }
    "Configurations"
    {
        "Debug"
        {
        "DisplayName" = "8:Debug"
        "IsDebugOnly" = "11:TRUE"
        "IsReleaseOnly" = "11:FALSE"
        "OutputFilename" = "8:Debug\\StatiGen Setup.msi"
        "PackageFilesAs" = "3:2"
        "PackageFileSize" = "3:-2147483648"
        "CabType" = "3:1"
        "Compression" = "3:2"
        "SignOutput" = "11:FALSE"
        "CertificateFile" = "8:"
        "PrivateKeyFile" = "8:"
        "TimeStampServer" = "8:"
        "InstallerBootstrapper" = "3:2"
        }
        "Release"
        {
        "DisplayName" = "8:Release"
        "IsDebugOnly" = "11:FALSE"
        "IsReleaseOnly" = "11:TRUE"
        "OutputFilename" = "8:Release\\StatiGen Setup.msi"
        "PackageFilesAs" = "3:2"
        "PackageFileSize" = "3:-2147483648"
        "CabType" = "3:1"
        "Compression" = "3:3"
        "SignOutput" = "11:FALSE"
        "CertificateFile" = "8:"
        "PrivateKeyFile" = "8:"
        "TimeStampServer" = "8:"
        "InstallerBootstrapper" = "3:2"
        }
    }
    "Deployable"
    {
        "CustomAction"
        {
        }
        "DefaultFeature"
        {
        "Name" = "8:DefaultFeature"
        "Title" = "8:"
        "Description" = "8:"
        }
        "ExternalPersistence"
        {
            "LaunchCondition"
            {
                "{2522A265-4974-4402-83C5-3B575A2E935A}:_F7B3EBDCB772468F81822086D5EAF919"
                {
                "Name" = "8:.NET Framework"
                "Message" = "8:[VSDNETMSG]"
                "SupportedRuntimes" = "8:1.1.4322"
                "InstallUrl" = "8:http://go.microsoft.com/fwlink/?LinkId=9832"
                }
            }
        }
        "Feature"
        {
        }
        "File"
        {
            "{A582A373-4685-4296-BEFE-614B80A702C3}:_0A4A49BA1CDA4D49BFB7B70EC5491BF6"
            {
            "SourcePath" = "8:..\\bin\\help\\images\\1or001a.gif"
            "TargetName" = "8:1or001a.gif"
            "Tag" = "8:"
            "Folder" = "8:_26F7391BD852474485AC87DB71816C61"
            "Condition" = "8:"
            "Transitive" = "11:FALSE"
            "Vital" = "11:TRUE"
            "ReadOnly" = "11:FALSE"
            "Hidden" = "11:FALSE"
            "System" = "11:FALSE"
            "Permanent" = "11:FALSE"
            "SharedLegacy" = "11:FALSE"
            "PackageAs" = "3:1"
            "Register" = "3:1"
            "Exclude" = "11:FALSE"
            "IsDependency" = "11:FALSE"
            "IsolateTo" = "8:"
            }
            "{A582A373-4685-4296-BEFE-614B80A702C3}:_0B8F1713B7394CFD8B2B1CC5F09A029A"
            {
            "SourcePath" = "8:..\\bin\\help\\help4.htm"
            "TargetName" = "8:help4.htm"
            "Tag" = "8:"
            "Folder" = "8:_5D2C9FE0B5DC421F84EB2517B71FC5DC"
            "Condition" = "8:"
            "Transitive" = "11:FALSE"
            "Vital" = "11:TRUE"
            "ReadOnly" = "11:FALSE"
            "Hidden" = "11:FALSE"
            "System" = "11:FALSE"
            "Permanent" = "11:FALSE"
            "SharedLegacy" = "11:FALSE"
            "PackageAs" = "3:1"
            "Register" = "3:1"
            "Exclude" = "11:FALSE"
            "IsDependency" = "11:FALSE"
            "IsolateTo" = "8:"
            }
            "{A582A373-4685-4296-BEFE-614B80A702C3}:_12124282079ED72AFAC67C11AABBD5C6"
            {
            "SourcePath" = "8:MSO.DLL"
            "TargetName" = "8:MSO.DLL"
            "Tag" = "8:"
            "Folder" = "8:_16FBE9EBA98E44E191418259E2B82311"
            "Condition" = "8:"
            "Transitive" = "11:FALSE"
            "Vital" = "11:TRUE"
            "ReadOnly" = "11:FALSE"
            "Hidden" = "11:FALSE"
            "System" = "11:FALSE"
            "Permanent" = "11:FALSE"
            "SharedLegacy" = "11:FALSE"
            "PackageAs" = "3:1"
            "Register" = "3:1"
            "Exclude" = "11:FALSE"
            "IsDependency" = "11:TRUE"
            "IsolateTo" = "8:"
            }
            "{A582A373-4685-4296-BEFE-614B80A702C3}:_18E286478E774C3496EE5A88A796D5C0"
            {
            "SourcePath" = "8:..\\bin\\help\\images\\removechips.jpg"
            "TargetName" = "8:removechips.jpg"
            "Tag" = "8:"
            "Folder" = "8:_26F7391BD852474485AC87DB71816C61"
            "Condition" = "8:"
            "Transitive" = "11:FALSE"
            "Vital" = "11:TRUE"
            "ReadOnly" = "11:FALSE"
            "Hidden" = "11:FALSE"
            "System" = "11:FALSE"
            "Permanent" = "11:FALSE"
            "SharedLegacy" = "11:FALSE"
            "PackageAs" = "3:1"
            "Register" = "3:1"
            "Exclude" = "11:FALSE"
            "IsDependency" = "11:FALSE"
            "IsolateTo" = "8:"
            }
            "{A582A373-4685-4296-BEFE-614B80A702C3}:_1FE7619CB74BABF26380370A69F12DC5"
            {
            "SourcePath" = "8:EXCEL.EXE"
            "TargetName" = "8:EXCEL.EXE"
            "Tag" = "8:"
            "Folder" = "8:_16FBE9EBA98E44E191418259E2B82311"
            "Condition" = "8:"
            "Transitive" = "11:FALSE"
            "Vital" = "11:TRUE"
            "ReadOnly" = "11:FALSE"
            "Hidden" = "11:FALSE"
            "System" = "11:FALSE"
            "Permanent" = "11:FALSE"
            "SharedLegacy" = "11:FALSE"
            "PackageAs" = "3:1"
            "Register" = "3:1"
            "Exclude" = "11:TRUE"
            "IsDependency" = "11:TRUE"
            "IsolateTo" = "8:"
            }
            "{A582A373-4685-4296-BEFE-614B80A702C3}:_22D69C93A96D4E17BAFF703DFB3C3AE5"
            {
            "SourcePath" = "8:..\\bin\\help\\images\\step2b.jpg"
            "TargetName" = "8:step2b.jpg"
            "Tag" = "8:"
            "Folder" = "8:_26F7391BD852474485AC87DB71816C61"
            "Condition" = "8:"
            "Transitive" = "11:FALSE"
            "Vital" = "11:TRUE"
            "ReadOnly" = "11:FALSE"
            "Hidden" = "11:FALSE"
            "System" = "11:FALSE"
            "Permanent" = "11:FALSE"
            "SharedLegacy" = "11:FALSE"
            "PackageAs" = "3:1"
            "Register" = "3:1"
            "Exclude" = "11:FALSE"
            "IsDependency" = "11:FALSE"
            "IsolateTo" = "8:"
            }
            "{A582A373-4685-4296-BEFE-614B80A702C3}:_22F46C84FE8846DD808D5B18EE1D6235"
            {
            "SourcePath" = "8:..\\bin\\help\\images\\pw.jpg"
            "TargetName" = "8:pw.jpg"
            "Tag" = "8:"
            "Folder" = "8:_26F7391BD852474485AC87DB71816C61"
            "Condition" = "8:"
            "Transitive" = "11:FALSE"
            "Vital" = "11:TRUE"
            "ReadOnly" = "11:FALSE"
            "Hidden" = "11:FALSE"
            "System" = "11:FALSE"
            "Permanent" = "11:FALSE"
            "SharedLegacy" = "11:FALSE"
            "PackageAs" = "3:1"
            "Register" = "3:1"
            "Exclude" = "11:FALSE"
            "IsDependency" = "11:FALSE"
            "IsolateTo" = "8:"
            }
            "{A582A373-4685-4296-BEFE-614B80A702C3}:_23181391C096400E861A0BEA8176ACE8"
            {
            "SourcePath" = "8:..\\bin\\help\\help6.htm"
            "TargetName" = "8:help6.htm"
            "Tag" = "8:"
            "Folder" = "8:_5D2C9FE0B5DC421F84EB2517B71FC5DC"
            "Condition" = "8:"
            "Transitive" = "11:FALSE"
            "Vital" = "11:TRUE"
            "ReadOnly" = "11:FALSE"
            "Hidden" = "11:FALSE"
            "System" = "11:FALSE"
            "Permanent" = "11:FALSE"
            "SharedLegacy" = "11:FALSE"
            "PackageAs" = "3:1"
            "Register" = "3:1"
            "Exclude" = "11:FALSE"
            "IsDependency" = "11:FALSE"
            "IsolateTo" = "8:"
            }
            "{A582A373-4685-4296-BEFE-614B80A702C3}:_249D84BBAC3D4D84AE18C704684B2042"
            {
            "SourcePath" = "8:..\\bin\\help\\images\\image001.jpg"
            "TargetName" = "8:image001.jpg"
            "Tag" = "8:"
            "Folder" = "8:_26F7391BD852474485AC87DB71816C61"
            "Condition" = "8:"
            "Transitive" = "11:FALSE"
            "Vital" = "11:TRUE"
            "ReadOnly" = "11:FALSE"
            "Hidden" = "11:FALSE"
            "System" = "11:FALSE"
            "Permanent" = "11:FALSE"
            "SharedLegacy" = "11:FALSE"
            "PackageAs" = "3:1"
            "Register" = "3:1"
            "Exclude" = "11:FALSE"
            "IsDependency" = "11:FALSE"
            "IsolateTo" = "8:"
            }
            "{FB480208-1853-44D0-9ABD-A3B734C3FAAA}:_25547F99EB6D31A5A8459719F22F2B23"
            {
            "AssemblyRegister" = "3:1"
            "AssemblyIsInGAC" = "11:FALSE"
            "AssemblyAsmDisplayName" = "8:Interop.SHDocVw, Version=1.1.0.0, Culture=neutral"
                "ScatterAssemblies"
                {
                    "_25547F99EB6D31A5A8459719F22F2B23"
                    {
                    "Name" = "8:Interop.SHDocVw.dll"
                    "Attributes" = "3:512"
                    }
                }
            "SourcePath" = "8:Interop.SHDocVw.dll"
            "TargetName" = "8:"
            "Tag" = "8:"
            "Folder" = "8:_16FBE9EBA98E44E191418259E2B82311"
            "Condition" = "8:"
            "Transitive" = "11:FALSE"
            "Vital" = "11:TRUE"
            "ReadOnly" = "11:FALSE"
            "Hidden" = "11:FALSE"
            "System" = "11:FALSE"
            "Permanent" = "11:FALSE"
            "SharedLegacy" = "11:FALSE"
            "PackageAs" = "3:1"
            "Register" = "3:1"
            "Exclude" = "11:FALSE"
            "IsDependency" = "11:TRUE"
            "IsolateTo" = "8:"
            }
            "{A582A373-4685-4296-BEFE-614B80A702C3}:_270F867E6F7842AC813AF31DB48A0BA4"
            {
            "SourcePath" = "8:..\\bin\\help\\images\\TRFFC18A.ICO"
            "TargetName" = "8:TRFFC18A.ICO"
            "Tag" = "8:"
            "Folder" = "8:_26F7391BD852474485AC87DB71816C61"
            "Condition" = "8:"
            "Transitive" = "11:FALSE"
            "Vital" = "11:TRUE"
            "ReadOnly" = "11:FALSE"
            "Hidden" = "11:FALSE"
            "System" = "11:FALSE"
            "Permanent" = "11:FALSE"
            "SharedLegacy" = "11:FALSE"
            "PackageAs" = "3:1"
            "Register" = "3:1"
            "Exclude" = "11:FALSE"
            "IsDependency" = "11:FALSE"
            "IsolateTo" = "8:"
            }
            "{A582A373-4685-4296-BEFE-614B80A702C3}:_2863F1B5F6A845D1B142F89EB4378EB0"
            {
            "SourcePath" = "8:..\\bin\\help\\images\\TIMER01.ICO"
            "TargetName" = "8:TIMER01.ICO"
            "Tag" = "8:"
            "Folder" = "8:_26F7391BD852474485AC87DB71816C61"
            "Condition" = "8:"
            "Transitive" = "11:FALSE"
            "Vital" = "11:TRUE"
            "ReadOnly" = "11:FALSE"
            "Hidden" = "11:FALSE"
            "System" = "11:FALSE"
            "Permanent" = "11:FALSE"
            "SharedLegacy" = "11:FALSE"
            "PackageAs" = "3:1"
            "Register" = "3:1"
            "Exclude" = "11:FALSE"
            "IsDependency" = "11:FALSE"
            "IsolateTo" = "8:"
            }
            "{A582A373-4685-4296-BEFE-614B80A702C3}:_296812A175C843AC8684FBCC8DA954BD"
            {
            "SourcePath" = "8:..\\bin\\help\\images\\mnu_File.jpg"
            "TargetName" = "8:mnu_File.jpg"
            "Tag" = "8:"
            "Folder" = "8:_26F7391BD852474485AC87DB71816C61"
            "Condition" = "8:"
            "Transitive" = "11:FALSE"
            "Vital" = "11:TRUE"
            "ReadOnly" = "11:FALSE"
            "Hidden" = "11:FALSE"
            "System" = "11:FALSE"
            "Permanent" = "11:FALSE"
            "SharedLegacy" = "11:FALSE"
            "PackageAs" = "3:1"
            "Register" = "3:1"
            "Exclude" = "11:FALSE"
            "IsDependency" = "11:FALSE"
            "IsolateTo" = "8:"
            }
            "{A582A373-4685-4296-BEFE-614B80A702C3}:_308C5D78BA3C44CA86AE024E2F6AC6EC"
            {
            "SourcePath" = "8:..\\bin\\help\\images\\step3s.jpg"
            "TargetName" = "8:step3s.jpg"
            "Tag" = "8:"
            "Folder" = "8:_26F7391BD852474485AC87DB71816C61"
            "Condition" = "8:"
            "Transitive" = "11:FALSE"
            "Vital" = "11:TRUE"
            "ReadOnly" = "11:FALSE"
            "Hidden" = "11:FALSE"
            "System" = "11:FALSE"
            "Permanent" = "11:FALSE"
            "SharedLegacy" = "11:FALSE"
            "PackageAs" = "3:1"
            "Register" = "3:1"
            "Exclude" = "11:FALSE"
            "IsDependency" = "11:FALSE"
            "IsolateTo" = "8:"
            }
            "{A582A373-4685-4296-BEFE-614B80A702C3}:_32ED59A066B04EABB6B7B766BFF65F50"
            {
            "SourcePath" = "8:..\\bin\\lic.rtf"
            "TargetName" = "8:lic.rtf"
            "Tag" = "8:"
            "Folder" = "8:_16FBE9EBA98E44E191418259E2B82311"
            "Condition" = "8:"
            "Transitive" = "11:FALSE"
            "Vital" = "11:TRUE"
            "ReadOnly" = "11:FALSE"
            "Hidden" = "11:FALSE"
            "System" = "11:FALSE"
            "Permanent" = "11:FALSE"
            "SharedLegacy" = "11:FALSE"
            "PackageAs" = "3:1"
            "Register" = "3:1"
            "Exclude" = "11:FALSE"
            "IsDependency" = "11:FALSE"
            "IsolateTo" = "8:"
            }
            "{A582A373-4685-4296-BEFE-614B80A702C3}:_34907C532BB444A6A036519E32A70009"
            {
            "SourcePath" = "8:..\\bin\\help\\images\\step4.jpg"
            "TargetName" = "8:step4.jpg"
            "Tag" = "8:"
            "Folder" = "8:_26F7391BD852474485AC87DB71816C61"
            "Condition" = "8:"
            "Transitive" = "11:FALSE"
            "Vital" = "11:TRUE"
            "ReadOnly" = "11:FALSE"
            "Hidden" = "11:FALSE"
            "System" = "11:FALSE"
            "Permanent" = "11:FALSE"
            "SharedLegacy" = "11:FALSE"
            "PackageAs" = "3:1"
            "Register" = "3:1"
            "Exclude" = "11:FALSE"
            "IsDependency" = "11:FALSE"
            "IsolateTo" = "8:"
            }
            "{A582A373-4685-4296-BEFE-614B80A702C3}:_378D91586F1247BE923A86D7822A3CDC"
            {
            "SourcePath" = "8:..\\bin\\help\\help3.htm"
            "TargetName" = "8:help3.htm"
            "Tag" = "8:"
            "Folder" = "8:_5D2C9FE0B5DC421F84EB2517B71FC5DC"
            "Condition" = "8:"
            "Transitive" = "11:FALSE"
            "Vital" = "11:TRUE"
            "ReadOnly" = "11:FALSE"
            "Hidden" = "11:FALSE"
            "System" = "11:FALSE"
            "Permanent" = "11:FALSE"
            "SharedLegacy" = "11:FALSE"
            "PackageAs" = "3:1"
            "Register" = "3:1"
            "Exclude" = "11:FALSE"
            "IsDependency" = "11:FALSE"
            "IsolateTo" = "8:"
            }
            "{A582A373-4685-4296-BEFE-614B80A702C3}:_3C752D5E1DA849F3846861009C5CB2D2"
            {
            "SourcePath" = "8:..\\bin\\help\\images\\step4new.jpg"
            "TargetName" = "8:step4new.jpg"
            "Tag" = "8:"
            "Folder" = "8:_26F7391BD852474485AC87DB71816C61"
            "Condition" = "8:"
            "Transitive" = "11:FALSE"
            "Vital" = "11:TRUE"
            "ReadOnly" = "11:FALSE"
            "Hidden" = "11:FALSE"
            "System" = "11:FALSE"
            "Permanent" = "11:FALSE"
            "SharedLegacy" = "11:FALSE"
            "PackageAs" = "3:1"
            "Register" = "3:1"
            "Exclude" = "11:FALSE"
            "IsDependency" = "11:FALSE"
            "IsolateTo" = "8:"
            }
            "{A582A373-4685-4296-BEFE-614B80A702C3}:_3EBBA964A4894E17B367F5898CF30FE5"
            {
            "SourcePath" = "8:..\\bin\\help\\help2.htm"
            "TargetName" = "8:help2.htm"
            "Tag" = "8:"
            "Folder" = "8:_5D2C9FE0B5DC421F84EB2517B71FC5DC"
            "Condition" = "8:"
            "Transitive" = "11:FALSE"
            "Vital" = "11:TRUE"
            "ReadOnly" = "11:FALSE"
            "Hidden" = "11:FALSE"
            "System" = "11:FALSE"
            "Permanent" = "11:FALSE"
            "SharedLegacy" = "11:FALSE"
            "PackageAs" = "3:1"
            "Register" = "3:1"
            "Exclude" = "11:FALSE"
            "IsDependency" = "11:FALSE"
            "IsolateTo" = "8:"
            }
            "{A582A373-4685-4296-BEFE-614B80A702C3}:_400B3442D43A4823A18D726A8417DE22"
            {
            "SourcePath" = "8:..\\bin\\help\\images\\annotation.JPG"
            "TargetName" = "8:annotation.JPG"
            "Tag" = "8:"
            "Folder" = "8:_26F7391BD852474485AC87DB71816C61"
            "Condition" = "8:"
            "Transitive" = "11:FALSE"
            "Vital" = "11:TRUE"
            "ReadOnly" = "11:FALSE"
            "Hidden" = "11:FALSE"
            "System" = "11:FALSE"
            "Permanent" = "11:FALSE"
            "SharedLegacy" = "11:FALSE"
            "PackageAs" = "3:1"
            "Register" = "3:1"
            "Exclude" = "11:FALSE"
            "IsDependency" = "11:FALSE"
            "IsolateTo" = "8:"
            }
            "{A582A373-4685-4296-BEFE-614B80A702C3}:_403177DFDEE74C48954AF1C0E8C7F319"
            {
            "SourcePath" = "8:..\\bin\\help\\images\\graph05.gif"
            "TargetName" = "8:graph05.gif"
            "Tag" = "8:"
            "Folder" = "8:_26F7391BD852474485AC87DB71816C61"
            "Condition" = "8:"
            "Transitive" = "11:FALSE"
            "Vital" = "11:TRUE"
            "ReadOnly" = "11:FALSE"
            "Hidden" = "11:FALSE"
            "System" = "11:FALSE"
            "Permanent" = "11:FALSE"
            "SharedLegacy" = "11:FALSE"
            "PackageAs" = "3:1"
            "Register" = "3:1"
            "Exclude" = "11:FALSE"
            "IsDependency" = "11:FALSE"
            "IsolateTo" = "8:"
            }
            "{A582A373-4685-4296-BEFE-614B80A702C3}:_4149A80886124E209A63EA311FD18396"
            {
            "SourcePath" = "8:..\\bin\\GNU_GeneralPublicLicense.txt"
            "TargetName" = "8:GNU_GeneralPublicLicense.txt"
            "Tag" = "8:"
            "Folder" = "8:_16FBE9EBA98E44E191418259E2B82311"
            "Condition" = "8:"
            "Transitive" = "11:FALSE"
            "Vital" = "11:TRUE"
            "ReadOnly" = "11:FALSE"
            "Hidden" = "11:FALSE"
            "System" = "11:FALSE"
            "Permanent" = "11:FALSE"
            "SharedLegacy" = "11:FALSE"
            "PackageAs" = "3:1"
            "Register" = "3:1"
            "Exclude" = "11:FALSE"
            "IsDependency" = "11:FALSE"
            "IsolateTo" = "8:"
            }
            "{A582A373-4685-4296-BEFE-614B80A702C3}:_48102AA2D2DE4B9AA156913207926845"
            {
            "SourcePath" = "8:..\\bin\\help\\images\\viewerpic2.jpg"
            "TargetName" = "8:viewerpic2.jpg"
            "Tag" = "8:"
            "Folder" = "8:_26F7391BD852474485AC87DB71816C61"
            "Condition" = "8:"
            "Transitive" = "11:FALSE"
            "Vital" = "11:TRUE"
            "ReadOnly" = "11:FALSE"
            "Hidden" = "11:FALSE"
            "System" = "11:FALSE"
            "Permanent" = "11:FALSE"
            "SharedLegacy" = "11:FALSE"
            "PackageAs" = "3:1"
            "Register" = "3:1"
            "Exclude" = "11:FALSE"
            "IsDependency" = "11:FALSE"
            "IsolateTo" = "8:"
            }
            "{A582A373-4685-4296-BEFE-614B80A702C3}:_48DE73D26E5A4CDFAF1BE7E59378A682"
            {
            "SourcePath" = "8:..\\bin\\help\\images\\install.gif"
            "TargetName" = "8:install.gif"
            "Tag" = "8:"
            "Folder" = "8:_26F7391BD852474485AC87DB71816C61"
            "Condition" = "8:"
            "Transitive" = "11:FALSE"
            "Vital" = "11:TRUE"
            "ReadOnly" = "11:FALSE"
            "Hidden" = "11:FALSE"
            "System" = "11:FALSE"
            "Permanent" = "11:FALSE"
            "SharedLegacy" = "11:FALSE"
            "PackageAs" = "3:1"
            "Register" = "3:1"
            "Exclude" = "11:FALSE"
            "IsDependency" = "11:FALSE"
            "IsolateTo" = "8:"
            }
            "{A582A373-4685-4296-BEFE-614B80A702C3}:_4CAA7F775137430F92633A11D182D992"
            {
            "SourcePath" = "8:..\\bin\\help\\images\\know.jpg"
            "TargetName" = "8:know.jpg"
            "Tag" = "8:"
            "Folder" = "8:_26F7391BD852474485AC87DB71816C61"
            "Condition" = "8:"
            "Transitive" = "11:FALSE"
            "Vital" = "11:TRUE"
            "ReadOnly" = "11:FALSE"
            "Hidden" = "11:FALSE"
            "System" = "11:FALSE"
            "Permanent" = "11:FALSE"
            "SharedLegacy" = "11:FALSE"
            "PackageAs" = "3:1"
            "Register" = "3:1"
            "Exclude" = "11:FALSE"
            "IsDependency" = "11:FALSE"
            "IsolateTo" = "8:"
            }
            "{A582A373-4685-4296-BEFE-614B80A702C3}:_4D3FBDEB51A24CEEB6BE1450659DC39D"
            {
            "SourcePath" = "8:..\\bin\\help\\help5.htm"
            "TargetName" = "8:help5.htm"
            "Tag" = "8:"
            "Folder" = "8:_5D2C9FE0B5DC421F84EB2517B71FC5DC"
            "Condition" = "8:"
            "Transitive" = "11:FALSE"
            "Vital" = "11:TRUE"
            "ReadOnly" = "11:FALSE"
            "Hidden" = "11:FALSE"
            "System" = "11:FALSE"
            "Permanent" = "11:FALSE"
            "SharedLegacy" = "11:FALSE"
            "PackageAs" = "3:1"
            "Register" = "3:1"
            "Exclude" = "11:FALSE"
            "IsDependency" = "11:FALSE"
            "IsolateTo" = "8:"
            }
            "{A582A373-4685-4296-BEFE-614B80A702C3}:_4E03885334754C298103340E073196AC"
            {
            "SourcePath" = "8:..\\bin\\help\\images\\master-data.png"
            "TargetName" = "8:master-data.png"
            "Tag" = "8:"
            "Folder" = "8:_26F7391BD852474485AC87DB71816C61"
            "Condition" = "8:"
            "Transitive" = "11:FALSE"
            "Vital" = "11:TRUE"
            "ReadOnly" = "11:FALSE"
            "Hidden" = "11:FALSE"
            "System" = "11:FALSE"
            "Permanent" = "11:FALSE"
            "SharedLegacy" = "11:FALSE"
            "PackageAs" = "3:1"
            "Register" = "3:1"
            "Exclude" = "11:FALSE"
            "IsDependency" = "11:FALSE"
            "IsolateTo" = "8:"
            }
            "{A582A373-4685-4296-BEFE-614B80A702C3}:_4F04F6995BEE48F6ADF27C8F32DFF6D1"
            {
            "SourcePath" = "8:..\\bin\\help\\images\\Chem.gif"
            "TargetName" = "8:Chem.gif"
            "Tag" = "8:"
            "Folder" = "8:_26F7391BD852474485AC87DB71816C61"
            "Condition" = "8:"
            "Transitive" = "11:FALSE"
            "Vital" = "11:TRUE"
            "ReadOnly" = "11:FALSE"
            "Hidden" = "11:FALSE"
            "System" = "11:FALSE"
            "Permanent" = "11:FALSE"
            "SharedLegacy" = "11:FALSE"
            "PackageAs" = "3:1"
            "Register" = "3:1"
            "Exclude" = "11:FALSE"
            "IsDependency" = "11:FALSE"
            "IsolateTo" = "8:"
            }
            "{A582A373-4685-4296-BEFE-614B80A702C3}:_508BAC6B15414D3386A311FB1741FC4F"
            {
            "SourcePath" = "8:..\\bin\\help\\images\\mnu_View.jpg"
            "TargetName" = "8:mnu_View.jpg"
            "Tag" = "8:"
            "Folder" = "8:_26F7391BD852474485AC87DB71816C61"
            "Condition" = "8:"
            "Transitive" = "11:FALSE"
            "Vital" = "11:TRUE"
            "ReadOnly" = "11:FALSE"
            "Hidden" = "11:FALSE"
            "System" = "11:FALSE"
            "Permanent" = "11:FALSE"
            "SharedLegacy" = "11:FALSE"
            "PackageAs" = "3:1"
            "Register" = "3:1"
            "Exclude" = "11:FALSE"
            "IsDependency" = "11:FALSE"
            "IsolateTo" = "8:"
            }
            "{A582A373-4685-4296-BEFE-614B80A702C3}:_51A0AB109AB343A3B8549D2BCD91C329"
            {
            "SourcePath" = "8:..\\bin\\help\\images\\projectwindow.jpg"
            "TargetName" = "8:projectwindow.jpg"
            "Tag" = "8:"
            "Folder" = "8:_26F7391BD852474485AC87DB71816C61"
            "Condition" = "8:"
            "Transitive" = "11:FALSE"
            "Vital" = "11:TRUE"
            "ReadOnly" = "11:FALSE"
            "Hidden" = "11:FALSE"
            "System" = "11:FALSE"
            "Permanent" = "11:FALSE"
            "SharedLegacy" = "11:FALSE"
            "PackageAs" = "3:1"
            "Register" = "3:1"
            "Exclude" = "11:FALSE"
            "IsDependency" = "11:FALSE"
            "IsolateTo" = "8:"
            }
            "{A582A373-4685-4296-BEFE-614B80A702C3}:_5335BB5F2CDD4B03AC6097E98B54BC17"
            {
            "SourcePath" = "8:..\\bin\\help\\images\\DESKTOP.ICO"
            "TargetName" = "8:DESKTOP.ICO"
            "Tag" = "8:"
            "Folder" = "8:_26F7391BD852474485AC87DB71816C61"
            "Condition" = "8:"
            "Transitive" = "11:FALSE"
            "Vital" = "11:TRUE"
            "ReadOnly" = "11:FALSE"
            "Hidden" = "11:FALSE"
            "System" = "11:FALSE"
            "Permanent" = "11:FALSE"
            "SharedLegacy" = "11:FALSE"
            "PackageAs" = "3:1"
            "Register" = "3:1"
            "Exclude" = "11:FALSE"
            "IsDependency" = "11:FALSE"
            "IsolateTo" = "8:"
            }
            "{A582A373-4685-4296-BEFE-614B80A702C3}:_55E8F25A3D764319B53308163A81C12C"
            {
            "SourcePath" = "8:..\\bin\\logs\\DO_NOT_DELETE"
            "TargetName" = "8:DO_NOT_DELETE"
            "Tag" = "8:"
            "Folder" = "8:_F8F027E133DD4528AA7AA543C00C3CF2"
            "Condition" = "8:"
            "Transitive" = "11:FALSE"
            "Vital" = "11:TRUE"
            "ReadOnly" = "11:FALSE"
            "Hidden" = "11:FALSE"
            "System" = "11:FALSE"
            "Permanent" = "11:FALSE"
            "SharedLegacy" = "11:FALSE"
            "PackageAs" = "3:1"
            "Register" = "3:1"
            "Exclude" = "11:FALSE"
            "IsDependency" = "11:FALSE"
            "IsolateTo" = "8:"
            }
            "{A582A373-4685-4296-BEFE-614B80A702C3}:_596A4AE9DBDC4701AB786D9DBFEA2456"
            {
            "SourcePath" = "8:..\\bin\\help\\images\\filtered-data.png"
            "TargetName" = "8:filtered-data.png"
            "Tag" = "8:"
            "Folder" = "8:_26F7391BD852474485AC87DB71816C61"
            "Condition" = "8:"
            "Transitive" = "11:FALSE"
            "Vital" = "11:TRUE"
            "ReadOnly" = "11:FALSE"
            "Hidden" = "11:FALSE"
            "System" = "11:FALSE"
            "Permanent" = "11:FALSE"
            "SharedLegacy" = "11:FALSE"
            "PackageAs" = "3:1"
            "Register" = "3:1"
            "Exclude" = "11:FALSE"
            "IsDependency" = "11:FALSE"
            "IsolateTo" = "8:"
            }
            "{A582A373-4685-4296-BEFE-614B80A702C3}:_5ABD5D575FB64ADF99F237A585B79B48"
            {
            "SourcePath" = "8:..\\bin\\help\\images\\menu.jpg"
            "TargetName" = "8:menu.jpg"
            "Tag" = "8:"
            "Folder" = "8:_26F7391BD852474485AC87DB71816C61"
            "Condition" = "8:"
            "Transitive" = "11:FALSE"
            "Vital" = "11:TRUE"
            "ReadOnly" = "11:FALSE"
            "Hidden" = "11:FALSE"
            "System" = "11:FALSE"
            "Permanent" = "11:FALSE"
            "SharedLegacy" = "11:FALSE"
            "PackageAs" = "3:1"
            "Register" = "3:1"
            "Exclude" = "11:FALSE"
            "IsDependency" = "11:FALSE"
            "IsolateTo" = "8:"
            }
            "{A582A373-4685-4296-BEFE-614B80A702C3}:_5C0BDC1C74204442BE01A271A4F1FCD5"
            {
            "SourcePath" = "8:..\\bin\\help\\images\\step5s.jpg"
            "TargetName" = "8:step5s.jpg"
            "Tag" = "8:"
            "Folder" = "8:_26F7391BD852474485AC87DB71816C61"
            "Condition" = "8:"
            "Transitive" = "11:FALSE"
            "Vital" = "11:TRUE"
            "ReadOnly" = "11:FALSE"
            "Hidden" = "11:FALSE"
            "System" = "11:FALSE"
            "Permanent" = "11:FALSE"
            "SharedLegacy" = "11:FALSE"
            "PackageAs" = "3:1"
            "Register" = "3:1"
            "Exclude" = "11:FALSE"
            "IsDependency" = "11:FALSE"
            "IsolateTo" = "8:"
            }
            "{FB480208-1853-44D0-9ABD-A3B734C3FAAA}:_5D32D36784E1E1378DB20726474D2E68"
            {
            "AssemblyRegister" = "3:1"
            "AssemblyIsInGAC" = "11:FALSE"
            "AssemblyAsmDisplayName" = "8:Microsoft.VisualBasic.Compatibility, Version=7.0.5000.0, Culture=neutral, PublicKeyToken=b03f5f7f11d50a3a"
                "ScatterAssemblies"
                {
                    "_5D32D36784E1E1378DB20726474D2E68"
                    {
                    "Name" = "8:Microsoft.VisualBasic.Compatibility.dll"
                    "Attributes" = "3:512"
                    }
                }
            "SourcePath" = "8:Microsoft.VisualBasic.Compatibility.dll"
            "TargetName" = "8:"
            "Tag" = "8:"
            "Folder" = "8:_16FBE9EBA98E44E191418259E2B82311"
            "Condition" = "8:"
            "Transitive" = "11:FALSE"
            "Vital" = "11:TRUE"
            "ReadOnly" = "11:FALSE"
            "Hidden" = "11:FALSE"
            "System" = "11:FALSE"
            "Permanent" = "11:FALSE"
            "SharedLegacy" = "11:FALSE"
            "PackageAs" = "3:1"
            "Register" = "3:1"
            "Exclude" = "11:FALSE"
            "IsDependency" = "11:TRUE"
            "IsolateTo" = "8:"
            }
            "{A582A373-4685-4296-BEFE-614B80A702C3}:_639AC0E5C7384C9D81A8F31B2B4E884A"
            {
            "SourcePath" = "8:..\\bin\\help\\images\\intensitiesonly.JPG"
            "TargetName" = "8:intensitiesonly.JPG"
            "Tag" = "8:"
            "Folder" = "8:_26F7391BD852474485AC87DB71816C61"
            "Condition" = "8:"
            "Transitive" = "11:FALSE"
            "Vital" = "11:TRUE"
            "ReadOnly" = "11:FALSE"
            "Hidden" = "11:FALSE"
            "System" = "11:FALSE"
            "Permanent" = "11:FALSE"
            "SharedLegacy" = "11:FALSE"
            "PackageAs" = "3:1"
            "Register" = "3:1"
            "Exclude" = "11:FALSE"
            "IsDependency" = "11:FALSE"
            "IsolateTo" = "8:"
            }
            "{A582A373-4685-4296-BEFE-614B80A702C3}:_64D17D7210644C90B9CB7F3417D13DBF"
            {
            "SourcePath" = "8:..\\bin\\help\\images\\step5mc.jpg"
            "TargetName" = "8:step5mc.jpg"
            "Tag" = "8:"
            "Folder" = "8:_26F7391BD852474485AC87DB71816C61"
            "Condition" = "8:"
            "Transitive" = "11:FALSE"
            "Vital" = "11:TRUE"
            "ReadOnly" = "11:FALSE"
            "Hidden" = "11:FALSE"
            "System" = "11:FALSE"
            "Permanent" = "11:FALSE"
            "SharedLegacy" = "11:FALSE"
            "PackageAs" = "3:1"
            "Register" = "3:1"
            "Exclude" = "11:FALSE"
            "IsDependency" = "11:FALSE"
            "IsolateTo" = "8:"
            }
            "{FB480208-1853-44D0-9ABD-A3B734C3FAAA}:_677CC019D5C4CF7EC120565C3D91D4E4"
            {
            "AssemblyRegister" = "3:1"
            "AssemblyIsInGAC" = "11:FALSE"
            "AssemblyAsmDisplayName" = "8:Interop.Office, Version=2.1.0.0, Culture=neutral"
                "ScatterAssemblies"
                {
                    "_677CC019D5C4CF7EC120565C3D91D4E4"
                    {
                    "Name" = "8:Interop.Office.dll"
                    "Attributes" = "3:512"
                    }
                }
            "SourcePath" = "8:Interop.Office.dll"
            "TargetName" = "8:"
            "Tag" = "8:"
            "Folder" = "8:_16FBE9EBA98E44E191418259E2B82311"
            "Condition" = "8:"
            "Transitive" = "11:FALSE"
            "Vital" = "11:TRUE"
            "ReadOnly" = "11:FALSE"
            "Hidden" = "11:FALSE"
            "System" = "11:FALSE"
            "Permanent" = "11:FALSE"
            "SharedLegacy" = "11:FALSE"
            "PackageAs" = "3:1"
            "Register" = "3:1"
            "Exclude" = "11:FALSE"
            "IsDependency" = "11:TRUE"
            "IsolateTo" = "8:"
            }
            "{A582A373-4685-4296-BEFE-614B80A702C3}:_6B904B602367DFC417595C1D000978BD"
            {
            "SourcePath" = "8:MSO9.DLL"
            "TargetName" = "8:MSO9.DLL"
            "Tag" = "8:"
            "Folder" = "8:_16FBE9EBA98E44E191418259E2B82311"
            "Condition" = "8:"
            "Transitive" = "11:FALSE"
            "Vital" = "11:TRUE"
            "ReadOnly" = "11:FALSE"
            "Hidden" = "11:FALSE"
            "System" = "11:FALSE"
            "Permanent" = "11:FALSE"
            "SharedLegacy" = "11:FALSE"
            "PackageAs" = "3:1"
            "Register" = "3:1"
            "Exclude" = "11:FALSE"
            "IsDependency" = "11:TRUE"
            "IsolateTo" = "8:"
            }
            "{A582A373-4685-4296-BEFE-614B80A702C3}:_6C42EFD96B0347A69C1AED78595A627E"
            {
            "SourcePath" = "8:..\\bin\\input\\DO_NOT_DELETE"
            "TargetName" = "8:DO_NOT_DELETE"
            "Tag" = "8:"
            "Folder" = "8:_37D529C96AB64F08A6B443AA4576D3C8"
            "Condition" = "8:"
            "Transitive" = "11:FALSE"
            "Vital" = "11:TRUE"
            "ReadOnly" = "11:FALSE"
            "Hidden" = "11:FALSE"
            "System" = "11:FALSE"
            "Permanent" = "11:FALSE"
            "SharedLegacy" = "11:FALSE"
            "PackageAs" = "3:1"
            "Register" = "3:1"
            "Exclude" = "11:FALSE"
            "IsDependency" = "11:FALSE"
            "IsolateTo" = "8:"
            }
            "{A582A373-4685-4296-BEFE-614B80A702C3}:_6CF0B732F72644898CA7953397272F07"
            {
            "SourcePath" = "8:..\\bin\\help\\images\\zscore.jpg"
            "TargetName" = "8:zscore.jpg"
            "Tag" = "8:"
            "Folder" = "8:_26F7391BD852474485AC87DB71816C61"
            "Condition" = "8:"
            "Transitive" = "11:FALSE"
            "Vital" = "11:TRUE"
            "ReadOnly" = "11:FALSE"
            "Hidden" = "11:FALSE"
            "System" = "11:FALSE"
            "Permanent" = "11:FALSE"
            "SharedLegacy" = "11:FALSE"
            "PackageAs" = "3:1"
            "Register" = "3:1"
            "Exclude" = "11:FALSE"
            "IsDependency" = "11:FALSE"
            "IsolateTo" = "8:"
            }
            "{FB480208-1853-44D0-9ABD-A3B734C3FAAA}:_6D4CF584089DC15E96E9CC4A887220E7"
            {
            "AssemblyRegister" = "3:1"
            "AssemblyIsInGAC" = "11:TRUE"
            "AssemblyAsmDisplayName" = "8:Microsoft.StdFormat, Version=7.0.3300.0, Culture=neutral, PublicKeyToken=b03f5f7f11d50a3a"
                "ScatterAssemblies"
                {
                    "_6D4CF584089DC15E96E9CC4A887220E7"
                    {
                    "Name" = "8:Microsoft.StdFormat.dll"
                    "Attributes" = "3:512"
                    }
                }
            "SourcePath" = "8:Microsoft.StdFormat.dll"
            "TargetName" = "8:"
            "Tag" = "8:"
            "Folder" = "8:_16FBE9EBA98E44E191418259E2B82311"
            "Condition" = "8:"
            "Transitive" = "11:FALSE"
            "Vital" = "11:TRUE"
            "ReadOnly" = "11:FALSE"
            "Hidden" = "11:FALSE"
            "System" = "11:FALSE"
            "Permanent" = "11:FALSE"
            "SharedLegacy" = "11:FALSE"
            "PackageAs" = "3:1"
            "Register" = "3:1"
            "Exclude" = "11:FALSE"
            "IsDependency" = "11:TRUE"
            "IsolateTo" = "8:"
            }
            "{A582A373-4685-4296-BEFE-614B80A702C3}:_6E0022A09E4B48B68447BA79080E3D08"
            {
            "SourcePath" = "8:..\\bin\\help\\images\\Thumbs.db"
            "TargetName" = "8:Thumbs.db"
            "Tag" = "8:"
            "Folder" = "8:_26F7391BD852474485AC87DB71816C61"
            "Condition" = "8:"
            "Transitive" = "11:FALSE"
            "Vital" = "11:TRUE"
            "ReadOnly" = "11:FALSE"
            "Hidden" = "11:FALSE"
            "System" = "11:FALSE"
            "Permanent" = "11:FALSE"
            "SharedLegacy" = "11:FALSE"
            "PackageAs" = "3:1"
            "Register" = "3:1"
            "Exclude" = "11:FALSE"
            "IsDependency" = "11:FALSE"
            "IsolateTo" = "8:"
            }
            "{A582A373-4685-4296-BEFE-614B80A702C3}:_6EC95CFFF2E34958A17AC632AB33F429"
            {
            "SourcePath" = "8:..\\bin\\help\\images\\step5.jpg"
            "TargetName" = "8:step5.jpg"
            "Tag" = "8:"
            "Folder" = "8:_26F7391BD852474485AC87DB71816C61"
            "Condition" = "8:"
            "Transitive" = "11:FALSE"
            "Vital" = "11:TRUE"
            "ReadOnly" = "11:FALSE"
            "Hidden" = "11:FALSE"
            "System" = "11:FALSE"
            "Permanent" = "11:FALSE"
            "SharedLegacy" = "11:FALSE"
            "PackageAs" = "3:1"
            "Register" = "3:1"
            "Exclude" = "11:FALSE"
            "IsDependency" = "11:FALSE"
            "IsolateTo" = "8:"
            }
            "{A582A373-4685-4296-BEFE-614B80A702C3}:_6F9C0A2E606743B19D1467986752BDE1"
            {
            "SourcePath" = "8:..\\bin\\help\\images\\microscope-a.gif"
            "TargetName" = "8:microscope-a.gif"
            "Tag" = "8:"
            "Folder" = "8:_26F7391BD852474485AC87DB71816C61"
            "Condition" = "8:"
            "Transitive" = "11:FALSE"
            "Vital" = "11:TRUE"
            "ReadOnly" = "11:FALSE"
            "Hidden" = "11:FALSE"
            "System" = "11:FALSE"
            "Permanent" = "11:FALSE"
            "SharedLegacy" = "11:FALSE"
            "PackageAs" = "3:1"
            "Register" = "3:1"
            "Exclude" = "11:FALSE"
            "IsDependency" = "11:FALSE"
            "IsolateTo" = "8:"
            }
            "{A582A373-4685-4296-BEFE-614B80A702C3}:_71DC1FB5C5A14E51834827706FAB5DB9"
            {
            "SourcePath" = "8:..\\bin\\help\\help1.htm"
            "TargetName" = "8:help1.htm"
            "Tag" = "8:"
            "Folder" = "8:_5D2C9FE0B5DC421F84EB2517B71FC5DC"
            "Condition" = "8:"
            "Transitive" = "11:FALSE"
            "Vital" = "11:TRUE"
            "ReadOnly" = "11:FALSE"
            "Hidden" = "11:FALSE"
            "System" = "11:FALSE"
            "Permanent" = "11:FALSE"
            "SharedLegacy" = "11:FALSE"
            "PackageAs" = "3:1"
            "Register" = "3:1"
            "Exclude" = "11:FALSE"
            "IsDependency" = "11:FALSE"
            "IsolateTo" = "8:"
            }
            "{A582A373-4685-4296-BEFE-614B80A702C3}:_72DA252A3A8649DE9BDB17C32FDEEF4F"
            {
            "SourcePath" = "8:..\\bin\\help\\images\\split.JPG"
            "TargetName" = "8:split.JPG"
            "Tag" = "8:"
            "Folder" = "8:_26F7391BD852474485AC87DB71816C61"
            "Condition" = "8:"
            "Transitive" = "11:FALSE"
            "Vital" = "11:TRUE"
            "ReadOnly" = "11:FALSE"
            "Hidden" = "11:FALSE"
            "System" = "11:FALSE"
            "Permanent" = "11:FALSE"
            "SharedLegacy" = "11:FALSE"
            "PackageAs" = "3:1"
            "Register" = "3:1"
            "Exclude" = "11:FALSE"
            "IsDependency" = "11:FALSE"
            "IsolateTo" = "8:"
            }
            "{A582A373-4685-4296-BEFE-614B80A702C3}:_75F5C837E0AA4E46B56C65F8E55A2521"
            {
            "SourcePath" = "8:..\\splash88.jpg"
            "TargetName" = "8:splash88.jpg"
            "Tag" = "8:"
            "Folder" = "8:_26F7391BD852474485AC87DB71816C61"
            "Condition" = "8:"
            "Transitive" = "11:FALSE"
            "Vital" = "11:TRUE"
            "ReadOnly" = "11:FALSE"
            "Hidden" = "11:FALSE"
            "System" = "11:FALSE"
            "Permanent" = "11:FALSE"
            "SharedLegacy" = "11:FALSE"
            "PackageAs" = "3:1"
            "Register" = "3:1"
            "Exclude" = "11:FALSE"
            "IsDependency" = "11:FALSE"
            "IsolateTo" = "8:"
            }
            "{A582A373-4685-4296-BEFE-614B80A702C3}:_791B7A4103874565BCFA2604A5BD096F"
            {
            "SourcePath" = "8:..\\bin\\help\\images\\W95MBX02.ICO"
            "TargetName" = "8:W95MBX02.ICO"
            "Tag" = "8:"
            "Folder" = "8:_26F7391BD852474485AC87DB71816C61"
            "Condition" = "8:"
            "Transitive" = "11:FALSE"
            "Vital" = "11:TRUE"
            "ReadOnly" = "11:FALSE"
            "Hidden" = "11:FALSE"
            "System" = "11:FALSE"
            "Permanent" = "11:FALSE"
            "SharedLegacy" = "11:FALSE"
            "PackageAs" = "3:1"
            "Register" = "3:1"
            "Exclude" = "11:FALSE"
            "IsDependency" = "11:FALSE"
            "IsolateTo" = "8:"
            }
            "{A582A373-4685-4296-BEFE-614B80A702C3}:_7A8209A0FBC34AE985E1FC466B597BC6"
            {
            "SourcePath" = "8:..\\bin\\help\\images\\NOTE05.ICO"
            "TargetName" = "8:NOTE05.ICO"
            "Tag" = "8:"
            "Folder" = "8:_26F7391BD852474485AC87DB71816C61"
            "Condition" = "8:"
            "Transitive" = "11:FALSE"
            "Vital" = "11:TRUE"
            "ReadOnly" = "11:FALSE"
            "Hidden" = "11:FALSE"
            "System" = "11:FALSE"
            "Permanent" = "11:FALSE"
            "SharedLegacy" = "11:FALSE"
            "PackageAs" = "3:1"
            "Register" = "3:1"
            "Exclude" = "11:FALSE"
            "IsDependency" = "11:FALSE"
            "IsolateTo" = "8:"
            }
            "{A582A373-4685-4296-BEFE-614B80A702C3}:_7F5A7B52D10546E999E5E87326C1BB39"
            {
            "SourcePath" = "8:..\\bin\\help\\images\\companion.jpg"
            "TargetName" = "8:companion.jpg"
            "Tag" = "8:"
            "Folder" = "8:_26F7391BD852474485AC87DB71816C61"
            "Condition" = "8:"
            "Transitive" = "11:FALSE"
            "Vital" = "11:TRUE"
            "ReadOnly" = "11:FALSE"
            "Hidden" = "11:FALSE"
            "System" = "11:FALSE"
            "Permanent" = "11:FALSE"
            "SharedLegacy" = "11:FALSE"
            "PackageAs" = "3:1"
            "Register" = "3:1"
            "Exclude" = "11:FALSE"
            "IsDependency" = "11:FALSE"
            "IsolateTo" = "8:"
            }
            "{A582A373-4685-4296-BEFE-614B80A702C3}:_82632BC8592845A2BF82927654163B9F"
            {
            "SourcePath" = "8:..\\bin\\help\\images\\zscore.gif"
            "TargetName" = "8:zscore.gif"
            "Tag" = "8:"
            "Folder" = "8:_26F7391BD852474485AC87DB71816C61"
            "Condition" = "8:"
            "Transitive" = "11:FALSE"
            "Vital" = "11:TRUE"
            "ReadOnly" = "11:FALSE"
            "Hidden" = "11:FALSE"
            "System" = "11:FALSE"
            "Permanent" = "11:FALSE"
            "SharedLegacy" = "11:FALSE"
            "PackageAs" = "3:1"
            "Register" = "3:1"
            "Exclude" = "11:FALSE"
            "IsDependency" = "11:FALSE"
            "IsolateTo" = "8:"
            }
            "{A582A373-4685-4296-BEFE-614B80A702C3}:_8460635494ED429888AAAD3BAF983244"
            {
            "SourcePath" = "8:..\\bin\\help\\images\\viewer.jpg"
            "TargetName" = "8:viewer.jpg"
            "Tag" = "8:"
            "Folder" = "8:_26F7391BD852474485AC87DB71816C61"
            "Condition" = "8:"
            "Transitive" = "11:FALSE"
            "Vital" = "11:TRUE"
            "ReadOnly" = "11:FALSE"
            "Hidden" = "11:FALSE"
            "System" = "11:FALSE"
            "Permanent" = "11:FALSE"
            "SharedLegacy" = "11:FALSE"
            "PackageAs" = "3:1"
            "Register" = "3:1"
            "Exclude" = "11:FALSE"
            "IsDependency" = "11:FALSE"
            "IsolateTo" = "8:"
            }
            "{A582A373-4685-4296-BEFE-614B80A702C3}:_853F38357B52970CF90131BD50458FD2"
            {
            "SourcePath" = "8:shdocvw.dll"
            "TargetName" = "8:shdocvw.dll"
            "Tag" = "8:"
            "Folder" = "8:_16FBE9EBA98E44E191418259E2B82311"
            "Condition" = "8:"
            "Transitive" = "11:FALSE"
            "Vital" = "11:TRUE"
            "ReadOnly" = "11:FALSE"
            "Hidden" = "11:FALSE"
            "System" = "11:FALSE"
            "Permanent" = "11:FALSE"
            "SharedLegacy" = "11:FALSE"
            "PackageAs" = "3:1"
            "Register" = "3:4"
            "Exclude" = "11:TRUE"
            "IsDependency" = "11:TRUE"
            "IsolateTo" = "8:"
            }
            "{A582A373-4685-4296-BEFE-614B80A702C3}:_85CC0D96C7194D79B11836A9FC6AA4D0"
            {
            "SourcePath" = "8:..\\bin\\help\\images\\mnu_Help.jpg"
            "TargetName" = "8:mnu_Help.jpg"
            "Tag" = "8:"
            "Folder" = "8:_26F7391BD852474485AC87DB71816C61"
            "Condition" = "8:"
            "Transitive" = "11:FALSE"
            "Vital" = "11:TRUE"
            "ReadOnly" = "11:FALSE"
            "Hidden" = "11:FALSE"
            "System" = "11:FALSE"
            "Permanent" = "11:FALSE"
            "SharedLegacy" = "11:FALSE"
            "PackageAs" = "3:1"
            "Register" = "3:1"
            "Exclude" = "11:FALSE"
            "IsDependency" = "11:FALSE"
            "IsolateTo" = "8:"
            }
            "{A582A373-4685-4296-BEFE-614B80A702C3}:_87AD880889EB4D0E830FC77D67B3FF78"
            {
            "SourcePath" = "8:..\\bin\\help\\images\\m-glass-a.gif"
            "TargetName" = "8:m-glass-a.gif"
            "Tag" = "8:"
            "Folder" = "8:_26F7391BD852474485AC87DB71816C61"
            "Condition" = "8:"
            "Transitive" = "11:FALSE"
            "Vital" = "11:TRUE"
            "ReadOnly" = "11:FALSE"
            "Hidden" = "11:FALSE"
            "System" = "11:FALSE"
            "Permanent" = "11:FALSE"
            "SharedLegacy" = "11:FALSE"
            "PackageAs" = "3:1"
            "Register" = "3:1"
            "Exclude" = "11:FALSE"
            "IsDependency" = "11:FALSE"
            "IsolateTo" = "8:"
            }
            "{FB480208-1853-44D0-9ABD-A3B734C3FAAA}:_90F19B24A1D06E3A319B79E164B4808B"
            {
            "AssemblyRegister" = "3:1"
            "AssemblyIsInGAC" = "11:FALSE"
            "AssemblyAsmDisplayName" = "8:AlphaBlendTextBox, Version=1.0.1270.35793, Culture=neutral"
                "ScatterAssemblies"
                {
                    "_90F19B24A1D06E3A319B79E164B4808B"
                    {
                    "Name" = "8:AlphaBlendTextBox.dll"
                    "Attributes" = "3:512"
                    }
                }
            "SourcePath" = "8:AlphaBlendTextBox.dll"
            "TargetName" = "8:"
            "Tag" = "8:"
            "Folder" = "8:_16FBE9EBA98E44E191418259E2B82311"
            "Condition" = "8:"
            "Transitive" = "11:FALSE"
            "Vital" = "11:TRUE"
            "ReadOnly" = "11:FALSE"
            "Hidden" = "11:FALSE"
            "System" = "11:FALSE"
            "Permanent" = "11:FALSE"
            "SharedLegacy" = "11:FALSE"
            "PackageAs" = "3:1"
            "Register" = "3:1"
            "Exclude" = "11:FALSE"
            "IsDependency" = "11:TRUE"
            "IsolateTo" = "8:"
            }
            "{FB480208-1853-44D0-9ABD-A3B734C3FAAA}:_91C43544C69FC76B43A3AA2DC7D43602"
            {
            "AssemblyRegister" = "3:1"
            "AssemblyIsInGAC" = "11:FALSE"
            "AssemblyAsmDisplayName" = "8:Interop.VBIDE, Version=5.3.0.0, Culture=neutral"
                "ScatterAssemblies"
                {
                    "_91C43544C69FC76B43A3AA2DC7D43602"
                    {
                    "Name" = "8:Interop.VBIDE.dll"
                    "Attributes" = "3:512"
                    }
                }
            "SourcePath" = "8:Interop.VBIDE.dll"
            "TargetName" = "8:"
            "Tag" = "8:"
            "Folder" = "8:_16FBE9EBA98E44E191418259E2B82311"
            "Condition" = "8:"
            "Transitive" = "11:FALSE"
            "Vital" = "11:TRUE"
            "ReadOnly" = "11:FALSE"
            "Hidden" = "11:FALSE"
            "System" = "11:FALSE"
            "Permanent" = "11:FALSE"
            "SharedLegacy" = "11:FALSE"
            "PackageAs" = "3:1"
            "Register" = "3:1"
            "Exclude" = "11:FALSE"
            "IsDependency" = "11:TRUE"
            "IsolateTo" = "8:"
            }
            "{A582A373-4685-4296-BEFE-614B80A702C3}:_9555F7EF177C441F935D9D93CD3742C4"
            {
            "SourcePath" = "8:..\\bin\\help\\images\\Magnify0b.gif"
            "TargetName" = "8:Magnify0b.gif"
            "Tag" = "8:"
            "Folder" = "8:_26F7391BD852474485AC87DB71816C61"
            "Condition" = "8:"
            "Transitive" = "11:FALSE"
            "Vital" = "11:TRUE"
            "ReadOnly" = "11:FALSE"
            "Hidden" = "11:FALSE"
            "System" = "11:FALSE"
            "Permanent" = "11:FALSE"
            "SharedLegacy" = "11:FALSE"
            "PackageAs" = "3:1"
            "Register" = "3:1"
            "Exclude" = "11:FALSE"
            "IsDependency" = "11:FALSE"
            "IsolateTo" = "8:"
            }
            "{A582A373-4685-4296-BEFE-614B80A702C3}:_95978079854E434C933CC23C5490F036"
            {
            "SourcePath" = "8:..\\bin\\help\\images\\license.jpg"
            "TargetName" = "8:license.jpg"
            "Tag" = "8:"
            "Folder" = "8:_26F7391BD852474485AC87DB71816C61"
            "Condition" = "8:"
            "Transitive" = "11:FALSE"
            "Vital" = "11:TRUE"
            "ReadOnly" = "11:FALSE"
            "Hidden" = "11:FALSE"
            "System" = "11:FALSE"
            "Permanent" = "11:FALSE"
            "SharedLegacy" = "11:FALSE"
            "PackageAs" = "3:1"
            "Register" = "3:1"
            "Exclude" = "11:FALSE"
            "IsDependency" = "11:FALSE"
            "IsolateTo" = "8:"
            }
            "{A582A373-4685-4296-BEFE-614B80A702C3}:_9DF1830EE2334E88B08316D0E8FD51C5"
            {
            "SourcePath" = "8:..\\bin\\help\\images\\DISK04.ICO"
            "TargetName" = "8:DISK04.ICO"
            "Tag" = "8:"
            "Folder" = "8:_26F7391BD852474485AC87DB71816C61"
            "Condition" = "8:"
            "Transitive" = "11:FALSE"
            "Vital" = "11:TRUE"
            "ReadOnly" = "11:FALSE"
            "Hidden" = "11:FALSE"
            "System" = "11:FALSE"
            "Permanent" = "11:FALSE"
            "SharedLegacy" = "11:FALSE"
            "PackageAs" = "3:1"
            "Register" = "3:1"
            "Exclude" = "11:FALSE"
            "IsDependency" = "11:FALSE"
            "IsolateTo" = "8:"
            }
            "{A582A373-4685-4296-BEFE-614B80A702C3}:_A4E91E9DCED5438C859D3A5338396B53"
            {
            "SourcePath" = "8:..\\bin\\help\\images\\step3.jpg"
            "TargetName" = "8:step3.jpg"
            "Tag" = "8:"
            "Folder" = "8:_26F7391BD852474485AC87DB71816C61"
            "Condition" = "8:"
            "Transitive" = "11:FALSE"
            "Vital" = "11:TRUE"
            "ReadOnly" = "11:FALSE"
            "Hidden" = "11:FALSE"
            "System" = "11:FALSE"
            "Permanent" = "11:FALSE"
            "SharedLegacy" = "11:FALSE"
            "PackageAs" = "3:1"
            "Register" = "3:1"
            "Exclude" = "11:FALSE"
            "IsDependency" = "11:FALSE"
            "IsolateTo" = "8:"
            }
            "{A582A373-4685-4296-BEFE-614B80A702C3}:_A7A1519CFCF54F748DA41DA8E5902F5E"
            {
            "SourcePath" = "8:..\\bin\\help\\images\\step2a.jpg"
            "TargetName" = "8:step2a.jpg"
            "Tag" = "8:"
            "Folder" = "8:_26F7391BD852474485AC87DB71816C61"
            "Condition" = "8:"
            "Transitive" = "11:FALSE"
            "Vital" = "11:TRUE"
            "ReadOnly" = "11:FALSE"
            "Hidden" = "11:FALSE"
            "System" = "11:FALSE"
            "Permanent" = "11:FALSE"
            "SharedLegacy" = "11:FALSE"
            "PackageAs" = "3:1"
            "Register" = "3:1"
            "Exclude" = "11:FALSE"
            "IsDependency" = "11:FALSE"
            "IsolateTo" = "8:"
            }
            "{FB480208-1853-44D0-9ABD-A3B734C3FAAA}:_B31023ED86087ACD4288F0794D211171"
            {
            "AssemblyRegister" = "3:1"
            "AssemblyIsInGAC" = "11:FALSE"
            "AssemblyAsmDisplayName" = "8:AxInterop.SHDocVw, Version=1.1.0.0, Culture=neutral"
                "ScatterAssemblies"
                {
                    "_B31023ED86087ACD4288F0794D211171"
                    {
                    "Name" = "8:AxInterop.SHDocVw.dll"
                    "Attributes" = "3:512"
                    }
                }
            "SourcePath" = "8:AxInterop.SHDocVw.dll"
            "TargetName" = "8:"
            "Tag" = "8:"
            "Folder" = "8:_16FBE9EBA98E44E191418259E2B82311"
            "Condition" = "8:"
            "Transitive" = "11:FALSE"
            "Vital" = "11:TRUE"
            "ReadOnly" = "11:FALSE"
            "Hidden" = "11:FALSE"
            "System" = "11:FALSE"
            "Permanent" = "11:FALSE"
            "SharedLegacy" = "11:FALSE"
            "PackageAs" = "3:1"
            "Register" = "3:1"
            "Exclude" = "11:FALSE"
            "IsDependency" = "11:TRUE"
            "IsolateTo" = "8:"
            }
            "{A582A373-4685-4296-BEFE-614B80A702C3}:_B4273B38C38043829C6898EEB3580EE3"
            {
            "SourcePath" = "8:..\\bin\\help\\images\\gene.jpg"
            "TargetName" = "8:gene.jpg"
            "Tag" = "8:"
            "Folder" = "8:_26F7391BD852474485AC87DB71816C61"
            "Condition" = "8:"
            "Transitive" = "11:FALSE"
            "Vital" = "11:TRUE"
            "ReadOnly" = "11:FALSE"
            "Hidden" = "11:FALSE"
            "System" = "11:FALSE"
            "Permanent" = "11:FALSE"
            "SharedLegacy" = "11:FALSE"
            "PackageAs" = "3:1"
            "Register" = "3:1"
            "Exclude" = "11:FALSE"
            "IsDependency" = "11:FALSE"
            "IsolateTo" = "8:"
            }
            "{A582A373-4685-4296-BEFE-614B80A702C3}:_B4D11F12483F4C82808AF447E1835B3F"
            {
            "SourcePath" = "8:..\\bin\\help\\images\\step4s.jpg"
            "TargetName" = "8:step4s.jpg"
            "Tag" = "8:"
            "Folder" = "8:_26F7391BD852474485AC87DB71816C61"
            "Condition" = "8:"
            "Transitive" = "11:FALSE"
            "Vital" = "11:TRUE"
            "ReadOnly" = "11:FALSE"
            "Hidden" = "11:FALSE"
            "System" = "11:FALSE"
            "Permanent" = "11:FALSE"
            "SharedLegacy" = "11:FALSE"
            "PackageAs" = "3:1"
            "Register" = "3:1"
            "Exclude" = "11:FALSE"
            "IsDependency" = "11:FALSE"
            "IsolateTo" = "8:"
            }
            "{A582A373-4685-4296-BEFE-614B80A702C3}:_B4E1416EBAA241DA85E64F846CB16074"
            {
            "SourcePath" = "8:..\\statlarge.ico"
            "TargetName" = "8:statlarge.ico"
            "Tag" = "8:"
            "Folder" = "8:_16FBE9EBA98E44E191418259E2B82311"
            "Condition" = "8:"
            "Transitive" = "11:FALSE"
            "Vital" = "11:TRUE"
            "ReadOnly" = "11:FALSE"
            "Hidden" = "11:FALSE"
            "System" = "11:FALSE"
            "Permanent" = "11:FALSE"
            "SharedLegacy" = "11:FALSE"
            "PackageAs" = "3:1"
            "Register" = "3:1"
            "Exclude" = "11:FALSE"
            "IsDependency" = "11:FALSE"
            "IsolateTo" = "8:"
            }
            "{A582A373-4685-4296-BEFE-614B80A702C3}:_B64F54C5A7034B4D935BD4CE07582381"
            {
            "SourcePath" = "8:..\\bin\\help\\images\\introducing.jpg"
            "TargetName" = "8:introducing.jpg"
            "Tag" = "8:"
            "Folder" = "8:_26F7391BD852474485AC87DB71816C61"
            "Condition" = "8:"
            "Transitive" = "11:FALSE"
            "Vital" = "11:TRUE"
            "ReadOnly" = "11:FALSE"
            "Hidden" = "11:FALSE"
            "System" = "11:FALSE"
            "Permanent" = "11:FALSE"
            "SharedLegacy" = "11:FALSE"
            "PackageAs" = "3:1"
            "Register" = "3:1"
            "Exclude" = "11:FALSE"
            "IsDependency" = "11:FALSE"
            "IsolateTo" = "8:"
            }
            "{A582A373-4685-4296-BEFE-614B80A702C3}:_BC787C60D5494D5D8EE91E55DDCE0448"
            {
            "SourcePath" = "8:..\\bin\\help\\images\\Teacher.gif"
            "TargetName" = "8:Teacher.gif"
            "Tag" = "8:"
            "Folder" = "8:_26F7391BD852474485AC87DB71816C61"
            "Condition" = "8:"
            "Transitive" = "11:FALSE"
            "Vital" = "11:TRUE"
            "ReadOnly" = "11:FALSE"
            "Hidden" = "11:FALSE"
            "System" = "11:FALSE"
            "Permanent" = "11:FALSE"
            "SharedLegacy" = "11:FALSE"
            "PackageAs" = "3:1"
            "Register" = "3:1"
            "Exclude" = "11:FALSE"
            "IsDependency" = "11:FALSE"
            "IsolateTo" = "8:"
            }
            "{A582A373-4685-4296-BEFE-614B80A702C3}:_BE7608BE52B5445981C91C310FA050C0"
            {
            "SourcePath" = "8:..\\bin\\help\\images\\step2as.jpg"
            "TargetName" = "8:step2as.jpg"
            "Tag" = "8:"
            "Folder" = "8:_26F7391BD852474485AC87DB71816C61"
            "Condition" = "8:"
            "Transitive" = "11:FALSE"
            "Vital" = "11:TRUE"
            "ReadOnly" = "11:FALSE"
            "Hidden" = "11:FALSE"
            "System" = "11:FALSE"
            "Permanent" = "11:FALSE"
            "SharedLegacy" = "11:FALSE"
            "PackageAs" = "3:1"
            "Register" = "3:1"
            "Exclude" = "11:FALSE"
            "IsDependency" = "11:FALSE"
            "IsolateTo" = "8:"
            }
            "{A582A373-4685-4296-BEFE-614B80A702C3}:_BED77B9E69FC42249494F5073B328911"
            {
            "SourcePath" = "8:..\\bin\\help\\images\\FOLDER04.ICO"
            "TargetName" = "8:FOLDER04.ICO"
            "Tag" = "8:"
            "Folder" = "8:_26F7391BD852474485AC87DB71816C61"
            "Condition" = "8:"
            "Transitive" = "11:FALSE"
            "Vital" = "11:TRUE"
            "ReadOnly" = "11:FALSE"
            "Hidden" = "11:FALSE"
            "System" = "11:FALSE"
            "Permanent" = "11:FALSE"
            "SharedLegacy" = "11:FALSE"
            "PackageAs" = "3:1"
            "Register" = "3:1"
            "Exclude" = "11:FALSE"
            "IsDependency" = "11:FALSE"
            "IsolateTo" = "8:"
            }
            "{A582A373-4685-4296-BEFE-614B80A702C3}:_BEFD475233424FFC810B22ADC4636542"
            {
            "SourcePath" = "8:..\\bin\\help\\images\\step6complete.jpg"
            "TargetName" = "8:step6complete.jpg"
            "Tag" = "8:"
            "Folder" = "8:_26F7391BD852474485AC87DB71816C61"
            "Condition" = "8:"
            "Transitive" = "11:FALSE"
            "Vital" = "11:TRUE"
            "ReadOnly" = "11:FALSE"
            "Hidden" = "11:FALSE"
            "System" = "11:FALSE"
            "Permanent" = "11:FALSE"
            "SharedLegacy" = "11:FALSE"
            "PackageAs" = "3:1"
            "Register" = "3:1"
            "Exclude" = "11:FALSE"
            "IsDependency" = "11:FALSE"
            "IsolateTo" = "8:"
            }
            "{A582A373-4685-4296-BEFE-614B80A702C3}:_C3FA27985DAB4904A0EBE15BF42B766A"
            {
            "SourcePath" = "8:..\\bin\\help\\images\\shebang.jpg"
            "TargetName" = "8:shebang.jpg"
            "Tag" = "8:"
            "Folder" = "8:_26F7391BD852474485AC87DB71816C61"
            "Condition" = "8:"
            "Transitive" = "11:FALSE"
            "Vital" = "11:TRUE"
            "ReadOnly" = "11:FALSE"
            "Hidden" = "11:FALSE"
            "System" = "11:FALSE"
            "Permanent" = "11:FALSE"
            "SharedLegacy" = "11:FALSE"
            "PackageAs" = "3:1"
            "Register" = "3:1"
            "Exclude" = "11:FALSE"
            "IsDependency" = "11:FALSE"
            "IsolateTo" = "8:"
            }
            "{A582A373-4685-4296-BEFE-614B80A702C3}:_C4798A8FF9334BC5B4B516786B56ECC4"
            {
            "SourcePath" = "8:..\\bin\\help\\images\\statigen.jpg"
            "TargetName" = "8:statigen.jpg"
            "Tag" = "8:"
            "Folder" = "8:_26F7391BD852474485AC87DB71816C61"
            "Condition" = "8:"
            "Transitive" = "11:FALSE"
            "Vital" = "11:TRUE"
            "ReadOnly" = "11:FALSE"
            "Hidden" = "11:FALSE"
            "System" = "11:FALSE"
            "Permanent" = "11:FALSE"
            "SharedLegacy" = "11:FALSE"
            "PackageAs" = "3:1"
            "Register" = "3:1"
            "Exclude" = "11:FALSE"
            "IsDependency" = "11:FALSE"
            "IsolateTo" = "8:"
            }
            "{FB480208-1853-44D0-9ABD-A3B734C3FAAA}:_D06EE0B11FFDB12FC19AC42F55C2790C"
            {
            "AssemblyRegister" = "3:1"
            "AssemblyIsInGAC" = "11:FALSE"
            "AssemblyAsmDisplayName" = "8:Interop.Microsoft.Office.Core, Version=2.2.0.0, Culture=neutral"
                "ScatterAssemblies"
                {
                    "_D06EE0B11FFDB12FC19AC42F55C2790C"
                    {
                    "Name" = "8:Interop.Microsoft.Office.Core.dll"
                    "Attributes" = "3:512"
                    }
                }
            "SourcePath" = "8:Interop.Microsoft.Office.Core.dll"
            "TargetName" = "8:"
            "Tag" = "8:"
            "Folder" = "8:_16FBE9EBA98E44E191418259E2B82311"
            "Condition" = "8:"
            "Transitive" = "11:FALSE"
            "Vital" = "11:TRUE"
            "ReadOnly" = "11:FALSE"
            "Hidden" = "11:FALSE"
            "System" = "11:FALSE"
            "Permanent" = "11:FALSE"
            "SharedLegacy" = "11:FALSE"
            "PackageAs" = "3:1"
            "Register" = "3:1"
            "Exclude" = "11:FALSE"
            "IsDependency" = "11:TRUE"
            "IsolateTo" = "8:"
            }
            "{A582A373-4685-4296-BEFE-614B80A702C3}:_D24E19B259014825B61B55133C74D96B"
            {
            "SourcePath" = "8:..\\bin\\help\\images\\NET14.ICO"
            "TargetName" = "8:NET14.ICO"
            "Tag" = "8:"
            "Folder" = "8:_26F7391BD852474485AC87DB71816C61"
            "Condition" = "8:"
            "Transitive" = "11:FALSE"
            "Vital" = "11:TRUE"
            "ReadOnly" = "11:FALSE"
            "Hidden" = "11:FALSE"
            "System" = "11:FALSE"
            "Permanent" = "11:FALSE"
            "SharedLegacy" = "11:FALSE"
            "PackageAs" = "3:1"
            "Register" = "3:1"
            "Exclude" = "11:FALSE"
            "IsDependency" = "11:FALSE"
            "IsolateTo" = "8:"
            }
            "{A582A373-4685-4296-BEFE-614B80A702C3}:_D2B25712DE9B4E15BF3398110CEFF8C1"
            {
            "SourcePath" = "8:..\\bin\\help\\images\\viewers.jpg"
            "TargetName" = "8:viewers.jpg"
            "Tag" = "8:"
            "Folder" = "8:_26F7391BD852474485AC87DB71816C61"
            "Condition" = "8:"
            "Transitive" = "11:FALSE"
            "Vital" = "11:TRUE"
            "ReadOnly" = "11:FALSE"
            "Hidden" = "11:FALSE"
            "System" = "11:FALSE"
            "Permanent" = "11:FALSE"
            "SharedLegacy" = "11:FALSE"
            "PackageAs" = "3:1"
            "Register" = "3:1"
            "Exclude" = "11:FALSE"
            "IsDependency" = "11:FALSE"
            "IsolateTo" = "8:"
            }
            "{A582A373-4685-4296-BEFE-614B80A702C3}:_D359177AAEBE46D6BD6A703BA0B39FB1"
            {
            "SourcePath" = "8:..\\bin\\template\\template.xls"
            "TargetName" = "8:template.xls"
            "Tag" = "8:"
            "Folder" = "8:_FAA23663EB8B4647BA9A5963D2F7B7E4"
            "Condition" = "8:"
            "Transitive" = "11:FALSE"
            "Vital" = "11:TRUE"
            "ReadOnly" = "11:FALSE"
            "Hidden" = "11:FALSE"
            "System" = "11:FALSE"
            "Permanent" = "11:FALSE"
            "SharedLegacy" = "11:FALSE"
            "PackageAs" = "3:1"
            "Register" = "3:1"
            "Exclude" = "11:FALSE"
            "IsDependency" = "11:FALSE"
            "IsolateTo" = "8:"
            }
            "{FB480208-1853-44D0-9ABD-A3B734C3FAAA}:_D7BA31D54C856367BEB6C710E183E5A4"
            {
            "AssemblyRegister" = "3:1"
            "AssemblyIsInGAC" = "11:FALSE"
            "AssemblyAsmDisplayName" = "8:Interop.Excel, Version=1.4.0.0, Culture=neutral"
                "ScatterAssemblies"
                {
                    "_D7BA31D54C856367BEB6C710E183E5A4"
                    {
                    "Name" = "8:Interop.Excel.dll"
                    "Attributes" = "3:512"
                    }
                }
            "SourcePath" = "8:Interop.Excel.dll"
            "TargetName" = "8:"
            "Tag" = "8:"
            "Folder" = "8:_16FBE9EBA98E44E191418259E2B82311"
            "Condition" = "8:"
            "Transitive" = "11:FALSE"
            "Vital" = "11:TRUE"
            "ReadOnly" = "11:FALSE"
            "Hidden" = "11:FALSE"
            "System" = "11:FALSE"
            "Permanent" = "11:FALSE"
            "SharedLegacy" = "11:FALSE"
            "PackageAs" = "3:1"
            "Register" = "3:1"
            "Exclude" = "11:FALSE"
            "IsDependency" = "11:TRUE"
            "IsolateTo" = "8:"
            }
            "{A582A373-4685-4296-BEFE-614B80A702C3}:_D82945A39365403A9FDB61FE96088740"
            {
            "SourcePath" = "8:..\\bin\\help.chm"
            "TargetName" = "8:help.chm"
            "Tag" = "8:"
            "Folder" = "8:_16FBE9EBA98E44E191418259E2B82311"
            "Condition" = "8:"
            "Transitive" = "11:FALSE"
            "Vital" = "11:TRUE"
            "ReadOnly" = "11:FALSE"
            "Hidden" = "11:FALSE"
            "System" = "11:FALSE"
            "Permanent" = "11:FALSE"
            "SharedLegacy" = "11:FALSE"
            "PackageAs" = "3:1"
            "Register" = "3:1"
            "Exclude" = "11:FALSE"
            "IsDependency" = "11:FALSE"
            "IsolateTo" = "8:"
            }
            "{A582A373-4685-4296-BEFE-614B80A702C3}:_DB3F907EBB5D4463963937ED51D89F57"
            {
            "SourcePath" = "8:..\\bin\\help\\images\\step6.jpg"
            "TargetName" = "8:step6.jpg"
            "Tag" = "8:"
            "Folder" = "8:_26F7391BD852474485AC87DB71816C61"
            "Condition" = "8:"
            "Transitive" = "11:FALSE"
            "Vital" = "11:TRUE"
            "ReadOnly" = "11:FALSE"
            "Hidden" = "11:FALSE"
            "System" = "11:FALSE"
            "Permanent" = "11:FALSE"
            "SharedLegacy" = "11:FALSE"
            "PackageAs" = "3:1"
            "Register" = "3:1"
            "Exclude" = "11:FALSE"
            "IsDependency" = "11:FALSE"
            "IsolateTo" = "8:"
            }
            "{A582A373-4685-4296-BEFE-614B80A702C3}:_DF9755BE49B0407CB1046B6B94C9C3FA"
            {
            "SourcePath" = "8:..\\bin\\help\\images\\progressviewer.jpg"
            "TargetName" = "8:progressviewer.jpg"
            "Tag" = "8:"
            "Folder" = "8:_26F7391BD852474485AC87DB71816C61"
            "Condition" = "8:"
            "Transitive" = "11:FALSE"
            "Vital" = "11:TRUE"
            "ReadOnly" = "11:FALSE"
            "Hidden" = "11:FALSE"
            "System" = "11:FALSE"
            "Permanent" = "11:FALSE"
            "SharedLegacy" = "11:FALSE"
            "PackageAs" = "3:1"
            "Register" = "3:1"
            "Exclude" = "11:FALSE"
            "IsDependency" = "11:FALSE"
            "IsolateTo" = "8:"
            }
            "{A582A373-4685-4296-BEFE-614B80A702C3}:_DFFF5DDF88874652A8CAC69D7EC73CCA"
            {
            "SourcePath" = "8:..\\bin\\help\\images\\shebang_s.jpg"
            "TargetName" = "8:shebang_s.jpg"
            "Tag" = "8:"
            "Folder" = "8:_26F7391BD852474485AC87DB71816C61"
            "Condition" = "8:"
            "Transitive" = "11:FALSE"
            "Vital" = "11:TRUE"
            "ReadOnly" = "11:FALSE"
            "Hidden" = "11:FALSE"
            "System" = "11:FALSE"
            "Permanent" = "11:FALSE"
            "SharedLegacy" = "11:FALSE"
            "PackageAs" = "3:1"
            "Register" = "3:1"
            "Exclude" = "11:FALSE"
            "IsDependency" = "11:FALSE"
            "IsolateTo" = "8:"
            }
            "{A582A373-4685-4296-BEFE-614B80A702C3}:_E06EB1A83CB0482595D32EBD08980B66"
            {
            "SourcePath" = "8:..\\bin\\help\\images\\mnu_Options.jpg"
            "TargetName" = "8:mnu_Options.jpg"
            "Tag" = "8:"
            "Folder" = "8:_26F7391BD852474485AC87DB71816C61"
            "Condition" = "8:"
            "Transitive" = "11:FALSE"
            "Vital" = "11:TRUE"
            "ReadOnly" = "11:FALSE"
            "Hidden" = "11:FALSE"
            "System" = "11:FALSE"
            "Permanent" = "11:FALSE"
            "SharedLegacy" = "11:FALSE"
            "PackageAs" = "3:1"
            "Register" = "3:1"
            "Exclude" = "11:FALSE"
            "IsDependency" = "11:FALSE"
            "IsolateTo" = "8:"
            }
            "{FB480208-1853-44D0-9ABD-A3B734C3FAAA}:_E1E93BC21EAE0A9575879B13E90F1E57"
            {
            "AssemblyRegister" = "3:1"
            "AssemblyIsInGAC" = "11:TRUE"
            "AssemblyAsmDisplayName" = "8:stdole, Version=7.0.3300.0, Culture=neutral, PublicKeyToken=b03f5f7f11d50a3a"
                "ScatterAssemblies"
                {
                    "_E1E93BC21EAE0A9575879B13E90F1E57"
                    {
                    "Name" = "8:stdole.dll"
                    "Attributes" = "3:512"
                    }
                }
            "SourcePath" = "8:stdole.dll"
            "TargetName" = "8:"
            "Tag" = "8:"
            "Folder" = "8:_16FBE9EBA98E44E191418259E2B82311"
            "Condition" = "8:"
            "Transitive" = "11:FALSE"
            "Vital" = "11:TRUE"
            "ReadOnly" = "11:FALSE"
            "Hidden" = "11:FALSE"
            "System" = "11:FALSE"
            "Permanent" = "11:FALSE"
            "SharedLegacy" = "11:FALSE"
            "PackageAs" = "3:1"
            "Register" = "3:1"
            "Exclude" = "11:FALSE"
            "IsDependency" = "11:TRUE"
            "IsolateTo" = "8:"
            }
            "{A582A373-4685-4296-BEFE-614B80A702C3}:_E256C1E4743F48F7892142685AFD5488"
            {
            "SourcePath" = "8:..\\bin\\help\\images\\notes.jpg"
            "TargetName" = "8:notes.jpg"
            "Tag" = "8:"
            "Folder" = "8:_26F7391BD852474485AC87DB71816C61"
            "Condition" = "8:"
            "Transitive" = "11:FALSE"
            "Vital" = "11:TRUE"
            "ReadOnly" = "11:FALSE"
            "Hidden" = "11:FALSE"
            "System" = "11:FALSE"
            "Permanent" = "11:FALSE"
            "SharedLegacy" = "11:FALSE"
            "PackageAs" = "3:1"
            "Register" = "3:1"
            "Exclude" = "11:FALSE"
            "IsDependency" = "11:FALSE"
            "IsolateTo" = "8:"
            }
            "{A582A373-4685-4296-BEFE-614B80A702C3}:_E3E1729BC3C3617A81E5B52AD182EC21"
            {
            "SourcePath" = "8:VBE6EXT.OLB"
            "TargetName" = "8:VBE6EXT.OLB"
            "Tag" = "8:"
            "Folder" = "8:_16FBE9EBA98E44E191418259E2B82311"
            "Condition" = "8:"
            "Transitive" = "11:FALSE"
            "Vital" = "11:TRUE"
            "ReadOnly" = "11:FALSE"
            "Hidden" = "11:FALSE"
            "System" = "11:FALSE"
            "Permanent" = "11:FALSE"
            "SharedLegacy" = "11:FALSE"
            "PackageAs" = "3:1"
            "Register" = "3:1"
            "Exclude" = "11:FALSE"
            "IsDependency" = "11:TRUE"
            "IsolateTo" = "8:"
            }
            "{A582A373-4685-4296-BEFE-614B80A702C3}:_E55F539DB08C4991A72D6631D07D6DE9"
            {
            "SourcePath" = "8:..\\bin\\help\\images\\viewerpic.jpg"
            "TargetName" = "8:viewerpic.jpg"
            "Tag" = "8:"
            "Folder" = "8:_26F7391BD852474485AC87DB71816C61"
            "Condition" = "8:"
            "Transitive" = "11:FALSE"
            "Vital" = "11:TRUE"
            "ReadOnly" = "11:FALSE"
            "Hidden" = "11:FALSE"
            "System" = "11:FALSE"
            "Permanent" = "11:FALSE"
            "SharedLegacy" = "11:FALSE"
            "PackageAs" = "3:1"
            "Register" = "3:1"
            "Exclude" = "11:FALSE"
            "IsDependency" = "11:FALSE"
            "IsolateTo" = "8:"
            }
            "{A582A373-4685-4296-BEFE-614B80A702C3}:_ED3C4A10703541AEBCA7F00A29694E5B"
            {
            "SourcePath" = "8:..\\bin\\help\\images\\step1.jpg"
            "TargetName" = "8:step1.jpg"
            "Tag" = "8:"
            "Folder" = "8:_26F7391BD852474485AC87DB71816C61"
            "Condition" = "8:"
            "Transitive" = "11:FALSE"
            "Vital" = "11:TRUE"
            "ReadOnly" = "11:FALSE"
            "Hidden" = "11:FALSE"
            "System" = "11:FALSE"
            "Permanent" = "11:FALSE"
            "SharedLegacy" = "11:FALSE"
            "PackageAs" = "3:1"
            "Register" = "3:1"
            "Exclude" = "11:FALSE"
            "IsDependency" = "11:FALSE"
            "IsolateTo" = "8:"
            }
            "{A582A373-4685-4296-BEFE-614B80A702C3}:_F0DDAC4A5E98495B89650D90A0D02675"
            {
            "SourcePath" = "8:..\\bin\\help\\images\\EXPLORER.ICO"
            "TargetName" = "8:EXPLORER.ICO"
            "Tag" = "8:"
            "Folder" = "8:_26F7391BD852474485AC87DB71816C61"
            "Condition" = "8:"
            "Transitive" = "11:FALSE"
            "Vital" = "11:TRUE"
            "ReadOnly" = "11:FALSE"
            "Hidden" = "11:FALSE"
            "System" = "11:FALSE"
            "Permanent" = "11:FALSE"
            "SharedLegacy" = "11:FALSE"
            "PackageAs" = "3:1"
            "Register" = "3:1"
            "Exclude" = "11:FALSE"
            "IsDependency" = "11:FALSE"
            "IsolateTo" = "8:"
            }
            "{A582A373-4685-4296-BEFE-614B80A702C3}:_F0FF0BD3EA644C0BAEBE5B740B6895AC"
            {
            "SourcePath" = "8:..\\bin\\help\\images\\door02.gif"
            "TargetName" = "8:door02.gif"
            "Tag" = "8:"
            "Folder" = "8:_26F7391BD852474485AC87DB71816C61"
            "Condition" = "8:"
            "Transitive" = "11:FALSE"
            "Vital" = "11:TRUE"
            "ReadOnly" = "11:FALSE"
            "Hidden" = "11:FALSE"
            "System" = "11:FALSE"
            "Permanent" = "11:FALSE"
            "SharedLegacy" = "11:FALSE"
            "PackageAs" = "3:1"
            "Register" = "3:1"
            "Exclude" = "11:FALSE"
            "IsDependency" = "11:FALSE"
            "IsolateTo" = "8:"
            }
            "{A582A373-4685-4296-BEFE-614B80A702C3}:_F91A4CAA570849D2A23C1359EF99CAD7"
            {
            "SourcePath" = "8:..\\bin\\help\\images\\mnu_Window.jpg"
            "TargetName" = "8:mnu_Window.jpg"
            "Tag" = "8:"
            "Folder" = "8:_26F7391BD852474485AC87DB71816C61"
            "Condition" = "8:"
            "Transitive" = "11:FALSE"
            "Vital" = "11:TRUE"
            "ReadOnly" = "11:FALSE"
            "Hidden" = "11:FALSE"
            "System" = "11:FALSE"
            "Permanent" = "11:FALSE"
            "SharedLegacy" = "11:FALSE"
            "PackageAs" = "3:1"
            "Register" = "3:1"
            "Exclude" = "11:FALSE"
            "IsDependency" = "11:FALSE"
            "IsolateTo" = "8:"
            }
            "{A582A373-4685-4296-BEFE-614B80A702C3}:_FC2653895AEF48B2BD1EC16FC54CE696"
            {
            "SourcePath" = "8:..\\bin\\help\\images\\step1s.jpg"
            "TargetName" = "8:step1s.jpg"
            "Tag" = "8:"
            "Folder" = "8:_26F7391BD852474485AC87DB71816C61"
            "Condition" = "8:"
            "Transitive" = "11:FALSE"
            "Vital" = "11:TRUE"
            "ReadOnly" = "11:FALSE"
            "Hidden" = "11:FALSE"
            "System" = "11:FALSE"
            "Permanent" = "11:FALSE"
            "SharedLegacy" = "11:FALSE"
            "PackageAs" = "3:1"
            "Register" = "3:1"
            "Exclude" = "11:FALSE"
            "IsDependency" = "11:FALSE"
            "IsolateTo" = "8:"
            }
            "{A582A373-4685-4296-BEFE-614B80A702C3}:_FE4AFD823AEE47E98F9694DBAE801E41"
            {
            "SourcePath" = "8:..\\bin\\output\\DO_NOT_DELETE"
            "TargetName" = "8:DO_NOT_DELETE"
            "Tag" = "8:"
            "Folder" = "8:_0AF0487941144692AD7A45D6A06259B0"
            "Condition" = "8:"
            "Transitive" = "11:FALSE"
            "Vital" = "11:TRUE"
            "ReadOnly" = "11:FALSE"
            "Hidden" = "11:FALSE"
            "System" = "11:FALSE"
            "Permanent" = "11:FALSE"
            "SharedLegacy" = "11:FALSE"
            "PackageAs" = "3:1"
            "Register" = "3:1"
            "Exclude" = "11:FALSE"
            "IsDependency" = "11:FALSE"
            "IsolateTo" = "8:"
            }
        }
        "FileType"
        {
        }
        "Folder"
        {
            "{58C0ADA3-3CEA-43BD-A3B3-2EA121BC8217}:_16FBE9EBA98E44E191418259E2B82311"
            {
            "DefaultLocation" = "8:[ProgramFilesFolder][Manufacturer]\\[ProductName]"
            "Name" = "8:#1925"
            "AlwaysCreate" = "11:FALSE"
            "Condition" = "8:"
            "Transitive" = "11:FALSE"
            "Property" = "8:TARGETDIR"
                "Folders"
                {
                    "{F27BD5C5-A65D-4608-96D4-7C5DA1F76302}:_0AF0487941144692AD7A45D6A06259B0"
                    {
                    "Name" = "8:output"
                    "AlwaysCreate" = "11:TRUE"
                    "Condition" = "8:"
                    "Transitive" = "11:FALSE"
                    "Property" = "8:_E6C23D6B5AA0471C88D518F45A9A904B"
                        "Folders"
                        {
                        }
                    }
                    "{F27BD5C5-A65D-4608-96D4-7C5DA1F76302}:_37D529C96AB64F08A6B443AA4576D3C8"
                    {
                    "Name" = "8:input"
                    "AlwaysCreate" = "11:TRUE"
                    "Condition" = "8:"
                    "Transitive" = "11:FALSE"
                    "Property" = "8:_7E70AF4BDFA2447EB897BF8E894C5ECD"
                        "Folders"
                        {
                        }
                    }
                    "{F27BD5C5-A65D-4608-96D4-7C5DA1F76302}:_5D2C9FE0B5DC421F84EB2517B71FC5DC"
                    {
                    "Name" = "8:help"
                    "AlwaysCreate" = "11:FALSE"
                    "Condition" = "8:"
                    "Transitive" = "11:FALSE"
                    "Property" = "8:_C36915B8237E402D9FBBB4FE58D8F1BF"
                        "Folders"
                        {
                            "{F27BD5C5-A65D-4608-96D4-7C5DA1F76302}:_26F7391BD852474485AC87DB71816C61"
                            {
                            "Name" = "8:images"
                            "AlwaysCreate" = "11:FALSE"
                            "Condition" = "8:"
                            "Transitive" = "11:FALSE"
                            "Property" = "8:_AC97DF681B614707A178B0A2680092A4"
                                "Folders"
                                {
                                }
                            }
                        }
                    }
                    "{F27BD5C5-A65D-4608-96D4-7C5DA1F76302}:_F8F027E133DD4528AA7AA543C00C3CF2"
                    {
                    "Name" = "8:logs"
                    "AlwaysCreate" = "11:TRUE"
                    "Condition" = "8:"
                    "Transitive" = "11:FALSE"
                    "Property" = "8:_3541E1D6207E42FFB8D2A6AB82274522"
                        "Folders"
                        {
                        }
                    }
                    "{F27BD5C5-A65D-4608-96D4-7C5DA1F76302}:_FAA23663EB8B4647BA9A5963D2F7B7E4"
                    {
                    "Name" = "8:template"
                    "AlwaysCreate" = "11:TRUE"
                    "Condition" = "8:"
                    "Transitive" = "11:FALSE"
                    "Property" = "8:_E064DB1F4E014E97BED29A1E0F041839"
                        "Folders"
                        {
                        }
                    }
                }
            }
            "{78BAF5CE-F2E5-45BE-83BC-DB6AF387E941}:_2036EADA073548B7A3E64DE987E1A3CB"
            {
            "Name" = "8:#1919"
            "AlwaysCreate" = "11:FALSE"
            "Condition" = "8:"
            "Transitive" = "11:FALSE"
            "Property" = "8:ProgramMenuFolder"
                "Folders"
                {
                }
            }
            "{78BAF5CE-F2E5-45BE-83BC-DB6AF387E941}:_D59F661D4DBF4696AECE3E1021FADC91"
            {
            "Name" = "8:#1916"
            "AlwaysCreate" = "11:FALSE"
            "Condition" = "8:"
            "Transitive" = "11:FALSE"
            "Property" = "8:DesktopFolder"
                "Folders"
                {
                }
            }
        }
        "LaunchCondition"
        {
        }
        "Locator"
        {
        }
        "MsiBootstrapper"
        {
        "LangId" = "3:1033"
        }
        "Product"
        {
        "Name" = "8:Microsoft Visual Studio"
        "ProductName" = "8:StatiGen"
        "ProductCode" = "8:{C329693E-9313-47D8-86D6-06E04BBA6E2F}"
        "PackageCode" = "8:{513A087F-6965-466D-A2A2-706A358A9652}"
        "UpgradeCode" = "8:{EAB4B5DF-C11B-491C-8E0B-575AC6C5FE4F}"
        "RestartWWWService" = "11:FALSE"
        "RemovePreviousVersions" = "11:TRUE"
        "DetectNewerInstalledVersion" = "11:TRUE"
        "ProductVersion" = "8:1.0.0"
        "Manufacturer" = "8:UKCOM"
        "ARPHELPTELEPHONE" = "8:"
        "ARPHELPLINK" = "8:"
        "Title" = "8:StatiGen"
        "Subject" = "8:"
        "ARPCONTACT" = "8:UKCOM"
        "Keywords" = "8:"
        "ARPCOMMENTS" = "8:StatiGen"
        "ARPURLINFOABOUT" = "8:"
        "ARPPRODUCTICON" = "8:_B4E1416EBAA241DA85E64F846CB16074"
        "ARPIconIndex" = "3:0"
        "SearchPath" = "8:"
        "UseSystemSearchPath" = "11:TRUE"
        }
        "Registry"
        {
            "HKLM"
            {
                "Keys"
                {
                    "{6A471EEF-D31B-40F8-BCF6-C9E8EC783F36}:_61D53AD1642C4E3E94DDAB11B85BD8D8"
                    {
                    "Name" = "8:Software"
                    "Condition" = "8:"
                    "AlwaysCreate" = "11:FALSE"
                    "DeleteAtUninstall" = "11:FALSE"
                    "Transitive" = "11:FALSE"
                        "Keys"
                        {
                            "{6A471EEF-D31B-40F8-BCF6-C9E8EC783F36}:_D1815FAAB084460097387024256DBB41"
                            {
                            "Name" = "8:[Manufacturer]"
                            "Condition" = "8:"
                            "AlwaysCreate" = "11:FALSE"
                            "DeleteAtUninstall" = "11:FALSE"
                            "Transitive" = "11:FALSE"
                                "Keys"
                                {
                                }
                                "Values"
                                {
                                }
                            }
                        }
                        "Values"
                        {
                        }
                    }
                }
            }
            "HKCU"
            {
                "Keys"
                {
                    "{6A471EEF-D31B-40F8-BCF6-C9E8EC783F36}:_8D5E7815FF2D40378F3E903D4ED8F2E5"
                    {
                    "Name" = "8:Software"
                    "Condition" = "8:"
                    "AlwaysCreate" = "11:FALSE"
                    "DeleteAtUninstall" = "11:FALSE"
                    "Transitive" = "11:FALSE"
                        "Keys"
                        {
                            "{6A471EEF-D31B-40F8-BCF6-C9E8EC783F36}:_2BD6D1207F5946969B11CB07F573D170"
                            {
                            "Name" = "8:[Manufacturer]"
                            "Condition" = "8:"
                            "AlwaysCreate" = "11:FALSE"
                            "DeleteAtUninstall" = "11:FALSE"
                            "Transitive" = "11:FALSE"
                                "Keys"
                                {
                                }
                                "Values"
                                {
                                }
                            }
                        }
                        "Values"
                        {
                        }
                    }
                }
            }
            "HKCR"
            {
                "Keys"
                {
                }
            }
            "HKU"
            {
                "Keys"
                {
                }
            }
            "HKPU"
            {
                "Keys"
                {
                }
            }
        }
        "Sequences"
        {
        }
        "Shortcut"
        {
            "{478F747B-8505-45D1-9AAE-8C3B645C26E3}:_465B549C172841C29A59CB891E1DDC0B"
            {
            "Name" = "8:StatiGen 1.0"
            "Arguments" = "8:"
            "Description" = "8:"
            "ShowCmd" = "3:1"
            "IconIndex" = "3:0"
            "Transitive" = "11:FALSE"
            "Target" = "8:_AACCD8EEB3F14976B727C52A956FDB10"
            "Folder" = "8:_2036EADA073548B7A3E64DE987E1A3CB"
            "WorkingFolder" = "8:_16FBE9EBA98E44E191418259E2B82311"
            "Icon" = "8:_B4E1416EBAA241DA85E64F846CB16074"
            "Feature" = "8:"
            }
            "{478F747B-8505-45D1-9AAE-8C3B645C26E3}:_96632399AF524CF780797ABC9462DD3B"
            {
            "Name" = "8:StatiGen 1.0"
            "Arguments" = "8:"
            "Description" = "8:"
            "ShowCmd" = "3:1"
            "IconIndex" = "3:0"
            "Transitive" = "11:FALSE"
            "Target" = "8:_AACCD8EEB3F14976B727C52A956FDB10"
            "Folder" = "8:_D59F661D4DBF4696AECE3E1021FADC91"
            "WorkingFolder" = "8:_16FBE9EBA98E44E191418259E2B82311"
            "Icon" = "8:_B4E1416EBAA241DA85E64F846CB16074"
            "Feature" = "8:"
            }
        }
        "UserInterface"
        {
            "{8D9DEE8B-DD8B-4F48-9072-C4364E4F4011}:_178B248788D74765A2437D889A00DF80"
            {
            "Name" = "8:#1900"
            "Sequence" = "3:2"
            "Attributes" = "3:1"
                "Dialogs"
                {
                    "{18ADD6EC-89FE-4ED7-AD3E-211C40278470}:_1AEDB8515B6C41688F1CB50ACB3295A1"
                    {
                    "Sequence" = "3:100"
                    "DisplayName" = "8:Welcome"
                    "UseDynamicProperties" = "11:TRUE"
                    "IsDependency" = "11:FALSE"
                    "SourcePath" = "8:<VsdDialogDir>\\VsdAdminWelcomeDlg.wid"
                        "Properties"
                        {
                            "BannerBitmap"
                            {
                            "Name" = "8:BannerBitmap"
                            "DisplayName" = "8:#1001"
                            "Description" = "8:#1101"
                            "Type" = "3:8"
                            "ContextData" = "8:Bitmap"
                            "Attributes" = "3:4"
                            "Setting" = "3:2"
                            "Value" = "8:_75F5C837E0AA4E46B56C65F8E55A2521"
                            "UsePlugInResources" = "11:TRUE"
                            }
                            "CopyrightWarning"
                            {
                            "Name" = "8:CopyrightWarning"
                            "DisplayName" = "8:#1002"
                            "Description" = "8:#1102"
                            "Type" = "3:3"
                            "ContextData" = "8:"
                            "Attributes" = "3:0"
                            "Setting" = "3:1"
                            "Value" = "8:#1202"
                            "DefaultValue" = "8:#1202"
                            "UsePlugInResources" = "11:TRUE"
                            }
                            "Welcome"
                            {
                            "Name" = "8:Welcome"
                            "DisplayName" = "8:#1003"
                            "Description" = "8:#1103"
                            "Type" = "3:3"
                            "ContextData" = "8:"
                            "Attributes" = "3:0"
                            "Setting" = "3:1"
                            "Value" = "8:#1203"
                            "DefaultValue" = "8:#1203"
                            "UsePlugInResources" = "11:TRUE"
                            }
                        }
                    }
                    "{18ADD6EC-89FE-4ED7-AD3E-211C40278470}:_28FF6E2FB0434079952C3D69F5F5E524"
                    {
                    "Sequence" = "3:300"
                    "DisplayName" = "8:Confirm Installation"
                    "UseDynamicProperties" = "11:TRUE"
                    "IsDependency" = "11:FALSE"
                    "SourcePath" = "8:<VsdDialogDir>\\VsdAdminConfirmDlg.wid"
                        "Properties"
                        {
                            "BannerBitmap"
                            {
                            "Name" = "8:BannerBitmap"
                            "DisplayName" = "8:#1001"
                            "Description" = "8:#1101"
                            "Type" = "3:8"
                            "ContextData" = "8:Bitmap"
                            "Attributes" = "3:4"
                            "Setting" = "3:2"
                            "Value" = "8:_75F5C837E0AA4E46B56C65F8E55A2521"
                            "UsePlugInResources" = "11:TRUE"
                            }
                        }
                    }
                    "{18ADD6EC-89FE-4ED7-AD3E-211C40278470}:_5396594EDA954840983E5ADB2072187F"
                    {
                    "Sequence" = "3:200"
                    "DisplayName" = "8:Installation Folder"
                    "UseDynamicProperties" = "11:TRUE"
                    "IsDependency" = "11:FALSE"
                    "SourcePath" = "8:<VsdDialogDir>\\VsdAdminFolderDlg.wid"
                        "Properties"
                        {
                            "BannerBitmap"
                            {
                            "Name" = "8:BannerBitmap"
                            "DisplayName" = "8:#1001"
                            "Description" = "8:#1101"
                            "Type" = "3:8"
                            "ContextData" = "8:Bitmap"
                            "Attributes" = "3:4"
                            "Setting" = "3:2"
                            "Value" = "8:_75F5C837E0AA4E46B56C65F8E55A2521"
                            "UsePlugInResources" = "11:TRUE"
                            }
                        }
                    }
                }
            }
            "{8D9DEE8B-DD8B-4F48-9072-C4364E4F4011}:_2F4D45DC61C848C887C5E0A3BE4240C3"
            {
            "Name" = "8:#1902"
            "Sequence" = "3:2"
            "Attributes" = "3:3"
                "Dialogs"
                {
                    "{18ADD6EC-89FE-4ED7-AD3E-211C40278470}:_E91C10422E6344D68A6BFB347A72FED9"
                    {
                    "Sequence" = "3:100"
                    "DisplayName" = "8:Finished"
                    "UseDynamicProperties" = "11:TRUE"
                    "IsDependency" = "11:FALSE"
                    "SourcePath" = "8:<VsdDialogDir>\\VsdAdminFinishedDlg.wid"
                        "Properties"
                        {
                            "BannerBitmap"
                            {
                            "Name" = "8:BannerBitmap"
                            "DisplayName" = "8:#1001"
                            "Description" = "8:#1101"
                            "Type" = "3:8"
                            "ContextData" = "8:Bitmap"
                            "Attributes" = "3:4"
                            "Setting" = "3:2"
                            "Value" = "8:_75F5C837E0AA4E46B56C65F8E55A2521"
                            "UsePlugInResources" = "11:TRUE"
                            }
                        }
                    }
                }
            }
            "{8D9DEE8B-DD8B-4F48-9072-C4364E4F4011}:_7B38DD286EEA4DE5967B4FAC466E2395"
            {
            "Name" = "8:#1901"
            "Sequence" = "3:2"
            "Attributes" = "3:2"
                "Dialogs"
                {
                    "{18ADD6EC-89FE-4ED7-AD3E-211C40278470}:_B42714797C4444FB98DA40FF6A1F7CD5"
                    {
                    "Sequence" = "3:100"
                    "DisplayName" = "8:Progress"
                    "UseDynamicProperties" = "11:TRUE"
                    "IsDependency" = "11:FALSE"
                    "SourcePath" = "8:<VsdDialogDir>\\VsdAdminProgressDlg.wid"
                        "Properties"
                        {
                            "BannerBitmap"
                            {
                            "Name" = "8:BannerBitmap"
                            "DisplayName" = "8:#1001"
                            "Description" = "8:#1101"
                            "Type" = "3:8"
                            "ContextData" = "8:Bitmap"
                            "Attributes" = "3:4"
                            "Setting" = "3:2"
                            "Value" = "8:_75F5C837E0AA4E46B56C65F8E55A2521"
                            "UsePlugInResources" = "11:TRUE"
                            }
                            "ShowProgress"
                            {
                            "Name" = "8:ShowProgress"
                            "DisplayName" = "8:#1009"
                            "Description" = "8:#1109"
                            "Type" = "3:5"
                            "ContextData" = "8:1;True=1;False=0"
                            "Attributes" = "3:0"
                            "Setting" = "3:0"
                            "Value" = "3:1"
                            "DefaultValue" = "3:1"
                            "UsePlugInResources" = "11:TRUE"
                            }
                        }
                    }
                }
            }
            "{8D9DEE8B-DD8B-4F48-9072-C4364E4F4011}:_873081C6FDD645D7A07B39B40CAE4362"
            {
            "Name" = "8:#1900"
            "Sequence" = "3:1"
            "Attributes" = "3:1"
                "Dialogs"
                {
                    "{18ADD6EC-89FE-4ED7-AD3E-211C40278470}:_11811A143A934949B33DC3E93C0744A9"
                    {
                    "Sequence" = "3:100"
                    "DisplayName" = "8:Welcome"
                    "UseDynamicProperties" = "11:TRUE"
                    "IsDependency" = "11:FALSE"
                    "SourcePath" = "8:<VsdDialogDir>\\VsdWelcomeDlg.wid"
                        "Properties"
                        {
                            "BannerBitmap"
                            {
                            "Name" = "8:BannerBitmap"
                            "DisplayName" = "8:#1001"
                            "Description" = "8:#1101"
                            "Type" = "3:8"
                            "ContextData" = "8:Bitmap"
                            "Attributes" = "3:4"
                            "Setting" = "3:2"
                            "Value" = "8:_75F5C837E0AA4E46B56C65F8E55A2521"
                            "UsePlugInResources" = "11:TRUE"
                            }
                            "CopyrightWarning"
                            {
                            "Name" = "8:CopyrightWarning"
                            "DisplayName" = "8:#1002"
                            "Description" = "8:#1102"
                            "Type" = "3:3"
                            "ContextData" = "8:"
                            "Attributes" = "3:0"
                            "Setting" = "3:1"
                            "Value" = "8:#1202"
                            "DefaultValue" = "8:#1202"
                            "UsePlugInResources" = "11:TRUE"
                            }
                            "Welcome"
                            {
                            "Name" = "8:Welcome"
                            "DisplayName" = "8:#1003"
                            "Description" = "8:#1103"
                            "Type" = "3:3"
                            "ContextData" = "8:"
                            "Attributes" = "3:0"
                            "Setting" = "3:1"
                            "Value" = "8:#1203"
                            "DefaultValue" = "8:#1203"
                            "UsePlugInResources" = "11:TRUE"
                            }
                        }
                    }
                    "{18ADD6EC-89FE-4ED7-AD3E-211C40278470}:_4B7DF7C97BD6419ABFF6E2C9CE8FC64C"
                    {
                    "Sequence" = "3:110"
                    "DisplayName" = "8:License Agreement"
                    "UseDynamicProperties" = "11:TRUE"
                    "IsDependency" = "11:FALSE"
                    "SourcePath" = "8:<VsdDialogDir>\\VsdLicenseDlg.wid"
                        "Properties"
                        {
                            "BannerBitmap"
                            {
                            "Name" = "8:BannerBitmap"
                            "DisplayName" = "8:#1001"
                            "Description" = "8:#1101"
                            "Type" = "3:8"
                            "ContextData" = "8:Bitmap"
                            "Attributes" = "3:4"
                            "Setting" = "3:2"
                            "Value" = "8:_75F5C837E0AA4E46B56C65F8E55A2521"
                            "UsePlugInResources" = "11:TRUE"
                            }
                            "EulaText"
                            {
                            "Name" = "8:EulaText"
                            "DisplayName" = "8:#1008"
                            "Description" = "8:#1108"
                            "Type" = "3:6"
                            "ContextData" = "8:"
                            "Attributes" = "3:0"
                            "Setting" = "3:2"
                            "Value" = "8:_32ED59A066B04EABB6B7B766BFF65F50"
                            "UsePlugInResources" = "11:TRUE"
                            }
                            "Sunken"
                            {
                            "Name" = "8:Sunken"
                            "DisplayName" = "8:#1007"
                            "Description" = "8:#1107"
                            "Type" = "3:5"
                            "ContextData" = "8:4;True=4;False=0"
                            "Attributes" = "3:0"
                            "Setting" = "3:0"
                            "Value" = "3:4"
                            "DefaultValue" = "3:4"
                            "UsePlugInResources" = "11:TRUE"
                            }
                        }
                    }
                    "{18ADD6EC-89FE-4ED7-AD3E-211C40278470}:_B4B2A9F6B8E7487DB62302B1DC639EDA"
                    {
                    "Sequence" = "3:200"
                    "DisplayName" = "8:Installation Folder"
                    "UseDynamicProperties" = "11:TRUE"
                    "IsDependency" = "11:FALSE"
                    "SourcePath" = "8:<VsdDialogDir>\\VsdFolderDlg.wid"
                        "Properties"
                        {
                            "BannerBitmap"
                            {
                            "Name" = "8:BannerBitmap"
                            "DisplayName" = "8:#1001"
                            "Description" = "8:#1101"
                            "Type" = "3:8"
                            "ContextData" = "8:Bitmap"
                            "Attributes" = "3:4"
                            "Setting" = "3:2"
                            "Value" = "8:_75F5C837E0AA4E46B56C65F8E55A2521"
                            "UsePlugInResources" = "11:TRUE"
                            }
                        }
                    }
                    "{18ADD6EC-89FE-4ED7-AD3E-211C40278470}:_D49BD8817AAF4E11B6DA71A2D0F24761"
                    {
                    "Sequence" = "3:300"
                    "DisplayName" = "8:Confirm Installation"
                    "UseDynamicProperties" = "11:TRUE"
                    "IsDependency" = "11:FALSE"
                    "SourcePath" = "8:<VsdDialogDir>\\VsdConfirmDlg.wid"
                        "Properties"
                        {
                            "BannerBitmap"
                            {
                            "Name" = "8:BannerBitmap"
                            "DisplayName" = "8:#1001"
                            "Description" = "8:#1101"
                            "Type" = "3:8"
                            "ContextData" = "8:Bitmap"
                            "Attributes" = "3:4"
                            "Setting" = "3:2"
                            "Value" = "8:_75F5C837E0AA4E46B56C65F8E55A2521"
                            "UsePlugInResources" = "11:TRUE"
                            }
                        }
                    }
                }
            }
            "{8D9DEE8B-DD8B-4F48-9072-C4364E4F4011}:_90069DF47D3E4C278ED68CD7115AD35F"
            {
            "Name" = "8:#1901"
            "Sequence" = "3:1"
            "Attributes" = "3:2"
                "Dialogs"
                {
                    "{18ADD6EC-89FE-4ED7-AD3E-211C40278470}:_19049127D7EB4F8D90D5839EE0888F9C"
                    {
                    "Sequence" = "3:100"
                    "DisplayName" = "8:Progress"
                    "UseDynamicProperties" = "11:TRUE"
                    "IsDependency" = "11:FALSE"
                    "SourcePath" = "8:<VsdDialogDir>\\VsdProgressDlg.wid"
                        "Properties"
                        {
                            "BannerBitmap"
                            {
                            "Name" = "8:BannerBitmap"
                            "DisplayName" = "8:#1001"
                            "Description" = "8:#1101"
                            "Type" = "3:8"
                            "ContextData" = "8:Bitmap"
                            "Attributes" = "3:4"
                            "Setting" = "3:2"
                            "Value" = "8:_75F5C837E0AA4E46B56C65F8E55A2521"
                            "UsePlugInResources" = "11:TRUE"
                            }
                            "ShowProgress"
                            {
                            "Name" = "8:ShowProgress"
                            "DisplayName" = "8:#1009"
                            "Description" = "8:#1109"
                            "Type" = "3:5"
                            "ContextData" = "8:1;True=1;False=0"
                            "Attributes" = "3:0"
                            "Setting" = "3:0"
                            "Value" = "3:1"
                            "DefaultValue" = "3:1"
                            "UsePlugInResources" = "11:TRUE"
                            }
                        }
                    }
                }
            }
            "{B654A020-6903-4E6A-A86C-75DC463DB54B}:_9D250319AEFB416F84234BA85AC414F6"
            {
            "UseDynamicProperties" = "11:FALSE"
            "IsDependency" = "11:FALSE"
            "SourcePath" = "8:<VsdDialogDir>\\VsdBasicDialogs.wim"
            }
            "{8D9DEE8B-DD8B-4F48-9072-C4364E4F4011}:_A86CF1EC474B4CA49526295643B1AEB6"
            {
            "Name" = "8:#1902"
            "Sequence" = "3:1"
            "Attributes" = "3:3"
                "Dialogs"
                {
                    "{18ADD6EC-89FE-4ED7-AD3E-211C40278470}:_B6E57395E24146E789292F92B1925098"
                    {
                    "Sequence" = "3:100"
                    "DisplayName" = "8:Finished"
                    "UseDynamicProperties" = "11:TRUE"
                    "IsDependency" = "11:FALSE"
                    "SourcePath" = "8:<VsdDialogDir>\\VsdFinishedDlg.wid"
                        "Properties"
                        {
                            "BannerBitmap"
                            {
                            "Name" = "8:BannerBitmap"
                            "DisplayName" = "8:#1001"
                            "Description" = "8:#1101"
                            "Type" = "3:8"
                            "ContextData" = "8:Bitmap"
                            "Attributes" = "3:4"
                            "Setting" = "3:2"
                            "Value" = "8:_75F5C837E0AA4E46B56C65F8E55A2521"
                            "UsePlugInResources" = "11:TRUE"
                            }
                            "UpdateText"
                            {
                            "Name" = "8:UpdateText"
                            "DisplayName" = "8:#1058"
                            "Description" = "8:#1158"
                            "Type" = "3:15"
                            "ContextData" = "8:"
                            "Attributes" = "3:0"
                            "Setting" = "3:1"
                            "Value" = "8:#1258"
                            "DefaultValue" = "8:#1258"
                            "UsePlugInResources" = "11:TRUE"
                            }
                        }
                    }
                }
            }
            "{B654A020-6903-4E6A-A86C-75DC463DB54B}:_EBBE5E32AAF24E7B978363DBD33626BE"
            {
            "UseDynamicProperties" = "11:FALSE"
            "IsDependency" = "11:FALSE"
            "SourcePath" = "8:<VsdDialogDir>\\VsdUserInterface.wim"
            }
        }
        "MergeModule"
        {
            "{35A69C6E-5BA4-440D-803D-762B59A45393}:_0F08EE1907CA4C8FA66F878ADCF57790"
            {
            "UseDynamicProperties" = "11:TRUE"
            "IsDependency" = "11:TRUE"
            "SourcePath" = "8:dotnetfxredist_x86.msm"
                "Properties"
                {
                }
            "LanguageId" = "3:1033"
            "Exclude" = "11:TRUE"
            "Folder" = "8:"
            "Feature" = "8:"
            "IsolateTo" = "8:"
            }
        }
        "ProjectOutput"
        {
            "{8062640A-2EEE-46E9-AB67-688E9A886E9F}:_AACCD8EEB3F14976B727C52A956FDB10"
            {
            "SourcePath" = "8:..\\obj\\Debug\\StatiGen.exe"
            "TargetName" = "8:"
            "Tag" = "8:"
            "Folder" = "8:_16FBE9EBA98E44E191418259E2B82311"
            "Condition" = "8:"
            "Transitive" = "11:FALSE"
            "Vital" = "11:TRUE"
            "ReadOnly" = "11:FALSE"
            "Hidden" = "11:FALSE"
            "System" = "11:FALSE"
            "Permanent" = "11:FALSE"
            "SharedLegacy" = "11:FALSE"
            "PackageAs" = "3:1"
            "Register" = "3:1"
            "Exclude" = "11:FALSE"
            "IsDependency" = "11:FALSE"
            "IsolateTo" = "8:"
            "ProjectOutputGroupRegister" = "3:1"
            "OutputConfiguration" = "8:"
            "OutputGroupCanonicalName" = "8:Built"
            "OutputProjectGuid" = "8:{B471A424-0100-43E9-A8F5-AB5D93870BAA}"
            "ShowKeyOutput" = "11:TRUE"
                "ExcludeFilters"
                {
                }
            }
        }
    }
}
