# Supplementary material for: Post hoc pattern matching: assigning significance to statistically defined expression patterns in single channel microarray data
Source: BMC Bioinformatics. 2007 Jul 5;8:240. doi: 10.1186/1471-2105-8-240 (PMC1934919; doi:10.1186/1471-2105-8-240)
Supplement: Additional file 3 — StatiGen source code. [file 1471-2105-8-240-S3.zip › StatiGen_Source_06142007/StatiGen.vbproj]

<VisualStudioProject>
    <VisualBasic
        ProjectType = "Local"
        ProductVersion = "7.10.3077"
        SchemaVersion = "2.0"
        ProjectGuid = "{B471A424-0100-43E9-A8F5-AB5D93870BAA}"
    >
        <Build>
            <Settings
                ApplicationIcon = "statigen.ico"
                AssemblyKeyContainerName = ""
                AssemblyName = "StatiGen"
                AssemblyOriginatorKeyFile = ""
                AssemblyOriginatorKeyMode = "None"
                DefaultClientScript = "JScript"
                DefaultHTMLPageLayout = "Grid"
                DefaultTargetSchema = "IE50"
                DelaySign = "false"
                OutputType = "WinExe"
                OptionCompare = "Binary"
                OptionExplicit = "On"
                OptionStrict = "Off"
                RootNamespace = "StatiGen"
                StartupObject = ""
            >
                <Config
                    Name = "Debug"
                    BaseAddress = "285212672"
                    ConfigurationOverrideFile = ""
                    DefineConstants = ""
                    DefineDebug = "true"
                    DefineTrace = "true"
                    DebugSymbols = "true"
                    IncrementalBuild = "true"
                    Optimize = "false"
                    OutputPath = "bin\"
                    RegisterForComInterop = "false"
                    RemoveIntegerChecks = "false"
                    TreatWarningsAsErrors = "false"
                    WarningLevel = "1"
                />
                <Config
                    Name = "Release"
                    BaseAddress = "285212672"
                    ConfigurationOverrideFile = ""
                    DefineConstants = ""
                    DefineDebug = "false"
                    DefineTrace = "true"
                    DebugSymbols = "false"
                    IncrementalBuild = "false"
                    Optimize = "true"
                    OutputPath = "bin\"
                    RegisterForComInterop = "false"
                    RemoveIntegerChecks = "false"
                    TreatWarningsAsErrors = "false"
                    WarningLevel = "1"
                />
            </Settings>
            <References>
                <Reference
                    Name = "System"
                    AssemblyName = "System"
                />
                <Reference
                    Name = "System.Data"
                    AssemblyName = "System.Data"
                />
                <Reference
                    Name = "System.Drawing"
                    AssemblyName = "System.Drawing"
                />
                <Reference
                    Name = "System.Windows.Forms"
                    AssemblyName = "System.Windows.Forms"
                />
                <Reference
                    Name = "VBIDE"
                    Guid = "{0002E157-0000-0000-C000-000000000046}"
                    VersionMajor = "5"
                    VersionMinor = "3"
                    Lcid = "0"
                    WrapperTool = "tlbimp"
                />
                <Reference
                    Name = "stdole"
                    Guid = "{00020430-0000-0000-C000-000000000046}"
                    VersionMajor = "2"
                    VersionMinor = "0"
                    Lcid = "0"
                    WrapperTool = "primary"
                />
                <Reference
                    Name = "Excel"
                    Guid = "{00020813-0000-0000-C000-000000000046}"
                    VersionMajor = "1"
                    VersionMinor = "4"
                    Lcid = "0"
                    WrapperTool = "tlbimp"
                />
                <Reference
                    Name = "System.Web.Services"
                    AssemblyName = "System.Web.Services"
                    HintPath = "..\..\..\..\..\WINDOWS\Microsoft.NET\Framework\v1.1.4322\System.Web.Services.dll"
                />
                <Reference
                    Name = "Microsoft.VisualBasic"
                    AssemblyName = "Microsoft.VisualBasic"
                    HintPath = "..\..\..\..\..\WINDOWS\Microsoft.NET\Framework\v1.1.4322\Microsoft.VisualBasic.dll"
                />
                <Reference
                    Name = "Microsoft.StdFormat"
                    AssemblyName = "Microsoft.StdFormat"
                    HintPath = "..\..\..\..\..\Program Files\Microsoft.NET\Primary Interop Assemblies\Microsoft.StdFormat.dll"
                    AssemblyFolderKey = "hklm\primary interop assemblies"
                />
                <Reference
                    Name = "Microsoft.VisualBasic.Compatibility"
                    AssemblyName = "Microsoft.VisualBasic.Compatibility"
                    HintPath = "..\..\..\..\..\WINDOWS\Microsoft.NET\Framework\v1.1.4322\Microsoft.VisualBasic.Compatibility.dll"
                />
                <Reference
                    Name = "StdFormat"
                    Guid = "{6B263850-900B-11D0-9484-00A0C91110ED}"
                    VersionMajor = "1"
                    VersionMinor = "0"
                    Lcid = "0"
                    WrapperTool = "primary"
                />
                <Reference
                    Name = "SHDocVw"
                    Guid = "{EAB22AC0-30C1-11CF-A7EB-0000C05BAE0B}"
                    VersionMajor = "1"
                    VersionMinor = "1"
                    Lcid = "0"
                    WrapperTool = "tlbimp"
                />
                <Reference
                    Name = "AxSHDocVw"
                    Guid = "{EAB22AC0-30C1-11CF-A7EB-0000C05BAE0B}"
                    VersionMajor = "1"
                    VersionMinor = "1"
                    Lcid = "0"
                    WrapperTool = "aximp"
                />
                <Reference
                    Name = "alphablendtextbox"
                    AssemblyName = "AlphaBlendTextBox"
                    HintPath = "..\..\ab\alphablendtextbox.dll"
                />
                <Reference
                    Name = "Microsoft.Office.Core"
                    Guid = "{2DF8D04C-5BFA-101B-BDE5-00AA0044DE52}"
                    VersionMajor = "2"
                    VersionMinor = "2"
                    Lcid = "0"
                    WrapperTool = "tlbimp"
                />
                <Reference
                    Name = "Office"
                    Guid = "{2DF8D04C-5BFA-101B-BDE5-00AA0044DE52}"
                    VersionMajor = "2"
                    VersionMinor = "1"
                    Lcid = "0"
                    WrapperTool = "tlbimp"
                />
            </References>
            <Imports>
                <Import Namespace = "Microsoft.VisualBasic" />
                <Import Namespace = "System" />
                <Import Namespace = "System.Collections" />
                <Import Namespace = "System.Data" />
                <Import Namespace = "System.Drawing" />
                <Import Namespace = "System.Diagnostics" />
                <Import Namespace = "System.Windows.Forms" />
            </Imports>
        </Build>
        <Files>
            <Include>
                <File
                    RelPath = "AssemblyInfo.vb"
                    SubType = "Code"
                    BuildAction = "Compile"
                />
                <File
                    RelPath = "code.vb"
                    SubType = "Code"
                    BuildAction = "Compile"
                />
                <File
                    RelPath = "explorer.vb"
                    SubType = "Form"
                    BuildAction = "Compile"
                />
                <File
                    RelPath = "explorer.resx"
                    DependentUpon = "explorer.vb"
                    BuildAction = "EmbeddedResource"
                />
                <File
                    RelPath = "fHelp.vb"
                    SubType = "Form"
                    BuildAction = "Compile"
                />
                <File
                    RelPath = "fHelp.resx"
                    DependentUpon = "fHelp.vb"
                    BuildAction = "EmbeddedResource"
                />
                <File
                    RelPath = "fMain.vb"
                    SubType = "Form"
                    BuildAction = "Compile"
                />
                <File
                    RelPath = "fMain.resx"
                    DependentUpon = "fMain.vb"
                    BuildAction = "EmbeddedResource"
                />
                <File
                    RelPath = "Form2.vb"
                    SubType = "Form"
                    BuildAction = "Compile"
                />
                <File
                    RelPath = "Form2.resx"
                    DependentUpon = "Form2.vb"
                    BuildAction = "EmbeddedResource"
                />
                <File
                    RelPath = "fPFlag.vb"
                    SubType = "Form"
                    BuildAction = "Compile"
                />
                <File
                    RelPath = "fPFlag.resx"
                    DependentUpon = "fPFlag.vb"
                    BuildAction = "EmbeddedResource"
                />
                <File
                    RelPath = "frmMDI.vb"
                    SubType = "Form"
                    BuildAction = "Compile"
                />
                <File
                    RelPath = "frmMDI.resx"
                    DependentUpon = "frmMDI.vb"
                    BuildAction = "EmbeddedResource"
                />
                <File
                    RelPath = "notepad.vb"
                    SubType = "Form"
                    BuildAction = "Compile"
                />
                <File
                    RelPath = "notepad.resx"
                    DependentUpon = "notepad.vb"
                    BuildAction = "EmbeddedResource"
                />
                <File
                    RelPath = "splash.vb"
                    SubType = "Form"
                    BuildAction = "Compile"
                />
                <File
                    RelPath = "splash.resx"
                    DependentUpon = "splash.vb"
                    BuildAction = "EmbeddedResource"
                />
                <File
                    RelPath = "statigen.ico"
                    BuildAction = "Content"
                />
                <File
                    RelPath = "welcome.vb"
                    SubType = "Form"
                    BuildAction = "Compile"
                />
                <File
                    RelPath = "welcome.resx"
                    DependentUpon = "welcome.vb"
                    BuildAction = "EmbeddedResource"
                />
            </Include>
        </Files>
        <StartupServices>
            <Service ID = "{CF845C55-C321-4742-B673-E6212D061ED9}" />
        </StartupServices>
    </VisualBasic>
</VisualStudioProject>
