# Supplementary material for: Post hoc pattern matching: assigning significance to statistically defined expression patterns in single channel microarray data
Source: BMC Bioinformatics. 2007 Jul 5;8:240. doi: 10.1186/1471-2105-8-240 (PMC1934919; doi:10.1186/1471-2105-8-240)
Supplement: Additional file 3 — StatiGen source code. [file 1471-2105-8-240-S3.zip › StatiGen_Source_06142007/StatiGen.vbproj.user]

<VisualStudioProject>
    <VisualBasic LastOpenVersion = "7.10.3077" >
        <Build>
            <Settings ReferencePath = "C:\Documents and Settings\Randy\My Documents\ab\;C:\Documents and Settings\Randy\My Documents\ab\bin\Debug\;C:\Documents and Settings\Randy\My Documents\Visual Studio Projects\StatiGen Project Folder\bin\" >
                <Config
                    Name = "Debug"
                    EnableASPDebugging = "false"
                    EnableASPXDebugging = "false"
                    EnableUnmanagedDebugging = "false"
                    EnableSQLServerDebugging = "false"
                    RemoteDebugEnabled = "false"
                    RemoteDebugMachine = ""
                    StartAction = "Project"
                    StartArguments = ""
                    StartPage = ""
                    StartProgram = ""
                    StartURL = ""
                    StartWorkingDirectory = ""
                    StartWithIE = "false"
                />
                <Config
                    Name = "Release"
                    EnableASPDebugging = "false"
                    EnableASPXDebugging = "false"
                    EnableUnmanagedDebugging = "false"
                    EnableSQLServerDebugging = "false"
                    RemoteDebugEnabled = "false"
                    RemoteDebugMachine = ""
                    StartAction = "Project"
                    StartArguments = ""
                    StartPage = ""
                    StartProgram = ""
                    StartURL = ""
                    StartWorkingDirectory = ""
                    StartWithIE = "false"
                />
            </Settings>
        </Build>
        <OtherProjectSettings
            CopyProjectDestinationFolder = ""
            CopyProjectUncPath = ""
            CopyProjectOption = "0"
            ProjectView = "ProjectFiles"
            ProjectTrust = "0"
        />
    </VisualBasic>
</VisualStudioProject>
