# Supplementary material for: Post hoc pattern matching: assigning significance to statistically defined expression patterns in single channel microarray data
Source: BMC Bioinformatics. 2007 Jul 5;8:240. doi: 10.1186/1471-2105-8-240 (PMC1934919; doi:10.1186/1471-2105-8-240)
Supplement: Additional file 3 — StatiGen source code. [file 1471-2105-8-240-S3.zip › StatiGen_Source_06142007/statistics.vb]

Module statistics
    Structure DummyGroup
        Dim Chip    ' Variant array containing chip data
    End Structure
    Structure MonteCarloOutputs
        Dim LSD     ' Least significant digit
        Dim ANOVA
        Dim Rounds() As String
        Dim GroupPattern() As Integer
        Dim OverallPattern As Integer
    End Structure


    Public Sub MonteCarlo2(ByVal Study As xStudyData, ByVal NumberSimulations As Integer)
        Dim x As Integer        ' generic counter
        Dim x1 As Integer       ' secondary generic counter
        Dim iGCount As Integer  ' number of gene ids
        Dim iGLoop As Integer   ' loop for number of geneIDs
        Dim iSimLoop As Integer ' loop for each simulation
        Dim message As String   ' TEMP!!!!!!!!!!!!!!!!!!!!!!!!!!!!!!!!!!!!!!!!!!!!!!!!!!!!!!
        Dim timer1              ' TEMP!!!!!!!!!!!!!!!!!!!!!!!!!!!!!!!!!!!!!!!!!!!!!!!!!!!!!!
        Dim timer2              ' TEMP!!!!!!!!!!!!!!!!!!!!!!!!!!!!!!!!!!!!!!!!!!!!!!!!!!!!!!
        Dim timer3              ' TEMP!!!!!!!!!!!!!!!!!!!!!!!!!!!!!!!!!!!!!!!!!!!!!!!!!!!!!!
        Dim GRPs() As DummyGroup ' Stores group information and data 
        Dim MCOP() As MonteCarloOutputs   ' Output data for Montecarlo Simulation
        Dim LSDAll              ' All LSDs
        Dim LSDAllindex As Integer
        Dim LSDSum              ' Sum of LSD Stuff
        Dim LSDTemp             ' Temp holder


        ' Get number of GeneIDs
        iGCount = UBound(Study.GroupData(0).Experiments(0).Pvalue)

        ' Set output numbers
        ReDim MCOP(iGCount)

        ' Set number of groups
        ReDim GRPs(Study.GroupData.GetLength(0) - 1)

        ' Set number of chips per group
        For x = 0 To UBound(GRPs)
            ReDim Preserve GRPs(x).Chip(UBound(Study.GroupData(x).Experiments))
        Next
        ' Loop for each simulation
        For iSimLoop = 0 To NumberSimulations
            timer1 = Microsoft.VisualBasic.DateAndTime.Timer ' TEMP


            ' loop for each GeneID
            For iGLoop = 0 To iGCount

                ' Generate random data and loop for each group
                For x = 0 To UBound(GRPs)
                    ' loop for each chip
                    For x1 = 0 To UBound(GRPs(x).Chip)
                        Randomize()
                        GRPs(x).Chip(x1) = Rnd()
                        ReDim Preserve LSDAll(LSDAllindex)
                        LSDAll(LSDAllindex) = GRPs(x).Chip(x1)
                        LSDAllindex = LSDAllindex + 1
                    Next x1                             ' End chip
                    'LSDSum = LSDSum + xlApp.WorksheetFunction.DevSq(GRPs(x).Chip) ' Sum of Devsq
                Next x                                  ' End groups

                'MCOP(iGLoop).LSD = Math.Sqrt((2 * 5.44 * (LSDSum) / 20) / 7.6) ' Get LSD

                ' ANOVA
                'MCOP(iGLoop).ANOVA = xlApp.WorksheetFunction.FDist(((xlApp.WorksheetFunction.DevSq(LSDAll) - (LSDSum)) / 2) / ((LSDSum) / 20), 2, 20)

                ' Reset 
                LSDSum = 0
                LSDAll = 0
                LSDAllindex = 0
                ReDim LSDAll(0)

            Next iGLoop                                 ' End GeneID

            '=FDIST(((DEVSQ(lsdall)-(lsdsum))/2)/((lsdsum)/20),2,20)
            System.Windows.Forms.Application.DoEvents()

            timer2 = Microsoft.VisualBasic.DateAndTime.Timer ' TEMP
            timer3 = timer2 - timer1 'TEMP
            MsgBox(timer3) ' TEMP
            timer2 = 0

        Next iSimLoop ' End simulations

    End Sub
End Module
