# Supplementary material for: Post hoc pattern matching: assigning significance to statistically defined expression patterns in single channel microarray data
Source: BMC Bioinformatics. 2007 Jul 5;8:240. doi: 10.1186/1471-2105-8-240 (PMC1934919; doi:10.1186/1471-2105-8-240)
Supplement: Additional file 3 — StatiGen source code. [file 1471-2105-8-240-S3.zip › StatiGen_Source_06142007/welcome.resx]

<?xml version="1.0" encoding="utf-8"?>
<root>
  <!-- 
    Microsoft ResX Schema 
    
    Version 1.3
    
    The primary goals of this format is to allow a simple XML format 
    that is mostly human readable. The generation and parsing of the 
    various data types are done through the TypeConverter classes 
    associated with the data types.
    
    Example:
    
    ... ado.net/XML headers & schema ...
    <resheader name="resmimetype">text/microsoft-resx</resheader>
    <resheader name="version">1.3</resheader>
    <resheader name="reader">System.Resources.ResXResourceReader, System.Windows.Forms, ...</resheader>
    <resheader name="writer">System.Resources.ResXResourceWriter, System.Windows.Forms, ...</resheader>
    <data name="Name1">this is my long string</data>
    <data name="Color1" type="System.Drawing.Color, System.Drawing">Blue</data>
    <data name="Bitmap1" mimetype="application/x-microsoft.net.object.binary.base64">
        [base64 mime encoded serialized .NET Framework object]
    </data>
    <data name="Icon1" type="System.Drawing.Icon, System.Drawing" mimetype="application/x-microsoft.net.object.bytearray.base64">
        [base64 mime encoded string representing a byte array form of the .NET Framework object]
    </data>
                
    There are any number of "resheader" rows that contain simple 
    name/value pairs.
    
    Each data row contains a name, and value. The row also contains a 
    type or mimetype. Type corresponds to a .NET class that support 
    text/value conversion through the TypeConverter architecture. 
    Classes that don't support this are serialized and stored with the 
    mimetype set.
    
    The mimetype is used forserialized objects, and tells the 
    ResXResourceReader how to depersist the object. This is currently not 
    extensible. For a given mimetype the value must be set accordingly:
    
    Note - application/x-microsoft.net.object.binary.base64 is the format 
    that the ResXResourceWriter will generate, however the reader can 
    read any of the formats listed below.
    
    mimetype: application/x-microsoft.net.object.binary.base64
    value   : The object must be serialized with 
            : System.Serialization.Formatters.Binary.BinaryFormatter
            : and then encoded with base64 encoding.
    
    mimetype: application/x-microsoft.net.object.soap.base64
    value   : The object must be serialized with 
            : System.Runtime.Serialization.Formatters.Soap.SoapFormatter
            : and then encoded with base64 encoding.

    mimetype: application/x-microsoft.net.object.bytearray.base64
    value   : The object must be serialized into a byte array 
            : using a System.ComponentModel.TypeConverter
            : and then encoded with base64 encoding.
    -->
  <xsd:schema id="root" xmlns="" xmlns:xsd="http://www.w3.org/2001/XMLSchema" xmlns:msdata="urn:schemas-microsoft-com:xml-msdata">
    <xsd:element name="root" msdata:IsDataSet="true">
      <xsd:complexType>
        <xsd:choice maxOccurs="unbounded">
          <xsd:element name="data">
            <xsd:complexType>
              <xsd:sequence>
                <xsd:element name="value" type="xsd:string" minOccurs="0" msdata:Ordinal="1" />
                <xsd:element name="comment" type="xsd:string" minOccurs="0" msdata:Ordinal="2" />
              </xsd:sequence>
              <xsd:attribute name="name" type="xsd:string" msdata:Ordinal="1" />
              <xsd:attribute name="type" type="xsd:string" msdata:Ordinal="3" />
              <xsd:attribute name="mimetype" type="xsd:string" msdata:Ordinal="4" />
            </xsd:complexType>
          </xsd:element>
          <xsd:element name="resheader">
            <xsd:complexType>
              <xsd:sequence>
                <xsd:element name="value" type="xsd:string" minOccurs="0" msdata:Ordinal="1" />
              </xsd:sequence>
              <xsd:attribute name="name" type="xsd:string" use="required" />
            </xsd:complexType>
          </xsd:element>
        </xsd:choice>
      </xsd:complexType>
    </xsd:element>
  </xsd:schema>
  <resheader name="resmimetype">
    <value>text/microsoft-resx</value>
  </resheader>
  <resheader name="version">
    <value>1.3</value>
  </resheader>
  <resheader name="reader">
    <value>System.Resources.ResXResourceReader, System.Windows.Forms, Version=1.0.5000.0, Culture=neutral, PublicKeyToken=b77a5c561934e089</value>
  </resheader>
  <resheader name="writer">
    <value>System.Resources.ResXResourceWriter, System.Windows.Forms, Version=1.0.5000.0, Culture=neutral, PublicKeyToken=b77a5c561934e089</value>
  </resheader>
  <data name="Label4.Locked" type="System.Boolean, mscorlib, Version=1.0.5000.0, Culture=neutral, PublicKeyToken=b77a5c561934e089">
    <value>False</value>
  </data>
  <data name="Label4.DefaultModifiers" type="System.CodeDom.MemberAttributes, System, Version=1.0.5000.0, Culture=neutral, PublicKeyToken=b77a5c561934e089">
    <value>Assembly</value>
  </data>
  <data name="Label4.Modifiers" type="System.CodeDom.MemberAttributes, System, Version=1.0.5000.0, Culture=neutral, PublicKeyToken=b77a5c561934e089">
    <value>Assembly</value>
  </data>
  <data name="Label3.Locked" type="System.Boolean, mscorlib, Version=1.0.5000.0, Culture=neutral, PublicKeyToken=b77a5c561934e089">
    <value>False</value>
  </data>
  <data name="Label3.DefaultModifiers" type="System.CodeDom.MemberAttributes, System, Version=1.0.5000.0, Culture=neutral, PublicKeyToken=b77a5c561934e089">
    <value>Assembly</value>
  </data>
  <data name="Label3.Modifiers" type="System.CodeDom.MemberAttributes, System, Version=1.0.5000.0, Culture=neutral, PublicKeyToken=b77a5c561934e089">
    <value>Assembly</value>
  </data>
  <data name="Label2.Locked" type="System.Boolean, mscorlib, Version=1.0.5000.0, Culture=neutral, PublicKeyToken=b77a5c561934e089">
    <value>False</value>
  </data>
  <data name="Label2.DefaultModifiers" type="System.CodeDom.MemberAttributes, System, Version=1.0.5000.0, Culture=neutral, PublicKeyToken=b77a5c561934e089">
    <value>Assembly</value>
  </data>
  <data name="Label2.Modifiers" type="System.CodeDom.MemberAttributes, System, Version=1.0.5000.0, Culture=neutral, PublicKeyToken=b77a5c561934e089">
    <value>Assembly</value>
  </data>
  <data name="Label1.Locked" type="System.Boolean, mscorlib, Version=1.0.5000.0, Culture=neutral, PublicKeyToken=b77a5c561934e089">
    <value>False</value>
  </data>
  <data name="Label1.DefaultModifiers" type="System.CodeDom.MemberAttributes, System, Version=1.0.5000.0, Culture=neutral, PublicKeyToken=b77a5c561934e089">
    <value>Assembly</value>
  </data>
  <data name="Label1.Modifiers" type="System.CodeDom.MemberAttributes, System, Version=1.0.5000.0, Culture=neutral, PublicKeyToken=b77a5c561934e089">
    <value>Assembly</value>
  </data>
  <data name="cmdClose.Locked" type="System.Boolean, mscorlib, Version=1.0.5000.0, Culture=neutral, PublicKeyToken=b77a5c561934e089">
    <value>False</value>
  </data>
  <data name="cmdClose.DefaultModifiers" type="System.CodeDom.MemberAttributes, System, Version=1.0.5000.0, Culture=neutral, PublicKeyToken=b77a5c561934e089">
    <value>Assembly</value>
  </data>
  <data name="cmdClose.Modifiers" type="System.CodeDom.MemberAttributes, System, Version=1.0.5000.0, Culture=neutral, PublicKeyToken=b77a5c561934e089">
    <value>Assembly</value>
  </data>
  <data name="cmdClose.Image" type="System.Drawing.Bitmap, System.Drawing, Version=1.0.5000.0, Culture=neutral, PublicKeyToken=b03f5f7f11d50a3a" mimetype="application/x-microsoft.net.object.bytearray.base64">
    <value>
        iVBORw0KGgoAAAANSUhEUgAAABAAAAAQCAYAAAAf8/9hAAAAAXNSR0IArs4c6QAAAARnQU1BAACxjwv8
        YQUAAAAgY0hSTQAAeiYAAICEAAD6AAAAgOgAAHUwAADqYAAAOpgAABdwnLpRPAAAAGpJREFUOE+tklEK
        ACEIRDu6N992BWMr0ycU9BMzD5uxtUvneTnfpWfT2wOBDK2ITHoCOZpt9AiSmiMINnuQstmFrIGRuv55
        kHYm5mou7Yn3Z1KxThAFlkJI2kcIMYfLpoBCVbu+YNZJTN8B11tupw/Vxi8AAAAASUVORK5CYII=
</value>
  </data>
  <data name="cmdOpen.Locked" type="System.Boolean, mscorlib, Version=1.0.5000.0, Culture=neutral, PublicKeyToken=b77a5c561934e089">
    <value>False</value>
  </data>
  <data name="cmdOpen.DefaultModifiers" type="System.CodeDom.MemberAttributes, System, Version=1.0.5000.0, Culture=neutral, PublicKeyToken=b77a5c561934e089">
    <value>Assembly</value>
  </data>
  <data name="cmdOpen.Modifiers" type="System.CodeDom.MemberAttributes, System, Version=1.0.5000.0, Culture=neutral, PublicKeyToken=b77a5c561934e089">
    <value>Assembly</value>
  </data>
  <data name="cmdOpen.Image" type="System.Drawing.Bitmap, System.Drawing, Version=1.0.5000.0, Culture=neutral, PublicKeyToken=b03f5f7f11d50a3a" mimetype="application/x-microsoft.net.object.bytearray.base64">
    <value>
        iVBORw0KGgoAAAANSUhEUgAAABAAAAAQCAYAAAAf8/9hAAAAAXNSR0IArs4c6QAAAARnQU1BAACxjwv8
        YQUAAAAgY0hSTQAAeiYAAICEAAD6AAAAgOgAAHUwAADqYAAAOpgAABdwnLpRPAAAAIhJREFUOE+1kgsO
        gCAMQzk6R9vNJot2fNY4SJTEoIvtymOlfLlqrbo+2/4mZMvqqQnEItI8is67hlRI6ca9+yrGd8z2JLvT
        vSfgpm7AwGU1O+ZkQOmRIkTGKBhwgDF+O7FDtfdjBuhMIcYr5ACRwhOMN7FjMnTvQ5aRJyNu4jClKJ7s
        6aT/+8MFg3zbUfLgpsoAAAAASUVORK5CYII=
</value>
  </data>
  <data name="cmdNew.Locked" type="System.Boolean, mscorlib, Version=1.0.5000.0, Culture=neutral, PublicKeyToken=b77a5c561934e089">
    <value>False</value>
  </data>
  <data name="cmdNew.DefaultModifiers" type="System.CodeDom.MemberAttributes, System, Version=1.0.5000.0, Culture=neutral, PublicKeyToken=b77a5c561934e089">
    <value>Assembly</value>
  </data>
  <data name="cmdNew.Modifiers" type="System.CodeDom.MemberAttributes, System, Version=1.0.5000.0, Culture=neutral, PublicKeyToken=b77a5c561934e089">
    <value>Assembly</value>
  </data>
  <data name="cmdNew.Image" type="System.Drawing.Bitmap, System.Drawing, Version=1.0.5000.0, Culture=neutral, PublicKeyToken=b03f5f7f11d50a3a" mimetype="application/x-microsoft.net.object.bytearray.base64">
    <value>
        iVBORw0KGgoAAAANSUhEUgAAABAAAAAQCAYAAAAf8/9hAAAAAXNSR0IArs4c6QAAAARnQU1BAACxjwv8
        YQUAAAAgY0hSTQAAeiYAAICEAAD6AAAAgOgAAHUwAADqYAAAOpgAABdwnLpRPAAAAJFJREFUOE+lUoEN
        wCAI83RP8zNnNUVwRB0zIXNAKxRS2p2cawvDggcEkyRAZAlQxYeKAK51VPBu5UjEBO+r9Qi0NeG/wNQj
        OB1vtLkJdWuYBnLNjsBRSukBHiQMHwDjrk0IPDBINEH7EyL6twQrGAQ00wJfV1sms0e5np9a9ZjuWZo/
        XIyAt8qveXoCu7U9rvQDePc7eDWz28EAAAAASUVORK5CYII=
</value>
  </data>
  <data name="chkWelcome.Locked" type="System.Boolean, mscorlib, Version=1.0.5000.0, Culture=neutral, PublicKeyToken=b77a5c561934e089">
    <value>False</value>
  </data>
  <data name="chkWelcome.DefaultModifiers" type="System.CodeDom.MemberAttributes, System, Version=1.0.5000.0, Culture=neutral, PublicKeyToken=b77a5c561934e089">
    <value>Assembly</value>
  </data>
  <data name="chkWelcome.Modifiers" type="System.CodeDom.MemberAttributes, System, Version=1.0.5000.0, Culture=neutral, PublicKeyToken=b77a5c561934e089">
    <value>Assembly</value>
  </data>
  <data name="cmdTutorial.Locked" type="System.Boolean, mscorlib, Version=1.0.5000.0, Culture=neutral, PublicKeyToken=b77a5c561934e089">
    <value>False</value>
  </data>
  <data name="cmdTutorial.DefaultModifiers" type="System.CodeDom.MemberAttributes, System, Version=1.0.5000.0, Culture=neutral, PublicKeyToken=b77a5c561934e089">
    <value>Assembly</value>
  </data>
  <data name="cmdTutorial.Modifiers" type="System.CodeDom.MemberAttributes, System, Version=1.0.5000.0, Culture=neutral, PublicKeyToken=b77a5c561934e089">
    <value>Assembly</value>
  </data>
  <data name="cmdTutorial.Image" type="System.Drawing.Bitmap, System.Drawing, Version=1.0.5000.0, Culture=neutral, PublicKeyToken=b03f5f7f11d50a3a" mimetype="application/x-microsoft.net.object.bytearray.base64">
    <value>
        iVBORw0KGgoAAAANSUhEUgAAABAAAAAQCAYAAAAf8/9hAAAAAXNSR0IArs4c6QAAAARnQU1BAACxjwv8
        YQUAAAAgY0hSTQAAeiYAAICEAAD6AAAAgOgAAHUwAADqYAAAOpgAABdwnLpRPAAAAHhJREFUOE/lU1sK
        ACEItJt3jW7jzVwdV2ijQPtdQ4xiHog2QnTxWo3eABYZ5XRRCN8RMPOGgEidEI7+4u45pKuQZbjdEwT4
        BQU4TwBV7UfUqTcpB7B+AKUIVuUZlCNYmvVXguxYHwYpvxMfAtsHe6jmtMWxWdVK9ACoqKZhFO3EzQAA
        AABJRU5ErkJggg==
</value>
  </data>
  <data name="PictureBox1.Locked" type="System.Boolean, mscorlib, Version=1.0.5000.0, Culture=neutral, PublicKeyToken=b77a5c561934e089">
    <value>False</value>
  </data>
  <data name="PictureBox1.DefaultModifiers" type="System.CodeDom.MemberAttributes, System, Version=1.0.5000.0, Culture=neutral, PublicKeyToken=b77a5c561934e089">
    <value>Assembly</value>
  </data>
  <data name="PictureBox1.Modifiers" type="System.CodeDom.MemberAttributes, System, Version=1.0.5000.0, Culture=neutral, PublicKeyToken=b77a5c561934e089">
    <value>Assembly</value>
  </data>
  <data name="PictureBox1.Image" type="System.Drawing.Bitmap, System.Drawing, Version=1.0.5000.0, Culture=neutral, PublicKeyToken=b03f5f7f11d50a3a" mimetype="application/x-microsoft.net.object.bytearray.base64">
    <value>
        iVBORw0KGgoAAAANSUhEUgAAAR4AAAAwCAYAAADHGBUkAAAAAXNSR0IArs4c6QAAAARnQU1BAACxjwv8
        YQUAAAAgY0hSTQAAeiYAAICEAAD6AAAAgOgAAHUwAADqYAAAOpgAABdwnLpRPAAACTpJREFUeF7tXIuO
        67gOm/n/L5ivnUVPtsjLEkk93LSTAQ4usJZliZRpOUnv99el/n5/z+F8f18qRDqYT8qFTvo2vBHoQuCx
        oZh/kfVHfiN+rjDnHXNheB0J6hXw/oQYXlEzl+WcDQzZMYVx9vHz8/P7+MfMvpbNu+SCeEPj10L9vaOZ
        JTyIU2a8FWkmANXGC/hdNisD+tVzUXlj7Blcbhsbge6aYThUbUr5VBdX7a1gu4EvBQk4u2ouKleq/UyM
        P22trppROYzYp7nAiz6vP9b/xp8BdQGfBiXgoDqXbBuOeeV4Y/0EIPvzU2bUDMtfxC5MoL0YEpvROC7k
        Y6DVwIeBKJhYmYtXBEyofBEhnjGn27WY2G6bFYFZNbNfB3G+PGPlayjA6Ni53dnYS6wPhVHAWx+VwAfS
        L51SmYt/IPhhI/x//z28j/zjirEU1A93VlUzfZxzIiTRxIuO5PafMbtxqoDXI6yfUZmLX0j2Wz88L3Ko
        PLDazuP5rUf5szxW1MzrOV/qgf6zk655pc2ITwXwdMLNhpW5cMW0T4ibsxeQGCTWKVjhOxbRu87K1ozO
        efRTFeZGQ/r2haeGSrurWvxnga+JssZLZS6+aI8PBm4OWRwkJOuax06KdPDHzbI1M59zfPVyKfWvWXXV
        gNbJAl8Xad5TZS5cQa0xc9fmfI5jD7foRJHN1MxrOQ9et5EgRIHkCtNr22quebXxc94yRWTj9iTY3txc
        AdZ2Oud435c3jt0eq2jNqAdTT/T+ywZzzWjSehLK9z/vW8A9eOKHwZzw6KzdM/oRiNYM5rw/9ucK6HHK
        KRJ5QkMuUeAbQkm77MvFfmiLC7C700nD9qcdRGvGnjf/4JZ1RJ7QUCJR4BtCSbt8RS5YeNJp3Q4aEYjU
        zBU5l7TEvyc2or1xHQF+TmT6Kq/IxT/59BzuGXMRiNTMFTmXhOcBsS0+4kdBQb7Q+pHxYCjUtFE8/l0X
        Y6zkuA3yiicfBWKTkcdN05Jpt58iPGMtAde+aOGnUSeET4ntaYviUnwefV1beN7nA74MBxa/SHg61kS1
        hsZV4blit2MfvIXCc0wcAYvGlWLgbO1kufnjDoUBN+Ofm7vP7cpFqIgDlzuqJP9jVHaN6vpGUX+28Dw4
        AS83osRs5yGQR+MV6+59qF/18lch1E7W53KMjRWeCBP9cyrw8aKs8G/56ELnk4TH3h8AvUriWKIq11x8
        nYWnfo2tIDC/YeHFzY/1fYWnkoOOboqJj61pxa5OeJRV+2zVfP6PBP8OgyFIaVf964L18Rzz35eUIvFq
        c5ivsJl4z18mIxLReF95aZ41PDnO5nTP51i0zLG1yqFqjyOotUjGV3+K86dUZJOO5qAC9tZBc9mOJ5ML
        /gFtkuTaijO82aKDsMEcHJfkBC6zbv3HmCqHqv0UkjeLFMW3f0vCEav9fqMo0CG+43hR4ak5Mx1PjH6E
        DRqPrVo3Ky46DAdnEcD1yXIf/AFkADqVQ9U+EFJqSkN8ka7Cf0M0vgqBV3AkLLzoIIfo+vk5woM3Lu5C
        Hj78K+75SokYsP3txYcXOmZFn3fGA2OjblTVnomh0qY5vrwIPZPtCJQTHQ1uXNT4aqStiP1VY9cvPDHR
        sWtl/7p2Hu91Vy6VQ9Verbms/eT4mAejx+ci1smY73hwAcbg9f1ioVBXRSSi8fx6XIezj8PrFPZXKDU+
        u0P2uqzeNSM5bOeoHKr22fiU+Wh/KL4CtuyDaatAO4QnX3x+u9+TCyoyNK6SV9XxdAm/LTwI/1yHYuej
        Iny2VznsjCWbjZ1LDv9AXOj0q+8S/OLMAYAUXS0iBCjyV12EvcIT6Z7YOb3CgzotxKM3jjg+zq3mPBM7
        jq3mwA/H6IGlAo+CQOKA5qNxL97+XM7d4HhNlIU3zr75QQ/dWdGosEPCk8HDusblO3PUwVlRV9dZHp1e
        jFLx8adpjtBbeIjfx7hM3sIzgqdrs0f8XrHr6d53YfHhhSe3cboBuH7Hk8NPJVjjtaK7sa7nPdf2Jx4R
        gWCwjPqt73SZaMc29DM9q1jiS+OZWoHGn8V0Cg/yXX0SsUVZvS5mc7XQeL2Fh38u4rPwSs5xDs/D73B7
        uY7w9NzN2Q2rbLDxfXwLsLWpKkV0fA31Nr+ao2rPC49yhYvY/q2Ox65HlcGcPd3tMBsoF4rajs3YsDXX
        D9Tx+NjqqCoC+irxuYVH53U7Q+GY6zSW/TTjz+beeZs1s1VDG7Y6lmp/9j1/3/G8Uni8E7CzEK1nDV0c
        eBsqs4nRRu3ynfV7vQMHvEKfGXBMeHJdirUhUIFZ41jdl5mVuKpFibqPaO76Zq/FgY1bxYv1O+Y19/bV
        Psw0v9fg/Mn38YpsIDzjVGLvgNUA9grA8ecf63OcyjwiGwmtX9H9+GtwX66rm56xj+DF+H2l8DB1PINz
        dKiu/wd8pHAyibHk8HfQcTsWAdDbSMgfygvNX8aZj/rOHYCFVcX9n4sbZX8e5/xywsMK4HZNFPFfFR4s
        Cmv9IQz5PTw6fEnRYQJWA8U+7XaMK+xxG69fkape7caEhxH8zEbKYJmbu8cj5wsLdoVQMzWe4UK/qjJf
        hdfXXYwr8no1AoFdUAPQe72pvxZmYszkxvgf2/Tlkit2pnirxNe+euKDSI+BP2SEExioT44L27nnl73S
        rt5ncz767IGR8Y1NfOOxhcMpYzYOvijZuJGdXdzZXPLFPrsQx1fPWvGxv4vK4xUTCHGr7cxrhWd1XV97
        x33A7WcKm75gNWWMxYFPt5jf7RN7/SO12JqWYOAcz0Tzz1xisVoFGX1G5An9+Nngc6VPEx5fsL1a6Dxw
        tL1MCc/XV3XAoyDtE8u/r7MFafmP5rYv9khx8xs6v5ZNdJUAZWKs4EDpMCNCPUYwwjuz6ZBfu3ZQbogn
        1MmjDgetz2R/sokGbQlNNEhvs0RF7dwiruTi+FGhjOFGm358isTWQoTbuO3XQ1hYIsJwneOAv04zsSC8
        lvEeLli/HhdM/Czn26tydk0mLtOGKT7GJhME4z9SYIrfZZOtf2OhwFmya1ashaJhY2EEvhuPI/5ebtFY
        EF6P8S7fjF/GJpoDWwuM/1IbNrCIACiBVoE/WvN8CuNry3ZONg9rc3XmzODAbPqqGBUOLLyrYqnChqmL
        zpjR+szBgnww4/8BD+GpDS9TwX0AAAAASUVORK5CYII=
</value>
  </data>
  <data name="Image2.Locked" type="System.Boolean, mscorlib, Version=1.0.5000.0, Culture=neutral, PublicKeyToken=b77a5c561934e089">
    <value>False</value>
  </data>
  <data name="Image2.DefaultModifiers" type="System.CodeDom.MemberAttributes, System, Version=1.0.5000.0, Culture=neutral, PublicKeyToken=b77a5c561934e089">
    <value>Assembly</value>
  </data>
  <data name="Image2.Modifiers" type="System.CodeDom.MemberAttributes, System, Version=1.0.5000.0, Culture=neutral, PublicKeyToken=b77a5c561934e089">
    <value>Public</value>
  </data>
  <data name="Image2.Image" type="System.Drawing.Bitmap, System.Drawing, Version=1.0.5000.0, Culture=neutral, PublicKeyToken=b03f5f7f11d50a3a" mimetype="application/x-microsoft.net.object.bytearray.base64">
    <value>
        /9j/4AAQSkZJRgABAABizWLNAAD//gAC/9sAQwACAgICAgICAgICAgICAgICAgICAgICAgICAgICAgIC
        AgICAgIDAwICAwICAgMEAwMDAwQEBAIDBAQEBAQDBAQD/9sAQwECAgICAgICAgICAwICAgMDAwMDAwMD
        AwMDAwMDAwMDAwMDAwMDAwMDAwMDAwMDAwMDAwMDAwMDAwMDAwMDAwMD/8AAEQgBngDhAwERAAIRAQMR
        Af/EAB8AAAEFAQEBAQEBAAAAAAAAAAABAgMEBQYHCAkKC//EALUQAAIBAwMCBAMFBQQEAAABfQECAwAE
        EQUSITFBBhNRYQcicRQygZGhCCNCscEVUtHwJDNicoIJChYXGBkaJSYnKCkqNDU2Nzg5OkNERUZHSElK
        U1RVVldYWVpjZGVmZ2hpanN0dXZ3eHl6g4SFhoeIiYqSk5SVlpeYmZqio6Slpqeoqaqys7S1tre4ubrC
        w8TFxsfIycrS09TV1tfY2drh4uPk5ebn6Onq8fLz9PX29/j5+v/EAB8BAAMBAQEBAQEBAQEAAAAAAAAB
        AgMEBQYHCAkKC//EALURAAIBAgQEAwQHBQQEAAECdwABAgMRBAUhMQYSQVEHYXETIjKBCBRCkaGxwQkj
        M1LwFWJy0QoWJDThJfEXGBkaJicoKSo1Njc4OTpDREVGR0hJSlNUVVZXWFlaY2RlZmdoaWpzdHV2d3h5
        eoKDhIWGh4iJipKTlJWWl5iZmqKjpKWmp6ipqrKztLW2t7i5usLDxMXGx8jJytLT1NXW19jZ2uLj5OXm
        5+jp6vLz9PX29/j5+v/aAAwDAQACEQMRAD8A+JP2J9O1SK/8TeIkv7a30a2hWDULZ9pmk2KZVkQ9UVcH
        NfuWLatCnbV9TCGjD40/tTyajr954f0DRtL1bQbJp7SV9TtkuVu5hmNpI1df3e0hgCtTQwlkpSfLLpYV
        3e3Y5L4aeE/B3j3wx4j1e78Hpp8kU1tYC8tjIYLS4u5ArXKx5O0JuztxWk6lWjOKU+ZW6+RUVotLM++t
        L+C2iQfB9fhnvjljubSUrqPlKrfaJz5sdxz0YHb3zgVyLES9v7R9Ht6FJaJHDfCX4feKPgy99FqWs32u
        6SZfLjtwzmztIt24zIGzmXbgADit61WnWs1FRf8AkC0PStG+P3gPVddvfDmoXTaHqVpKqbNSxbLOrY8t
        42cgfMCPzqXhakIKcVzLy1sCaPaB9muYgYXjkhliI3IwZXjkXGQwPKlSD+NYRut1t08wX4HzP4p/Zb8H
        6rr8GvaXJNor+f8AaryytJG8jUJ1lM4MoJIBZ+vbFd1PH1YxUWua2ib6LyJaSa/rY8A/aA8Q/EvR/EGn
        XWmaPf8AheCw0qbTpdQ0xG8m6ty20ebLEu0LhARnpniu7BU6Lg+aSld3s3sN30PCvgn8cfE2n/FPTNP8
        Q6xeajoGpXC6Xcw3cjXCQT3GVS7jEmdjpIVGRj71eXi60JYyUowfJSXJGy0utZP5IzUpXPtDxB+0D4T8
        A63qPhPw7YR6yba7kkvHRk8m3ubhmkuoF2jqJGbcOxJFexg8JPFQ9pzqKsrK/RrRgPPiH4PfFy1sdb8T
        6bZQL4ZWaLUraRRGba6vvJFm21MbkcxS7GPQpWdShiaeLw+EjLm5P31731i/df37egR21Pkq5+zw6vfy
        6SXWxS/uBp+CRIlmszG1IbOQwhKD14r7SjzckHP4mlf16kvbfY9x06w8FQfBzxF401ieabxRFezWGnie
        Vy894qwGytIsn5iwlOTzjcM1wY7HYjBT/d0+anGMXyrq5Ssr+rJW+uxb+EfxBHhaK9uvsiy3N1pMMSRM
        wEmnakpiukDMORtc7W9R7GujG4N5jhqMJfu5pxnJXu4ycbtfJjvb0RU+Ocms6zpFh4viu5rC28QyaY+q
        XdjuZNOvI2SC4hEo/wBWvnrGcEj5WrOKdLBfVXV9lUpTV5rR8u9/TuyVq1pZH318A/DPg278JeHfFOm2
        3nanc6XZiaadWLi6jQCWdQ33WZwxyO1fM4jM8ZXjKhUnaEXZpdbaL7x8qT0Rm+Ib2x+IXxR1HQ45My+F
        rSKy0+4jcmJ9SuB5t9ayAHblY0g56g5FenlcJ4DCyxnL7l+Wd91F2aa+bsLS1iwdGu9C1L+zb0gSRsGk
        zwCDypB9BXuUsTTxVFVqXw7L5bmLVrHf2OCRkhtoXy/bGc/0rknorLbqM+bPinpV14T8b6b48015FjeR
        ItVhRjskjDAM5A4JXrXdhf3tJwfRaDRs+JzB4ksrTxJpjL/qk+0eWeUmGDHK2OnoTW9CLpc1GXfR+QjP
        sdTOpWKGclb7TXCMGGGMY4Yc9QetacnK9NpAjaiuX0yW21azci3kwJo1P3ZB1z6ZqXFTTpyWvRgjtNam
        g1/QxcREeasfmKP4lZRkj8a5aMXRrOL2XUaPmzXITIJWwcHcrxnoHXIz+OK9G1hI8l1BgqsqkgxtlR0w
        Qe35UloC3Rk3F2lxZmVf9fAPmx3A70Gi0Ob/ALXf/a/KixVj4b0DxX4l8MJewaFq95psN/EYLpLaVo1n
        jbIKuo4PBxmvzOylZyV2maHQfDTU/Dth470LUPGUJutEhvRLqCuu8PyW3SKfvLu5NFSMnBqno+lhx90+
        6tG+Knwgm+INjonhE6lZWev6pYpd29qiR6LdTDAjMsG3jkAHGK4vYVlT5pu/Kuu68ilJH1z4r8VQ6Vqn
        h3w4NN1eeXVrqJLe7sI3Fraqvy7riVRhYwMHBrkpRveV17utmUjkfBOuazcX3jHwtPeXupyaNfyGP+17
        QhpElkLxwQS4AkhCYCt1GK6ZRTjTlZR06dARx/xn/Z30fx4tt4hspI/DniBLdJ9Qu2wts6RRAqspyAvl
        7cBhXRhMZOi3GSU4bJEtdV0Nr4P6Hqfgyay06XxfN4ksJre0t5YZrkXCxTyK+17Jski3VVYYz6Uq0lVv
        LkUbPovzCLtoexXXxD8Lad4pj8HX999l1uSGK5tIpjtS5WdmjRIWPDtuXBA9ayhRm6ftEvdTsO/KdjrN
        jp97p0kOoW0F3BJCySQzxrJG25CMFWB9awlOVOEpRbTiugRaPj/VP2YfBs3iTSPFOhwjQ7vTdUS/ubaJ
        QbW8w/nOjRN9xsAYI9K56eJqU1FSjdPmv395WZSUVsfFPxB+FHj74eeLNc8S3On3d54f1TXtTujqVukk
        8Ytbq7lnhmkIB2Mgkwc17eVYiOH/AH/O/YcypzjLpH7L9I6pmNuV2PXf2T9A0/xlr3jKLX5FGj6tZDzo
        JTsEtvYyhLd8t9xkl3uCPU16tKcnGrmEU3UqVFGnbpThdJL1bbBf18judQ8AfD6x1zUrKXxl9ms7fU5b
        a2VIcgQRvtkQzdHIVSNwPXmveoV8Q4RkqGvKn9/kRZ/I9B+K3whsbn4WaI3ga9lvdEtZLrULudGMsr3t
        wlqsN6gXP+qkt1BHYGuSnWeKnisNirUqlWHLB9YtO8fndCSaR8i+BJriHX/su+WW81M3UOo6YxaSSDV9
        GFrBJJbp1WGeEiQDpwuK1y6tKONkqlb3sRGUq1OX/LqrT5Y3iukJppx9RI/VPwT4Fs7j4f6JovinS4rr
        RdYgeTUreWNcwTTz+dZM4YZV8YVj9PSvEzXFT+vSlRlenZwfa+1/QuL6djq/EHie1+D3hHWbsRQWw0nS
        2i0yGMKiTJCkqwuEXAAWIxgnHJrmy7BzxNTllF+xpaym/tW13BrY+cPhDe6tbaPD4guN8eq67fXWvXNy
        c+aJ76UzKpJ5wImUAV9zDD0/q0aMleMopNdNNjJ76dD6PsLufW5/tN8zT3ThQZWP8KjA/lXN7GGEiqdK
        KjCN9EZ2emux2dtaSxMrAjagyeenpXM5qzQ0cn410OPxDpd1ZsoZ3jcwEjgSAE/kcYrow0/ZenUPLsfN
        3gq4ufD1/feHr8yGxm82ONJM4Qg4MYz/AHW6e2K9Nx54qV/eVmn2Bfka9zMLSaYopDIxim7bkOQrn14x
        VLb0BaEuk3zyW11ply+4SZMRPHX7jD3xilZXTt8ILQ1tG1s6ck1ndsQqZTBOOBwDz2qHBNprcEcDrF5A
        1/NEpHlzkspHYk1ougLQ8i8QQi0uXjb7shJRvUnqAaEVFfcv0PPVneC6kQn924II7EEcCldItEGbf2o5
        12A+Buh+lfm1nfY1Q5Vz2/z/AI1qtUugjY0e9udG1Gx1bT5WivLC5iureTrsmhcMpx9RWlk4uMuqswTs
        z7y0j4y/E3xd4U0Lx1YyedN4K1xbHxNZQQ4t7zT7rYY7powCd6KHyQe+a894enSm4Wt7RXiWm7nS+K4P
        2gfEOvap4m8FX8kejrqVjFY2VqscDPFLZ28xeUbcyIplwSSaKTwsYwhUj71nd+fkO7Tt0PpDwbc/EXVb
        wJ4z0gvpsnhK3t7jeECHWRK6XcbLn5lkRVPTHNYSjSj/AA5aqT+5FHgPifwV4a+Guq6N4ouPF+s+Gbib
        XJ530xpJLq0PkXBmiijh3YS1CnbjpgkV20alStGVJUVLlWjSsQ1bY9a0TVPhJ8QPEsnjWXWLbVvEPh+C
        A6eHzbpaRxhZFKwn77GYsSee3pUShXoQjS5Woyd2OO2u52Xxd1bxzY+GLDXPBCC71eA2b3GhlBNBfW09
        xCsmD1DpA5kDDsK8mreT9kvVv0KSstDt7H7bNpun3mpQhdTmtLaW5sojxBcTwRsVA67Ufcua5eWStzJy
        Wy9egI6+9trC50t9Ongtrnz0RDaypHKhecbCpicEYBYkgjtXo1Pcw7glZ1Eoffu/XsyUk5M851L4F+En
        0LVNO8O26+G7/VIoYpb3TwYXAhlMwUeWRsjeRjuC4yD7V7WBxU8OqNKSUqdLp+ZKS7Hnfjr4VjT/AIMx
        aedNtLnXvDMhuWvIog13fW63L+fK8gG+SSS3fcQSeRXs4TGOWOTjNxpVEopX0TJei0PLf2SfH10/ifxb
        4J8RPqDWFxJt8P6ddRM9lHDGY4bjy0ZSFDyRybs8fd9a5Ks5V6+NqfBOFSLh0bp04uDkvWTJXwn174e+
        AfgjSvG8nxAbRbaLX5Lea0CwLizVDJuhnS3OVWcxpGGYDJxXLOuueVSHxyhGDl1aVr3+78CV/XyOl8Ue
        OdH8E297pGu3UBur+K6l0Gx3KJbgY/1Sr1BhkaNh6KfascHha2Kr+wa92o3KMn1ivi17lqyipdbnwb45
        8WeMfFfhvRdJ8VzBvEHivXYtJSGNdqQaTFePcSAIDj5bG2GT33819jh8K8Hg6eFv+8qS959eVS/+Rtcl
        S1bXRH0l4cghtNNjs4l2pBEkaJt+6I41QbfQfL0r0tuVdrL7jK56V4aDqVIcBScDI5+lcmIS18iG2j1A
        N8qopB4G7HX868opaWK8kSr8uenbvxVwbBHz38S9Hex1GO+hiEa3fzxSKMbZk4ZSR0LAV6uEqc1Pk6x3
        GjgFvkvUDN8syL5Fyp6gKOGPv711AZNxdSWhVxnfaMNzDI3wk/K34ULQEbWqoNR0g39qxLmEB9p56fK/
        HvQL8DxaPVLlWlt7ly1xAxMbE8sq9vyoRVvduGsg6xpglg5mhG7HRsr1FCCLa0PKtQYrbvLnbLFkMOhy
        OKiWnyRoji/7Ul/2vzNcvto/zFWR8jAH0r4kaTFBKUILHffDrwJr3xH11fD+gRo12YnndpG2rFFGMs5P
        pWc6kaK5pbIEtT9D/C1u/wCz14V0nwndeE7zxRN4pkNzrd3BEZrWO5d1hEDgKcqkRJ5rhk3iZ86qcvJo
        vQ0Xuo9g8UeLNY+HFlJrtpaxTeFryzjmhiitiJ9NuTbr5KSIMl4/lVSTyMe1YUqftZcreqdkUuhN8Gfj
        nafE26m0mXTbizu7a2edJ5E8u2utrBWEYP8AEhIOBWlXDuklJS66oNiy0fw98eeJ9f8AAutWL69c2k7u
        89xaSGGxZky9vDdYAVxuJ4Peto+2o041YS5b7K4Jo57QrP4SfCrxfqujrplhb6jNDGlrFBBNd3ZgKDKy
        hwyjcelXOWJr0oz5rx6vsxJo9YXW9B+wy6+9+k+naPMzTgThjbqkBkkhmjQ/L5cTD5D02+1eNepGcqij
        7u1/K9r/AIDR8F+Nf2hdW1f476DdeAtRurfwtBFa6XfxI5e21OKO9bzH2HIBIkQA9flFetSwM5zoX1pS
        puo35rZGbd7W2PctG8H+PNO+PLW+peNNTj0G90bVde0cm4zBIxkjK2k8b5X/AEeKcuvsntW1SpTrzoRh
        S0w9ue38z0SCzVj6M0T4hX8VxpOn6rpU86XUmr20utwri1iOk3CQi6uD91IpInVw3qD6V1rDwfNJTV48
        rUfVaoSPULGOw1aGPUreUXdpdxFY3HzQTLllJ2nKkNg9ulHNKnJR5eRxa02asJ7WM608G6DotxLq+j6N
        ZW2piXz5J4LeNZbiMZ82AEL8oYEtxj5gDWOInVqck1LWivdS006pjjZb9DX8Z+L5/Cuhi/tdOn1G6uEK
        WqqjMkBwoVpyv3VVT+Yrqy/CxxVVRc1SgrOV+t9XuZnyV+0X4GfxNpPhvxdpGsf8VLcX2nz+Ws+WscmI
        3HkLnKRtC00bJj5tq56V7GCpVK3PhKcHRnhJqVOtbpe0o37OKuTfoeS6bbTa98UoIJpjJB4P0WNyzDKx
        avqsWMegdbZMY6jzK9y/tMVKy0oR285S1/BXJ+GNvP8AM+q/DsRESysVJX92w2jkAkE4+lXVbWi3RPQ9
        G0xIYmXBAQkE/wCyfWuOo5OPmjNHX+b5asY/u4Hz9uPSuRRWifyNEQrc7jzz/wDWp8thcyMXxNpUGuaR
        PauB5ioZIGOMpMoJQg9ua0oTdOon0ej9BrY+Tb1ZbG7lLRbXRmtr5QMbWU7VkI/KvYi7q62BdCaBIb+y
        lBIae3DDI6sgB+U+2OlAGd4Z1ZYZ7jR7hso25EVv+eb5AGD3BoQI848YaU+l6mzANtZy8LDjKk8j8qaL
        i9LHPWGptZ3HlO/7mU/KT2JHI/OkijhvGxaxkmljGYpxuGOB74xXPiJOEP1BHlP2/wD2a8q/mWfOUY/z
        9K+YWg07WHMnShBc7L4fePtc+GviGLxH4eljjvEjkgZZV3xSQSjDxuh6gionSjVXLLYcdLHq/jL9o34i
        +NksFm1JdJFhI0qf2Wn2dpJCCAZWBO4AdBTo4WlTurXuPm6E2j/HH4gakmj+Hdc8SXc+g/a4Yr93jSSc
        2UkoE3mSMh3KIy3arWFpRvKC5XbTyY4u3yPt7UPF3hHwdcaY3gWOxubfTPCmqa/dajbBJGhdIAluLlk4
        3TSOSVOPuGvOjSqS5o1b6ySS+epV9D0n4FeKPEXinwtH4k8R6LYWNzrF4zWl5p9rHA95B8yC5udoyTuX
        Gc0sRGFOpyQbcYpaNt2YobM6L4u+G5rjwj4i1LwvBptl4vm09o7bV54ITLGVUAlp3BMYEe75u3WudVZQ
        g4czae0b2DlS2PNvgd8J49C+G8dj4k8QwapqWr6s2sXl3DeefFJcSxvC9nKzsVmjkjZ1ZT1z7V0R9yEK
        apte5Zpru7t/iJOy9Dwn4j/syr4HvR4r8Ma/Y2OgT6hJe3El/wDLHo0UshkUWzx/ejWQLgH2rtwmNWDw
        8qdWm6kYPTyj1JSPcPhHp0XjWS41DWfH8HizXLTR7mx03+zV8hLOyu7Y2skrf89bgDYCx/Ks8O5KM66o
        +zp16nOm/wCVP3V8xp6Jdj6yt9Cs30e1066t0+ziGOJ7cfKDtxvVivLByPmGfm71UJuM+aOj6/oCJ7y/
        tfD0VrbQrbWenwRh2UlIIIbeNkjKxgkBSN+cexqalWt7SkowdVzvzd/+HFHZ+TsZlt8TfCsmi6p4hgvV
        m0vSrmW1nkQhmLRt5e5FzyGbJHqBXpPAYhVKVJx9+ok0v0fyJb3W1jr9A8V+GPFdjby6bfWl3FMqB7eQ
        p5hIQF0MbZ54PasJ4bE4abjKDi4vSSvbyIRh+K/hFoGug6lZTNpt3FH50aq5Np5kYLAtETgenGK7MDnO
        JwjUKi9pC6UujtfUXKfKvw9+F/iPSvEF9c+ILeWNfGXimW8OowKTH/ZzTC305VbHyBbRE47bjXtYTH0v
        quKxMJqVZuc+RuzsvhX3JP1Ynuo9D6D13TdO8Oap/ZlrKlxAIo5VkUgsCQVKvj+Lcp/Ot8BiKuMw6q1I
        OMldfqreVmS1yiwXfmq3lKfkUA446cAj3rZxaav0Mkddps+3TzDP8x67j1Gc8VzTh+8vFWt0Li/wI2jk
        I/dNyBn8qIuO0kJLzIozLsYOxzjA7VSS0sJStouh4t4z0qCy1X7TLHm31JNkrY+US4wCffODXfh6icHH
        +X9C0ePyySaLqfO4QOwSX+6VJ+STP061suwGH4jtWsruDWbI4AdZD5ZwChOWBIoQ0tbGpraR+J/D0d1B
        g3lmoYHqzL3U4+hoQ9n6HiuuWjxWKTqNrxMNyjhgR96juVFnHa3dpe6SIZjukVcqGPP0rGpaVJpoa6Hm
        32IeleX7LzNLHzbA/JDehxXyad7B2LSEbTn1xVvZeQI91/Z48CeEfH/jG/0XxZK6Wo0qea0VJ/s/+kKc
        A7z1Kg5A71hiJTpU4ygtblQSufRTfsleE4NN8SXcni6fOlu88a28SyyWtoDuiWWL70spTIGOtYrG1E4e
        4m/uL5dNEdv8AfhX8MbtvEdk1jqGqX8FuLWa51q1+zr5FwpUT2kDLiMjg7s55oxFarFRkmorok/zFFaL
        TY960T4N/D74eaHr4itWurbV7T7HfveO91uhLMEhRf8AlnHuccL6Vk8VOq4XdpR6rQrRJ+R5Tb6h8aPD
        XijQfCGl6VYweC7e6t5LZ9Ntt3kaOsm+RZHclgxQknPfpXSoYaUJScmp9b9WZK5554L+K3j/AMbfErxr
        8Lrx5rvTdTh8QQ2txNAVfTZo45ktsOBhITtUYP8AezXPWhSjVw3Jqo2lJdyk90z0X4SfCXWl8E+MfDfi
        TWdT07WIr+L7FFBdSIbB7VTPb3Vu27/VSM2CF4I4r1K2Ih7anKlFOnbW/wCT9BW+RvXPhb4qahq+h+Em
        uLWTwZYaRpdpfTapareRapJJCDebkl/10pbdjP3Tg1yYmeH+q1Gl+/qzaUV0V9NBxW9+h9K+Cfht4R8B
        xSjw7o9tp7zlhJJGoDkEs7KD/DGTg7Rx0qVUl7KnSu+WnFRt0VlYlCeOfiVoHw906O81mV2eZsWtqgzL
        OR1KA8AA4ya68JhZ15csVtuwR+c/xl+L/ij4g3kWo6bcXNjpmj3AuLXRoJWjW+sg6C6ju9pBklaNWZfQ
        qPWvdllzwVGliaK58ThWptbqcF8S9bbCukrHqnwc8O3PjH4U+P8AWIdQVNOj1DTLjS4l3hAulaa11dw3
        IJw0kjXRB/3Fz0qaeaQqZhDkSlTuku69pCDt/wBuyUvS4nsc54c1XVdFulvrO/ltpYylzH5MjIkblQCu
        wHDDkjGP4vavo50oVYuM4qSemqIWh9Sad+0MdI8NrF4pRpW1C5tNItLq2X9691fusKkp3AXcxx0xmvmM
        0yiNOCnh3adSUYJPq5aaeg4tXXY+ztGTT7nSdOEcKm0+yW89rvX5kSSJZI2GfusFI6dK+ccalCcqadnT
        9x22fL7v42B2u/I8l8T/AA2uLW6l1PTpZLm3kYzSI7F3TLMzbCf4cdvavqMszmEoRoVkqbjont5L8SGt
        lucdbTJZ5CjcwJByMEFDyCPzr22r2122MXpp2NKO9MvRiueQgPQmo5OXViWhdsdSInRXztA2898VnOku
        XTcqP/DG00kMmSmPU4rJXVr9AdtLHD+KrGLVtMuLbA82P54H/iWROVx+X610UG4NO2nUUX5ngt9bR6jp
        dxbzKF1CzV42/vMq56g+hGRXensaI5Hw/jUbW80W+J8yPekRPBwB8hGaEJaHOaLeSaJqdzpNw5WLzWRQ
        xx8pJA60Iaucd4xuf7OvWiYA2s+Sp6jmi2hcdEeL65NtmURH5SRt9MH0rixE3FKK3bLj5lLbJ6D8qxvI
        v5nyqnUfWviaYHp3wnj8Ny+PPDsHixY20GW6WO8Ep2xfONqGQ9k39aKrlyS5fi6CR9PeJvgy8/xZ0e++
        Fb2g8OXtza+ZPp90ZbewkgIe4S5ETbhEwUcHg1z0q/7mUay95Xtf7i4rZnth1j4mn4s3GjWfhWyj0NbX
        T7DWdTkidrOeKBd320E4DMMH5Tn3rGEKHseaU25bpdvItFr4ofE+x0rV38OWHjXRPDUYtIxql3p+nLPf
        3G7GUjliwsTjnHJxWlGjKUeZwc0r8t/IV7HquueI/s/wXn1jwXqNvrb2WkiZL+/l8/zJoY1kneUN/wAt
        BknaehOKzowft1CpHlu1p5AnofLnwj+NHxG8QeOL3WtVt/tVpB4V1JxZpG8VrP8AYYGki2Acb2nAXK9i
        RXfiaFClSfK/eUlf0ZC6H2F8LvD939jvvFmp6Jolh4m12A3StY25Ro45Yw8VvdSMNzSqzYYrjNeTTalU
        lJXcYtJX8ino0dd4W8J6pb3H9t69fmXVp5bo3EEBP2JraWTNvB5bc/ugowTXZKpDWEE+X9RX28jubhon
        u1klkjhtdNgaV2YqqRuRncSePuiuSPNKuopcyivxGvdi13OH0n4jaD4vfxFovhnVopNQ0iC4ga6JQRpP
        skVZIt5AmRXUHI44969ZUKlJU6lSLUZtELQ8J13xd4R+JHw/13SPFV3Y6f4r8OfbtMtbiZwudSijaG3v
        4mHWFptrMnSuuqsTgva1cOnJShzLy8gR5Zo/7OviTRrLTZPE+uaY1rFbR3WrapEMJBbvK8gkCniQNGY0
        HuQa9bAZxB0Y4eT9ri4wTa2UuZaW+8izO28MfE/wd4J07VfAXhvR3k8HXBnWW6Em26nvb0eXf3xXpsba
        hVewGK2p5QoNV42p1ubnatp3sCatYyZvA1zDfQnRxLrGn3sP2izurdSwa3ZPOKSbchZo1yrD2r16OKhK
        F6rVOUXZp/dcm2ljU8I/DW9+KHi/StHFythp3grPiDV4ZEfzZJ7oT2ekAA8D5oL5iD3iU15Oa46nh8Xg
        I/xFT5qskns37tO/o7yCMfd9D7A8U/Ei98N39l4a0cRiLRYrCG4ndcmRYLeNZLcg9MhRz/tVy5flFPFU
        54rEXvXc3FX6uTsxXtdWPfPCfiTTvFGkW93CUWRkU3EDYPksqgMrf7JPI+tfPYvB1sBiJU5JtL4Zd/8A
        hhxa0OF8eeDI7ZZNb0yEBJG3XMEfIVmPMkYHRfUV7mTZm52wteV3H4ZPt2fdkzgndroeb2WkXn2P+1vJ
        Y2UMpidwOhHXI9B/WvdniKSq/VnJKo0ml+RkouzfYrz4hlO3lcblPpmtIptIcWEN9IjBcnD/ACmhwjbV
        bE2sSTRSMflIwetKLt6BHf0PFPF0a6NrcN4ABBd/JMAPlLjg8e4NddJ3ivItHkviiSbw7qlrq9qP9CuG
        BZlH3QxyVOOPzrRAkYHi5DfQW3iTTvmZAv2gL9M7iBSRafLZHO3yJ4k0TEoH2m3XKt/EMev5UP4dN0O9
        tLHhNzuF8bWQFmifbz6L3H4V5cuZ1Yp9GXE2Nq/3P5V0+zfcm/mfHqdRXwNM1RaBAVSrbSozwcEHtg1q
        l5CPrT9jzxRqNl8Szo/nzz2WpaVfvLDJI7qstrEZY5FViQG+XGfeuPGRXsuayTTS08y4t3SPbPCXxy8U
        Xvj34ieELq3F39qXWY9DARlks5rOCRYosqMlHA785PFJ0YeypTWi92/nqO7vbsfJPgn4eeJPif4wvtEt
        ZBHqy/a7q6N+z7kMTsXQhuchuAPSvRnVjRhF7R0SsT+Z9W/D74ReO9CI8G+PPF1roPg+7kmLaTFeItzf
        mQbCItx+WNgBke1c069J2nShzVerYRvse7eAPCmhy6b4v0HR1a1j0qa50DSdXh2NO1vPaxmadZAuJGEw
        J74ziuDFylywblrUs5L5miikfQvgjQJ/DOgadpV5qdzrFzaQCObULzaJ5mY7tzBRgAA4+iiohpFJKyRL
        6DfEviXS/CsL6rrOpWunaZEm2ee6nWJVOcKV3Hn5sCs6jlT9+z5ev/BFFI+evix8QtC1n4T6zqPhnxVA
        095eRxRmzuAJp41kEbwKFO7YYyefSvVyejP2sak6fu1PeTa+4ctkfA+j6vqmkOz6be3VpPLvV5IJnjeR
        HBDKxU/MDz1r6xRjJKMopqOyfQzRIryTmYXDSSGYu8vznfI7cyEnu/OefWumMIyi4TS5HFqWmyasNHuv
        hj4r+L/FPhXxL8O9YdJdW0rSbW50a9VCJtU0Cyvonv4Zz0Mtvp+8Fhz+5DV8tRw8MDmmGhK/tFWSg+k6
        MoNxv5xaQRtqn0OT0+OPcJABHGQxKnuQcY/GvuVt5maR97/AoXHhP4e6r4l8QRI2kBje6VuAeXYXEBRd
        33ElYKo9smvnsyX1nGUcLRlao/dnbS3n8txL8jiPAHx0ub7WPEviHSfDGmWFhfa9NppmQlbjUNP0hWgg
        kJAxj7TNeEY4+bPWscFlMcZHEV6lWV+Z06b3XLTdk/m1cd9LHpHiexufFHn+NNLgL2N+kQuI0XLWdxbo
        I5o2A5IwqncfWvZwNSnhUsBXly1KOib+0nqn82ZHqHwmtNT07RtZ1tVFzA8AtxYIStwtynSQD+FSrL/3
        zXl51Uo1cRhsK/cmnze0fw8vVeu5UNE/I7vwP4uu9Surnw9rdo6vGJBEZFLbsscQuCP7p6+1cGY5dToU
        oYvCVU1pe2lu8l8+g4t2sU/Ft/J4XsJfDtlZ+ZBqDT3Jncf6t5ZDmFRjkKAPzrbLaKx9WOMq1uWdDlhy
        91FL3vnqJrS1jyHzDIwM2QQBx9K+mirKy2RmkkTM6Axso4Hf6elCXQfkTteR+WFQ/P0JPTjrUxhb0JjZ
        Ox4h4y13T7u+k0K7dY7pstbE8MHA+Urn6V1U1aKsUjh5hFrGj3eh3YBuI1cQswGQ6A4we2cVSHHdeR5x
        4X1A2st74f1IDaN8W1+ncAjP4UI0SW/b9DnL26Tw/fXNuzYhYOVyeDGQcUXsn5AraPqvkeVzFLzWGlgI
        ZCc569c1wrlnVv2Kjszofsx9B/n8K6dOxPyPiZMfqK/P4NdNDQ9t+B/grw94u8Vxr4uNxbeGoI5DcXah
        1t/tAx5UUk4BEYJrPEVXTp+5rLsVBan6DfCr4Y/DHw14l1bxZ4Kt7+8fTBNZC5eTdZqZYws8VqGGZPlP
        3uleXOtVlCMJLR6/caI5618ZaHovxk1i0tPhzDbLYWd3rGq+IBGxuZYGg85p4l27SHClQO/NaxpydBS9
        r1soivY8Utf2kfDug+NtY8RaB4A06Ce8upY4r/zHiuHgd9rvLGgwHbkkCu+ODlKlGMqzbiiU1e/Y+xdd
        8AeH/jppfg/xPPPfaY8UUN4Hti0EsyOoL27EkERh84PWuKnUlh51I25ltZ/mO2qa2PYdG0HTNDjttM0m
        2itoLZAXEY5kMaBTLM3V5Gxkk9a4pVJVamuyKRxnxO+NHhn4Z2CS38y3uoS/JBpdtJGbiTaQCzjPyIB3
        NelhcLUr6WtHv0RL6H5hfH/4x6j8UtR8m3+0WOk3DQW9nphmJUhJAzTSopwZCSfwAr0q2EhQoQwzXtKl
        aSTfkyDm9Nga0sbazUuIYUXMYZtm9VALbM4zx6V7tGmqVOEEtKcUl6IRrwOoaNsYxnGR0IyOa2jGzV+g
        I4v+2ruw126vbu5RdMW+Ww+y5+eEywr5d0PVWYEH6V5bxdbDYuderUvhnUjRcOy0cZfe2CPr74B2Vpd+
        PdLvdRjUaSdPvrK6ujFuDQanY3FqIWlH3FleQfmK9bGQhLDqqqadeNnTl1Vuq+RK0fofQs/7Lt7ca9c/
        2VrEMegNOHhaZXNxHbyjeyccM0eMAnrWEM8UKcfaU/3qVmvNaX/UXXyO5+PlxH8O/gHJpFrcBZbS30zS
        7XbhXurqNGjt12A/8tbxos4/vV5tHENVsXjLXnGlUcf8c7Rgl53asJHiPwr8DamdEsdG0u3e7m0vT4Zb
        pgM7pHRpbiQ+rPOZMHrX0lF0suwWGp1ZcnLGMXfRuT1b+9k/p+h9QfCnxcnh5ZtC1WwE1ld3QSYSY/0d
        nyk3mK3cbRwPSuPNMuljOTE0KvJUgrpr7VldBFpaHveq6bbr4d1W78LztbTXvl3UcMWI2ZogoKxRnpuV
        Ow5r57DVZfW6FPHQU40rxbeq3erfz1LS09Dj/APiWazvLg6/Cu77sN9JEFlW4D+W0MrkfM/P6V25xhoR
        jTjQnZTesE/da3TS7EQ6ntGsWulTwRahqscMltbRu5kfGEDquTn32j8q8DC1MRCcqWHk4zm0rLra5aSt
        d9D5U1J7U6pfNZyK9r57mAr2i3HaK/QcMqn1akqitO3vepg1sihLcKqqucDpnpzW0U1uNbWK3mCHDMc7
        uQOvWrSBHzt8XtDllvbHxBYs0dxbNklMjPl87CPcA1aVl6FR38jjLDXle6tLkttaQIkmTj96vDAjsc00
        DTJvFWjos0WvWWAHx9oA7MMZY4oGnpbqedeNYotU0RrqBx9rt1C5H3mHv+FY1r+zaW6Q4K1keT+D4Z2m
        labJKtgZ9M+/0rlwabTk+9i35HouB7fpXXp3IPhBa/O6Zsj7y+AOp3OmfA7x7cyeHILuGyF1c2eoyxxy
        pPOI8eTIpG7MRw3XGK48Qk8RTipNd0WlZXOW+Cf7SOv6Br0Gj+IjZN4c1a+RLxliEA09HJVpY1Tjb0yD
        W9bBpxvFvnitEKEm7f1sfpXaWXhS/V9bt0sZ/wDhILGKyS6Hlk3lqFcRwoxGSCrnivL9+Pu3acXt5oux
        4DY/sh+BR4ok1i5ur240+S8N2mmnZHCjtIZGjLDnyg/GPSu5Y6p7PlVk0rX66C5UfXcFnZaPY29pZwx2
        1pZQpDbxRgKiRxqFUADtiuHmlrd3Y0rHgnxL+MVj8P8ASjqlpYtrckmpf2dcpZyqxtCBulExXJR9ucAg
        c11ZdhXWnJSfKrXTYfofMOo+B/A/xL8IeKviTB4lvotRg+03UOm6jPG8llJEhka0KlsmN3ddrKO1exRq
        1aNSFBQ9y+rXXzJWur6Hw9aBLzxKGcZg0tDz1UzH5QBjvk/pXbFe2xqv8NFXXr0M+unQ9UtGLjP8OCR9
        egr2IO1wPVvh98LtW8fWmuXljc21rHpEAkzcEgzTkFhCgHTKKTn3Fc9fFU8M4qd/eaSBI9i0D9k/wf4o
        0/TNa1PU7tdUsrxT4js4kxbS2jxlbcIr/wAYQ7t/oa8HMZL63TxDhegoqMod2rpTfnG+g0j27wB4J8Kf
        Dez1jRL7WbIXOj3Nxd29s7o09xo8Vy0+jRzPJyZxEihgvt616VGeLnh8NCN6kWlFS7K1tfkS0jP139pG
        +muNKbwpaG3tLfcdTgu1DG6ZW2iJGGNiYUnP+0K9PD5LFRmq8ueTtytdCEzmviGdb+PMvg1dFjYHTtQT
        U/E+htL+7jtNHhnutPu0T+KOW+EKMOuYveuCtShgsTg8FVa5J1Pbyl/NCCtGD/7iOL+QarU9B+F/jG88
        D3epItlHM10iW80ZBBQ229RtJ6DLMCK9vHYCOYQpc1Xl5db9HfVaEJ9D3TwLc+E/FmrTtqmkrpuoTFbt
        As3+jzSDLNgf3jjJHvXl42GYZfhYKhXdalH3WrapbDivwLvxE1+1Gp6b/wAI5dvH9lijWdIHKxg28riM
        BBxnKnPrVZPg6nsK6xkFL2jum1r7yXUJaadDotIu7bxf4Wuc2qf2ppcpuLmONAvnuTnzVK9T/F+FeRmm
        Gng8XFqT9lU0ptu9rdBwOnl1CTVPCmpafdMqSw2TF+c7kRM5X37Vx4K9LG4epbXmS+/a5bWlu58sebJA
        0gUcZIB55AJAr9ESukYeRcWQvBGX6k59KSWrT6BtYgupX8tSDgIB09BTSsHkjz7xNf6ddWz6dNMi3LKS
        gY4O8dP5UxrS3dHz7qdl5e9oBt+fcdn8Eq5O72yR+tCLV7GxousjVNNmsLhv3mxo3jYjIZQQG/HFCJtZ
        pI8D8R6ne6Hd3NhOziFpGC+hUk7f0rhxFdwurI1gtvIueHAv2Z51wNy7h0HWqwytT2Bmn9oP+TXR8ibe
        Z8/fCT4P618V21ldKu7a1Gj2ouGNyTmZznZEoHTOD8xr80nWjRaTV2+hqvI+9/gtb+ENM+DT+ENb1GHT
        Z9W1bU9BvmZwGn1Bpfs5Nur/AHh0wRxXHNz9tzxWyTNFseK+LP2efA3gDxPp9rqmvajqMOqOv9naXp1r
        59/NIZFyZGQlY4ADyxrrp4qrUg7LlstW/IEkj7u+GtvaXunNpK6Jdafp3he5gtNIe8XDzKkCs88YPORI
        SM9zXn1LXUr3ctxo9aaWKCKZ5CqrF85Y4VUVckkk8CpitUC/I+T/ABr+1j8PfDviZPDEss95D5cyXuo2
        yGSG1uUOxIQAf3gJzkjpitp4epyLpzbLqCkro+cvhT8SPA9r4v8AH9x4wkurjw74guLq/wBPt7tDdRB2
        naRG8pslJthwpHrXsPC1VQoKjpKKV3sR1fY+ZfF3ia10zW9dh0O5u4NB1G9untIFd41e3aR2hEsYOOFI
        GDXdOt9XpwdW3NbfzJWliDwLol/qFtNdW1ncXclxcNI7QwvKQgOE3bQcZNbYJcsHVk7Sq669ugI+tvgp
        8IP+Ey1iVvEfm6VoFpBIZXmK28k1ym3EKCQg8Zya2xGKdCK9kueem2qsCPXPjZrvh34NaHZD4Z2lpe6t
        ct9mv0jvPMSCK0j3meeKPIlmcJtGe7V5NWnjcZ7OXL7lKSnL0WtkC06HM+Af2mn/AOEMvLG6083Os3Ub
        JBfRBI4kDW4ijWZT8zPEwYY9AK9mODp4xwqRkvZW96L/AB/EE7I8qfXNV1zWLnU7+6lnu7hUaWQswyY0
        VAmM42KoIAr3qVOnRpxp048sIKyRmblopbdJtxsIYqBxnoD9c1uvh0Edn8GfiDf+HPGvjbxBbQieykht
        /CNpHIxETT6erS3s6Y+7tnnCnPXYa+f+prMsbjKs5e5hZQo07d4e9U/8nbT9AVkvQ9NsL7fPdXcsgEk8
        ks67QeXd3ZlA9t5H4ivoKceSEI/yq33Gb30PcvhEYNZ8U6dBMk3lQW00qtGpA8xFwoZh2ycV5ucVpUMB
        UlBq8nFa9r6jjfSx6Hrnw7u/7Wuxo81vOSTst5Jdky7mLtwfvdeMVx4TOIKhTeIjKDSS5krxaQ2n2Pbf
        A/hGHwzpaxOoa7uUV7xjg/OVw0YPdRkivmMzx8sbXbX8Om2oLpbuOKseL/E/xJH4M1TRLONCputUllli
        PCXWkBMXcYPRmV5Izt9M13Zdhp4mFWdNrnp00135k9LFJmJ4r0OyvtHg8WeHvKGkTRQvJHC24q7nDfQA
        17WV5hLnWCxMnKum0m10S0Ia2PNZJQURFyP8PrXvx6XI/Qr384hhUM4RW4+Ygc47UIEfPvxG0u8+3Weq
        Wczh4/m2g/JJt6rx3xQkXG23U5mzv45J0E4Hl3Y2uG/hlH3h7HNC0LWhyt/Z3+heIUlt8tZXXzhh93r0
        OO/NKzuJI4f4mJDczRSNjcwjDEdQxx2rgxqjyxsveuXETRE8jTlXoNqgfQA1vQVqcRMlzWtxHzz8LPGH
        i/wj4mt7bw19sjuNWmgs7qxSNi91C0gDJsI4O0tg9q/MakVytyabRrF6n0J8dvCHi7w9c+DotI0zU/7H
        tgNUNzCrM41XULhbq5WYRdHiPAas8LKDUnJ67fcaLoe8/CjTPEV98atRvdZsLq/0z/hGNMktr/UEd4bC
        4ls4HdLfzRgSMwOcc0puCw8YwevM7+nQEfc8WyBVb5I0XJfaAF4BOSR04HeuNdkvQaPgD9pH9oyWFrvw
        X4Iv0OPOt9Y1GEndGw+VoIJAeSBkEivUwWESftKq21VyG+h+bCvJqWrl53aUiRpHdiSWIOSST1Jat4L2
        uIjGK92D+6xmt/Q9BtSflCqWJCqFAJPoAAOT+Fe3BpJLaw0bGk/D7XPiPrmneGtFs5PtUk6me5ljdIbS
        EH9488hGFwuSB1rzczdP2UISad5LbyHa69D9NPDnhHwd+zf4OnvdQl/tH7ZbW8RaW3jYG/htyxhiOCQs
        kobGazpSqYt0qUFyqmraPp3EfHWvfEbWfEOr32q21zNpdtPM0iWdtI0MMSHAOFTAyVAya+hw9CEIqElz
        OK3euwHFxavDrbSMt211IkrpOrSGQ7wxDHkn3rqo1abUo07WWjsC0GeH9GuNL1O+KMP7LukFzEh6w3LM
        VlVR2UjB/OnhMLKhUquP8GpZryfVEvTToehafE0bBl3MGY8jgAE4GPpXpJWXoQtDo5dVi0jTdR1CRS0d
        haXEsigjBMUZZCCf7xG3PqaVWqsPQq1paKlCUvnFOy+8EvwNj4d6JNYaDpMLtuvr+M6rqUQ+Zvt2qM19
        cr/vLJMY89xHXPldH2OBw/Ov3laKr1G9+erepK/zlbyJb6H0Z4S8HXus6la2lzBLZ2sDRPd3FwRbhLaX
        DSlC+AzbR2q8Ri4UaMpQfNU1UUtdV3JS2X3n1BZS+FfhndWMOi2U+rX19AEjaGRZWUKeCQM8Mc8+1fOu
        GNzWlUVeSoUqT1TVl+PYpe7aJ9AWUVpc/Z9RNqiXMsUbkuvzozKGZSR3BOPwr5uUqkOah7RuMG1ps7Fo
        32JiiZ+CdudvqR0ArnW9gtZngnxb8CTfEW006JYpdK1PQnj1SzvggkV1kXbc2bbTlgyqMj6V7WW4mOBk
        6saqqRlJx5V2XX8QR4J4l1TxB4Gu/DHw9tLeS40fXrUfaLhY3MUV/NcErDuwRGgznnHWvdwf1WtWrZhO
        0FTk+XXXTfQlos654e1Hw5dW9tqCrmeJZoXQ5UqfQjuDXsYTGUcZCUqT0g7NEuNrHmXxMs9Rfw79p0xz
        HcW7K/cZAIJ6fl+NdKfQUVfQ8s0rXT4g0eSwuQV1G1TKhxg74xgqCe5x+tUi1G3yPOPEFpdPYPd2SlZr
        Zy7xp1Rl6sQPoahr3Wl/Vhot+Hdcg17TFjuhm5tODu4YFeDgH6VNOTsr7rcEeP8AjOb7VrIhXlUkHyg/
        3TgVxYl884RXQuOxrQSiK1SPG35B+HGK6oLlgl2RNyvvH97/AD+dHP5Cv5He6b4lsPHnxVtk+D/hXR/I
        slt57/X7q2Ef2eMOBI0ceMKduQO5NflPI4U37Wb5nskdSt0Ppb4reAvF/jC58G2+la0thZ22oRvrMcbq
        ks0ChS7xBuWAII2+hrOlVhBSTjd7L/MaPoCwsLbT7aKOMK0kUEMLTbVDyeVGEBcgcn5ayjJ7dOwkeCft
        F+M/Fnhjwmlp4Q0+5urzUllS7u7VPNawt8Ydyi5bLA4BxXXg4xlNub0i+otbH5KahpPiJ7XVNVk03UpE
        hdpL26kt5tsTysxZpXZeCWJr2qtWEKStJbbehnZ9jD8M6ZqF3ciODT7yW4uGQQKtvL8yk8sp24Iz3zXN
        l1aHv1HJb9RRufc3g/4UeHPCV94J8SeI9RWa33i61iwlTAtJI0Mkccyt/D5gCmtpYqdSNSFOOvRmkUkt
        ULr37SWh6V4ruIfhn4bsra1ilL6jqM0CxfbHGY1SJUGUUHnk85rPC4KWIq/v53VMV7aL+rHA+OfjD4s+
        INvHY6zPGLC2mFxFawLtjD7SoY55YhSa93D4Wnh7Sgve7knA2zvcQywxL8xjcfU7TjiuyCk1JJ62dgSP
        OdE1aHQdYhEEU7CMTx6urA4hfzSqT4/u88149HELDYqnCEW1tW8nfSTEt7H0bZKbq3hkQgq4U8dMNyK+
        wg48sXHa2noJ7eh0sEKxiNkJyuPk/wBoHp+P9atdEQVtT0TXtfl0Lw1p+l300/iXWraylRLeXy/sMUv2
        y4MjbcJG0VsFyTj97Xj5tWh7GjhufSvWgpa/8u4XlU/BWBXsfoZpvwv8I+F/DOm3+vXiWmu2UNtNfGCZ
        H8qV3XEHkZy3lpJs6fw1h9fxVbETpYanzYfWMFZpuMYtJ326XCyHQXyeM/GthoVpeE+Hz5aPdW0TQPI8
        UJDQsR3bj2rZJ4LAzxEofvtfdlrbXdEpe95H0T4W+HOl+G7uTUPNlv54l8u3Nz83kRs5IVd2eQCRmvn8
        bm1XF040UvZQesuXS7XexVj0ObUbPSoHvbyVIbaJNz7jgDrwo9T6V5dKhUrzVKmrzk0COCsfiVb39r4i
        uNji2sfk098cyFkYKCP728A49K9erks6c8LTTXPV+NdFqF+t9jw+H48zjxLYeFtYuktNT+wWtxAjHat8
        LlnDDB7r5YGPeu7B5Zh3HE05RXPTk16W2a9RO+ljq/Hr6rdRTadpcEck0ZkmW+8tHltfLiWdDGzDja2c
        4qMupYaM28TNxjNe7Hu22geyPAtO+IeqeJ7z+xvEhC6roh+zqDgebEvCyD13AA19JhMJRwil7HSM3dib
        0OovlivrGa3kVWVomQjjrg4P54rpW77Ep2/rsfJ+pQyaZrMzW6FZraTE6KNpdAeGx3ytUvyLjsirLqVu
        t4VZl+z3qfvF4GCwwwI9eaEho8v8QLJ4Q1B7i1JNldgyow6LnOUP51zzkqN5Pb9Rx3RwFrdDWdWedTkb
        gfXnvXFSn7WvzdFoXsn5HU3BEWUHO3j0/Gu2Wi7IhWsZe8+lY3/vBbyPI/hN8Wdc+E+o6he6PBBc/wBo
        2ot5o5+gKtmNwexDV8DUw8ZxSbtZmkHbc+3/ANnHx147+MHjOfxH4jvAuk+GLeSKC1gUpE9zd5CB8cOV
        QE8+lcGIpU6EVCOsnZ3NUfdrhSmBgAdvXHPFckVsCPg/xH4u1HTf2jUFzJrN74XBtLC7t1t53sIpJV2h
        WBUoUDlSTXp06aeF0tGV73vr9wLQ+mfiNN4A8M+ENZvdesdPt9IktPMv4FghV7iNxwqx4BdznoOcmvKq
        1JW5ea9tEwVj8+/in+0H4TttO0O2+E9hZWk8UHl3VxLp8QlghjULHEpZc78jJNVhqcowclLmS1t5kuSj
        ouh84XfxM8R67a3I1fVrmeVwzBS5VCWdmACg4wCeK+gwlaCpXlFJ2I5r/wCQzw5bt9kkuWxunfJbuQMY
        OfrmvVwEFGn7Rr3pu/yHE7mwwflZfujA9+K9CLsHkTJq+n6ffQ2byCO4uDtVcjjPT86I4ilTrRpSkozl
        su4uxYPhW8vPEFldaRpkuqHVSNPv7K2iMsjxScG4CKCcjqT2qKuGhSrrEcq5KmlRvtfQEkeyaXoWo215
        H4fi067S+SVLdLNo2+0q4HyoY8Z6V7kJUo04yU17OK36WMz6z+HnwY0q68PyeIPF81xpkmn3kizWkyiL
        C2zdG343b+DxXl18wqKsqGHSqe0WjWtriSPWo/iP8OpL7XRo1xYQX/hbR4dPhjSJBKuoX0QaN4mC4aRL
        cIeDkbjnrXgUsHi8RmPJLmqU8NZSb6Sqe819ys/UpySikReJfBFjrWm6TqWj+IIL3Vb+D7Xdpd3yI11L
        JEsjCONmwGWQsNuOPwr3cJjatCrUpVKLhTpy5Y8sL2Sdrt+aI+ye5fCjwRYeG9AsZmiSXVLkRz3M7FJC
        kgBBSNxnAUV4ea46piK9SHM40o3SVrXQRtY9b1LVLHSbR7vUbiK2t0U/PKwXeQOQo6k/SvKoUaleap0o
        ucuy6FJb+RwXivQb/wAXW1nJpeprDaeWjC3IPl3IkbcJmYdljPA9RXqZfiqWAqTVahzy1Tls426L1aJc
        X0OM1PwRrGg+H7TTLMm/mv8AU0e5miXAjVEKgMeykHNerhcyw+IxdSvP9zGjTahF9WLlfK0ebfEX4F2+
        peLvA/iATQ280dpb2c9yZVjdL6wk+0wqvPz+cryIR/s1z0Mzp/7bLlftHJ8tl0d7FrRJdiLXfGuq2Fv4
        x0uxEE+s2TTNDG7jzIwIdrKcHI3RDOK9LD4KjjKODxCdvZrVeadxXtY+ZNavbh7PTPHGnRn7fbAQavBE
        PmdVPzMVHdTuH0r3EktO36EJXZ6r4X8S2uu6Ql3A+WkUbkPDK2OQR9aETbp2PL/HUK2l5FqwTqfJuABw
        V7MfwoRcX07Hg3iwTaeE1G2cvauyzx4P3cnLxn0xWNWTguZfZKXYzdfv4dc8KLI2C8I6fxDIJGDWdZxq
        4dve6uvkNaNHCeDLXyomlI5Ds2T6A8VzYKmopstvodFeSAudpxz/ACrpqu0bNGa39DN3+/8AKuLn8jU8
        o+DOm+EtW8f6PYeNblbbQpfNEzyMEiMoX90kjn7qlq+MrucabcFdxCC6H6/fCvwJ4Q8DaPeJ4PKPp+qX
        P2w3COsiudpCKkik5RR05rx6s5Tact46ehqjwj4o/G2+0LX/ABN/ZUgS08E6YQ0gfKXWsaiPJtbd16Ns
        J3EV00MPz+yv9t/gtxN22PjbRv2hfHVlrTaxqN3DfQXN3Hc3lrPDGyMkbbtiMwJXjpXpywdJQfKrOK/I
        mMnddiT9qT4sT+PNU8NRafJNb6TJ4ftL6S3WR1jlmuRl1kjBw2xkYd6+blFe1UG9m9RTla1j5Rs7Z5ri
        ONP4mA+nua7cHhZKvaMrw6oySen4m1qOmiG4gigILMUV1HGGJ5/CvVxGHtUoRho9L+hVtvI9L0uIW9vD
        AvREC4P97jP6179KPLGMX0SLWh01sNu3plQC2PpWy6C6n0hafAbwPrPgrw/44m1YwXk08IvriRt0KM0/
        ltBhfuOox1x1rw6td0syTq07qKtD1Kil9x0fhbxH4b+EXjW6l06L/hJRYP8AZxeJgwRQzJkiBiCJJQOC
        R0r3KcnmFL2bfsraNeaJ2JW+J8lz8SIPH0djEpW4jc2WwBRFGrJhsDmTaxOfUCvSjgv9jeG5tLWvczO/
        +JfxiXxlZ28elrcaZpNrb3NxqIc+WJJ1R3Jk2nlVKHB/2qzweCWBhWq1ZKUqcXJPyirv00QXPB/hdZT/
        ANj/ANt3DF7rxBqN7rMjE5PlvL5Nop/3bSGLA9zVZRGX1apiJL38XUlUflF6RX3JEPZeR73aR3lz9nmj
        ebdbKxTYzJ5WeoHPyg/1r04pK6srPyJTdrH0R8OfivceGrSPSNRtpLu3iEzwvkmUOz7gm4n7o3Y/CvEx
        2SwxcvaU5qnN2TXkhxeyPWfFPhDXvG1zBqEt80GjGxguY7Ncl13QCSZdgOGfBIB968nA43DZdGVJU1Ku
        puLm/JtL5Fpeex6Zp0F3HpOjWljbyW0KCKG4aYbZbeGAKqnGeS+On+1XlTlT9riJ1JqT1cUtpN//ACI0
        TRXJ8QrrOhYurCe0fylumUoXAbKyxN74P50KP1J4fEtxqxmr8q1t5MEczZ+CHSa9ttW1Vb+3hMV3ZJLL
        umtLqIvtmBzleCfyrqxGOjVhRlQw/spu8XZWTWgkmtz4k+IAt9G8caz4i02Z544L8WOvor71kV1CGYDJ
        yATgn3r67LVKODo80eSVtiZaOx59pc8Wha3dabO3maNr2670yR8GI+b/AKyHJ4BBOMV3AlZBaMPA+tyx
        Oduk6m5mtmP+rjd+Wjz0GDQhW0v1MK68bWWsX+p6NfKFQgrBIw+VsghWU+xApKSvylRWzPOJfs93Bd6J
        dEMFZxGx/h54x6cYqbJvlaumUjg/EVsui6ObRHzuI24ODg8AVzYjlpUVCI1uZelq9rYR9t4XgVlhvcpo
        HuEpOCxPPrROfNp0/wAgijM3t/eNY6FHzeqlCrcqynIIOD+BFfJLZiT2P2G/Zf1B9Q+D2gmRnzBJd27u
        zFj8j8HJ7AGvGrr99K3kbx2RifET4KeFr3wX4yC38y31xcza9eXO8NJJcQK8sUcgBJ8sDgA1dCrOE6b/
        AJdF8xNOz/rY/KG+jdSbO3VpZGkeJFRSzvtYgbVUEknHavaqVOWnfrYzSa06nqPxD+HPi2PwF4H8ZX2k
        zWtiulLps0hQhwBM720kiYyoZWPJFfNKjGpObT+1cbi+WPRo8d0G1kFws7I4hTq5U7SRkYz+Fezl1Jq8
        r/D+hEFY1bRXvtWaUDckRz/3ycD9a9CgufEpy2gNH0J4G+E/izxzpepavoVoJrXRw3nNuAZ5FQv5Ua9X
        fA6V31MTTouMZP4tF+haWmnQ7uX4J+JdC0yx1/xPJb6Foc8KS3F1dOFaAN92N4+olboB6moeOpRvH4pp
        pIST+4+hvgz4j8Nato138L9K0q51K2uvOmt9bngMlqZ5kIE8oP8AqUUqu2uTMMJKtFV3UUZRs+XroOLs
        Ns/gB4sXQ9a0S9l0wPZard6jaagjoJZ7PaxSJhnci8AYb0rXK63sGqle7c2lb8EKWqVuh4Jbxx20htyQ
        zW8rwuw5BZMoxHsSDX2MXdJrQxMzxbO8fh+bTrd2W91y6s9Hs414LNf3CQTOAOu2AysfTbmuHM6jjhHR
        j/ExEo0o9/eav90bgj2rw7pQ0yz0632hILS0jtoYkwPlSJYwSPXKk/jXo06caNONKHw00or0SsQ2rNI9
        C0m4aKQxdpiFYlsBk+6Pxy2KpX7NEpdD1jRPA2rXNxa6nd2U1ppVs6XFzd3B8qAWwO48tjf8inGB3rgr
        Y+hFOlTqKdeV1GMdXcpJpryPpO08Xf2lbLYeC2N7MbB2NxKr/ZrdYFKiFCRhnfaU9uK+ZeBjTl7XMf3c
        FP4V8bu935LctMk0nxh4gnuX0Y2yXWo20LNciIbYY3AUKjueN+e1VWy7BwpwxKk4UZOyvq3527DTa9Ce
        G51jSPiBbNfSMmn69A4hhOdqyrDuZPZlZWocMLXymXso3rYNq78m2kLRbniWt6/q0fijWy15cRsbieHa
        kjAeWrEIMZx92vosHhqDwmGSpRdoxldrW/Uzvq/wPnjxaf7F8TDULkPLoniZfsepq2WSG8YbUmbPC7uO
        fWu+K5fTokCPOdXlkhVfDVyjLLaO994f1Bvuyop3CESd8rgYz3ofYtW27HUwiPxt4Sa1uz5eoWylUfPz
        x3EQ4PqORTXw/IS08kfNLNdW2tXOk3pKXkZP2ec8FihI257gkfrXJCT9q6cvs6opbFO41mSz1CNrgGKb
        esbluNzLwD+IpTq8tWKe2xaXumP4u1AX13ZwK4YMybgOmBg/1rnxU3zQghxVl6GtEFhtYYyMlQPbrjFd
        DVqcfQl/EjIvH2Egcc5rklor/IoyvPHqPzFZfMPkeT+C/Da+LvFeieHHulsk1S8S2a5f7sQbPPNfKOTh
        CUv5VcILU/Yv4ZeF9H8D+Fk8E6TqCXsumxNJcsjqZBLMCWdlBO3JHGa8ebc5ObW5stlboeI/Fzxn4asD
        ZaPpPiu20/XJr+NNXgmlMkMsMa7J4L0DIUFCRg1th6cn70oPljs/QLnN/Dn4A+Fr7xRa/EHTtVsdU0yC
        YyLpsOyeCG7YfP0JGNxJAI4rLFYqrJeys4va4ktb9jlv2lfi14u8G65H4Li0rTv+EdmsoprJbi2SVJgP
        lkUqVwu3tgcVWDpRnB8ztO9rg5WaVjy7XfHvw0vfgglhBoljY+NZZyGjtYBGY5C+WnEmM7CnbNd1GjVw
        8ruT5CG7+R4R4E8Pat4huY7DSLSW71C9k2xQRIWdguT+WOSa9TCuNKn7We0hI/QH9nWLxX8N7+90fxd5
        Oh6HqzsI4b8rFLLfqFRTCG6qV4J6c1lipUa6i6d5Tg/wLjszf+PvimHWFi0ORp4/Dlqk8r3ZhP2W8u0t
        91vDDKRtmG7JyM81ySwtWdOLpfxE02l2XcI2V7nyx4N+K+tabp8un+GZItEjgcxStboouZhGcLI8hG7B
        29OnNfRYalCrCMqvvTirO/RkHX2PxE8ZtNeznXr4y6lC0F2Wlc+ZG2cgAn5eO4r06OHo2V6afLqvIluy
        KlqQCzNksx3MT1JOSST65NeitlboQZNnb3niX4j+H9JtoJbg6NbzaiLeFSxa7nR7ezJAz867pH+i5rzK
        0o1MxoQk7U8HB1pv+8/cj+A1p9x79At1b6glpeRSQTW08UcsDqVeMDCuSpHUqSa9ZTjKPNB8yabT/Ijl
        R9WS+EfB2k6x4eTT421q51bTomg02KUFFugsVwHnYH5Bwxwf7pFeJTxWMq0cQ6jdCFKbTm9Hy35dBqNt
        T0vxh4oEGkwaBrNibKebTLi4W1RvkJt8JGgK8bScce/tXDl+DbrTxGHqe0XOlzdbPd+qE30NDTzrng3w
        9o2rxGwtdLNuk8tlHCPOcXEIdU3AZJbdnnvUuOFx+JxGGaqTrKTipuVl7ra2HH4Tz+2+Iuo6VrOo3ml2
        okt7vM84eHLlymWfcASFBFetLKqNfD0KeInyOlorOysuglLY9D8FajrfjnWNN1fV/KtrfSmnNpG7LEZn
        mjZQyh8FgFPUV5eOp4XLcLXoYe8p1rczSukovyBK++ljzv4jaNLpmvTXNsjy2k9x5pnXEgZ3++m5c/dP
        869jKMRGrhacJyUakI/DtottxNWseW+I9Ntdb0m4sJEBW5RkUsPmimX5opF/ulXAOa9K34Ci7bHiUthc
        az4fn024Zf7d8O3DrA/HmHys7R64dAKaWjXbYtLqcL4X1+XStVMckpWC+dkljfjyblciRSD0O4Goi9lY
        djL+Jvha8vntvEWlArPbSBpgnBeIY+bjrxWOKpa05U94O78/IlOzS6HIatptrrOmW9wrx/b7dFMuSMkx
        r8xPPUc0qsFUSls4728jSL2XQ8ugjmudaRC29bYAZ/2s8j8hXnRvOsl/KWjvrg8qOm1VGPoBXdN8sUiH
        ukYF+dwJ9K5J/Cikc/k1jcR4nbXlxaXMF1ayvBcQSB4ZYmKyI6/dZWXBBzXzFlZroNabH6Qfsx+F/G2h
        3L+MPFWqsdK8R2axwR3Vw0ks8sh/cN87HnHSvOxM6bShCNnHe3luaQuj5j/aS8Fah4P+IGt6hcRS/Yta
        uGv7KfnY3ncum7pkHtXZhKqdCMU9YaMl3K3g74jeJvh78MbKPQtTe0vPEXiC6nIJy0dpZxqmUz0V5GAz
        7VhToRr4iTavGK19Sk/dR23xi8PfEDx74F8O/FTXzafYbeyjswsPE2HYILiUeruoz9avDwpxrOlBXlfR
        CureZ8byTTNOLUkgbkTHPBBxkfWtpzlKtGhbRbmaetj6o+BWoT+F/FEPiKGPfb+HNKvr++OPlMUVq42k
        9i7lVHvXfVpr6vCn1k0kWkdb4m/aA8U+KNSW9urbTxa2xc2kElujmKIsDkMwzuwBk5rWlgadON03GXUF
        c9N8afEex+I3wX0iWysYrWXQtZs9Ov0iUYRlt3VJVxyEkI5z3qcHD2WKnHmupJvv8vkJHyra6PJZ6obu
        1YLBKhFxH0+b1A9K9GFN06rnHSPbp9wkd9YupaJs7Wzs44H1NerR+ET2R9Na78HW8PeFtD8SHWbLZqkK
        TSieQKiq8SygRt/GVG7P0rLD4+NTEVqPs3+73+X+ZCXQl+F+iaP8N9ST4l+YfEk2uqyxG3xLb2MEJ+zh
        i4yFAzIAfU152DU8wljal/ZqtUUY9G4U7xt6Nq5b2S8tTpvEWrR+LvFGoaxp9lLElykbKkaEuPKTaWYK
        O5GSa93CUXhqEKcp35X3+4x1vbsaeg6zf2Goaff2suL3TrhHBbJOIlIeLnopBIIrWdKFWnOlJe5U0dhX
        f3HpdxqWv/EbWrm5Nq0s1taJsjt8lY0AOQccAFzn865qFPC5VRjFyUYye8u4l+R7tZeMdEsPBq6H4gaL
        UL+1tdgt87mieMFYoXbsygAHnivBll+InmCxOFTo03K7fdN6tW7lx+EpeBzBql7d3Np4chFt9ikRiwJB
        HVQoYYOTuHFb5mpUaVKM8W7uSulv0WtuwR2Z8j/Gy8+KOjQ2/iPwomrq3h/XftV5Z2SyrCNKdmRo5I1H
        EPRcgcZBrpxTo0cLh505Rk7w5r2fPps/mET1P4HfGLSPEdreHxNbSxAlUlsL5d81hex7vNDJJyocFSDj
        kCpxdCriqNOrg/3VWm2ppaPpZadtQXmcj4y8beGfDOrwQT3Agi1nUZI9OWXCKAxJUZPAHNexTn7KlRjX
        kvaSVvVr9SUeT+KC3hzXrXxRaPu0zVikGohDujWQnEc3HGCuMmtW+Rp9LalRvtc4H4g+Hoooz4l0iXMT
        sl3IidBIOTIAvQNyDWNZOKcoeug0/wADX8PeIINf8Pphg7LEY5VyCc42kH0p0qiqQi0/J+VhLfyPmbxH
        faj4Y12/t2DfY7pnEHUBd2eM9PWvMr1KmGqT1/dtGsdlYp+FSZZrm8YElnL49OMClg9ZObWj6jOpnny2
        T1/p2radTddBJWRi3kwxzxXLKV/kNGL5i+n86yu+4Hhq9B6g189FboOiPWovjB47j0jR9C/tiZdP0aWK
        WzjRirL5JBRSy8kDHSs/q1K7dveZalbofoGmn+Gf2k/hdo63txGusWKWou5k2/aLe5iwJQe+2QD9a8mr
        KWGnJLboWraX2Pnb9pD4WWfgq08HtolpKum2dg1lM6qTEs6sG8xsDAaQ5JPfFd+VzT5+Z6yFLp2RyPw9
        8Xa94osrb4V6pqBk8P6wpsrWKU/8et4xzaurHkKJgvFd1WlTo3xEFacHe/kjNb2Od1v9m74i+HdRmub3
        SPPs4rkRR3ERUpISxEZHpu4rnw+Io1q6nez1b+RShY9p1X4R698O/g7qPiG7Dw6lrr2lpf2mObbTJJlb
        DY6FiEz7V3Uq0KuLjBO8I3s/NDWisfL08Ti1nWMfMIWAHf1r1Gvca/rYnbQ7b4Mw6xrNj4q8F6bHLdzX
        +nNq0UAyVF5pk8cyAehaISIP96vE9rHByp1G3/E5ZPeyYRW5LqEh0m3ne/je1ltTsmikBVkdeGVgehBF
        e/7SCpqrze5a9ybfgdB4b0/VNZ0ceIdPsLm40lZDE13HEzRLKFAZSwHBGa3weIpzfKpp32JfQ9uu/DPx
        L8TfDpXR520XT2ezsheSFI7YXAWJ5zv/AOWUaHr27UsbicPg6dXlssRUjZW3cnogge+eC9T8BfDf4aP4
        DEkXiG/sdPjikmlTfHPdzFZp0jk6hEnLkYPaufDYPFr6rOzowjFLTrpq35vcWxc8B61fapr9rZ6VpGnx
        pcqYPLjhH7m3kGx5GPJ+UHPPpXqYinSpUJTq1Je7re+8lqkRH4jt9U+GK+H9Y33GsWdraXiGTMzAPvZv
        32I/7u/HPpWOHzJ1qT5KMpzhpZbbaa+gWOzFpD8OX0288MX0OoSa9ay2lyqssoJO0xyRqpO0hnYD8a56
        cnmvtKeLpyprDyUot6bd/WxK6HW3MXhrS/BsT6rZWp8RvHJevFMuJp7iRzhmHUx4wcVhSljquYyVCpJY
        SLUbx2UVo/mVfl0scvo3jbxHbg2unxqDPC1vDZxwgLCCWAZQgzuG4YJ9BXoV8twUkp1ZbS5nO+rtvf8A
        UUX0Os1DSfFOkeENTu52Go3Gt6fc2kkM0aubV7qJlRiCOdjsDj2ryHPA43FLCxfsoUXeLT0fKNe7ofBf
        hvwr46/4Su3v/wCyHtruF10/xjBIPIhntIWItNdgU4DK1sOSOuPavT+urDqVSD55Q9ycV5fDL87jUb9b
        Hov7R/w40S30LQ9YsZBrEFh5N7cASCSS3t5AFlkiKEncm4MMelPBYqpj6cpVaKi6ctGla67go8srHiug
        axHdwDwVq6u9vd22/SryYEiWBwfLIdusi8e9enCVv3U/l5rp9wJWZs6FDH9hv/DuoSrK9mZbbaxBJg5C
        Ng9eMVrFWSUtUtxWs7niNjY6h4H8YSabljo+qO0tsSSUQs3K+g61wUoyw1eUVrTqaryY90ZPxYgjeKGd
        drNuBOcdR90g/jUZhGLjHToXB2Sj2Ob8PW62+m9MPJt56ds4qcNHkpK21h3s7diSVmVyD2PX2rKeyQGZ
        fEbMqeeMiseg4mF5je35VA7Hj0aZxjsa8COjFctAD7x/hz+lUCdj1L4I/Fu/+G3jGC4Z3l0a/lS11G1L
        t5flO+3zlTON6ZzmvLxVJVXZbrZ+hUW00ux+uus6N4c+LHgo2yNBe2OqWSm3mXYxhkZAVdSPuurYz06V
        z0HPDyXeJotj4Ph/Z+8W+BfF39r3riDw74ekfWG1RDnMFiTOkYHaRggX8a9KeMpzoOK/iSdrepCVpWMf
        xx+0h4j8d262UNuthpttqiXNuY2ZZp4rZx5YmIIJBK5/Gt8vwEYJzb1krfeO7Wx0/jL9om48W2Hh3T3s
        SlhbQLb69Zv80N+gjWLhSOCNpYHsa66GXuDlL7e8X5ko463+Emt+Itmr+Ebc6hoV6rNv3AfYWXDSW85P
        3Sgbqe1dUcVTp/u6uk4vbuJG74L1jQfgb4ntZFVdXv8AVJ1sNeng+aHTbVnBkSBl+84kxuI7AivNxmDr
        V7ypx/dyd0VDr0PoG71X4A+OtT1BNUjs4b19Pd3lutsENy2CSyqSA0q9c1GIp4uhg6UG7xVrxCKWp82/
        Cz44p4G03xR8NdJ06HUrK/8AE2qRaFfMqyxRpLdNFEgjYHd8qIV/3qvKYc2JjKUnGleyXZpbEWXyR9g+
        AfFWv+I7pfh1440xNN0m/spr5r+RVsgIgqrDbqvyhyzqTx0xXbmlOn9awqwrdSUW5zW+zHFJfIf44+EM
        HhWwTUdNluNRtrrUUSJIU8wpbkkqS6g5B9favbweZOvJUqloOmle+mtjI6Pw74X1jS7tdZ8Ox3Gn2MFl
        A2rXsqlTDDGRNcrGXHXap6fSrq18PKn7Gs1OcpP2cfN6K5K+I7O/1K4+K2u6DBBZy2ml20z2EuqeWSsq
        MhfzHfGF3BF49XrChTWVUcQ+fmqSXPyX21SaXoHW3Q07zTdF8CeIbdPP/teWyEcsduzfurUEjb3xv+8c
        e9XQq18wws1y+wU9OZbyt3Fs/JB42+IR1jxN4VtbXQLO5tb/AFBdNv5ZgVmt4RaT3URgfpuMluUA7lwO
        9eXOjWyfCKrGpOUZVLTs9k07N/MqDU5W7a6+RveJPEUen3+dBtYLMR28YkuERDJukQcgkcYGOfUV35bh
        44nCxnXqOrGTbUW9Lf8AD3JtZnL6FrN5ret22l6vrN0thNeFmL3DiPftJCj5sAE4rrxFClhaFStQw0XV
        jGySir2Ff8DgPjb4ovPDnj7SrmNlm8NRWv8AwjusSw/LtE7A2lxM8Z+aMMzRknpvrly2nGFCFecNcRL3
        7q/L20fzL0PEhq83hnWrjwpqz3N54c195jomoTO88MMV2rMLJ3ckDZuO0Z6AV6lK1B+yUFGEvhfr0Btp
        rucz/Zd9fwX+gbVj1bw9N9p0a6ACmW1PMYVhyVIwMD0q3C8VC9qlN3TBbWOYi1W8juU1S5jaLVLCUWes
        W4ypZVOxZiO4I71VOpzLXRx0Y0ujOo8WWUWuaA95aAfa7aE3Fs+PmyF3bAeoziiabg+Ve8thR+K3RHyh
        qPiOfXDFpdwCLi0nWKXOQcocsD+leJPESruNOXxwdmvRmqSXyO3t7fyLSBPulVB/HH869CEOSmo26EPR
        mXdI33s85x+Vc1XoVHZGBeSlUPXPT8q5ndOxS6GJ5w9KkZ5dFjoB3FeAk0QuglxIIoTg8tkDP60SaUX6
        DSM/TEEl0p5+TnPv2rChT5536IF+R9i/s/8Ax3v/AIeapF4f1ZprzQ9UuIYI42dm+xSyOFDw5zgEkZAo
        xmHVlOKtyr77FR3P04lOm+JtOltpvLu7G9h8qeAkMrxzLyjjPBKnkV4XOm1yt6Pc0R+f37R3wgtPBuqa
        dqPhTRZYNHns3+2rbRs0ENwrDDcA7cqTn6V9RllZunyVJq91a5D3PmS2G7jB4XGDxjAr2o6CPoz4J/FZ
        vCHgH4mWF8r3C2USXdpHuKhBdA2j7T1GGZDx6V4GKi/r1OXRv8hx6njWkahFrKC7+WTzGkkwx3FWJLck
        9wfWvo8PKM4rsiVocH4r0+/vtctYLN5VuZ3gt7ONXKh5ZXCBOD0OcV5Oapxkqily8ivbo/IFseqQfCHx
        J8MvGHhjUdSaGS1SSz1ySNeV8+Bo5nhIP+2Np+tRlFL61KU4vkgruS87f5BayPetS+LcvxR8TS6pDZf2
        XaeHrf8AseEwuQ08xKyTuCuOBgAem416+UYWKxGKrv3knyxv26/kS9j6Hl+Imt23gvwppEM7edJFJJJL
        IA0jRxXLQWgy4OQR39q7aeCo/WsRVlHRWt62uyD2TS4/F9n4UvNI1ueKSPX7GeSzmd1DxyNCrfZ+Mbt6
        txiuB/VKmKhVpLXDzXMu6va4rOxuaBd23gzwKNFWD7VqOrRbolt8F4ZJkVSwI+ZXTkjHdaVShPHZisRz
        eyo0G732kk/yYlouXqeVX9tfWjxjUba585ys4F0r+dOhcgsWbkr+PFe/SnSqRfsnHlTtaNkk/InVOwms
        6f4gn8Oz6jptp5c8MbjT7xk3JBqUQ3W7uCP4ZVTnP8R9a5sQqNeFTBylH2lSLcU9bNJ8svkwj0PCtC8a
        eKLS+m1LX3M+halrP9m6y0xYT+HddMap9iZei6fJLEzoTx/pK9sV5+DqywnsqcYKOGlLlkvtUaj3T/uy
        esfUtrr0R7UquQ91ZxtJDbIHZowSB0ydy9+f0r3W4qybSvol3M0zHu9NsfEOn6np9+4uotUia1m3sGkh
        dvuMDnKurbWB6grTcI8jp8qUY9uoJ/geW6boc2saDrfgzWblZNV8OXD2tlcgj7Qot8yabdeoZo/LBPfm
        sopuk4S1nF6S6+Ra0d+mx52viW8trqxvZCYtX0Itpet2bDa89ur7YrnHVhjnPvUKbWjd5xsn6d0Uix46
        0G+mQeKdEHyXVqjX0AGRMjL/AKwqOpX+lOcH/Eh7rtqvJfqEXqY/gPxKNUs7vTJ8efaB1ZT6DIxg9sUY
        avGppf3o6NFW6nh1zpdqfGd8IUUq120jBRgZZ/b0ArzVRSxsnHYF8PodxqMEcarsG0qBx+Fem9IolHK3
        BbDBugrzal9ClskYN6FKdR06de1cz3Ra6HPYFIDy+H/2YV4fYlfqZt/IHcIDyvHtn6VzVZWtFbAlpY09
        GhKRl2H3iMH2HSt8KrJPqOKtofR/wR8P+C9Z127n8W6jDZf2Xa/btOWZxHHJcxfMu4k/NggHFRjnP2aU
        U7apsqO6NL4W/H7xN4H8d6xBe3sut+GJdWvD5MrlxHELl1jktifugR7cDpxXBRwKqr3Vyuw03zW6H6h+
        FfFfhH4maF5ts9nqVrPFsuLOcRyPGzgkxyRnJBolSqUZJaxcWU1+B81/E39mCynN3q/gr/RrmSRpG0w8
        QngllhH8Oe1erg8fKLUKusV1M0eBad8B/FVr4R+IWpXiPYhNONv9ikVg88lswuWI4+ZdsfHuanG1aftK
        M4e8k76Fx2Z8/wDglJYrC6OxlMZdVTBBVxuGB78V6+X39lJ2aVrq/kQiGCe58Snyrbfba/pV4r2JjGJm
        kikDxbO5beoxUThDG0qtKStUp6pvS6W4eXY+tP7J+J3j3wBNrWt6XNH4g8J2s9jMkkZjlvbYxK9vOqkD
        dJxye+awy+pDA08S5aKotPXYd3b0Mf4XfDrWoLCysLiBLS5uJVur552VTHJdyclyTyQor3sDKNDCxk07
        yvL16mV+nY+wfHfwp1ax0XS9R0ueO5s9B0SKK6cY3MsUxmMiY75kJz6LWOCzGnOpKlUi4zqTdvyt9xLd
        l6GN4f1nxt4v/smxiM+oDw88E0apn5Y96xqZcffG1QOa650cHhYVKj5abq3XzWugoyd7H0Ha/DXxLH4i
        tLyK48qBHhuVLsWSLc4aSMK3GAWZce9edLNsF9UnBxvKzjpu9Gk/wuFnzeRF8UPE1zc6yumWdmIX02J4
        7md4FaRywHzREr8q5TI+tPJsFGGH9tUnze0acYp7LzE9zjdM8SXzaQdPvJ3eI3DT+Q4UhgjfKGAAyjMA
        Pxr1Hg6Sqe1jHllZrm7IS0L/AIytfhPb+GbRtds7e2TxdJFper20AMbSak6SfY7x3H+pnBhSMSHByUGe
        BXy9SjjY4+rFytQrPkcpfC2/gfqrPXyRcXpr3H/BvxzoN5rerfCjVfC8mm3VvaS/2brFwvmW+t6bbYhi
        uVuGHNz5TRM4/vE1ni/rtCcFUqy56Hw9ppbNfqHu306Hxv4iW++E/wAXPFlu+qahd6I2pi8axmcy2/8A
        Zt4qKt5Ynkk290ro6joCK9/B1akf30pSkq3LLkk78qe7j2S6hZG14mvRa6jpfxM0MmSxmWG315YPmjuL
        I4WG7kUcF4+hPp9K9KV4tVYe9DZry7/LqJa6dehnfEzw5ZaxZReONBQRXi2ym5EPS9tXTL7lHDsvXPtQ
        6adqsVrFb+QJu9uxzfw58Xx6zaT6DdTpJc2StEYzg5iYHAx2GOKmhVU+an1ho/QNtTivEegyeCtWvvEW
        mZ+x3MbrPEM7UcggfhzWc6f1aUq8I+7b3ki4vRROB8J7dQ1O8v3GQWZgxHf0z9c1hhb1Kkq1vi2L2Vux
        02rJuTePX+Vdsn7voZrdXOMuX+Rl/u8Zrzqq2LVtEcxMxww7Zx/OuZ7orsZVSB5eF8tGOenPp0rwr6X6
        IldDBctJMOOWYDiuN+/O176j6pHYW0XlQqnoF/AmvSpR5El2Q1+Qt9I9vEArFWbupIO0D1FOo1yKIifQ
        IAFlnyfmP/6zTwkWlt/SKTPX/BHjTxJ4Kvhf6DqU1odymSHcxglC54kj6HPSuyVCnVSU4XfcEfoF8NP2
        lvD/AIrks9C16SHTNb8ob3kISC4lGFPlsx4J54r5/GYeWHneOsWxxeh9RyWmn6vaSW8ixXNpdwssoXaU
        kSVNpyV65U0RT5Y+Ql2Phfx7+zVqmgXN9qXhSMXWlz3EtyLNB+9hDszso4+YAk19JgMZRUI0Zxs0rXEj
        wPV/Alz8Om0v4gahZtFew3Zey0nYUa7mhYFXuFx/q84z61OOTb5sItY2UmuwlY+g7/4z+LNZ8E6jrEOm
        rp41aLStFiWCPbFDPdNtubgsByyxbvpxXNUw8b4LCt81SpJTfotSl17I89sLm982LddT9UDN5r5YrwCS
        G9ea+upwjFRikrRSSMj6u+Huv+LfEGjX/hSVrie11axubOwvpkZ0hkWJtqGQjDKdu3noTXl4ujhaNWGJ
        VlOk1KSv97EjX8LalL8GtRv7a/jW81PVLWGLyVxstoo5GMcrH+8zHp6VNWlHNqdNxfLSpy37vqJNI9Z8
        K/GqRIrpNejWRgrNZyJgFwGJUOfbj8q5MTkEW4PDz5duZfLUan0O28JXtt4nt9Y8Va5p9j9hjjkhgcIP
        NMcanzC7dznHJrhxtOpgpYfBYWtP2jab1016BpueTXM2nyXwfSdJt7eCPc0ctxmTMUchbBXOMgBTivoa
        VOr7L99XlJtK6jpurEPfQ2H8BeH/AIp6R4hsNX8myEtuIXMH7praREQ29/b/APPOaOYK6kY5WvMzCpPD
        0qeGtKrGp8LfxKWrWvkOLWzPI/G/h/VvD3hqy8MaTqzr470S3jurbWhtWbUBZMNgVxz9lvoVZZFBxl/a
        s8DKeaUp+3/3jBWVNea2bXVO2pfJyq/Rnieta3D4o0DSPG405b3U/Dd48fiC0nTzJktpP3GqWsqnJYpI
        vmANn7ua9ynUjUoxqxhyun7so22t8St22Ijcq2d/pWhfaNHkdJPCHiyI3WjySY8i1e6AM+mljwqqZCVH
        bOO1dFNqNoyf7uS0froNrTRbFjwjqUcdvf8AhG9j2SaU0iWyOdwuLGXPkyIT95fLOKqm7Xp/y/l0Brb0
        PFPFHh8/DzxXZ+LdGhb+yb6X7Nq0K5IhLn5ZB/dAJrjqQlQxEa9Ne5LSa7edgjbbyOr8aa1ZX3hR3j2y
        x3axgYwTgjd+ddNaSdCT6SQU/iSPMPCmnLa6c8iDmVunp3xWGFi1TWmn9WLe5b1NWWMJ69K3l8JMd0cR
        e4QMP7vWvNqfqWnqc1dEeXla5WVH8jH8wf5//VUXZX9bHlV3MEi2A8n+VeDN8sSFt6FbTkMtwvygqnOf
        5Vlh4Xk3fYF+R2EWAMED5TwT3xmvSStbUEZV5IJptgOeigDtisZN81ktmB1VjCIbaNVABCgNjucV3Uab
        hyr5jX5G1bPj5TxwP0rrg7Ia2RBeaVLI8d7ayPFc25EiPGzK5xzgMuCOlYVaEavxK6BbI+lfgv8AtGeL
        /CRbSdWkfV7IOgC3bMZokXCkRyHJ4UdK51goTfL8LjtYSP0d8FfEnw74+tA+lXixTxpG1xZzbVdSQMqA
        33hniuWphatCXvRdujQI1fGXw38N+PtPW11mzSTyhm3lQBWhYj7yY6jIq6GIqUH7r06p9RJWPDvEXgC4
        8NfD/U/DWg2C6skEzDe8YM0IaTPnIAOZEUcGt8HXhic2jXqSUFRVkum2w2+VNHzTHpl7alIbi3lglU5I
        mRkb5fXI68V9hCSkk018tTJH0R4c+LN5oXhLTdEsLO3t7+wkAN4EVneLzGY8Y++2cE57V5s8uhVxE6tV
        uUZfZ6CvZFLxne3uq69/aN6x3XtlZXUJwf8AVvCvyKPQSB/zrpwMIU6LhDRU5Nfd1IuR2Cs5PmuVMZAI
        6hUOCSR9M11oR6ho3iDULHQ7nQ7e9kWzvXYvCRgeW/3ijejEfzrmnhKFStDESherT2fpsNOysetXR8Oy
        fD+xltF2awvlCZ1Hzb8r5qtj+EjOfY15FD67HNaqm/8AZ9eVPyWgI8xh8d2HhPUrPRdQE/2jxZa31rYX
        EKMbeO4tI45vLncfcZgTtJ9D6VtmNalSq4GNTTnq6O2istbvpuEYtt22Ryvj4zXOneGvGhvpg/hPVkt9
        UuIY/NWTw9q2+JvtIB5itr02rBv4QW7ZqatGlhcdSxcH7OE1yzS2ktl/nfoWm+TlfQ8j8V6LceGdZl8c
        6BO8/hzVBBL4p0BY1a1uI5YzDNqUIGdsgj2MwHDYJNel7N0pSrQa5JfFFbP+9/mEXv5GJpenaBqcGseC
        JMzWF6DrXhx5znyLe7QSRixl6jyJ8jAPAGKqFOneVK7s9Yhe1jz271i40y6hS+b7L4h8KyJZXUrghdU0
        lnCxy5/5aFV5zziojo4xk2qkNG+8UPtbY9LvY7PxFpEltKY5rTULYgMMMFMiZVl9CrYrqspRaWqaZCdm
        z40uZNb0G+uPDN1ctc2dtcSmAsSWEbPiMH8OleD/ALTTqOhJ81NO+vTyNoWsnbU9k0uLyNKtFxhigc8Y
        +8M17VNWpRVraIl7sxNTmBwpPKmk9hLocRqAy7enX615lV2suzKgtDj72QAFAf4s5/pXJKVlexaMfP1r
        D2gadzyW5kV329NuACa+enK8rJ6C20Zu6NAEj3sQdxOD9K6sPHljtYI6Fy+uvIRio5A4P9K2lP2cb3tY
        aKOkYu7mMkAENlu+Mc1GGk6sr/ysSPQEVQnYEH9O1erG916FpIc8sdvH5jHpxgVpzci8g2sb+j3kF1GM
        HlQMqfY4rSlKMl7upOx0FnYQRXBuEA3E8gAcHvW1On73YS2PfvgtbyXfiO7xq50o2+lXcsR83y/OmWJh
        GOSAdrfN+FaYmSjTUeTmTavp0I17np2hftJ6/wCFDc2fiJU1XT7NngF2DiUiORk8wN0f5RmuWtgKEqMq
        kbwlFNpefYqNz6t+GPxB8LeMdLW9sNQgllviZGt5mUShT6o3Xqa8Glha1Kn7WUHabbuh6bdjrfEnw/8A
        DXiS3dLmxgindcJdxIqyKSOCGHUV1YfG18O1yzbXYjueIXPwRvtCvbfUbMDVtOt54pZ7Zl/ezQo6l0AH
        X5c17VHN6dSLpz/d1JJpPZJ23FZaHo3xe8J6X/wi/hzxTpVg9nJBDBZzWyoV2xfMSki9ipxXJkuLqrF4
        rCVZqaT5lIVlbRangFrZ6hPayX8NtM1gN0cs4UiIPjBjZ+zAV9KpwU1TclztaK+tu5ml8j0+x8Fauvh2
        PxAzxLZOYgFkfZIEPHX0HGBXJ/aNFYn6pZ+1im9NtNgPVvBukaRe+Fdba4v0E0TmZtrAmOOBAThT2faQ
        a8vHYrEU8dhfZ03yyXLtu3p+BUbW8zmrO38K6iJY2tftl1bie4sZJ1XYXRJVkiQ9U3wsy7gcg4PaoznC
        4vEYdPSKptSa6rYqnLldrf1sRfCu68OXOo+KPB17pDT+GdTiaPSLycm6sbqyvg7zadNK33ZbeVXRcnlQ
        p6142Mni6NLC0alTmhZThNPeL6P0KXX3bWOP8M2vgzTfG+pfDbWrmZbC28+TSl1DabbUNLdmT7Kkrffa
        3JMZB7YPevbhiMdTwagoKVTkTi1u4v8AXv8AIStutL9D5Y+KNnb/AA/8TzaPpTTvaaXq0l/4P1bO6BtO
        mYyXWhXE4/gADrHk9hXbhp1VSoutHlqbry8n6i0Lvi/Sbbxn4Yt9Z0+3hbUFgWYPHgvKhjHm20jD7wxn
        Ge4r0Jw54c1rStf/AIAo6Pl2XY8m+GviKfzdR8N3peKXTpT9nimJEnkk8DDdQOR+FYYOs250paSp2tfc
        JK1rHGeLrOG58cS+WTulaBCg6Dyxlj9cmsaiTxUbeVzSOkVY9CkkSJYoVX5UjVD9VAH9K9HRK3YSOO1R
        AXbngHpWMmoxXcI9Di9QlCDB9wO2K8yva+nzNEraHD3bZZvxrjnblfcOiMzJ965hHkqgyOoxkkgetfP0
        1eUULyOzso/JiRQMAD9a9SKskuw0ihqo3Kqg4OeR04rHEaxUUv6Q0i94dtvLR5COd2Mn+hrbAwcFqJK1
        juYFUsMgdBnNerDoXsU9Zty1udny8ZBHrWWIvyadBLb0OX8N6jcQXyIzkhWYSKe6g8GuLBVZxmoW2Ej3
        qzkRo1YfxqG/Tv719DTeiEjbspZkkElvJLBKFKb42KnaRtYEjsRXVG2zSaIvsdBqFj/wkXhC/wBBsrcS
        a5bSpf2rICbi6tVIW7iOOWOMMPoa8/MKjpezjsqrS8l2NF+R6n8H/h74t1W5s7DQmuNMntLMMbphJEiS
        RJuZG6ZJbI/GuipVoYXDQVW0kkrpefUyPpe0+J3jD4f6nB4c8cWYu1SASLcxcTSRrlQ+TxjiuNYDDYyn
        Kthp2e1ulwXY+kvCfj3w94ms7aSxvIlmdATayuolUgDKke1eNXwVeg3zRcop25kPt5HsOj6Bp3ivTLvT
        dThE1orqyocY3MOSP89q8fE4irgq1OrRfLO1n8tgitbdDI1X4XaLo3ha90LTLVWtZJDdBGAMkkxmEpQN
        j0BX6V0YbN69XGQxFWfK1Hl8krWQ3HTQ+TPFc3jGyWXSbq2mttOjlzFbRowiWKM/u+QMcKF/EGvucCsD
        U5a9OSnWtrJ736mSjpvobPwxsZNZ1C60qSU28F1aXCSFfly+0+WoBPzANgkVGa1VhaEMRyqU6c4tX2tf
        X8BJHOeEftPh/wAW33hz4iX2maPJHrt0mhPE53arpiyZiTaeVnCL846HzRivEo57PFU69GVFKvP3YK/u
        yTTtq+q7F8jglK5H4yd/BHiS/wDAnhu9isNK8Q6VPr2hyAh57e+ubmU3P2Yt0it7hkdVB4V8dKeWYeOM
        p1cPi4XlBt0buzilvH0TG57W36nzXq3iU61aMmupd2/xB8Dy/bZGgUrLqVtFKI7uW0/57Q3FqPNKjOCR
        XtUan7lQqRar4XdJWuo7uL6p9fkTDqeg6vpuj/EfwM/lMk1ve2oks7njz4Ljy96SBuqSJJjI+or0bRq0
        lazjUV4v8hJ8sj5u+FHiHUNA1zUvh5rYlMtsZpbF5QQrxKxUqrHr0zx2auHB15xqzwdW/NH3ot9kXJJ2
        a7FL4q6D/YuoHxxo6yRXdgoF9BCMJcw7uWZV9BmnioOlJ42l8dNe9HvFfqKFm+Xt+h5x4XvpPEOsw6zK
        hBkRrhlbkrkkLnPtiufCVPrNRVUrK138zSyS0O/vpwJCqn5sknFep1JXQ5S6d97bj1PfjisKslG3kC0k
        l2OS1UAjd2Bz+VebLqaI4S7kG84zgGuWeiT+Qdip5i1zBc8y0uLfOG7JzzXh4dXmiY/kdmiDYpHYZNek
        tPRFI525PmzlR0yAPr0FZvf0BHYadAYbZUwAeDx7iu2ilFIDViJQMScAAfpXXFqOr2Q0TRXdtehrXuww
        G9CPb61nGam3B7AZtnpC218NyYbdjIGMhvX8MVNKgoVW4oEj1vS7R5TDBECzFQqovLFuMYA616lJ6Pys
        T3OtstMu4r2GykhkinmkjjWKVGRizsFBwwzzmu+Cjy33t1JikfSXg74e3nwv8e6X4r8WeRPoxsFtreNS
        C0l1fqAEaM9Qu7mvncXXWY4hYejpKjq/+3dzRfC/I6XxD8V/EOh+K76DRLe10yzsL4hYobdYzNDnI3kA
        Z3Ka9Whl9Grh4+1k5ykurvqYol+JWq6v4ttfDXiu5sHjhu9Oe381UOPOjlbcCccAgAiry6lSw0quHjJc
        0Gnb1BaDfAfgTxNeWS+JLeeTS9MsrlhcXG5keOCL5mlCZ+YbRj3zWmKxdCnU9hKKqVJpcse77Aj7K8C/
        GDTdA8JPq1xIbqKynexEbOouLgqwVZiM5+Zct7V8vjslqYnFRpxfI5rmb6W7dvIaaWvRHuOj+N9N8aaL
        Fq2nErAMNJuIynGGB9MMe9eDVy+rl+I9hV95u9vP+kNS7bFa60zTtWt5YrmCG5WRCpYhWO0+jjoa1p16
        tCcXCThyvbX8iTzif4WJa3Kaj4buXsJoAzpGGJzJklvm9CABivaoZ7eHssZTVeDdu2guR9D4q+N/hHXT
        4+0u+8Q3N7aLr9hLpNpqMcO6203xDYTQXOj3wl/5d5J8TRP2cRID1roUMvdSk8PJU4YlNP8A6d1o2lTn
        fdLdNdRrmtaRy15q+u+NdKGja7BHpHxe+HcsV/4e8l/Mg1/SZkxcxRyNy6TRLKjR87HKntW1H2860l7N
        UcTQXPe/uzts/wDBU2fZ6kcqibnirw9qOu+GNC8YWOk/2d4l0xDqEMdxCI572LYsWoabdcZdGRJFAOQG
        CmvWp1aeJpqtRlepSWsel/tQ8723KUeWx5F4N8WWGkaw2j2d0f8AhH/EcklxpsDHDaPq0m6S90qdDzGP
        M3mMfgOla4epGFRxS/dVHdL+SXWJLSVje8deG4pY08R6XGkev6UVuomRQDc26gefAzDk7kXj3roqwi7T
        il7SGz627BHc88v/ABppHiPwlrF7hQwtpbO6tZQPMW4I8naQehDnOawVanVw85J81rprs1o1YuKs7o8j
        8EW4tYrqUDbGpEEYHRQg5A9KzwUYqE3FW2SL+yu5vTSB5jg9660EVs+qMTUHAUjncCSD6VzVrAktzi75
        yyNycDPH0rzZNp2KXQ4m4IBx6nFcc5O9m9g/Qr7V/wAmsebzJueW2Nz5EgOeCRn/ABr5/A1+VNN7ii0d
        Wt+GhYoRlQMD2xXrQmnHctFOzUXFyisD97ccDpg0qUW5abIEd1bfLtTHQ4H4V3xW3kCLckeY3wOdv9K1
        t7jQ0YOi4g1JzO+2Pkp/vZzg1zULqq76CX5Ho9qbe5kL7VLKByOevTivTgtbdQPRPBuowaJr+j6ncwC4
        t7G6inkiODvSNwxUg8EYFdKg3TqRWjasiHpY+jvEXxY8Gar4qsdYl8MRCwszbObiPEU48oqzsUUbTgji
        sqWEq0sNVj7fWz/4A4Hqfi7x38O/Gtr4Uvrma+/s+e6DQy22FEAikRHSZScZU498V5OUYbEUp4qsuWU9
        Uub9Al0G/F248BWF5pl1ptp9vvNS06CcOkmI3jRVSOWbH8bAV6uXRxU4TjUfKoyaIXQ0ZPiHDrvwwg06
        20yK2utLvra1YJH5kcUJVmEitt4Jwc1VDBOjmLm53jOPV9hW6HJW3jrxDb6ReaDHdhbG5AV1VQDsOMqu
        OgOK73g6LrU6rhecH1JvpbsYNu12YGgVmSPcZCm5trHGAducZrrSXzXUlH1D8BvGun6RpmseG9YWQRSW
        l7fGXJIWOKIMyjnjABb/AIDXzeeYGpVnhsVSa54SUddN31LhJRt5DNK+Kup6PqN5/Z0/9o6K8++1jmb5
        /s7FiuGyecdq6qmT0MRRh7SPs6yWslqr/ISk7+R7z4Q+LOg62sMM8q2F2w2NFJwFfkH5ifXNfNYzJMRh
        7uK9pDdPrp0sUmtFc7rXPD+h+MdMksdSgt7+1lG5HwjNHKo3RTxP1SVGAZSD1rxvfh7jvB3T16OL0f3m
        kdNGfLfxD+A0+tx6T4u8E3KxeOPBkzkQyDyodUWA+XcaZcsOfKuEXerHOG2kd69OlnNWUKcpq9fDvl5t
        uem9JRfy1i+jF7ON3f4WeaeOPGXigar4esPEWg/2PY39kI0kjAEdrr0HF9p0pUABZMCSNv4gTXu8PVaS
        nW5Z+7Wd0n8UZa3i/v0fXUVT7PkfJ3xm8My+Ex/wmfhizh3+dHdavYgFkhljlEsWpQxr9xwd6OR/DJnt
        Xr4uEsNfE0Y3Sa9pHo7P4l+RMW5NLsdv4V8a2XjXQ7HU7MowktkiuYsglJwgEsZHs26urDV4YmlGrSac
        Xo7a2a3TJta58ofEHw5deGvEl7FbXrQ2mp3Yvks14jkjAMjjA4BDivLxNGVGteNTlVWV3Hy1bNoNcqXY
        6zw9aNb+HopCBvuN87epLEnA/DFd+Ghy0o333+XQkqsxRQ/8WcEdK1b3XUafu+aMa5kYhi3uPauOvshx
        2OPv5AuQvfI9P0rhe5UTirxtrD2NcNSPvsZV8z3rGzFoeTJkH6V8dh3UTatsYpW+RdjmkTaASvt6gete
        rCpNRiti03podpoUG4mVhjpg/wD669bDLRP7y0dbCoBz6V6C29ARNG48wq5+XGMZrSLWkeo0+nYydU0y
        WFt8G4+ZypHQflWFalLeGnmJHVeFYbiOEtNuJIC5PciuvC3sk90LsehwRsFjIHavUpJWJa2HazMYdNKY
        +aUrGOcHnr+FKtLlpSV9Xoghsz3f4WeErrxH8O9U0q1Qy6po8q63ZxAFpXgkDJcRR9/+ebY/2awhKOFd
        FyXLCppJ+bFf7kdh420m6svDXgXU7i3ljlk0650+6MisNklpPtjQ56Ntb9K6cHNOtiYRkpRi4uNuzTEj
        1T4WeLvBOneA/EGkaxZo+qziV4WKA+afKKw7WPR1Y/rXJjcNi54uhUpVOWnDdddf0BGM3w31y28Gf8Jw
        7ILCaQMluf8AWC2kkKRP9M4FdUMfR+t/U0+aolq/Nbohqyuc7aljAHwdyoMenIwCa9Bfl+hKO38CeHtQ
        17Wk0uCdohqNjfWkrKxV1t57aWOVlI6EK2fwrz8ylCOBr890krJrdSdrNehUPiWly/4K8GW3w+8Kapon
        jvX4p9U0y6nh0u8eZUIt5CDYW175pyblsSKD3AGK+ayzOsQpYfD1E5UoyUHVl80k7bN+ZrKC38jKt7zy
        rmacZQDBRkbAaNMhWV1PXnk+pr7XRpRaTXmYI+u/AHiAaL8O7jWnvxdzLMHht5ZMmNwQv2fJOSNoz/wK
        vjMywv1jNaeGjScItWckraa+997NIuyNzw58RdO1ZpNWhRrRVMcGuxPwkZb5YbtT3CsVDH0Oe1eLmOU1
        8vqqd+anJ2SW9u5pCV16Gx418J6P4lsmmvbCO/sm2PObdQ8kMqDdbX1sR0lUgBiOqmuGNSrhaiqU5Sg9
        3HZ3Wz+Q4u+ljwbxN8EoNa0SW/0VxfwXcDQXNlOoZgmwrJEy9jjI5r67LuIadaKo4pe7s30fqZunKMtO
        h+c+raA/wM8cXcN7Bd2HhjxC6C0gaNhDZal5nlyrzwkbLtIPSu+g6GX15zp1V9SxLVlvGFR/5/mKz2Zz
        PxUmg1TU9NETRySLbK0ci4Y4vJljUAj/AGAT+NdmL5ak4tbqNk/8W34Fw00RrC3FlY29tg7YYFQ8f7PP
        611wXLGK7Jfghdexyk3yMxbhdxxUPRsm2qMG7wEfByMnBPHrXFVk9F2NI6JHEX2QxJ6A/lXG+voWjk77
        HY9645PcRm7q5ebzCx5zaRlpFXH1+lfNYGEub3kRFGkbdfMCgcDjp09K9N0dVbuWkdxpkXlW8ajpwT+V
        epQXLFR7ISNxGA3f7Irqj8PyKW5zbalJHeqhHytJj6AHFc8avLUS7MS/A9NskguYkBwykL744HH1r04P
        mjqtgR0lvbRwqoQAKuBt7VtTjZLQSNeCTDIOMKMV2UmrW6kvdGNqAudV13S9EskeaeeaGKOJOTJJIwCq
        AO/NY1pqVSMdoxevS1i0tD7l8DHUPgjbjVdatAdV1Sz+yWWluQriABd88oPATIAxUVo08xiqNJ/uqcle
        S8uhmtDX1nxzb/Euxs9EvrEadAk32h50izDbspJkdWUYVWBBPParpYP6k3UjPmb0tfXTYSZzGi6D4Q0m
        9X+0dUlvbeOdQYrVMF1WQA5Y8Y2iuqcsRKFoQ5ZpaNhofX2pXvg/xnougeBdC1+Gysphbqbcqd7xJhxb
        7v8AnoGB6+lfM0KeKwVbE46vh3Ocb+8tUn3sCa2E8afBnS7Tw3C2gKI7zT0zOG5a7RVAJOOh4JpYfPqt
        J1p1ouUGrq3TUFFPQ5TV4dJ+H2iaLf8Ah27im1i9QCacyI8kBjRXuIlVTlPmJU59K9DLcQ86nNVVbDwV
        1Hu3pr6BKPJp1Rx/xO+Emo/EnRrTxFFKznxfokFjqTQTMotdS0ySabS7+FQcLK3nNEx9YlzXmqrg8Fi8
        XgasOWhWaSn1hNaRl8nqvQFzOMer/wAj5++Hs/itdQX4d+K9Ev7LX9Peaw/tG4QrZ60lq67J7OVuN/ll
        HZOuCa9nAZrFt4XE/wAeirKf2asY6KUX/eik35tkuL6LRH3zp/w1SLwpoelXd99ljvJ5bu7bzNoSRo1W
        NOuCQEz+NebPNn9cxNanT53Siox03s73X32COiZ5D4pnt7Cx8TeC9IklS0ubS4sJ9Wt2CzvOw8vej9cp
        1BHdRXq08K8fQhWxC5XUWkf5b9bCTa6nG/BP46+JtBe78F+KLtry/wBBuYrabzyS+paUQ32a/iL/AHw8
        Ybdjoy4rz/7LoYuNTD1VyY7DKza054vSE16pJPzuaKXLtqfZdvrVnoN1Y6kk6w+HPEKxvC0jBEt7q6G6
        IMzHA3s3T6V8VUoVMHXqQltzOMl/LJOzt5GsW3Fd0c58Xvg34V+MPhe803U7eP7WbeQ2V/Cq745yC0Us
        br1ZWAPWu+jip04Sw9R81GpZ2e6a2a7Gatd3Pyf8QfAXxj4C8QQQ6qbnVdGjv1W31Haz+XbWERIilGDt
        /eV9LlOLhiJQpuq3JSSSlvaKstR6JaCXPziRduMsQo746AYr6fTVbtfoSjkNY067smjS5t5oFlXzIzLG
        yB16gqSBkY9K5+ZXdmny6Owjj7j5hIvTbXHPRalx2RxeoglWXpz/ACrklsUjkbw7cLjvx+FedN6uz0Dq
        Z/HtWFgu+xwtvEVIYepGfpXmUYJaoUUkjVtF8ydVIyAR29K6qSvJLYa/r5HbW4woA6AdPpXoRjawi2mP
        nU+1bxV0kNdTNudHYuLuP7o6juD6gVlKja76gkjofDdxIHEDZKgjaT2IrfDuSVpMFsej25JBz7f1r04/
        DH0JRbBEa7j8oVdxP061pD3VzdhPdIZ8Pr1ovHVnr6KHbS7xLiIOMoTEw2g/lWFOn9YlUjLblexV7WR+
        lHjzVPhr4z0Xw54l1vUGjv0tUgktLNg8wLANJGyA/IA46+9ceChjcJUrUaUP3bldSfYhfgUvDXiz4UQ+
        DtY0OOJ7OeWG4hjuJ4g91Isw2I6OORjg49q1rYfMHiqVW/NFNNpaLQEeY6b8Ob+40m61y0vraTS7a48p
        JHlCPIufvFG5BxivVeMjGtChKL9pLV6XSZD2R7T8HvBWhtrsd7qWt2ck1lCLq3tYp9rxzRtkMzEj5R3G
        e9edm2KxFKhKnToy5anut2ureQRVrHTat4u8c/8ACUahZQSi7sVMqA22JYltGYoWbaSAVjJP4VlTwGXy
        wK54uMpJLXe/66lq6sfHvhj4WfFebx74xkl1W8uLXw3ql/etaXzyfZNU0LVHe4trvTQ3HnpGBuVeB0rz
        sNiqWVTio3+LlnH+5tzfJ206lcrnrf8ApH1d8MvHF5cafeaK06XGnWulX0trGjbljmh+bhx0Kyrx05r1
        Myy/C4yjSxEF72InFOXWzWjt0Zmm4O3RHy9qviPxt47/ALb0q/vEsPGfhDWZbzRdRtiEjnOxprCTK8+T
        c2mIJFPGWPpUUcvc8NVw3Ko4vBtOnO/xJaxfe0tmvUSb07Nn0r8FPH118XPDd34ZlvpLTxLpVq0t3Zzv
        i40++tXEE8TKTu8tm5V8YKyLXNLEYahGjjPZpTUnSr09LqUdHp2vs+qKWzMPX7abTb66spx++WaSKeQN
        kC4GRI+fUnmvpcPVjVpQnBWjJJr06IzPAfHlquj3+keL4YHkbR7g2+qyQlhKNFuQFaWRVH71YZmRyD0B
        Y1y4xrDypY2NO8qT5Jtb+zlu2uvK0mu2o4dT6G8Z63eeKvgvoek216Ftb23la0v7d8SI9q2+zlikU9Uw
        hHPavOeW4XF4nGc3ve1hFxa/vK/N95ak42t/VjyH4JftY+IvAsn/AAh/xbJnsrO6fT7HXoiZcC1OzF6R
        9yQoEYZ6hhXhvKp0ocla0JwuoSb0mltf+V2XUcdWfeHhfVfCPxLsHvbOez1awu7TzXj+RpE+17nVmjOT
        GxQivLiq2EqqycJL3k1trruW/h9LHy58Uv2ebrTNTg1jwfD9qs2uo5LmzY8wgSAnA7pjNfWYDN41abhi
        Zck0rRfczR4R8evGWl61Npug2WmRWtx4fRLS6uY0VDJNEipIvyjkBgetdeCw8qSqTlPmVVtpPt0BI+Wr
        rGG2jAp1eha00OE1NtxKg9H/AJVxzdr+hSXY5C8Y5wf4RmvPkrL1CxleYfWsdQsjn8BRs4O3qenJrkjF
        RVkJGppMRMjPxwcV0YeK+YzrIkI+ldq2QkVprpbZ23HOOc9PwqJVeRxW1ho6DS7yG8jCnGSMEHHGBjJr
        qo1FNW7fIDYsbFIZNyMCM8Y4wfT8q2jGz0VgXbojrICFCgDsMkn0FddNtx9NBLdDNSuVhs5TnkoUX6t3
        pzqclN97gkbHw60q5nIW2hkuLi7lCQRRKWkkctwqqOSfpW2DtGnKq3a+7emgn0PYJbS50+4e0v4Z7a4h
        2hreYMjI2M8o3TNd9OSnBNNNd0SjovC2iXOv6zYaTYqhur6dIIRIQqbiMgsfQAGlVqRo0p1J/DTVwSPR
        Nc0zxD4NvrzwrqM7JGvlTvDFIxgkDjKsOx6EfhWGFqUMTCGIpK97q7Wuhk7/ACIdHj1G4v4YNHWZryce
        Vsg3ea6lTuA2nOMDJ+ldE3TUHKq/chrrtdeoJy6bH1tDp1l4G+H11qIZW8SzWsaXkc8gadHmO0psY5GF
        bNfMKdTG5lSpWawsXeLS0dvQu7t5nL+L9N8bReAvDHjvwrqFtDq0NpFaa1p90yxR6hoV05W5ZWP/AC8R
        JtdeuQCK5MROlDH1aToOtTpTu7auyWq/UqLkkrHnPwi+EupeDH8VeL4/EcGu+G9fsprWDTraYXS6Tczz
        G5aSKRCdq73eNhwRkUquNjQxWFVKcng5yUmpfYa2S7r8g5VbzJPDvwjSbx2PG+oTT6TZQWDWuq2kq7F1
        G1ZiILlN2A0lrnd/uE16ObYt4SVPGYF+2k4qNWKd1yrWL8rNk0462fQ8u8URTfDvxpqfj/4aOLjVrJ2W
        +WzYPD4g0SQAXMYSM7XuVjWN0/2oyO9GMwVPFYOjmUIfvfdnOC2nGKXMrd0k33bH1lHsehf2rN4gsbDX
        ZN5j1yFNRDSxvHJidRITIjDIYBuR1HSvawNSjUoU3Q1p8qsv09TO3keHaf8AEe01bxZd+FtT0O/hsru9
        uNLgvpoN+nXcivPbtbmQEhWcxOFDAZrijmlKdaphqtGUKabp88vhk7u6v0dkirW2R9Y658OrXwV8LNO0
        LTLl5o9Lki1G3S4fdPBZ6iN0luBn7kMmUHsBXkZPi7ZpVw3NeHvKC/uwbtb5FSWisj89/izbabolzdyX
        NpJPB4ng+wE7N0MWqq8awXAI/wBW8kUgG7/pnXs5h7KnFurFuOK9yK7T2j6Cie2fspeMo/A2o3t7qU0/
        9kXs72CgsxjSKzRYY3C5wMbMVx4jL/rOFn7NKMoy930j7tvwuVfpurH6eabq2n69p9vqNm3mWl4nmQ7u
        CykkZ2ntXys6dShKVOStKGjfoEdz4X/aM+Bzwm78ZeF7Z5RI8suqWqLuKMfmaZFHYk819DleY3iqNaXv
        RXuvy7GiSW3Q/PHUGaMtE3EgZlYdCCDggg9Oa9KsuVJiscTe8MT61wVL8pUehyt2oZWYdVOPSuOXbp/k
        LqYe01gI5hJHMwU9GOK8+nNuSTBHZ6dEsMSsByce1enSi0rPsB0EHKnjuB/MV0QWqXkOPQ5DxAkgDbCQ
        wIOB7VyYxSUZOO9tBa7EHh28nEqqrH5R84z+VZ4CtNuKe8dGCeh7Rph3qh9QGOfXGD/Kvei3ZAjooxgh
        e2B/Kt6bsrAuhnz6JrXiS+i0nQrC61K4RDM8NqhkYIo6sB0ArlxVaNPl5nZPQaPrf4FfDrX9G1vStS1m
        0/slNFhbVFTUNsJuXgjZmjRWOSetb1a9P6nGnD3nUtF26X7kPoej+LvCvir4oa/eeJtE8OvFYxCO3R1M
        Y+0tGSHlGDggevpitcLXw+BpRo1ay593fp2Eje8CeE9F8E+JrG68WazZWt7bKZYrOCXzJoZtvyNIyfKu
        CcYzU4ivVxVCcMPTc4ydrtWVuor2PTbDSvDHxO8aT3mqauzRW9u0SxLCY0MMAYI7T/dyM5yT3rmnUxGV
        4KMKFG85Pq+r6WBWMmz/ALO8B+Kb9vCOnyeIZNNY+fdlDKkEbZDrEVB/hJGfauhxqY7B01ip/VvabRva
        7GjpfB9unxY8aazd6zHcWVslnDItkodYmmRhGQQwAyFAP51ljJvJcDh40Gpz5mua6ulYlKzE8RXNz4Z1
        xrHxHcK+jyC4t7DR433rbWcatBbtJGOASgVvqaeFVLF0HOhDlquznUa+Jy1kk+26ByttueGeAPiDH8LP
        F2reCoIFu/DXjOSXWNIt7mV2khuoZPL1CxgjbI2tHLDKqjpzWOJyiFScaVSqoRlFumv/AEqz8mOMnufT
        niXTpvEWg6Rcald/2FZtF5Vnd3kn2a3nin3KttctkbZmibaN3UgV42Cxf9m4mtgKtL6xCcnFSWvkkaW0
        5ou1t/U8r0P4ZeFfAvh6+MXiBdUvbfVl1SyjmlWVRpt3NG0llBuJM0cUgkGOcKR2r0svxVenjZ5dKnKN
        CopOnGStZNdPLcyta0l8/U7vU/H3w5sdY0dbqxgTQJVgS6m8oJb6Vc3ISLDIo+W3M20k4wu+vLnhM1ym
        FapTk3huduVtXFNvW3YuPLK3c82+JWg+Cfh34ru2s7JZz8RI/wC29GZUWTT9KvLCKBbue2xkJLN5kUwx
        1yxHeujKE8bKeHquTo1H7Ru93KS3SfR9SdVa39WPk7xD8T/H/gXWbOfxNqV3rHh21vo4bS92yXFvLpMl
        wFvLLUkGcOlrIGRyMbo62xOFeXyhKb5I0/eo1orXlTScZtbaNFKas0fVVh8HvB/xO0Ua7Ddre6BepHqO
        lTI6t9nuY4DLtcHkBGK1rmWbSp0qFFpSndTvumkrxaZMF7xn/CL9naS40yW01S6NvaabfSxJ0D3S+c7v
        IBnOG45962qZv9Uw9CEI81ScFJvs2O2rOe+I3xG8TeBfGB0nSJ5LLT/DwSzt7QEiOaKLozr3LetdmFwu
        HxOFVSpFTlW95vs3/kJH1R8OfiBpPxK8KRztJC940Rh1GybDMsm0q5KH+Bq+YxmFqYKu0k+VO8X0sax+
        Gx+e/wC0z8IZfCGonxHo1q7aPqEkks7RJ8lrMWyUOOikHivUweM9tH2c3aUVpcEfFF05yw9v5mtpv3Rr
        Q5e5JBKn3P8AOuOewkZf41gFvM5yxhLXKFuinJ/pXBRg3NW6CWh3EKjaAOi4xXrQVrLyBGgjiNAM9x/n
        9a1g0nd9BrYz7+0+0puXBI69z70qkIzT/rYEVNJ01bebd90t1BHv3rmwtHkqXS6iWh6XYPs2qDwMLnpX
        sxVkh20OkV9q7s9uv4VpBpfL9BI6n4QfEa48AeO5NajtBfwT2slnNAcD5SQVcZ6YYVwV8OsbNUk+Xlld
        MeyR6V4g8e6/4n1m61KfUJ7dZ5GWCCKRkS3gc4EQVSBjYRmvdw+HpUKUYcibjv52IWu/Q+s/DkHinwZ4
        J03TvD2u2eoSeJrT7Q4ubyON7CSSL5/s5d+SQ2MeoryZ/V8TiJzrUpQVCSSst0hLQwtZ+D2t6THp+r63
        rtmkN3aC5u5rqbLxysodo4skmZuf4fWuvD5nRqOUKNFucZcqsrKy017E2PTvCniLwRYeAtU0KwuWm1qR
        JLRLpbdlubiW64VoSBu2Kcd65K9DGyx9KvUXLQWrje60Gl56Imsmk+DCw3lzJHrP/CSWAWSLKtJDchQ+
        XDEnGWwc+laOP9st00/YrDSuntdX6DWhh6N8X9bsta+2xWlpFbt5ivBBCke7zMgFyoBJQkH8K6KuT0Kt
        H2bnKTVrOTvt29SLtO3Y5X4q+MvDFn470FPE/iKCwj1/T4bs3EmWjjkkjJMQIyE2vhecVzYXGPBezwcc
        M4r3+WT0V4tJJvu1dlKK5b9T0/V/DXga++HGneL/AArYWviLxZ4cWfVfD1yVG83KAqwl25Pkuoxg8EAe
        leXjI4/FY2VOpJUIxX7t30u1ok/PqCSXojyPw1qHjT9ov4ceK7G5a8sHtHkg1CwAeCXSdXsZBLD9nXAI
        EUsSsu3hl+tdcZZVKhSjOKo4qp7jb+KFWOjb/wC3lf0F76fkfPE+qeItX0uLQLi+ex+IvgK/zFaSzmBN
        YghjZtoRmH2m3u7aN84ztcHvW0nLE0+VSVPM8B8HR1orZrupx282PpboekaJrVl4t0CDUJ7Z0j1GF4L+
        znUrLbXEDtbXls6sPl8uZJFz6pkV7OHrQx2EjOUfdqx5ZRa2a0lF+aaZHwtNGD8RbjWoPAPhU3V7cvd+
        F9avrbw7qszM8U1sE+02ulXshPytLalrdS55Ma18zCi8trTwanyz51Ww0vsyTTTpyfS1n+BovhX9bFm0
        Nr4v8KQnUbeC4tNW09FeMFJVVJ4sSEMM/Om4j1yvtX1EPZ4rDR5rVKdSLTWjWqs18mZJtGDYa/4o+DXg
        S88JabdXLW3ibVUXw+0s5aaysLieK3fyRnKKY4JOOOBXxzy6Lx9TDJv2FD2cYKTvrN3a+7Y3WkIvqdRZ
        fEnxfobLFa6vdBwYyyGVipZQDk89TzX1ssFhnGKlTjJxVr28rEJnS+MPCWu/Erw5cfEay8tpLa1ZNXiJ
        Acy2o+eVfqvJrjp16OCqxwT+07w+Y0ch+z541TwZq+v32oLK2mwaTLPOQSUjkQ4j46BmY4rHNqHtoUoq
        S5pStYuOiPo7wp8QND+O/hvxF4avreCK82XKQ28m0t5bBhBOgPcHHSvncThZYKcJwk7aDR8Iah+zJ42m
        XxVfIsVvb6BPclFmOxrmKEs26P1BQV0yzClFUqdruS38wWx8iagj280kUow8bPE46YZGKn9RVVH7t1t0
        EjIyPeufmYFTToPn3r/DSwytutxo6qBRgceldUdwM7ULwwqwHyheCfcVNWXs7SvogWhV0nVAZFSVsqzY
        65A9KnD4hS2d0C0OxSNB86jIOMY4rvpxirSTGjoNPccAjkc/Qdq3i9fIRq39z5FjIw4OzCn3PAx+da6K
        LbYkJ8Phb/2zBdXq+ZBFPEZ1PQxeapkB+qZpYNP35Jd7PzFe2591fEjwn4S8T2Gl6p8Mobe5u7VIIdWs
        LAgzhHRNsggHzOVbIYgGrwdevRlKGLdou/K3tp5ibWluhxtj4E8eRXNpBqlpqNhZWXkyG4vHeG3trdyC
        WV3YAfIDwK7IYrC2lySjKTvotdV3EtD6F+JeqeEL+08JW8niS7ngttMiUJbHz08yGKOJncg8MdpHPpXB
        l0MRRlimqEU5S/PUP0PVPCGheEtV+HV3qHgmCOfWLCGVPt1zFiaO6SJnLtuB+YoDj04rz6+JxNLMKcMX
        K1CdvdT3V9kJHhvgnQNX+Iniq20e71CdlQXDzSSuz+SkOTJtDH5cvtFfQYzEUsuw0q6ppaKyS3vtsTFv
        m3NfW/Bl9oviXUNBtYZbx9Pw/mxIzboSMhztHFVhcbSr4alXbUFUto+/YTVn5HlHir4ZWPxC8S+Ef7Wb
        /RNN1SKHUYZCR51jljNb5J+RtyqB6E1nmVJPCyqwjzTpXmkvz/Uqm0ro9asvF3hv4Ga6vw+0mY3enaxp
        dxeaZf3kqyW0G53B0kSsSolhQg7SckMK8bB06mPo0pYmXslTknC+l0t/min2iYCfFTWfhjrUWr2rWS6L
        4yu/7K1SMxpFDbX01vM1jeB0ABeV0EJLeo9a1x2T4b61hsQ5+zhKSVRPS8npF+WthRm1Hla1PL/HXhOL
        xS7+JtOVbbxpYkzafqEfy7mjeSaO3lK/fjkLyRnOeHr1MVgI1Iwq0vcxWHUXSmt3y7RfeLSt8yVpuede
        AfFckHiKXSrwMqeIbi+uVsZcCfRtegZjrOnXMZ5SJrjzpo2Iwe1edl2MaxKov4cS5y5ftU60f4kbfyu1
        490D6W6H294O+HugePPhr4y8KeJpNkV1cwXdlIflntbiOFmtrq2zg+Ysig4HXHvXLxBGU6+GjCLknCUW
        19l30fla4Q7djxf4Q/AnU9J1G+8Har4mtVgjunvtNLlo9tq7hJIx5oAWTf8AMUzwX4rDB5nUyqjUoYmD
        5pPmp21i4+T7tpu3ma200OK+PWhf2X8VPD2gxXSXNjZ2/wBrtdjBtlvptqluN2CQpa9edvrW2VzljK6r
        yVp1Ks5tdo0kox/9KB7RX9aHEXxm89pTnA5Lge3Gf1r6p7EHrvwZn8V+LBrnw+07Vl0/T72ynuZw/JcM
        ChVM9N3Ga8fMlh6Ps8XOHPOLSVulioFLxR8HfE/w2+HXim5uIxeXGqXsNqPs4Mjw2UcjN5hCAkBiBXG8
        dRxWIpqPuqKv6stdux4B8J9c1zw3490Wawju9zX0EF5GiSYa3kcIwkUDpg96WLjGdKSk1ZJ2YkfYf7S0
        3xIa30nTfA8U5tvEFube/itUPmu7qM72UcDacc187hfYxb9t9m9m9dhroj8p/GPh7V/Dmr3Ola5bSWmo
        W75uIpRhgzZbJ9c+telzQqU04O68h2OL2/5x/wDXrHlYrFnT4Si9MHn9K1pQtFWYkbEG4Hn/ADgVvGNh
        ox9WtiyOCOG79Kwrx5o8q7AcxpkTR3axMDgNlT2yOM152GhKlU5elxRVlboepWYIiCn0HX2zX0FL4Yop
        LY0rN2SU+gHHbpW6VrIC1rU4NtFAGyTgkeoHSoqtpWQktGdL4XtzbWSuRhpSCT3IP/1q78DDlirkPdeR
        718KvEFx4Z8ceH9Rt0kmC3qQy26uQsyTfuirDOCMsDg9xXRiqSrYWrCX8t0+1hI+1vGmm618VfHF/wCC
        rPVRpFhoWl2V9PCzHN1LdoHC4XqEzjvXg4OdLL8NTxMqbqTqSktOnK7Ajg9c+DNj4M1rw9DqOrpfwahP
        bWy2PPnu7ttbYnURBiuT716GHzOWKhWdOn7OULvmei08+4j3F9H1D4YWGqwR6xp2meH720LQWhwbqSVo
        9szRKDl2AIANebTq0swqUpOjKrWpS+K2is+rGjU+FXh3RZtHk16Kd9Kb7LNbpfuRb3EzyO7POC2MqV2E
        Y9KM0xGIhVjR5PbK6bhulbZMSVtTjdW+MPgr4W3mqa9fx3eqQSp9iv8AUpm813mVyqbAc/Idvat6+BxF
        XBUnOccPGnLmUYq1o262J62PH9L8T6d4rSbWtLZDa391cXcYQjdGk0rSKDtPysFYflX0dG3sKSUlUXs4
        q/R+6kxLR+h4DqNhBd+Ir3wL44Z3s9UvbjUvCGsl2WVJpVIktFuM5WWMlSFzzxXJOEPaLDVUo05e9Ta0
        s1uvvLT2a3W/yNrQfM8QaPq3wn8YIG1fTYjDaTvw9/YqT/Z2q2sjcmZGEeWU5DZ9aOX6xCtg8S/ej12b
        X2Zx81+hKW/kev8AgH4XfEqyisNF1yyaa+RBHYXyncl3YIT9nu5j/C/l7A3vXBhM3oU6dShiay9rhHyt
        vecVpFrz6Mbi/d9DN+JX7NX2DV9J8aNq9t4d8R2urW95OIZN8upwRoIpw9uDhmZDySOdxzXDWhRzLF0s
        TlvPQxFOcZOrtCy3T9VoOKSvdn2T8OtGtNUeLVlhVbCztbdY1J2rNcRqS0rDgZHofWscyxFShF0HPmrT
        bTe9k+nzElY8Q/bT0TWE8Cx+LtA1GTTLfSbiK4vG0o+TdupDoXR4iGYI2xyM9Is15lCNCthqlLEc8p4e
        Smt21GN7/Jb/ACKTt11PgLwHe6nrN9Jq2sahcandWOj2GnSXN27Syma8MmozHc5JztuYwfpX0mSUlF6K
        6pUaav3lK8pfha4XZ9b+Ebz4Xn4e67Y+IJorbXZvNRJ5U3SwHcBC8Rx90CujFLHfXaUqScqMd0uol+R0
        3wV+GtvZa0PG1h4rs59O08MLhbd8M8GzLJN02gDnn0rhzPGP2X1WWHkpT2b6MqO5D8Vv2jLPTPFTeGrF
        LTU/D+I0v7gBZAGlYAlOoJTPP0rlwuWy+r+1acaq6baJFnS/DTSba2a/13UNDsruPV5oW0LUrS1TMlvL
        GZI9wC/uynQniuDFTcrRjUcXD4k/IF+R6R8Q/Ey+DPA+o+Kp7NJ59GszNFC4DESDCIM9uSOledGHPVjB
        PSQ1+R+KXxQ8b3nxF8SX/ie9hitp7oopiiGFCoNq/jivYp0lQpxproFzyvYfWp5gsadsPL4PvzWy2sti
        R0kvlLwep+nSqc1FIa2EjlW8VoTyRjrzyKqHLP1sC7DItOVZN2BuB6jtUQoWd7AtNDpYECxqvO7gV3QV
        rdhq5p20Q545x1+npWieojMlc3l8IwMBW2L746/yrBvmqKO6uvzBdux6xpNq7fZrWNGdyiosaKWZnIGA
        FHJOa9ulFU4eS6+RD6H0B4c+FPjqLV/DjHQ7uM31zaT283lsEWMMkheRgP3ZCDPOKieMw3sqqdRe7F3V
        9X5CR9ieJPC3irSPip4Y8T6Myra6nZWel6yEkSNnFuAkhYMw8w7TnjJGwV4eHrUKmX16NSL5qcpSh5X1
        /ESOx1f4TapqN9FrCayx1CyD/Y7q9Jn8gmRmBiU8IyjHNYUMzpU4Kj7C8XbmS0v6j6HR6Z4BmWKK/wDF
        dyPFtzBZyW0azACC3t2y7FVbhpeMbqznjl/Bwy+pqUk3bVt/ogR8s+IvFV9qGuXlra3U9rpNndTWllYx
        OY4oYIJGiRNiEAkKvXvX1mEwtOnRhKaU6s4xcpNavTczu+5yXi3Q7LxD4bv9JuU85ZImZV6kyAEr+Oa6
        3CMoyg1dSTTXkJPU+W/BGtaz4Pe4l03fLoWnXvka3pzbjcWJjkMTzKpOfL2LngY4rhpXo6UnelDRx7Ja
        GjS6eR9C+J9EsPiD4ZSWyuAlzGBqGhajEf3treRgNGwdeQpKgMK6qtD29ONnyyWsX2e6/IhXTtscrcaf
        feO/Dui69o+opZeNPD0Rs3v4Ry1zEDa3llMnBZGkUsA3QgNXNOlLFUadSjUVPFU7qM30a+LmXa3Qd3or
        aHtnhT40eLPEvga5vtU1WTTfiB8LL/T47/TLaI+dqelx+VFcubdfmuLea2VnBAOCAa+Qq4am3b2LhWoS
        brp+Tbb/AMMk7r0Kg3e26PqLxQnhrxn4LsviMscmqT2llbXOyNmWF2eNQySR9UwW+Ydsc10ZXXrUsQsF
        TnGnRrXcX1s9UFt79D5x1H4p+I4zLa6bMNNs/La1W3t8Rx7WAB4GOVJxur6WOW4aydWPPNauT30ITZ4n
        8VviH4h1XwLeaHfajNcWUkttpdrGWLK0t3cxxMW/vMIWlOfQH0rDF4ahh8PVqUaajUr8tPb/AJ+vkt9z
        uONzyLwR+40u9lRf+P6+nlUngeXbHyIQMf8ATKNKvKYtUak2re0qS+5WivyKRsajchlcIwAVdsmR1x/P
        Feh1/wALBHX/AA38Q6nEniPw/banNa2V9ol9JsRyqmaGIMvToSoIrgxcKf7uco80oyVmNHgd47CV9xMj
        eYSzMSSdrfxE+tVUlyxfmhxb+R+gPws+N0Nt8P8ARLObST9rj1C10DT4Yxk3kgVd0sY9EU8kV8jisL/t
        EnzaWcm+xaPY/jbpk2vfCbxXax27tcT6QZI4IgTIZF2PsVRySMEfhXl4eXLiKeukXa40fhlqdlcWE01r
        cwy20sbkNHKjRsCD3VgDXvuSdmnewrGFtrCyHqX4uprZdPURQ1AuoIAOO3tUTV0n/KIzNOmlgmLHOMgf
        Ws6DcJ+Q0d5a+W8YcYbIHTivWg+ZFL8i4Plxx90j9K0WmgF1pfJhds4ITA+p6VL92NySvoFuZ9QV2+7E
        C5z3PP8AWlh43le3UEfSXwhlSH4heGGay+351CBfs2A24EgZ2nIbHXHtXpYlXwlSPNycq32Je68j9J/G
        vibxlaT2kfgjSEvjpUqf2raSQ7H8qWMPEsDEdCAVOOlfOYWhh7SeKq29ppFp323ZNrWOq0y0Pj3SNKvv
        E2nHTdZ0fUVultYLgiS1kjYFA5jb7rrwVb0rFz+pTqRw8+anUhy3a7+vYSOvFnfC21661G4l+zzRz/Z7
        eJiBBbwo5XyyOQ7r3+lc/PDmw8IJOcWk/NvS7BHkfw58WePPGeqGGKyW38KWjyWk7SqRI0Cq8SgSNy8m
        Bkn1r1sbhcBg6d5zvimk4pbX3BDPHfwKtbCwu9a8NmaS4gje4ntCS73LmXfI6f7QDHj2rXLs9lKcKOJt
        GMmoxfbsTy76nhdjoWtb5lfSr9fIRZpN9vINsYJyTlenFfSxxFBcv76D5nZWkhctjxbXvD1r4e8XweIV
        s5RpPigT6Vq0KRMbYzTEhJJFA2ht2Rn2rOUaVKtzOVozVmr/AI29Co7eh7v8Dvg7qPhrUL7UfFFyV+Hl
        1AU0mK4Pl/Y7y5uF2YZz/qdr8c4zXg5lmUsFP2WEq+0bd2t+VIpWttqYmv8Aw8sfAHxx06HSNQh/4Qjx
        RexjWT5i/Z9Ov5kLJc7gdqGU7Yz0GZATWlLH1qeCeYKlb2itUilaz2jJLs3uCV/dWhvfGHwvo/wt8V6b
        8R/h9ZrruvW9vb2+oaasqva6lpkkgV0ZFJWedcsV3A4BrgUcbmNGWMUOWavTnGOjq02+vnHp8yF7rt1O
        Y8J/tMQ2emav4Y1DRfsWmeLJryLTYNgjGgazK7/2hot4mPk2y+Y0WcbgRjjFc2EwNOlj8JKNSUaMpNLm
        3jVS/h+V+hpe8dtTjb2WPLc4yGcNyevTH4H9K+6WmhgjxL4m35tRplov3Ldb3WpV28O1tZmK347lprsA
        e4ryM1mo+wjf4faVWvOEGof+TtWNei/rYteHrf7DomnQuMyfZ4zIgGCXkiDHI9mzXfg6fssLQhbVQjf1
        er/FgipeqcOQpw24kEHPH0+laPcEe5/s6fDe88R+IZtV1CyuI9DSyuYhOUIjuJJlaFkViOSoJPFeFmuL
        VCHKpLnvovQpRfyOe8X/AABuf+EkuLLw7r2k3NrcatJaRQSXUYu4A0nMbxls7lyRjHasVmCdGDnCXMo6
        6aaLuUlZH034D+Br6BqHhmLUG323ha2e7QqAYrvVbpj5khyOqLgCvAr4tThNreo7eiXQaVvkek/Fb4ka
        N8MPDyazrMPnwyXMVqsAxmQNw+FP3gq1wUKE60uWDs979rAj8i/2hPHnhrx/4vOteGLBbG0+yRRSBUWP
        zZV5Z2VABn3r18PSnRptVHd3BHz1uNVcZoKNnOeB1rZO2giUJFdKVPsOfXtWiirWBIz5NOaOQIuMcHP0
        9KzVLld+iBK2h0Wmx+UoQ9sYruofCNLfyNUxnK46VsgRW1BgkaRfxPhj7Be1Y1JNJLoLudH4YtiITKcA
        yEKvbjOPyrrwkUkC2PujQvg3P4UtPh94/wBH1M3d5PqmkPeQAApFFdSJnZjsoJzmuaWOVWVfCzjyxUZW
        fdpaCt3PTNF+Omual498aaZAsb2FlpetiwCqN3n6NBcOku4DLszxn8BUvLacMLh5v3ZOUPuk1f0E+hy3
        w9+JPiDwv4Q8U+MpLv7ZqGr63bWMEN87vEZCss000KscZRSqnHYiuzEYKliMTQwqjywpx5m4rp0uSj6Y
        +C3i/wAc+NYbm8161hXRcyCKfy9hlYgYjiH8Uag9a8fNMNhMI4qi/wB7pp2s9xI+htNsrOwiW3soYrSL
        OfKgRY1LE5JIUcknNeLUlOT5ptza6vUEeefE34j6R4U0fULATedrNxbPBBaxtiSHz0Kic45XYDkV6GVZ
        bWxdalO1qNOSbl3t0+Yr6aHkHwx+IfiyeSSy1PSrjW7e9gisbO6NvlUcsR+/l2YZNhHX+7Xs5ll2Eioz
        p1Vh5UpOcop7pdlfuKN9meyL4d8BQ+H4fDvib+xftBSS7urWRoTcQ3cxkmLISdybWfj0ArxalXG4nETn
        RjUlBWjF68vLG0b/AIFxaj8j5m1v4xWniTSvF3wkudM+x22nSpY6beJKQ8+mY/c3cbZBEgdB8wPBNe1g
        sjtXjXry5pON5xfnsDasn8vuPkmw8S6v4b1KbwF40Fxe6ZeyvY6R4iu3d1khnBayhuJ2OVuVUKofOcoO
        a9WPJRccFXpv2LvGM0vdkuifmSk73T2Oj8CeIZU/tHwfez3M+peHLicQm9meWa40yRmeyuYZHJMsRQou
        e23FXgqkIurg4p06mGd0npzQe0l3XT5EtanB/Frw7rNjBc+K9Bt3ZrhrO51K1ji81/t9rLFcWWpRRYOZ
        T5fkyEDlZcnpXnZrQq0ITxWFhzS92UopXalBpxnFdH0l5Diza8E+NtP8ZeH7TUYlEV1HGLbULd/9Zb3k
        Q2yxlTyo3AMM9jXZlePhmOGjXj7sl7s49YTW6E0lax5/40Yar4l+wx/OGk0TReRnDNO+pXuwf9e9vEh9
        mrz8ZJ1se6K1V6NP5KXtp/8AksUmWtEe02Xw88QausL6daNGhUIWkOwKdoCMc9trDmvZniqNH3XLb9Oi
        BHsnw/8AA/gPwtd6kfH2t6Nezm02pYmVWa3ZVJmDAn72eBXkYzFYmqoLCU5RV9X0fZlRX3H0X4b8bfDL
        R/C+nyaNqen6bpMk8sVtGZY4/n3EPuXOc55z7185Ww+MnWmqsHKSSbLXY+fLjwQ9/wDHbSfFnhuyjvfD
        FxKL68u4JhLbi68ti85RWIVi5FdTrcuAlSqu1VaW8v8Ahho+zVYbST2x0/AV8/t6AfH/AO0H8NPFfxg1
        7TvDmnXEen6Ho9uL2a5mUlJrmY7fLGOGKqK7cJXhhYyla856LySEj4H+PnwJb4PwaDMurJqJ1bzUmjAA
        eOSIZJVRzs9666GKeIc42so7DR8w4PofyNa2HYsXU5ij4HJ/QDrWjViTPt77a4XI9euOlZxqJNJPVAjp
        rOZbgAsPunAA613U5KSQ1+RrwoqtwP64xXTBWXYEaSjhfoKpbAYN2++8IHIUhR+HFYyabURLofQnwh+H
        d78QdYTw9YXEVpMlk920spx8qAYVR3+YiumrXhg6EakvhvawI+9fgl4VvPDN1q3hDxT4mstYnKwy6ZpC
        z+fLYyWbORIisSYxtbO0eleVi6qqKnXo0nBa80rb3QbFPwH8CNb0b4ka7q99PGNJuYdbFmQQsk66nHPG
        AY+20zEn/drsxGZ0pYKlTivfi4XfRcruQ2vuPY5/gT4av9A8NaBEnk2uiaomo3iqTm/do9twrn/bwv4V
        w083r069Wq3d1YOK8ktn8iT3rStMsNFsIdP062js7K1TZDDGAqoir14+nJNeXOpOrU56knOct2+6Gjy7
        xZ8VxomrWuheHdP/ALf1RVeW9itzvFvEpHBK/wAW3NelhMs9vTnWr1PYUtFG/ViR5iLWTxn41t/FfiGz
        ttKsTGttFp2oqFafyo3HmsrY3fODg/SvWhKOCwTwuGnKpUi2+aPT5gbq/GLRNC07WtF0vTEtbq3M6afP
        bqpgNwxZMgY+ULgEYrJ5PWr1aFapV54NR5097biulofm78UfFHjrRfiPba7Zatc3KaxB+9trh3eF3Vlz
        GgJwrlPlGPSvWrU5YerRjh48tNRcUrdrt/k2NWd/I2NQ16PXxpnjrw9If7d0i38rXdIDfPNaBgs8bxdT
        IhyVOO1dKqc0Y1KcvfhvHrZb3QtNkem6jBoXxH8MiJcSQajaLLbzLgTW12g3IUfrHLFKuOxyDW06dPFU
        HFv4krNbwktn5NPUjZ7nz5f6hqmnalptveLLa+O/C4lhtrgoY7bxNokWxjaO/AlnktwWQEkh4zjrXhV5
        TjUp6uOOw10uirU1ry366Frb8D6astRXV9H0+8WJ/Jv7G3uFV8MUjnhEgRgO6jC/hXu05e0pwny2U4p8
        vm1qiEmrHIeDfgP4hufFGoav4eks7TwhqV9DPrsbREXEF8YmRWtNvARwEYrjrXyWOrvh3GurQhzUMa+a
        pD+WS7Lpe/4GsYp2R7BoPwW+H/g3xfHr/j7xJHeGe7udV07TJCse0XSxWVvJNGOSscFu+CfU+tcFDGYr
        H4h1cHS95zqVW10i/dj/AOSobjZO/oh3jf4vWGg6/r+n+FLS0u9KuLKO0tplwUjeOEKJoscDjjj+5X0O
        GwFSrQoVMRJxqRbbT66ko+NtWvnvLia6uZGa4naRpdzszgklj8xOcc161lGCVtI/oOLsc+st3diGyR5p
        AzlLe3jd2BkcgLsjBI3E+grmbjeUntbqWj9Nv2dfhfqvgjQH1LW724lvdYgidbF5ZGis4GUOiiNiQknP
        NfGZliqdapyU1ZU3q11aGtD3u+1Oz01US5uIIZZt/kRyyKhkaNS5ABOT0ry4xbvZaLr+AI+ePhp4r8Z+
        IvGHja41WWzXQROg0eCKeKV4/LJjHCklVOMnNbYilCNOiop83X/hwWh82eLY/BEvxiEnxY8aQavHaTzi
        00TANhZQyA+VHNztVlHXvmtYSq/VuWhT5e76u240dH5H7Kv97R/zWubmxvdlc0T8tNQQtGxxxtx9K99/
        kZ9Dj5S9tMkg5AGBj29a86alTqX6Nh2O10GQy7f4d2OtephJXGux2tuvzEehFeitEMuzsIYJH4G1SAen
        OOKWyJRzGno1xfxrgsN2W/maxprmn6MaPcPCniDWfCmpwaxoV5JY31uu1ZIzjcjKVZHHRlI6g16Lo06k
        FCouaPZiXU+ufg94d8R/2X4j+NT3i6nq0VpqBsbUlpHa8jAMryoD93aeFrgxNSnz0cBbkhf3n+VhQd16
        HufwY8d3PxY1K8vtZWXTNX0CKWBIrWV4opLe6heKUyQE4LrJ8wYjiufH4ZYCnFUrTp1LN3116ako+sNO
        txZ28MPmNJ5cSoZXOXcgD52PdjjJrwW7ybta7EZ1x4h0g6gdClumju7iLy1JUqhaUEBEk+7vx71rGhW9
        mqyiuWDTtfXQEeL6k3gz4LauuopBdalrGsRT7zPN5rrCH3O/z/dBdgPwr2MPHFZvS9nzKlRpNWsuqBHz
        p4m8YX/izX7vUmmngs2nf7FZmTCWsBxhUCYHXNfTYPCU8NQp01FOaXvS/mZHM7mU8RQDAzuIYseT78nu
        TXWkSmcb480BdX0T7RDAk2oaXJHe2ZKjcHgO8qp68gHioqJuOi96Cui4O2nR/wBI8XuNNSKzi+I/g9JI
        9QtJ2XxLoylglxCnF1E8PQPtLMOK4XFWWKoq04aVId++hSdlax1fgDxl4VsvEi6ZZ322x8UW0OrabaM4
        EdjqDFhe2QBP7py5J2ccjirw+IoRq8sZq9VXUeztqhNKyZ6p418Enx1p5tdOtJzrFs0c9hfWsRea3uow
        fszB1GQu4MpGeQ5rTG0qdWg1UlGnKOtObai4yWu+7XddUTF2ehxnwa8O+ONB8TW/grx7pl/oWlNdKLbU
        dRJjtYZHkkWWygml+/CzfNGBnaHC9q+awGdexlVwk/enHmdJ/wA0k7OK7pvWPkaezdvQ+7viZ468MfBz
        4e3M+hCzvrsRMiRQToZHuYYyYppQuf8AlsUB+tefWoYnMo4qriOamqMHNcytq3ZJX7sIuzR+dq+KNb8b
        a5r/AIi1m9+13EIsdLXn9zELa2DzRQJ0VFnnccd1r6DJsJCg6yprljTVOkraXcYJyv8A9vMV+5m37mFl
        3j5GGeMjj+8T9c/nXuX6X+HT0BaHKXcEks6eUplluCESONdzFn+VVAHOayklbeyW7HFH258Af2fJNIlt
        fGHi6CKaWSOOTTdNnjB+zEtvWeVT1fGMcV8lmeYJ3oUJWUbpteRolZeh9rXFxBZxF55I7eL5VyxVFGeF
        Azj6AV82lrZasEfFXxdnv/FHxZ8E2vhO7k1eXS4rv+2bG1lzBYwyb4lmnCtgSHdjBr0MO4U8NWVWPLdr
        lb3bXQFofNvwzj8VeAfG/jzW9QbUotN0CS8gmtJZJVtbq7vLryYLfn5d6rKWXHpXTipU6uHoRhbmmk9O
        liopWPEvj/8ADDxF4M1eHxRqkj3OneKp5buymeRpJohMvniGVic7lV8fhU4evGdOVOK5XD8RNWPm7zT/
        AHj+ZrS7Jv5G0wSVCmRz6+1dCtawIxpdOLNt2A7eh9ah0lu+m1xm9pNq0BXIxjGR0xxjFdeHjyrYEjq7
        U/MSenH8661sPYj1Sfy4xFjhyCfoOvFTPSCs7MS2F8OQZmklAyBwD785qsNT1u+guh6LEm0Lz0AOK9Km
        tNgvZWPor4GfFmbwFqQ0rVJmm8L38jm9tWTzFid0K+YoPQeo6GuTF4H6zFSh7tWnsyYuyaPvr4VeGtBT
        Utf8caDDHHp/ik2klgkabEW2EQEpEf8AATcK2a+fxtWoqdLC1XedFO7803YlG58X/Hv/AAgHhhru3XOo
        XzfYbEHhVkkQ5kJ9UX5h9KWWYP65XUX8EPel8hnx74N+Lniiw1KxfUpxq9ql+k88V1GsswRpsv5MpG6P
        CscY6V9VWy3DzozjFOnJxsmnZXS0uC/I6345a2db8ZWzCzmto7XSrURmQNiZbpftG9OxADBTj0rLI6Lo
        4S3OpOUne3912IeyPMNPiV7iCLcEEksaEnou9sZOewJr2dUpPeyb+5EI9w+I/wAPT4Ms9CvbW9+22upR
        bZCMfJcCJZgqkdVKsfyrycszT69KvSlT5J0np6XtctL3TzS1CSQuJR8ynhfXHY+3rXrJP1sQk72seY2O
        ja1pXxLsdCttBk/sLx0cWsxhcWYvY1JkMhxtEbITk+1efWxlHBylKbXs3o7WbUvTzNI+Z658Uv2K/DOm
        +Dk8SeG7qXSfGYube9MqzOLWCfzjPJ9mhHCADd06jivjKuNdXFVauFp8qpPmTXlq3/mjSKWiemqPe/g7
        dWHw58EWOq+K5vtt/qMEKXV5BErW4ubVN0Sx7gSvmeYxJ9vauqeIxGeqEaNouh7sldrVrV/Ky+8TjyPy
        PBf2j9Xvfi9Z21xobSabd+Gp11HRkSVo1uru2mWXZchCN8TqpXnpkGvTpZBGjhrxaljKMo1acv70Vfl9
        JbEqem58ZS/Ei68T6Ta+H9ftLmy1ttUX7dFKknlPFpsjvd+W78FNkAJA/v8ANZRzR4yjTwtek6GKdRRq
        Ra91wpSc5WfolcErbM9I8F+HdR0jwtoPiu+0qY6NrF6NWvJGRhDLDdXbTvHuAx/qWC8/3a9LLakXhnFT
        Xt6vtKluqc22vu0SBdD6Q+I/hrwf4yi8C6h4A0yO5so7+2sNeTT1OYY5HhfyZ0XJ3FWf5zXHg6+Iw/1q
        OLlySs3T5utuwI+lNK+BXw6stTsNdg0OJJ7a2jVbd1LQrOAGE5jY48wEda8KpmmMlGdLnXK3v5FxWq7H
        rDpFFEFQBRFhQBgAAcAAV5d9d9WUjyfx1Jpms6deJetfeT4auI9Vu4bXzI2nW1RpViyn+tRiF+UVpSUo
        STja81ZX6dBo/OOL9pey8F+LrzUvC3hG2tYrqe4XU5bxpXvrzEpKZlfmID+6BjmvU+oSq04qrK6S0tt6
        iR9K/Evxpout/s76r43/ALNt7O58R2VveqkCKWXU/OXypJXAyxVlzk15VODp4qNG7koXXyBaH5jfEb4x
        eMfiJpWi6L4huUmttCQLbGNAjSEIEDyEdWCKBXpQw8KUnKHXoFzx/A9KdmLTsSW0rF1+bbznBPXHatYy
        V0kNfedPbskirnGRjtXXFLS/QFbY1YY9p7YyP8K6qfLZJLYpGxEAgHAxx+FWl0JMK/lEkxUHcE4+mK5p
        P3lHtsCOw0C38q1U4AZsMex+ld1BcsULyOqTPH0rsh8ImvyNGzVieBz2A5zyBxXRR6+RCP10+AWozXnw
        10B5YRB9mgNsI9hjwtudofBH8Ry3418ZmkEsbU5XfZvW/wAhrYy/H2r+CviB4R1O31W6TTXtNZudI0+a
        7O1xqlsUjEsS9WjJkGfQZrowMMVg8TT9lB1OamqkktuR9/MDyL4P+BpfD/i+9k8VaR9p0i2sLsRanJGJ
        dOHlhXS63ngoyLx/vV6uZ4tVsLH6rVSq80W4XtLzjYS/r5HTeN/GPw28ealYadNHeadNYym1h1e3SMRm
        It5YjcYBeLKqVJ6VGX4TH4GnUnHlqRkuZwe99/kTvp2/Q5v4lfDfTPBNnot7pWpNeR6nkMHZTINqCRZl
        2ngEHpXZleY1cZUrQq0+V0vLTs0Ll5Udl8LrPVfHtlfeHtaa5v8AR44UMF/I26XSryJGMX2dz0V412le
        9c+ZzpZdKniaCjTrt2cFtOL/AJl5boqOyKnhD4LapoXjTxDN4q1BNU8KMZI9Gt4gyXcaysGEly3QGNem
        PTmvNrZ/XlBRpxUJXTuvSzNIxVj1Hxj4g8OW/he1h09LKNtNuBaaXdxxxtfQtasqXKrkZjMigru/GsMJ
        gK2Mrzc5ymqkeaSfwpyV016EX5HY8d0n9p2Pxfo/ibw3e6PatqemXU+moJXLyRxxs0cNy6nBJaMbuOOa
        7MFkMIVaco13+7bVSG115/kU3s+uh4N8Q/H3ivQo9CknaO48ERRNBqtpbwgPZXDv+41DK/8ALJE+Rh2G
        K71g6GU1ni6MGsPPSqt+T+9/n95N3JWJ9C13TfEelW+r6ZfJPZ3ER8gxHkFQcrIOz5GMGvZo1adaEatK
        anTlZqS2a8jO1rHzh8RtJuLLxbdyRTpPZXmlT30NsI1E9hqOqyRaSyo4GRHKFkcA/wAQJr5rMaEqeLnK
        E7xdKTimtY1Kso09/NJ/cWj7b8GeNhrHgnQPhang5tWsoILPT7p4cho7QbVM4ZQfLlTrn2rWpl/1Wosb
        9YVJxprli31jG2w12Pp74efCnw/8PIb/APspJ8anJFO8Ny/mCHYmEVQf4lyfmr5/G5hWxjpqb/h6XWlw
        R6HeX1vp9pcXlzIIbazheaaRjgLHECzMc+wrz4xlOSjFXlJ2XzNFsl2PhzxR+2Bptlr/ANi0jRjc6XDc
        +RcXU0hV5EV9jSxIvAHcZr2Y5PP2d5TtO17dho+iE8feFrtPD8P2y1aXxbZi5s4WKF54DCJG3A/eGCV5
        64rx5UKi53Z2pO1/QF0PiL9of9m1Ly7n8a+HdSsNPsr+6T7TaSxiGG38zCh4RHyWZ8/KBXZg8w5UqMk7
        x8ylE5f4q6doejfs4+H9Eg8UGbUdJkiiezhmaNL2V5SZo5LZ8MUU8gnpis6d5YuVTkaWorW6n52OSGcn
        8M+vau5u2hKKvm/SswuUSzQSBj0B4Gf0rNc0ZRtsCOksbtQik5ByPbHtXfGpZIa0Na21JPN8tjxnAP0N
        dFOsrpbDTOqEyC1ZwQcD9cV1J6cy7COegjM069cs+fzNc8VzVF6gkem2UflxqOyoor0YR5UkJbmxEOAM
        jgV1U00tiG3dHSeHLi2s9W06e7QS21veW0s8Z5EkKSBpFx7qDWjT5ZKO9ml69BLqfq/8PPiH4P8AEd4N
        D8NSxCO20qK68hEESJwA8aoP41718jisHiKMPa1lduVk/XuC/I87+NXhHQdZi02w0jV9O0zW7a6u7xtL
        kYRfbZbzyy8m4HCTF1HzGu/KcTWoupKrRlUpNRj7RfZt0t1XkB2ngq8vfBfw90qx8c2iTaeb+TTbu988
        Txw2M+7ypp2yfMj3YTAPSubEwhi8bUlg5ctS3NGNrNyW6XZhtuzzv4qeAPCMPh1/GvhC4EkEl3D5sNu2
        6BYn+TKIvMWJMGvSyrHYr6xHB4qHLNJ2b3v+pL023PCrnV9T1FLeK8vJ7lbSPyrdJXZhEg42qD9B+Ve/
        SpQpJuEFHm1diLvY+yfgHINC+HXiDXJ1BVby6uMnjKWdsAFP/A93518fn6dfMcLQTteMV97NI7I+cvE/
        x68caR4u0jXJjaN4Tlvtuqad9mXd9lkVo8CcnIYZDj3GK9KWQ0VTioyd7KLb7vr+hSmrcqOH+O/izVvD
        3jHSPE2l2ayeA/EGi6dqQ8jJ8iWYuL2Vgvy71dgDjsKvK/a4anUptcypVOWT6q1+W3lJak+p4v4rsJtI
        1XT/AIneEmElrcvBFrlojfu7yxkZFe5KjhZIg4bPsa7qsJwqQxVDXb2i6OL0T9UPorHusEVjrukyWl9H
        Fc2F7Zv5yEhhJDOp+Vcd8Gu+0akHFpSjNap7arqZptHyR4ZsfHPw213xHb6XpF9eeDtJ1F7i+tRFLcbL
        CeaRLe6spAv3gjRM8Y/uMO9fKUJ18qxNejCzwsJ87pfaUZdaXl5GiWiPfvhR8Pr/AON/jaLxBLYXtl4S
        fVdOs55ZongkkttCtZLqSELIARu1C5Kkj09q5cfmtCpKdWi226lJRT3XslJu/lzS+9FRXlsfp54R+H3h
        rwLbm30e0CuzM0l1L89xJzwu8jIUelebiMdXxsuarLRKyj0RPkaniDXdP8O2EmoalIUhBCRgDc8sjcJH
        Go+87NwAK56VKdaahDpv5DSPD/C/xGX4jaz4j8I6t4dvdLsvKeCCS6ikVbu3cEMXJAVTtIIGa9Gvglg6
        dGtTqqc42ctb69bGkdkfKXj74MfCfwN4p0aw8Q+JdRgn1W9W6FubdfsptnnIEJkB+ROgz2FdcMbi69CT
        p01aEbX63BHS+MdN+Eeg/EbwRPqPii/sn0uy0uHQdHsiWthAzhLcvKpysblwT6g15cJ4l4esoQUuZvmb
        7oEb3xr+Nfgz4ba7oXh3XNJutchlSLU1QSj7LFE7Fo5Xib/Wuo5APFclDC1K6coPlktGNNn55/tCfFLR
        fiZ4ltL/AMO6YdJ0y0thB5eFiE0obLTNHHhc446Zr1MLQlQptVHeX36CPm64kDZVOoPWqlug6WKez2/W
        puibMsPbibGRyDiqUGNaDzGYUxnaVBPPYgcfyq9k/IF+RhwX8v2nazZGcenQ1xwxFqzj0EnrY9Htbom0
        RMnLAH8AMV7can7pK97opbG5ocSyXSsynCAc9Oa0w8HdBskehxKAMY969OK2XYSLtuMtjHGP5V0x2Mzd
        t7cAhsdBWsE0C0PtP4R+HtJ8B+EU+Lr37XV1EjWsmlq6rDHHPOts2/B3M4QswGK8PG1auKrrLnDljupd
        W1tYEe1+Pfh7p/xU0zT/ABd4UvBHqH2XcjRH/j4DAN5bFT8kqYIriwWNll1SeGxEf3d+34jRzPxc0vXP
        Cvw68NeGrS6uL7TpFQas9wDJOkwUT/NIM7Y1m3KM+ldOUzo4jHYjESUacov3EtmtvvsTZ2PKPhjf3U2t
        Wnhi7uHm0XXWOnXlpK5MKCZTtniByFlRwCp9a9XH04xpTxUYqNah70ZLd+T8iYaOx7dqPwT8J+HLuG61
        3xJNbaTeXCxWEbRIJTKG3FZJM/dI715dLOsXWhKFDDKVamvfabtZ9l3Q0rNs7b4jWltovw8ttF8D3qGC
        KYz6nb20iyTz2E8TB7h1U5271BP1rjyuUq2Zyr4+m07KNNyT5edPZMq2llufIGq6Zaa9o8ul3I2eamEf
        HzK4GEcD1r7Jq7a8/wCvuIWjSPWvA/wj1Xxx8JdI0PWbiI3mjNrVjaC5QlrrTWuM26PnkFdr4PuK+Ynm
        UMBjsVQnHmp1XC9umm5olofEmsaJ4q+GOqyaJrEM+peBtRvLjR9pjffYG4kaJWSTGGRZSB7ACvSjU+rq
        LclPCVEuZ3vKF9rrsJX2XyPR/D2ieNfh9q8HhDxJp939i1S3F54V1NgZUurM/N9iZhx58SFDjOSDU5fj
        KUp1MNGp7RU23Gd/s+fmnf5Ccdn9/qfoV8MvC9zZ+Cre61TRLVg95PLPDdQRtJd6fOV2tNvXOYzhgD71
        8tnuIj/aHPh613CEYyt0tukaQ7Hp/h3TrGzkRLGyt7KCKKa6ENtFHDEsl5MWHyxqBu2IPzr5+HM5X8m2
        +7k2VdJNen4F7X7y7ttNvZ9OtRdX8EEj21vI+xJJQOFZ/wCFe+fau7Dwi5xjN8sHa7X6Ga/A+dfiJ4zs
        W8NaJJ4gaKy1OyltvEEtjHcIY5hZzOklshP3gXBIr2MLhZKtWVJfu5J079dVuNNLc8G+I3jT4t61oCeP
        vB1tHoHheOGJwkEcUl/crnYZyY13GPcB+BzW9KjhaE/q1W9Sqm7tvS76WLXlsfGXi7xd41+Juqad/ask
        +qajbQi1tFhgbzPlOThVGS2eSa74UqWGpvlaindsEfV/ir9n6XxDb/CbWo9XSLXbC00Oy1iC8dElngtt
        sxaNWO5pkC7SPavn443lWJpuFoNycWvzBHnH7aHgLVbjX/Duu6PZ3GpRR6VDpl4tsnmyW0sJCxFkTLKH
        TnJFZ5ZWioyjKVru9wR+fV9BPaSzW11FJBNBJteKVSjowzlWUgEGvSk1a8XdWBHLXBdD8p4LVzNiId7+
        prL5hqa1hOjFGB3HPIPPA6cV0U3zPyGtkP1N0aNyx2kLwBxwKmrJwTSBHJ2kZluEwOMj9TXm0489ReZK
        38j0OxGGVAciOPAzXtUk1yxfQpHo/h+DbCXYfewAeOMV6mHilay2BvY6yMEcDoBXoU0ronozSs1ORnoA
        e3ftW6VjNI6W0wwAx0wP0Nar8h/odXbalqkelvpCX9yunSSCWSy8w+Q7g5DFM44P8qXJByVRwXOuttRx
        R9EfAf4qzeDb2PQtYmZtBvZlxIzEmxmJ2h0z0jOfmFeXmuXLE0/a0l++gtv5kCPv260rQ/F+iTQs0Go2
        Oo2hiSeIq+Ufncjc7XGRz1r4+FathK0ZWdOUHdp/1sC0PFvB/wADbfwlrd74iv7lbmDTXkudItyB9xIp
        G/f553qcYI9K9jFZ28VRhh6cHF1LRm/miVFJngXjn4i634zlFnfiCOysb6eSzhiXBQK7ouWPJISvocBl
        1HBJSg37ScUpPvpqLmd7djJ0PxDqOjXtvqKStKYl8qSGdmeKe2PDQSKxwYyueK66mGp1oOi1y3d01o1J
        bNeYRep7xrXhbwNoPhrTfilqDTQ6W0Nrfz6OxVYXub5o4oYFc8rELiYNj0XFfOQzDFzrVctUoxnGTgqt
        9bR3b82lYpJXv2Pnjx38ZviDp7P4r8D3Nrb2dmgQ6PFEJLY2in7yBf8AlrtZiT3JrqrZPS9lTm26s46y
        d9ZeV/yGn0Po74e6x4K/aQ+FaWF7p8EesLbRveyfZ0SS31aI7mnRscf6QgyM14eIVfL66rqbnha3uuDd
        /d2tby6MFpZ9j0q88HGLT/C1xrltHq1z4cjSS1Zk3rFcJCsLsMjJV4gB7EGvGnWlhpVpYWTjCTfql2LX
        vaPoeqnVrS40NmiMccctoI0gyqlHkAjCBc9Qxzj2rlT54e01k5O7b3+Y7WbXY4WXVL60NxZadGA988dr
        YX74EayWyxpIGVuD8vmFR3wa7cHQpzUqlV2jSdnHq1svxJl00KHjHxLp2jada6JqPiiz0nWtShS3+0TI
        CzecPLd1jz8hJY4J6V2YbDzqTlXp0JVKNJ3STt8PclHzD8Tfghq/irxD4V0vTdXEunQaDJBPqEkoLb0l
        ebdIityJDJkGvZwWY0qNGvOrT5Z891G3y/Cwl2PXfh74XuvCfw5fQNQuYvFL6al7bRwIiiORY3ZI7Rd+
        ckYC5PvXj46sq2K9pCLoqVn9+tzWKsl5HmXhDwo/h/WLTX/F1j4O8Jxy/aF0nTUtwt48xYt++uJPl3hC
        MhfWnVqqdN0qcp1JRXvO+g0cxr3gPV9V+KGgeMj40uzoN3dSvp1tZpIbG3ureMiONCDsMTcjJ61iq6jh
        50vZL2kVq3vYI7pHzZqfxR8V+AvjtPqPj6a7fw3c3MkU1vJDm2uLCBmjguIbeTIwpAORWnsKdTCL2Ok4
        9V3DY+Z/j/4r8KeM/iJqmu+DoTBpV7FbkjyhCHuUTE0ixr90E1eGjUpUeSo9Vf7hHgc+3hQfu/8A16HJ
        pEoq5Hv+X/16x5vMr5FrTIJEb2zgdua6aEZJWa1BaFvVLeSWMBAcqMNj0FVWpuUeysIq6XZlJFdgdick
        +9RhaPLqC7HZWkSgqVHL4/InivThFtoaPUdLiWOBFP8AdXp24r06UWlHQX6G5AMtj2rqgmvvIfVG1bxj
        C464GBXTCwRtbzN+yjAZQev+HAq0JG6hUPGPoP05q47FPoa9ugUqRn5SCPrTRK0R9NfBv4neIfD2o2ei
        rBcatp07BI7JMtJEW+88Z9AOSPavHzPLMPiKU6l1TnFava/YmO78j74tdU0rV0eFZ4nmh/d3lmWUTRNJ
        FuaOVM5+49fDujWotXTSl8Mumj/4BSPEvGHwE0bWTJfeHHXS7sBmaCQFoJ35PAHKEk9a9rB59Ww9oYpO
        rHRXWjSWn5Aj5Z8VeD/Efhiaa31LT5QsBCmeFWe3YE/KVcDpx3r63C43D4pRlRqa72dkyLO9yD40ar4m
        8R/s3WVnsnt7Gz1+z024uYI2BfT7QxTWrAj7uJ4RGSPp3rw6uDowzSsoztKUFV8+a7v+DuXDoch8CPhB
        45v7uBNchlPgW6jhma+ugwmkR48rDDG4y4cMMseBtrTF5tDAwVOElWk1pbo/MrlV9X/SP0X+H3gXwv8A
        DKObR/D9jHZ2GoyyXSzDBZppPmYO+ONz8ge9fH4rF1sVK9R+7F3S2Svvp5DirI6Txf410HwfaQHWPMkN
        ySILeKJpS6Lw7naDhRz+VVg8DXxspKk0lDdtpfmSrrc+L9c0H4oa98WbTxloPieJ/hvpVlqGs2Og2ayx
        fa7mLSr4x2VxG+N8gvGt2544wKmrh1g6yoNyhzyjzqSurRfvNNdzRSv8jrtX8QfEPUvg7oc02gXWk+Jb
        e4jm1UxKWlt/JjWYXUYTkCTzMEdsEV7OVUcLTxMXVqKcK0W7bL3m/d+SS1Ib28ih4v8AhT4j+IVj4C8W
        xTrNqS6Zo8Gr2tyWid/LKNNd8/dfYWBXGciuzDZjh8DUxuE5f3XNN05LW19o+ZKHeIPh5410jxJqvjqP
        xl/ZOkaNDEx08+dco2n28KmZPLDbQWKnArKljMNUo08N7DmqVG3z7WZUFqbOo/G7wx4d8KaBq2k6deaw
        +uw3VzDaWMG2bdA+Lq4mj5Kp5obJrz/qFWeIqwqTUVTaV79LaWNDw34yfHvwBq2g6AG0pte1Lf8Abls2
        la3XTrnZteG6ZcNwRgqPStsLga1OpUvL2cPhuuqXYSPF4v2wNT0vQbHSLPwjp0EthcAwMJC8EdosoJji
        RwSJTHkbjRLK4upJ+0fK9++wI8a/aJ+MGjfFm48O3+n6TNpk2m6e9vfmVkYyzyyFyqbOsa9ifWlhcLLD
        qcXPmV/dCx8rTAZ2r1H+f5UndSdxfmZUuAxyPb8u9Yy2GrIgwvr/ADrHTuFjs7TTihBx905IHpXs04Wb
        ugS/A0JLAOTgE8fTNaulzK1tASKpsRboVVdpbjb1+tQqXso6Ak1Y2tKg3zQptyFAyfpW9BarW1gTPSbR
        AExjoBxXpwVnFIXfy/Q1oFxzjsK3itTLqbtmmdpx90fy6V0RVlYaOht1AAOOcf4UIS6FuEO7qcfdP8v/
        ANVaR0uir7eR0FsrZX5cjP8AKqRN7Hqvw68St4Q8TabrvkrcR2ZcSwt/HHIjIcZ/i+bIrlxmG+tYapQT
        5ZT2faxEXa52GpeP9VufFt54n0qabS3uroTrbxSHyyFVVXzEzhsheRisqOApQwkMLWiqvJHl5mtevUpS
        Ppn4e/GuXVVjtNc06ffGP9J1K0haSBAF+V5kUHy8nJ9K+azDI1Sk5UKit9mEmk/RX7FI9whTQfFMLeW1
        lqljKo342SHHON6nJU8kYNeC3iME1eMqNSPfb5DWhXu/A/hq50NvDEmlwPohkWVrJlBjMiTC4BII6+aP
        6ULGYh1HiJVG6rXLfytawXs9thLBbHSrKbT5kitrKyjzGPLCpFbwodoAUdlHQVmouco8qcpvS197lLa/
        Y5K+1mGLR7zUJJxHpSxSTRvN8lzDHkrFMsf3grNwo6kketOpRnQmoSTlbRuK0TXS5SOMtvFeo+Nra00j
        SdIsX1a00QapcvrKjdDFLNc2lsiIw3bpWty57DPPNehgXh6VNYipWnGE5+zUYPW6Sbcvk9CHuj401D9o
        7xd4E+IN5omrWlldWNsLPSbjT7aJYVt7zUdTS1doGjHzFbRJmwfQV6+PyyjiIxlQck1CLTk7tyk9Frto
        OOlz7U8YeOdWHgOe+8OaXJLdXTWlpp7Rw+cksN3GD5+3HG0Dac9CDXm4LA0YYunTr1EowTbu7W5dkiUR
        fDvxX/Z+laT4f8X6zZy+Lbl5E+y2/wC8KhsukLrGMRsicH6U8dh+erUrYak1hkt332vqJFD4zaZa6zoE
        /huLxTbeG7/XbiGJfPYs95lDGLZIlO4K/wAvT0rHAzlSmqvsHVjTT26edyo7+h5hpuj+GPhLPpsnia8g
        lOjeELbToYZUUxXJkJa6nhWTjdJKx3e3WuqftMbCUqMXHmm2+67ItHylq3wH8UfEe68SeMvCqaTDpt3d
        T3Wn6fFeI/7osXKfKMQybedp9a6Xj6WGjToV3Jygkr26gjgPB/7LHjDxbqGpW2o6lpujCwypHnx3jySE
        8gLAxKgdyRWdfMaNKMXGMnzd0C7bHkvxp+Eeo/CHWLLRtSuYtQjv7Q3VpdwAqHAYoVdG5VgRUYfExrxl
        KKs4vVMaPnudWQlvunOCPTHSonHVu9xGRKCAxbrnOT79q556R/AS3RTya5rF2R6rFjAKnv1r6OAorQ0r
        SPJOTx/gK3WyD0KN4ymcjjC9CPfrWNR6JfgLojZ0KP52k6gYFa4eNktBdDt4kG35fQdK9CkvejcXRm1b
        RH5Tkn5QCPwrsgtPQhG9bLsVfoKpBtoasQ5A7Yx/SnHZeokbljGPlzjGf8atJdBr8jpLWIcY6ZqlsQ3t
        qb9oAjKuPfn26UIlG1Gi8M3GOg6dKAPoX4G6vf21/e6JbaQdQtda2RT3AQFbEIpVpnZhjaFb7vevn88o
        0pUqeIlX9lPD6pX+Py+ZqtkfVXgfwLZeBrC7SC4e6ubl5J7idyQMl2cKiE4RACBj2r5HHZhPHVIXgoRh
        ZRXorajWnyOV1n40+CvC+pW+k+ItYtrK7urgQRxFsyITuIeUf8s4ztxk+oqaGDq103Ri3y6Pt6eoL8Dr
        7q8tNUtLXUdMaK/s51EguICJbeSJgOCRwwIGKlQdKU41bwnTvp10Er7GZf8AgrSdeivLpJZUl1Cwht3t
        85to5be4huYCI+ilZLcDGOjH1ranjqkIwpSjGVOnPmv1as01+N/kOLa+R8hfGew+OHg/4reCvGHw88Or
        f6PHZf2P4hgtpgIry0kukkAnQ4CeWTMyt28w1nH2FJe0pPnhUb56b0cX0lH8LryKjrpbbr6HIaV8ANU1
        749N4n8Uaf53hbVdXvfEMSROJFgfToIks7S7H8P+kXE5xznZXpPNXUwsfZrlq80Y69oK1xrqfoIkVtDa
        NZWdrGtpZLGsKIqeUdo5CAZA2cV5XvOUakpPmle99/6ZCPn7xz4z+HXgS/0jWdqR3TytLNc22ntczTEZ
        Dp5rAbH3E9K9nDYXG4inUpSb5dlFysl/SEmGleLfh78V7qw8QaZZrqOsaHcRny7uJklto5GwJCpyu4Fc
        g9qznhcXgYSozly05rRp7vtcuO50nxH+F3h34jRQ/wBrpIJbKNlgmSTYh3DcYpAD8ygL+lceEx9bCXVN
        e7Le++ml0UcTo3gh/hnFaTaPqNuuitst9XsZtxikLgqssGDkTFeCDwaitXWJcuZXl9lroxrQ8P8AHn/C
        I/CHwp4g+Kng7U7q+1LxFJPY2UJuWazhvLuRmdjCWOww4YbTyMCrpOpiJww9WFlTSd+tgR+Znjvx/wCJ
        fHl/FqfiXUJL2eCIQwbz+7hQHJCL2yeteoqNOjDlpq3fv8xL8DzOQiU7mJwG4xwDjpWLvYEY10fmI7A8
        AcdK557CXkZ2awuu49T1W0bKLx0NfQxGtjZh/do7einH8q22QGLy0jZBIY9PxrF6sSR3GkW4jt1+UjnJ
        NdtGNkhHVWyDgY7AGuynsiW+h0VugBHsB+OK6YbEpWNqBAdvy9hzVCsakEQIGR09vSrhs/kNbehq2ilX
        Vf8AHtVAjrLCMADjv/KhGRspjIAwCP6U1t6CV9D0bwL4N1Dxxq0OlWaMkeV+1XW0mOCIA5ZiO5xwPeuL
        G42ngaDqzeqXux7tdCktz7+8G+E9F8CaRBZwLCrW8I+03rgK8romZJGY9FOCfoK/PsZi6+OrOTbs37sO
        nkjRafI4jxH8ZfDlhq/9iQXiypIhE+owsJYLVmzsVgv384xx616GEyPE1aCruFnHaD3lbdrsLmtp2Pmn
        9oL4Y23j/TrbxT4dgjupLe2kkvNStWHmMPk2Aovzb1JOe4r0cpqQw9Wrg8QvZznL3U9GnvuVF+7sY3wI
        +Lo8EfDnX/CPizVGh1XRbh10JbhJDPeRXIT7PDACD5rifcNvoRWeYZfP6/RnKF6M3701tZbjS09D3Dw/
        8ebPwz/Zmn+P7WbRr/Xbm5OljyyyXFrAEZbh/wDnkGMhAB7oa4K+We2xU4YFqpTSv6PqhJaH0Cde0fxF
        pUtxpt5bXMLQEhopUZkbbuXK9QR8vbvXk1cNWwznTqxcJK9tNBxdtDG0ODCNESd8dltMvcSXALuc/wB4
        bh+VRSTi4635bO34lXsYfg7w5rvhm21PS9Qv21LT7ye6urXUWdjcQGd2PkOrZ+6DwRxxXo4vEUcTOlOn
        BU6tNRUodHbqZnn2ra94O8ReL7T4bPo9tqOo2e6ee4vrULaqsaBnMLbR5krFgOPQk110qOJoYepjfaOE
        JNKyev8AwAX4Hjl/rGsfDfWvEWkWfw9K6VdTpHHqmgxFXVY5A/nOvXCxNuwP7prrlTp4ujRq/Wm5xTfL
        N6XX/BKhoz1fVtH1bxdH4dvfDmuXVrYT6FqUdzG7yxNJPc2u2zmZCAVljmPcdq8eNSFFVVVpqTUo2ttZ
        PUs+YNI8C/G7T/E2n6T4s8T2i+HbnXredvtmoq8t8IGOILZCcklAp2j1rsdbBypSqUqbVSKdtNF5sF2J
        b79n7xDq0nj34fTa5ZnQbm6TXvDss1yskthfyOZHie0Dl0i2OR0xnmsPrlKMaNaMW6iXLKy008wR+aXj
        jwrfeC/EureGdSdJrvSLqS1laLJjlCn5XX2Yc13RqKpGM1s19wLscBcEbV2HbtPIwePas5bMDEmdxvDg
        HI+Xt9K5qmkUJIzdj+9clh28z1y2XoB2b6V9LDcIrQ05yYrcDuxA+grS9o7jRXtYTLMijHBBP4daimtU
        Gp6DZxbQqk8AD+VejCNkiVujahyGwDjgYNdUEuVOxD0lp0NyzYb1DegB574raHw/MSZ0sAAAHHGMVSBG
        taqMD86qAJbeRqwKFkUZH+GKtegHe+FdDvvEmq2mj6bsa7u2KRK7BVO0EnJPsKxr14YalKpU0hHd9jK3
        TscX40bXvCPj2HwTcWxOsS3VtaxW8ZL+c1zjy2Qr1zkVy/2hh/q8MTGf7qWqe2xooqx+pnwq8N6d4K8K
        W3m+Ut60KXWrXJwHV2iDGMsedqYIr4rMsXVx+JajdQ+GnHp5v5jirHBfGP4jWt18JPG+q+Gb9Rf2lpc2
        kBU/vd7TxW7SKi8hTHJJhulb4XLMRRxtCFSGjSl5aJuw422PzA8MeNr/AEmeFtZkkntboANO5Ztj5B5J
        z6V9rTqyhCCloklohcq1PsnwN8RLvw/4L8S+IxA+reHrKC1MNkOfMvbqUxsiluChiBLL7V5WZYSniMRh
        /ZNRxDvdrflSTQLRWOW0/wCKeh+L7K11ZvBWjwXEV2krq8SCdHgdXUZA4bC8E1tTyyUqcoSxM3pbe6uU
        nZeSOM/aOu/Eviu7+H3inw/p5bw/ZXMtrcs6FZ7S4VlaSN+PkUoF29jmvOwGDrYLFewjU5uWXM/OLf8A
        wBpq2hjXPjTxN4Xj0s+H766hvdS1LTbCKBGd0c3NxGJFMXQ/IGzx0r2swo0amHkqkE3snbVd9SY/Fbof
        VXhv9om30zxLruheJ7I21taaxPYQX8WWGy2VIS0iYz/rFfpXy1PJKlXDRr0ZKTd7LyTdhvofTuieKtC8
        R2ST6PqVtexsN22OZDICOm6LO5cehFeRVw1XDzftYOLS7fqSV5fDuhyarb6ydPtxqtp5nk3qIqzfvF2v
        lgMsCMjmqVesqUqXO3Te69Bo8p+KB8YaUrap4S0ePXNwme6tXZRLHKLcpHOob/WKoByvvXThHQqRVKtP
        2dtn89i0kj53+FP7Q2oXviZfCPjzTn0XUrpzYafdLA8EYkRZAUlRgAjfKcMOOK6MXl6pwdSjJVacdWhr
        sezeN/Dd94h0rR73SVs9cu9C1NLyxSaZrd3bzFDOZgfvqqk4PBrzqVVUpTUnyKUbPttoCOj0LwhpsPiH
        VPFMthdW+uXcVutxNLO7wOi26B1hj3YCBgR07VzSrS9mqenIr6DitUuh8t/EHRPhNY+Lbnx/4v8AC8U+
        l3urLYzaybpWgS5iUxO81mOdmQQSfStKEq8qbp06my0RaS0Pzq+ON74J1P4i6vJ8PLdF8Pt5EdskC7YZ
        J1QLK8K4+VGfoK78PGcKP75+9rqQzjvGnwl8d+DNB0jxP4g0eSy0fWlQ2dyWDcuu+NZAOY2ZOQD1rB16
        dS8ISvKHT9SUmvI8n3f7X61leXmFz162wWAxj5hX08I6jjt6Fi4k/eBSPlQYxRNbIcXaxpaLAskxY/wn
        itKC1QHbIm0fTAr0YLVEpWNGMcf9810R2SM+q9TUtztI/CtIfCCXTsdLaMdq59v5ZqkC3sbMLncoHAxx
        Vw2A14RyD3H+FVHog6HU+H9UvtH1C11LTpmt7u0kDwSr1RvX8s1FWnCrCVKouaEt13MrW+R778O9L0/4
        m+Orbxbr1sj+IfCsBdbzaCL0yAxwyzKf+WsROQfYV8xnOFjg8NGnTf7qo/djtyW6LyNoHuXjn4m2HgiC
        GyudPvL0X9vdq4i8jZ+7iP3vMmUkEtjp0ryMDg51nzRmouk49/8ALyLe3ofK3wy1MeL9SOizRtFp/iK5
        vNLu4WIZRBePKqkDJG6P5CPda+zxvuYN196mGgpL1irGMVqM+MPwU8OeD4dD0yylmlN79rMksgHEkIVl
        Yc/d+fGPauPKcbLHKr7SCXLa39fMoo2/xI0vw18J7XwEdEa4upLtbWW/HkrFJ5V0yrO2X3tL5OF5Xuan
        6rUpZmq3tbwtbl125b/mB4do2rnwz40g01o/tOl6ncxStbA4KESLkDOBgqSODXp80oyaT5eZaeWg0tD9
        S9OtPCHjnSm8Mro8lpaz6fDdndHAvlzKoRJEKSMd67Rzxmvj6k8XgaqxMqqm4yaSV9m3o7pE3tZHA658
        IfB3ge60TXpbeXVZNNvBdW8UxXakjYgSQKTgupckZ4qK2bYjHQlT/hqKe3kjSGi9GeGfHXwULXXLLXtO
        a2gi1y1S6uIDvV1uskSy/JGVO/GSc5yTXuZFil9WWHknei+VPTVfeJvV/wBbEPwW8G3914yjgbWriwjb
        R5dQj/s+aUEsHVAsquqjgjPGa0zXEQhhXJUlK01FqSX4bkpHrGkftGMnjbUfB2oaNLJBp1zJpsV9C8TX
        Ej28hhMsiyOgwxGeDnmvHqZOvqscTTq8rkuZxd7ehUD6cjnWWFJgp2OiuqtjcA6g8gEjOPevn7Wk49UW
        jzjxN8MvB3ii7tdQ1HSYf7QtZo7iC8hURTLIjbgS6YJzyDn1raGJrU4ygpXja1gR86/tAeNNd+DljY33
        hb7O6zzZkju2kIgWDaESBFUqQx3EliOtVg6UcVJwqXT6MaOy8PfGS81b4G3XxPmsQupWmmXEstqCDDJd
        W7CNiPm4iZjn19q56mHUcU8OpaLr5Auh8QeNPGehfEnwhpNjqVvrNhNquoXOqXQtDbG0S5kPyiKNrkHY
        CcnIBrqp0ZYecpRaaira32Lvp6fodj8Jf2RtDl1zSPEesa0dS02GOHUI9OMBjaWQEskU+dymPpnDHpXN
        iMdPldNRSfciKMj9vC61iy0rwnokM9tH4Zklcw2MUbLOlxaRAIWbbt8oLwADXNgUuapJ/EOS1R+YuxfS
        vQ5vIk//2Q==
</value>
  </data>
  <data name="Panel1.Locked" type="System.Boolean, mscorlib, Version=1.0.5000.0, Culture=neutral, PublicKeyToken=b77a5c561934e089">
    <value>False</value>
  </data>
  <data name="Panel1.SnapToGrid" type="System.Boolean, mscorlib, Version=1.0.5000.0, Culture=neutral, PublicKeyToken=b77a5c561934e089">
    <value>True</value>
  </data>
  <data name="Panel1.DefaultModifiers" type="System.CodeDom.MemberAttributes, System, Version=1.0.5000.0, Culture=neutral, PublicKeyToken=b77a5c561934e089">
    <value>Assembly</value>
  </data>
  <data name="Panel1.GridSize" type="System.Drawing.Size, System.Drawing, Version=1.0.5000.0, Culture=neutral, PublicKeyToken=b03f5f7f11d50a3a">
    <value>2, 2</value>
  </data>
  <data name="Panel1.DrawGrid" type="System.Boolean, mscorlib, Version=1.0.5000.0, Culture=neutral, PublicKeyToken=b77a5c561934e089">
    <value>True</value>
  </data>
  <data name="Panel1.Modifiers" type="System.CodeDom.MemberAttributes, System, Version=1.0.5000.0, Culture=neutral, PublicKeyToken=b77a5c561934e089">
    <value>Assembly</value>
  </data>
  <data name="$this.Locked" type="System.Boolean, mscorlib, Version=1.0.5000.0, Culture=neutral, PublicKeyToken=b77a5c561934e089">
    <value>False</value>
  </data>
  <data name="$this.Name">
    <value>welcome</value>
  </data>
  <data name="$this.Language" type="System.Globalization.CultureInfo, mscorlib, Version=1.0.5000.0, Culture=neutral, PublicKeyToken=b77a5c561934e089">
    <value>(Default)</value>
  </data>
  <data name="$this.TrayLargeIcon" type="System.Boolean, mscorlib, Version=1.0.5000.0, Culture=neutral, PublicKeyToken=b77a5c561934e089">
    <value>False</value>
  </data>
  <data name="$this.Localizable" type="System.Boolean, mscorlib, Version=1.0.5000.0, Culture=neutral, PublicKeyToken=b77a5c561934e089">
    <value>False</value>
  </data>
  <data name="$this.GridSize" type="System.Drawing.Size, System.Drawing, Version=1.0.5000.0, Culture=neutral, PublicKeyToken=b03f5f7f11d50a3a">
    <value>2, 2</value>
  </data>
  <data name="$this.DrawGrid" type="System.Boolean, mscorlib, Version=1.0.5000.0, Culture=neutral, PublicKeyToken=b77a5c561934e089">
    <value>True</value>
  </data>
  <data name="$this.TrayHeight" type="System.Int32, mscorlib, Version=1.0.5000.0, Culture=neutral, PublicKeyToken=b77a5c561934e089">
    <value>80</value>
  </data>
  <data name="$this.SnapToGrid" type="System.Boolean, mscorlib, Version=1.0.5000.0, Culture=neutral, PublicKeyToken=b77a5c561934e089">
    <value>True</value>
  </data>
  <data name="$this.DefaultModifiers" type="System.CodeDom.MemberAttributes, System, Version=1.0.5000.0, Culture=neutral, PublicKeyToken=b77a5c561934e089">
    <value>Assembly</value>
  </data>
</root>
