# Supplementary material for: Post hoc pattern matching: assigning significance to statistically defined expression patterns in single channel microarray data
Source: BMC Bioinformatics. 2007 Jul 5;8:240. doi: 10.1186/1471-2105-8-240 (PMC1934919; doi:10.1186/1471-2105-8-240)
Supplement: Additional file 3 — StatiGen source code. [file 1471-2105-8-240-S3.zip › StatiGen_Source_06142007/welcome.vb]

'StatiGen - Statistical Gene Microarray Analysis
'Copyright © 2007  Randall Hulshizer and Eric Blalock

'This program is free software; you can redistribute it and/or modify
'it under the terms of the GNU General Public License as published by
'the Free Software Foundation; either version 2 of the License, or
'(at your option) any later version.

'This program is distributed in the hope that it will be useful,
'but WITHOUT ANY WARRANTY; without even the implied warranty of
'MERCHANTABILITY or FITNESS FOR A PARTICULAR PURPOSE.  See the
'GNU General Public License for more details.

'You should have received a copy of the GNU General Public License along
'with this program; if not, write to the Free Software Foundation, Inc.,
'51 Franklin Street, Fifth Floor, Boston, MA 02110-1301 USA.

Public Class welcome
    Inherits System.Windows.Forms.Form


#Region " Windows Form Designer generated code "

    Public Sub New()
        MyBase.New()

        'This call is required by the Windows Form Designer.
        InitializeComponent()

        'Add any initialization after the InitializeComponent() call

    End Sub

    'Form overrides dispose to clean up the component list.
    Protected Overloads Overrides Sub Dispose(ByVal disposing As Boolean)
        If disposing Then
            If Not (components Is Nothing) Then
                components.Dispose()
            End If
        End If
        MyBase.Dispose(disposing)
    End Sub

    'Required by the Windows Form Designer
    Private components As System.ComponentModel.IContainer

    'NOTE: The following procedure is required by the Windows Form Designer
    'It can be modified using the Windows Form Designer.  
    'Do not modify it using the code editor.
    Friend WithEvents chkWelcome As System.Windows.Forms.CheckBox
    Friend WithEvents cmdNew As System.Windows.Forms.Button
    Friend WithEvents cmdOpen As System.Windows.Forms.Button
    Friend WithEvents cmdClose As System.Windows.Forms.Button
    Public WithEvents Image2 As System.Windows.Forms.PictureBox
    Friend WithEvents Label1 As System.Windows.Forms.Label
    Friend WithEvents cmdTutorial As System.Windows.Forms.Button
    Friend WithEvents Label2 As System.Windows.Forms.Label
    Friend WithEvents Label3 As System.Windows.Forms.Label
    Friend WithEvents Label4 As System.Windows.Forms.Label
    Friend WithEvents PictureBox1 As System.Windows.Forms.PictureBox
    Friend WithEvents Panel1 As System.Windows.Forms.Panel
    <System.Diagnostics.DebuggerStepThrough()> Private Sub InitializeComponent()
        Dim resources As System.Resources.ResourceManager = New System.Resources.ResourceManager(GetType(welcome))
        Me.Label4 = New System.Windows.Forms.Label
        Me.Label3 = New System.Windows.Forms.Label
        Me.Label2 = New System.Windows.Forms.Label
        Me.Label1 = New System.Windows.Forms.Label
        Me.cmdClose = New System.Windows.Forms.Button
        Me.cmdOpen = New System.Windows.Forms.Button
        Me.cmdNew = New System.Windows.Forms.Button
        Me.chkWelcome = New System.Windows.Forms.CheckBox
        Me.cmdTutorial = New System.Windows.Forms.Button
        Me.PictureBox1 = New System.Windows.Forms.PictureBox
        Me.Image2 = New System.Windows.Forms.PictureBox
        Me.Panel1 = New System.Windows.Forms.Panel
        Me.Panel1.SuspendLayout()
        Me.SuspendLayout()
        '
        'Label4
        '
        Me.Label4.Anchor = CType((System.Windows.Forms.AnchorStyles.Top Or System.Windows.Forms.AnchorStyles.Right), System.Windows.Forms.AnchorStyles)
        Me.Label4.Font = New System.Drawing.Font("Arial", 12.0!, System.Drawing.FontStyle.Bold, System.Drawing.GraphicsUnit.Point, CType(0, Byte))
        Me.Label4.ForeColor = System.Drawing.Color.Purple
        Me.Label4.Location = New System.Drawing.Point(160, 104)
        Me.Label4.Name = "Label4"
        Me.Label4.Size = New System.Drawing.Size(252, 22)
        Me.Label4.TabIndex = 72
        Me.Label4.Text = "● Comprehensive Reports"
        '
        'Label3
        '
        Me.Label3.Anchor = CType((System.Windows.Forms.AnchorStyles.Top Or System.Windows.Forms.AnchorStyles.Right), System.Windows.Forms.AnchorStyles)
        Me.Label3.Font = New System.Drawing.Font("Arial", 12.0!, System.Drawing.FontStyle.Bold, System.Drawing.GraphicsUnit.Point, CType(0, Byte))
        Me.Label3.ForeColor = System.Drawing.Color.Purple
        Me.Label3.Location = New System.Drawing.Point(160, 130)
        Me.Label3.Name = "Label3"
        Me.Label3.Size = New System.Drawing.Size(252, 22)
        Me.Label3.TabIndex = 71
        Me.Label3.Text = "● Automated Graphing"
        '
        'Label2
        '
        Me.Label2.Anchor = CType((System.Windows.Forms.AnchorStyles.Top Or System.Windows.Forms.AnchorStyles.Right), System.Windows.Forms.AnchorStyles)
        Me.Label2.Font = New System.Drawing.Font("Arial", 11.0!, System.Drawing.FontStyle.Regular, System.Drawing.GraphicsUnit.Point, CType(0, Byte))
        Me.Label2.ForeColor = System.Drawing.Color.Black
        Me.Label2.Location = New System.Drawing.Point(160, 170)
        Me.Label2.Name = "Label2"
        Me.Label2.Size = New System.Drawing.Size(166, 92)
        Me.Label2.TabIndex = 70
        Me.Label2.Text = "To start a new project, click 'New', or click 'Open' to open a previously complet" & _
        "ed project."
        '
        'Label1
        '
        Me.Label1.Anchor = CType((System.Windows.Forms.AnchorStyles.Top Or System.Windows.Forms.AnchorStyles.Right), System.Windows.Forms.AnchorStyles)
        Me.Label1.Font = New System.Drawing.Font("Arial", 12.0!, System.Drawing.FontStyle.Bold, System.Drawing.GraphicsUnit.Point, CType(0, Byte))
        Me.Label1.ForeColor = System.Drawing.Color.Purple
        Me.Label1.Location = New System.Drawing.Point(160, 78)
        Me.Label1.Name = "Label1"
        Me.Label1.Size = New System.Drawing.Size(252, 22)
        Me.Label1.TabIndex = 69
        Me.Label1.Text = "● Advanced Pattern Detection"
        '
        'cmdClose
        '
        Me.cmdClose.Anchor = CType((System.Windows.Forms.AnchorStyles.Top Or System.Windows.Forms.AnchorStyles.Right), System.Windows.Forms.AnchorStyles)
        Me.cmdClose.Font = New System.Drawing.Font("Arial", 9.75!, System.Drawing.FontStyle.Bold, System.Drawing.GraphicsUnit.Point, CType(0, Byte))
        Me.cmdClose.Image = CType(resources.GetObject("cmdClose.Image"), System.Drawing.Image)
        Me.cmdClose.ImageAlign = System.Drawing.ContentAlignment.MiddleLeft
        Me.cmdClose.Location = New System.Drawing.Point(352, 284)
        Me.cmdClose.Name = "cmdClose"
        Me.cmdClose.Size = New System.Drawing.Size(92, 32)
        Me.cmdClose.TabIndex = 4
        Me.cmdClose.Text = "&Close"
        Me.cmdClose.TextAlign = System.Drawing.ContentAlignment.MiddleRight
        '
        'cmdOpen
        '
        Me.cmdOpen.Anchor = CType((System.Windows.Forms.AnchorStyles.Top Or System.Windows.Forms.AnchorStyles.Right), System.Windows.Forms.AnchorStyles)
        Me.cmdOpen.Font = New System.Drawing.Font("Arial", 9.75!, System.Drawing.FontStyle.Bold, System.Drawing.GraphicsUnit.Point, CType(0, Byte))
        Me.cmdOpen.Image = CType(resources.GetObject("cmdOpen.Image"), System.Drawing.Image)
        Me.cmdOpen.ImageAlign = System.Drawing.ContentAlignment.MiddleLeft
        Me.cmdOpen.Location = New System.Drawing.Point(352, 250)
        Me.cmdOpen.Name = "cmdOpen"
        Me.cmdOpen.Size = New System.Drawing.Size(92, 32)
        Me.cmdOpen.TabIndex = 2
        Me.cmdOpen.Text = "&Open"
        Me.cmdOpen.TextAlign = System.Drawing.ContentAlignment.MiddleRight
        '
        'cmdNew
        '
        Me.cmdNew.Anchor = CType((System.Windows.Forms.AnchorStyles.Top Or System.Windows.Forms.AnchorStyles.Right), System.Windows.Forms.AnchorStyles)
        Me.cmdNew.Font = New System.Drawing.Font("Arial", 9.75!, System.Drawing.FontStyle.Bold, System.Drawing.GraphicsUnit.Point, CType(0, Byte))
        Me.cmdNew.Image = CType(resources.GetObject("cmdNew.Image"), System.Drawing.Image)
        Me.cmdNew.ImageAlign = System.Drawing.ContentAlignment.MiddleLeft
        Me.cmdNew.Location = New System.Drawing.Point(352, 216)
        Me.cmdNew.Name = "cmdNew"
        Me.cmdNew.Size = New System.Drawing.Size(92, 32)
        Me.cmdNew.TabIndex = 1
        Me.cmdNew.Text = "&New"
        Me.cmdNew.TextAlign = System.Drawing.ContentAlignment.MiddleRight
        '
        'chkWelcome
        '
        Me.chkWelcome.Anchor = CType((System.Windows.Forms.AnchorStyles.Top Or System.Windows.Forms.AnchorStyles.Right), System.Windows.Forms.AnchorStyles)
        Me.chkWelcome.Checked = True
        Me.chkWelcome.CheckState = System.Windows.Forms.CheckState.Checked
        Me.chkWelcome.Font = New System.Drawing.Font("Arial", 9.75!, System.Drawing.FontStyle.Bold, System.Drawing.GraphicsUnit.Point, CType(0, Byte))
        Me.chkWelcome.ForeColor = System.Drawing.Color.Navy
        Me.chkWelcome.Location = New System.Drawing.Point(160, 278)
        Me.chkWelcome.Name = "chkWelcome"
        Me.chkWelcome.Size = New System.Drawing.Size(182, 38)
        Me.chkWelcome.TabIndex = 2
        Me.chkWelcome.Text = "Always show welcome screen at startup"
        '
        'cmdTutorial
        '
        Me.cmdTutorial.AccessibleRole = System.Windows.Forms.AccessibleRole.None
        Me.cmdTutorial.Anchor = CType((System.Windows.Forms.AnchorStyles.Top Or System.Windows.Forms.AnchorStyles.Right), System.Windows.Forms.AnchorStyles)
        Me.cmdTutorial.BackColor = System.Drawing.Color.Transparent
        Me.cmdTutorial.Font = New System.Drawing.Font("Arial", 9.75!, System.Drawing.FontStyle.Bold, System.Drawing.GraphicsUnit.Point, CType(0, Byte))
        Me.cmdTutorial.ForeColor = System.Drawing.Color.Navy
        Me.cmdTutorial.Image = CType(resources.GetObject("cmdTutorial.Image"), System.Drawing.Image)
        Me.cmdTutorial.ImageAlign = System.Drawing.ContentAlignment.MiddleLeft
        Me.cmdTutorial.Location = New System.Drawing.Point(352, 182)
        Me.cmdTutorial.Name = "cmdTutorial"
        Me.cmdTutorial.Size = New System.Drawing.Size(92, 32)
        Me.cmdTutorial.TabIndex = 3
        Me.cmdTutorial.Text = "&Help    "
        Me.cmdTutorial.TextAlign = System.Drawing.ContentAlignment.MiddleRight
        Me.cmdTutorial.Visible = False
        '
        'PictureBox1
        '
        Me.PictureBox1.Anchor = CType((System.Windows.Forms.AnchorStyles.Top Or System.Windows.Forms.AnchorStyles.Right), System.Windows.Forms.AnchorStyles)
        Me.PictureBox1.BackColor = System.Drawing.Color.Transparent
        Me.PictureBox1.Image = CType(resources.GetObject("PictureBox1.Image"), System.Drawing.Image)
        Me.PictureBox1.Location = New System.Drawing.Point(160, 12)
        Me.PictureBox1.Name = "PictureBox1"
        Me.PictureBox1.Size = New System.Drawing.Size(280, 44)
        Me.PictureBox1.SizeMode = System.Windows.Forms.PictureBoxSizeMode.StretchImage
        Me.PictureBox1.TabIndex = 73
        Me.PictureBox1.TabStop = False
        '
        'Image2
        '
        Me.Image2.BackColor = System.Drawing.Color.Black
        Me.Image2.Cursor = System.Windows.Forms.Cursors.Default
        Me.Image2.Dock = System.Windows.Forms.DockStyle.Left
        Me.Image2.Image = CType(resources.GetObject("Image2.Image"), System.Drawing.Image)
        Me.Image2.Location = New System.Drawing.Point(0, 0)
        Me.Image2.Name = "Image2"
        Me.Image2.Size = New System.Drawing.Size(140, 326)
        Me.Image2.SizeMode = System.Windows.Forms.PictureBoxSizeMode.StretchImage
        Me.Image2.TabIndex = 61
        Me.Image2.TabStop = False
        '
        'Panel1
        '
        Me.Panel1.BackColor = System.Drawing.Color.Transparent
        Me.Panel1.BorderStyle = System.Windows.Forms.BorderStyle.Fixed3D
        Me.Panel1.Controls.Add(Me.PictureBox1)
        Me.Panel1.Controls.Add(Me.Label4)
        Me.Panel1.Controls.Add(Me.Label3)
        Me.Panel1.Controls.Add(Me.Label1)
        Me.Panel1.Controls.Add(Me.cmdClose)
        Me.Panel1.Controls.Add(Me.cmdNew)
        Me.Panel1.Controls.Add(Me.chkWelcome)
        Me.Panel1.Controls.Add(Me.cmdTutorial)
        Me.Panel1.Controls.Add(Me.cmdOpen)
        Me.Panel1.Controls.Add(Me.Label2)
        Me.Panel1.Controls.Add(Me.Image2)
        Me.Panel1.Location = New System.Drawing.Point(31, 28)
        Me.Panel1.Name = "Panel1"
        Me.Panel1.Size = New System.Drawing.Size(470, 330)
        Me.Panel1.TabIndex = 62
        '
        'welcome
        '
        Me.AutoScaleBaseSize = New System.Drawing.Size(5, 13)
        Me.ClientSize = New System.Drawing.Size(532, 387)
        Me.Controls.Add(Me.Panel1)
        Me.FormBorderStyle = System.Windows.Forms.FormBorderStyle.FixedDialog
        Me.KeyPreview = True
        Me.MaximizeBox = False
        Me.MinimizeBox = False
        Me.Name = "welcome"
        Me.Opacity = 0.8
        Me.ShowInTaskbar = False
        Me.StartPosition = System.Windows.Forms.FormStartPosition.CenterScreen
        Me.Text = "Welcome to StatiGen"
        Me.Panel1.ResumeLayout(False)
        Me.ResumeLayout(False)

    End Sub

#End Region

    Private Sub welcome_Load(ByVal sender As System.Object, ByVal e As System.EventArgs) Handles MyBase.Load
        chkWelcome.Checked = FileFormat.ShowWelcome
    End Sub
    Private Sub welcome_Closing(ByVal sender As Object, ByVal e As System.ComponentModel.CancelEventArgs) Handles MyBase.Closing
        FileFormat.ShowWelcome = chkWelcome.Checked
    End Sub
    Private Sub cmdClose_Click(ByVal sender As System.Object, ByVal e As System.EventArgs) Handles cmdClose.Click
        ExitMode = 0
        Me.Close()
    End Sub
    Private Sub cmdOpen_Click(ByVal sender As System.Object, ByVal e As System.EventArgs) Handles cmdOpen.Click
        If fNow.fdOpen.ShowDialog(Me) = DialogResult.OK Then
            ExitMode = 2
            Me.Close()
        End If
    End Sub
    Private Sub cmdNew_Click(ByVal sender As System.Object, ByVal e As System.EventArgs) Handles cmdNew.Click
        ExitMode = 1
        Me.Close()
    End Sub
    Private Sub cmdTutorial_Click(ByVal sender As System.Object, ByVal e As System.EventArgs) Handles cmdTutorial.Click
        ExitMode = 3
        NotYet()
    End Sub
    Private Sub frNavStart_Enter(ByVal sender As System.Object, ByVal e As System.EventArgs)

    End Sub
    Private Sub welcome_Closed(ByVal sender As Object, ByVal e As System.EventArgs) Handles MyBase.Closed


    End Sub

End Class
