# Supplementary material for: Post hoc pattern matching: assigning significance to statistically defined expression patterns in single channel microarray data
Source: BMC Bioinformatics. 2007 Jul 5;8:240. doi: 10.1186/1471-2105-8-240 (PMC1934919; doi:10.1186/1471-2105-8-240)
Supplement: Additional file 3 — StatiGen source code. [file 1471-2105-8-240-S3.zip › StatiGen_Source_06142007/wizard.resx]

<?xml version="1.0" encoding="utf-8"?>
<root>
  <!-- 
    Microsoft ResX Schema 
    
    Version 1.3
    
    The primary goals of this format is to allow a simple XML format 
    that is mostly human readable. The generation and parsing of the 
    various data types are done through the TypeConverter classes 
    associated with the data types.
    
    Example:
    
    ... ado.net/XML headers & schema ...
    <resheader name="resmimetype">text/microsoft-resx</resheader>
    <resheader name="version">1.3</resheader>
    <resheader name="reader">System.Resources.ResXResourceReader, System.Windows.Forms, ...</resheader>
    <resheader name="writer">System.Resources.ResXResourceWriter, System.Windows.Forms, ...</resheader>
    <data name="Name1">this is my long string</data>
    <data name="Color1" type="System.Drawing.Color, System.Drawing">Blue</data>
    <data name="Bitmap1" mimetype="application/x-microsoft.net.object.binary.base64">
        [base64 mime encoded serialized .NET Framework object]
    </data>
    <data name="Icon1" type="System.Drawing.Icon, System.Drawing" mimetype="application/x-microsoft.net.object.bytearray.base64">
        [base64 mime encoded string representing a byte array form of the .NET Framework object]
    </data>
                
    There are any number of "resheader" rows that contain simple 
    name/value pairs.
    
    Each data row contains a name, and value. The row also contains a 
    type or mimetype. Type corresponds to a .NET class that support 
    text/value conversion through the TypeConverter architecture. 
    Classes that don't support this are serialized and stored with the 
    mimetype set.
    
    The mimetype is used forserialized objects, and tells the 
    ResXResourceReader how to depersist the object. This is currently not 
    extensible. For a given mimetype the value must be set accordingly:
    
    Note - application/x-microsoft.net.object.binary.base64 is the format 
    that the ResXResourceWriter will generate, however the reader can 
    read any of the formats listed below.
    
    mimetype: application/x-microsoft.net.object.binary.base64
    value   : The object must be serialized with 
            : System.Serialization.Formatters.Binary.BinaryFormatter
            : and then encoded with base64 encoding.
    
    mimetype: application/x-microsoft.net.object.soap.base64
    value   : The object must be serialized with 
            : System.Runtime.Serialization.Formatters.Soap.SoapFormatter
            : and then encoded with base64 encoding.

    mimetype: application/x-microsoft.net.object.bytearray.base64
    value   : The object must be serialized into a byte array 
            : using a System.ComponentModel.TypeConverter
            : and then encoded with base64 encoding.
    -->
  <xsd:schema id="root" xmlns="" xmlns:xsd="http://www.w3.org/2001/XMLSchema" xmlns:msdata="urn:schemas-microsoft-com:xml-msdata">
    <xsd:element name="root" msdata:IsDataSet="true">
      <xsd:complexType>
        <xsd:choice maxOccurs="unbounded">
          <xsd:element name="data">
            <xsd:complexType>
              <xsd:sequence>
                <xsd:element name="value" type="xsd:string" minOccurs="0" msdata:Ordinal="1" />
                <xsd:element name="comment" type="xsd:string" minOccurs="0" msdata:Ordinal="2" />
              </xsd:sequence>
              <xsd:attribute name="name" type="xsd:string" msdata:Ordinal="1" />
              <xsd:attribute name="type" type="xsd:string" msdata:Ordinal="3" />
              <xsd:attribute name="mimetype" type="xsd:string" msdata:Ordinal="4" />
            </xsd:complexType>
          </xsd:element>
          <xsd:element name="resheader">
            <xsd:complexType>
              <xsd:sequence>
                <xsd:element name="value" type="xsd:string" minOccurs="0" msdata:Ordinal="1" />
              </xsd:sequence>
              <xsd:attribute name="name" type="xsd:string" use="required" />
            </xsd:complexType>
          </xsd:element>
        </xsd:choice>
      </xsd:complexType>
    </xsd:element>
  </xsd:schema>
  <resheader name="resmimetype">
    <value>text/microsoft-resx</value>
  </resheader>
  <resheader name="version">
    <value>1.3</value>
  </resheader>
  <resheader name="reader">
    <value>System.Resources.ResXResourceReader, System.Windows.Forms, Version=1.0.5000.0, Culture=neutral, PublicKeyToken=b77a5c561934e089</value>
  </resheader>
  <resheader name="writer">
    <value>System.Resources.ResXResourceWriter, System.Windows.Forms, Version=1.0.5000.0, Culture=neutral, PublicKeyToken=b77a5c561934e089</value>
  </resheader>
  <data name="frNav_0.DefaultModifiers" type="System.CodeDom.MemberAttributes, System, Version=1.0.5000.0, Culture=neutral, PublicKeyToken=b77a5c561934e089">
    <value>Assembly</value>
  </data>
  <data name="frNav_0.GridSize" type="System.Drawing.Size, System.Drawing, Version=1.0.5000.0, Culture=neutral, PublicKeyToken=b03f5f7f11d50a3a">
    <value>2, 2</value>
  </data>
  <data name="frNav_0.SnapToGrid" type="System.Boolean, mscorlib, Version=1.0.5000.0, Culture=neutral, PublicKeyToken=b77a5c561934e089">
    <value>True</value>
  </data>
  <data name="frNav_0.Locked" type="System.Boolean, mscorlib, Version=1.0.5000.0, Culture=neutral, PublicKeyToken=b77a5c561934e089">
    <value>False</value>
  </data>
  <data name="frNav_0.DrawGrid" type="System.Boolean, mscorlib, Version=1.0.5000.0, Culture=neutral, PublicKeyToken=b77a5c561934e089">
    <value>True</value>
  </data>
  <data name="frNav_0.Modifiers" type="System.CodeDom.MemberAttributes, System, Version=1.0.5000.0, Culture=neutral, PublicKeyToken=b77a5c561934e089">
    <value>Public</value>
  </data>
  <data name="GroupBox7.DefaultModifiers" type="System.CodeDom.MemberAttributes, System, Version=1.0.5000.0, Culture=neutral, PublicKeyToken=b77a5c561934e089">
    <value>Assembly</value>
  </data>
  <data name="GroupBox7.GridSize" type="System.Drawing.Size, System.Drawing, Version=1.0.5000.0, Culture=neutral, PublicKeyToken=b03f5f7f11d50a3a">
    <value>2, 2</value>
  </data>
  <data name="GroupBox7.Locked" type="System.Boolean, mscorlib, Version=1.0.5000.0, Culture=neutral, PublicKeyToken=b77a5c561934e089">
    <value>False</value>
  </data>
  <data name="GroupBox7.DrawGrid" type="System.Boolean, mscorlib, Version=1.0.5000.0, Culture=neutral, PublicKeyToken=b77a5c561934e089">
    <value>True</value>
  </data>
  <data name="GroupBox7.SnapToGrid" type="System.Boolean, mscorlib, Version=1.0.5000.0, Culture=neutral, PublicKeyToken=b77a5c561934e089">
    <value>True</value>
  </data>
  <data name="GroupBox7.Modifiers" type="System.CodeDom.MemberAttributes, System, Version=1.0.5000.0, Culture=neutral, PublicKeyToken=b77a5c561934e089">
    <value>Assembly</value>
  </data>
  <data name="txtProject.DefaultModifiers" type="System.CodeDom.MemberAttributes, System, Version=1.0.5000.0, Culture=neutral, PublicKeyToken=b77a5c561934e089">
    <value>Assembly</value>
  </data>
  <data name="txtProject.Locked" type="System.Boolean, mscorlib, Version=1.0.5000.0, Culture=neutral, PublicKeyToken=b77a5c561934e089">
    <value>False</value>
  </data>
  <data name="txtProject.Modifiers" type="System.CodeDom.MemberAttributes, System, Version=1.0.5000.0, Culture=neutral, PublicKeyToken=b77a5c561934e089">
    <value>Assembly</value>
  </data>
  <data name="GroupBox1.DefaultModifiers" type="System.CodeDom.MemberAttributes, System, Version=1.0.5000.0, Culture=neutral, PublicKeyToken=b77a5c561934e089">
    <value>Assembly</value>
  </data>
  <data name="GroupBox1.GridSize" type="System.Drawing.Size, System.Drawing, Version=1.0.5000.0, Culture=neutral, PublicKeyToken=b03f5f7f11d50a3a">
    <value>2, 2</value>
  </data>
  <data name="GroupBox1.SnapToGrid" type="System.Boolean, mscorlib, Version=1.0.5000.0, Culture=neutral, PublicKeyToken=b77a5c561934e089">
    <value>True</value>
  </data>
  <data name="GroupBox1.Locked" type="System.Boolean, mscorlib, Version=1.0.5000.0, Culture=neutral, PublicKeyToken=b77a5c561934e089">
    <value>False</value>
  </data>
  <data name="GroupBox1.DrawGrid" type="System.Boolean, mscorlib, Version=1.0.5000.0, Culture=neutral, PublicKeyToken=b77a5c561934e089">
    <value>True</value>
  </data>
  <data name="GroupBox1.Modifiers" type="System.CodeDom.MemberAttributes, System, Version=1.0.5000.0, Culture=neutral, PublicKeyToken=b77a5c561934e089">
    <value>Assembly</value>
  </data>
  <data name="cmbImport.DefaultModifiers" type="System.CodeDom.MemberAttributes, System, Version=1.0.5000.0, Culture=neutral, PublicKeyToken=b77a5c561934e089">
    <value>Assembly</value>
  </data>
  <data name="cmbImport.Locked" type="System.Boolean, mscorlib, Version=1.0.5000.0, Culture=neutral, PublicKeyToken=b77a5c561934e089">
    <value>False</value>
  </data>
  <data name="cmbImport.Modifiers" type="System.CodeDom.MemberAttributes, System, Version=1.0.5000.0, Culture=neutral, PublicKeyToken=b77a5c561934e089">
    <value>Assembly</value>
  </data>
  <data name="cmdImportExample.Locked" type="System.Boolean, mscorlib, Version=1.0.5000.0, Culture=neutral, PublicKeyToken=b77a5c561934e089">
    <value>False</value>
  </data>
  <data name="cmdImportExample.DefaultModifiers" type="System.CodeDom.MemberAttributes, System, Version=1.0.5000.0, Culture=neutral, PublicKeyToken=b77a5c561934e089">
    <value>Assembly</value>
  </data>
  <data name="cmdImportExample.Modifiers" type="System.CodeDom.MemberAttributes, System, Version=1.0.5000.0, Culture=neutral, PublicKeyToken=b77a5c561934e089">
    <value>Assembly</value>
  </data>
  <data name="cmdContinue_1.Locked" type="System.Boolean, mscorlib, Version=1.0.5000.0, Culture=neutral, PublicKeyToken=b77a5c561934e089">
    <value>False</value>
  </data>
  <data name="cmdContinue_1.DefaultModifiers" type="System.CodeDom.MemberAttributes, System, Version=1.0.5000.0, Culture=neutral, PublicKeyToken=b77a5c561934e089">
    <value>Assembly</value>
  </data>
  <data name="cmdContinue_1.Modifiers" type="System.CodeDom.MemberAttributes, System, Version=1.0.5000.0, Culture=neutral, PublicKeyToken=b77a5c561934e089">
    <value>Assembly</value>
  </data>
  <data name="Button2.Locked" type="System.Boolean, mscorlib, Version=1.0.5000.0, Culture=neutral, PublicKeyToken=b77a5c561934e089">
    <value>False</value>
  </data>
  <data name="Button2.DefaultModifiers" type="System.CodeDom.MemberAttributes, System, Version=1.0.5000.0, Culture=neutral, PublicKeyToken=b77a5c561934e089">
    <value>Assembly</value>
  </data>
  <data name="Button2.Modifiers" type="System.CodeDom.MemberAttributes, System, Version=1.0.5000.0, Culture=neutral, PublicKeyToken=b77a5c561934e089">
    <value>Assembly</value>
  </data>
  <data name="GroupBox4.DefaultModifiers" type="System.CodeDom.MemberAttributes, System, Version=1.0.5000.0, Culture=neutral, PublicKeyToken=b77a5c561934e089">
    <value>Assembly</value>
  </data>
  <data name="GroupBox4.GridSize" type="System.Drawing.Size, System.Drawing, Version=1.0.5000.0, Culture=neutral, PublicKeyToken=b03f5f7f11d50a3a">
    <value>2, 2</value>
  </data>
  <data name="GroupBox4.SnapToGrid" type="System.Boolean, mscorlib, Version=1.0.5000.0, Culture=neutral, PublicKeyToken=b77a5c561934e089">
    <value>True</value>
  </data>
  <data name="GroupBox4.Locked" type="System.Boolean, mscorlib, Version=1.0.5000.0, Culture=neutral, PublicKeyToken=b77a5c561934e089">
    <value>False</value>
  </data>
  <data name="GroupBox4.DrawGrid" type="System.Boolean, mscorlib, Version=1.0.5000.0, Culture=neutral, PublicKeyToken=b77a5c561934e089">
    <value>True</value>
  </data>
  <data name="GroupBox4.Modifiers" type="System.CodeDom.MemberAttributes, System, Version=1.0.5000.0, Culture=neutral, PublicKeyToken=b77a5c561934e089">
    <value>Assembly</value>
  </data>
  <data name="txtAnnotation.DefaultModifiers" type="System.CodeDom.MemberAttributes, System, Version=1.0.5000.0, Culture=neutral, PublicKeyToken=b77a5c561934e089">
    <value>Assembly</value>
  </data>
  <data name="txtAnnotation.Locked" type="System.Boolean, mscorlib, Version=1.0.5000.0, Culture=neutral, PublicKeyToken=b77a5c561934e089">
    <value>False</value>
  </data>
  <data name="txtAnnotation.Modifiers" type="System.CodeDom.MemberAttributes, System, Version=1.0.5000.0, Culture=neutral, PublicKeyToken=b77a5c561934e089">
    <value>Assembly</value>
  </data>
  <data name="cmdBrowseAnnot.Locked" type="System.Boolean, mscorlib, Version=1.0.5000.0, Culture=neutral, PublicKeyToken=b77a5c561934e089">
    <value>False</value>
  </data>
  <data name="cmdBrowseAnnot.DefaultModifiers" type="System.CodeDom.MemberAttributes, System, Version=1.0.5000.0, Culture=neutral, PublicKeyToken=b77a5c561934e089">
    <value>Assembly</value>
  </data>
  <data name="cmdBrowseAnnot.Modifiers" type="System.CodeDom.MemberAttributes, System, Version=1.0.5000.0, Culture=neutral, PublicKeyToken=b77a5c561934e089">
    <value>Assembly</value>
  </data>
  <data name="grpCombined.DefaultModifiers" type="System.CodeDom.MemberAttributes, System, Version=1.0.5000.0, Culture=neutral, PublicKeyToken=b77a5c561934e089">
    <value>Assembly</value>
  </data>
  <data name="grpCombined.GridSize" type="System.Drawing.Size, System.Drawing, Version=1.0.5000.0, Culture=neutral, PublicKeyToken=b03f5f7f11d50a3a">
    <value>2, 2</value>
  </data>
  <data name="grpCombined.SnapToGrid" type="System.Boolean, mscorlib, Version=1.0.5000.0, Culture=neutral, PublicKeyToken=b77a5c561934e089">
    <value>True</value>
  </data>
  <data name="grpCombined.Locked" type="System.Boolean, mscorlib, Version=1.0.5000.0, Culture=neutral, PublicKeyToken=b77a5c561934e089">
    <value>False</value>
  </data>
  <data name="grpCombined.DrawGrid" type="System.Boolean, mscorlib, Version=1.0.5000.0, Culture=neutral, PublicKeyToken=b77a5c561934e089">
    <value>True</value>
  </data>
  <data name="grpCombined.Modifiers" type="System.CodeDom.MemberAttributes, System, Version=1.0.5000.0, Culture=neutral, PublicKeyToken=b77a5c561934e089">
    <value>Assembly</value>
  </data>
  <data name="txtInputFile.DefaultModifiers" type="System.CodeDom.MemberAttributes, System, Version=1.0.5000.0, Culture=neutral, PublicKeyToken=b77a5c561934e089">
    <value>Assembly</value>
  </data>
  <data name="txtInputFile.Locked" type="System.Boolean, mscorlib, Version=1.0.5000.0, Culture=neutral, PublicKeyToken=b77a5c561934e089">
    <value>False</value>
  </data>
  <data name="txtInputFile.Modifiers" type="System.CodeDom.MemberAttributes, System, Version=1.0.5000.0, Culture=neutral, PublicKeyToken=b77a5c561934e089">
    <value>Assembly</value>
  </data>
  <data name="cmdOpenBrowse.Locked" type="System.Boolean, mscorlib, Version=1.0.5000.0, Culture=neutral, PublicKeyToken=b77a5c561934e089">
    <value>False</value>
  </data>
  <data name="cmdOpenBrowse.DefaultModifiers" type="System.CodeDom.MemberAttributes, System, Version=1.0.5000.0, Culture=neutral, PublicKeyToken=b77a5c561934e089">
    <value>Assembly</value>
  </data>
  <data name="cmdOpenBrowse.Modifiers" type="System.CodeDom.MemberAttributes, System, Version=1.0.5000.0, Culture=neutral, PublicKeyToken=b77a5c561934e089">
    <value>Assembly</value>
  </data>
  <data name="grpSplit.DefaultModifiers" type="System.CodeDom.MemberAttributes, System, Version=1.0.5000.0, Culture=neutral, PublicKeyToken=b77a5c561934e089">
    <value>Assembly</value>
  </data>
  <data name="grpSplit.GridSize" type="System.Drawing.Size, System.Drawing, Version=1.0.5000.0, Culture=neutral, PublicKeyToken=b03f5f7f11d50a3a">
    <value>2, 2</value>
  </data>
  <data name="grpSplit.SnapToGrid" type="System.Boolean, mscorlib, Version=1.0.5000.0, Culture=neutral, PublicKeyToken=b77a5c561934e089">
    <value>True</value>
  </data>
  <data name="grpSplit.Locked" type="System.Boolean, mscorlib, Version=1.0.5000.0, Culture=neutral, PublicKeyToken=b77a5c561934e089">
    <value>False</value>
  </data>
  <data name="grpSplit.DrawGrid" type="System.Boolean, mscorlib, Version=1.0.5000.0, Culture=neutral, PublicKeyToken=b77a5c561934e089">
    <value>True</value>
  </data>
  <data name="grpSplit.Modifiers" type="System.CodeDom.MemberAttributes, System, Version=1.0.5000.0, Culture=neutral, PublicKeyToken=b77a5c561934e089">
    <value>Assembly</value>
  </data>
  <data name="txtSigInput.DefaultModifiers" type="System.CodeDom.MemberAttributes, System, Version=1.0.5000.0, Culture=neutral, PublicKeyToken=b77a5c561934e089">
    <value>Assembly</value>
  </data>
  <data name="txtSigInput.Locked" type="System.Boolean, mscorlib, Version=1.0.5000.0, Culture=neutral, PublicKeyToken=b77a5c561934e089">
    <value>False</value>
  </data>
  <data name="txtSigInput.Modifiers" type="System.CodeDom.MemberAttributes, System, Version=1.0.5000.0, Culture=neutral, PublicKeyToken=b77a5c561934e089">
    <value>Assembly</value>
  </data>
  <data name="Label19.Locked" type="System.Boolean, mscorlib, Version=1.0.5000.0, Culture=neutral, PublicKeyToken=b77a5c561934e089">
    <value>False</value>
  </data>
  <data name="Label19.DefaultModifiers" type="System.CodeDom.MemberAttributes, System, Version=1.0.5000.0, Culture=neutral, PublicKeyToken=b77a5c561934e089">
    <value>Assembly</value>
  </data>
  <data name="Label19.Modifiers" type="System.CodeDom.MemberAttributes, System, Version=1.0.5000.0, Culture=neutral, PublicKeyToken=b77a5c561934e089">
    <value>Assembly</value>
  </data>
  <data name="txtPValInput.DefaultModifiers" type="System.CodeDom.MemberAttributes, System, Version=1.0.5000.0, Culture=neutral, PublicKeyToken=b77a5c561934e089">
    <value>Assembly</value>
  </data>
  <data name="txtPValInput.Locked" type="System.Boolean, mscorlib, Version=1.0.5000.0, Culture=neutral, PublicKeyToken=b77a5c561934e089">
    <value>False</value>
  </data>
  <data name="txtPValInput.Modifiers" type="System.CodeDom.MemberAttributes, System, Version=1.0.5000.0, Culture=neutral, PublicKeyToken=b77a5c561934e089">
    <value>Assembly</value>
  </data>
  <data name="cmdBrowsePOpen.Modifiers" type="System.CodeDom.MemberAttributes, System, Version=1.0.5000.0, Culture=neutral, PublicKeyToken=b77a5c561934e089">
    <value>Assembly</value>
  </data>
  <data name="cmdBrowsePOpen.Locked" type="System.Boolean, mscorlib, Version=1.0.5000.0, Culture=neutral, PublicKeyToken=b77a5c561934e089">
    <value>False</value>
  </data>
  <data name="cmdBrowsePOpen.DefaultModifiers" type="System.CodeDom.MemberAttributes, System, Version=1.0.5000.0, Culture=neutral, PublicKeyToken=b77a5c561934e089">
    <value>Assembly</value>
  </data>
  <data name="Label18.Locked" type="System.Boolean, mscorlib, Version=1.0.5000.0, Culture=neutral, PublicKeyToken=b77a5c561934e089">
    <value>False</value>
  </data>
  <data name="Label18.DefaultModifiers" type="System.CodeDom.MemberAttributes, System, Version=1.0.5000.0, Culture=neutral, PublicKeyToken=b77a5c561934e089">
    <value>Assembly</value>
  </data>
  <data name="Label18.Modifiers" type="System.CodeDom.MemberAttributes, System, Version=1.0.5000.0, Culture=neutral, PublicKeyToken=b77a5c561934e089">
    <value>Assembly</value>
  </data>
  <data name="cmdBrowseSigOpen.Locked" type="System.Boolean, mscorlib, Version=1.0.5000.0, Culture=neutral, PublicKeyToken=b77a5c561934e089">
    <value>False</value>
  </data>
  <data name="cmdBrowseSigOpen.DefaultModifiers" type="System.CodeDom.MemberAttributes, System, Version=1.0.5000.0, Culture=neutral, PublicKeyToken=b77a5c561934e089">
    <value>Assembly</value>
  </data>
  <data name="cmdBrowseSigOpen.Modifiers" type="System.CodeDom.MemberAttributes, System, Version=1.0.5000.0, Culture=neutral, PublicKeyToken=b77a5c561934e089">
    <value>Assembly</value>
  </data>
  <data name="frNav_3.DefaultModifiers" type="System.CodeDom.MemberAttributes, System, Version=1.0.5000.0, Culture=neutral, PublicKeyToken=b77a5c561934e089">
    <value>Assembly</value>
  </data>
  <data name="frNav_3.GridSize" type="System.Drawing.Size, System.Drawing, Version=1.0.5000.0, Culture=neutral, PublicKeyToken=b03f5f7f11d50a3a">
    <value>2, 2</value>
  </data>
  <data name="frNav_3.SnapToGrid" type="System.Boolean, mscorlib, Version=1.0.5000.0, Culture=neutral, PublicKeyToken=b77a5c561934e089">
    <value>True</value>
  </data>
  <data name="frNav_3.Locked" type="System.Boolean, mscorlib, Version=1.0.5000.0, Culture=neutral, PublicKeyToken=b77a5c561934e089">
    <value>False</value>
  </data>
  <data name="frNav_3.DrawGrid" type="System.Boolean, mscorlib, Version=1.0.5000.0, Culture=neutral, PublicKeyToken=b77a5c561934e089">
    <value>True</value>
  </data>
  <data name="frNav_3.Modifiers" type="System.CodeDom.MemberAttributes, System, Version=1.0.5000.0, Culture=neutral, PublicKeyToken=b77a5c561934e089">
    <value>Public</value>
  </data>
  <data name="cmdBack_4.Locked" type="System.Boolean, mscorlib, Version=1.0.5000.0, Culture=neutral, PublicKeyToken=b77a5c561934e089">
    <value>False</value>
  </data>
  <data name="cmdBack_4.DefaultModifiers" type="System.CodeDom.MemberAttributes, System, Version=1.0.5000.0, Culture=neutral, PublicKeyToken=b77a5c561934e089">
    <value>Assembly</value>
  </data>
  <data name="cmdBack_4.Modifiers" type="System.CodeDom.MemberAttributes, System, Version=1.0.5000.0, Culture=neutral, PublicKeyToken=b77a5c561934e089">
    <value>Assembly</value>
  </data>
  <data name="Label7.Locked" type="System.Boolean, mscorlib, Version=1.0.5000.0, Culture=neutral, PublicKeyToken=b77a5c561934e089">
    <value>False</value>
  </data>
  <data name="Label7.DefaultModifiers" type="System.CodeDom.MemberAttributes, System, Version=1.0.5000.0, Culture=neutral, PublicKeyToken=b77a5c561934e089">
    <value>Assembly</value>
  </data>
  <data name="Label7.Modifiers" type="System.CodeDom.MemberAttributes, System, Version=1.0.5000.0, Culture=neutral, PublicKeyToken=b77a5c561934e089">
    <value>Assembly</value>
  </data>
  <data name="txtPCall.DefaultModifiers" type="System.CodeDom.MemberAttributes, System, Version=1.0.5000.0, Culture=neutral, PublicKeyToken=b77a5c561934e089">
    <value>Assembly</value>
  </data>
  <data name="txtPCall.Locked" type="System.Boolean, mscorlib, Version=1.0.5000.0, Culture=neutral, PublicKeyToken=b77a5c561934e089">
    <value>False</value>
  </data>
  <data name="txtPCall.Modifiers" type="System.CodeDom.MemberAttributes, System, Version=1.0.5000.0, Culture=neutral, PublicKeyToken=b77a5c561934e089">
    <value>Assembly</value>
  </data>
  <data name="lblOutputFolder.DefaultModifiers" type="System.CodeDom.MemberAttributes, System, Version=1.0.5000.0, Culture=neutral, PublicKeyToken=b77a5c561934e089">
    <value>Assembly</value>
  </data>
  <data name="lblOutputFolder.Locked" type="System.Boolean, mscorlib, Version=1.0.5000.0, Culture=neutral, PublicKeyToken=b77a5c561934e089">
    <value>False</value>
  </data>
  <data name="lblOutputFolder.Modifiers" type="System.CodeDom.MemberAttributes, System, Version=1.0.5000.0, Culture=neutral, PublicKeyToken=b77a5c561934e089">
    <value>Assembly</value>
  </data>
  <data name="txtOutputFolder.DefaultModifiers" type="System.CodeDom.MemberAttributes, System, Version=1.0.5000.0, Culture=neutral, PublicKeyToken=b77a5c561934e089">
    <value>Assembly</value>
  </data>
  <data name="txtOutputFolder.Locked" type="System.Boolean, mscorlib, Version=1.0.5000.0, Culture=neutral, PublicKeyToken=b77a5c561934e089">
    <value>False</value>
  </data>
  <data name="txtOutputFolder.Modifiers" type="System.CodeDom.MemberAttributes, System, Version=1.0.5000.0, Culture=neutral, PublicKeyToken=b77a5c561934e089">
    <value>Assembly</value>
  </data>
  <data name="cmdContinue_4.Locked" type="System.Boolean, mscorlib, Version=1.0.5000.0, Culture=neutral, PublicKeyToken=b77a5c561934e089">
    <value>False</value>
  </data>
  <data name="cmdContinue_4.DefaultModifiers" type="System.CodeDom.MemberAttributes, System, Version=1.0.5000.0, Culture=neutral, PublicKeyToken=b77a5c561934e089">
    <value>Assembly</value>
  </data>
  <data name="cmdContinue_4.Modifiers" type="System.CodeDom.MemberAttributes, System, Version=1.0.5000.0, Culture=neutral, PublicKeyToken=b77a5c561934e089">
    <value>Assembly</value>
  </data>
  <data name="Label2.Locked" type="System.Boolean, mscorlib, Version=1.0.5000.0, Culture=neutral, PublicKeyToken=b77a5c561934e089">
    <value>False</value>
  </data>
  <data name="Label2.DefaultModifiers" type="System.CodeDom.MemberAttributes, System, Version=1.0.5000.0, Culture=neutral, PublicKeyToken=b77a5c561934e089">
    <value>Assembly</value>
  </data>
  <data name="Label2.Modifiers" type="System.CodeDom.MemberAttributes, System, Version=1.0.5000.0, Culture=neutral, PublicKeyToken=b77a5c561934e089">
    <value>Assembly</value>
  </data>
  <data name="txtPValue.DefaultModifiers" type="System.CodeDom.MemberAttributes, System, Version=1.0.5000.0, Culture=neutral, PublicKeyToken=b77a5c561934e089">
    <value>Assembly</value>
  </data>
  <data name="txtPValue.Locked" type="System.Boolean, mscorlib, Version=1.0.5000.0, Culture=neutral, PublicKeyToken=b77a5c561934e089">
    <value>False</value>
  </data>
  <data name="txtPValue.Modifiers" type="System.CodeDom.MemberAttributes, System, Version=1.0.5000.0, Culture=neutral, PublicKeyToken=b77a5c561934e089">
    <value>Assembly</value>
  </data>
  <data name="cmdBrowseOutput.Locked" type="System.Boolean, mscorlib, Version=1.0.5000.0, Culture=neutral, PublicKeyToken=b77a5c561934e089">
    <value>False</value>
  </data>
  <data name="cmdBrowseOutput.DefaultModifiers" type="System.CodeDom.MemberAttributes, System, Version=1.0.5000.0, Culture=neutral, PublicKeyToken=b77a5c561934e089">
    <value>Assembly</value>
  </data>
  <data name="cmdBrowseOutput.Modifiers" type="System.CodeDom.MemberAttributes, System, Version=1.0.5000.0, Culture=neutral, PublicKeyToken=b77a5c561934e089">
    <value>Assembly</value>
  </data>
  <data name="lblOutputFilename.Locked" type="System.Boolean, mscorlib, Version=1.0.5000.0, Culture=neutral, PublicKeyToken=b77a5c561934e089">
    <value>False</value>
  </data>
  <data name="lblOutputFilename.DefaultModifiers" type="System.CodeDom.MemberAttributes, System, Version=1.0.5000.0, Culture=neutral, PublicKeyToken=b77a5c561934e089">
    <value>Assembly</value>
  </data>
  <data name="lblOutputFilename.Modifiers" type="System.CodeDom.MemberAttributes, System, Version=1.0.5000.0, Culture=neutral, PublicKeyToken=b77a5c561934e089">
    <value>Assembly</value>
  </data>
  <data name="txtOutputFile.DefaultModifiers" type="System.CodeDom.MemberAttributes, System, Version=1.0.5000.0, Culture=neutral, PublicKeyToken=b77a5c561934e089">
    <value>Assembly</value>
  </data>
  <data name="txtOutputFile.Locked" type="System.Boolean, mscorlib, Version=1.0.5000.0, Culture=neutral, PublicKeyToken=b77a5c561934e089">
    <value>False</value>
  </data>
  <data name="txtOutputFile.Modifiers" type="System.CodeDom.MemberAttributes, System, Version=1.0.5000.0, Culture=neutral, PublicKeyToken=b77a5c561934e089">
    <value>Assembly</value>
  </data>
  <data name="frNav_4.DefaultModifiers" type="System.CodeDom.MemberAttributes, System, Version=1.0.5000.0, Culture=neutral, PublicKeyToken=b77a5c561934e089">
    <value>Assembly</value>
  </data>
  <data name="frNav_4.GridSize" type="System.Drawing.Size, System.Drawing, Version=1.0.5000.0, Culture=neutral, PublicKeyToken=b03f5f7f11d50a3a">
    <value>2, 2</value>
  </data>
  <data name="frNav_4.SnapToGrid" type="System.Boolean, mscorlib, Version=1.0.5000.0, Culture=neutral, PublicKeyToken=b77a5c561934e089">
    <value>True</value>
  </data>
  <data name="frNav_4.Locked" type="System.Boolean, mscorlib, Version=1.0.5000.0, Culture=neutral, PublicKeyToken=b77a5c561934e089">
    <value>False</value>
  </data>
  <data name="frNav_4.DrawGrid" type="System.Boolean, mscorlib, Version=1.0.5000.0, Culture=neutral, PublicKeyToken=b77a5c561934e089">
    <value>True</value>
  </data>
  <data name="frNav_4.Modifiers" type="System.CodeDom.MemberAttributes, System, Version=1.0.5000.0, Culture=neutral, PublicKeyToken=b77a5c561934e089">
    <value>Public</value>
  </data>
  <data name="GroupBox8.DefaultModifiers" type="System.CodeDom.MemberAttributes, System, Version=1.0.5000.0, Culture=neutral, PublicKeyToken=b77a5c561934e089">
    <value>Assembly</value>
  </data>
  <data name="GroupBox8.GridSize" type="System.Drawing.Size, System.Drawing, Version=1.0.5000.0, Culture=neutral, PublicKeyToken=b03f5f7f11d50a3a">
    <value>2, 2</value>
  </data>
  <data name="GroupBox8.SnapToGrid" type="System.Boolean, mscorlib, Version=1.0.5000.0, Culture=neutral, PublicKeyToken=b77a5c561934e089">
    <value>True</value>
  </data>
  <data name="GroupBox8.Locked" type="System.Boolean, mscorlib, Version=1.0.5000.0, Culture=neutral, PublicKeyToken=b77a5c561934e089">
    <value>False</value>
  </data>
  <data name="GroupBox8.DrawGrid" type="System.Boolean, mscorlib, Version=1.0.5000.0, Culture=neutral, PublicKeyToken=b77a5c561934e089">
    <value>True</value>
  </data>
  <data name="GroupBox8.Modifiers" type="System.CodeDom.MemberAttributes, System, Version=1.0.5000.0, Culture=neutral, PublicKeyToken=b77a5c561934e089">
    <value>Assembly</value>
  </data>
  <data name="txtESTflag.DefaultModifiers" type="System.CodeDom.MemberAttributes, System, Version=1.0.5000.0, Culture=neutral, PublicKeyToken=b77a5c561934e089">
    <value>Assembly</value>
  </data>
  <data name="txtESTflag.Locked" type="System.Boolean, mscorlib, Version=1.0.5000.0, Culture=neutral, PublicKeyToken=b77a5c561934e089">
    <value>False</value>
  </data>
  <data name="txtESTflag.Modifiers" type="System.CodeDom.MemberAttributes, System, Version=1.0.5000.0, Culture=neutral, PublicKeyToken=b77a5c561934e089">
    <value>Assembly</value>
  </data>
  <data name="Button3.Locked" type="System.Boolean, mscorlib, Version=1.0.5000.0, Culture=neutral, PublicKeyToken=b77a5c561934e089">
    <value>False</value>
  </data>
  <data name="Button3.Modifiers" type="System.CodeDom.MemberAttributes, System, Version=1.0.5000.0, Culture=neutral, PublicKeyToken=b77a5c561934e089">
    <value>Assembly</value>
  </data>
  <data name="Button3.DefaultModifiers" type="System.CodeDom.MemberAttributes, System, Version=1.0.5000.0, Culture=neutral, PublicKeyToken=b77a5c561934e089">
    <value>Assembly</value>
  </data>
  <data name="GroupBox6.DefaultModifiers" type="System.CodeDom.MemberAttributes, System, Version=1.0.5000.0, Culture=neutral, PublicKeyToken=b77a5c561934e089">
    <value>Assembly</value>
  </data>
  <data name="GroupBox6.GridSize" type="System.Drawing.Size, System.Drawing, Version=1.0.5000.0, Culture=neutral, PublicKeyToken=b03f5f7f11d50a3a">
    <value>2, 2</value>
  </data>
  <data name="GroupBox6.SnapToGrid" type="System.Boolean, mscorlib, Version=1.0.5000.0, Culture=neutral, PublicKeyToken=b77a5c561934e089">
    <value>True</value>
  </data>
  <data name="GroupBox6.Locked" type="System.Boolean, mscorlib, Version=1.0.5000.0, Culture=neutral, PublicKeyToken=b77a5c561934e089">
    <value>False</value>
  </data>
  <data name="GroupBox6.DrawGrid" type="System.Boolean, mscorlib, Version=1.0.5000.0, Culture=neutral, PublicKeyToken=b77a5c561934e089">
    <value>True</value>
  </data>
  <data name="GroupBox6.Modifiers" type="System.CodeDom.MemberAttributes, System, Version=1.0.5000.0, Culture=neutral, PublicKeyToken=b77a5c561934e089">
    <value>Assembly</value>
  </data>
  <data name="txtFilterPCallCutoff.DefaultModifiers" type="System.CodeDom.MemberAttributes, System, Version=1.0.5000.0, Culture=neutral, PublicKeyToken=b77a5c561934e089">
    <value>Assembly</value>
  </data>
  <data name="txtFilterPCallCutoff.Locked" type="System.Boolean, mscorlib, Version=1.0.5000.0, Culture=neutral, PublicKeyToken=b77a5c561934e089">
    <value>False</value>
  </data>
  <data name="txtFilterPCallCutoff.Modifiers" type="System.CodeDom.MemberAttributes, System, Version=1.0.5000.0, Culture=neutral, PublicKeyToken=b77a5c561934e089">
    <value>Assembly</value>
  </data>
  <data name="GroupBox5.DefaultModifiers" type="System.CodeDom.MemberAttributes, System, Version=1.0.5000.0, Culture=neutral, PublicKeyToken=b77a5c561934e089">
    <value>Assembly</value>
  </data>
  <data name="GroupBox5.GridSize" type="System.Drawing.Size, System.Drawing, Version=1.0.5000.0, Culture=neutral, PublicKeyToken=b03f5f7f11d50a3a">
    <value>2, 2</value>
  </data>
  <data name="GroupBox5.SnapToGrid" type="System.Boolean, mscorlib, Version=1.0.5000.0, Culture=neutral, PublicKeyToken=b77a5c561934e089">
    <value>True</value>
  </data>
  <data name="GroupBox5.Locked" type="System.Boolean, mscorlib, Version=1.0.5000.0, Culture=neutral, PublicKeyToken=b77a5c561934e089">
    <value>False</value>
  </data>
  <data name="GroupBox5.DrawGrid" type="System.Boolean, mscorlib, Version=1.0.5000.0, Culture=neutral, PublicKeyToken=b77a5c561934e089">
    <value>True</value>
  </data>
  <data name="GroupBox5.Modifiers" type="System.CodeDom.MemberAttributes, System, Version=1.0.5000.0, Culture=neutral, PublicKeyToken=b77a5c561934e089">
    <value>Assembly</value>
  </data>
  <data name="txtFilterOutputFile.DefaultModifiers" type="System.CodeDom.MemberAttributes, System, Version=1.0.5000.0, Culture=neutral, PublicKeyToken=b77a5c561934e089">
    <value>Assembly</value>
  </data>
  <data name="txtFilterOutputFile.Locked" type="System.Boolean, mscorlib, Version=1.0.5000.0, Culture=neutral, PublicKeyToken=b77a5c561934e089">
    <value>False</value>
  </data>
  <data name="txtFilterOutputFile.Modifiers" type="System.CodeDom.MemberAttributes, System, Version=1.0.5000.0, Culture=neutral, PublicKeyToken=b77a5c561934e089">
    <value>Assembly</value>
  </data>
  <data name="GroupBox2.DefaultModifiers" type="System.CodeDom.MemberAttributes, System, Version=1.0.5000.0, Culture=neutral, PublicKeyToken=b77a5c561934e089">
    <value>Assembly</value>
  </data>
  <data name="GroupBox2.GridSize" type="System.Drawing.Size, System.Drawing, Version=1.0.5000.0, Culture=neutral, PublicKeyToken=b03f5f7f11d50a3a">
    <value>2, 2</value>
  </data>
  <data name="GroupBox2.SnapToGrid" type="System.Boolean, mscorlib, Version=1.0.5000.0, Culture=neutral, PublicKeyToken=b77a5c561934e089">
    <value>True</value>
  </data>
  <data name="GroupBox2.Locked" type="System.Boolean, mscorlib, Version=1.0.5000.0, Culture=neutral, PublicKeyToken=b77a5c561934e089">
    <value>False</value>
  </data>
  <data name="GroupBox2.DrawGrid" type="System.Boolean, mscorlib, Version=1.0.5000.0, Culture=neutral, PublicKeyToken=b77a5c561934e089">
    <value>True</value>
  </data>
  <data name="GroupBox2.Modifiers" type="System.CodeDom.MemberAttributes, System, Version=1.0.5000.0, Culture=neutral, PublicKeyToken=b77a5c561934e089">
    <value>Assembly</value>
  </data>
  <data name="txtFilterOutputFolder.DefaultModifiers" type="System.CodeDom.MemberAttributes, System, Version=1.0.5000.0, Culture=neutral, PublicKeyToken=b77a5c561934e089">
    <value>Assembly</value>
  </data>
  <data name="txtFilterOutputFolder.Locked" type="System.Boolean, mscorlib, Version=1.0.5000.0, Culture=neutral, PublicKeyToken=b77a5c561934e089">
    <value>False</value>
  </data>
  <data name="txtFilterOutputFolder.Modifiers" type="System.CodeDom.MemberAttributes, System, Version=1.0.5000.0, Culture=neutral, PublicKeyToken=b77a5c561934e089">
    <value>Assembly</value>
  </data>
  <data name="Button8.Locked" type="System.Boolean, mscorlib, Version=1.0.5000.0, Culture=neutral, PublicKeyToken=b77a5c561934e089">
    <value>False</value>
  </data>
  <data name="Button8.DefaultModifiers" type="System.CodeDom.MemberAttributes, System, Version=1.0.5000.0, Culture=neutral, PublicKeyToken=b77a5c561934e089">
    <value>Assembly</value>
  </data>
  <data name="Button8.Modifiers" type="System.CodeDom.MemberAttributes, System, Version=1.0.5000.0, Culture=neutral, PublicKeyToken=b77a5c561934e089">
    <value>Assembly</value>
  </data>
  <data name="GroupBox3.DefaultModifiers" type="System.CodeDom.MemberAttributes, System, Version=1.0.5000.0, Culture=neutral, PublicKeyToken=b77a5c561934e089">
    <value>Assembly</value>
  </data>
  <data name="GroupBox3.GridSize" type="System.Drawing.Size, System.Drawing, Version=1.0.5000.0, Culture=neutral, PublicKeyToken=b03f5f7f11d50a3a">
    <value>2, 2</value>
  </data>
  <data name="GroupBox3.SnapToGrid" type="System.Boolean, mscorlib, Version=1.0.5000.0, Culture=neutral, PublicKeyToken=b77a5c561934e089">
    <value>True</value>
  </data>
  <data name="GroupBox3.Locked" type="System.Boolean, mscorlib, Version=1.0.5000.0, Culture=neutral, PublicKeyToken=b77a5c561934e089">
    <value>False</value>
  </data>
  <data name="GroupBox3.DrawGrid" type="System.Boolean, mscorlib, Version=1.0.5000.0, Culture=neutral, PublicKeyToken=b77a5c561934e089">
    <value>True</value>
  </data>
  <data name="GroupBox3.Modifiers" type="System.CodeDom.MemberAttributes, System, Version=1.0.5000.0, Culture=neutral, PublicKeyToken=b77a5c561934e089">
    <value>Assembly</value>
  </data>
  <data name="cmdUnselectAllPW.Locked" type="System.Boolean, mscorlib, Version=1.0.5000.0, Culture=neutral, PublicKeyToken=b77a5c561934e089">
    <value>False</value>
  </data>
  <data name="cmdUnselectAllPW.DefaultModifiers" type="System.CodeDom.MemberAttributes, System, Version=1.0.5000.0, Culture=neutral, PublicKeyToken=b77a5c561934e089">
    <value>Assembly</value>
  </data>
  <data name="cmdUnselectAllPW.Modifiers" type="System.CodeDom.MemberAttributes, System, Version=1.0.5000.0, Culture=neutral, PublicKeyToken=b77a5c561934e089">
    <value>Assembly</value>
  </data>
  <data name="cmdSelectAllPW.Locked" type="System.Boolean, mscorlib, Version=1.0.5000.0, Culture=neutral, PublicKeyToken=b77a5c561934e089">
    <value>False</value>
  </data>
  <data name="cmdSelectAllPW.DefaultModifiers" type="System.CodeDom.MemberAttributes, System, Version=1.0.5000.0, Culture=neutral, PublicKeyToken=b77a5c561934e089">
    <value>Assembly</value>
  </data>
  <data name="cmdSelectAllPW.Modifiers" type="System.CodeDom.MemberAttributes, System, Version=1.0.5000.0, Culture=neutral, PublicKeyToken=b77a5c561934e089">
    <value>Assembly</value>
  </data>
  <data name="clbPairwise.DefaultModifiers" type="System.CodeDom.MemberAttributes, System, Version=1.0.5000.0, Culture=neutral, PublicKeyToken=b77a5c561934e089">
    <value>Assembly</value>
  </data>
  <data name="clbPairwise.Locked" type="System.Boolean, mscorlib, Version=1.0.5000.0, Culture=neutral, PublicKeyToken=b77a5c561934e089">
    <value>False</value>
  </data>
  <data name="clbPairwise.Modifiers" type="System.CodeDom.MemberAttributes, System, Version=1.0.5000.0, Culture=neutral, PublicKeyToken=b77a5c561934e089">
    <value>Assembly</value>
  </data>
  <data name="cmdCreateFilteredDataTable.Modifiers" type="System.CodeDom.MemberAttributes, System, Version=1.0.5000.0, Culture=neutral, PublicKeyToken=b77a5c561934e089">
    <value>Assembly</value>
  </data>
  <data name="cmdCreateFilteredDataTable.Locked" type="System.Boolean, mscorlib, Version=1.0.5000.0, Culture=neutral, PublicKeyToken=b77a5c561934e089">
    <value>False</value>
  </data>
  <data name="cmdCreateFilteredDataTable.DefaultModifiers" type="System.CodeDom.MemberAttributes, System, Version=1.0.5000.0, Culture=neutral, PublicKeyToken=b77a5c561934e089">
    <value>Assembly</value>
  </data>
  <data name="frNav_5.DefaultModifiers" type="System.CodeDom.MemberAttributes, System, Version=1.0.5000.0, Culture=neutral, PublicKeyToken=b77a5c561934e089">
    <value>Assembly</value>
  </data>
  <data name="frNav_5.GridSize" type="System.Drawing.Size, System.Drawing, Version=1.0.5000.0, Culture=neutral, PublicKeyToken=b03f5f7f11d50a3a">
    <value>2, 2</value>
  </data>
  <data name="frNav_5.SnapToGrid" type="System.Boolean, mscorlib, Version=1.0.5000.0, Culture=neutral, PublicKeyToken=b77a5c561934e089">
    <value>True</value>
  </data>
  <data name="frNav_5.Locked" type="System.Boolean, mscorlib, Version=1.0.5000.0, Culture=neutral, PublicKeyToken=b77a5c561934e089">
    <value>False</value>
  </data>
  <data name="frNav_5.Modifiers" type="System.CodeDom.MemberAttributes, System, Version=1.0.5000.0, Culture=neutral, PublicKeyToken=b77a5c561934e089">
    <value>Public</value>
  </data>
  <data name="frNav_5.DrawGrid" type="System.Boolean, mscorlib, Version=1.0.5000.0, Culture=neutral, PublicKeyToken=b77a5c561934e089">
    <value>True</value>
  </data>
  <data name="cbShow.Locked" type="System.Boolean, mscorlib, Version=1.0.5000.0, Culture=neutral, PublicKeyToken=b77a5c561934e089">
    <value>False</value>
  </data>
  <data name="cbShow.DefaultModifiers" type="System.CodeDom.MemberAttributes, System, Version=1.0.5000.0, Culture=neutral, PublicKeyToken=b77a5c561934e089">
    <value>Assembly</value>
  </data>
  <data name="cbShow.Modifiers" type="System.CodeDom.MemberAttributes, System, Version=1.0.5000.0, Culture=neutral, PublicKeyToken=b77a5c561934e089">
    <value>Assembly</value>
  </data>
  <data name="Button4.Locked" type="System.Boolean, mscorlib, Version=1.0.5000.0, Culture=neutral, PublicKeyToken=b77a5c561934e089">
    <value>False</value>
  </data>
  <data name="Button4.DefaultModifiers" type="System.CodeDom.MemberAttributes, System, Version=1.0.5000.0, Culture=neutral, PublicKeyToken=b77a5c561934e089">
    <value>Assembly</value>
  </data>
  <data name="Button4.Modifiers" type="System.CodeDom.MemberAttributes, System, Version=1.0.5000.0, Culture=neutral, PublicKeyToken=b77a5c561934e089">
    <value>Assembly</value>
  </data>
  <data name="Button5.Locked" type="System.Boolean, mscorlib, Version=1.0.5000.0, Culture=neutral, PublicKeyToken=b77a5c561934e089">
    <value>False</value>
  </data>
  <data name="Button5.DefaultModifiers" type="System.CodeDom.MemberAttributes, System, Version=1.0.5000.0, Culture=neutral, PublicKeyToken=b77a5c561934e089">
    <value>Assembly</value>
  </data>
  <data name="Button5.Modifiers" type="System.CodeDom.MemberAttributes, System, Version=1.0.5000.0, Culture=neutral, PublicKeyToken=b77a5c561934e089">
    <value>Assembly</value>
  </data>
  <data name="gbMC.DefaultModifiers" type="System.CodeDom.MemberAttributes, System, Version=1.0.5000.0, Culture=neutral, PublicKeyToken=b77a5c561934e089">
    <value>Assembly</value>
  </data>
  <data name="gbMC.GridSize" type="System.Drawing.Size, System.Drawing, Version=1.0.5000.0, Culture=neutral, PublicKeyToken=b03f5f7f11d50a3a">
    <value>2, 2</value>
  </data>
  <data name="gbMC.SnapToGrid" type="System.Boolean, mscorlib, Version=1.0.5000.0, Culture=neutral, PublicKeyToken=b77a5c561934e089">
    <value>True</value>
  </data>
  <data name="gbMC.Locked" type="System.Boolean, mscorlib, Version=1.0.5000.0, Culture=neutral, PublicKeyToken=b77a5c561934e089">
    <value>False</value>
  </data>
  <data name="gbMC.DrawGrid" type="System.Boolean, mscorlib, Version=1.0.5000.0, Culture=neutral, PublicKeyToken=b77a5c561934e089">
    <value>True</value>
  </data>
  <data name="gbMC.Modifiers" type="System.CodeDom.MemberAttributes, System, Version=1.0.5000.0, Culture=neutral, PublicKeyToken=b77a5c561934e089">
    <value>Assembly</value>
  </data>
  <data name="rbBgNo.Locked" type="System.Boolean, mscorlib, Version=1.0.5000.0, Culture=neutral, PublicKeyToken=b77a5c561934e089">
    <value>False</value>
  </data>
  <data name="rbBgNo.DefaultModifiers" type="System.CodeDom.MemberAttributes, System, Version=1.0.5000.0, Culture=neutral, PublicKeyToken=b77a5c561934e089">
    <value>Assembly</value>
  </data>
  <data name="rbBgNo.Modifiers" type="System.CodeDom.MemberAttributes, System, Version=1.0.5000.0, Culture=neutral, PublicKeyToken=b77a5c561934e089">
    <value>Assembly</value>
  </data>
  <data name="rbBgYes.Locked" type="System.Boolean, mscorlib, Version=1.0.5000.0, Culture=neutral, PublicKeyToken=b77a5c561934e089">
    <value>False</value>
  </data>
  <data name="rbBgYes.DefaultModifiers" type="System.CodeDom.MemberAttributes, System, Version=1.0.5000.0, Culture=neutral, PublicKeyToken=b77a5c561934e089">
    <value>Assembly</value>
  </data>
  <data name="rbBgYes.Modifiers" type="System.CodeDom.MemberAttributes, System, Version=1.0.5000.0, Culture=neutral, PublicKeyToken=b77a5c561934e089">
    <value>Assembly</value>
  </data>
  <data name="Label10.Locked" type="System.Boolean, mscorlib, Version=1.0.5000.0, Culture=neutral, PublicKeyToken=b77a5c561934e089">
    <value>False</value>
  </data>
  <data name="Label10.DefaultModifiers" type="System.CodeDom.MemberAttributes, System, Version=1.0.5000.0, Culture=neutral, PublicKeyToken=b77a5c561934e089">
    <value>Assembly</value>
  </data>
  <data name="Label10.Modifiers" type="System.CodeDom.MemberAttributes, System, Version=1.0.5000.0, Culture=neutral, PublicKeyToken=b77a5c561934e089">
    <value>Assembly</value>
  </data>
  <data name="Label9.Locked" type="System.Boolean, mscorlib, Version=1.0.5000.0, Culture=neutral, PublicKeyToken=b77a5c561934e089">
    <value>False</value>
  </data>
  <data name="Label9.DefaultModifiers" type="System.CodeDom.MemberAttributes, System, Version=1.0.5000.0, Culture=neutral, PublicKeyToken=b77a5c561934e089">
    <value>Assembly</value>
  </data>
  <data name="Label9.Modifiers" type="System.CodeDom.MemberAttributes, System, Version=1.0.5000.0, Culture=neutral, PublicKeyToken=b77a5c561934e089">
    <value>Assembly</value>
  </data>
  <data name="cbMC.DefaultModifiers" type="System.CodeDom.MemberAttributes, System, Version=1.0.5000.0, Culture=neutral, PublicKeyToken=b77a5c561934e089">
    <value>Assembly</value>
  </data>
  <data name="cbMC.Locked" type="System.Boolean, mscorlib, Version=1.0.5000.0, Culture=neutral, PublicKeyToken=b77a5c561934e089">
    <value>False</value>
  </data>
  <data name="cbMC.Modifiers" type="System.CodeDom.MemberAttributes, System, Version=1.0.5000.0, Culture=neutral, PublicKeyToken=b77a5c561934e089">
    <value>Assembly</value>
  </data>
  <data name="frNav_1.DefaultModifiers" type="System.CodeDom.MemberAttributes, System, Version=1.0.5000.0, Culture=neutral, PublicKeyToken=b77a5c561934e089">
    <value>Assembly</value>
  </data>
  <data name="frNav_1.GridSize" type="System.Drawing.Size, System.Drawing, Version=1.0.5000.0, Culture=neutral, PublicKeyToken=b03f5f7f11d50a3a">
    <value>2, 2</value>
  </data>
  <data name="frNav_1.SnapToGrid" type="System.Boolean, mscorlib, Version=1.0.5000.0, Culture=neutral, PublicKeyToken=b77a5c561934e089">
    <value>True</value>
  </data>
  <data name="frNav_1.Locked" type="System.Boolean, mscorlib, Version=1.0.5000.0, Culture=neutral, PublicKeyToken=b77a5c561934e089">
    <value>False</value>
  </data>
  <data name="frNav_1.DrawGrid" type="System.Boolean, mscorlib, Version=1.0.5000.0, Culture=neutral, PublicKeyToken=b77a5c561934e089">
    <value>True</value>
  </data>
  <data name="frNav_1.Modifiers" type="System.CodeDom.MemberAttributes, System, Version=1.0.5000.0, Culture=neutral, PublicKeyToken=b77a5c561934e089">
    <value>Public</value>
  </data>
  <data name="Label1.Locked" type="System.Boolean, mscorlib, Version=1.0.5000.0, Culture=neutral, PublicKeyToken=b77a5c561934e089">
    <value>False</value>
  </data>
  <data name="Label1.DefaultModifiers" type="System.CodeDom.MemberAttributes, System, Version=1.0.5000.0, Culture=neutral, PublicKeyToken=b77a5c561934e089">
    <value>Assembly</value>
  </data>
  <data name="Label1.Modifiers" type="System.CodeDom.MemberAttributes, System, Version=1.0.5000.0, Culture=neutral, PublicKeyToken=b77a5c561934e089">
    <value>Assembly</value>
  </data>
  <data name="cmdBack1.Locked" type="System.Boolean, mscorlib, Version=1.0.5000.0, Culture=neutral, PublicKeyToken=b77a5c561934e089">
    <value>False</value>
  </data>
  <data name="cmdBack1.DefaultModifiers" type="System.CodeDom.MemberAttributes, System, Version=1.0.5000.0, Culture=neutral, PublicKeyToken=b77a5c561934e089">
    <value>Assembly</value>
  </data>
  <data name="cmdBack1.Modifiers" type="System.CodeDom.MemberAttributes, System, Version=1.0.5000.0, Culture=neutral, PublicKeyToken=b77a5c561934e089">
    <value>Assembly</value>
  </data>
  <data name="cmdHelp.Locked" type="System.Boolean, mscorlib, Version=1.0.5000.0, Culture=neutral, PublicKeyToken=b77a5c561934e089">
    <value>False</value>
  </data>
  <data name="cmdHelp.DefaultModifiers" type="System.CodeDom.MemberAttributes, System, Version=1.0.5000.0, Culture=neutral, PublicKeyToken=b77a5c561934e089">
    <value>Assembly</value>
  </data>
  <data name="cmdHelp.Modifiers" type="System.CodeDom.MemberAttributes, System, Version=1.0.5000.0, Culture=neutral, PublicKeyToken=b77a5c561934e089">
    <value>Assembly</value>
  </data>
  <data name="grpList.DefaultModifiers" type="System.CodeDom.MemberAttributes, System, Version=1.0.5000.0, Culture=neutral, PublicKeyToken=b77a5c561934e089">
    <value>Assembly</value>
  </data>
  <data name="grpList.GridSize" type="System.Drawing.Size, System.Drawing, Version=1.0.5000.0, Culture=neutral, PublicKeyToken=b03f5f7f11d50a3a">
    <value>2, 2</value>
  </data>
  <data name="grpList.SnapToGrid" type="System.Boolean, mscorlib, Version=1.0.5000.0, Culture=neutral, PublicKeyToken=b77a5c561934e089">
    <value>True</value>
  </data>
  <data name="grpList.Locked" type="System.Boolean, mscorlib, Version=1.0.5000.0, Culture=neutral, PublicKeyToken=b77a5c561934e089">
    <value>False</value>
  </data>
  <data name="grpList.DrawGrid" type="System.Boolean, mscorlib, Version=1.0.5000.0, Culture=neutral, PublicKeyToken=b77a5c561934e089">
    <value>True</value>
  </data>
  <data name="grpList.Modifiers" type="System.CodeDom.MemberAttributes, System, Version=1.0.5000.0, Culture=neutral, PublicKeyToken=b77a5c561934e089">
    <value>Assembly</value>
  </data>
  <data name="cmdRemoveChip.Locked" type="System.Boolean, mscorlib, Version=1.0.5000.0, Culture=neutral, PublicKeyToken=b77a5c561934e089">
    <value>False</value>
  </data>
  <data name="cmdRemoveChip.DefaultModifiers" type="System.CodeDom.MemberAttributes, System, Version=1.0.5000.0, Culture=neutral, PublicKeyToken=b77a5c561934e089">
    <value>Assembly</value>
  </data>
  <data name="cmdRemoveChip.Modifiers" type="System.CodeDom.MemberAttributes, System, Version=1.0.5000.0, Culture=neutral, PublicKeyToken=b77a5c561934e089">
    <value>Assembly</value>
  </data>
  <data name="Label20.Locked" type="System.Boolean, mscorlib, Version=1.0.5000.0, Culture=neutral, PublicKeyToken=b77a5c561934e089">
    <value>False</value>
  </data>
  <data name="Label20.DefaultModifiers" type="System.CodeDom.MemberAttributes, System, Version=1.0.5000.0, Culture=neutral, PublicKeyToken=b77a5c561934e089">
    <value>Assembly</value>
  </data>
  <data name="Label20.Modifiers" type="System.CodeDom.MemberAttributes, System, Version=1.0.5000.0, Culture=neutral, PublicKeyToken=b77a5c561934e089">
    <value>Assembly</value>
  </data>
  <data name="lstGroupItems.DefaultModifiers" type="System.CodeDom.MemberAttributes, System, Version=1.0.5000.0, Culture=neutral, PublicKeyToken=b77a5c561934e089">
    <value>Assembly</value>
  </data>
  <data name="lstGroupItems.Locked" type="System.Boolean, mscorlib, Version=1.0.5000.0, Culture=neutral, PublicKeyToken=b77a5c561934e089">
    <value>False</value>
  </data>
  <data name="lstGroupItems.Modifiers" type="System.CodeDom.MemberAttributes, System, Version=1.0.5000.0, Culture=neutral, PublicKeyToken=b77a5c561934e089">
    <value>Assembly</value>
  </data>
  <data name="grpExperiments.DefaultModifiers" type="System.CodeDom.MemberAttributes, System, Version=1.0.5000.0, Culture=neutral, PublicKeyToken=b77a5c561934e089">
    <value>Assembly</value>
  </data>
  <data name="grpExperiments.GridSize" type="System.Drawing.Size, System.Drawing, Version=1.0.5000.0, Culture=neutral, PublicKeyToken=b03f5f7f11d50a3a">
    <value>2, 2</value>
  </data>
  <data name="grpExperiments.SnapToGrid" type="System.Boolean, mscorlib, Version=1.0.5000.0, Culture=neutral, PublicKeyToken=b77a5c561934e089">
    <value>True</value>
  </data>
  <data name="grpExperiments.Locked" type="System.Boolean, mscorlib, Version=1.0.5000.0, Culture=neutral, PublicKeyToken=b77a5c561934e089">
    <value>False</value>
  </data>
  <data name="grpExperiments.DrawGrid" type="System.Boolean, mscorlib, Version=1.0.5000.0, Culture=neutral, PublicKeyToken=b77a5c561934e089">
    <value>True</value>
  </data>
  <data name="grpExperiments.Modifiers" type="System.CodeDom.MemberAttributes, System, Version=1.0.5000.0, Culture=neutral, PublicKeyToken=b77a5c561934e089">
    <value>Assembly</value>
  </data>
  <data name="chklstGroupItems.DefaultModifiers" type="System.CodeDom.MemberAttributes, System, Version=1.0.5000.0, Culture=neutral, PublicKeyToken=b77a5c561934e089">
    <value>Assembly</value>
  </data>
  <data name="chklstGroupItems.Locked" type="System.Boolean, mscorlib, Version=1.0.5000.0, Culture=neutral, PublicKeyToken=b77a5c561934e089">
    <value>False</value>
  </data>
  <data name="chklstGroupItems.Modifiers" type="System.CodeDom.MemberAttributes, System, Version=1.0.5000.0, Culture=neutral, PublicKeyToken=b77a5c561934e089">
    <value>Assembly</value>
  </data>
  <data name="cmdAddItems.Locked" type="System.Boolean, mscorlib, Version=1.0.5000.0, Culture=neutral, PublicKeyToken=b77a5c561934e089">
    <value>False</value>
  </data>
  <data name="cmdAddItems.DefaultModifiers" type="System.CodeDom.MemberAttributes, System, Version=1.0.5000.0, Culture=neutral, PublicKeyToken=b77a5c561934e089">
    <value>Assembly</value>
  </data>
  <data name="cmdAddItems.Modifiers" type="System.CodeDom.MemberAttributes, System, Version=1.0.5000.0, Culture=neutral, PublicKeyToken=b77a5c561934e089">
    <value>Assembly</value>
  </data>
  <data name="grpGroups.DefaultModifiers" type="System.CodeDom.MemberAttributes, System, Version=1.0.5000.0, Culture=neutral, PublicKeyToken=b77a5c561934e089">
    <value>Assembly</value>
  </data>
  <data name="grpGroups.GridSize" type="System.Drawing.Size, System.Drawing, Version=1.0.5000.0, Culture=neutral, PublicKeyToken=b03f5f7f11d50a3a">
    <value>2, 2</value>
  </data>
  <data name="grpGroups.SnapToGrid" type="System.Boolean, mscorlib, Version=1.0.5000.0, Culture=neutral, PublicKeyToken=b77a5c561934e089">
    <value>True</value>
  </data>
  <data name="grpGroups.Locked" type="System.Boolean, mscorlib, Version=1.0.5000.0, Culture=neutral, PublicKeyToken=b77a5c561934e089">
    <value>False</value>
  </data>
  <data name="grpGroups.DrawGrid" type="System.Boolean, mscorlib, Version=1.0.5000.0, Culture=neutral, PublicKeyToken=b77a5c561934e089">
    <value>True</value>
  </data>
  <data name="grpGroups.Modifiers" type="System.CodeDom.MemberAttributes, System, Version=1.0.5000.0, Culture=neutral, PublicKeyToken=b77a5c561934e089">
    <value>Assembly</value>
  </data>
  <data name="cmdDeleteGroup.Locked" type="System.Boolean, mscorlib, Version=1.0.5000.0, Culture=neutral, PublicKeyToken=b77a5c561934e089">
    <value>False</value>
  </data>
  <data name="cmdDeleteGroup.DefaultModifiers" type="System.CodeDom.MemberAttributes, System, Version=1.0.5000.0, Culture=neutral, PublicKeyToken=b77a5c561934e089">
    <value>Assembly</value>
  </data>
  <data name="cmdDeleteGroup.Modifiers" type="System.CodeDom.MemberAttributes, System, Version=1.0.5000.0, Culture=neutral, PublicKeyToken=b77a5c561934e089">
    <value>Assembly</value>
  </data>
  <data name="lstGroups.DefaultModifiers" type="System.CodeDom.MemberAttributes, System, Version=1.0.5000.0, Culture=neutral, PublicKeyToken=b77a5c561934e089">
    <value>Assembly</value>
  </data>
  <data name="lstGroups.Locked" type="System.Boolean, mscorlib, Version=1.0.5000.0, Culture=neutral, PublicKeyToken=b77a5c561934e089">
    <value>False</value>
  </data>
  <data name="lstGroups.Modifiers" type="System.CodeDom.MemberAttributes, System, Version=1.0.5000.0, Culture=neutral, PublicKeyToken=b77a5c561934e089">
    <value>Assembly</value>
  </data>
  <data name="cmdAdd.Locked" type="System.Boolean, mscorlib, Version=1.0.5000.0, Culture=neutral, PublicKeyToken=b77a5c561934e089">
    <value>False</value>
  </data>
  <data name="cmdAdd.DefaultModifiers" type="System.CodeDom.MemberAttributes, System, Version=1.0.5000.0, Culture=neutral, PublicKeyToken=b77a5c561934e089">
    <value>Assembly</value>
  </data>
  <data name="cmdAdd.Modifiers" type="System.CodeDom.MemberAttributes, System, Version=1.0.5000.0, Culture=neutral, PublicKeyToken=b77a5c561934e089">
    <value>Assembly</value>
  </data>
  <data name="txtAdd.DefaultModifiers" type="System.CodeDom.MemberAttributes, System, Version=1.0.5000.0, Culture=neutral, PublicKeyToken=b77a5c561934e089">
    <value>Assembly</value>
  </data>
  <data name="txtAdd.Locked" type="System.Boolean, mscorlib, Version=1.0.5000.0, Culture=neutral, PublicKeyToken=b77a5c561934e089">
    <value>False</value>
  </data>
  <data name="txtAdd.Modifiers" type="System.CodeDom.MemberAttributes, System, Version=1.0.5000.0, Culture=neutral, PublicKeyToken=b77a5c561934e089">
    <value>Assembly</value>
  </data>
  <data name="cmdContinue_2.Locked" type="System.Boolean, mscorlib, Version=1.0.5000.0, Culture=neutral, PublicKeyToken=b77a5c561934e089">
    <value>False</value>
  </data>
  <data name="cmdContinue_2.DefaultModifiers" type="System.CodeDom.MemberAttributes, System, Version=1.0.5000.0, Culture=neutral, PublicKeyToken=b77a5c561934e089">
    <value>Assembly</value>
  </data>
  <data name="cmdContinue_2.Modifiers" type="System.CodeDom.MemberAttributes, System, Version=1.0.5000.0, Culture=neutral, PublicKeyToken=b77a5c561934e089">
    <value>Assembly</value>
  </data>
  <data name="frNav_2.DefaultModifiers" type="System.CodeDom.MemberAttributes, System, Version=1.0.5000.0, Culture=neutral, PublicKeyToken=b77a5c561934e089">
    <value>Assembly</value>
  </data>
  <data name="frNav_2.GridSize" type="System.Drawing.Size, System.Drawing, Version=1.0.5000.0, Culture=neutral, PublicKeyToken=b03f5f7f11d50a3a">
    <value>2, 2</value>
  </data>
  <data name="frNav_2.SnapToGrid" type="System.Boolean, mscorlib, Version=1.0.5000.0, Culture=neutral, PublicKeyToken=b77a5c561934e089">
    <value>True</value>
  </data>
  <data name="frNav_2.Locked" type="System.Boolean, mscorlib, Version=1.0.5000.0, Culture=neutral, PublicKeyToken=b77a5c561934e089">
    <value>False</value>
  </data>
  <data name="frNav_2.DrawGrid" type="System.Boolean, mscorlib, Version=1.0.5000.0, Culture=neutral, PublicKeyToken=b77a5c561934e089">
    <value>True</value>
  </data>
  <data name="frNav_2.Modifiers" type="System.CodeDom.MemberAttributes, System, Version=1.0.5000.0, Culture=neutral, PublicKeyToken=b77a5c561934e089">
    <value>Public</value>
  </data>
  <data name="Label21.Locked" type="System.Boolean, mscorlib, Version=1.0.5000.0, Culture=neutral, PublicKeyToken=b77a5c561934e089">
    <value>False</value>
  </data>
  <data name="Label21.DefaultModifiers" type="System.CodeDom.MemberAttributes, System, Version=1.0.5000.0, Culture=neutral, PublicKeyToken=b77a5c561934e089">
    <value>Assembly</value>
  </data>
  <data name="Label21.Modifiers" type="System.CodeDom.MemberAttributes, System, Version=1.0.5000.0, Culture=neutral, PublicKeyToken=b77a5c561934e089">
    <value>Assembly</value>
  </data>
  <data name="cmdBack_3.Locked" type="System.Boolean, mscorlib, Version=1.0.5000.0, Culture=neutral, PublicKeyToken=b77a5c561934e089">
    <value>False</value>
  </data>
  <data name="cmdBack_3.Modifiers" type="System.CodeDom.MemberAttributes, System, Version=1.0.5000.0, Culture=neutral, PublicKeyToken=b77a5c561934e089">
    <value>Assembly</value>
  </data>
  <data name="cmdBack_3.DefaultModifiers" type="System.CodeDom.MemberAttributes, System, Version=1.0.5000.0, Culture=neutral, PublicKeyToken=b77a5c561934e089">
    <value>Assembly</value>
  </data>
  <data name="cmdContinue_3.Locked" type="System.Boolean, mscorlib, Version=1.0.5000.0, Culture=neutral, PublicKeyToken=b77a5c561934e089">
    <value>False</value>
  </data>
  <data name="cmdContinue_3.DefaultModifiers" type="System.CodeDom.MemberAttributes, System, Version=1.0.5000.0, Culture=neutral, PublicKeyToken=b77a5c561934e089">
    <value>Assembly</value>
  </data>
  <data name="cmdContinue_3.Modifiers" type="System.CodeDom.MemberAttributes, System, Version=1.0.5000.0, Culture=neutral, PublicKeyToken=b77a5c561934e089">
    <value>Assembly</value>
  </data>
  <data name="txtGroups.Modifiers" type="System.CodeDom.MemberAttributes, System, Version=1.0.5000.0, Culture=neutral, PublicKeyToken=b77a5c561934e089">
    <value>Assembly</value>
  </data>
  <data name="txtGroups.DefaultModifiers" type="System.CodeDom.MemberAttributes, System, Version=1.0.5000.0, Culture=neutral, PublicKeyToken=b77a5c561934e089">
    <value>Assembly</value>
  </data>
  <data name="txtGroups.Locked" type="System.Boolean, mscorlib, Version=1.0.5000.0, Culture=neutral, PublicKeyToken=b77a5c561934e089">
    <value>False</value>
  </data>
  <data name="MainMenu1.DefaultModifiers" type="System.CodeDom.MemberAttributes, System, Version=1.0.5000.0, Culture=neutral, PublicKeyToken=b77a5c561934e089">
    <value>Assembly</value>
  </data>
  <data name="MainMenu1.Location" type="System.Drawing.Point, System.Drawing, Version=1.0.5000.0, Culture=neutral, PublicKeyToken=b03f5f7f11d50a3a">
    <value>17, 17</value>
  </data>
  <data name="MainMenu1.Modifiers" type="System.CodeDom.MemberAttributes, System, Version=1.0.5000.0, Culture=neutral, PublicKeyToken=b77a5c561934e089">
    <value>Assembly</value>
  </data>
  <data name="MenuItem4.Modifiers" type="System.CodeDom.MemberAttributes, System, Version=1.0.5000.0, Culture=neutral, PublicKeyToken=b77a5c561934e089">
    <value>Assembly</value>
  </data>
  <data name="MenuItem4.DefaultModifiers" type="System.CodeDom.MemberAttributes, System, Version=1.0.5000.0, Culture=neutral, PublicKeyToken=b77a5c561934e089">
    <value>Assembly</value>
  </data>
  <data name="stsBar.Locked" type="System.Boolean, mscorlib, Version=1.0.5000.0, Culture=neutral, PublicKeyToken=b77a5c561934e089">
    <value>False</value>
  </data>
  <data name="stsBar.DefaultModifiers" type="System.CodeDom.MemberAttributes, System, Version=1.0.5000.0, Culture=neutral, PublicKeyToken=b77a5c561934e089">
    <value>Assembly</value>
  </data>
  <data name="stsBar.Modifiers" type="System.CodeDom.MemberAttributes, System, Version=1.0.5000.0, Culture=neutral, PublicKeyToken=b77a5c561934e089">
    <value>Assembly</value>
  </data>
  <data name="stsBarPan1.Modifiers" type="System.CodeDom.MemberAttributes, System, Version=1.0.5000.0, Culture=neutral, PublicKeyToken=b77a5c561934e089">
    <value>Assembly</value>
  </data>
  <data name="stsBarPan1.DefaultModifiers" type="System.CodeDom.MemberAttributes, System, Version=1.0.5000.0, Culture=neutral, PublicKeyToken=b77a5c561934e089">
    <value>Assembly</value>
  </data>
  <data name="stsBarPan2.Modifiers" type="System.CodeDom.MemberAttributes, System, Version=1.0.5000.0, Culture=neutral, PublicKeyToken=b77a5c561934e089">
    <value>Assembly</value>
  </data>
  <data name="stsBarPan2.DefaultModifiers" type="System.CodeDom.MemberAttributes, System, Version=1.0.5000.0, Culture=neutral, PublicKeyToken=b77a5c561934e089">
    <value>Assembly</value>
  </data>
  <data name="stsBarPan3.Modifiers" type="System.CodeDom.MemberAttributes, System, Version=1.0.5000.0, Culture=neutral, PublicKeyToken=b77a5c561934e089">
    <value>Assembly</value>
  </data>
  <data name="stsBarPan3.DefaultModifiers" type="System.CodeDom.MemberAttributes, System, Version=1.0.5000.0, Culture=neutral, PublicKeyToken=b77a5c561934e089">
    <value>Assembly</value>
  </data>
  <data name="panWait.Locked" type="System.Boolean, mscorlib, Version=1.0.5000.0, Culture=neutral, PublicKeyToken=b77a5c561934e089">
    <value>False</value>
  </data>
  <data name="panWait.SnapToGrid" type="System.Boolean, mscorlib, Version=1.0.5000.0, Culture=neutral, PublicKeyToken=b77a5c561934e089">
    <value>True</value>
  </data>
  <data name="panWait.DefaultModifiers" type="System.CodeDom.MemberAttributes, System, Version=1.0.5000.0, Culture=neutral, PublicKeyToken=b77a5c561934e089">
    <value>Assembly</value>
  </data>
  <data name="panWait.GridSize" type="System.Drawing.Size, System.Drawing, Version=1.0.5000.0, Culture=neutral, PublicKeyToken=b03f5f7f11d50a3a">
    <value>2, 2</value>
  </data>
  <data name="panWait.DrawGrid" type="System.Boolean, mscorlib, Version=1.0.5000.0, Culture=neutral, PublicKeyToken=b77a5c561934e089">
    <value>True</value>
  </data>
  <data name="panWait.Modifiers" type="System.CodeDom.MemberAttributes, System, Version=1.0.5000.0, Culture=neutral, PublicKeyToken=b77a5c561934e089">
    <value>Assembly</value>
  </data>
  <data name="pgWait.Locked" type="System.Boolean, mscorlib, Version=1.0.5000.0, Culture=neutral, PublicKeyToken=b77a5c561934e089">
    <value>False</value>
  </data>
  <data name="pgWait.DefaultModifiers" type="System.CodeDom.MemberAttributes, System, Version=1.0.5000.0, Culture=neutral, PublicKeyToken=b77a5c561934e089">
    <value>Assembly</value>
  </data>
  <data name="pgWait.Modifiers" type="System.CodeDom.MemberAttributes, System, Version=1.0.5000.0, Culture=neutral, PublicKeyToken=b77a5c561934e089">
    <value>Assembly</value>
  </data>
  <data name="txtWait.Locked" type="System.Boolean, mscorlib, Version=1.0.5000.0, Culture=neutral, PublicKeyToken=b77a5c561934e089">
    <value>False</value>
  </data>
  <data name="txtWait.DefaultModifiers" type="System.CodeDom.MemberAttributes, System, Version=1.0.5000.0, Culture=neutral, PublicKeyToken=b77a5c561934e089">
    <value>Assembly</value>
  </data>
  <data name="txtWait.Modifiers" type="System.CodeDom.MemberAttributes, System, Version=1.0.5000.0, Culture=neutral, PublicKeyToken=b77a5c561934e089">
    <value>Assembly</value>
  </data>
  <data name="Label8.Locked" type="System.Boolean, mscorlib, Version=1.0.5000.0, Culture=neutral, PublicKeyToken=b77a5c561934e089">
    <value>False</value>
  </data>
  <data name="Label8.DefaultModifiers" type="System.CodeDom.MemberAttributes, System, Version=1.0.5000.0, Culture=neutral, PublicKeyToken=b77a5c561934e089">
    <value>Assembly</value>
  </data>
  <data name="Label8.Modifiers" type="System.CodeDom.MemberAttributes, System, Version=1.0.5000.0, Culture=neutral, PublicKeyToken=b77a5c561934e089">
    <value>Assembly</value>
  </data>
  <data name="ofdInput.DefaultModifiers" type="System.CodeDom.MemberAttributes, System, Version=1.0.5000.0, Culture=neutral, PublicKeyToken=b77a5c561934e089">
    <value>Assembly</value>
  </data>
  <data name="ofdInput.Modifiers" type="System.CodeDom.MemberAttributes, System, Version=1.0.5000.0, Culture=neutral, PublicKeyToken=b77a5c561934e089">
    <value>Assembly</value>
  </data>
  <data name="ofdInput.Location" type="System.Drawing.Point, System.Drawing, Version=1.0.5000.0, Culture=neutral, PublicKeyToken=b03f5f7f11d50a3a">
    <value>131, 17</value>
  </data>
  <data name="timTime.DefaultModifiers" type="System.CodeDom.MemberAttributes, System, Version=1.0.5000.0, Culture=neutral, PublicKeyToken=b77a5c561934e089">
    <value>Assembly</value>
  </data>
  <data name="timTime.Location" type="System.Drawing.Point, System.Drawing, Version=1.0.5000.0, Culture=neutral, PublicKeyToken=b03f5f7f11d50a3a">
    <value>324, 17</value>
  </data>
  <data name="timTime.Modifiers" type="System.CodeDom.MemberAttributes, System, Version=1.0.5000.0, Culture=neutral, PublicKeyToken=b77a5c561934e089">
    <value>Assembly</value>
  </data>
  <data name="fbdOutput.DefaultModifiers" type="System.CodeDom.MemberAttributes, System, Version=1.0.5000.0, Culture=neutral, PublicKeyToken=b77a5c561934e089">
    <value>Assembly</value>
  </data>
  <data name="fbdOutput.Location" type="System.Drawing.Point, System.Drawing, Version=1.0.5000.0, Culture=neutral, PublicKeyToken=b03f5f7f11d50a3a">
    <value>420, 17</value>
  </data>
  <data name="fbdOutput.Modifiers" type="System.CodeDom.MemberAttributes, System, Version=1.0.5000.0, Culture=neutral, PublicKeyToken=b77a5c561934e089">
    <value>Assembly</value>
  </data>
  <data name="frNav_6.DefaultModifiers" type="System.CodeDom.MemberAttributes, System, Version=1.0.5000.0, Culture=neutral, PublicKeyToken=b77a5c561934e089">
    <value>Assembly</value>
  </data>
  <data name="frNav_6.GridSize" type="System.Drawing.Size, System.Drawing, Version=1.0.5000.0, Culture=neutral, PublicKeyToken=b03f5f7f11d50a3a">
    <value>2, 2</value>
  </data>
  <data name="frNav_6.SnapToGrid" type="System.Boolean, mscorlib, Version=1.0.5000.0, Culture=neutral, PublicKeyToken=b77a5c561934e089">
    <value>True</value>
  </data>
  <data name="frNav_6.Locked" type="System.Boolean, mscorlib, Version=1.0.5000.0, Culture=neutral, PublicKeyToken=b77a5c561934e089">
    <value>False</value>
  </data>
  <data name="frNav_6.DrawGrid" type="System.Boolean, mscorlib, Version=1.0.5000.0, Culture=neutral, PublicKeyToken=b77a5c561934e089">
    <value>True</value>
  </data>
  <data name="frNav_6.Modifiers" type="System.CodeDom.MemberAttributes, System, Version=1.0.5000.0, Culture=neutral, PublicKeyToken=b77a5c561934e089">
    <value>Public</value>
  </data>
  <data name="$this.Locked" type="System.Boolean, mscorlib, Version=1.0.5000.0, Culture=neutral, PublicKeyToken=b77a5c561934e089">
    <value>False</value>
  </data>
  <data name="$this.Language" type="System.Globalization.CultureInfo, mscorlib, Version=1.0.5000.0, Culture=neutral, PublicKeyToken=b77a5c561934e089">
    <value>(Default)</value>
  </data>
  <data name="$this.TrayLargeIcon" type="System.Boolean, mscorlib, Version=1.0.5000.0, Culture=neutral, PublicKeyToken=b77a5c561934e089">
    <value>False</value>
  </data>
  <data name="$this.Localizable" type="System.Boolean, mscorlib, Version=1.0.5000.0, Culture=neutral, PublicKeyToken=b77a5c561934e089">
    <value>False</value>
  </data>
  <data name="$this.GridSize" type="System.Drawing.Size, System.Drawing, Version=1.0.5000.0, Culture=neutral, PublicKeyToken=b03f5f7f11d50a3a">
    <value>2, 2</value>
  </data>
  <data name="$this.DrawGrid" type="System.Boolean, mscorlib, Version=1.0.5000.0, Culture=neutral, PublicKeyToken=b77a5c561934e089">
    <value>True</value>
  </data>
  <data name="$this.TrayHeight" type="System.Int32, mscorlib, Version=1.0.5000.0, Culture=neutral, PublicKeyToken=b77a5c561934e089">
    <value>47</value>
  </data>
  <data name="$this.SnapToGrid" type="System.Boolean, mscorlib, Version=1.0.5000.0, Culture=neutral, PublicKeyToken=b77a5c561934e089">
    <value>True</value>
  </data>
  <data name="$this.Name">
    <value>fWiz</value>
  </data>
  <data name="$this.DefaultModifiers" type="System.CodeDom.MemberAttributes, System, Version=1.0.5000.0, Culture=neutral, PublicKeyToken=b77a5c561934e089">
    <value>Assembly</value>
  </data>
  <data name="$this.Icon" type="System.Drawing.Icon, System.Drawing, Version=1.0.5000.0, Culture=neutral, PublicKeyToken=b03f5f7f11d50a3a" mimetype="application/x-microsoft.net.object.bytearray.base64">
    <value>
        AAABAAYAEBAQAAAAAAAoAQAAZgAAACAgEAAAAAAA6AIAAI4BAAAgIAAAAAAAAKgIAAB2BAAAQEAAAAAA
        AAAoFgAAHg0AADAwAAAAAAAAqA4AAEYjAAAQEAAAAAAAAGgFAADuMQAAKAAAABAAAAAgAAAAAQAEAAAA
        AADAAAAAAAAAAAAAAAAAAAAAAAAAAAAAAAAAAIAAAIAAAACAgACAAAAAgACAAICAAACAgIAAwMDAAAAA
        /wAA/wAAAP//AP8AAAD/AP8A//8AAP///wAAAAAAAAAAAAB//4/4/48AAH//j/j/jwAAeIiIiIiIAAB/
        d4d4d48AAH93h3h3jwAAeIiIiIiIAAB/d4d4d48AAH93h3h3jwAAeIiIiIiIAAB/d4d4d48AAH93h3h3
        jwAAeIiIiIAAAAB//4/49/cAAH//j/j3cAAAd3d3d3cAAMABAADAAQAAwAEAAMABAADAAQAAwAEAAMAB
        AADAAQAAwAEAAMABAADAAQAAwAEAAMABAADAAwAAwAcAAMAPAAAoAAAAIAAAAEAAAAABAAQAAAAAAAAC
        AAAAAAAAAAAAABAAAAAQAAAAAAAAAAAAgAAAgAAAAICAAIAAAACAAIAAgIAAAICAgADAwMAAAAD/AAD/
        AAAA//8A/wAAAP8A/wD//wAA////AAAAAAAAAAAAAAAAAAAAAAAAAAAAAAAAAAAAAAAAAAAAAAAAAAAA
        AAAAAAAAAAAAAAAAAAAAAAAAAAAAAAAAAAAAAAAAAAAAAAAAAAAAAAAAAAAAAAAAAAAAAAAAAAAAAAAA
        AAAAAAAAAAAAAAAAAAAAAAAAAAAAAAAAAAAAAAAAAAAAAAAAAAAAAAAAAAAAAAAAAAAAAAAAAAAAAAAA
        AAAAAAAAAAAAAAAAAAAAAAAAAAAAAAAAAAAAAAAAAAAAAAAAAAqgAAAAAAAAAAAAAAAAAACqqgAAAAAA
        AAAAAAAAAAAAqqoAAAAAAAAAAAAAAAAAAAqgAAAAAAAAAAAAAAAAAAAAAAAAAAAAAAAAAAAAAAAAC7AA
        mQAAAAAAAAAAAAAAALu7CZmQAAAAAAAAAAAAAAC7uwmZkAAAAAAAAAAAAAAAC7AAmQAAAAAAAAAAAAAA
        AAAAAAAAAAAAAAAAAAAAAAAJkAC7AAqgAAAAAAAAAAAAmZkLu7CqqgAAAAAAAAAAAJmZC7uwqqoAAAAA
        AAAAAAAJkAC7AAqgAAAAAAAAAAAAAAAAAAAAAAAAAAAAAAAAAAAAAAAAAAAAAAAAAAAAAAAAAAAAAAAA
        AAAAAAAAAAAAAAAAAAAAAAAAAAAAAAAAAAAAAAAAAAAAAAAAAAAAAAAAAAAAAAAAAAAAAAAA////////
        ///////////////////////////////////////////////////+f////D////gf///4H////D////5z
        ///8If//+AD///gA///8If///nOf//whD//4AAf/+AAH//whD//+c5//////////////////////////
        //8oAAAAIAAAAEAAAAABAAgAAAAAAAAEAAAAAAAAAAAAAAABAAAAAQAAAAAAAAAAgAAAgAAAAICAAIAA
        AACAAIAAgIAAAMDAwADA3MAA8MqmAAQEBAAICAgADAwMABEREQAWFhYAHBwcACIiIgApKSkAVVVVAE1N
        TQBCQkIAOTk5AIB8/wBQUP8AkwDWAP/szADG1u8A1ufnAJCprQAAADMAAABmAAAAmQAAAMwAADMAAAAz
        MwAAM2YAADOZAAAzzAAAM/8AAGYAAABmMwAAZmYAAGaZAABmzAAAZv8AAJkAAACZMwAAmWYAAJmZAACZ
        zAAAmf8AAMwAAADMMwAAzGYAAMyZAADMzAAAzP8AAP9mAAD/mQAA/8wAMwAAADMAMwAzAGYAMwCZADMA
        zAAzAP8AMzMAADMzMwAzM2YAMzOZADMzzAAzM/8AM2YAADNmMwAzZmYAM2aZADNmzAAzZv8AM5kAADOZ
        MwAzmWYAM5mZADOZzAAzmf8AM8wAADPMMwAzzGYAM8yZADPMzAAzzP8AM/8zADP/ZgAz/5kAM//MADP/
        /wBmAAAAZgAzAGYAZgBmAJkAZgDMAGYA/wBmMwAAZjMzAGYzZgBmM5kAZjPMAGYz/wBmZgAAZmYzAGZm
        ZgBmZpkAZmbMAGaZAABmmTMAZplmAGaZmQBmmcwAZpn/AGbMAABmzDMAZsyZAGbMzABmzP8AZv8AAGb/
        MwBm/5kAZv/MAMwA/wD/AMwAmZkAAJkzmQCZAJkAmQDMAJkAAACZMzMAmQBmAJkzzACZAP8AmWYAAJlm
        MwCZM2YAmWaZAJlmzACZM/8AmZkzAJmZZgCZmZkAmZnMAJmZ/wCZzAAAmcwzAGbMZgCZzJkAmczMAJnM
        /wCZ/wAAmf8zAJnMZgCZ/5kAmf/MAJn//wDMAAAAmQAzAMwAZgDMAJkAzADMAJkzAADMMzMAzDNmAMwz
        mQDMM8wAzDP/AMxmAADMZjMAmWZmAMxmmQDMZswAmWb/AMyZAADMmTMAzJlmAMyZmQDMmcwAzJn/AMzM
        AADMzDMAzMxmAMzMmQDMzMwAzMz/AMz/AADM/zMAmf9mAMz/mQDM/8wAzP//AMwAMwD/AGYA/wCZAMwz
        AAD/MzMA/zNmAP8zmQD/M8wA/zP/AP9mAAD/ZjMAzGZmAP9mmQD/ZswAzGb/AP+ZAAD/mTMA/5lmAP+Z
        mQD/mcwA/5n/AP/MAAD/zDMA/8xmAP/MmQD/zMwA/8z/AP//MwDM/2YA//+ZAP//zABmZv8AZv9mAGb/
        /wD/ZmYA/2b/AP//ZgAhAKUAX19fAHd3dwCGhoYAlpaWAMvLywCysrIA19fXAN3d3QDj4+MA6urqAPHx
        8QD4+PgA8Pv/AKSgoACAgIAAAAD/AAD/AAAA//8A/wAAAP8A/wD//wAA////AAQEBAQEBAQEBAQEBAQE
        BAQEBAQEBAQEBAQEBAQEBAQEBAQEBAQEBAQEBAQEBAQEBAQEBAQEBAQEBAQEBAQEBAQEBAQEBAQEBAQE
        BAQEBAQEBAQEBAQEBAQEBAQEBAQEBAQEBAQHBwcHBwcHBwcHBwcHBwcHBwcHBwcHBwcHBAQEBAQEoKCg
        oKCgoKCgoKCgoKCgoKCgoKCgoKCgoAcEBAQEBASgoKCgoKCgoKCgoKCgoKCgoKCgoKCgoKCgBwQEBAQE
        BKCgoKCgBQWgBQWgBQWgBQWgBQWgBQWgoKAHBAQEBAQEoKCgoKAFBaAFBaAFBaAFBaAFBaAFBaCgoAcE
        BAQEBASgoKCgoKCgoAUFoAUFoAUFoAUFoAUFoKCgBwQEBAQEBKCgoKCgoKCgoKCgBQWgBQWgBQWgBQWg
        oKAHBAQEBAQEoKCgoKCgoKCgoKAFBaAFBaAFBaAFBaCgoAcEBAQEBASgoKCgoAoKoKCgoAUFoAUFoAUF
        oAUFoKCgBwQEBAQEBKCgoKAK+voKoKCgBQWgBQWgBQWgBQWgoKAHBAQEBAQEoKCgCvr6+voKoKCgoKAF
        BaAFBaAFBaCgoAcEBAQEBASgoKAK+vr6+gqgoKCgoAUFoAUFoAUFoKCgBwQEBAQEBKCgoKAK+voKoKCg
        oKCgBQWgBQWgBQWgoKAHBAQEBAQEoKCgoKAKCqCgoAoKoKCgoKAFBaAFBaCgoAcEBAQEBASgoKCgCvv7
        CqAK+fkKoKCgoAUFoAUFoKCgBwQEBAQEBKCgoAr7+/v7Cvn5+fkKoKCgBQWgBQWgoKAHBAQEBAQEoKCg
        Cvv7+/sK+fn5+QqgoKAFBaAFBaCgoAcEBAQEBASgoKCgCvv7CqAK+fkKoKCgoKCgoAUFoKCgBwQEBAQE
        BKCgoKCgCgqgoKAKCqCgoAoKoKCgBQWgoKAHBAQEBAQEoKCgoAr5+QqgCvv7CqAK+voKoKAFBaCgoAcE
        BAQEBASgoKAK+fn5+Qr7+/v7Cvr6+voKoAUFoKCgBwQEBAQEBKCgoAr5+fn5Cvv7+/sK+vr6+gqgBQWg
        oKAHBAQEBAQEoKCgoAr5+QqgCvv7CqAK+voKoKCgoKCgoAcEBAQEBASgoKCgoAoKoKCgCgqgoKAKCqCg
        oKCgoKCgBwQEBAQEBKCgoKCgoKCgoKCgoKCgoKCgoKCgoKCgoKAHBAQEBAQEoKCgoKCgoKCgoKCgoKCg
        oKCgoKCgoKCgoAQEBAQEBAQEBAQEBAQEBAQEBAQEBAQEBAQEBAQEBAQEBAQEBAQEBAQEBAQEBAQEBAQE
        BAQEBAQEBAQEBAQEBAQEBAQECgQEBAQEBAQEBAQEBAQEBAQEBAQEBAQEBAQEBAQEBAQAAAAAAAAAAAAA
        AAAAAAAAAAAAAAAAAAAAAAAAAAAAAAAAAAAAAAAAAAAAAAAAAAAAAAAAAAAAAAAAAAAAAAAAAAAAAAAA
        AAAAAAAAAAAAAAAAAAAAAAAAAAAAAAAAAAAAAAAAAAAAAAAAAAAAAAAAAAAAAAAAAAAAAAAAAAAAACgA
        AABAAAAAgAAAAAEACAAAAAAAABAAAAAAAAAAAAAAAAEAAAABAAAAAAAAAACAAACAAAAAgIAAgAAAAIAA
        gACAgAAAwMDAAMDcwADwyqYABAQEAAgICAAMDAwAERERABYWFgAcHBwAIiIiACkpKQBVVVUATU1NAEJC
        QgA5OTkAgHz/AFBQ/wCTANYA/+zMAMbW7wDW5+cAkKmtAAAAMwAAAGYAAACZAAAAzAAAMwAAADMzAAAz
        ZgAAM5kAADPMAAAz/wAAZgAAAGYzAABmZgAAZpkAAGbMAABm/wAAmQAAAJkzAACZZgAAmZkAAJnMAACZ
        /wAAzAAAAMwzAADMZgAAzJkAAMzMAADM/wAA/2YAAP+ZAAD/zAAzAAAAMwAzADMAZgAzAJkAMwDMADMA
        /wAzMwAAMzMzADMzZgAzM5kAMzPMADMz/wAzZgAAM2YzADNmZgAzZpkAM2bMADNm/wAzmQAAM5kzADOZ
        ZgAzmZkAM5nMADOZ/wAzzAAAM8wzADPMZgAzzJkAM8zMADPM/wAz/zMAM/9mADP/mQAz/8wAM///AGYA
        AABmADMAZgBmAGYAmQBmAMwAZgD/AGYzAABmMzMAZjNmAGYzmQBmM8wAZjP/AGZmAABmZjMAZmZmAGZm
        mQBmZswAZpkAAGaZMwBmmWYAZpmZAGaZzABmmf8AZswAAGbMMwBmzJkAZszMAGbM/wBm/wAAZv8zAGb/
        mQBm/8wAzAD/AP8AzACZmQAAmTOZAJkAmQCZAMwAmQAAAJkzMwCZAGYAmTPMAJkA/wCZZgAAmWYzAJkz
        ZgCZZpkAmWbMAJkz/wCZmTMAmZlmAJmZmQCZmcwAmZn/AJnMAACZzDMAZsxmAJnMmQCZzMwAmcz/AJn/
        AACZ/zMAmcxmAJn/mQCZ/8wAmf//AMwAAACZADMAzABmAMwAmQDMAMwAmTMAAMwzMwDMM2YAzDOZAMwz
        zADMM/8AzGYAAMxmMwCZZmYAzGaZAMxmzACZZv8AzJkAAMyZMwDMmWYAzJmZAMyZzADMmf8AzMwAAMzM
        MwDMzGYAzMyZAMzMzADMzP8AzP8AAMz/MwCZ/2YAzP+ZAMz/zADM//8AzAAzAP8AZgD/AJkAzDMAAP8z
        MwD/M2YA/zOZAP8zzAD/M/8A/2YAAP9mMwDMZmYA/2aZAP9mzADMZv8A/5kAAP+ZMwD/mWYA/5mZAP+Z
        zAD/mf8A/8wAAP/MMwD/zGYA/8yZAP/MzAD/zP8A//8zAMz/ZgD//5kA///MAGZm/wBm/2YAZv//AP9m
        ZgD/Zv8A//9mACEApQBfX18Ad3d3AIaGhgCWlpYAy8vLALKysgDX19cA3d3dAOPj4wDq6uoA8fHxAPj4
        +ADw+/8ApKCgAICAgAAAAP8AAP8AAAD//wD/AAAA/wD/AP//AAD///8ABAQEBAQEBAQEBAQEBAQEBAQE
        BAQEBAQEBAQEBAQEBAQEBAQEBAQEBAQEBAQEBAQEBAQEBAQEBAQEBAQEBAQEBAQEBAQEBAQEBAQEBAQE
        BAQEBAQEBAQEBAQEBAQEBAQEBAQEBAQEBAQEBAQEBAQEBAQEBAQEBAQEBAQEBAQEBAQEBAQEBAQEBAQE
        BAQEBAQEBAQEBAQEBAQEBAQEBAQEBAQEBAQEBAQEBAQEBAQEBAQEBAQEBAQEBAQEBAQEBAQEBAQEBAQE
        BAQEBAQEBAQEBAQEBAQEBAQEBAQEBAQEBAQEBAQEBAQEBAQEBAQEBAQEBAQEBAQEBAQEBAQEBAQEBAQE
        BAQEBAQEBAQEBAQEBAQEBAQEBAQEBAQEBAQEBAQEBAQEBAQEBAQEBAQEBAQEBAQEBAQEBAQEBAQEBAQE
        BAQEBAQEBAQEBAQEBAQEBAQEBAQEBAQEBAQEBAQEBAQEBAQEBAQEBAQEBAQEBAQEBAQEBAQEBAQEBAQE
        BAQEBAQEBAQEBAQEBAQEBAQEBAQEBAQEBAQEBAQEBAQEBAQEBAQEBAQEBAQEBAQEBAQEBAQEBAQEBAQE
        BAQEBAQEBAQEBAQEBAQEBAQEBwcHBwcHBwcHBwcHBwcHBwcHBwcHBwcHBwcHBwcHBwcHBwcHBwcHBwcH
        BwcHBwcHBwQEBAQEBAQEBAQEBAQEoKCgoKCgoKCgoKCgoKCgoKCgoKCgoKCgoKCgoKCgoKCgoKCgoKCg
        oKCgoKCgoKCgoAcEBAQEBAQEBAQEBAQEBKCgoKCgoKCgoKCgoKCgoKCgoKCgoKCgoKCgoKCgoKCgoKCg
        oKCgoKCgoKCgoKCgoKAHBAQEBAQEBAQEBAQEBASgoKCgoKCgoKCgoKCgoKCgoKCgoKCgoKCgoKCgoKCg
        oKCgoKCgoKCgoKCgoKCgoKCgBwQEBAQEBAQEBAQEBAQEoKCgoKAFBQUFBaCgBQUFBQWgoAUFBQUFoKAF
        BQUFBaCgBQUFBQWgoAUFBQUFoKCgoAcEBAQEBAQEBAQEBAQEBKCgoKCgBQUFBQWgoAUFBQUFoKAFBQUF
        BaCgBQUFBQWgoAUFBQUFoKAFBQUFBaCgoKAHBAQEBAQEBAQEBAQEBASgoKCgoAUFBQUFoKAFBQUFBaCg
        BQUFBQWgoAUFBQUFoKAFBQUFBaCgBQUFBQWgoKCgBwQEBAQEBAQEBAQEBAQEoKCgoKAFBQUFBaCgBQUF
        BQWgoAUFBQUFoKAFBQUFBaCgBQUFBQWgoAUFBQUFoKCgoAcEBAQEBAQEBAQEBAQEBKCgoKCgBQUFBQWg
        oAUFBQUFoKAFBQUFBaCgBQUFBQWgoAUFBQUFoKAFBQUFBaCgoKAHBAQEBAQEBAQEBAQEBASgoKCgoKCg
        oKCgoKAFBQUFBaCgBQUFBQWgoAUFBQUFoKAFBQUFBaCgBQUFBQWgoKCgBwQEBAQEBAQEBAQEBAQEoKCg
        oKCgoKCgoKCgBQUFBQWgoAUFBQUFoKAFBQUFBaCgBQUFBQWgoAUFBQUFoKCgoAcEBAQEBAQEBAQEBAQE
        BKCgoKCgoKCgoKCgoAUFBQUFoKAFBQUFBaCgBQUFBQWgoAUFBQUFoKAFBQUFBaCgoKAHBAQEBAQEBAQE
        BAQEBASgoKCgoKCgoKCgoKCgoKCgoKCgBQUFBQWgoAUFBQUFoKAFBQUFBaCgBQUFBQWgoKCgBwQEBAQE
        BAQEBAQEBAQEoKCgoKCgoKCgoKCgoKCgoKCgoAUFBQUFoKAFBQUFBaCgBQUFBQWgoAUFBQUFoKCgoAcE
        BAQEBAQEBAQEBAQEBKCgoKCgoKCgoKCgoKCgoKCgoKAFBQUFBaCgBQUFBQWgoAUFBQUFoKAFBQUFBaCg
        oKAHBAQEBAQEBAQEBAQEBASgoKCgoKCgCgqgoKCgoKCgoKCgBQUFBQWgoAUFBQUFoKAFBQUFBaCgBQUF
        BQWgoKCgBwQEBAQEBAQEBAQEBAQEoKCgoKCgCvn5CqCgoKCgoKCgoAUFBQUFoKAFBQUFBaCgBQUFBQWg
        oAUFBQUFoKCgoAcEBAQEBAQEBAQEBAQEBKCgoKCgCvn5+fkKoKCgoKCgoKAFBQUFBaCgBQUFBQWgoAUF
        BQUFoKAFBQUFBaCgoKAHBAQEBAQEBAQEBAQEBASgoKCgoAr5+fn5CqCgoKCgoKCgoKCgoKCgoAUFBQUF
        oKAFBQUFBaCgBQUFBQWgoKCgBwQEBAQEBAQEBAQEBAQEoKCgoKCgCvn5CqCgoKCgoKCgoKCgoKCgoKAF
        BQUFBaCgBQUFBQWgoAUFBQUFoKCgoAcEBAQEBAQEBAQEBAQEBKCgoKCgoKAKCqCgoAoKoKCgoKCgoKCg
        oKCgBQUFBQWgoAUFBQUFoKAFBQUFBaCgoKAHBAQEBAQEBAQEBAQEBASgoKCgoKAK+voKoAr6+gqgoKCg
        oKCgoKCgoAUFBQUFoKAFBQUFBaCgBQUFBQWgoKCgBwQEBAQEBAQEBAQEBAQEoKCgoKAK+vr6+gr6+vr6
        CqCgoKCgoKCgoKAFBQUFBaCgBQUFBQWgoAUFBQUFoKCgoAcEBAQEBAQEBAQEBAQEBKCgoKCgCvr6+voK
        +vr6+gqgoKCgoKCgoKCgBQUFBQWgoAUFBQUFoKAFBQUFBaCgoKAHBAQEBAQEBAQEBAQEBASgoKCgoKAK
        +voKoAr6+gqgoKCgoKCgoKCgoAUFBQUFoKAFBQUFBaCgBQUFBQWgoKCgBwQEBAQEBAQEBAQEBAQEoKCg
        oKCgoAoKoKCgCgqgoKAKCqCgoKCgoKAFBQUFBaCgBQUFBQWgoAUFBQUFoKCgoAcEBAQEBAQEBAQEBAQE
        BKCgoKCgoAr7+wqgCvv7CqAK+fkKoKCgoKCgoKCgoKCgoAUFBQUFoKAFBQUFBaCgoKAHBAQEBAQEBAQE
        BAQEBASgoKCgoAr7+/v7Cvv7+/sK+fn5+QqgoKCgoKCgoKCgoKAFBQUFBaCgBQUFBQWgoKCgBwQEBAQE
        BAQEBAQEBAQEoKCgoKAK+/v7+wr7+/v7Cvn5+fkKoKCgoKCgoKCgoKCgBQUFBQWgoAUFBQUFoKCgoAcE
        BAQEBAQEBAQEBAQEBKCgoKCgoAr7+wqgCvv7CqAK+fkKoKCgoKCgoKCgoKCgoAUFBQUFoKAFBQUFBaCg
        oKAHBAQEBAQEBAQEBAQEBASgoKCgoKCgCgqgoKAKCqCgoAoKoKCgCgqgoKCgoKCgoKAFBQUFBaCgBQUF
        BQWgoKCgBwQEBAQEBAQEBAQEBAQEoKCgoKCgCvn5CqAK+fkKoAr6+gqgCvv7CqCgoKCgoKCgBQUFBQWg
        oAUFBQUFoKCgoAcEBAQEBAQEBAQEBAQEBKCgoKCgCvn5+fkK+fn5+Qr6+vr6Cvv7+/sKoKCgoKCgoAUF
        BQUFoKAFBQUFBaCgoKAHBAQEBAQEBAQEBAQEBASgoKCgoAr5+fn5Cvn5+fkK+vr6+gr7+/v7CqCgoKCg
        oKAFBQUFBaCgBQUFBQWgoKCgBwQEBAQEBAQEBAQEBAQEoKCgoKCgCvn5CqAK+fkKoAr6+gqgCvv7CqCg
        oKCgoKCgoKCgoKCgoAUFBQUFoKCgoAcEBAQEBAQEBAQEBAQEBKCgoKCgoKAKCqCgoAoKoKCgCgqgoKAK
        CqCgoAoKoKCgoKCgoKCgoKAFBQUFBaCgoKAHBAQEBAQEBAQEBAQEBASgoKCgoKAK+voKoAr6+gqgCvv7
        CqAK+voKoAr5+QqgoKCgoKCgoKCgBQUFBQWgoKCgBwQEBAQEBAQEBAQEBAQEoKCgoKAK+vr6+gr6+vr6
        Cvv7+/sK+vr6+gr5+fn5CqCgoKCgoKCgoAUFBQUFoKCgoAcEBAQEBAQEBAQEBAQEBKCgoKCgCvr6+voK
        +vr6+gr7+/v7Cvr6+voK+fn5+QqgoKCgoKCgoKAFBQUFBaCgoKAHBAQEBAQEBAQEBAQEBASgoKCgoKAK
        +voKoAr6+gqgCvv7CqAK+voKoAr5+QqgoKCgoKCgoKCgBQUFBQWgoKCgBwQEBAQEBAQEBAQEBAQEoKCg
        oKCgoAoKoKCgCgqgoKAKCqCgoAoKoKCgCgqgoKAKCqCgoKCgoAUFBQUFoKCgoAcEBAQEBAQEBAQEBAQE
        BKCgoKCgoAr7+wqgCvn5CqAK+/sKoAr6+gqgCvn5CqAK+voKoKCgoKAFBQUFBaCgoKAHBAQEBAQEBAQE
        BAQEBASgoKCgoAr7+/v7Cvn5+fkK+/v7+wr6+vr6Cvn5+fkK+vr6+gqgoKCgBQUFBQWgoKCgBwQEBAQE
        BAQEBAQEBAQEoKCgoKAK+/v7+wr5+fn5Cvv7+/sK+vr6+gr5+fn5Cvr6+voKoKCgoAUFBQUFoKCgoAcE
        BAQEBAQEBAQEBAQEBKCgoKCgoAr7+wqgCvn5CqAK+/sKoAr6+gqgCvn5CqAK+voKoKCgoKAFBQUFBaCg
        oKAHBAQEBAQEBAQEBAQEBASgoKCgoKCgCgqgoKAKCqCgoAoKoKCgCgqgoKAKCqCgoAoKoKCgoKCgBQUF
        BQWgoKCgBwQEBAQEBAQEBAQEBAQEoKCgoKCgoKCgoKCgoKCgoKCgoKCgoKCgoKCgoKCgoKCgoKCgoKCg
        oKCgoKCgoKCgoAcEBAQEBAQEBAQEBAQEBKCgoKCgoKCgoKCgoKCgoKCgoKCgoKCgoKCgoKCgoKCgoKCg
        oKCgoKCgoKCgoKCgoKAHBAQEBAQEBAQEBAQEBASgoKCgoKCgoKCgoKCgoKCgoKCgoKCgoKCgoKCgoKCg
        oKCgoKCgoKCgoKCgoKCgoKCgBwQEBAQEBAQEBAQEBAQEoKCgoKCgoKCgoKCgoKCgoKCgoKCgoKCgoKCg
        oKCgoKCgoKCgoKCgoKCgoKCgoKCgoAQEBAQEBAQEBAQEBAQEBAQEBAQEBAQEBAQEBAQEBAQEBAQEBAQE
        BAQEBAQEBAQEBAQEBAQEBAQEBAQEBAQEBAQEBAQEBAQEBAQEBAQEBAQEBAQEBAQEBAQEBAQEBAQEBAQE
        BAQEBAQEBAQEBAQEBAQEBAQEBAQEBAQEBAQEBAQEBAQEBAQEBAQEBAQEBAQEBAQEBAQEBAQEBAQEBAQE
        BAQEBAQEBAQEBAQEBAQEBAQEBAQEBAQEBAQEBAQEBAQEBAQEBAQEBAQEBAQEBAQEBAQEBAQEBAQEBAQE
        BAQEBAQEBAQEBAQEBAQEBAQEBAQEBAQEBAQEBAQEBAQEBAQEBAQEBAQEBAQEBAQEBAQEBAQEBAQEBAQE
        BAQEBAQEBAQEBAQEBAQEBAQEBAQEBAQEBAQEBAQEBAQEBAQEBAQEBAQEBAQEBAQEBAQEBAQEBAQEBAQE
        BAQEBAQEBAQEBAQEBAQEBAQEBAQEBAQEBAQEBAQEBAQEBAQEBAQEBAQEBAQEBAQEBAQEBAQECgQEBAQE
        BAQEBAQEBAQEBAQEBAQEBAQEBAQEBAQEBAQEBAQEBAQEBAQEBAQEBAQEBAQEBAQEBAQEBAQEBAQEBAAA
        AAAAAAAAAAAAAAAAAAAAAAAAAAAAAAAAAAAAAAAAAAAAAAAAAAAAAAAAAAAAAAAAAAAAAAAAAAAAAAAA
        AAAAAAAAAAAAAAAAAAAAAAAAAAAAAAAAAAAAAAAAAAAAAAAAAAAAAAAAAAAAAAAAAAAAAAAAAAAAAAAA
        AAAAAAAAAAAAAAAAAAAAAAAAAAAAAAAAAAAAAAAAAAAAAAAAAAAAAAAAAAAAAAAAAAAAAAAAAAAAAAAA
        AAAAAAAAAAAAAAAAAAAAAAAAAAAAAAAAAAAAAAAAAAAAAAAAAAAAAAAAAAAAAAAAAAAAAAAAAAAAAAAA
        AAAAAAAAAAAAAAAAAAAAAAAAAAAAAAAAAAAAAAAAAAAAAAAAAAAAAAAAAAAAAAAAAAAAAAAAAAAAAAAA
        AAAAAAAAAAAAAAAAAAAAAAAAAAAAAAAAAAAAAAAAAAAAAAAAAAAAAAAAAAAAAAAAAAAAAAAAAAAAAAAA
        AAAAAAAAAAAAAAAAAAAAAAAAAAAAAAAAAAAAAAAAAAAAAAAAAAAAAAAAAAAAAAAAAAAAAAAAAAAAAAAA
        AAAAAAAAAAAAAAAAAAAAAAAAAAAAAAAAAAAAAAAAAAAAAAAAAAAAAAAAAAAAAAAAAAAAAAAAAAAAAAAA
        AAAAAAAAAAAAAAAAAAAAAAAAAAAAAAAAAAAAAAAAKAAAADAAAABgAAAAAQAIAAAAAAAACQAAAAAAAAAA
        AAAAAQAAAAEAAAAAAAAAAIAAAIAAAACAgACAAAAAgACAAICAAADAwMAAwNzAAPDKpgAEBAQACAgIAAwM
        DAAREREAFhYWABwcHAAiIiIAKSkpAFVVVQBNTU0AQkJCADk5OQCAfP8AUFD/AJMA1gD/7MwAxtbvANbn
        5wCQqa0AAAAzAAAAZgAAAJkAAADMAAAzAAAAMzMAADNmAAAzmQAAM8wAADP/AABmAAAAZjMAAGZmAABm
        mQAAZswAAGb/AACZAAAAmTMAAJlmAACZmQAAmcwAAJn/AADMAAAAzDMAAMxmAADMmQAAzMwAAMz/AAD/
        ZgAA/5kAAP/MADMAAAAzADMAMwBmADMAmQAzAMwAMwD/ADMzAAAzMzMAMzNmADMzmQAzM8wAMzP/ADNm
        AAAzZjMAM2ZmADNmmQAzZswAM2b/ADOZAAAzmTMAM5lmADOZmQAzmcwAM5n/ADPMAAAzzDMAM8xmADPM
        mQAzzMwAM8z/ADP/MwAz/2YAM/+ZADP/zAAz//8AZgAAAGYAMwBmAGYAZgCZAGYAzABmAP8AZjMAAGYz
        MwBmM2YAZjOZAGYzzABmM/8AZmYAAGZmMwBmZmYAZmaZAGZmzABmmQAAZpkzAGaZZgBmmZkAZpnMAGaZ
        /wBmzAAAZswzAGbMmQBmzMwAZsz/AGb/AABm/zMAZv+ZAGb/zADMAP8A/wDMAJmZAACZM5kAmQCZAJkA
        zACZAAAAmTMzAJkAZgCZM8wAmQD/AJlmAACZZjMAmTNmAJlmmQCZZswAmTP/AJmZMwCZmWYAmZmZAJmZ
        zACZmf8AmcwAAJnMMwBmzGYAmcyZAJnMzACZzP8Amf8AAJn/MwCZzGYAmf+ZAJn/zACZ//8AzAAAAJkA
        MwDMAGYAzACZAMwAzACZMwAAzDMzAMwzZgDMM5kAzDPMAMwz/wDMZgAAzGYzAJlmZgDMZpkAzGbMAJlm
        /wDMmQAAzJkzAMyZZgDMmZkAzJnMAMyZ/wDMzAAAzMwzAMzMZgDMzJkAzMzMAMzM/wDM/wAAzP8zAJn/
        ZgDM/5kAzP/MAMz//wDMADMA/wBmAP8AmQDMMwAA/zMzAP8zZgD/M5kA/zPMAP8z/wD/ZgAA/2YzAMxm
        ZgD/ZpkA/2bMAMxm/wD/mQAA/5kzAP+ZZgD/mZkA/5nMAP+Z/wD/zAAA/8wzAP/MZgD/zJkA/8zMAP/M
        /wD//zMAzP9mAP//mQD//8wAZmb/AGb/ZgBm//8A/2ZmAP9m/wD//2YAIQClAF9fXwB3d3cAhoaGAJaW
        lgDLy8sAsrKyANfX1wDd3d0A4+PjAOrq6gDx8fEA+Pj4APD7/wCkoKAAgICAAAAA/wAA/wAAAP//AP8A
        AAD/AP8A//8AAP///wAEBAQEBAQEBAQEBAQEBAQEBAQEBAQEBAQEBAQEBAQEBAQEBAQEBAQEBAQEBAQE
        BAQEBAQEBAQEBAQEBAQEBAQEBAQEBAQEBAQEBAQEBAQEBAQEBAQEBAQEBAQEBAQEBAQEBAQEBAQEBAQE
        BAQEBAQEBAQEBAQEBAQEBAQEBAQEBAQEBAQEBAQEBAQEBAQEBAQEBAQEBAQEBAQEBAQEBAQEBAQEBAQE
        BAQEBAQEBAQEBAQEBAQEBAQEBAQEBAQEBAQEBAQEBAQEBAQEBAQEBAQEBAQEBAQEBAQEBAQEBAQEBAQE
        BAQEBAQEBAQEBAQEBAQEBAQEBAQHBwcHBwcHBwcHBwcHBwcHBwcHBwcHBwcHBwcHBwcHBwcHBwcEBAQE
        BAQEBAQEBKCgoKCgoKCgoKCgoKCgoKCgoKCgoKCgoKCgoKCgoKCgoKCgoAcEBAQEBAQEBAQEBKCgoKCg
        oKCgoKCgoKCgoKCgoKCgoKCgoKCgoKCgoKCgoKCgoAcEBAQEBAQEBAQEBKCgoKAFBQUFoAUFBQWgBQUF
        BaAFBQUFoAUFBQWgBQUFBaCgoAcEBAQEBAQEBAQEBKCgoKAFBQUFoAUFBQWgBQUFBaAFBQUFoAUFBQWg
        BQUFBaCgoAcEBAQEBAQEBAQEBKCgoKAFBQUFoAUFBQWgBQUFBaAFBQUFoAUFBQWgBQUFBaCgoAcEBAQE
        BAQEBAQEBKCgoKAFBQUFoAUFBQWgBQUFBaAFBQUFoAUFBQWgBQUFBaCgoAcEBAQEBAQEBAQEBKCgoKCg
        oKCgoAUFBQWgBQUFBaAFBQUFoAUFBQWgBQUFBaCgoAcEBAQEBAQEBAQEBKCgoKCgoKCgoAUFBQWgBQUF
        BaAFBQUFoAUFBQWgBQUFBaCgoAcEBAQEBAQEBAQEBKCgoKCgoKCgoKCgoKCgBQUFBaAFBQUFoAUFBQWg
        BQUFBaCgoAcEBAQEBAQEBAQEBKCgoKCgoKCgoKCgoKCgBQUFBaAFBQUFoAUFBQWgBQUFBaCgoAcEBAQE
        BAQEBAQEBKCgoKCgoKCgoKCgoKCgBQUFBaAFBQUFoAUFBQWgBQUFBaCgoAcEBAQEBAQEBAQEBKCgoKCg
        oKCgoKCgoKCgBQUFBaAFBQUFoAUFBQWgBQUFBaCgoAcEBAQEBAQEBAQEBKCgoKCgoKCgoKCgoKCgBQUF
        BaAFBQUFoAUFBQWgBQUFBaCgoAcEBAQEBAQEBAQEBKCgoKCgoAoKoKCgoKCgoKCgoKAFBQUFoAUFBQWg
        BQUFBaCgoAcEBAQEBAQEBAQEBKCgoKCgCvn5CqCgoKCgoKCgoKAFBQUFoAUFBQWgBQUFBaCgoAcEBAQE
        BAQEBAQEBKCgoKAK+fn5+QqgoKCgoKCgoKAFBQUFoAUFBQWgBQUFBaCgoAcEBAQEBAQEBAQEBKCgoKAK
        +fn5+QqgoKCgoKCgoKAFBQUFoAUFBQWgBQUFBaCgoAcEBAQEBAQEBAQEBKCgoKCgCvn5CqCgoKCgoKCg
        oKAFBQUFoAUFBQWgBQUFBaCgoAcEBAQEBAQEBAQEBKCgoKCgoAoKoKCgCgqgoKCgoKAFBQUFoAUFBQWg
        BQUFBaCgoAcEBAQEBAQEBAQEBKCgoKCgCvr6CqAK+voKoKCgoKCgoKCgoAUFBQWgBQUFBaCgoAcEBAQE
        BAQEBAQEBKCgoKAK+vr6+gr6+vr6CqCgoKCgoKCgoAUFBQWgBQUFBaCgoAcEBAQEBAQEBAQEBKCgoKAK
        +vr6+gr6+vr6CqCgoKCgoKCgoAUFBQWgBQUFBaCgoAcEBAQEBAQEBAQEBKCgoKCgCvr6CqAK+voKoKCg
        oKCgoKCgoAUFBQWgBQUFBaCgoAcEBAQEBAQEBAQEBKCgoKCgoAoKoKCgCgqgoKAKCqCgoKCgoAUFBQWg
        BQUFBaCgoAcEBAQEBAQEBAQEBKCgoKCgCvv7CqAK+fkKoAr7+wqgoKCgoAUFBQWgBQUFBaCgoAcEBAQE
        BAQEBAQEBKCgoKAK+/v7+wr5+fn5Cvv7+/sKoKCgoKCgoKCgBQUFBaCgoAcEBAQEBAQEBAQEBKCgoKAK
        +/v7+wr5+fn5Cvv7+/sKoKCgoKCgoKCgBQUFBaCgoAcEBAQEBAQEBAQEBKCgoKCgCvv7CqAK+fkKoAr7
        +wqgoKCgoKCgoKCgBQUFBaCgoAcEBAQEBAQEBAQEBKCgoKCgoAoKoKCgCgqgoKAKCqCgoAoKoKCgoKCg
        BQUFBaCgoAcEBAQEBAQEBAQEBKCgoKCgCvn5CqAK+/sKoAr6+gqgCvv7CqCgoKCgBQUFBaCgoAcEBAQE
        BAQEBAQEBKCgoKAK+fn5+Qr7+/v7Cvr6+voK+/v7+wqgoKCgBQUFBaCgoAcEBAQEBAQEBAQEBKCgoKAK
        +fn5+Qr7+/v7Cvr6+voK+/v7+wqgoKCgBQUFBaCgoAcEBAQEBAQEBAQEBKCgoKCgCvn5CqAK+/sKoAr6
        +gqgCvv7CqCgoKCgBQUFBaCgoAcEBAQEBAQEBAQEBKCgoKCgoAoKoKCgCgqgoKAKCqCgoAoKoKCgoKCg
        BQUFBaCgoAcEBAQEBAQEBAQEBKCgoKCgoKCgoKCgoKCgoKCgoKCgoKCgoKCgoKCgoKCgoKCgoAcEBAQE
        BAQEBAQEBKCgoKCgoKCgoKCgoKCgoKCgoKCgoKCgoKCgoKCgoKCgoKCgoAcEBAQEBAQEBAQEBKCgoKCg
        oKCgoKCgoKCgoKCgoKCgoKCgoKCgoKCgoKCgoKCgoAQEBAQEBAQEBAQEBAQEBAQEBAQEBAQEBAQEBAQE
        BAQEBAQEBAQEBAQEBAQEBAQEBAQEBAQEBAQEBAQEBAQEBAQEBAQEBAQEBAQEBAQEBAQEBAQEBAQEBAQE
        BAQEBAQEBAQEBAQEBAQEBAQEBAQEBAQEBAQEBAQEBAQEBAQEBAQEBAQEBAQEBAQEBAQEBAQEBAQEBAQE
        BAQEBAQEBAQEBAQEBAQEBAQEBAQEBAQEBAQEBAQEBAQEBAQEBAQEBAQEBAQEBAQEBAQKBAQEBAQEBAQE
        BAQEBAQEBAQEBAQEBAQEBAQEBAQEBAQEBAQEBAQEBAQEBAQEBAQAAAAAAAAAAAAAAAAAAAAAAAAAAAAA
        AAAAAAAAAAAAAAAAAAAAAAAAAAAAAAAAAAAAAAAAAAAAAAAAAAAAAAAAAAAAAAAAAAAAAAAAAAAAAAAA
        AAAAAAAAAAAAAAAAAAAAAAAAAAAAAAAAAAAAAAAAAAAAAAAAAAAAAAAAAAAAAAAAAAAAAAAAAAAAAAAA
        AAAAAAAAAAAAAAAAAAAAAAAAAAAAAAAAAAAAAAAAAAAAAAAAAAAAAAAAAAAAAAAAAAAAAAAAAAAAAAAA
        AAAAAAAAAAAAAAAAAAAAAAAAAAAAAAAAAAAAAAAAAAAAAAAAAAAAAAAAAAAAAAAAAAAAAAAAAAAAAAAA
        AAAAAAAAAAAAAAAAAAAAAAAAAAAAAAAAAAAAAAAAAAAAAAAAAAAAAAAAAAAAAAAAAAAAAAAAAAAAAAAA
        AAAAAAAAAAAAAAAAAAAAAAAAAAAAAAAAAAAAAAAAAAAAAAAAAAAAAAAAAAAAAAAAAAAAAAAAAAAAAAAA
        AAAoAAAAEAAAACAAAAABAAgAAAAAAAABAAAAAAAAAAAAAAABAAAAAQAAAAAAAAAAgAAAgAAAAICAAIAA
        AACAAIAAgIAAAMDAwADA3MAA8MqmAAQEBAAICAgADAwMABEREQAWFhYAHBwcACIiIgApKSkAVVVVAE1N
        TQBCQkIAOTk5AIB8/wBQUP8AkwDWAP/szADG1u8A1ufnAJCprQAAADMAAABmAAAAmQAAAMwAADMAAAAz
        MwAAM2YAADOZAAAzzAAAM/8AAGYAAABmMwAAZmYAAGaZAABmzAAAZv8AAJkAAACZMwAAmWYAAJmZAACZ
        zAAAmf8AAMwAAADMMwAAzGYAAMyZAADMzAAAzP8AAP9mAAD/mQAA/8wAMwAAADMAMwAzAGYAMwCZADMA
        zAAzAP8AMzMAADMzMwAzM2YAMzOZADMzzAAzM/8AM2YAADNmMwAzZmYAM2aZADNmzAAzZv8AM5kAADOZ
        MwAzmWYAM5mZADOZzAAzmf8AM8wAADPMMwAzzGYAM8yZADPMzAAzzP8AM/8zADP/ZgAz/5kAM//MADP/
        /wBmAAAAZgAzAGYAZgBmAJkAZgDMAGYA/wBmMwAAZjMzAGYzZgBmM5kAZjPMAGYz/wBmZgAAZmYzAGZm
        ZgBmZpkAZmbMAGaZAABmmTMAZplmAGaZmQBmmcwAZpn/AGbMAABmzDMAZsyZAGbMzABmzP8AZv8AAGb/
        MwBm/5kAZv/MAMwA/wD/AMwAmZkAAJkzmQCZAJkAmQDMAJkAAACZMzMAmQBmAJkzzACZAP8AmWYAAJlm
        MwCZM2YAmWaZAJlmzACZM/8AmZkzAJmZZgCZmZkAmZnMAJmZ/wCZzAAAmcwzAGbMZgCZzJkAmczMAJnM
        /wCZ/wAAmf8zAJnMZgCZ/5kAmf/MAJn//wDMAAAAmQAzAMwAZgDMAJkAzADMAJkzAADMMzMAzDNmAMwz
        mQDMM8wAzDP/AMxmAADMZjMAmWZmAMxmmQDMZswAmWb/AMyZAADMmTMAzJlmAMyZmQDMmcwAzJn/AMzM
        AADMzDMAzMxmAMzMmQDMzMwAzMz/AMz/AADM/zMAmf9mAMz/mQDM/8wAzP//AMwAMwD/AGYA/wCZAMwz
        AAD/MzMA/zNmAP8zmQD/M8wA/zP/AP9mAAD/ZjMAzGZmAP9mmQD/ZswAzGb/AP+ZAAD/mTMA/5lmAP+Z
        mQD/mcwA/5n/AP/MAAD/zDMA/8xmAP/MmQD/zMwA/8z/AP//MwDM/2YA//+ZAP//zABmZv8AZv9mAGb/
        /wD/ZmYA/2b/AP//ZgAhAKUAX19fAHd3dwCGhoYAlpaWAMvLywCysrIA19fXAN3d3QDj4+MA6urqAPHx
        8QD4+PgA8Pv/AKSgoACAgIAAAAD/AAD/AAAA//8A/wAAAP8A/wD//wAA////AAQEBAQEBAQEBAQEBAQE
        BAQEBAcHBwcHBwcHBwcHBwcEBKCgoKCgoKCgoKCgoKAHBASgoKCgoKCgoKCgoKCgBwQEoKCgBQWgBQWg
        BQWgoAcEBKCgoAUFoAUFoAUFoKAHBASgoKAFBaAFBaAFBaCgBwQEoKCgBQWgBQWgBQWgoAcEBKCg+aCg
        oAUFoAUFoKAHBASgoPqgoKAFBaAFBaCgBwQEoKD5oPmgoKCgBQWgoAcEBKCg+/r7oPugoAUFoKAHBASg
        oPn7+vn7+6AFBaCgBwQEoKCgoKCgoKCgoKCgoAcEBKCgoKCgoKCgoKCgoKAEBAQEBAQEBAQEBAQEBAQE
        BAQAAAAAAAAAAAAAAAAAAAAAAAAAAAAAAAAAAAAAAAAAAAAAAAAAAAAAAAAAAAAAAAAAAAAAAAAAAAAA
        AAAAAAAA
</value>
  </data>
</root>
