# Supplementary material for: Post hoc pattern matching: assigning significance to statistically defined expression patterns in single channel microarray data
Source: BMC Bioinformatics. 2007 Jul 5;8:240. doi: 10.1186/1471-2105-8-240 (PMC1934919; doi:10.1186/1471-2105-8-240)
Supplement: Additional file 3 — StatiGen source code. [file 1471-2105-8-240-S3.zip › StatiGen_Source_06142007/wizard.vb]

Imports System
Imports System.IO
Public Class fWiz
    Inherits System.Windows.Forms.Form

#Region " Windows Form Designer generated code "

    Public Sub New()
        MyBase.New()

        'This call is required by the Windows Form Designer.
        InitializeComponent()

        'Add any initialization after the InitializeComponent() call

    End Sub

    'Form overrides dispose to clean up the component list.
    Protected Overloads Overrides Sub Dispose(ByVal disposing As Boolean)
        If disposing Then
            If Not (components Is Nothing) Then
                components.Dispose()
            End If
        End If
        MyBase.Dispose(disposing)
    End Sub

    'Required by the Windows Form Designer
    Private components As System.ComponentModel.IContainer

    'NOTE: The following procedure is required by the Windows Form Designer
    'It can be modified using the Windows Form Designer.  
    'Do not modify it using the code editor.
    Public WithEvents frNav_0 As System.Windows.Forms.GroupBox
    Friend WithEvents txtInputFile As System.Windows.Forms.TextBox
    Friend WithEvents cmdOpenBrowse As System.Windows.Forms.Button
    Public WithEvents frNav_3 As System.Windows.Forms.GroupBox
    Public WithEvents frNav_4 As System.Windows.Forms.GroupBox
    Public WithEvents frNav_5 As System.Windows.Forms.GroupBox
    Public WithEvents frNav_1 As System.Windows.Forms.GroupBox
    Public WithEvents frNav_2 As System.Windows.Forms.GroupBox
    Friend WithEvents cmdContinue_1 As System.Windows.Forms.Button
    Friend WithEvents cmdContinue_2 As System.Windows.Forms.Button
    Friend WithEvents lblOutputFilename As System.Windows.Forms.Label
    Friend WithEvents txtOutputFile As System.Windows.Forms.TextBox
    Friend WithEvents Label2 As System.Windows.Forms.Label
    Friend WithEvents txtPValue As System.Windows.Forms.TextBox
    Friend WithEvents txtGroups As System.Windows.Forms.TextBox
    Friend WithEvents MainMenu1 As System.Windows.Forms.MainMenu
    Friend WithEvents MenuItem4 As System.Windows.Forms.MenuItem
    Friend WithEvents cmdContinue_3 As System.Windows.Forms.Button
    Friend WithEvents cmdBack_3 As System.Windows.Forms.Button
    Friend WithEvents stsBar As System.Windows.Forms.StatusBar
    Friend WithEvents cmdContinue_4 As System.Windows.Forms.Button
    Friend WithEvents panWait As System.Windows.Forms.Panel
    Friend WithEvents Label8 As System.Windows.Forms.Label
    Friend WithEvents Button2 As System.Windows.Forms.Button
    Friend WithEvents ofdInput As System.Windows.Forms.OpenFileDialog
    Friend WithEvents stsBarPan1 As System.Windows.Forms.StatusBarPanel
    Friend WithEvents stsBarPan2 As System.Windows.Forms.StatusBarPanel
    Friend WithEvents timTime As System.Windows.Forms.Timer
    Friend WithEvents stsBarPan3 As System.Windows.Forms.StatusBarPanel
    Friend WithEvents cmdAdd As System.Windows.Forms.Button
    Friend WithEvents txtAdd As System.Windows.Forms.TextBox
    Friend WithEvents lstGroups As System.Windows.Forms.ListBox
    Friend WithEvents cmdAddItems As System.Windows.Forms.Button
    Friend WithEvents chklstGroupItems As System.Windows.Forms.CheckedListBox
    Friend WithEvents lstGroupItems As System.Windows.Forms.ListBox
    Friend WithEvents grpList As System.Windows.Forms.GroupBox
    Friend WithEvents cmdHelp As System.Windows.Forms.Button
    Friend WithEvents grpExperiments As System.Windows.Forms.GroupBox
    Friend WithEvents grpGroups As System.Windows.Forms.GroupBox
    Friend WithEvents txtOutputFolder As System.Windows.Forms.TextBox
    Friend WithEvents fbdOutput As System.Windows.Forms.FolderBrowserDialog
    Friend WithEvents cmdBrowseOutput As System.Windows.Forms.Button
    Friend WithEvents lblOutputFolder As System.Windows.Forms.Label
    Friend WithEvents Label7 As System.Windows.Forms.Label
    Friend WithEvents txtPCall As System.Windows.Forms.TextBox
    Friend WithEvents clbPairwise As System.Windows.Forms.CheckedListBox
    Friend WithEvents cmdSelectAllPW As System.Windows.Forms.Button
    Friend WithEvents cmdUnselectAllPW As System.Windows.Forms.Button
    Friend WithEvents grpCombined As System.Windows.Forms.GroupBox
    Friend WithEvents grpSplit As System.Windows.Forms.GroupBox
    Friend WithEvents Label18 As System.Windows.Forms.Label
    Friend WithEvents Label19 As System.Windows.Forms.Label
    Friend WithEvents txtPValInput As System.Windows.Forms.TextBox
    Friend WithEvents txtSigInput As System.Windows.Forms.TextBox
    Friend WithEvents cmdBack1 As System.Windows.Forms.Button
    Friend WithEvents Label1 As System.Windows.Forms.Label
    Friend WithEvents cmdDeleteGroup As System.Windows.Forms.Button
    Friend WithEvents Label20 As System.Windows.Forms.Label
    Friend WithEvents cmdRemoveChip As System.Windows.Forms.Button
    Friend WithEvents Label21 As System.Windows.Forms.Label
    Friend WithEvents cmdBrowsePOpen As System.Windows.Forms.Button
    Friend WithEvents cmdBrowseSigOpen As System.Windows.Forms.Button
    Friend WithEvents cmdBack_4 As System.Windows.Forms.Button
    Friend WithEvents txtFilterPCallCutoff As System.Windows.Forms.TextBox
    Friend WithEvents txtFilterOutputFolder As System.Windows.Forms.TextBox
    Friend WithEvents cmdCreateFilteredDataTable As System.Windows.Forms.Button
    Friend WithEvents Button8 As System.Windows.Forms.Button
    Friend WithEvents txtFilterOutputFile As System.Windows.Forms.TextBox
    Friend WithEvents GroupBox3 As System.Windows.Forms.GroupBox
    Friend WithEvents txtWait As System.Windows.Forms.Label
    Friend WithEvents pgWait As System.Windows.Forms.ProgressBar
    Friend WithEvents Label9 As System.Windows.Forms.Label
    Friend WithEvents cbMC As System.Windows.Forms.ComboBox
    Friend WithEvents GroupBox2 As System.Windows.Forms.GroupBox
    Friend WithEvents GroupBox5 As System.Windows.Forms.GroupBox
    Friend WithEvents GroupBox6 As System.Windows.Forms.GroupBox
    Friend WithEvents Button3 As System.Windows.Forms.Button
    Friend WithEvents Label10 As System.Windows.Forms.Label
    Friend WithEvents rbBgYes As System.Windows.Forms.RadioButton
    Friend WithEvents rbBgNo As System.Windows.Forms.RadioButton
    Friend WithEvents Button4 As System.Windows.Forms.Button
    Friend WithEvents Button5 As System.Windows.Forms.Button
    Friend WithEvents gbMC As System.Windows.Forms.GroupBox
    Friend WithEvents cbShow As System.Windows.Forms.CheckBox
    Public WithEvents frNav_6 As System.Windows.Forms.GroupBox
    Friend WithEvents cmbImport As System.Windows.Forms.ComboBox
    Friend WithEvents cmdImportExample As System.Windows.Forms.Button
    Friend WithEvents GroupBox4 As System.Windows.Forms.GroupBox
    Friend WithEvents GroupBox1 As System.Windows.Forms.GroupBox
    Friend WithEvents GroupBox7 As System.Windows.Forms.GroupBox
    Friend WithEvents txtProject As System.Windows.Forms.TextBox
    Friend WithEvents txtAnnotation As System.Windows.Forms.TextBox
    Friend WithEvents cmdBrowseAnnot As System.Windows.Forms.Button
    Friend WithEvents GroupBox8 As System.Windows.Forms.GroupBox
    Friend WithEvents txtESTflag As System.Windows.Forms.TextBox
    <System.Diagnostics.DebuggerStepThrough()> Private Sub InitializeComponent()
        Me.components = New System.ComponentModel.Container
        Dim resources As System.Resources.ResourceManager = New System.Resources.ResourceManager(GetType(fWiz))
        Me.frNav_0 = New System.Windows.Forms.GroupBox
        Me.GroupBox7 = New System.Windows.Forms.GroupBox
        Me.txtProject = New System.Windows.Forms.TextBox
        Me.GroupBox1 = New System.Windows.Forms.GroupBox
        Me.cmbImport = New System.Windows.Forms.ComboBox
        Me.cmdImportExample = New System.Windows.Forms.Button
        Me.cmdContinue_1 = New System.Windows.Forms.Button
        Me.Button2 = New System.Windows.Forms.Button
        Me.GroupBox4 = New System.Windows.Forms.GroupBox
        Me.txtAnnotation = New System.Windows.Forms.TextBox
        Me.cmdBrowseAnnot = New System.Windows.Forms.Button
        Me.grpCombined = New System.Windows.Forms.GroupBox
        Me.txtInputFile = New System.Windows.Forms.TextBox
        Me.cmdOpenBrowse = New System.Windows.Forms.Button
        Me.grpSplit = New System.Windows.Forms.GroupBox
        Me.txtSigInput = New System.Windows.Forms.TextBox
        Me.Label19 = New System.Windows.Forms.Label
        Me.txtPValInput = New System.Windows.Forms.TextBox
        Me.cmdBrowsePOpen = New System.Windows.Forms.Button
        Me.Label18 = New System.Windows.Forms.Label
        Me.cmdBrowseSigOpen = New System.Windows.Forms.Button
        Me.frNav_3 = New System.Windows.Forms.GroupBox
        Me.cmdBack_4 = New System.Windows.Forms.Button
        Me.Label7 = New System.Windows.Forms.Label
        Me.txtPCall = New System.Windows.Forms.TextBox
        Me.lblOutputFolder = New System.Windows.Forms.Label
        Me.txtOutputFolder = New System.Windows.Forms.TextBox
        Me.cmdContinue_4 = New System.Windows.Forms.Button
        Me.Label2 = New System.Windows.Forms.Label
        Me.txtPValue = New System.Windows.Forms.TextBox
        Me.cmdBrowseOutput = New System.Windows.Forms.Button
        Me.lblOutputFilename = New System.Windows.Forms.Label
        Me.txtOutputFile = New System.Windows.Forms.TextBox
        Me.frNav_4 = New System.Windows.Forms.GroupBox
        Me.GroupBox8 = New System.Windows.Forms.GroupBox
        Me.txtESTflag = New System.Windows.Forms.TextBox
        Me.Button3 = New System.Windows.Forms.Button
        Me.GroupBox6 = New System.Windows.Forms.GroupBox
        Me.txtFilterPCallCutoff = New System.Windows.Forms.TextBox
        Me.GroupBox5 = New System.Windows.Forms.GroupBox
        Me.txtFilterOutputFile = New System.Windows.Forms.TextBox
        Me.GroupBox2 = New System.Windows.Forms.GroupBox
        Me.txtFilterOutputFolder = New System.Windows.Forms.TextBox
        Me.Button8 = New System.Windows.Forms.Button
        Me.GroupBox3 = New System.Windows.Forms.GroupBox
        Me.cmdUnselectAllPW = New System.Windows.Forms.Button
        Me.cmdSelectAllPW = New System.Windows.Forms.Button
        Me.clbPairwise = New System.Windows.Forms.CheckedListBox
        Me.cmdCreateFilteredDataTable = New System.Windows.Forms.Button
        Me.frNav_5 = New System.Windows.Forms.GroupBox
        Me.cbShow = New System.Windows.Forms.CheckBox
        Me.Button4 = New System.Windows.Forms.Button
        Me.Button5 = New System.Windows.Forms.Button
        Me.gbMC = New System.Windows.Forms.GroupBox
        Me.rbBgNo = New System.Windows.Forms.RadioButton
        Me.rbBgYes = New System.Windows.Forms.RadioButton
        Me.Label10 = New System.Windows.Forms.Label
        Me.Label9 = New System.Windows.Forms.Label
        Me.cbMC = New System.Windows.Forms.ComboBox
        Me.frNav_1 = New System.Windows.Forms.GroupBox
        Me.Label1 = New System.Windows.Forms.Label
        Me.cmdBack1 = New System.Windows.Forms.Button
        Me.cmdHelp = New System.Windows.Forms.Button
        Me.grpList = New System.Windows.Forms.GroupBox
        Me.cmdRemoveChip = New System.Windows.Forms.Button
        Me.Label20 = New System.Windows.Forms.Label
        Me.lstGroupItems = New System.Windows.Forms.ListBox
        Me.grpExperiments = New System.Windows.Forms.GroupBox
        Me.chklstGroupItems = New System.Windows.Forms.CheckedListBox
        Me.cmdAddItems = New System.Windows.Forms.Button
        Me.grpGroups = New System.Windows.Forms.GroupBox
        Me.cmdDeleteGroup = New System.Windows.Forms.Button
        Me.lstGroups = New System.Windows.Forms.ListBox
        Me.cmdAdd = New System.Windows.Forms.Button
        Me.txtAdd = New System.Windows.Forms.TextBox
        Me.cmdContinue_2 = New System.Windows.Forms.Button
        Me.frNav_2 = New System.Windows.Forms.GroupBox
        Me.Label21 = New System.Windows.Forms.Label
        Me.cmdBack_3 = New System.Windows.Forms.Button
        Me.cmdContinue_3 = New System.Windows.Forms.Button
        Me.txtGroups = New System.Windows.Forms.TextBox
        Me.MainMenu1 = New System.Windows.Forms.MainMenu
        Me.MenuItem4 = New System.Windows.Forms.MenuItem
        Me.stsBar = New System.Windows.Forms.StatusBar
        Me.stsBarPan1 = New System.Windows.Forms.StatusBarPanel
        Me.stsBarPan2 = New System.Windows.Forms.StatusBarPanel
        Me.stsBarPan3 = New System.Windows.Forms.StatusBarPanel
        Me.panWait = New System.Windows.Forms.Panel
        Me.pgWait = New System.Windows.Forms.ProgressBar
        Me.txtWait = New System.Windows.Forms.Label
        Me.Label8 = New System.Windows.Forms.Label
        Me.ofdInput = New System.Windows.Forms.OpenFileDialog
        Me.timTime = New System.Windows.Forms.Timer(Me.components)
        Me.fbdOutput = New System.Windows.Forms.FolderBrowserDialog
        Me.frNav_6 = New System.Windows.Forms.GroupBox
        Me.frNav_0.SuspendLayout()
        Me.GroupBox7.SuspendLayout()
        Me.GroupBox1.SuspendLayout()
        Me.GroupBox4.SuspendLayout()
        Me.grpCombined.SuspendLayout()
        Me.grpSplit.SuspendLayout()
        Me.frNav_3.SuspendLayout()
        Me.frNav_4.SuspendLayout()
        Me.GroupBox8.SuspendLayout()
        Me.GroupBox6.SuspendLayout()
        Me.GroupBox5.SuspendLayout()
        Me.GroupBox2.SuspendLayout()
        Me.GroupBox3.SuspendLayout()
        Me.frNav_5.SuspendLayout()
        Me.gbMC.SuspendLayout()
        Me.frNav_1.SuspendLayout()
        Me.grpList.SuspendLayout()
        Me.grpExperiments.SuspendLayout()
        Me.grpGroups.SuspendLayout()
        Me.frNav_2.SuspendLayout()
        CType(Me.stsBarPan1, System.ComponentModel.ISupportInitialize).BeginInit()
        CType(Me.stsBarPan2, System.ComponentModel.ISupportInitialize).BeginInit()
        CType(Me.stsBarPan3, System.ComponentModel.ISupportInitialize).BeginInit()
        Me.panWait.SuspendLayout()
        Me.SuspendLayout()
        '
        'frNav_0
        '
        Me.frNav_0.BackColor = System.Drawing.Color.Transparent
        Me.frNav_0.Controls.Add(Me.GroupBox7)
        Me.frNav_0.Controls.Add(Me.GroupBox1)
        Me.frNav_0.Controls.Add(Me.cmdContinue_1)
        Me.frNav_0.Controls.Add(Me.Button2)
        Me.frNav_0.Controls.Add(Me.GroupBox4)
        Me.frNav_0.Controls.Add(Me.grpCombined)
        Me.frNav_0.Controls.Add(Me.grpSplit)
        Me.frNav_0.Font = New System.Drawing.Font("Arial", 14.25!, System.Drawing.FontStyle.Bold, System.Drawing.GraphicsUnit.Point, CType(0, Byte))
        Me.frNav_0.ForeColor = System.Drawing.Color.Yellow
        Me.frNav_0.Location = New System.Drawing.Point(22, 18)
        Me.frNav_0.Name = "frNav_0"
        Me.frNav_0.RightToLeft = System.Windows.Forms.RightToLeft.No
        Me.frNav_0.Size = New System.Drawing.Size(670, 497)
        Me.frNav_0.TabIndex = 37
        Me.frNav_0.TabStop = False
        Me.frNav_0.Tag = "install.htm"
        Me.frNav_0.Text = "STEP 1 - Import Raw Data"
        Me.frNav_0.Visible = False
        '
        'GroupBox7
        '
        Me.GroupBox7.Controls.Add(Me.txtProject)
        Me.GroupBox7.Font = New System.Drawing.Font("Arial", 12.0!, System.Drawing.FontStyle.Bold, System.Drawing.GraphicsUnit.Point, CType(0, Byte))
        Me.GroupBox7.ForeColor = System.Drawing.Color.FromArgb(CType(255, Byte), CType(255, Byte), CType(128, Byte))
        Me.GroupBox7.Location = New System.Drawing.Point(38, 40)
        Me.GroupBox7.Name = "GroupBox7"
        Me.GroupBox7.Size = New System.Drawing.Size(242, 82)
        Me.GroupBox7.TabIndex = 44
        Me.GroupBox7.TabStop = False
        Me.GroupBox7.Text = "Project Name"
        '
        'txtProject
        '
        Me.txtProject.Font = New System.Drawing.Font("Arial", 9.75!, System.Drawing.FontStyle.Regular, System.Drawing.GraphicsUnit.Point, CType(0, Byte))
        Me.txtProject.Location = New System.Drawing.Point(18, 34)
        Me.txtProject.Name = "txtProject"
        Me.txtProject.Size = New System.Drawing.Size(204, 22)
        Me.txtProject.TabIndex = 0
        Me.txtProject.Text = "Type Your Project Name Here"
        '
        'GroupBox1
        '
        Me.GroupBox1.Controls.Add(Me.cmbImport)
        Me.GroupBox1.Controls.Add(Me.cmdImportExample)
        Me.GroupBox1.Font = New System.Drawing.Font("Arial", 12.0!, System.Drawing.FontStyle.Bold, System.Drawing.GraphicsUnit.Point, CType(0, Byte))
        Me.GroupBox1.ForeColor = System.Drawing.Color.FromArgb(CType(255, Byte), CType(255, Byte), CType(128, Byte))
        Me.GroupBox1.Location = New System.Drawing.Point(302, 40)
        Me.GroupBox1.Name = "GroupBox1"
        Me.GroupBox1.Size = New System.Drawing.Size(330, 82)
        Me.GroupBox1.TabIndex = 43
        Me.GroupBox1.TabStop = False
        Me.GroupBox1.Text = "Import Format"
        '
        'cmbImport
        '
        Me.cmbImport.DropDownStyle = System.Windows.Forms.ComboBoxStyle.DropDownList
        Me.cmbImport.Font = New System.Drawing.Font("Arial", 9.75!, System.Drawing.FontStyle.Regular, System.Drawing.GraphicsUnit.Point, CType(0, Byte))
        Me.cmbImport.Items.AddRange(New Object() {"1 - Combined", "2 - Split", "3 - Intensities Only"})
        Me.cmbImport.Location = New System.Drawing.Point(22, 34)
        Me.cmbImport.Name = "cmbImport"
        Me.cmbImport.Size = New System.Drawing.Size(194, 24)
        Me.cmbImport.TabIndex = 1
        '
        'cmdImportExample
        '
        Me.cmdImportExample.Font = New System.Drawing.Font("Arial", 9.75!, System.Drawing.FontStyle.Bold, System.Drawing.GraphicsUnit.Point, CType(0, Byte))
        Me.cmdImportExample.Location = New System.Drawing.Point(232, 34)
        Me.cmdImportExample.Name = "cmdImportExample"
        Me.cmdImportExample.Size = New System.Drawing.Size(72, 26)
        Me.cmdImportExample.TabIndex = 41
        Me.cmdImportExample.TabStop = False
        Me.cmdImportExample.Text = "Example"
        '
        'cmdContinue_1
        '
        Me.cmdContinue_1.BackColor = System.Drawing.SystemColors.Control
        Me.cmdContinue_1.Font = New System.Drawing.Font("Arial", 12.0!, System.Drawing.FontStyle.Bold, System.Drawing.GraphicsUnit.Point, CType(0, Byte))
        Me.cmdContinue_1.ForeColor = System.Drawing.Color.Black
        Me.cmdContinue_1.Location = New System.Drawing.Point(510, 426)
        Me.cmdContinue_1.Name = "cmdContinue_1"
        Me.cmdContinue_1.Size = New System.Drawing.Size(118, 46)
        Me.cmdContinue_1.TabIndex = 9
        Me.cmdContinue_1.Text = "&Import"
        '
        'Button2
        '
        Me.Button2.Font = New System.Drawing.Font("Arial", 12.0!, System.Drawing.FontStyle.Bold, System.Drawing.GraphicsUnit.Point, CType(0, Byte))
        Me.Button2.ImageAlign = System.Drawing.ContentAlignment.MiddleLeft
        Me.Button2.Location = New System.Drawing.Point(254, 424)
        Me.Button2.Name = "Button2"
        Me.Button2.Size = New System.Drawing.Size(222, 46)
        Me.Button2.TabIndex = 38
        Me.Button2.TabStop = False
        Me.Button2.Text = "Help"
        '
        'GroupBox4
        '
        Me.GroupBox4.Controls.Add(Me.txtAnnotation)
        Me.GroupBox4.Controls.Add(Me.cmdBrowseAnnot)
        Me.GroupBox4.Font = New System.Drawing.Font("Arial", 12.0!, System.Drawing.FontStyle.Bold, System.Drawing.GraphicsUnit.Point, CType(0, Byte))
        Me.GroupBox4.ForeColor = System.Drawing.Color.FromArgb(CType(255, Byte), CType(255, Byte), CType(128, Byte))
        Me.GroupBox4.Location = New System.Drawing.Point(38, 240)
        Me.GroupBox4.Name = "GroupBox4"
        Me.GroupBox4.Size = New System.Drawing.Size(594, 92)
        Me.GroupBox4.TabIndex = 40
        Me.GroupBox4.TabStop = False
        Me.GroupBox4.Text = "Annotation file:"
        '
        'txtAnnotation
        '
        Me.txtAnnotation.Font = New System.Drawing.Font("Arial", 9.75!, System.Drawing.FontStyle.Regular, System.Drawing.GraphicsUnit.Point, CType(0, Byte))
        Me.txtAnnotation.Location = New System.Drawing.Point(18, 44)
        Me.txtAnnotation.Name = "txtAnnotation"
        Me.txtAnnotation.Size = New System.Drawing.Size(460, 22)
        Me.txtAnnotation.TabIndex = 7
        Me.txtAnnotation.Text = "C:\temp\input.xls"
        '
        'cmdBrowseAnnot
        '
        Me.cmdBrowseAnnot.BackColor = System.Drawing.SystemColors.Control
        Me.cmdBrowseAnnot.Font = New System.Drawing.Font("Arial", 9.75!, System.Drawing.FontStyle.Regular, System.Drawing.GraphicsUnit.Point, CType(0, Byte))
        Me.cmdBrowseAnnot.ForeColor = System.Drawing.Color.Black
        Me.cmdBrowseAnnot.Location = New System.Drawing.Point(496, 42)
        Me.cmdBrowseAnnot.Name = "cmdBrowseAnnot"
        Me.cmdBrowseAnnot.Size = New System.Drawing.Size(72, 26)
        Me.cmdBrowseAnnot.TabIndex = 8
        Me.cmdBrowseAnnot.Text = "&Browse..."
        '
        'grpCombined
        '
        Me.grpCombined.Controls.Add(Me.txtInputFile)
        Me.grpCombined.Controls.Add(Me.cmdOpenBrowse)
        Me.grpCombined.Font = New System.Drawing.Font("Arial", 12.0!, System.Drawing.FontStyle.Bold, System.Drawing.GraphicsUnit.Point, CType(0, Byte))
        Me.grpCombined.ForeColor = System.Drawing.Color.FromArgb(CType(255, Byte), CType(255, Byte), CType(128, Byte))
        Me.grpCombined.Location = New System.Drawing.Point(38, 136)
        Me.grpCombined.Name = "grpCombined"
        Me.grpCombined.Size = New System.Drawing.Size(594, 92)
        Me.grpCombined.TabIndex = 39
        Me.grpCombined.TabStop = False
        Me.grpCombined.Text = "Input file:"
        '
        'txtInputFile
        '
        Me.txtInputFile.Font = New System.Drawing.Font("Arial", 9.75!, System.Drawing.FontStyle.Regular, System.Drawing.GraphicsUnit.Point, CType(0, Byte))
        Me.txtInputFile.Location = New System.Drawing.Point(18, 42)
        Me.txtInputFile.Name = "txtInputFile"
        Me.txtInputFile.Size = New System.Drawing.Size(460, 22)
        Me.txtInputFile.TabIndex = 2
        Me.txtInputFile.Text = "C:\temp\input.xls"
        '
        'cmdOpenBrowse
        '
        Me.cmdOpenBrowse.BackColor = System.Drawing.SystemColors.Control
        Me.cmdOpenBrowse.Font = New System.Drawing.Font("Arial", 9.75!, System.Drawing.FontStyle.Regular, System.Drawing.GraphicsUnit.Point, CType(0, Byte))
        Me.cmdOpenBrowse.ForeColor = System.Drawing.Color.Black
        Me.cmdOpenBrowse.Location = New System.Drawing.Point(496, 42)
        Me.cmdOpenBrowse.Name = "cmdOpenBrowse"
        Me.cmdOpenBrowse.Size = New System.Drawing.Size(72, 26)
        Me.cmdOpenBrowse.TabIndex = 33
        Me.cmdOpenBrowse.Text = "&Browse..."
        '
        'grpSplit
        '
        Me.grpSplit.Controls.Add(Me.txtSigInput)
        Me.grpSplit.Controls.Add(Me.Label19)
        Me.grpSplit.Controls.Add(Me.txtPValInput)
        Me.grpSplit.Controls.Add(Me.cmdBrowsePOpen)
        Me.grpSplit.Controls.Add(Me.Label18)
        Me.grpSplit.Controls.Add(Me.cmdBrowseSigOpen)
        Me.grpSplit.Font = New System.Drawing.Font("Arial", 12.0!, System.Drawing.FontStyle.Bold, System.Drawing.GraphicsUnit.Point, CType(0, Byte))
        Me.grpSplit.ForeColor = System.Drawing.Color.FromArgb(CType(255, Byte), CType(255, Byte), CType(128, Byte))
        Me.grpSplit.Location = New System.Drawing.Point(38, 136)
        Me.grpSplit.Name = "grpSplit"
        Me.grpSplit.Size = New System.Drawing.Size(594, 92)
        Me.grpSplit.TabIndex = 40
        Me.grpSplit.TabStop = False
        Me.grpSplit.Text = "Input files:"
        Me.grpSplit.Visible = False
        '
        'txtSigInput
        '
        Me.txtSigInput.Font = New System.Drawing.Font("Arial", 9.75!, System.Drawing.FontStyle.Regular, System.Drawing.GraphicsUnit.Point, CType(0, Byte))
        Me.txtSigInput.Location = New System.Drawing.Point(20, 52)
        Me.txtSigInput.Name = "txtSigInput"
        Me.txtSigInput.Size = New System.Drawing.Size(178, 22)
        Me.txtSigInput.TabIndex = 3
        Me.txtSigInput.Text = "C:\temp\inputsplit1.xls"
        '
        'Label19
        '
        Me.Label19.AutoSize = True
        Me.Label19.Font = New System.Drawing.Font("Arial", 9.75!, System.Drawing.FontStyle.Bold, System.Drawing.GraphicsUnit.Point, CType(0, Byte))
        Me.Label19.ForeColor = System.Drawing.Color.White
        Me.Label19.Location = New System.Drawing.Point(304, 32)
        Me.Label19.Name = "Label19"
        Me.Label19.Size = New System.Drawing.Size(66, 18)
        Me.Label19.TabIndex = 36
        Me.Label19.Text = "P-Values:"
        '
        'txtPValInput
        '
        Me.txtPValInput.Font = New System.Drawing.Font("Arial", 9.75!, System.Drawing.FontStyle.Regular, System.Drawing.GraphicsUnit.Point, CType(0, Byte))
        Me.txtPValInput.Location = New System.Drawing.Point(306, 52)
        Me.txtPValInput.Name = "txtPValInput"
        Me.txtPValInput.Size = New System.Drawing.Size(178, 22)
        Me.txtPValInput.TabIndex = 5
        Me.txtPValInput.Text = "C:\temp\inputsplit2.xls"
        '
        'cmdBrowsePOpen
        '
        Me.cmdBrowsePOpen.BackColor = System.Drawing.SystemColors.Control
        Me.cmdBrowsePOpen.Font = New System.Drawing.Font("Arial", 9.75!, System.Drawing.FontStyle.Regular, System.Drawing.GraphicsUnit.Point, CType(0, Byte))
        Me.cmdBrowsePOpen.ForeColor = System.Drawing.Color.Black
        Me.cmdBrowsePOpen.Location = New System.Drawing.Point(496, 50)
        Me.cmdBrowsePOpen.Name = "cmdBrowsePOpen"
        Me.cmdBrowsePOpen.Size = New System.Drawing.Size(72, 26)
        Me.cmdBrowsePOpen.TabIndex = 6
        Me.cmdBrowsePOpen.Text = "&Browse..."
        '
        'Label18
        '
        Me.Label18.Font = New System.Drawing.Font("Arial", 9.75!, System.Drawing.FontStyle.Bold, System.Drawing.GraphicsUnit.Point, CType(0, Byte))
        Me.Label18.ForeColor = System.Drawing.Color.White
        Me.Label18.Location = New System.Drawing.Point(18, 32)
        Me.Label18.Name = "Label18"
        Me.Label18.Size = New System.Drawing.Size(80, 22)
        Me.Label18.TabIndex = 32
        Me.Label18.Text = "Intensities:"
        '
        'cmdBrowseSigOpen
        '
        Me.cmdBrowseSigOpen.BackColor = System.Drawing.SystemColors.Control
        Me.cmdBrowseSigOpen.Font = New System.Drawing.Font("Arial", 9.75!, System.Drawing.FontStyle.Regular, System.Drawing.GraphicsUnit.Point, CType(0, Byte))
        Me.cmdBrowseSigOpen.ForeColor = System.Drawing.Color.Black
        Me.cmdBrowseSigOpen.Location = New System.Drawing.Point(210, 50)
        Me.cmdBrowseSigOpen.Name = "cmdBrowseSigOpen"
        Me.cmdBrowseSigOpen.Size = New System.Drawing.Size(72, 26)
        Me.cmdBrowseSigOpen.TabIndex = 4
        Me.cmdBrowseSigOpen.Text = "&Browse..."
        '
        'frNav_3
        '
        Me.frNav_3.BackColor = System.Drawing.Color.Transparent
        Me.frNav_3.Controls.Add(Me.cmdBack_4)
        Me.frNav_3.Controls.Add(Me.Label7)
        Me.frNav_3.Controls.Add(Me.txtPCall)
        Me.frNav_3.Controls.Add(Me.lblOutputFolder)
        Me.frNav_3.Controls.Add(Me.txtOutputFolder)
        Me.frNav_3.Controls.Add(Me.cmdContinue_4)
        Me.frNav_3.Controls.Add(Me.Label2)
        Me.frNav_3.Controls.Add(Me.txtPValue)
        Me.frNav_3.Controls.Add(Me.cmdBrowseOutput)
        Me.frNav_3.Controls.Add(Me.lblOutputFilename)
        Me.frNav_3.Controls.Add(Me.txtOutputFile)
        Me.frNav_3.Font = New System.Drawing.Font("Arial", 13.5!, System.Drawing.FontStyle.Bold, System.Drawing.GraphicsUnit.Point, CType(0, Byte))
        Me.frNav_3.ForeColor = System.Drawing.Color.Yellow
        Me.frNav_3.Location = New System.Drawing.Point(22, 18)
        Me.frNav_3.Name = "frNav_3"
        Me.frNav_3.RightToLeft = System.Windows.Forms.RightToLeft.No
        Me.frNav_3.Size = New System.Drawing.Size(670, 497)
        Me.frNav_3.TabIndex = 40
        Me.frNav_3.TabStop = False
        Me.frNav_3.Tag = "convert.htm"
        Me.frNav_3.Text = "STEP 3 - Choose Options for Buiding the Master Data Table"
        Me.frNav_3.Visible = False
        '
        'cmdBack_4
        '
        Me.cmdBack_4.BackColor = System.Drawing.SystemColors.Control
        Me.cmdBack_4.Font = New System.Drawing.Font("Arial", 12.0!, System.Drawing.FontStyle.Bold, System.Drawing.GraphicsUnit.Point, CType(0, Byte))
        Me.cmdBack_4.ForeColor = System.Drawing.Color.Black
        Me.cmdBack_4.Location = New System.Drawing.Point(390, 434)
        Me.cmdBack_4.Name = "cmdBack_4"
        Me.cmdBack_4.Size = New System.Drawing.Size(118, 46)
        Me.cmdBack_4.TabIndex = 44
        Me.cmdBack_4.Text = "&Back"
        '
        'Label7
        '
        Me.Label7.AutoSize = True
        Me.Label7.Font = New System.Drawing.Font("Arial", 12.0!, System.Drawing.FontStyle.Regular, System.Drawing.GraphicsUnit.Point, CType(0, Byte))
        Me.Label7.ForeColor = System.Drawing.Color.FromArgb(CType(255, Byte), CType(255, Byte), CType(128, Byte))
        Me.Label7.ImageAlign = System.Drawing.ContentAlignment.TopCenter
        Me.Label7.Location = New System.Drawing.Point(28, 286)
        Me.Label7.Name = "Label7"
        Me.Label7.Size = New System.Drawing.Size(176, 22)
        Me.Label7.TabIndex = 43
        Me.Label7.Text = "Presence Call P-Value:"
        Me.Label7.TextAlign = System.Drawing.ContentAlignment.TopRight
        '
        'txtPCall
        '
        Me.txtPCall.Font = New System.Drawing.Font("Arial", 9.75!, System.Drawing.FontStyle.Regular, System.Drawing.GraphicsUnit.Point, CType(0, Byte))
        Me.txtPCall.Location = New System.Drawing.Point(34, 312)
        Me.txtPCall.Name = "txtPCall"
        Me.txtPCall.Size = New System.Drawing.Size(62, 22)
        Me.txtPCall.TabIndex = 42
        Me.txtPCall.Text = "0.055"
        Me.txtPCall.TextAlign = System.Windows.Forms.HorizontalAlignment.Right
        '
        'lblOutputFolder
        '
        Me.lblOutputFolder.AutoSize = True
        Me.lblOutputFolder.Font = New System.Drawing.Font("Arial", 12.0!, System.Drawing.FontStyle.Regular, System.Drawing.GraphicsUnit.Point, CType(0, Byte))
        Me.lblOutputFolder.ForeColor = System.Drawing.Color.FromArgb(CType(255, Byte), CType(255, Byte), CType(128, Byte))
        Me.lblOutputFolder.Location = New System.Drawing.Point(34, 58)
        Me.lblOutputFolder.Name = "lblOutputFolder"
        Me.lblOutputFolder.Size = New System.Drawing.Size(139, 22)
        Me.lblOutputFolder.TabIndex = 41
        Me.lblOutputFolder.Text = "Destination folder:"
        '
        'txtOutputFolder
        '
        Me.txtOutputFolder.Font = New System.Drawing.Font("Arial", 9.75!, System.Drawing.FontStyle.Regular, System.Drawing.GraphicsUnit.Point, CType(0, Byte))
        Me.txtOutputFolder.Location = New System.Drawing.Point(34, 88)
        Me.txtOutputFolder.Name = "txtOutputFolder"
        Me.txtOutputFolder.Size = New System.Drawing.Size(218, 22)
        Me.txtOutputFolder.TabIndex = 40
        Me.txtOutputFolder.Text = "C:\temp\"
        '
        'cmdContinue_4
        '
        Me.cmdContinue_4.BackColor = System.Drawing.SystemColors.Control
        Me.cmdContinue_4.Font = New System.Drawing.Font("Arial", 12.0!, System.Drawing.FontStyle.Bold, System.Drawing.GraphicsUnit.Point, CType(0, Byte))
        Me.cmdContinue_4.ForeColor = System.Drawing.Color.Black
        Me.cmdContinue_4.Location = New System.Drawing.Point(522, 434)
        Me.cmdContinue_4.Name = "cmdContinue_4"
        Me.cmdContinue_4.Size = New System.Drawing.Size(130, 46)
        Me.cmdContinue_4.TabIndex = 39
        Me.cmdContinue_4.Text = "Create Master Data Table"
        '
        'Label2
        '
        Me.Label2.AutoSize = True
        Me.Label2.Font = New System.Drawing.Font("Arial", 12.0!, System.Drawing.FontStyle.Regular, System.Drawing.GraphicsUnit.Point, CType(0, Byte))
        Me.Label2.ForeColor = System.Drawing.Color.FromArgb(CType(255, Byte), CType(255, Byte), CType(128, Byte))
        Me.Label2.ImageAlign = System.Drawing.ContentAlignment.TopCenter
        Me.Label2.Location = New System.Drawing.Point(34, 212)
        Me.Label2.Name = "Label2"
        Me.Label2.Size = New System.Drawing.Size(131, 22)
        Me.Label2.TabIndex = 18
        Me.Label2.Text = "ANOVA P-Value:"
        Me.Label2.TextAlign = System.Drawing.ContentAlignment.TopRight
        '
        'txtPValue
        '
        Me.txtPValue.Font = New System.Drawing.Font("Arial", 9.75!, System.Drawing.FontStyle.Regular, System.Drawing.GraphicsUnit.Point, CType(0, Byte))
        Me.txtPValue.Location = New System.Drawing.Point(34, 240)
        Me.txtPValue.Name = "txtPValue"
        Me.txtPValue.Size = New System.Drawing.Size(62, 22)
        Me.txtPValue.TabIndex = 17
        Me.txtPValue.Text = "0.055"
        Me.txtPValue.TextAlign = System.Windows.Forms.HorizontalAlignment.Right
        '
        'cmdBrowseOutput
        '
        Me.cmdBrowseOutput.BackColor = System.Drawing.SystemColors.Control
        Me.cmdBrowseOutput.Font = New System.Drawing.Font("Arial", 9.75!, System.Drawing.FontStyle.Regular, System.Drawing.GraphicsUnit.Point, CType(0, Byte))
        Me.cmdBrowseOutput.ForeColor = System.Drawing.Color.Black
        Me.cmdBrowseOutput.Location = New System.Drawing.Point(262, 88)
        Me.cmdBrowseOutput.Name = "cmdBrowseOutput"
        Me.cmdBrowseOutput.Size = New System.Drawing.Size(72, 22)
        Me.cmdBrowseOutput.TabIndex = 9
        Me.cmdBrowseOutput.Text = "Browse..."
        '
        'lblOutputFilename
        '
        Me.lblOutputFilename.AutoSize = True
        Me.lblOutputFilename.Font = New System.Drawing.Font("Arial", 12.0!, System.Drawing.FontStyle.Regular, System.Drawing.GraphicsUnit.Point, CType(0, Byte))
        Me.lblOutputFilename.ForeColor = System.Drawing.Color.FromArgb(CType(255, Byte), CType(255, Byte), CType(128, Byte))
        Me.lblOutputFilename.Location = New System.Drawing.Point(34, 126)
        Me.lblOutputFilename.Name = "lblOutputFilename"
        Me.lblOutputFilename.Size = New System.Drawing.Size(83, 22)
        Me.lblOutputFilename.TabIndex = 8
        Me.lblOutputFilename.Text = "File name:"
        '
        'txtOutputFile
        '
        Me.txtOutputFile.Font = New System.Drawing.Font("Arial", 9.75!, System.Drawing.FontStyle.Regular, System.Drawing.GraphicsUnit.Point, CType(0, Byte))
        Me.txtOutputFile.Location = New System.Drawing.Point(34, 152)
        Me.txtOutputFile.Name = "txtOutputFile"
        Me.txtOutputFile.Size = New System.Drawing.Size(218, 22)
        Me.txtOutputFile.TabIndex = 7
        Me.txtOutputFile.Text = "master.xls"
        '
        'frNav_4
        '
        Me.frNav_4.BackColor = System.Drawing.Color.Transparent
        Me.frNav_4.Controls.Add(Me.GroupBox8)
        Me.frNav_4.Controls.Add(Me.Button3)
        Me.frNav_4.Controls.Add(Me.GroupBox6)
        Me.frNav_4.Controls.Add(Me.GroupBox5)
        Me.frNav_4.Controls.Add(Me.GroupBox2)
        Me.frNav_4.Controls.Add(Me.GroupBox3)
        Me.frNav_4.Controls.Add(Me.cmdCreateFilteredDataTable)
        Me.frNav_4.Font = New System.Drawing.Font("Arial", 13.5!, System.Drawing.FontStyle.Bold, System.Drawing.GraphicsUnit.Point, CType(0, Byte))
        Me.frNav_4.ForeColor = System.Drawing.Color.Yellow
        Me.frNav_4.Location = New System.Drawing.Point(22, 18)
        Me.frNav_4.Name = "frNav_4"
        Me.frNav_4.RightToLeft = System.Windows.Forms.RightToLeft.No
        Me.frNav_4.Size = New System.Drawing.Size(670, 497)
        Me.frNav_4.TabIndex = 41
        Me.frNav_4.TabStop = False
        Me.frNav_4.Tag = "convert2.htm"
        Me.frNav_4.Text = "STEP 4 - Create a Filtered Data Table"
        Me.frNav_4.Visible = False
        '
        'GroupBox8
        '
        Me.GroupBox8.Controls.Add(Me.txtESTflag)
        Me.GroupBox8.Font = New System.Drawing.Font("Arial", 12.0!, System.Drawing.FontStyle.Regular, System.Drawing.GraphicsUnit.Point, CType(0, Byte))
        Me.GroupBox8.ForeColor = System.Drawing.Color.FromArgb(CType(255, Byte), CType(255, Byte), CType(128, Byte))
        Me.GroupBox8.Location = New System.Drawing.Point(22, 278)
        Me.GroupBox8.Name = "GroupBox8"
        Me.GroupBox8.Size = New System.Drawing.Size(346, 70)
        Me.GroupBox8.TabIndex = 75
        Me.GroupBox8.TabStop = False
        Me.GroupBox8.Text = "EST Flag"
        '
        'txtESTflag
        '
        Me.txtESTflag.Font = New System.Drawing.Font("Arial", 9.75!, System.Drawing.FontStyle.Regular, System.Drawing.GraphicsUnit.Point, CType(0, Byte))
        Me.txtESTflag.Location = New System.Drawing.Point(16, 30)
        Me.txtESTflag.Name = "txtESTflag"
        Me.txtESTflag.Size = New System.Drawing.Size(48, 22)
        Me.txtESTflag.TabIndex = 68
        Me.txtESTflag.Text = ""
        Me.txtESTflag.TextAlign = System.Windows.Forms.HorizontalAlignment.Center
        '
        'Button3
        '
        Me.Button3.Font = New System.Drawing.Font("Arial", 12.0!, System.Drawing.FontStyle.Bold, System.Drawing.GraphicsUnit.Point, CType(0, Byte))
        Me.Button3.Location = New System.Drawing.Point(518, 364)
        Me.Button3.Name = "Button3"
        Me.Button3.Size = New System.Drawing.Size(130, 46)
        Me.Button3.TabIndex = 74
        Me.Button3.Text = "Help"
        '
        'GroupBox6
        '
        Me.GroupBox6.Controls.Add(Me.txtFilterPCallCutoff)
        Me.GroupBox6.Font = New System.Drawing.Font("Arial", 12.0!, System.Drawing.FontStyle.Regular, System.Drawing.GraphicsUnit.Point, CType(0, Byte))
        Me.GroupBox6.ForeColor = System.Drawing.Color.FromArgb(CType(255, Byte), CType(255, Byte), CType(128, Byte))
        Me.GroupBox6.Location = New System.Drawing.Point(22, 200)
        Me.GroupBox6.Name = "GroupBox6"
        Me.GroupBox6.Size = New System.Drawing.Size(346, 70)
        Me.GroupBox6.TabIndex = 73
        Me.GroupBox6.TabStop = False
        Me.GroupBox6.Text = "Presence Call Cutoff:"
        '
        'txtFilterPCallCutoff
        '
        Me.txtFilterPCallCutoff.Font = New System.Drawing.Font("Arial", 9.75!, System.Drawing.FontStyle.Regular, System.Drawing.GraphicsUnit.Point, CType(0, Byte))
        Me.txtFilterPCallCutoff.Location = New System.Drawing.Point(16, 30)
        Me.txtFilterPCallCutoff.Name = "txtFilterPCallCutoff"
        Me.txtFilterPCallCutoff.Size = New System.Drawing.Size(48, 22)
        Me.txtFilterPCallCutoff.TabIndex = 68
        Me.txtFilterPCallCutoff.Text = "2"
        Me.txtFilterPCallCutoff.TextAlign = System.Windows.Forms.HorizontalAlignment.Center
        '
        'GroupBox5
        '
        Me.GroupBox5.Controls.Add(Me.txtFilterOutputFile)
        Me.GroupBox5.Font = New System.Drawing.Font("Arial", 12.0!, System.Drawing.FontStyle.Regular, System.Drawing.GraphicsUnit.Point, CType(0, Byte))
        Me.GroupBox5.ForeColor = System.Drawing.Color.FromArgb(CType(255, Byte), CType(255, Byte), CType(128, Byte))
        Me.GroupBox5.Location = New System.Drawing.Point(22, 120)
        Me.GroupBox5.Name = "GroupBox5"
        Me.GroupBox5.Size = New System.Drawing.Size(346, 70)
        Me.GroupBox5.TabIndex = 72
        Me.GroupBox5.TabStop = False
        Me.GroupBox5.Text = "Filename:"
        '
        'txtFilterOutputFile
        '
        Me.txtFilterOutputFile.Font = New System.Drawing.Font("Arial", 9.75!, System.Drawing.FontStyle.Regular, System.Drawing.GraphicsUnit.Point, CType(0, Byte))
        Me.txtFilterOutputFile.Location = New System.Drawing.Point(18, 30)
        Me.txtFilterOutputFile.Name = "txtFilterOutputFile"
        Me.txtFilterOutputFile.Size = New System.Drawing.Size(314, 22)
        Me.txtFilterOutputFile.TabIndex = 60
        Me.txtFilterOutputFile.Text = "filter.xls"
        '
        'GroupBox2
        '
        Me.GroupBox2.Controls.Add(Me.txtFilterOutputFolder)
        Me.GroupBox2.Controls.Add(Me.Button8)
        Me.GroupBox2.Font = New System.Drawing.Font("Arial", 12.0!, System.Drawing.FontStyle.Regular, System.Drawing.GraphicsUnit.Point, CType(0, Byte))
        Me.GroupBox2.ForeColor = System.Drawing.Color.FromArgb(CType(255, Byte), CType(255, Byte), CType(128, Byte))
        Me.GroupBox2.Location = New System.Drawing.Point(22, 40)
        Me.GroupBox2.Name = "GroupBox2"
        Me.GroupBox2.Size = New System.Drawing.Size(346, 70)
        Me.GroupBox2.TabIndex = 71
        Me.GroupBox2.TabStop = False
        Me.GroupBox2.Text = "Destination Folder:"
        '
        'txtFilterOutputFolder
        '
        Me.txtFilterOutputFolder.Font = New System.Drawing.Font("Arial", 9.75!, System.Drawing.FontStyle.Regular, System.Drawing.GraphicsUnit.Point, CType(0, Byte))
        Me.txtFilterOutputFolder.Location = New System.Drawing.Point(18, 32)
        Me.txtFilterOutputFolder.Name = "txtFilterOutputFolder"
        Me.txtFilterOutputFolder.Size = New System.Drawing.Size(228, 22)
        Me.txtFilterOutputFolder.TabIndex = 66
        Me.txtFilterOutputFolder.Text = "C:\temp\"
        '
        'Button8
        '
        Me.Button8.BackColor = System.Drawing.SystemColors.Control
        Me.Button8.Font = New System.Drawing.Font("Arial", 9.75!, System.Drawing.FontStyle.Regular, System.Drawing.GraphicsUnit.Point, CType(0, Byte))
        Me.Button8.ForeColor = System.Drawing.Color.Black
        Me.Button8.Location = New System.Drawing.Point(258, 32)
        Me.Button8.Name = "Button8"
        Me.Button8.Size = New System.Drawing.Size(72, 22)
        Me.Button8.TabIndex = 62
        Me.Button8.Text = "Browse..."
        '
        'GroupBox3
        '
        Me.GroupBox3.Controls.Add(Me.cmdUnselectAllPW)
        Me.GroupBox3.Controls.Add(Me.cmdSelectAllPW)
        Me.GroupBox3.Controls.Add(Me.clbPairwise)
        Me.GroupBox3.Font = New System.Drawing.Font("Arial", 12.0!, System.Drawing.FontStyle.Regular, System.Drawing.GraphicsUnit.Point, CType(0, Byte))
        Me.GroupBox3.ForeColor = System.Drawing.Color.FromArgb(CType(255, Byte), CType(255, Byte), CType(128, Byte))
        Me.GroupBox3.Location = New System.Drawing.Point(386, 40)
        Me.GroupBox3.Name = "GroupBox3"
        Me.GroupBox3.Size = New System.Drawing.Size(260, 298)
        Me.GroupBox3.TabIndex = 70
        Me.GroupBox3.TabStop = False
        Me.GroupBox3.Text = "Select Comparisons to Include:"
        '
        'cmdUnselectAllPW
        '
        Me.cmdUnselectAllPW.Font = New System.Drawing.Font("Arial", 9.75!, System.Drawing.FontStyle.Regular, System.Drawing.GraphicsUnit.Point, CType(0, Byte))
        Me.cmdUnselectAllPW.Location = New System.Drawing.Point(142, 258)
        Me.cmdUnselectAllPW.Name = "cmdUnselectAllPW"
        Me.cmdUnselectAllPW.Size = New System.Drawing.Size(95, 22)
        Me.cmdUnselectAllPW.TabIndex = 59
        Me.cmdUnselectAllPW.Text = "Unselect All"
        '
        'cmdSelectAllPW
        '
        Me.cmdSelectAllPW.Font = New System.Drawing.Font("Arial", 9.75!, System.Drawing.FontStyle.Regular, System.Drawing.GraphicsUnit.Point, CType(0, Byte))
        Me.cmdSelectAllPW.Location = New System.Drawing.Point(24, 258)
        Me.cmdSelectAllPW.Name = "cmdSelectAllPW"
        Me.cmdSelectAllPW.Size = New System.Drawing.Size(95, 22)
        Me.cmdSelectAllPW.TabIndex = 58
        Me.cmdSelectAllPW.Text = "Select All"
        '
        'clbPairwise
        '
        Me.clbPairwise.Font = New System.Drawing.Font("Arial", 9.75!, System.Drawing.FontStyle.Regular, System.Drawing.GraphicsUnit.Point, CType(0, Byte))
        Me.clbPairwise.Location = New System.Drawing.Point(22, 34)
        Me.clbPairwise.Name = "clbPairwise"
        Me.clbPairwise.Size = New System.Drawing.Size(216, 208)
        Me.clbPairwise.TabIndex = 56
        '
        'cmdCreateFilteredDataTable
        '
        Me.cmdCreateFilteredDataTable.BackColor = System.Drawing.SystemColors.Control
        Me.cmdCreateFilteredDataTable.Font = New System.Drawing.Font("Arial", 12.0!, System.Drawing.FontStyle.Bold, System.Drawing.GraphicsUnit.Point, CType(0, Byte))
        Me.cmdCreateFilteredDataTable.ForeColor = System.Drawing.Color.Black
        Me.cmdCreateFilteredDataTable.Location = New System.Drawing.Point(517, 428)
        Me.cmdCreateFilteredDataTable.Name = "cmdCreateFilteredDataTable"
        Me.cmdCreateFilteredDataTable.Size = New System.Drawing.Size(130, 46)
        Me.cmdCreateFilteredDataTable.TabIndex = 65
        Me.cmdCreateFilteredDataTable.Text = "Create Filtered Data Table"
        '
        'frNav_5
        '
        Me.frNav_5.BackColor = System.Drawing.Color.Transparent
        Me.frNav_5.Controls.Add(Me.cbShow)
        Me.frNav_5.Controls.Add(Me.Button4)
        Me.frNav_5.Controls.Add(Me.Button5)
        Me.frNav_5.Controls.Add(Me.gbMC)
        Me.frNav_5.Font = New System.Drawing.Font("Arial", 14.25!, System.Drawing.FontStyle.Bold, System.Drawing.GraphicsUnit.Point, CType(0, Byte))
        Me.frNav_5.ForeColor = System.Drawing.Color.Yellow
        Me.frNav_5.Location = New System.Drawing.Point(22, 18)
        Me.frNav_5.Name = "frNav_5"
        Me.frNav_5.RightToLeft = System.Windows.Forms.RightToLeft.No
        Me.frNav_5.Size = New System.Drawing.Size(670, 497)
        Me.frNav_5.TabIndex = 43
        Me.frNav_5.TabStop = False
        Me.frNav_5.Tag = "convert3.htm"
        Me.frNav_5.Text = "STEP 5 - Post-Build Analysis"
        Me.frNav_5.Visible = False
        '
        'cbShow
        '
        Me.cbShow.Checked = True
        Me.cbShow.CheckState = System.Windows.Forms.CheckState.Checked
        Me.cbShow.Font = New System.Drawing.Font("Arial", 12.0!, System.Drawing.FontStyle.Bold, System.Drawing.GraphicsUnit.Point, CType(0, Byte))
        Me.cbShow.Location = New System.Drawing.Point(32, 440)
        Me.cbShow.Name = "cbShow"
        Me.cbShow.Size = New System.Drawing.Size(322, 36)
        Me.cbShow.TabIndex = 77
        Me.cbShow.Text = "Show Worksheet After Analysis"
        '
        'Button4
        '
        Me.Button4.Font = New System.Drawing.Font("Arial", 12.0!, System.Drawing.FontStyle.Bold, System.Drawing.GraphicsUnit.Point, CType(0, Byte))
        Me.Button4.Location = New System.Drawing.Point(514, 362)
        Me.Button4.Name = "Button4"
        Me.Button4.Size = New System.Drawing.Size(130, 46)
        Me.Button4.TabIndex = 76
        Me.Button4.Text = "Help"
        '
        'Button5
        '
        Me.Button5.BackColor = System.Drawing.SystemColors.Control
        Me.Button5.Font = New System.Drawing.Font("Arial", 12.0!, System.Drawing.FontStyle.Bold, System.Drawing.GraphicsUnit.Point, CType(0, Byte))
        Me.Button5.ForeColor = System.Drawing.Color.Black
        Me.Button5.Location = New System.Drawing.Point(512, 426)
        Me.Button5.Name = "Button5"
        Me.Button5.Size = New System.Drawing.Size(130, 46)
        Me.Button5.TabIndex = 75
        Me.Button5.Text = "&START"
        '
        'gbMC
        '
        Me.gbMC.Controls.Add(Me.rbBgNo)
        Me.gbMC.Controls.Add(Me.rbBgYes)
        Me.gbMC.Controls.Add(Me.Label10)
        Me.gbMC.Controls.Add(Me.Label9)
        Me.gbMC.Controls.Add(Me.cbMC)
        Me.gbMC.Font = New System.Drawing.Font("Arial", 12.0!, System.Drawing.FontStyle.Regular, System.Drawing.GraphicsUnit.Point, CType(0, Byte))
        Me.gbMC.ForeColor = System.Drawing.Color.FromArgb(CType(255, Byte), CType(255, Byte), CType(128, Byte))
        Me.gbMC.Location = New System.Drawing.Point(24, 42)
        Me.gbMC.Name = "gbMC"
        Me.gbMC.Size = New System.Drawing.Size(616, 96)
        Me.gbMC.TabIndex = 23
        Me.gbMC.TabStop = False
        Me.gbMC.Text = "      MonteCarlo Simulation"
        '
        'rbBgNo
        '
        Me.rbBgNo.Font = New System.Drawing.Font("Arial", 9.75!, System.Drawing.FontStyle.Regular, System.Drawing.GraphicsUnit.Point, CType(0, Byte))
        Me.rbBgNo.Location = New System.Drawing.Point(518, 40)
        Me.rbBgNo.Name = "rbBgNo"
        Me.rbBgNo.Size = New System.Drawing.Size(46, 26)
        Me.rbBgNo.TabIndex = 27
        Me.rbBgNo.Text = "No"
        '
        'rbBgYes
        '
        Me.rbBgYes.Font = New System.Drawing.Font("Arial", 9.75!, System.Drawing.FontStyle.Regular, System.Drawing.GraphicsUnit.Point, CType(0, Byte))
        Me.rbBgYes.Location = New System.Drawing.Point(468, 40)
        Me.rbBgYes.Name = "rbBgYes"
        Me.rbBgYes.Size = New System.Drawing.Size(54, 26)
        Me.rbBgYes.TabIndex = 26
        Me.rbBgYes.Text = "Yes"
        '
        'Label10
        '
        Me.Label10.AutoSize = True
        Me.Label10.Font = New System.Drawing.Font("Arial", 9.75!, System.Drawing.FontStyle.Regular, System.Drawing.GraphicsUnit.Point, CType(0, Byte))
        Me.Label10.Location = New System.Drawing.Point(332, 46)
        Me.Label10.Name = "Label10"
        Me.Label10.Size = New System.Drawing.Size(125, 18)
        Me.Label10.TabIndex = 25
        Me.Label10.Text = "Run in background?"
        '
        'Label9
        '
        Me.Label9.AutoSize = True
        Me.Label9.Font = New System.Drawing.Font("Arial", 9.75!, System.Drawing.FontStyle.Regular, System.Drawing.GraphicsUnit.Point, CType(0, Byte))
        Me.Label9.Location = New System.Drawing.Point(36, 46)
        Me.Label9.Name = "Label9"
        Me.Label9.Size = New System.Drawing.Size(129, 18)
        Me.Label9.TabIndex = 23
        Me.Label9.Text = "Number of iterations:"
        '
        'cbMC
        '
        Me.cbMC.DropDownStyle = System.Windows.Forms.ComboBoxStyle.DropDownList
        Me.cbMC.Font = New System.Drawing.Font("Arial", 9.75!, System.Drawing.FontStyle.Regular, System.Drawing.GraphicsUnit.Point, CType(0, Byte))
        Me.cbMC.Items.AddRange(New Object() {"10", "50", "100", "200", "500", "1000"})
        Me.cbMC.Location = New System.Drawing.Point(180, 44)
        Me.cbMC.Name = "cbMC"
        Me.cbMC.Size = New System.Drawing.Size(98, 24)
        Me.cbMC.TabIndex = 24
        '
        'frNav_1
        '
        Me.frNav_1.BackColor = System.Drawing.Color.Transparent
        Me.frNav_1.Controls.Add(Me.Label1)
        Me.frNav_1.Controls.Add(Me.cmdBack1)
        Me.frNav_1.Controls.Add(Me.cmdHelp)
        Me.frNav_1.Controls.Add(Me.grpList)
        Me.frNav_1.Controls.Add(Me.grpExperiments)
        Me.frNav_1.Controls.Add(Me.grpGroups)
        Me.frNav_1.Controls.Add(Me.cmdContinue_2)
        Me.frNav_1.Font = New System.Drawing.Font("Arial", 14.25!, System.Drawing.FontStyle.Bold, System.Drawing.GraphicsUnit.Point, CType(0, Byte))
        Me.frNav_1.ForeColor = System.Drawing.Color.Yellow
        Me.frNav_1.Location = New System.Drawing.Point(22, 18)
        Me.frNav_1.Name = "frNav_1"
        Me.frNav_1.RightToLeft = System.Windows.Forms.RightToLeft.No
        Me.frNav_1.Size = New System.Drawing.Size(670, 497)
        Me.frNav_1.TabIndex = 38
        Me.frNav_1.TabStop = False
        Me.frNav_1.Tag = "install.htm"
        Me.frNav_1.Text = "STEP 2a - Setup your experimental groups:"
        Me.frNav_1.Visible = False
        '
        'Label1
        '
        Me.Label1.Font = New System.Drawing.Font("Arial", 11.25!, System.Drawing.FontStyle.Regular, System.Drawing.GraphicsUnit.Point, CType(0, Byte))
        Me.Label1.ForeColor = System.Drawing.Color.White
        Me.Label1.Location = New System.Drawing.Point(372, 342)
        Me.Label1.Name = "Label1"
        Me.Label1.Size = New System.Drawing.Size(202, 62)
        Me.Label1.TabIndex = 51
        Me.Label1.Text = "Create groups. Add selected chips to each group.  For more details, click ""Help""." & _
        ""
        '
        'cmdBack1
        '
        Me.cmdBack1.BackColor = System.Drawing.SystemColors.Control
        Me.cmdBack1.Font = New System.Drawing.Font("Arial", 12.0!, System.Drawing.FontStyle.Bold, System.Drawing.GraphicsUnit.Point, CType(0, Byte))
        Me.cmdBack1.ForeColor = System.Drawing.Color.Black
        Me.cmdBack1.Location = New System.Drawing.Point(372, 424)
        Me.cmdBack1.Name = "cmdBack1"
        Me.cmdBack1.Size = New System.Drawing.Size(118, 46)
        Me.cmdBack1.TabIndex = 50
        Me.cmdBack1.Text = "&Back"
        '
        'cmdHelp
        '
        Me.cmdHelp.Font = New System.Drawing.Font("Arial", 12.0!, System.Drawing.FontStyle.Bold, System.Drawing.GraphicsUnit.Point, CType(0, Byte))
        Me.cmdHelp.Location = New System.Drawing.Point(576, 350)
        Me.cmdHelp.Name = "cmdHelp"
        Me.cmdHelp.Size = New System.Drawing.Size(66, 46)
        Me.cmdHelp.TabIndex = 49
        Me.cmdHelp.Text = "Help"
        '
        'grpList
        '
        Me.grpList.Controls.Add(Me.cmdRemoveChip)
        Me.grpList.Controls.Add(Me.Label20)
        Me.grpList.Controls.Add(Me.lstGroupItems)
        Me.grpList.Font = New System.Drawing.Font("Arial", 12.0!, System.Drawing.FontStyle.Bold, System.Drawing.GraphicsUnit.Point, CType(0, Byte))
        Me.grpList.ForeColor = System.Drawing.Color.FromArgb(CType(255, Byte), CType(255, Byte), CType(128, Byte))
        Me.grpList.Location = New System.Drawing.Point(26, 262)
        Me.grpList.Name = "grpList"
        Me.grpList.Size = New System.Drawing.Size(300, 216)
        Me.grpList.TabIndex = 47
        Me.grpList.TabStop = False
        Me.grpList.Text = "Chips in Selected Group"
        '
        'cmdRemoveChip
        '
        Me.cmdRemoveChip.Font = New System.Drawing.Font("Arial", 9.75!, System.Drawing.FontStyle.Regular, System.Drawing.GraphicsUnit.Point, CType(0, Byte))
        Me.cmdRemoveChip.Location = New System.Drawing.Point(196, 166)
        Me.cmdRemoveChip.Name = "cmdRemoveChip"
        Me.cmdRemoveChip.Size = New System.Drawing.Size(78, 34)
        Me.cmdRemoveChip.TabIndex = 50
        Me.cmdRemoveChip.Text = "&Remove"
        '
        'Label20
        '
        Me.Label20.Font = New System.Drawing.Font("Arial", 11.25!, System.Drawing.FontStyle.Regular, System.Drawing.GraphicsUnit.Point, CType(0, Byte))
        Me.Label20.ForeColor = System.Drawing.Color.White
        Me.Label20.Location = New System.Drawing.Point(20, 166)
        Me.Label20.Name = "Label20"
        Me.Label20.Size = New System.Drawing.Size(180, 34)
        Me.Label20.TabIndex = 52
        Me.Label20.Text = "Click to remove selected chip from this group."
        '
        'lstGroupItems
        '
        Me.lstGroupItems.Font = New System.Drawing.Font("Arial", 9.75!, System.Drawing.FontStyle.Bold, System.Drawing.GraphicsUnit.Point, CType(0, Byte))
        Me.lstGroupItems.ItemHeight = 16
        Me.lstGroupItems.Location = New System.Drawing.Point(20, 34)
        Me.lstGroupItems.Name = "lstGroupItems"
        Me.lstGroupItems.Size = New System.Drawing.Size(254, 116)
        Me.lstGroupItems.TabIndex = 49
        '
        'grpExperiments
        '
        Me.grpExperiments.Controls.Add(Me.chklstGroupItems)
        Me.grpExperiments.Controls.Add(Me.cmdAddItems)
        Me.grpExperiments.Font = New System.Drawing.Font("Arial", 12.0!, System.Drawing.FontStyle.Bold, System.Drawing.GraphicsUnit.Point, CType(0, Byte))
        Me.grpExperiments.ForeColor = System.Drawing.Color.FromArgb(CType(255, Byte), CType(255, Byte), CType(128, Byte))
        Me.grpExperiments.Location = New System.Drawing.Point(346, 36)
        Me.grpExperiments.Name = "grpExperiments"
        Me.grpExperiments.Size = New System.Drawing.Size(300, 286)
        Me.grpExperiments.TabIndex = 46
        Me.grpExperiments.TabStop = False
        Me.grpExperiments.Text = "Available Chips"
        '
        'chklstGroupItems
        '
        Me.chklstGroupItems.CheckOnClick = True
        Me.chklstGroupItems.Font = New System.Drawing.Font("Arial", 9.75!, System.Drawing.FontStyle.Bold, System.Drawing.GraphicsUnit.Point, CType(0, Byte))
        Me.chklstGroupItems.Location = New System.Drawing.Point(24, 36)
        Me.chklstGroupItems.Name = "chklstGroupItems"
        Me.chklstGroupItems.Size = New System.Drawing.Size(254, 157)
        Me.chklstGroupItems.TabIndex = 46
        '
        'cmdAddItems
        '
        Me.cmdAddItems.Font = New System.Drawing.Font("Arial", 9.75!, System.Drawing.FontStyle.Regular, System.Drawing.GraphicsUnit.Point, CType(0, Byte))
        Me.cmdAddItems.Location = New System.Drawing.Point(24, 232)
        Me.cmdAddItems.Name = "cmdAddItems"
        Me.cmdAddItems.Size = New System.Drawing.Size(252, 34)
        Me.cmdAddItems.TabIndex = 45
        Me.cmdAddItems.Text = "Add Selected &Chips to Group"
        '
        'grpGroups
        '
        Me.grpGroups.Controls.Add(Me.cmdDeleteGroup)
        Me.grpGroups.Controls.Add(Me.lstGroups)
        Me.grpGroups.Controls.Add(Me.cmdAdd)
        Me.grpGroups.Controls.Add(Me.txtAdd)
        Me.grpGroups.Font = New System.Drawing.Font("Arial", 12.0!, System.Drawing.FontStyle.Bold, System.Drawing.GraphicsUnit.Point, CType(0, Byte))
        Me.grpGroups.ForeColor = System.Drawing.Color.FromArgb(CType(255, Byte), CType(255, Byte), CType(128, Byte))
        Me.grpGroups.Location = New System.Drawing.Point(26, 36)
        Me.grpGroups.Name = "grpGroups"
        Me.grpGroups.Size = New System.Drawing.Size(300, 216)
        Me.grpGroups.TabIndex = 45
        Me.grpGroups.TabStop = False
        Me.grpGroups.Text = "Groups"
        '
        'cmdDeleteGroup
        '
        Me.cmdDeleteGroup.Font = New System.Drawing.Font("Arial", 9.75!, System.Drawing.FontStyle.Regular, System.Drawing.GraphicsUnit.Point, CType(0, Byte))
        Me.cmdDeleteGroup.Location = New System.Drawing.Point(218, 166)
        Me.cmdDeleteGroup.Name = "cmdDeleteGroup"
        Me.cmdDeleteGroup.Size = New System.Drawing.Size(56, 34)
        Me.cmdDeleteGroup.TabIndex = 47
        Me.cmdDeleteGroup.Text = "&Delete"
        '
        'lstGroups
        '
        Me.lstGroups.Font = New System.Drawing.Font("Arial", 9.75!, System.Drawing.FontStyle.Bold, System.Drawing.GraphicsUnit.Point, CType(0, Byte))
        Me.lstGroups.ItemHeight = 16
        Me.lstGroups.Location = New System.Drawing.Point(20, 34)
        Me.lstGroups.Name = "lstGroups"
        Me.lstGroups.Size = New System.Drawing.Size(254, 116)
        Me.lstGroups.TabIndex = 46
        '
        'cmdAdd
        '
        Me.cmdAdd.Font = New System.Drawing.Font("Arial", 9.75!, System.Drawing.FontStyle.Regular, System.Drawing.GraphicsUnit.Point, CType(0, Byte))
        Me.cmdAdd.Location = New System.Drawing.Point(122, 166)
        Me.cmdAdd.Name = "cmdAdd"
        Me.cmdAdd.Size = New System.Drawing.Size(90, 34)
        Me.cmdAdd.TabIndex = 45
        Me.cmdAdd.Text = "&New Group"
        '
        'txtAdd
        '
        Me.txtAdd.AcceptsReturn = True
        Me.txtAdd.Font = New System.Drawing.Font("Arial", 9.75!, System.Drawing.FontStyle.Bold, System.Drawing.GraphicsUnit.Point, CType(0, Byte))
        Me.txtAdd.Location = New System.Drawing.Point(20, 170)
        Me.txtAdd.Name = "txtAdd"
        Me.txtAdd.Size = New System.Drawing.Size(94, 22)
        Me.txtAdd.TabIndex = 44
        Me.txtAdd.Text = ""
        '
        'cmdContinue_2
        '
        Me.cmdContinue_2.BackColor = System.Drawing.SystemColors.Control
        Me.cmdContinue_2.Font = New System.Drawing.Font("Arial", 12.0!, System.Drawing.FontStyle.Bold, System.Drawing.GraphicsUnit.Point, CType(0, Byte))
        Me.cmdContinue_2.ForeColor = System.Drawing.Color.Black
        Me.cmdContinue_2.Location = New System.Drawing.Point(526, 424)
        Me.cmdContinue_2.Name = "cmdContinue_2"
        Me.cmdContinue_2.Size = New System.Drawing.Size(118, 46)
        Me.cmdContinue_2.TabIndex = 37
        Me.cmdContinue_2.Text = "&Continue"
        '
        'frNav_2
        '
        Me.frNav_2.BackColor = System.Drawing.Color.Transparent
        Me.frNav_2.Controls.Add(Me.Label21)
        Me.frNav_2.Controls.Add(Me.cmdBack_3)
        Me.frNav_2.Controls.Add(Me.cmdContinue_3)
        Me.frNav_2.Controls.Add(Me.txtGroups)
        Me.frNav_2.Font = New System.Drawing.Font("Arial", 13.5!, System.Drawing.FontStyle.Bold, System.Drawing.GraphicsUnit.Point, CType(0, Byte))
        Me.frNav_2.ForeColor = System.Drawing.Color.Yellow
        Me.frNav_2.Location = New System.Drawing.Point(22, 18)
        Me.frNav_2.Name = "frNav_2"
        Me.frNav_2.RightToLeft = System.Windows.Forms.RightToLeft.No
        Me.frNav_2.Size = New System.Drawing.Size(670, 497)
        Me.frNav_2.TabIndex = 39
        Me.frNav_2.TabStop = False
        Me.frNav_2.Tag = "rip.htm"
        Me.frNav_2.Text = "STEP 3 - Review and Confirm Experimental Groups"
        Me.frNav_2.Visible = False
        '
        'Label21
        '
        Me.Label21.Font = New System.Drawing.Font("Arial", 11.25!, System.Drawing.FontStyle.Regular, System.Drawing.GraphicsUnit.Point, CType(0, Byte))
        Me.Label21.ForeColor = System.Drawing.Color.White
        Me.Label21.Location = New System.Drawing.Point(28, 436)
        Me.Label21.Name = "Label21"
        Me.Label21.Size = New System.Drawing.Size(360, 38)
        Me.Label21.TabIndex = 52
        Me.Label21.Text = "If you need to make changes, click ""Back"" to return to the group setup screen."
        '
        'cmdBack_3
        '
        Me.cmdBack_3.BackColor = System.Drawing.SystemColors.Control
        Me.cmdBack_3.Font = New System.Drawing.Font("Arial", 12.0!, System.Drawing.FontStyle.Bold, System.Drawing.GraphicsUnit.Point, CType(0, Byte))
        Me.cmdBack_3.ForeColor = System.Drawing.Color.Black
        Me.cmdBack_3.Location = New System.Drawing.Point(398, 434)
        Me.cmdBack_3.Name = "cmdBack_3"
        Me.cmdBack_3.Size = New System.Drawing.Size(118, 46)
        Me.cmdBack_3.TabIndex = 39
        Me.cmdBack_3.Text = "&Back"
        '
        'cmdContinue_3
        '
        Me.cmdContinue_3.BackColor = System.Drawing.SystemColors.Control
        Me.cmdContinue_3.Font = New System.Drawing.Font("Arial", 12.0!, System.Drawing.FontStyle.Bold, System.Drawing.GraphicsUnit.Point, CType(0, Byte))
        Me.cmdContinue_3.ForeColor = System.Drawing.Color.Black
        Me.cmdContinue_3.Location = New System.Drawing.Point(528, 434)
        Me.cmdContinue_3.Name = "cmdContinue_3"
        Me.cmdContinue_3.Size = New System.Drawing.Size(118, 46)
        Me.cmdContinue_3.TabIndex = 38
        Me.cmdContinue_3.Text = "&Continue"
        '
        'txtGroups
        '
        Me.txtGroups.Font = New System.Drawing.Font("Arial", 9.75!, System.Drawing.FontStyle.Bold, System.Drawing.GraphicsUnit.Point, CType(0, Byte))
        Me.txtGroups.Location = New System.Drawing.Point(26, 38)
        Me.txtGroups.Multiline = True
        Me.txtGroups.Name = "txtGroups"
        Me.txtGroups.ReadOnly = True
        Me.txtGroups.ScrollBars = System.Windows.Forms.ScrollBars.Vertical
        Me.txtGroups.Size = New System.Drawing.Size(620, 378)
        Me.txtGroups.TabIndex = 0
        Me.txtGroups.Text = ""
        '
        'MainMenu1
        '
        Me.MainMenu1.MenuItems.AddRange(New System.Windows.Forms.MenuItem() {Me.MenuItem4})
        '
        'MenuItem4
        '
        Me.MenuItem4.Index = 0
        Me.MenuItem4.Text = "&Project"
        '
        'stsBar
        '
        Me.stsBar.Font = New System.Drawing.Font("Microsoft Sans Serif", 12.0!, System.Drawing.FontStyle.Regular, System.Drawing.GraphicsUnit.Point, CType(0, Byte))
        Me.stsBar.Location = New System.Drawing.Point(0, 683)
        Me.stsBar.Name = "stsBar"
        Me.stsBar.Panels.AddRange(New System.Windows.Forms.StatusBarPanel() {Me.stsBarPan1, Me.stsBarPan2, Me.stsBarPan3})
        Me.stsBar.ShowPanels = True
        Me.stsBar.Size = New System.Drawing.Size(950, 26)
        Me.stsBar.TabIndex = 45
        '
        'stsBarPan1
        '
        Me.stsBarPan1.AutoSize = System.Windows.Forms.StatusBarPanelAutoSize.Spring
        Me.stsBarPan1.Width = 914
        '
        'stsBarPan2
        '
        Me.stsBarPan2.Alignment = System.Windows.Forms.HorizontalAlignment.Center
        Me.stsBarPan2.AutoSize = System.Windows.Forms.StatusBarPanelAutoSize.Contents
        Me.stsBarPan2.Width = 10
        '
        'stsBarPan3
        '
        Me.stsBarPan3.Alignment = System.Windows.Forms.HorizontalAlignment.Center
        Me.stsBarPan3.AutoSize = System.Windows.Forms.StatusBarPanelAutoSize.Contents
        Me.stsBarPan3.Width = 10
        '
        'panWait
        '
        Me.panWait.BackColor = System.Drawing.Color.Transparent
        Me.panWait.Controls.Add(Me.pgWait)
        Me.panWait.Controls.Add(Me.txtWait)
        Me.panWait.Controls.Add(Me.Label8)
        Me.panWait.Location = New System.Drawing.Point(12, 12)
        Me.panWait.Name = "panWait"
        Me.panWait.Size = New System.Drawing.Size(696, 512)
        Me.panWait.TabIndex = 47
        Me.panWait.Visible = False
        '
        'pgWait
        '
        Me.pgWait.Location = New System.Drawing.Point(94, 250)
        Me.pgWait.Name = "pgWait"
        Me.pgWait.Size = New System.Drawing.Size(510, 40)
        Me.pgWait.Step = 5
        Me.pgWait.TabIndex = 2
        '
        'txtWait
        '
        Me.txtWait.Font = New System.Drawing.Font("Microsoft Sans Serif", 24.0!, System.Drawing.FontStyle.Bold, System.Drawing.GraphicsUnit.Point, CType(0, Byte))
        Me.txtWait.ForeColor = System.Drawing.Color.Yellow
        Me.txtWait.Location = New System.Drawing.Point(98, 46)
        Me.txtWait.Name = "txtWait"
        Me.txtWait.Size = New System.Drawing.Size(502, 128)
        Me.txtWait.TabIndex = 1
        Me.txtWait.Text = "Please Wait..."
        Me.txtWait.TextAlign = System.Drawing.ContentAlignment.MiddleCenter
        '
        'Label8
        '
        Me.Label8.AutoSize = True
        Me.Label8.Font = New System.Drawing.Font("Microsoft Sans Serif", 36.0!, System.Drawing.FontStyle.Bold, System.Drawing.GraphicsUnit.Point, CType(0, Byte))
        Me.Label8.ForeColor = System.Drawing.Color.Red
        Me.Label8.Location = New System.Drawing.Point(180, 376)
        Me.Label8.Name = "Label8"
        Me.Label8.Size = New System.Drawing.Size(335, 58)
        Me.Label8.TabIndex = 0
        Me.Label8.Text = "Please Wait..."
        '
        'ofdInput
        '
        Me.ofdInput.Title = "Select Input File"
        '
        'timTime
        '
        Me.timTime.Enabled = True
        Me.timTime.Interval = 1000
        '
        'frNav_6
        '
        Me.frNav_6.BackColor = System.Drawing.Color.Transparent
        Me.frNav_6.Font = New System.Drawing.Font("Arial", 14.25!, System.Drawing.FontStyle.Bold, System.Drawing.GraphicsUnit.Point, CType(0, Byte))
        Me.frNav_6.ForeColor = System.Drawing.Color.Yellow
        Me.frNav_6.Location = New System.Drawing.Point(22, 18)
        Me.frNav_6.Name = "frNav_6"
        Me.frNav_6.Size = New System.Drawing.Size(670, 497)
        Me.frNav_6.TabIndex = 50
        Me.frNav_6.TabStop = False
        Me.frNav_6.Tag = "install.htm"
        Me.frNav_6.Text = "Analysis Complete"
        Me.frNav_6.Visible = False
        '
        'fWiz
        '
        Me.AutoScaleBaseSize = New System.Drawing.Size(5, 13)
        Me.BackColor = System.Drawing.Color.FromArgb(CType(0, Byte), CType(0, Byte), CType(64, Byte))
        Me.ClientSize = New System.Drawing.Size(950, 709)
        Me.Controls.Add(Me.panWait)
        Me.Controls.Add(Me.frNav_0)
        Me.Controls.Add(Me.frNav_4)
        Me.Controls.Add(Me.frNav_5)
        Me.Controls.Add(Me.frNav_6)
        Me.Controls.Add(Me.frNav_3)
        Me.Controls.Add(Me.frNav_1)
        Me.Controls.Add(Me.frNav_2)
        Me.Controls.Add(Me.stsBar)
        Me.Icon = CType(resources.GetObject("$this.Icon"), System.Drawing.Icon)
        Me.Menu = Me.MainMenu1
        Me.Name = "fWiz"
        Me.frNav_0.ResumeLayout(False)
        Me.GroupBox7.ResumeLayout(False)
        Me.GroupBox1.ResumeLayout(False)
        Me.GroupBox4.ResumeLayout(False)
        Me.grpCombined.ResumeLayout(False)
        Me.grpSplit.ResumeLayout(False)
        Me.frNav_3.ResumeLayout(False)
        Me.frNav_4.ResumeLayout(False)
        Me.GroupBox8.ResumeLayout(False)
        Me.GroupBox6.ResumeLayout(False)
        Me.GroupBox5.ResumeLayout(False)
        Me.GroupBox2.ResumeLayout(False)
        Me.GroupBox3.ResumeLayout(False)
        Me.frNav_5.ResumeLayout(False)
        Me.gbMC.ResumeLayout(False)
        Me.frNav_1.ResumeLayout(False)
        Me.grpList.ResumeLayout(False)
        Me.grpExperiments.ResumeLayout(False)
        Me.grpGroups.ResumeLayout(False)
        Me.frNav_2.ResumeLayout(False)
        CType(Me.stsBarPan1, System.ComponentModel.ISupportInitialize).EndInit()
        CType(Me.stsBarPan2, System.ComponentModel.ISupportInitialize).EndInit()
        CType(Me.stsBarPan3, System.ComponentModel.ISupportInitialize).EndInit()
        Me.panWait.ResumeLayout(False)
        Me.ResumeLayout(False)

    End Sub

#End Region

#Region "Definitions and Variable Declarations"

    ' Structure Definitions                                                                                                         ' ------ Structure Definitions ------

    Structure xExp
        Dim ExpName As String
        Dim ColIndex As Integer
        Dim Signal  ' This is an array of the signal intensities and p-values
        Dim Pvalue
    End Structure                                                                                                               ' Experimental data structure
    Structure xGroup
        Dim GroupName As String
        Dim sCol As Integer
        Dim eCol As Integer
        Dim Experiments() As xExp
    End Structure                                                                                                             ' Experimental group structure
    Structure xStudyData
        Dim StudyName As String
        Dim FileName As String
        Dim ProbeSet 'As String
        Dim GroupData() As xGroup
    End Structure                                                                                                         ' Stores user experimental data
    Structure xComparisons
        Dim Column As Integer
        Dim P1 As String
        Dim P2 As String
        Dim Include As Boolean
        Dim Formula As String
    End Structure                                                                                                       ' Pairwise comparisons
    Structure xFilterHeader
        Dim FileName As String
        Dim PCallPVal
        Dim PCallCutoff As Integer
        Dim Comparisons() As xComparisons
    End Structure                                                                                                      ' Filtered data header
    Structure UserFileFormat
        Dim ProjectName As String
        Dim ImportType As Integer
        Dim InputFile1 As String
        Dim InputFile2 As String
        Dim ImportData As xGroup
        Dim FilterData As xFilterHeader
        Dim SigList() As SigPatterns
        Dim Notes As String
    End Structure                                                                                                     ' User file format
    Structure SigPatterns
        Dim Pattern As Long
        Dim Zscore As Single
        Dim sRow As Integer
        Dim eRow As Integer
    End Structure

    ' Excel Declarations                                                                                                            ' ------ Excel Definitions ------
    Public xlApp As Excel.Application                                                                                               ' Excel Application
    Public xlOutBook As Excel.Workbook                                                                                              ' Master Data file workbook
    Public xlOutSheet As Excel.Worksheet                                                                                            ' Master Data Worksheet
    Public xlPVSheet As Excel.Worksheet                                                                                             ' Master PValue Sheet
    Public xlRPSheet As Excel.Worksheet                                                                                             ' Master Report Sheet
    Public xlOutAnnot As Excel.Worksheet
    Public xlInBook As Excel.Workbook                                                                                               ' Input workbook
    Public xlinBook2 As Excel.Workbook                                                                                              ' Input workbook #2
    Public xlInSheet As Excel.Worksheet                                                                                             ' Input worksheet
    Public xlInSheet2 As Excel.Worksheet                                                                                            ' Input worksheet #2
    Public xlInBook3 As Excel.Workbook
    Public xlInAnnot As Excel.Worksheet
    Public xlFilterBook As Excel.Workbook                                                                                           ' Filtered Workbook
    Public xlFilterSheet1 As Excel.Worksheet                                                                                        ' Filtered Sheet
    Public xlFilterSheet2 As Excel.Worksheet                                                                                        ' Filtered Sheet
    Public xlfiltersheet4 As Excel.Worksheet                                                                                        ' Filtered Sheet
    Public xlfiltersheet5 As Excel.Worksheet                                                                                        ' Filtered Sheet
    Public xlFilterAnnot As Excel.Worksheet
    Public xlFilterSummary As Excel.Worksheet
    Public xlTempBook As Excel.Workbook                                                                                             ' Temporary Workbook
    Public xlMCSheet As Excel.Worksheet                                                                                             ' MonteCarlo Datasheet

    ' Structure Declarations                                                                                                        ' ------ Structure Declarations ------
    Public impStudy As xStudyData                                                                                                   ' The imported study data
    Public FilterHead As xFilterHeader                                                                                              ' Filtered Data Header
    Public Enum TimerMode
        TimerStart = 0
        TimerStop = 1
    End Enum                                                                                                        ' Timermode enumeration

    ' Form-wide Variable Declarations                                                                                               ' ------ Declarations (form-wide) ------
    Dim pCount As Integer                                                                                                           ' Counter
    Dim pvCount As Integer                                                                                                          ' Counter
    Dim OutCount As Integer                                                                                                         ' Counter
    Dim impFormat As Integer                                                                                                        ' Stores user import format
    Dim pCol As Integer                                                                                                             ' Stores pattern column
    Dim GroupFlag As Boolean                                                                                                        ' Have groups been made?
    Dim lcol As Integer, rcol As Integer                                                                                            ' Store left and right data column
    Dim ptList() As Long                                                                                                            ' Pattern list
    Dim ptCount() As Integer                                                                                                        ' Pattern list count
    Dim zeroCount(1) As Long                                                                                                        ' Counts Zero Patterns
    Dim UserFile As UserFileFormat                                                                                                    ' list of significant patterns (sorted)
    Dim fCount As Integer
    Dim AnnotCount As Integer

#End Region                                                                                               ' ------ Definitions/Declarations ------

#Region "Miscellaneous Form and Control Events"

    ' Miscellaneous Form Events                                                                                                     ' ------ Miscellaneous Form Events ------

    Private Sub clkOpenInputFile(ByVal sender As System.Object, ByVal e As System.EventArgs) Handles cmdContinue_1.Click
        Dim tText As String

        UserFile.ProjectName = txtProject.Text

        ' find out which import format the user wishes to use

        impFormat = cmbImport.SelectedIndex + 1

        If impFormat = 3 Then
            Dim FlagForm As Form
            FlagForm = New fPFlag
            FlagForm.ShowDialog(Me)
            If pFlag = True Then
                txtPCall.Enabled = True
            Else
                txtPCall.Enabled = False
            End If
        End If


        If impFormat = 2 Then

            If FileExist(txtSigInput.Text) = False Then
                MsgBox("The file you specified does not exist.")
                txtSigInput.Focus()
                Exit Sub
            ElseIf FileExist(txtPValInput.Text) = False Then
                MsgBox("The file you specified does not exist.")
                txtPValInput.Focus()
                Exit Sub
            End If
            frNav_0.Visible = False
            If OpenInputFile(txtSigInput.Text, txtPValInput.Text, txtAnnotation.Text) = False Then
                FormBack(1)
            Else
                frNav_1.Visible = True
                stsBarPan1.Text = "STEP 2 OF 5"
            End If
        Else
            If FileExist(txtInputFile.Text) = False Then
                MsgBox("The file you specified does not exist.")
                txtInputFile.Focus()
                txtInputFile.SelectAll()
                Exit Sub
            End If
            frNav_0.Visible = False
            If OpenInputFile(txtInputFile.Text, , txtAnnotation.Text) = False Then
                FormBack(1) ' Calls "OpenInputFile" to open the user's Excel file
            Else
                frNav_1.Visible = True
                stsBarPan1.Text = "STEP 2 OF 5"
            End If
        End If

    End Sub         ' User clicks "Import" (OpenInputFile)
    Private Sub clkAddGroupName(ByVal sender As System.Object, ByVal e As System.EventArgs) Handles cmdAdd.Click
        Dim x As Integer, x1 As Integer

        ' You must enter a group name
        If txtAdd.Text = "" Then
            MsgBox("Please enter a group name.")
            Exit Sub
        End If

        ' Check to see if the name already exists (no duplicates are allowed)
        If lstGroups.Items.Count > 0 Then
            For x = 0 To lstGroups.Items.Count - 1
                If txtAdd.Text = lstGroups.Items(x) Then
                    MsgBox("That group name already exists.")
                    txtAdd.Text = ""
                    Exit Sub
                End If
            Next
        End If

        ' Add the name to the list
        lstGroups.Items.Add(txtAdd.Text)
        GroupFlag = True
        ' Get the upper bound limit of the groupdata array
        x1 = UBound(impStudy.GroupData)

        ' If this is the first time data has been added to the array, don't redimension the array
        If x1 = 0 And impStudy.GroupData(0).GroupName = "" Then
            impStudy.GroupData(x1).GroupName = txtAdd.Text
        Else ' otherwise redim it appropriately
            x1 = x1 + 1
            ReDim Preserve impStudy.GroupData(x1)
            impStudy.GroupData(x1).GroupName = txtAdd.Text
        End If

        ' Redimension the chips array
        ReDim impStudy.GroupData(x1).Experiments(0)

        txtAdd.Text = ""

    End Sub                 ' Adds a group name to the list of groups
    Private Sub clkAddItems(ByVal sender As System.Object, ByVal e As System.EventArgs) Handles cmdAddItems.Click
        Dim x As Object
        Dim x1 As Integer
        Dim x2()
        Dim x4, x6 As Integer
        Dim x3 As Integer, x7 As Integer
        Dim x5 As Integer
        Dim tmpText As String

        ' NO GROUP SELECTED
        If lstGroups.SelectedIndex = -1 Then
            MsgBox("No Group Selected!")
            Exit Sub
        End If

        ' SELECT AT LEAST ONE EXPERIMENT
        If chklstGroupItems.SelectedItems.Count < 1 Then
            MsgBox("You must select at least one experiment to add.")
            Exit Sub
        End If

        ' X2 Stores items to be removed from list
        ReDim x2(chklstGroupItems.Items.Count)

        ' Loop for each checked item - Add items to group
        For Each x In chklstGroupItems.CheckedItems

            ' Add the item to the "To Be Deleted" array
            x2(x3) = x
            x3 = x3 + 1

            ' Get the upper bound limit of the array
            x5 = UBound(impStudy.GroupData(lstGroups.SelectedIndex).Experiments)

            ' Redimension the array - Add the item to the selected group
            ' If this group has no data then
            If x5 = 0 And impStudy.GroupData(lstGroups.SelectedIndex).Experiments(0).ExpName = "" Then
                impStudy.GroupData(lstGroups.SelectedIndex).Experiments(x5).ExpName = x
            Else ' If the group already has data, add the item to the end of the group
                ReDim Preserve impStudy.GroupData(lstGroups.SelectedIndex).Experiments(x5 + 1)
                x5 = UBound(impStudy.GroupData(lstGroups.SelectedIndex).Experiments)
                impStudy.GroupData(lstGroups.SelectedIndex).Experiments(x5).ExpName = x
            End If

            ' Find the column index for the item and put it into the array
            x6 = 2
            If impFormat = 1 Then
                x7 = 2
            Else
                x7 = 1
            End If
            Do
                tmpText = xlInSheet.Cells(1, x6).Value
                If tmpText = x Then
                    impStudy.GroupData(lstGroups.SelectedIndex).Experiments(x5).ColIndex = x6
                    Exit Do
                End If
                x6 = x6 + x7
            Loop Until tmpText = ""
        Next x

        ' Remove items from list after transfer to group
        For x1 = 0 To UBound(x2)
            chklstGroupItems.Items.Remove(x2(x1))
        Next x1

        ' Repopulate group item list
        rePopChipList(lstGroups.SelectedIndex)

    End Sub                ' Adds selected items to a selected experimental group
    Private Sub sicFillGroupList(ByVal sender As System.Object, ByVal e As System.EventArgs) _
        Handles lstGroups.SelectedIndexChanged

        If lstGroups.Items.Count = 0 Then
            chklstGroupItems.Enabled = False
            Exit Sub
        End If

        If lstGroups.SelectedIndex = -1 Then
            chklstGroupItems.Enabled = False
        Else
            chklstGroupItems.Enabled = True
        End If

        rePopChipList(lstGroups.SelectedIndex)

    End Sub                                                                                   ' Fills group list with items contained in group
    Private Sub clkGroupFinish(ByVal sender As System.Object, ByVal e As System.EventArgs) Handles cmdContinue_2.Click
        ' Check if groups are properly made
        If CheckGroups() = False Then
            MsgBox("You must define at least 2 groups and assign at least one experiment for each group.")
            Exit Sub
        End If

        txtGroups.Text = GroupReport()

        frNav_1.Visible = False
        frNav_2.Visible = True
        stsBarPan1.Text = "STEP 2 OF 5"
    End Sub           ' Advance to the Group confirmation screen
    Private Sub clkGroupConfirm(ByVal sender As System.Object, ByVal e As System.EventArgs) Handles cmdContinue_3.Click
        frNav_2.Visible = False
        frNav_3.Visible = True
        stsBarPan1.Text = "STEP 3 OF 5"

    End Sub          ' Confirms group assignments, advance to Build Options
    Private Sub clkCreateOutputFile(ByVal sender As System.Object, ByVal e As System.EventArgs) Handles cmdContinue_4.Click
        Dim tText As String
        Dim OW As Boolean = False

        With txtOutputFile

            If Mid(.Text, Len(.Text) - 3, 4) <> ".xls" Then .Text = .Text & ".xls"
            tText = txtOutputFolder.Text & .Text
        End With
        If FileExist(tText) = True Then
            If MsgBox("The file you specified already exists.  Do you wish to overwrite it?", MsgBoxStyle.YesNo, "Overwrite file?") = MsgBoxResult.No Then
                Exit Sub
            Else
                OW = True
            End If
        End If

        txtFilterOutputFolder.Text = txtOutputFolder.Text
        txtFilterOutputFile.Text = Mid(txtOutputFile.Text, 1, Len(txtOutputFile.Text) - 4) & ".filtered.xls"
        'IncludePatterns = rbPatternAll.Checked
        frNav_3.Visible = False
        pgWait.Value = 0
        txtWait.Text = "Creating Master Data Table"
        panWait.Visible = True
        Application.DoEvents()
        CreateOutputFile(tText, OW)    ' Creates a new output file for the user
        txtFilterPCallCutoff.Text = PCallDefault()
        panWait.Visible = False
        frNav_4.Visible = True
        stsBarPan1.Text = "STEP 4 OF 5"
    End Sub      ' Calls "CreateOutputFile"
    Private Sub clkBrowseInputFile(ByVal sender As System.Object, ByVal e As System.EventArgs) Handles cmdOpenBrowse.Click

        ofdInput.InitialDirectory = txtInputFile.Text
        ofdInput.Filter = "Excel files (*.xls)|*.xls|Comma separated file (*.csv)|*.csv|txt files (*.txt)|*.txt"
        If ofdInput.ShowDialog(Me) = DialogResult.OK Then
            txtInputFile.Text = ofdInput.FileName
        End If
    End Sub       ' Browse for input file
    Private Sub clkAbout(ByVal sender As System.Object, ByVal e As System.EventArgs)
        Dim About As Form
        About = New frmAbout
        About.ShowDialog(Me)
    End Sub                    ' Shows about box

    Private Sub timTime_Tick(ByVal sender As System.Object, ByVal e As System.EventArgs) Handles timTime.Tick
        stsBarPan2.Text = Format(Now(), "Medium Date")
        stsBarPan3.Text = Format(Now(), "Medium Time")

    End Sub                    ' Timer - Clock
    Private Sub clkBrowseOutputFile(ByVal sender As System.Object, ByVal e As System.EventArgs) Handles cmdBrowseOutput.Click
        fbdOutput.SelectedPath = Application.StartupPath & "\output\"
        If fbdOutput.ShowDialog() = DialogResult.OK Then

        End If
    End Sub    ' Browse for output file
    Private Sub cmdSelectAllPW_Click(ByVal sender As System.Object, ByVal e As System.EventArgs) Handles cmdSelectAllPW.Click
        Dim x

        For x = 1 To clbPairwise.Items.Count
            clbPairwise.SetItemChecked(x - 1, True)
        Next

    End Sub    ' Selects all pairwise comparisons
    Private Sub cmdUnselectAllPW_Click(ByVal sender As System.Object, ByVal e As System.EventArgs) _
        Handles cmdUnselectAllPW.Click
        Dim x

        For x = 1 To clbPairwise.Items.Count
            clbPairwise.SetItemChecked(x - 1, False)
        Next
    End Sub                                                                                           ' Unselects all pairwise comparisons

    Private Sub cmdBack1_Click(ByVal sender As System.Object, ByVal e As System.EventArgs) Handles cmdBack1.Click
        FormBack(1)
    End Sub                ' Form back
    Private Sub cmdRemoveChip_Click(ByVal sender As System.Object, ByVal e As System.EventArgs) Handles cmdRemoveChip.Click
        Dim tText As String, tempArray
        Dim x
        Dim x1 As Integer

        ' if there are no chips selected, alert the user
        If lstGroupItems.SelectedIndex = -1 Then
            MsgBox("You have not selected a chip to delete.")
            Exit Sub
        End If

        ' get the selected item
        tText = lstGroupItems.SelectedItem

        ' set the size of the temporary array
        ReDim tempArray(UBound(impStudy.GroupData(lstGroups.SelectedIndex).Experiments) - 1)

        ' Add each item (except for the selected item) to the temporary array
        For Each x In impStudy.GroupData(lstGroups.SelectedIndex).Experiments
            If x.expname <> tText Then
                tempArray(x1) = x
                x1 = x1 + 1
            End If
        Next

        ' Delete the old array
        impStudy.GroupData(lstGroups.SelectedIndex).Experiments = Nothing

        ' Reinitialize the array
        ReDim impStudy.GroupData(lstGroups.SelectedIndex).Experiments(UBound(tempArray))

        ' copy the temparray data to the array
        For x1 = 0 To UBound(tempArray)
            impStudy.GroupData(lstGroups.SelectedIndex).Experiments(x1) = tempArray(x1)
        Next

        ' clear the list
        lstGroupItems.Items.Clear()

        ' repopulate the list
        rePopChipList(lstGroups.SelectedIndex)

        ' add the item back to the available chips list
        chklstGroupItems.Items.Add(tText, False)
    End Sub      ' Removes chip from group
    Private Sub cmdDeleteGroup_Click(ByVal sender As System.Object, ByVal e As System.EventArgs) Handles cmdDeleteGroup.Click
        Dim tText As String, tempArray
        Dim x
        Dim x1 As Integer
        On Error GoTo errhandler1
        ' if there are no chips selected, alert the user
        If lstGroups.SelectedIndex = -1 Then
            MsgBox("No group selected.")
            Exit Sub
        Else
            If MsgBox("Are you sure you wish to remove the '" & lstGroups.SelectedItem & "' group and move its chips back to the available list?", MsgBoxStyle.YesNo) = MsgBoxResult.No Then Exit Sub
        End If

        ' get the selected item
        tText = lstGroups.SelectedItem

        ' Add the items back to the list
        For x1 = 0 To UBound(impStudy.GroupData(lstGroups.SelectedIndex).Experiments)
            chklstGroupItems.Items.Add(impStudy.GroupData(lstGroups.SelectedIndex).Experiments(x1).ExpName)
        Next

        x1 = 0

        ' set the size of the temporary array
        ReDim tempArray(UBound(impStudy.GroupData) - 1)

        ' Add each item (except for the selected item) to the temporary array
        For Each x In impStudy.GroupData
            If x.groupname <> tText Then
                tempArray(x1) = x
                x1 = x1 + 1
            End If
        Next

        ' Delete the old array
        impStudy.GroupData = Nothing

        ' Reinitialize the array
        ReDim impStudy.GroupData(UBound(tempArray))

        ' clear the list
        lstGroups.Items.Clear()

        ' copy the temparray data to the array and add them to the list
        For x1 = 0 To UBound(tempArray)
            impStudy.GroupData(x1) = tempArray(x1)
            lstGroups.Items.Add(impStudy.GroupData(x1).GroupName)
        Next
        If lstGroups.Items.Count > 0 Then
            lstGroups.SelectedIndex = 0
            ' repopulate the list
            rePopChipList(lstGroups.SelectedIndex)
        End If


        Exit Sub
errhandler1:
        'MsgBox(Err.Number & " : " & Err.Description)
        Resume Next
    End Sub    ' Deletes group name
    Private Sub cmdBack_3_Click(ByVal sender As System.Object, ByVal e As System.EventArgs) Handles cmdBack_3.Click

        frNav_2.Visible = False
        txtGroups.Text = ""
        frNav_1.Visible = True
        stsBarPan1.Text = "STEP 2 OF 5"

    End Sub              ' Form back

    Private Sub cmdBrowseSigOpen_Click(ByVal sender As System.Object, ByVal e As System.EventArgs) _
        Handles cmdBrowseSigOpen.Click
        ofdInput.InitialDirectory = txtSigInput.Text
        ofdInput.Filter = "Excel files (*.xls)|*.xls|Comma separated file (*.csv)|*.csv|txt files (*.txt)|*.txt"
        If ofdInput.ShowDialog(Me) = DialogResult.OK Then
            txtSigInput.Text = ofdInput.FileName
        End If
    End Sub                                                                                           ' Browse signal intensities
    Private Sub cmdBrowsePOpen_Click(ByVal sender As System.Object, ByVal e As System.EventArgs) Handles cmdBrowsePOpen.Click
        ofdInput.InitialDirectory = txtPValInput.Text
        ofdInput.Filter = "Excel files (*.xls)|*.xls|Comma separated file (*.csv)|*.csv|txt files (*.txt)|*.txt"
        If ofdInput.ShowDialog(Me) = DialogResult.OK Then
            txtPValInput.Text = ofdInput.FileName
        End If
    End Sub    ' Browse PValues
    Private Sub cmdBack_4_Click(ByVal sender As System.Object, ByVal e As System.EventArgs) Handles cmdBack_4.Click

        frNav_3.Visible = False
        frNav_2.Visible = True
        stsBarPan1.Text = "STEP 2 OF 5"

    End Sub              ' Form back
    Private Sub cmdCreateFilteredDataTable_Click_1(ByVal sender As System.Object, ByVal e As System.EventArgs) _
        Handles cmdCreateFilteredDataTable.Click
        Dim x
        Dim tText As String
        Dim OW As Boolean = False

        tText = txtFilterOutputFolder.Text & txtFilterOutputFile.Text

        If FileExist(tText) = True Then
            If MsgBox("The file you specified already exists.  Do you wish to overwrite it?", MsgBoxStyle.YesNo, "Overwrite file?") = MsgBoxResult.No Then
                Exit Sub
            Else
                OW = True
            End If
        End If

        frNav_4.Visible = False
        pgWait.Value = 0
        txtWait.Text = "Creating Filtered Data Table"
        panWait.Visible = True
        Application.DoEvents()

        FilterHead.FileName = txtFilterOutputFolder.Text & txtFilterOutputFile.Text
        FilterHead.PCallPVal = txtPCall.Text
        FilterHead.PCallCutoff = CInt(txtFilterPCallCutoff.Text)

        For Each x In clbPairwise.CheckedIndices
            FilterHead.Comparisons(x).Include = True
        Next

        CreateFilteredOutputFile(FilterHead, txtESTflag.Text, OW)


        pgWait.Value = 100

        panWait.Visible = False
        frNav_5.Visible = True
        stsBarPan1.Text = "STEP 5 OF 5"

    End Sub                                                                                 ' Calls "CreateFilteredOutputFile"
    Private Sub txtSigInput_GotFocus(ByVal sender As Object, ByVal e As System.EventArgs) Handles txtSigInput.GotFocus
        txtSigInput.SelectAll()
    End Sub           ' Getfocus event
    Private Sub txtPValInput_GotFocus(ByVal sender As Object, ByVal e As System.EventArgs) Handles txtPValInput.GotFocus
        txtPValInput.SelectAll()
    End Sub         ' Getfocus event
    Private Sub txtInputFile_GotFocus(ByVal sender As Object, ByVal e As System.EventArgs) Handles txtInputFile.GotFocus
        txtInputFile.SelectAll()
    End Sub         ' Getfocus event
    Private Sub txtAdd_KeyDown(ByVal sender As Object, ByVal e As System.Windows.Forms.KeyEventArgs) Handles txtAdd.KeyDown

        If e.KeyCode() = 13 Then
            clkAddGroupName(Me, e)
        End If

    End Sub      ' Adds group with ENTER press
    Private Sub chklstGroupItems_SelectedIndexChanged(ByVal sender As System.Object, ByVal e As System.EventArgs) _
        Handles chklstGroupItems.SelectedIndexChanged
        If lstGroups.SelectedIndex = -1 Then
            MsgBox("You must select a Group from the Groups List before selected chips to add.")
            chklstGroupItems.SetItemCheckState(chklstGroupItems.SelectedIndex, CheckState.Unchecked)
        End If
    End Sub                                                                            ' Validate before adding chips
    Private Sub clkAnalysis(ByVal sender As System.Object, ByVal e As System.EventArgs) Handles Button5.Click
        frNav_5.Visible = False
        Application.DoEvents()

        If MonteCarlo(CInt(cbMC.Text)) = True Then

        End If

        If CreateNormalData() = False Then

        End If

        xlFilterBook.Save()

        CreateFinal()

        If cbShow.Checked = True Then
            'xlFilterSheet1.Activate()
            xlApp.Visible = True
        End If


        xlApp.ScreenUpdating = True

        frNav_6.Visible = True
        Application.DoEvents()
    End Sub                    ' User - perform analysis                                                                                                            

#End Region                                                                                               ' ------ Miscellaneous Events ------

#Region "Main Program Code"

    ' Main form events                                                                                                              ' ------ Main form Events ------
    Private Sub fMain_Load(ByVal sender As System.Object, ByVal e As System.EventArgs) Handles MyBase.Load


        stsBarPan1.Text = "Click anywhere on the screen to begin"
        xlApp = CType(CreateObject("Excel.Application"), Excel.Application)
        xlApp.ScreenUpdating = False
        ' Initialize the blank groupdata array
        ReDim impStudy.GroupData(0)
        GroupFlag = False
        ' set startup paths
        txtInputFile.Text = Application.StartupPath & "\input\"
        txtAnnotation.Text = Application.StartupPath & "\input\"
        txtSigInput.Text = Application.StartupPath & "\input\"
        txtPValInput.Text = Application.StartupPath & "\input\"
        txtOutputFolder.Text = Application.StartupPath & "\output\"
        txtFilterOutputFolder.Text = Application.StartupPath & "\output\"
        cbMC.SelectedIndex = 2
        cmbImport.SelectedIndex = 0

        'IncludePatterns = False

    End Sub                       ' Loads the form and sets defaults
    Private Sub fMain_Closing(ByVal sender As Object, ByVal e As System.ComponentModel.CancelEventArgs) Handles MyBase.Closing

        On Error GoTo Finish

        If MsgBox("Are you sure you wish to quit StatiGen?", MsgBoxStyle.YesNo, "Are you sure?") = MsgBoxResult.Yes Then
            xlInBook.Close(False)
            xlinBook2.Close(False)
            xlInBook3.Close(False)
            xlFilterBook.Close(True)
            xlOutBook.Close(True)
            xlTempBook.Close(False)

            xlApp.ScreenUpdating = True
            xlApp.Quit()
            xlApp = Nothing

        Else
            e.Cancel = True
        End If
        Exit Sub

Finish:
        Resume Next
    End Sub   ' Closes main (and all open spreadsheets and files)


    ' Excel file functions                                                                                                          ' ------ Excel file functions ------
    Private Function OpenInputFile(ByVal FileName As String, Optional ByVal FileName2 As String = "", Optional ByVal FileName3 As String = "") As Boolean
        ' Opens the users raw data excel file(s)
        Dim tString As String
        Dim tCount As Integer

        On Error GoTo ErrHandler2
        pgWait.Value = 10
        txtWait.Text = "Reading Input File"
        panWait.Visible = True
        stsBarPan1.Text = "Reading Input File..."
        Application.DoEvents()

        xlInBook = CType(xlApp.Workbooks.Open(FileName), Excel.Workbook)    ' Sets xlInBook to the user's excel workbook
        xlInSheet = CType(xlInBook.Worksheets(1), Excel.Worksheet)

        xlInBook3 = xlApp.Workbooks.Open(FileName3)
        xlInAnnot = xlInBook3.Worksheets(1)
        xlInAnnot.Name = "Annotation"

        pgWait.Value = 75

        ' Decide which import routine to use
        Select Case impFormat


            Case 1 ' use "standard" combined input format
                tCount = 2

                Do
                    tString = xlInSheet.Cells(1, tCount).value

                    If tString = "" Then Exit Do
                    tCount = tCount + 2
                    chklstGroupItems.Items.Add(tString)

                Loop


            Case 2 ' use split format
                xlinBook2 = CType(xlApp.Workbooks.Open(FileName2), Excel.Workbook)    ' Sets xlInBook to the user's excel workbook
                xlInSheet2 = CType(xlinBook2.Worksheets(1), Excel.Worksheet)
                tCount = 2

                Do
                    tString = xlInSheet.Cells(1, tCount).value

                    If tString = "" Then Exit Do
                    tCount = tCount + 1
                    chklstGroupItems.Items.Add(tString)

                Loop

            Case 3 ' use signal intensities only

                tCount = 2

                Do
                    tString = xlInSheet.Cells(1, tCount).value

                    If tString = "" Then Exit Do
                    tCount = tCount + 1
                    chklstGroupItems.Items.Add(tString)

                Loop
        End Select


        pgWait.Value = 100
        stsBarPan1.Text = "Input complete"
        panWait.Visible = False
        Application.DoEvents()
        OpenInputFile = True
        Exit Function
ErrHandler2:
        Select Case Err.Number
            Case 1004
                MsgBox("The file you specified does not exist.  Please choose a valid file.")
            Case Else
                MsgBox(Err.Number & " : " & Err.Description)
        End Select
        OpenInputFile = False
    End Function                 ' Opens the user's raw data input file
    Private Sub CreateOutputFile(ByVal FileName As String, Optional ByVal Overwrite As Boolean = False)
        Dim tString1 As String
        Dim tCount As Integer, uCount As Integer
        Dim InCount As Integer
        Dim CountDown As Integer
        Dim aCol As Integer, lCol As Integer, pVal As Double, pCall As Double
        Dim SumCount As Integer
        Dim SumArray
        Dim incNum As Integer
        Dim SheetCount As Integer

        incNum = 5
        pVal = CDbl(txtPValue.Text)
        pCall = CDbl(txtPCall.Text)

        Dim rightCol As Integer
        ' Get probeset count
        pCount = xlApp.WorksheetFunction.CountA(xlInSheet.Columns(1))

        With xlInSheet
            tString1 = "x"
            Do
                rightCol = rightCol + 1
                tString1 = .Cells(1, rightCol).Value
            Loop Until tString1 = ""

            ' Sort Data and P-Values

            .Range(.Cells(1, 1), .Cells(pCount, rightCol)).Sort(Key1:=.Range("A2"), Order1:=Excel.XlSortOrder.xlAscending, Header:=Excel.XlYesNoGuess.xlGuess, _
                        MatchCase:=False, Orientation:=Excel.XlSortOrientation.xlSortColumns, _
                        DataOption1:=Excel.XlSortDataOption.xlSortNormal)
        End With

        If impFormat = 2 Then
            With xlInSheet2
                rightCol = 0
                tString1 = "x"
                Do
                    rightCol = rightCol + 1
                    tString1 = .Cells(1, rightCol).Value
                Loop Until tString1 = ""

                .Range(.Cells(1, 1), .Cells(pCount, rightCol)).Sort(Key1:=.Range("A2"), Order1:=Excel.XlSortOrder.xlAscending, Header:=Excel.XlYesNoGuess.xlGuess, _
                        MatchCase:=False, Orientation:=Excel.XlSortOrientation.xlSortColumns, _
                        DataOption1:=Excel.XlSortDataOption.xlSortNormal)
            End With
        End If


        stsBarPan1.Text = "Setting up worksheets"
        Application.DoEvents()

        ProgBar()

        ' Create Output files
        xlOutBook = CType(xlApp.Workbooks.Add, Excel.Workbook)
        xlTempBook = CType(xlApp.Workbooks.Add, Excel.Workbook)

        SheetCount = SheetCount + 1
        xlRPSheet = CType(xlOutBook.Worksheets(SheetCount), Excel.Worksheet)
        SheetCount = SheetCount + 1
        xlOutSheet = CType(xlOutBook.Worksheets(SheetCount), Excel.Worksheet)
        SheetCount = SheetCount + 1

        xlInAnnot.Copy(, xlOutBook.Worksheets(xlOutBook.Worksheets.Count))
        xlOutAnnot = xlOutBook.Worksheets("Annotation")
        xlInBook3.Close(False)
        xlInAnnot = Nothing

        With xlOutSheet
            ProgBar()

            ' only make a pv sheet if the user has one
            If impFormat <> 3 Then
                xlPVSheet = CType(xlOutBook.Worksheets(SheetCount), Excel.Worksheet)
                SheetCount = SheetCount + 1
            End If

            'xlOutBook.Worksheets.Add(, xlOutBook.Worksheets(SheetCount - 1))
            xlMCSheet = CType(xlTempBook.Worksheets(1), Excel.Worksheet)
            'SheetCount = SheetCount + 1

            ProgBar()

            ' Turn off calculation
            .EnableCalculation = False
            If impFormat <> 3 Then xlPVSheet.EnableCalculation = False
            xlMCSheet.EnableCalculation = False

            stsBarPan1.Text = "Building Spreadsheets..."
            Application.DoEvents()
            ' Name Sheets and set up columns
            xlRPSheet.Name = "Patterns"
            .Name = "Signal Intensity"
            If impFormat <> 3 Then xlPVSheet.Name = "Presence Call P-Values"
            xlMCSheet.Name = "Monte Carlo Data"
            OutCount = 1
            InCount = 1
            .Columns(OutCount).value = xlInSheet.Columns(InCount).value
            xlMCSheet.Columns(OutCount).value = xlInSheet.Columns(InCount).value
            xlMCSheet.Cells(1, OutCount).value = "ID"

            ProgBar()

            If impFormat <> 3 Then xlPVSheet.Columns(OutCount).value = xlInSheet.Columns(InCount).value

            OutCount = OutCount + 1
            .Cells(1, OutCount).value = "P"
            xlMCSheet.Cells(1, OutCount).value = "P"

            ' Make columns for each group
            For tCount = 0 To UBound(impStudy.GroupData)
                OutCount = OutCount + 1
                .Cells(1, OutCount).value = impStudy.GroupData(tCount).GroupName
                xlMCSheet.Cells(1, OutCount).value = impStudy.GroupData(tCount).GroupName
                ' Define Start Column and initialize at 1 (for the present column)
                impStudy.GroupData(tCount).sCol = 1
                ' Add number of groups following current group
                impStudy.GroupData(tCount).sCol = impStudy.GroupData(tCount).sCol + (UBound(impStudy.GroupData)) - tCount
                ' Add fixed columns
                impStudy.GroupData(tCount).sCol = impStudy.GroupData(tCount).sCol + 3
                ' Add number of pairwise comparisons
                For CountDown = 0 To (UBound(impStudy.GroupData))
                    impStudy.GroupData(tCount).sCol = impStudy.GroupData(tCount).sCol + CountDown
                Next CountDown
                CountDown = 0

                ' If this is not the first group then we need to add columns for each experiment prior
                If tCount > 0 Then
                    For CountDown = 0 To tCount - 1
                        impStudy.GroupData(tCount).sCol = impStudy.GroupData(tCount).sCol + (UBound(impStudy.GroupData(CountDown).Experiments) + 1)
                    Next CountDown
                    CountDown = 0
                End If

                ' Add the OutCount to obtain the Absolute column
                impStudy.GroupData(tCount).sCol = impStudy.GroupData(tCount).sCol + OutCount


                ' Define End Column by adding number of experiments
                impStudy.GroupData(tCount).eCol = impStudy.GroupData(tCount).sCol + UBound(impStudy.GroupData(tCount).Experiments)


                ' Jam formula into columns
                .Range(.Cells(2, OutCount), .Cells(pCount, OutCount)).Formula = _
                "=ROUND(AVERAGE(RC" & impStudy.GroupData(tCount).sCol & ":RC" & impStudy.GroupData(tCount).eCol & "),0) & " & Chr(34) & " � " & Chr(34) & " & ROUND(STDEV(RC" & impStudy.GroupData(tCount).sCol & ":RC" & impStudy.GroupData(tCount).eCol & ")/SQRT(COUNT(RC" & impStudy.GroupData(tCount).sCol & ":RC" & impStudy.GroupData(tCount).eCol & ")),0)"

                xlMCSheet.Range(xlMCSheet.Cells(2, OutCount), xlMCSheet.Cells(pCount, OutCount)).Formula = "0"

                '  Loop for next group
            Next tCount

            ProgBar(10)

            ' Setup ANOVA column
            OutCount = OutCount + 1
            aCol = OutCount ' set anova column
            .Cells(1, OutCount).value = "ANOVA"
            xlMCSheet.Cells(1, OutCount).value = "ANOVA"

            ' ANOVA formula creation routine

            '"=FDIST(((DEVSQ(ALL)-
            tString1 = "=FDIST(((DEVSQ(RC" & impStudy.GroupData(LBound(impStudy.GroupData)).sCol & ":RC" & impStudy.GroupData(UBound(impStudy.GroupData)).eCol & ")-("

            ProgBar()

            ' Loop for each group to create ANOVA formula
            For CountDown = 0 To UBound(impStudy.GroupData)
                If CountDown > 0 Then tString1 = tString1 & "+"
                tString1 = tString1 & "DEVSQ(RC" & impStudy.GroupData(CountDown).sCol & ":RC" & impStudy.GroupData(CountDown).eCol & ")"
            Next

            '  Set degrees of freedom
            tString1 = tString1 & "))/" & UBound(impStudy.GroupData) & ")/(("

            ' Loop for each group to create ANOVA formula
            For CountDown = 0 To UBound(impStudy.GroupData)
                If CountDown > 0 Then tString1 = tString1 & "+"
                tString1 = tString1 & "DEVSQ(RC" & impStudy.GroupData(CountDown).sCol & ":RC" & impStudy.GroupData(CountDown).eCol & ")"
            Next

            ' Reset countdown
            CountDown = 0

            ProgBar()

            Dim DegFree2 As Integer

            DegFree2 = Chips() - (UBound(impStudy.GroupData) + 1)

            tString1 = tString1 & ")/" & DegFree2 & ")," & UBound(impStudy.GroupData) & "," & DegFree2 & ")"

            ' Set formula column
            .Range(.Cells(2, OutCount), .Cells(pCount, OutCount)).Formula = tString1
            xlMCSheet.Range(xlMCSheet.Cells(2, OutCount), xlMCSheet.Cells(pCount, OutCount)).Formula = tString1

            ' LSD Column

            OutCount = OutCount + 1
            lCol = OutCount ' set lsd column
            .Cells(1, OutCount).value = "LSD"
            xlMCSheet.Cells(1, OutCount).value = "LSD"

            ProgBar()

            Dim gMean
            Dim FInv As String

            ' Determine mean (temporarily using arithmetic mean)

            'gMean = Math.Round((Chips() ^ (1 / (UBound(impStudy.GroupData) + 1))), 1)
            gMean = Math.Round((Chips() / (UBound(impStudy.GroupData) + 1)), 1)

            FInv = CStr(xlApp.WorksheetFunction.FInv(0.05, 1, DegFree2))


            ' Make LSD formula
            tString1 = "=SQRT(2*" & FInv & "*(("

            ' Loop for each group to create LSD formula
            For CountDown = 0 To UBound(impStudy.GroupData)
                If CountDown > 0 Then tString1 = tString1 & "+"
                tString1 = tString1 & "DEVSQ(RC" & impStudy.GroupData(CountDown).sCol & ":RC" & impStudy.GroupData(CountDown).eCol & ")"
            Next
            CountDown = 0

            ProgBar()

            tString1 = tString1 & ")/" & DegFree2 & ")/" & gMean & ")"

            ' Set formula column
            .Range(.Cells(2, OutCount), .Cells(pCount, OutCount)).Formula = tString1
            xlMCSheet.Range(xlMCSheet.Cells(2, OutCount), xlMCSheet.Cells(pCount, OutCount)).Formula = tString1

            ' Setup columns for pairwise comparisons

            Dim pwCount As Integer
            Dim pwText As String
            Dim tPCol As Integer

            ProgBar()

            Dim powerCount 'As Long

            ' Set PowerCount
            powerCount = 10

            tPCol = OutCount

            For tCount = 0 To UBound(impStudy.GroupData) - 1

                For uCount = CountDown To UBound(impStudy.GroupData) - 1
                    OutCount = OutCount + 1
                    pwText = impStudy.GroupData(tCount).GroupName & " vs. " & impStudy.GroupData(uCount + 1).GroupName
                    .Cells(1, OutCount).value = pwText
                    xlMCSheet.Cells(1, OutCount).value = pwText
                    'ReDim Preserve Pairwise(pwCount)
                    ReDim Preserve FilterHead.Comparisons(pwCount)
                    'Pairwise(pwCount) = pwText
                    FilterHead.Comparisons(pwCount).P1 = impStudy.GroupData(tCount).GroupName
                    FilterHead.Comparisons(pwCount).P2 = impStudy.GroupData(uCount + 1).GroupName
                    FilterHead.Comparisons(pwCount).Column = OutCount
                    FilterHead.Comparisons(pwCount).Include = False
                    clbPairwise.Items.Add(pwText, True)

                    ' Make Pairwise comparison formula
                    tString1 = "=AND(RC" & aCol & "<=" & pVal & ",ABS(AVERAGE(RC" & impStudy.GroupData(tCount).sCol & ":RC" & impStudy.GroupData(tCount).eCol & ")-AVERAGE(RC" & impStudy.GroupData(uCount + 1).sCol & ":RC" & impStudy.GroupData(uCount + 1).eCol & "))>=RC" & lCol & ",AVERAGE(RC" & impStudy.GroupData(tCount).sCol & ":RC" & impStudy.GroupData(tCount).eCol & ")>AVERAGE(RC" & impStudy.GroupData(uCount + 1).sCol & ":RC" & impStudy.GroupData(uCount + 1).eCol & "))*-" & powerCount & "+AND(RC" & aCol & "<=" & pVal & ",ABS(AVERAGE(RC" & impStudy.GroupData(tCount).sCol & ":RC" & impStudy.GroupData(tCount).eCol & ")-AVERAGE(RC" & impStudy.GroupData(uCount + 1).sCol & ":RC" & impStudy.GroupData(uCount + 1).eCol & "))>=RC" & lCol & ",AVERAGE(RC" & impStudy.GroupData(tCount).sCol & ":RC" & impStudy.GroupData(tCount).eCol & ")<AVERAGE(RC" & impStudy.GroupData(uCount + 1).sCol & ":RC" & impStudy.GroupData(uCount + 1).eCol & "))*" & powerCount
                    'tString1 = "=AND(RC" & aCol & "<=" & pVal & ",ABS(AVERAGE(RC" & impStudy.GroupData(tCount).sCol & ":RC" & impStudy.GroupData(tCount).eCol & ")-AVERAGE(RC" & impStudy.GroupData(uCount + 1).sCol & ":RC" & impStudy.GroupData(uCount + 1).eCol & "))>=RC" & lCol & ",AVERAGE(RC" & impStudy.GroupData(tCount).sCol & ":RC" & impStudy.GroupData(tCount).eCol & ")>AVERAGE(RC" & impStudy.GroupData(uCount + 1).sCol & ":RC" & impStudy.GroupData(uCount + 1).eCol & "))*-(10^(COLUMN()-" & tPCol & "))+AND(RC" & aCol & "<=" & pVal & ",ABS(AVERAGE(RC" & impStudy.GroupData(tCount).sCol & ":RC" & impStudy.GroupData(tCount).eCol & ")-AVERAGE(RC" & impStudy.GroupData(uCount + 1).sCol & ":RC" & impStudy.GroupData(uCount + 1).eCol & "))>=RC" & lCol & ",AVERAGE(RC" & impStudy.GroupData(tCount).sCol & ":RC" & impStudy.GroupData(tCount).eCol & ")<AVERAGE(RC" & impStudy.GroupData(uCount + 1).sCol & ":RC" & impStudy.GroupData(uCount + 1).eCol & "))*(10^(COLUMN()-" & tPCol & "))"

                    ' Set formula column
                    .Range(.Cells(2, OutCount), .Cells(pCount, OutCount)).Formula = tString1
                    xlMCSheet.Range(xlMCSheet.Cells(2, OutCount), xlMCSheet.Cells(pCount, OutCount)).Formula = tString1
                    FilterHead.Comparisons(pwCount).Formula = tString1
                    powerCount = powerCount * 10
                    pwCount = pwCount + 1
                Next uCount
                CountDown = CountDown + 1
            Next tCount

            ProgBar()

            CountDown = 0

            ' Setup pattern column
            OutCount = OutCount + 1
            pCol = OutCount
            .Cells(1, OutCount).value = "Pattern"
            xlMCSheet.Cells(1, OutCount).value = "Pattern"

            tString1 = "=SUM(RC" & (lCol + 1) & ":RC" & (OutCount - 1) & ")"
            .Range(.Cells(2, OutCount), .Cells(pCount, OutCount)).Formula = tString1
            xlMCSheet.Range(xlMCSheet.Cells(2, OutCount), xlMCSheet.Cells(pCount, OutCount)).Formula = tString1

            ProgBar()

            ' Setup columns and copy experimental data from signal intensities

            If impFormat = 1 Then ' If user has a combined file then do this...
                InCount = 0
                pvCount = 2
                For tCount = 0 To UBound(impStudy.GroupData)
                    For uCount = 0 To UBound(impStudy.GroupData(tCount).Experiments)
                        InCount = InCount + 2
                        OutCount = OutCount + 1
                        .Columns(OutCount).value = xlInSheet.Columns(InCount).value
                        xlPVSheet.Columns(pvCount).value = xlInSheet.Columns(InCount + 1).value
                        xlMCSheet.Cells(1, OutCount).value = xlInSheet.Cells(1, InCount).value
                        xlMCSheet.Range(xlMCSheet.Cells(2, OutCount), xlMCSheet.Cells(pCount, OutCount)).Formula = "=RAND()"
                        'xlMCSheet.Range(xlMCSheet.Cells(2, OutCount), xlMCSheet.Cells(pCount, OutCount)).Formula = "=NORMINV(RAND(),0,1)"
                        pvCount = pvCount + 1
                    Next uCount
                Next tCount
            ElseIf impFormat = 2 Then ' if user has a split file do this...
                InCount = 1
                pvCount = 2
                For tCount = 0 To UBound(impStudy.GroupData)
                    For uCount = 0 To UBound(impStudy.GroupData(tCount).Experiments)
                        InCount = InCount + 1
                        OutCount = OutCount + 1
                        .Columns(OutCount).value = xlInSheet.Columns(InCount).value
                        xlPVSheet.Columns(pvCount).value = xlInSheet2.Columns(InCount).value
                        xlMCSheet.Cells(1, OutCount).value = xlInSheet.Cells(1, InCount).value
                        xlMCSheet.Range(xlMCSheet.Cells(2, OutCount), xlMCSheet.Cells(pCount, OutCount)).Formula = "=RAND()"
                        'xlMCSheet.Range(xlMCSheet.Cells(2, OutCount), xlMCSheet.Cells(pCount, OutCount)).Formula = "=NORMINV(RAND(),0,1)"
                        pvCount = pvCount + 1
                    Next uCount
                Next tCount

            ElseIf impFormat = 3 Then ' if user has a signal only file then do this...
                InCount = 1
                For tCount = 0 To UBound(impStudy.GroupData)
                    For uCount = 0 To UBound(impStudy.GroupData(tCount).Experiments)
                        InCount = InCount + 1
                        OutCount = OutCount + 1
                        .Columns(OutCount).value = xlInSheet.Columns(InCount).value
                        xlMCSheet.Cells(1, OutCount).value = xlInSheet.Cells(1, InCount).value
                        xlMCSheet.Range(xlMCSheet.Cells(2, OutCount), xlMCSheet.Cells(pCount, OutCount)).Formula = "=RAND()"
                        'xlMCSheet.Range(xlMCSheet.Cells(2, OutCount), xlMCSheet.Cells(pCount, OutCount)).Formula = "=NORMINV(RAND(),0,1)"
                    Next uCount
                Next tCount
            End If


            ProgBar()

            ' Setup FILTER COLUMNS

            fCount = OutCount + 1

            ' Filter FOR Annotation
            .Cells(1, fCount).value = "FI"
            .Range(.Cells(2, fCount), .Cells(pCount, fCount)).Value = 0


            ' Setup ANNOTATION File
            With xlOutAnnot

                tString1 = "x"
                Do
                    AnnotCount = AnnotCount + 1
                    tString1 = .Cells(1, AnnotCount).Value

                Loop Until tString1 = ""

                ' Sort Annotation File

                .Range(.Cells(1, 1), .Cells(pCount, AnnotCount)).Sort(Key1:=.Range("A2"), Order1:=Excel.XlSortOrder.xlAscending, Header:=Excel.XlYesNoGuess.xlGuess, _
                                        MatchCase:=False, Orientation:=Excel.XlSortOrientation.xlSortColumns, _
                                        DataOption1:=Excel.XlSortDataOption.xlSortNormal)

                ' PATTERN 
                tString1 = "='Signal Intensity'!RC" & pCol
                .Cells(1, AnnotCount + 1).value = "Pattern"
                .Range(.Cells(2, AnnotCount + 1), .Cells(pCount, AnnotCount + 1)).Formula = tString1

                ' Filter FROM Data
                tString1 = "='Signal Intensity'!RC" & OutCount + 1
                .Cells(1, AnnotCount + 2).value = "FI"
                .Range(.Cells(2, AnnotCount + 2), .Cells(pCount, AnnotCount + 2)).Formula = tString1

                ' Filter FOR Data
                .Cells(1, AnnotCount + 3).value = "FA"
                .Range(.Cells(2, AnnotCount + 3), .Cells(pCount, AnnotCount + 3)).Value = 0

            End With

            ' Filter FROM Annotation
            .Cells(1, fCount + 1).value = "FA"
            .Range(.Cells(2, fCount + 1), .Cells(pCount, fCount + 1)).Formula = "='Annotation'!RC" & AnnotCount + 3

            tString1 = "=COUNTIF('Presence Call P-Values'!RC2:RC" & (pvCount - 1) & "," & Chr(34) & "<=" & pCall & Chr(34) & ")"

            ' PROGRAM OPTION FOR IMPORT OF PRESENCE CALLS!!!!!!!!

            If impFormat = 3 Then

                If pFlag = True Then
                    Dim xlInBook3 As Excel.Workbook
                    Dim xlinsheet3 As Excel.Worksheet
                    xlInBook3 = CType(xlApp.Workbooks.Open(pFlagFile), Excel.Workbook)    ' Sets xlInBook to the user's excel workbook
                    xlinsheet3 = CType(xlInBook3.Worksheets(1), Excel.Worksheet)
                    .Columns(2).value = xlinsheet3.Columns(2).value ' NEEDS CODE...............................................
                    xlInBook3.Close()
                Else

                End If
                .Cells(1, 2).value = "P"

            Else
                .Range(.Cells(2, 2), .Cells(pCount, 2)).Formula = tString1
            End If

            ProgBar()

            xlMCSheet.Range(xlMCSheet.Cells(2, 2), xlMCSheet.Cells(pCount, 2)).Value = 0

            ' Build Report Sheet

            xlRPSheet.Cells(1, 1).value = "Patterns"
            xlRPSheet.Cells(1, 2).value = "Count"
            xlRPSheet.Cells(1, 3).value = "Frequency"


            stsBarPan1.Text = "Calculating Patterns..."
            Application.DoEvents()


            Dim Patt() As String, UpNum As Long

            .EnableCalculation = True
            Dim ptArray
            ptArray = .Range(.Cells(2, pCol), .Cells(pCount, pCol)).Value
            Dim PattArray(UBound(ptArray) - 1) As Long
            Dim ptCounter As Integer
            For ptCounter = 0 To UBound(PattArray)
                PattArray(ptCounter) = ptArray(ptCounter + 1, 1)
            Next
            CountPatterns(PattArray, ptList, ptCount, zeroCount(0))
            .EnableCalculation = False
            'End If

            stsBarPan1.Text = "Building Pattern Spreadsheet..."
            Application.DoEvents()

            UpNum = UBound(ptList)
            xlRPSheet.Range(xlRPSheet.Cells(2, 1), xlRPSheet.Cells(UpNum + 2, 1)).Value = xlApp.WorksheetFunction.Transpose(ptList)
            SumCount = UpNum + 1

            Dim b, c As Integer

            ProgBar()

            tString1 = "=COUNTIF('Signal Intensity'!R2C" & pCol & ":R" & pCount & "C" & pCol & ",'Patterns'!RC1)"
            xlRPSheet.Range(xlRPSheet.Cells(2, 2), xlRPSheet.Cells(SumCount + 1, 2)).Formula = tString1

            xlRPSheet.Range(xlRPSheet.Cells(2, 3), xlRPSheet.Cells(SumCount + 1, 3)).Formula = "=RC2/(" & pCount - 1 & ")"

            ProgBar()

            stsBarPan1.Text = "Performing calculations..."
            Application.DoEvents()

            ' Turn ON calculation
            .EnableCalculation = True
            xlRPSheet.EnableCalculation = True

            ProgBar()

            If impFormat <> 3 Then xlPVSheet.EnableCalculation = True

            xlInBook.Close(False)

            stsBarPan1.Text = "Saving File"
            Application.DoEvents()

            If Overwrite = True Then
                Kill(FileName)
            End If

            ProgBar()

            ' Save the sheet to C:\Test.xls directory.
            .SaveAs(FileName)
            ' Optionally, you can call xlApp.Quit to close the work sheet.

            ProgBar()
        End With
    End Sub                          ' Creates a new master data file (Excel)
    Private Sub CreateFilteredOutputFile(ByVal FilterHeader As xFilterHeader, ByVal ESTFlag As String, Optional ByVal Overwrite As Boolean = False)
        Dim tstring As String
        Dim tcount As Integer
        Dim upCount As Integer
        Dim powerCount As Long
        Dim numComp As Integer, numGrp As Integer
        Dim pVal As Single

        pVal = CSng(txtPValue.Text)

        numGrp = UBound(impStudy.GroupData) + 1

        ProgBar()

        stsBarPan1.Text = "Calculating..."
        Application.DoEvents()

        ProgBar()

        ' put new formula in
        If impFormat = 3 And pFlag = False Then

        Else
            tstring = "=COUNTIF('Presence Call P-Values'!RC2:RC" & (pvCount - 1) & "," & Chr(34) & "<=" & FilterHeader.PCallPVal & Chr(34) & ")"
            xlOutSheet.Range(xlOutSheet.Cells(2, 2), xlOutSheet.Cells(pCount, 2)).Formula = tstring
        End If

        stsBarPan1.Text = "Including Pairwise comparisons..."
        Application.DoEvents()

        ProgBar()

        Dim tForm As String

        ' change pairwise formulas
        powerCount = 10
        With FilterHeader

            For upCount = 0 To UBound(FilterHeader.Comparisons)
                With .Comparisons(upCount)
                    If .Include = True Then
                        tForm = ChangePairwiseFormula(.Formula, powerCount)
                        'xlOutSheet.Range(xlOutSheet.Cells(2, .Column), xlOutSheet.Cells(pCount, .Column)).Formula = ""
                        xlOutSheet.Range(xlOutSheet.Cells(2, .Column), xlOutSheet.Cells(pCount, .Column)).Formula = tForm
                        'xlMCSheet.Range(xlMCSheet.Cells(2, .Column), xlMCSheet.Cells(pCount, .Column)).Formula = ""
                        xlMCSheet.Range(xlMCSheet.Cells(2, .Column), xlMCSheet.Cells(pCount, .Column)).Formula = tForm
                        powerCount = powerCount * 10
                        numComp = numComp + 1
                    End If
                End With
            Next


            ' delete pairwise comparisons
            For upCount = UBound(.Comparisons) To 0 Step -1
                With .Comparisons(upCount)
                    If .Include = False Then

                        xlOutSheet.Columns(.Column).delete()
                        xlMCSheet.Columns(.Column).delete()
                        pCol = pCol - 1
                        OutCount = OutCount - 1

                    End If
                End With
            Next

        End With

        ProgBar()

        stsBarPan1.Text = "Filtering Data..."
        Application.DoEvents()

        'filter the data sheet
        If impFormat = 3 And pFlag = False Then

        Else
            With xlOutSheet
                .Range(.Cells(1, 1), .Cells(pCount, fCount + 1)).AutoFilter(Field:=2, Criteria1:=">=" & FilterHeader.PCallCutoff, Operator:=Excel.XlAutoFilterOperator.xlAnd)
                .Range(.Cells(1, 1), .Cells(pCount, fCount + 1)).AutoFilter(Field:=(3 + numGrp), Criteria1:="<=" & pVal, Operator:=Excel.XlAutoFilterOperator.xlAnd)
                .Range(.Cells(2, fCount), .Cells(pCount, fCount)).Value = 1
            End With
        End If

        ' filter the annotation sheet
        With xlOutAnnot
            .Range(.Cells(1, 1), .Cells(pCount, AnnotCount + 3)).AutoFilter(Field:=2, Criteria1:="<>" & ESTFlag, Operator:=Excel.XlAutoFilterOperator.xlAnd)
            .Range(.Cells(2, AnnotCount + 3), .Cells(pCount, AnnotCount + 3)).Value = 1
            .Range(.Cells(1, 1), .Cells(pCount, AnnotCount + 3)).AutoFilter(Field:=AnnotCount + 2, Criteria1:="1", Operator:=Excel.XlAutoFilterOperator.xlAnd)
        End With

        With xlOutSheet
            .Range(.Cells(1, 1), .Cells(pCount, fCount + 1)).AutoFilter(Field:=fCount + 1, Criteria1:="1", Operator:=Excel.XlAutoFilterOperator.xlAnd)
        End With

        ' xlOutSheet.Visible = True

        ProgBar()

        stsBarPan1.Text = "Creating Filtered Data Table..."
        Application.DoEvents()


        ' Create the worksheets in memory

        ProgBar()

        xlFilterBook = xlApp.Workbooks.Add

        xlFilterSheet1 = CType(xlFilterBook.Worksheets(1), Excel.Worksheet) ' REPORT
        xlFilterSheet2 = CType(xlFilterBook.Worksheets(2), Excel.Worksheet) ' DATA
        xlFilterSheet1.Name = "Patterns"
        xlFilterSheet2.Name = "Data"

        xlfiltersheet4 = CType(xlFilterBook.Worksheets(3), Excel.Worksheet) ' permutation
        xlFilterAnnot = xlFilterBook.Worksheets.Add(, xlFilterBook.Worksheets("Data"))
        xlFilterAnnot.Name = "Annotation"

        ProgBar()


        ProgBar()

        stsBarPan1.Text = "Copying Data to New Worksheet..."
        Application.DoEvents()


        ' Copy Filtered Data
        With xlOutSheet
            .Range(.Cells(1, 1), .Cells(pCount, OutCount)).Copy()
        End With
        'xlFilterBook.Activate()
        With xlFilterSheet2
            .Activate()
            .Range("A1").Select()
            .Paste()
            'xlFilterSheet2.Range("A1").PasteSpecial(Excel.XlPasteType.xlPasteValues)
            'xlFilterSheet2.PasteSpecial(Excel.XlPasteType.xlPasteAll)
            tcount = xlApp.WorksheetFunction.CountA(.Columns(1))
        End With
        If tcount < pCount Then xlMCSheet.Rows(tcount + 1 & ":" & pCount).delete()

        ProgBar()

        lcol = (numComp + 4)
        rcol = lcol + Chips() - 1

        ' Copy montecarlo stuff

        For upCount = 1 To (2 + numGrp)
            xlMCSheet.Columns(1).delete()
        Next
        xlMCSheet.EnableCalculation = False

        ' Copy annotation
        With xlOutAnnot
            .Range(.Cells(1, 1), .Cells(pCount, AnnotCount + 1)).Copy()
        End With

        xlFilterAnnot.Activate()
        xlFilterAnnot.Range("A1").PasteSpecial(Excel.XlPasteType.xlPasteValues)

        xlApp.CutCopyMode = False

        ProgBar()

        ProgBar()

        ' close the original file
        xlOutBook.Close(True)

        stsBarPan1.Text = "Creating Comparison Patterns..."
        Application.DoEvents()

        ProgBar()

        ' Build Report Sheet

        Dim chkCount As Integer

        xlFilterSheet1.Cells(1, 1).value = "Patterns"
        xlFilterSheet1.Cells(1, 2).value = "Count"
        xlFilterSheet1.Cells(1, 3).value = "Frequency"
        xlFilterSheet1.Cells(1, 4).value = "MC Count"
        xlFilterSheet1.Cells(1, 5).value = "MC Frequency"

        ProgBar()

        For upCount = 0 To UBound(FilterHead.Comparisons)
            If FilterHead.Comparisons(upCount).Include = True Then chkCount = chkCount + 1
        Next

        ProgBar()

        With xlFilterSheet2
            Dim UpNum As Long
            Dim ptArray
            ptArray = .Range(.Cells(2, pCol), .Cells(tcount, pCol)).Value
            Dim PattArray(UBound(ptArray) - 1) As Long
            Dim ptCounter As Integer
            For ptCounter = 0 To UBound(PattArray)
                PattArray(ptCounter) = ptArray(ptCounter + 1, 1)
            Next
            ptList = Nothing
            ptCount = Nothing
            zeroCount(0) = 0
            CountPatterns(PattArray, ptList, ptCount, zeroCount(0))
            ProgBar()
            stsBarPan1.Text = "Building Pattern Spreadsheet..."
            Application.DoEvents()

            UpNum = UBound(ptList)
            xlFilterSheet1.Range(xlFilterSheet1.Cells(2, 1), xlFilterSheet1.Cells(UpNum + 2, 1)).Value = xlApp.WorksheetFunction.Transpose(ptList)

        End With
        'End If

        stsBarPan1.Text = "Saving Filtered Data File..."
        Application.DoEvents()

        If Overwrite = True Then
            Kill(FilterHead.FileName)
        End If

        xlFilterBook.SaveAs(FilterHeader.FileName)

        ProgBar()

        'xlApp.Visible = True

        Me.SetTopLevel(True)

        ProgBar()

        ProgBar(, , True)
    End Sub       ' Creates a filtered data file (Excel)
    Private Function CreateFinal() As Boolean
        Dim xlFinalBook As Excel.Workbook
        Dim xlFinalViewer As Excel.Worksheet
        Dim xlFinalData As Excel.Worksheet

        ' copy template to output folder

        FileCopy(Application.StartupPath & "\template\template.xls", Application.StartupPath & "\output\final.xls")
        xlFinalBook = xlApp.Workbooks.Open(Application.StartupPath & "\output\final.xls")
        xlFinalViewer = xlFinalBook.Worksheets("Statigen Viewer")
        xlFinalData = xlFinalBook.Worksheets("Data")

        ' copy annotation gene list
        With xlFilterAnnot
            .Range(.Cells(1, 1), .Cells(pCount, AnnotCount + 1)).Copy()
        End With

        With xlFinalViewer
            .Range("A3").PasteSpecial(Excel.XlPasteType.xlPasteValues)
            .Range(.Cells(3, 1), .Cells(3, AnnotCount + 1)).Copy()
            .Range("A2").PasteSpecial(Excel.XlPasteType.xlPasteValues)

            .Rows(3).Hidden = True
            .Columns(AnnotCount + 1).Hidden = True
        End With
        xlApp.CutCopyMode = False

        ' copy data
        With xlFilterSummary
            .Range(.Cells(3, 1), .Cells(UBound(UserFile.SigList) + 4, ((UBound(impStudy.GroupData) + 1) * 2) + 5)).Copy()
        End With
        With xlFinalData
            .Range("A3").PasteSpecial(Excel.XlPasteType.xlPasteValues)
            .Range("B1").Value = UBound(impStudy.GroupData) + 1
            .Range("D1").Value = UBound(UserFile.SigList) + 1
            .Range("F1").Value = xlApp.WorksheetFunction.CountA(xlFilterAnnot.Columns(1)) - 1
            .Range("H1").Value = UserFile.ProjectName
            .Range("J1").Value = AnnotCount + 1
        End With

        xlApp.CutCopyMode = False

        xlApp.Run("Main")

        xlFinalBook.Save()

    End Function
    Private Function CreateNormalData() As Boolean
        Dim tstring As String
        Dim chipy As Integer
        Dim tcount As Integer
        Dim x As Integer, y As Integer
        Dim l As Integer, r As Integer
        Dim xlFilterAverage As Excel.Worksheet


        xlfiltersheet4.Name = "Significant"
        'xlFilterAverage = xlFilterBook.Worksheets.Add(, xlfiltersheet4)
        'xlFilterAverage.Name = "Averages"

        xlFilterSummary = xlFilterBook.Worksheets.Add(xlFilterSheet1)
        xlFilterSummary.Name = "Summary"

        xlApp.ScreenUpdating = True

        'xlNormalBook = CType(xlApp.Workbooks.Add, Excel.Workbook)

        chipy = Chips()


        xlFilterSheet2.Copy(, xlFilterSheet2)
        xlfiltersheet5 = CType(xlFilterBook.Worksheets("Data (2)"), Excel.Worksheet)

        With xlfiltersheet5
            tcount = xlApp.WorksheetFunction.CountA(.Columns(1))
            .Name = "Normalized"
            tstring = "=(Data!RC-AVERAGE(Data!RC" & pCol + 1 & ":RC" & pCol + chipy & "))/(STDEV(Data!RC" & pCol + 1 & ":RC" & pCol + chipy & "))"

            .Range(.Cells(2, pCol + 1), .Cells(tcount, pCol + chipy)).Formula = tstring

            .Range(.Cells(2, pCol + 1), .Cells(tcount, pCol + chipy)).Copy()
            .Range(.Cells(2, pCol + 1), .Cells(tcount, pCol + chipy)).PasteSpecial(Excel.XlPasteType.xlPasteValues)

            .Range(.Cells(1, 1), .Cells(1, pCol + chipy)).Copy()
            'xlfiltersheet4.Activate()
            xlfiltersheet4.Range(xlfiltersheet4.Cells(1, 1), xlfiltersheet4.Cells(1, pCol + chipy)).PasteSpecial(Excel.XlPasteType.xlPasteAll)

            '.Activate()
            For x = 0 To UBound(UserFile.SigList)

                .Range(.Cells(1, 1), .Cells(tcount, pCol + chipy)).AutoFilter(Field:=pCol, Criteria1:="=" & UserFile.SigList(x).Pattern, Operator:=Excel.XlAutoFilterOperator.xlAnd)
                .Range(.Cells(2, 1), .Cells(tcount, pCol + chipy)).Copy()


                With xlfiltersheet4

                    y = xlApp.WorksheetFunction.CountA(.Columns(1))
                    .Activate()
                    .Range(.Cells(y + 1, 1), .Cells(y + tcount + 1, pCol + chipy)).PasteSpecial(Excel.XlPasteType.xlPasteAll)
                    UserFile.SigList(x).sRow = y + 1
                    y = xlApp.WorksheetFunction.CountA(.Columns(1))
                    UserFile.SigList(x).eRow = y

                End With

            Next


        End With

        ' Create Summary
        With xlFilterSummary
            .Cells(1, 1).value = "Significant Patterns"
            '.Range(.Cells(1, 1)).Font.Size = 32

            .Cells(3, 1).value = "Pattern"
            .Cells(3, 2).value = "Z-score"
            .Cells(3, 3).value = "P-value"
            .Cells(3, 4).value = "Genes"
            .Cells(3, 5).value = "Export"


            For x = 0 To UBound(UserFile.SigList)
                .Cells(x + 4, 1).value = UserFile.SigList(x).Pattern
                .Cells(x + 4, 2).value = UserFile.SigList(x).Zscore
                .Cells(x + 4, 4).value = UserFile.SigList(x).eRow - UserFile.SigList(x).sRow + 1

                For y = 0 To UBound(impStudy.GroupData)

                    .Cells(3, y + 6).value = impStudy.GroupData(y).GroupName

                    tstring = "=AVERAGE(Significant!R" & UserFile.SigList(x).sRow & "C" & impStudy.GroupData(y).sCol & ":R" & UserFile.SigList(x).eRow & "C" & impStudy.GroupData(y).eCol & ")"

                    .Cells(x + 4, y + 6).Formula = tstring

                    .Cells(x + 4, UBound(impStudy.GroupData) + y + 7).Formula = "=R" & x + 4 & "C" & y + 6 & "/SQRT(" & UserFile.SigList(x).eRow - UserFile.SigList(x).sRow + 1 & ")"

                Next

            Next

            'pvalue
            .Range(.Cells(4, 3), .Cells(UBound(UserFile.SigList) + 4, 3)).Formula = "=ROUND((1-NORMSDIST(RC2))*2,10)"
            'export
            .Range(.Cells(4, 5), .Cells(UBound(UserFile.SigList) + 4, 5)).Value = False

        End With


    End Function                                                                               ' Creates a normalized data file (Excel)

    ' Simulation functions                                                                                                         ' ------ Simulation functions ------
    Private Function MonteCarlo(ByVal Repeat As Integer) As Boolean
        Dim RepeatCount As Integer
        Dim xCount As Integer
        Dim TimeStop
        Dim tcount As Integer
        Dim PattArray
        Dim PArray() As Long
        Dim ptCountM(UBound(ptList)) As Integer
        Dim tString As String

        'On Error GoTo errhandler

        tcount = xlApp.WorksheetFunction.CountA(xlFilterSheet2.Columns(1))

        pgWait.Value = 0
        txtWait.Text = "Performing MonteCarlo Simulation"
        stsBarPan1.Text = "Performing MonteCarlo Simulation"
        panWait.Visible = True

        xlMCSheet.EnableCalculation = True
        Application.DoEvents()

        ' Calculate time required for Simulation
        Timer(TimerMode.TimerStart)
        xlMCSheet.Calculate()

        PattArray = xlMCSheet.Range(xlMCSheet.Cells(2, lcol - 1), xlMCSheet.Cells(tcount, lcol - 1)).Value
        ReDim PArray(UBound(PattArray) - 1)

        For xCount = 0 To UBound(PArray)
            PArray(xCount) = PattArray(xCount + 1, 1)
        Next

        CountPatterns(PArray, ptList, ptCountM, zeroCount(1))

        txtWait.Text = "Performing MonteCarlo Simulation"

        stsBarPan1.Text = Format(RepeatCount / Repeat, "Percent") & " Complete..."
        Application.DoEvents()
        TimeStop = Timer(TimerMode.TimerStop)

        TimeStop = (TimeStop * Repeat) / 60
        If MsgBox("It will take aproximately " & Math.Round(TimeStop, 2) & " minutes to complete this simulation. Do you wish to continue?", MsgBoxStyle.YesNo, "Perform MonteCarlo?") = MsgBoxResult.No Then
            stsBarPan1.Text = "Post Build Tools"
            panWait.Visible = False
            frNav_4.Visible = True
            Exit Function
        End If

        ptCountM = Nothing
        zeroCount(1) = 0

        ReDim ptCountM(UBound(ptList))

        With xlMCSheet
            PattArray = Nothing

            ' start timer
            Timer(TimerMode.TimerStart)

            For RepeatCount = 1 To Repeat

                .Calculate()

                PattArray = .Range(.Cells(2, lcol - 1), .Cells(tcount, lcol - 1)).Value

                For xCount = 0 To UBound(PArray)
                    PArray(xCount) = PattArray(xCount + 1, 1)
                Next

                CountPatterns(PArray, ptList, ptCountM, zeroCount(1))

                pgWait.Value = (RepeatCount / Repeat * 100)
                stsBarPan1.Text = Format(RepeatCount / Repeat, "Percent") & " Complete..."
                Application.DoEvents()

            Next
            ReDim Preserve ptCount(UBound(ptList))

            TimeStop = Timer(TimerMode.TimerStop)
            TimeStop = TimeStop / 60
            stsBarPan1.Text = "Performing final calculations..."
            Application.DoEvents()
            .EnableCalculation = False

            Dim bVal As Integer, bbval As Integer

            bVal = UBound(ptList) + 2
            bbval = bVal + 1

            xlApp.ScreenUpdating = True

            With xlFilterSheet1
                ' Total Patterns
                .Range(.Cells(2, 1), .Cells(bVal, 1)).Value = xlApp.WorksheetFunction.Transpose(ptList)
                .Cells(bbval, 1).Value = "Totals"
                ' Actual Data Counts
                .Range(.Cells(2, 2), .Cells(bVal, 2)).Value = xlApp.WorksheetFunction.Transpose(ptCount)
                .Cells(bbval, 2).Formula = "=SUM(B2:B" & bVal & ")"

                ' Actual Data Frequencies
                .Range(.Cells(2, 3), .Cells(bVal, 3)).Formula = "=RC2/(R" & bbval & "C2)"
                ' MonteCarlo Counts
                .Range(.Cells(2, 4), .Cells(bVal, 4)).Value = xlApp.WorksheetFunction.Transpose(ptCountM)
                .Cells(bbval, 4).Formula = "=SUM(D2:D" & bVal & ")"

                ' MonteCarlo Frequencies
                .Range(.Cells(2, 5), .Cells(bVal, 5)).Formula = "=RC4/(R" & bbval & "C4)"

                ' Zscore
                .Cells(1, 6).Value = "Z-Score"
                tString = "=((RC3-RC5)-0.5*(1/R" & bbval & "C2 + 1/R" & bbval & "C4))/SQRT(((RC2+RC4)/(R" & bbval & "C2 + R" & bbval & "C4))*(1-(RC2+RC4)/(R" & bbval & "C2 + R" & bbval & "C4))*(1/R" & bbval & "C2 + 1/R" & bbval & "C4))"
                .Range(.Cells(2, 6), .Cells(bVal, 6)).Formula = tString

                ' Filter and process significant patterns

                .Range(.Cells(1, 1), .Cells(bVal, 6)).Sort(Key1:=.Range("F2"), Order1:=Excel.XlSortOrder.xlDescending, Header:=Excel.XlYesNoGuess.xlGuess, _
                        MatchCase:=False, Orientation:=Excel.XlSortOrientation.xlSortColumns, _
                        DataOption1:=Excel.XlSortDataOption.xlSortNormal)


                'Get significant list and zscores
                Dim tArray, tArray2
                Dim x As Integer, y As Integer

                tArray = .Range(.Cells(2, 1), .Cells(bVal, 1)).Value
                tArray2 = .Range(.Cells(2, 6), .Cells(bVal, 6)).Value

                With UserFile

                    For x = 1 To UBound(tArray)
                        If tArray2(x, 1) >= 2 Then
                            ReDim Preserve UserFile.SigList(y)
                            .SigList(y).Pattern = tArray(x, 1)
                            .SigList(y).Zscore = tArray2(x, 1)
                            y = y + 1
                        Else
                            Exit For
                        End If
                    Next

                End With

                .Range(.Cells(1, 1), .Cells(bVal, 6)).AutoFilter(Field:=6, Criteria1:=">=2", Operator:=Excel.XlAutoFilterOperator.xlAnd)

                ' Higlight Signficant patterns
                .Range(.Cells(2, 1), .Cells(bVal, 6)).Interior.ColorIndex = 35
                .Range(.Cells(2, 1), .Cells(bVal, 6)).Interior.Pattern = Excel.XlPattern.xlPatternSolid
                .AutoFilterMode = False

            End With

            xlFilterBook.Save()

            xlMCSheet = Nothing
            xlTempBook.Close(False)
            xlTempBook = Nothing

            stsBarPan1.Text = "MonteCarlo simulation completed in " & Math.Round(TimeStop, 2) & " minutes."
            panWait.Visible = False
            Application.DoEvents()
            MonteCarlo = True
            'xlApp.Visible = True
        End With
        Exit Function
errhandler:
        MonteCarlo = False

    End Function                                                              ' Performs MonteCarlo simulation

    ' Experimental setup functions                                                                                                  ' ------ Experiment setup ------
    Private Function GroupReport() As String
        ' This function creates a reporting of the groups setup by the user
        Dim tText As String, x As Integer, y As Integer
        Dim tText2 As String, tempLEN As Integer

        For x = 0 To UBound(impStudy.GroupData)
            tText = tText & "Group " & x + 1 & ":  " & impStudy.GroupData(x).GroupName & vbCrLf & vbCrLf & vbTab
            For y = 0 To UBound(impStudy.GroupData(x).Experiments)
                tText2 = tText2 & impStudy.GroupData(x).Experiments(y).ExpName & ",   "
                If Len(tText2) > 77 Then
                    tText = tText & tText2 & vbCrLf & vbTab
                    tText2 = ""
                End If
            Next
            tText = tText & tText2
            tText2 = ""
            tText = Mid(tText, 1, Len(tText) - 3)
            tText = tText & vbCrLf & vbCrLf & vbCrLf
        Next

        GroupReport = tText

    End Function                                                                                     ' Creates a report of the user defined groups
    Private Function CheckGroups() As Boolean
        Dim x As Integer

        On Error GoTo ErrHandler

        CheckGroups = True
        If UBound(impStudy.GroupData) < 1 Then CheckGroups = False
        For x = 0 To UBound(impStudy.GroupData)
            If UBound(impStudy.GroupData(x).Experiments) < 1 Then CheckGroups = False
        Next
        If lstGroups.Items.Count < 2 Then CheckGroups = False
        Exit Function

ErrHandler:
        CheckGroups = False
    End Function                                                                                    ' Verifies proper group setup

    ' Utility functions                                                                                                             ' ------ Utility functions ------
    Private Function Chips() As Integer
        Dim x As Integer, y As Integer

        For x = 0 To UBound(impStudy.GroupData)

            For y = 0 To UBound(impStudy.GroupData(x).Experiments)

                Chips = Chips + 1
            Next

        Next
    End Function                                                                                          ' Counts total number of chips
    Private Sub rePopChipList(ByVal Index As Integer)
        Dim x As Integer

        On Error GoTo EndItAll

        grpList.Text = "Items in group:  " & lstGroups.Items(Index)
        lstGroupItems.Items.Clear()

        For x = 0 To UBound(impStudy.GroupData(Index).Experiments)
            lstGroupItems.Items.Add(impStudy.GroupData(Index).Experiments(x).ExpName)
        Next
        Exit Sub
EndItAll:
        If Err.Number = 9 Then
            Exit Sub
        Else
            'MsgBox(Err.Number & " : " & Err.Description)
        End If
    End Sub                                                                            ' Repopulates the available chip list
    Private Function PCallDefault() As Integer
        Dim x As Integer
        Dim y(UBound(impStudy.GroupData)) As Integer

        For x = 0 To UBound(y)
            y(x) = UBound(impStudy.GroupData(x).Experiments) + 1
        Next
        Array.Sort(y)

        PCallDefault = Math.Ceiling(y(0) / 2)

    End Function                                                                                   ' Calculates presence call cutoff default
    Private Sub CountPatterns(ByVal PattArray() As Long, ByRef PatternList() As Long, ByRef PatternCount() As Integer, _
        ByRef zCount As Long)
        Dim x As Integer
        Dim Pattern As Long
        Dim Count As Integer, CountInd As Integer, eInd As Integer

        Array.Sort(PattArray)

        For x = 0 To UBound(PattArray)
            Pattern = PattArray(x)

            eInd = Array.LastIndexOf(PattArray, Pattern)
            Count = eInd - x + 1

            If Pattern = 0 Then
                zCount = zCount + Count
            ElseIf PatternList Is Nothing Then
                ReDim PatternList(0)
                ReDim PatternCount(0)
                PatternList(0) = Pattern
                PatternCount(0) = Count
            Else
                CountInd = Array.IndexOf(PatternList, Pattern)
                If CountInd > -1 Then
                    PatternCount(CountInd) = PatternCount(CountInd) + Count
                Else
                    ReDim Preserve PatternList(UBound(PatternList) + 1)
                    PatternList(UBound(PatternList)) = Pattern
                    ReDim Preserve PatternCount(UBound(PatternList))
                    PatternCount(UBound(PatternCount)) = PatternCount(UBound(PatternCount)) + Count
                End If
            End If
            x = eInd
        Next
    End Sub                                                                                                    ' Counts pattern occurences in a list
    Private Function ChangePairwiseFormula(ByVal Formula As String, ByVal Change As Long) As String
        Dim inCount As Integer
        Dim tText As String, tText2 As String

        inCount = InStr(Formula, "*")
        tText = Mid(Formula, 1, inCount) & "-" & Change
        tText2 = Mid(Formula, inCount, Len(Formula) - inCount)

        inCount = InStr(tText2, "+")
        tText2 = Mid(tText2, inCount, Len(tText2) - inCount)

        inCount = InStr(tText2, "*")

        tText2 = Mid(tText2, 1, inCount)

        tText = tText & tText2 & Change

        ChangePairwiseFormula = tText

    End Function                              ' Changes formula for filtered datasheet

    Public Function Timer(ByVal Mode As TimerMode)
        Static TStart, TStop
        Select Case Mode
            Case TimerMode.TimerStart
                TStart = Microsoft.VisualBasic.DateAndTime.Timer
                TStop = 0
            Case TimerMode.TimerStop
                TStop = Microsoft.VisualBasic.DateAndTime.Timer
                Timer = TStop - TStart
                TStart = 0
        End Select
    End Function                                                                               ' Implements system timer
    Public Function FileExist(ByVal FileName As String) As Boolean
        Dim DoesFileExist As New FileInfo(FileName)
        FileExist = DoesFileExist.Exists
    End Function                                                               ' Determines if file exists
    Function Factorial(ByVal N) 'As Long
        If N <= 1 Then      ' Reached end of recursive calls.
            Return 1         ' N = 0 or 1, so climb back out of calls.
        Else                ' N > 1, so call Factorial again.
            Return Factorial(N - 1) * N
        End If
    End Function                                                                                                  ' Calculates factorial

    ' Pattern Generation Functions                                                                                                  ' ------ Pattern Generation ------
    Private Function MakeBase(ByVal Number As Long) As String

        Dim workChar As String

        workChar = "0123456789ABCDEFGHIJKLMNOPQRSTUVWXYZabcdefghijklmnopqrstuvwxyz"

        If (Number > Len(workChar)) Or (Number < 2) Then Exit Function

        MakeBase = Mid(workChar, 1, Number)

    End Function                                                                    ' Base conversion function
    Public Function MBValue(ByVal ValueString As String, Optional ByVal Base As Long = 10) As Long
        Dim varWork As Long

        Dim i As Long, _
            b As Long

        Dim j As Long, _
            mbStr As String, _
            s As String

        Dim x As String

        b = Base
        mbStr = MakeBase(Base)


        s = ValueString
        If Not IsNumeric(s) Then Exit Function
        b = Len(s)

        For j = 1 To b
            x = Mid(s, j, 1)

            i = (i * Base) + (InStr(1, mbStr, x) - 1)
        Next j

        MBValue = i

    End Function                               ' Slave function to above
    Public Function MBString(ByVal Value As Long, ByVal Length As Integer, Optional ByVal Base As Long = 10) As String
        Dim varWork As Long

        Dim i As Long, _
            b As Long

        Dim j As Long, _
            mbStr As String, _
            s As String

        varWork = Math.Abs(Value)

        b = Base
        mbStr = MakeBase(Base)
        If (mbStr = "") Then Exit Function


        Do While varWork > 0&
            If (varWork >= b) Then
                j = (varWork Mod b)
                j = j + 1
            Else
                j = varWork + 1
            End If

            s = Mid(mbStr, j, 1) + s

            If (varWork < b) Then Exit Do

            varWork = (varWork - (j - 1)) / b
        Loop
        varWork = 0

        If Len(s) < Length Then
            For varWork = 1 To Length - Len(s)
                s = "0" & s
            Next
        End If
        MBString = s

    End Function           ' Slave function to above

    ' Element manipulation functions                                                                                                ' ------ Element manipulation ------
    Private Sub FormBack(ByVal Frame As Integer)

        On Error Resume Next
        Select Case Frame
            ' Back to first frame
        Case 1
                If GroupFlag Then
                    If MsgBox("This action will erase your group design.  Do you wish to go back anyway?", MsgBoxStyle.YesNo, "Do you want to go back?") = MsgBoxResult.No Then Exit Sub
                End If
                xlInBook.Close()
                chklstGroupItems.Items.Clear()
                lstGroups.Items.Clear()
                lstGroupItems.Items.Clear()
                impStudy.GroupData = Nothing
                ReDim impStudy.GroupData(0)
                GroupFlag = False
                If impFormat = 2 Then xlinBook2.Close()
                frNav_1.Visible = False
                frNav_0.Visible = True
                txtPCall.Enabled = True
                frNav_1.Visible = False
                stsBarPan1.Text = "STEP 1 OF 5"
            Case 2

        End Select


    End Sub                                                                                 ' Provides form back functionality
    Private Sub ProgBar(Optional ByVal IncNum As Integer = 5, Optional ByVal StepNum As Integer = 5, Optional ByVal Clear _
        As Boolean = False)
        If Clear = True Then
            pgWait.Value = 0
            Exit Sub
        End If
        pgWait.Step = StepNum
        If pgWait.Value + IncNum >= 100 Then
            pgWait.Value = 100
        Else
            pgWait.Value = pgWait.Value + IncNum
        End If

        Application.DoEvents()
    End Sub                                                                                                      ' Increments the progress bar

#End Region

    Private Sub fMain_Click(ByVal sender As Object, ByVal e As System.EventArgs) Handles MyBase.Click

        'chView.Charts(1).Type = OWC.ChartChartTypeEnum.chChartTypeAreaStacked
        'chView.Charts(1).Name = "Hello"

    End Sub


    Private Sub cmbImport_SelectedIndexChanged(ByVal sender As System.Object, ByVal e As System.EventArgs) Handles cmbImport.SelectedIndexChanged

        Select Case cmbImport.SelectedIndex

            Case 0

                grpCombined.Visible = True
                grpSplit.Visible = False

            Case 1

                grpSplit.Visible = True
                grpCombined.Visible = False

            Case 2

                grpCombined.Visible = True
                grpSplit.Visible = False

        End Select

    End Sub


    Private Sub txtProject_GotFocus(ByVal sender As Object, ByVal e As System.EventArgs) Handles txtProject.GotFocus
        txtProject.SelectAll()
    End Sub


    Private Sub cmdBrowseAnnot_Click(ByVal sender As System.Object, ByVal e As System.EventArgs) Handles cmdBrowseAnnot.Click
        ofdInput.InitialDirectory = txtAnnotation.Text
        ofdInput.Filter = "Excel files (*.xls)|*.xls|Comma separated file (*.csv)|*.csv|txt files (*.txt)|*.txt"
        If ofdInput.ShowDialog(Me) = DialogResult.OK Then
            txtAnnotation.Text = ofdInput.FileName
        End If
    End Sub

    Private Sub fMain_Activated(ByVal sender As Object, ByVal e As System.EventArgs) Handles MyBase.Activated

    End Sub
End Class
