# Supplementary material for: Post hoc pattern matching: assigning significance to statistically defined expression patterns in single channel microarray data
Source: BMC Bioinformatics. 2007 Jul 5;8:240. doi: 10.1186/1471-2105-8-240 (PMC1934919; doi:10.1186/1471-2105-8-240)
Supplement: Additional file 4 — Signal Intensity input file for StatiGen. [file 1471-2105-8-240-S4.xls]

## Sheet: MAS4
Probe Set Name	A1	A2	A3	A4	A5	A6	A7	A8	A9	A10	M1	M2	M3	M4	M5	M6	M7	M8	M9	M10	Y2	Y3	Y4	Y6	Y7	Y8	Y9	Y5	Y10
AFFX-MurIL2_at	-79.2	-190.8	-162.7	-86.9	-210.2	-304.1	-350	-85.1	-136.6	-298.1	-379.7	-145.6	-142.4	-177.3	-404.7	-372.9	-99.2	52.1	-204	-202.1	-69.3	-151.9	-251.4	-239.4	-208.7	-188.6	-112.2	-284.8	-385.7
AFFX-MurIL10_at	216	-19.8	144.7	55.6	55.4	219.5	199.9	149.7	113.7	24.8	96.2	143.6	35.2	55.3	154.6	335.1	76.5	75.7	88.2	147.9	87	214.4	166.7	58.4	95.9	100.1	88.4	132.4	82.8
AFFX-MurIL4_at	39.7	131.9	81.8	71.9	-39.1	68.4	41.2	58.9	25.7	41.7	28	65.5	53.7	93.9	65.5	-34.4	-4.8	34.5	44.2	5.4	42	86.3	79.3	30.7	52.7	63.2	59.6	2.6	48.6
AFFX-MurFAS_at	230.9	370.3	102.4	92.4	95.7	90	229.8	87.8	205.9	182	347.1	206.5	182.9	205.9	80.3	220.9	69.9	230.5	144.4	276.7	108.7	220.2	96.1	271.1	135.5	138.7	72.6	268	305.5
AFFX-BioB-5_at	745.5	1294.7	647.2	1080.2	621.5	913.7	863.8	922.3	901.3	1142.5	933.2	1479.6	2953.5	1428.3	1826.1	842.4	1095.7	1331.1	923.5	613.1	1391.3	1936	666.9	1273.4	1150	1588.2	1708.8	637.3	593.7
AFFX-BioB-M_at	1026.4	1305.6	735.3	931.2	620.6	933.8	836.6	1240.9	1161.8	1264.3	928.2	1984.3	3029.8	1969.4	1747.7	809.8	1031.3	1395.9	1008.3	589.4	1798.6	2086.1	647.9	1343.9	1322.3	1463.5	1937.9	760.7	438.2
AFFX-BioB-3_at	1506.5	1317	704.6	798.1	509.5	678.3	967.5	1050.9	834.2	1797.6	872.5	1574.1	2915.3	2223.6	2615.2	486	1090.6	1763.5	709.5	348	1782.2	2007.4	1004.7	1348.2	960.8	1835.5	2600.8	422.1	635
AFFX-BioC-5_at	2416	3829.9	1973.3	2525.3	1901.3	2307.8	2272.3	2504.1	3131.8	3547.2	2972.8	4775.4	6900	5206.1	5154.9	2553	2580.5	3676.5	2197.9	1782	4400.8	4350.8	2146.7	4484.3	4019	4465.5	5283.3	2412.7	2361.7
AFFX-BioC-3_at	2668.4	4132.5	1880.1	2446.3	1760.3	2565.2	2059.8	2239.3	3440.9	4110.8	2604.6	5325.4	7576	5516.1	5695.5	2330.3	2929.9	3961.9	2594.8	1513	4780	4864.3	1599	4171.7	4575.3	4998	5885.2	2057.7	1665.7
AFFX-BioDn-5_at	3314.5	4355.2	2556.7	2931	2302.2	3157.1	2432.2	3075.6	3874.5	4378.2	3284.4	6292.5	8845.7	6045.5	5407.4	3506.6	3955.4	3111.2	2719.5	2154.1	5444.3	6634.9	2384.2	5372.4	5430.1	6042.7	6647.6	2626.9	2505.9
AFFX-BioDn-3_at	12709.1	15280.8	12354.2	13801.1	11160.7	15422.4	11958.3	15688.9	12487.2	14545.9	11389.9	16816.7	23062.3	17589.1	17175.9	11050.5	14778	21555.9	10697.2	8876.7	17137.6	22199.4	12351.2	13350.6	15560	17276.8	19377.2	10077.2	12665.7
AFFX-CreX-5_at	23974.3	31602.1	22692.1	22806.1	23678.7	29260	24653.9	31257.4	25876.9	26475.2	24660.4	30919	32662.3	32191	29208.4	21984.8	28327.4	29363.6	19997.8	21650.1	30795.4	39803.2	23060.1	26224.6	27486	35108.8	36705.7	21584.1	24064.5
AFFX-CreX-3_at	26084.8	35390.3	32457.8	30300.1	26378.6	32651.4	27587.4	46345.6	27777.8	26712.4	27367.6	32300.4	30352.5	31971.4	27729	25527.1	35165.2	48538.2	20656.3	24032.5	29617.3	42120.2	35735.9	25879.2	27847.2	34945.1	37844.8	22412.5	26957.6
AFFX-BioB-5_st	-249.3	694.2	-49.9	573.4	-229.6	-176.6	428.8	314.8	-114.6	-95.4	512.8	550.4	646.4	24.8	588.7	1023.8	325.2	290.4	-129.1	-60.5	548.5	-135.2	370.6	1070.9	503.1	1227.6	607.1	476.9	493.4
AFFX-BioB-M_st	-220.7	217.4	-50.7	-210.7	126.7	-52.7	-259.3	-87.9	73.7	-210.6	-73.3	-244.2	97.9	78.2	96	-257.7	-121.4	-193.7	-69.5	1.9	-91.2	-22	-0.3	-250.3	-329.6	-160.8	-231	4	-78.4
AFFX-BioB-3_st	-787	-1022.1	-203.7	-321.7	-590.6	-294.5	-497.9	-219.1	-540.4	-669.1	-799.8	-678.4	-251.3	-437.5	-557.8	-791.8	-255	-286.2	-229.6	-734.8	-504.1	-419.1	-356.6	-1002.1	-687.7	-800.8	-764	-829.2	-853.1
AFFX-BioC-5_st	-398.4	-275.1	-462.6	-272.5	-553.5	-313.9	-354.5	-482.9	-456.7	-277.2	-380.5	-1119.3	-631.6	-363.7	-445.1	-837.8	-271.3	-289	-107.5	-431.9	-337.6	-320.8	-216.5	-426.8	-309	-370.4	-426.7	-239.3	-458.5
AFFX-BioC-3_st	-478.7	-298.8	-222.3	-318.7	-272.5	-163.4	-265.4	-241.2	-129.5	-160.9	-277.7	-112.8	-88.7	-109.7	-234.1	-464.4	-263.8	-381.1	-158.4	-144	-246.5	-195.8	-344.4	-276.2	-255.1	-236.2	-166.6	-305.3	-336
AFFX-BioDn-5_st	830.4	535.6	605.9	730.9	375.4	841	1166.2	1030.8	820.7	899	1156	1018.8	1318.1	1062.8	1001.2	925.8	1170	912.8	974.4	1182.6	807.9	1164.5	866.5	717.9	727.1	730.8	720	393.8	1075.1
AFFX-BioDn-3_st	562.4	679.1	304.6	214.2	521.8	315.4	497.2	304.3	463.5	566.4	482.8	526.1	541.5	545	469	688.8	439.7	267.2	282.1	558.2	473.9	100.3	278.4	442.3	395.3	410.9	487.8	408.7	759.1
AFFX-CreX-5_st	419.1	412.4	395.2	411.4	238.4	384.6	200	412.8	329.8	633.2	475.7	192.5	493.2	399.5	428.5	426.3	273.9	614.7	303.4	215.2	239.6	669.1	379.5	501.7	334.4	543.3	342.3	347.7	353.2
AFFX-CreX-3_st	591.9	-194.2	510.8	523	420.6	567	585.9	340.8	111.8	356.5	555.1	465.9	501.7	322.9	326.4	447.1	551.7	244.9	460.2	579.4	357.9	818.2	472.5	62	218.8	277.9	283	398.8	282.6
AFFX-DapX-5_at	64.7	108.3	44.5	-4.4	160.4	16.6	117.6	26.8	74.6	108.3	162	132.4	84.9	124.3	170	150.9	26.2	77.1	81	177.9	109.8	80	162.1	185.8	86.1	254.6	210.4	76.9	194.2
AFFX-DapX-M_at	224.8	415.2	160.7	120.2	257.3	216.6	308.7	217.7	257.8	274.7	261.4	306.2	208.4	323.6	375.2	265.8	198.7	158.1	187.3	249.2	416.4	245.8	307.4	327.6	402.9	297.5	377.7	271.2	215.3
AFFX-DapX-3_at	-23.1	46	-9.7	-198.3	-130.4	-56.4	-120.7	-26.8	-99.9	-194.3	-104.4	-157.4	-75.4	-136.2	-134.7	-137.7	-41.6	-169.7	-59.2	-57.1	-234.1	-78.6	-145.7	-53.3	-83.4	-147.6	-115.5	-75.2	-172.5
AFFX-LysX-5_at	154.8	212.3	92.4	100.5	160.3	94.1	177	212.9	122.3	149.3	255.6	219.7	91.1	186.2	188.7	118.2	115.8	60.9	79.9	203.6	111.5	179.9	79.4	146.1	153.2	146.1	119.3	137.4	193.6
AFFX-LysX-M_at	-341.3	231.2	-101.1	-180.3	-210	-297.6	-401.5	-119	-438.2	-422.3	-79.5	-474.5	-258.5	-426.6	-546.3	161.8	-218.4	-214.8	-282.5	-120.3	-379.4	-247.8	-244.3	-237.2	-383.9	-118.5	-423.9	-127.4	-90.9
AFFX-LysX-3_at	175.4	254.8	157.6	151	202.6	184.7	286.7	118.4	187.2	214.3	344.2	143.2	277.6	335.8	237	65.3	130.4	198.8	157.2	302.9	191.9	244.4	118	244.1	264.6	105.8	225.6	182.9	226.8
AFFX-PheX-5_at	6.3	-65.4	-66.7	-52.6	-98.9	-72.7	-84.6	-75.5	-127.8	-31.1	-100.2	-19.9	-5.2	3.9	-192.6	-127.2	-12.4	-52.7	-40.8	-42.8	80.5	-123.1	-25.1	-103.4	-107	-90	-198.4	-118.6	-41
AFFX-PheX-M_at	-159.1	-150.1	-98.5	-199.5	-159.6	-104.5	-171	-77.6	-134.7	-110.6	-175.9	-97.4	-168	-118	-162.1	-133.8	-98.4	-139.8	-66.3	-141.7	-151.4	-213.4	-35.7	-217.6	-179.9	-216	-119.2	-120.5	-201.3
AFFX-PheX-3_at	-47.7	-183.1	-16	-19.3	27.5	22.6	-105.5	4.6	87.5	-136.1	-89.9	-148.3	37.8	-56.7	-127.8	-85.5	9.8	61.1	-90.9	-1.2	-124.2	-32.2	80.6	-43.2	-114	-257.8	-134.5	-60.6	-97.8
AFFX-ThrX-5_at	32.6	129.8	-30.8	42.1	0.4	48.2	86.1	22.9	14.8	60.5	229.5	82.9	84.7	111	124.2	127.7	3.8	22.5	-53.1	22.2	-3	164.9	85.3	152.6	151.2	-13.2	74.7	-6.9	15
AFFX-ThrX-M_at	-39.4	-94	-14.4	-9.4	-98.6	-111.9	-84.6	-32.8	-40.3	-26.6	-63.5	-80.4	-4.1	-83.9	-90.8	-101.1	-42.6	-57.8	-53.7	-47.1	-60	-10	12.3	-101.7	-34.4	-148.2	-49.1	-29.6	-35.5
AFFX-ThrX-3_at	-174.9	-376.8	-199.3	-265	-178.7	-281	-198.2	-322.2	-405.8	-134.5	-453.6	-226.5	-171.4	-443.8	-518.6	-293.9	-148.8	-231.8	-148.5	-397.2	-138.2	-211.9	-261	-328.8	-407.8	-322.1	-319.5	-481.9	-411
AFFX-TrpnX-5_at	25.1	-76.4	-17.8	20.1	88.4	-15.1	69.6	-75.5	-5.6	43.6	32.8	-24.2	-10.8	-24.8	-12.1	34.4	-2.4	-83.4	-36.2	83.6	-9.8	8.9	-25	102.9	-20.4	-17.1	-44.3	-43	-27.6
AFFX-TrpnX-M_at	-266.7	-163.5	-216.9	-226.4	-167.3	-263.4	-159.9	-120	-210.3	-172	-197.9	-183.7	-203.5	-322.5	-181	-201.6	-198.8	-264.1	-238.1	-158	-302.5	-324.5	-232.7	-216.9	-215.2	-77.9	-311.7	-208.8	-119.6
AFFX-TrpnX-3_at	21.9	15.8	-7.5	57.5	-8.9	17.2	-22.4	-61.1	-2.9	-52	29.5	-13.5	-0.7	-11.9	-55.6	-3.8	21.4	61.1	-6.5	24.3	60.5	-5.2	-8.1	-8.4	62.1	25.4	73.1	-14	-55.2
AFFX_Rat_GAPDH_5_at	24764.2	29740.8	27566.4	23865.5	25831.1	32335.9	25256.1	39221.3	25358.2	23947.8	26864.6	26437.6	23895.6	28280.9	24682.6	25225	32336.6	35718.4	19130.4	23484.9	25833.2	32728.3	34238	24099.1	25119.9	30250.6	32208.1	21787.4	27399.7
AFFX_Rat_GAPDH_M_at	26446.3	32786.5	33899.2	29618.7	26930.6	35665	25454.4	42197.2	26235.2	24514.8	28946.8	28637.7	27159.1	28860.7	25566.6	26112.7	34974.8	39782.2	19400.5	23902.6	27065.8	38880.3	38473.7	24615	26428.8	32061.9	35528.4	22530	29623.1
AFFX_Rat_GAPDH_3_at	25529.7	30272.9	36956.1	35928.1	26686.9	36968.9	26042.7	43616.6	26225.1	24667.5	29259.9	29304.2	28058.4	28701	25130	23259.3	35207.6	42221.4	19190.2	24060.5	27396.4	37729.8	41031.1	23856.3	26677.7	30681.7	34191.1	22474.9	27964.6
AFFX_Rat_Hexokinase_5_at	706.2	1079.1	98.5	160.6	1701	1009.1	1249.2	531.9	1601.1	1323.8	179.9	766.2	1764.6	1211.1	1302.8	1613.7	1226.6	200.5	1172.5	561	712	831.8	142.7	1342.5	1008.4	856.5	958	598.2	601.2
AFFX_Rat_Hexokinase_M_at	2619	2740.2	481	469.5	4084.8	2115.8	3268.7	836.4	3466.9	3236.3	1010.5	2234.1	2122.4	2841	3076.7	4017.7	2429	481.5	2924.9	1426.8	1924	1398	1070.2	2920.3	2637.2	2609	2322.3	1937.9	1697.4
AFFX_Rat_Hexokinase_3_at	2538.5	2371.3	815.3	537.8	3009.4	2398.9	2525.3	1103.6	2844.9	2583.5	1041.8	1848.4	1947.9	2277.8	2451.1	2694.8	2375.5	684.9	2650.5	1734.7	1973.8	1616.9	1028.1	2672.3	2213.5	1603.1	2151.5	1999.2	1579.9
AFFX_Rat_beta-actin_5_at	24118.1	28690.8	18575.4	14646.3	26007.1	29078.9	23649.2	28127	24513.2	23019.7	14946.6	15331.3	15924.6	17885	16206.2	24751.7	28510.2	27685.1	19072.6	20847.6	19278.9	24199.2	22782.4	23302.7	19502.1	20970.5	23698.4	17008.1	19744.8
AFFX_Rat_beta-actin_M_at	24377	32949.5	35145.3	31118.6	24930.1	34843.9	24412.3	44446.9	24060.1	23419	23468.2	25109.2	25099.3	24429.5	21757	23274.9	34137.4	47768.7	17017.4	21864.9	24817.6	39443.3	40916.5	22308.3	23177.3	30367.2	32314.7	19422.5	25618.4
AFFX_Rat_beta-actin_3_at	26418.2	33053.4	37455.7	36013.3	26557	37216.4	25961	44913.8	26018	24830.7	25217.4	27322.5	26414.9	26594.3	24201.7	26722.8	34895.7	48096.3	20092.1	23819.7	26008.7	41873.6	41242.7	25319.5	24607.6	29789.7	32845	21867.6	27069.7
AFFX_rat_5S_rRNA_at	636.5	345	463.4	314.8	577.4	689.6	555.6	343.4	493.2	769.3	598.1	415.8	427.8	502.6	267.8	676.1	581.1	340.5	951.6	722.1	581.8	578.8	339.3	594.8	269.8	478.2	322.1	779.7	495.2
AFFX_Rat_beta-actin_3_st	-1.7	45.5	764	1120	-474	-132.2	-385.7	701.1	-424.3	-296.7	-623.1	30.9	-220	-349.4	248.8	-48.3	-249.1	598	-199.1	-406.4	-396.4	203	423	-276.4	-397.4	-217	-227.3	-349	-478.8
AFFX_ratb1/X12957_at	422.2	671.6	398.2	502.1	762.4	719.7	965.1	411.4	781.5	956.8	682.3	617.5	941.2	912.8	1112.5	450.7	638.3	475.5	737.4	847.4	683	515.1	299.1	497.9	676	694.1	628.2	637.7	760
AFFX_ratb2/X14115_at	417.2	506.3	323.4	265.1	592.9	372.4	516.9	312.2	621.8	320.3	380.9	520.5	531.3	606.1	584.2	354.9	464.3	208.4	520.4	615.8	527.2	311.8	278.7	541.2	186.9	447.9	482.9	607.8	467
AFFX_Rat_GAPDH_5_st	263.7	288.6	264.4	313.4	248.5	265	267.8	500.2	305.7	258.7	431	233.7	282.1	188.5	198	181.3	147.2	385	256.5	286.3	327.7	256.7	506.1	275.6	269.7	187.7	293.7	632.7	239.4
AFFX_Rat_GAPDH_M_st	-206.9	-236.4	470.3	342.9	-120.9	16	-306	367.5	-63.3	-14.6	148.3	-176.3	-243.1	-308.7	-210	239.5	-22.2	263.5	102.4	-11.5	-182	-41.8	392.4	-128.9	-7.8	205.7	9.2	84.5	113.4
AFFX_Rat_GAPDH_3_st	260.4	201.7	518.1	742.3	322.7	241.6	233.3	665.7	297.1	325.9	787.3	428	367.8	366	485.1	154.2	282.2	625.6	162.4	629.2	348	333	517.3	105.2	138.1	181.7	200.8	419.4	558.8
AFFX_Rat_beta-actin_5_st	-825.8	-1563.9	-354.7	-480.5	-806.5	-521	-698.7	-339.4	-686.3	-635.3	-995.4	-799.1	-595.5	-819	-927.9	-1338.1	-560.4	-451.5	-636.6	-797.7	-782.3	-1176.9	-663.5	-1592.1	-854.3	-885.1	-780.1	-853	-900.6
AFFX_Rat_beta-actin_M_st	114.6	147	258	528.7	59	-6.8	102.3	374.9	46.4	191.8	383.5	157.4	85.6	83	174.1	43.4	123.2	377	166.6	416.1	73.2	159.8	451.6	33.6	143.3	96.7	133.6	375.1	437.8
AFFX-YEL002c/WBP1_at	74.9	61.2	14.2	-14.1	41.3	73.8	30.4	-26.6	36.9	-14.4	9.3	-20.5	42	45.6	-3	7.7	12.5	57.5	-28.8	20.4	-48.1	-18.3	15.5	48.3	-20.3	110	86.3	-20.2	106
AFFX-YEL018w/_at	-130.8	-123.5	-89.2	-151	-154.2	-80.9	-41.6	-92.8	-180.2	-131.4	-79.7	-78.7	-103.1	-165.5	-154	-22.6	-124.9	-120.6	-58.1	-184.3	-112.8	-150.7	-59.4	13.5	-43.2	-117.5	-93.2	-153.2	-208.5
AFFX-YEL024w/RIP1_at	132.3	193.6	25.5	49.9	134.3	101.7	161.5	58.4	211	147.9	178.6	213.4	99.2	179.9	263.9	129.4	134.1	71.4	104.8	102	179.1	114.2	162.8	182.6	166.2	181	212.6	126.5	112.4
AFFX-YEL021w/URA3_at	282.8	443.3	201.3	218.1	288.6	262.4	344.7	273.4	386.2	314.7	475.2	336.8	259.7	414.1	428.3	243	278	314	165.9	339	338.1	260.9	306.9	404.9	358.8	323.1	296.8	385.6	426
E03229cds_s_at	3599.4	5638.3	3264.2	4028	3616.6	3404.4	4199.4	3267	4657.2	3503	5276.7	2831.9	3426.6	3329	2365.4	5366.7	4637.2	7810.9	4463.8	5674.8	2810.5	5521.7	4949.8	7045.9	4797.6	6215.3	6447.4	6376.2	6540.3
L17127_at	5021.2	8154.2	6843.5	9904	5155.1	4946.7	5414.4	10237.6	5672.9	4841	10748.9	4117.3	4003.8	5119.6	4927.9	7762.9	6243.9	13875	5551.1	6736.6	5063.1	4416.7	12623.1	8553.5	7467.3	7122.7	6432.1	9448.9	9603.8
L17127_g_at	6887.6	11161.6	7835.4	13915.5	6428.1	6776.6	6064.9	8354.1	6524.3	5794.1	12902.3	8313.2	5554.6	6422.3	5527.9	10432.4	7458.7	14206.5	6464.6	8617.4	6355.6	11436.4	11408.2	11615.1	8914.7	8160	8635.6	12680.6	12037.6
M82855cds_s_at	0.5	-35.1	-44.6	60.3	5.3	-33.5	26.7	12.1	-2.4	1.9	-27.6	1.8	64.9	30.1	-0.6	77	29.6	115.6	52.1	-70	-36.4	-6	-24.1	-87.3	90.9	41.5	85.9	-112.2	-80.2
U93306_at	124.4	421.3	198.2	247.3	168.4	174.3	144.5	171.5	116.1	72.5	167.3	172.3	87.3	147.3	161.8	179.2	66.9	161.3	156.8	54	229.6	233.6	228.8	327.2	298.1	267.5	252.3	70.8	125.5
rc_AA818499_at	2188.5	4919.4	1063.7	1412	2173	1606.9	2030.7	978.2	1729.8	1938.1	2456	3545.8	1578.8	2977.8	2340.7	2266.5	1442.1	1448.6	2060.7	1821.3	2091.2	2935.8	1407.6	3272.9	2603.6	2688.2	2525	2040.7	2529.8
M27440_at	144	374.6	151.1	230.4	302.1	147.9	159.9	90.4	268	253.9	324.4	451.4	110.9	206.4	427.2	42.2	67.1	103.6	239.7	340.9	120.6	340	154	382.3	203.1	486.5	299.6	157.1	189.1
rc_AI235747_at	664.1	840.6	318.5	287.2	639.2	500.2	596.1	352.9	644.7	583.9	587.3	1150.4	407.7	1042.7	1026.9	800.9	396	439.7	445.8	574.2	590.3	940.6	204.3	702.9	642.9	839.2	605.1	413.9	601.4
rc_AI070295_at	187.8	276.9	72	68.5	33.3	68.2	153.8	140.9	89	47.9	72.1	35.5	114.8	146.1	180.7	177.3	46.6	219.3	58.7	89.8	57.3	165.9	106.9	196.7	206.3	95.7	122.2	75.3	105.8
rc_AI070295_g_at	210.1	286.1	71.9	106.7	149.5	102.5	162.7	123.4	160.8	69.4	133.1	206.4	157.2	116.2	121.4	374	23.9	296.3	118.4	99.1	186.1	245.4	222.6	284.1	216.6	254.8	120.2	54	271
Y00497_s_at	1651.7	2493.8	906.7	1168	968	1788.3	1635.6	1294.9	1885.5	1798.9	1557.7	1830.5	2007.3	1467.9	1555.3	1942.1	1706	2207.7	2242	1495.2	1583.8	2593.4	1522.3	2847	2190	1811.3	1845.1	777.2	1914.2
rc_AA945054_s_at	3086.5	4345.5	2564.3	3031	650.4	2203.5	3397.7	2142.7	3342.4	2843.8	3352.7	4162.7	3488.2	3856.3	3352.4	2894.2	1271.9	5382.2	2969.5	3032.9	3925.8	4510.5	4509.8	3955.8	4602.7	3352.1	3949.2	918.1	4392.2
rc_AA817685_at	113.3	218.1	88.3	83.8	26.1	114.1	66.4	100.7	176.2	113	154.2	278.3	151.1	165.5	147.4	162.3	38.7	126	58.3	137.1	92.3	144.1	179	166.9	222.9	127.2	179.9	78.7	20.3
AF007107_s_at	1783.6	2280.8	1355.3	2249.7	852.7	1527.1	1568.2	1587.4	1521.9	1325.6	2478.6	1433.3	1393.6	1496.6	1461.7	2168.8	1364.6	2574.1	1725.9	1594	1173.4	2207.2	2174.2	2328.6	1936.5	1579.3	1688.2	1401.6	2391.9
rc_AA799525_at	3772.8	5034.2	3987.1	5992.2	1931.5	3015.6	2874.2	3604.9	2908.2	2598.1	4867.4	4261	3263	3420.9	2971.8	4299.6	3098.1	6140.8	3442.7	3237.6	3623.6	5345.4	5721.9	4664.5	5363.8	4215.7	4929.1	3573	5033.6
rc_AA997886_s_at	2671.8	3120.4	2404.2	3391.2	1730.5	2127.9	2248.1	2282.1	2396.2	2209.3	3296.4	3083.4	1982.1	2769.8	2779.1	2770.3	1898	3377.5	1843.2	2675.2	2445.9	2902.7	3522.3	3151.6	2697.2	2531.2	2675.8	2573	3622
U48220_at	340.2	-41.4	302.4	532.6	108.9	377.6	56	57.3	253.4	245.6	257.9	438.2	380.5	36.9	219.8	539.2	285.2	512.7	91.8	217	-15	424	458.8	343.8	5.6	165	147.9	495.7	506.5
H32189_s_at	8752.9	9327.2	4934.2	5613.9	5933.9	6793.3	7105	5153.3	7461.7	6227.4	12586.5	6330.6	5303.7	6861.6	6582.1	8983.2	6396.8	5339.7	7499.7	8025.3	5483.5	7488.7	7026.5	9256.7	7186.5	5706	6075.4	10415.5	9343.7
M22756_at	10607.7	13637.4	8543.4	12996.9	6665.5	8326	7891.7	7467.1	8688.3	7777.6	13555.4	10289	8218.8	9288.3	8912.4	13080	8132.3	12593.4	9723.8	8140.9	9476.4	13897.1	12457.3	15053	11737.7	11339.7	12026.5	13784.5	10860.5
J02679_s_at	729.9	1264.3	1060.2	1644.3	242	559.7	689.7	923.1	687.5	698.5	984.3	616.9	874.7	935.1	780.2	970.8	703	1244.4	-121.5	780.7	783.8	1007.3	1233.2	1195.5	963.9	777.3	1027.6	1097.3	1091.6
rc_AI232012_at	10613.4	16257.3	8276.2	16907.2	6907.3	8291	9593.8	10985.4	10563.2	8435.8	15825.2	12348.2	9629.3	11868.4	8295.6	11863.4	8388.6	16168.3	8826.5	8074.9	9841	13575.4	14455.3	13216.9	12627.4	11741.2	15028.7	15111.3	13251.5
rc_AA924591_at	112.6	129.5	-100.8	30.2	59.2	-14.4	-44.1	17.1	-75.1	-54.7	-202.6	-104	22.7	-88.2	-79.9	187.3	-6.3	182.2	-20.4	-132.3	-11	194.8	42.1	-8	-53.1	33.2	-120	-65.7	-99.3
rc_AA956507_at	181.9	321.8	-1125.9	322.1	350.8	-58.8	137.4	216.3	144.3	55.4	219.9	118.2	403.2	368.2	278	386	35.2	214.1	79.8	337.2	346.7	175.4	225	258	71	216.6	392.2	286.1	108.2
rc_AI137856_s_at	2789.1	4467.4	2064.4	2509.8	2686.8	2359.8	2600.6	2217.9	3503.2	2610	2317.1	2767.9	2033.8	2596.3	2876.4	3499.5	2459	3071.8	2907.2	2713.2	2638.7	3170.7	2306.2	4471.9	3067.2	3001.2	3758.8	3578.6	3416
rc_AI104882_s_at	202.5	932.8	-107.9	130.1	721.9	179	120.2	357.9	694.6	487.7	-323.9	362.2	341.3	355.8	344.3	885.1	469.4	325.4	767.8	387	149	442.4	349.1	868.7	425.7	463.6	680.7	227.9	391
X60328_at	212.8	371.1	-15.6	664.9	-71.8	-64.4	-88.3	-7.5	-200.4	203.6	57.1	119.6	266.2	92.7	-179.6	204.5	147.9	498.1	147.2	-160.6	119.2	166.3	566.3	252.1	177.2	140.8	18	26.1	-30
X60328_g_at	619.9	562.5	196.1	521.1	258.1	394.9	441.9	276.3	197.1	438.6	401.6	538.2	248.6	484.6	469.1	534.1	219	326.5	457.2	500.1	479.6	546.7	422.5	479.1	338.5	515.1	113.4	147.3	125.7
rc_AI170819_at	186.8	176.3	-27.1	-33.3	307.9	69.7	-33.3	130.6	239.4	251.3	-164.3	-66.4	-25.9	112.3	84.6	113.6	130.3	108.2	191.1	-19.1	319	111.1	26.3	151.1	205.8	213.7	-80.4	-47.3	14.2
rc_AA963839_s_at	708.8	570.2	635.7	415.8	747.3	769.5	741.4	473.3	717.6	762.3	315.1	668	937.7	776.8	602.7	786.8	909.8	506.1	867	809.7	855.5	471.7	454.7	809.6	714.1	724.4	893.2	725.6	474
rc_AI229440_s_at	4760.4	5814	4363.6	4909.7	6892.3	5222.3	6164.2	3959.7	6182	5301.6	7371.3	5860.1	6321.4	6812.7	7297.2	5851.3	5484.5	4750.4	4547.8	7751.6	5162.1	4738.5	5749.1	5554.2	5202.5	5562.6	5314.6	7279.4	7541.4
rc_AA848545_at	2558.9	3307	2541.5	2089.4	3686.1	2352.9	3098.6	2447.1	3341.1	3148	3061.2	3557.3	4005.3	3377.9	3164.1	3458.3	3386	2219.5	3223.8	4015.2	3378.7	3071.8	1674.7	3524.9	3647.8	3149.7	3553.9	3583.6	2872.6
D89375_s_at	206.7	647.5	99.1	291.2	301.6	237.7	365	88.8	163	199.8	585.1	-110.9	313.2	162.3	513.7	224.9	284.3	166.1	279.1	442.4	168	413.6	108.8	234.1	21.8	191.8	122.8	259.4	545.9
rc_AA945573_f_at	37.2	151.3	135.7	151.8	95.7	206.1	-10.9	134.7	138.2	276.8	-40.2	196.2	-19.7	32	248.7	164	-86.7	148.9	-155.9	264.5	100.6	98.5	-1	207.4	273.8	152.5	183.2	181.1	339.5
rc_AA891651_at	7.8	153.2	37.1	30.8	132.4	54	66.9	-11	37.9	67.3	12.4	234.3	38.9	78.1	28.3	44.7	133	-90.2	49.8	64.9	137.2	41.6	64.7	110.3	218.7	-58.4	99.2	36.7	15.7
rc_AA891651_g_at	12796.2	16289.5	14319.6	11796.5	14755.7	11338.8	13850.2	12010.5	12772.5	15367.7	14742.2	18991.8	16352.9	15319.1	13777.5	16904.6	13173.9	13571.4	14246.2	16973	17410.5	18677.8	13013.9	15484.9	18760.4	18450.9	18359.1	14176.6	15379.7
AA799336_at	4627.5	4759.7	2221.5	1454.8	4280.2	3859.3	4185.2	2363.7	3952.7	4350.9	3472.5	5301	4997.4	4814.8	4898.3	5155.9	3356.2	2442.9	5422.8	5919.2	4771.5	5920.7	2398.4	5212.9	5441.9	4551.4	4632.6	3947.8	4914.1
rc_AA899320_at	5711.6	6008.7	4906.7	4499.1	3901	4843.4	5881.8	4700.2	5644.6	6171.4	4979	6664.3	6584	6002.8	4883.7	5536.1	4764.2	5288	6499	6407.6	5744.2	6298.7	4815.1	5037.3	6273.9	5443.1	5963.1	4747.8	5436.7
rc_AI010580_s_at	2800.6	3665.4	2091	2141.8	1857.5	1852.3	3325	2046.3	3241.8	3412.4	2307.4	3581.2	3405.1	3543.7	3482.5	2580.2	1943.4	2345.9	3260.3	2543	3115.3	3312	2185.2	2532	3083.5	3092.1	3174.5	1155.2	2380.1
rc_AA799474_at	7838	10435	7040.8	7007.2	3684	7283.1	9020.7	7636	9367.8	8426.2	7716.4	9482.5	9534.3	8296.4	7297.2	7063.3	6569	9541.1	9298	8375.3	9499.4	8666.5	8028.3	9119.3	11983	9298.9	10659.6	5348.3	8760.8
rc_AA818858_s_at	20091.1	21048.6	19321.5	18961.4	11132.7	22014.5	21017.3	22933.5	21389.7	19522.9	19771.3	20378	23857.2	21339.3	20923.3	19085.4	19562.7	23442.4	20626.1	22326.3	20505.4	25428.1	20431.8	16605.9	21276	20070	23752	11404.6	20967
rc_AI228674_s_at	32825	41551	45345.7	45694.2	27177	42565.8	33336.7	53826.6	32596.9	30988.2	35625.9	37148.8	35067.5	36244.4	32755.7	31640.4	39764.1	57755.7	26024.9	30725.7	33506.4	50661.3	49685.6	30674.8	31424.4	40586.3	44548.4	26216	35742.6
rc_AI103874_at	2237.5	2359.9	2242.6	1824.9	1345.3	2198.2	2656.5	1914.1	2566.9	2629.9	1675.6	2806.8	3211.4	2762.5	2170.3	2031.5	1844.5	1570.8	3021.3	2773.4	3255.8	2272.4	1760.8	1546.6	2741.7	2774	2486.2	1141.6	1942.4
rc_AI172411_at	2180.5	2439.4	1521.6	1656.4	1776.5	1701.8	1999.8	1496	2403.6	2087.3	2134.2	2318	1856.6	2351.3	2287.8	2019.2	1721.3	1666.2	2002.6	2483.9	2180.5	1894.6	1674	2360.4	2131.9	1742.7	1394.9	2069	2329.8
rc_AA900413_at	845.6	1731.1	711.4	702.2	930.6	633.3	850.3	36.3	937.4	994.8	1152.8	1507.7	980.7	916.8	1090.5	1134.8	1035.8	570.5	375.3	1340.5	840	856	800.8	940	1385.9	1400.6	1264.8	1091.4	1305.1
rc_AA925252_at	45.1	221	293.2	423.4	152.1	57.7	139.3	435	132.7	220.9	384	127.8	204	15.6	150	137.4	7.1	377.3	118.3	283.8	227.1	106.8	197.1	100.6	106.3	138.2	192.8	478.1	328.5
rc_AI229291_at	7256.5	8106.3	6545.9	7477.1	5355.7	6688.6	7461.1	5880.9	8045.3	7959.7	10022.3	8376.1	10103.5	9024.1	9327.2	6823.4	5914.6	6615.9	7506.7	9525.7	6436.2	7645.3	5783.5	6649	6517.8	6537.4	6561.7	13505.8	7707.7
rc_AA925529_at	2480.8	943	1558.2	1821.3	307.1	1503.8	2614.8	1584.9	2154.5	1926.2	637.4	2769.8	1419.2	3077.1	1988.4	-138.5	1262.1	1460.6	1400.7	2000.9	1521.1	814.7	2005.6	2811.1	1465.8	2733.4	1295.2	961.2	1822.4
rc_AA926193_at	229.9	241.7	63.6	129.9	112.1	60.1	141.3	108.8	350.4	174.6	87.8	190.6	73.5	108.7	137.2	96.7	29.7	110.5	137.4	164.9	96.3	4.9	128.9	121.8	255	286.4	196.1	59.7	92
rc_AI170379_at	2677.8	2284.4	2793.2	2992.9	2040.2	2221.6	2088.6	2169.4	2597.4	2668	1779.1	2534.7	2667.1	2298.1	2223.8	2634.1	2145.3	2487.8	2989.8	2180.1	2494	2316.6	2597	2464.5	2510.2	2464.1	2428.2	2427.9	2734.4
rc_AA818152_f_at	22648	23968.6	30302.8	26870.5	22486.8	25850.8	23553.3	28955.8	23856.3	23046.4	23033.3	24788	25208.1	25396.9	22200.3	21426.3	25483.8	22704.2	20942	24015.4	24547.2	30296.6	23997.7	20661.9	21229.3	23618.1	26686.2	22160.1	24679.4
rc_AA818198_at	120	172.9	109.5	165.3	102.3	105.9	59.9	79.1	126.1	178.4	129.2	148.4	63.4	115.1	141	179.9	87.5	130.6	61.7	82.2	142.2	107.5	182.8	163	84	361.4	160.1	129.8	176.8
rc_AA819793_at	214.2	65.5	388.9	315	351.6	256	202	343.3	502.4	331.1	94	218.2	358.7	234.5	171.6	161.7	321.2	383	368.9	403.8	237.7	134.7	250.7	402.1	188.4	238.7	202.6	212.6	449
rc_AI169695_f_at	-85.7	-69.3	-91.4	-80.4	-166.9	-97	221	-70.3	-152.9	-130.7	-141.3	-118.4	-169.8	-128.8	-61.8	4.7	-114	-40.7	-67.4	-123	-85	-115.5	-50.1	-58.5	-76.4	22.5	-24.4	-146.5	-94.2
rc_AA817964_s_at	-948.3	-1140.7	-513	-699.6	-856.7	-758.3	-880.6	-670.7	-826.6	-750.8	-1188.6	-995.6	-861.5	-1102.7	-982.9	-1127.9	-586.1	-648.1	-491.3	-932.9	-1009.6	-1108.7	-679.5	-1164	-831.4	-499.6	-1037.4	-1018.1	-999.6
rc_AI070108_at	1249.6	1597.7	1228	1625.4	1218.5	1096.1	1355	1250.9	1353.3	1093.8	1424.2	1562	1276.3	1329.1	1267.7	1390.8	1107.2	1369.6	1226.4	1315.9	1338.2	1529.9	1519.8	1600.2	1663.1	1627.5	1659.5	1485.1	1456.3
rc_AA858879_at	1483.9	1232.6	1476.2	1587.7	1256.7	1549.8	1513.4	1174.2	1389	1544.6	1291.5	1247.6	1370.6	1478.4	1401.4	1358	1273.4	1333.7	1830.8	2036.3	1526.4	1064.8	1285.1	1472.7	1738.2	1731.1	1992.7	2005.8	1699.8
rc_AA819500_at	390.9	512.3	330	284.5	411.2	396.3	503.2	315.4	488.9	478.4	297.3	446.8	434.8	512	394.9	600.1	308.3	441.7	513.8	385.4	466.1	483.9	364.8	639.5	578.7	707.1	712.1	451.7	385.7
rc_AA819500_g_at	405.1	401.7	531.1	523.4	587.1	405.1	448.8	322.9	404.5	391.6	251.7	540.9	521.3	535	294.3	424.2	289.4	397.2	470.2	408.5	527.8	481.6	277.6	536	565	681	589.9	409.2	282
rc_AI237756_at	-22	203.1	236.9	157.1	-110.3	169	27.3	140.8	37	215.5	134.5	70.4	30.5	25.9	158.2	-4.7	56.9	191.8	61.4	136.8	78.2	179.1	96.7	165	188.8	193.7	119.5	43.8	-5.1
rc_AA799499_at	9861.4	14813.4	14846.6	11146.5	11034.1	12494.6	11277.4	15000.5	11837.6	10686.3	11599.4	11843.7	13838.5	11194	10416.9	9914.3	12301.3	12515.7	8987.5	11013.6	11629.9	16353.3	12442.4	11476.2	11364.2	13151.4	14599.3	10331.4	11113.4
rc_AI176689_at	1446.8	2249.6	1312.8	1447.5	1626.8	1378.1	1524	1284	1394.6	1614.9	2102.9	1883.5	1578.4	1490.3	1788.2	2172.1	1502.4	1710	1410.6	2176.2	1635.9	2130.6	1799.9	2258.8	2071.3	1786.2	1835.3	2253	2333.9
rc_AI045858_at	7.6	256	122.5	72.1	108.9	103.9	100.4	64.4	136.8	165.6	186.6	60.3	169.1	108.5	105.7	154.8	74.8	136.3	166.9	213.3	227.1	204.3	133.1	150.9	304.7	264.1	212.8	167.6	231.1
rc_AI176170_at	16166.1	20143.2	22513.9	19411.8	17101.4	12484	17319.4	16964.7	16537.3	17135.6	16352.4	18354.6	19277.6	16901	15606	16284.5	18712	20041.3	14381.9	17425.3	17874.7	22739.4	18333.4	15650.1	17497.1	20474	23107.6	14660.8	18401.9
rc_AA819708_s_at	17653	18557.6	15761.1	15959.4	15153.2	14404.7	18167.1	16759.5	17371.6	17629.3	19427.1	18079.2	16509.4	18118.1	15790.2	18531.3	14703.2	17252.9	17088	18508.5	18297.2	20005.8	17295.8	17092.6	19233.9	19520.6	19020.9	16964.3	19875.2
rc_AI010725_at	11254.5	10478.3	8856.8	6738	6185.5	7268.1	10178.4	9624.9	10063.2	11596.7	8238.2	10307.1	10345.4	9837.7	9819.4	9805.1	6977.1	9641.6	9872.7	9487.9	10754.8	10988.5	9670.5	7215.8	12523.4	11201.4	11831.6	6886.8	9114.9
rc_AI010725_g_at	15118.3	13374	12266.6	10094.8	8256.6	12022.8	15414.4	11926.5	15262.3	16760.8	8959.3	16615.4	18172.6	16654.1	14933.7	11422.3	10744.6	12329.6	16668.9	13969.7	17949.4	14857.4	12291.1	11385.9	17157.6	16471.7	17104.8	5735	11663.6
rc_AI235707_at	241	188.3	136.4	133.3	98.4	225.5	484.2	172.2	591.3	20.4	26.4	101.7	185.7	55.9	128	330.7	419.3	435	113.7	404.5	333.5	440.5	334.6	455.5	384.1	444	281.5	219.8	397.6
rc_AI235707_g_at	4145.1	3718.5	3051.7	2463.4	1807.6	4071.9	4762.9	3460.8	4865.6	4760.4	2104.4	4173.6	5605.2	5119.8	4855.1	3787.7	3137.6	3443.1	4845.5	4130.1	4892.1	3998.4	3338.6	2966.3	4508.9	3994.7	4692.7	1313.5	3121.5
rc_AI011556_s_at	1861	1706.2	1657.8	1258.7	937.7	1344	1684.3	894.4	1559	1531.1	708.1	1460.6	1719.2	1774.7	1772.8	1617.4	1395.3	761.3	1517.7	1402.2	1530	1636.6	1131.4	1583.1	1703.3	1376.4	1252.9	655.4	886.5
rc_AI229655_at	1598.6	754.2	1884.9	1560.7	1012	1700.9	1638.9	840.8	1095.4	1620.5	236.9	1770.4	1527	1859.4	1224.6	1266.5	1516.6	748.2	1791.8	1138	1574.5	808.5	1461.4	694.1	1046.1	683.4	723.6	346.4	700.1
rc_AI177256_at	797.1	1043.1	978.9	895	761.7	828.5	734.5	957.4	842.1	886.3	794	989	1039.8	1167.6	1010.4	834.2	869.2	669.6	852.5	960.8	904.8	786.2	777.4	877.3	1055.8	958.3	925.2	686.1	777.3
rc_AI112237_at	12020.1	13492.4	13414.8	13162.4	8856	10121.4	10680.3	11913.7	11322.5	10502.4	12671.5	10665.9	11404	11403.9	9490.9	11222	10256.7	12071.9	11707.5	11350.8	11303.6	13166.9	12546.8	12294.4	12420.7	11994.6	12585.6	13308.6	10535.7
rc_AI008863_at	1607.4	1776.3	1329.5	1254.4	980.8	883.6	1905.2	1383.5	1956.7	2091.4	1990	1684.7	1141.1	1145.8	1825.4	1897.1	853	1474.2	1198.2	2133.4	1012.8	1493.5	1344.8	1513	1098.1	2142.4	1263.9	1261.4	1317.6
rc_AA818487_s_at	8833	8589.8	8031.8	7373	6890.5	6925	8051.1	6912.6	8580.2	7605	7526.8	7464.2	8069.8	8348.3	7081.6	8415.9	6847.9	7225.3	10051.7	8084.2	9086.3	7915.5	7338.2	8420.8	8769.8	10529.7	9889.6	10450.6	7352.5
rc_AA892234_at	14425.6	14976.8	11613.3	14405.5	11108.2	13056.4	13683.1	13808	14284.3	12232.7	14767.6	10341.7	11986.4	12300	12891.2	16279.5	12852.7	13640.8	15129.8	15706.7	12387.9	14926.1	16383.9	15991.3	13305.2	13423.5	14309.7	15869.8	16095.8
rc_AA818604_s_at	93.1	32.9	-277.9	-115.7	52.5	-74.6	104.3	-27.7	-117.7	47.4	-128.5	-113.6	-48.7	-121.9	-187.8	-211	-98	-117.9	197.8	-165.5	-126.4	-155	-45.3	34.2	35.5	68.3	-102.9	-108.6	-117.4
AA848563_s_at	-958.2	-1295.2	-429.1	-541.6	-775.2	-530.9	-827.2	-372	-883.1	-824.6	-898.4	-832.3	-783.5	-847.8	-937.9	-1179.4	-504.9	-427.1	-685.8	-855.7	-830.6	-782.9	-613.5	-978.2	-866.9	-1050.1	-933.8	-761.2	-980
rc_AA944361_at	767	1094.6	870.8	1139.2	1147.8	842	1180.9	561	1320.3	1262.7	1100	1451.8	1007.5	1548.1	559.9	1241.7	793	820.4	416.1	1429.4	1862.3	1427.2	567.9	937.7	676.6	759.9	1194.5	593.1	1366.8
rc_AA946369_at	-498.4	-710.9	-446.2	-343.4	-502.3	-211.1	-388.2	-383.1	-649.3	-738.4	-828.2	-830.8	-796.5	-686.6	-604.3	-339	-149.5	-137.2	-150.3	-560	-897.9	-640	-491.6	-583.7	-509.5	-847.2	-549.9	-802.6	-721.4
rc_AA866477_at	10871.4	10286.1	9470	10452.4	10804.7	9327.9	8811.2	11947.6	10155.7	9948	9866.5	9343.3	9821.6	10135.5	7225.3	10370.3	10580.8	10491.8	11250.2	10233.6	11430.4	11721.1	10057.3	11742.7	11456.4	10349	11484.3	10995.4	10093
rc_AI172097_at	766.4	650.3	469.7	595	801.9	736.8	683.4	505.7	968.1	587.3	940	959.4	743.2	581.9	736.8	668.2	511.9	510.4	638.9	913.8	713.2	628.9	633	597.3	572.1	791.1	797.6	877.9	930.7
rc_AI172097_g_at	2296.1	651.9	1258	1088.5	992.1	1446.5	767.3	1156.7	1801.5	1681.1	1289.1	1556.7	577	1808.4	2158	775	1049.4	1246.6	894.2	1974.5	1899.8	1686.2	1525.7	2043.2	1642.4	1860	1830.7	1957.7	869.9
J02852_at	108.1	67.7	36.7	147.3	164.6	-73.4	6.1	99.7	-53.5	38.7	162.5	24.7	-97.6	95.4	28.6	66.3	114.8	9.7	98.4	72.9	211.6	4.4	42.5	49.1	0.4	61.2	23	53.4	-5.4
J02852_g_at	-199.2	-86.1	-184.6	-195.9	-111.9	-28.8	-251.7	152	-39.2	-184.8	-154.9	-156.9	-33.7	-185.6	-330.7	-207.5	-7.3	-35.4	-37.9	-78.1	-32	-359.9	-116.9	-203.8	-129	-99.9	-111.1	-139.1	-130.6
rc_AA892544_s_at	8977	11281.4	10531.9	11339	8895.5	9012	8647.9	9556.1	8618.3	8008.8	10067.9	8906.2	8717.7	8577.9	7275.6	10630.3	9822.8	10956.5	10260.8	8981.5	9314.5	10437.2	11113.6	10703.4	9276.6	10266.8	10278.6	12661.1	10564.1
rc_AI013834_s_at	1505.6	2207.7	1497.1	1581.5	1980.2	1568.7	1853.5	1624.4	1927	1632.2	1544	1719.1	1945	1891.6	1685.5	1593.6	1749.1	1256.3	1459.8	2054.7	1634.4	1869.7	1317	1929.2	1789.7	1660	1727.3	1894.3	1648.4
rc_AI101743_s_at	238	189.4	47.8	108.6	275.6	179.4	362.1	191.4	174.4	237.3	-69.3	18.9	159.9	91.1	322.2	107.5	75.7	104.4	359	119.6	166.5	-2	83.7	18.8	232.9	211.4	151.9	110.8	59.6
rc_AA945050_f_at	282.1	471.6	-119.2	149.5	132.9	19.1	445.9	101.2	441.9	40.3	160	207.7	465.7	349	522.8	-57.8	18.5	-167	21.9	-19.4	532.8	147.2	61	574.2	510.6	297.6	341.8	165.5	172.2
rc_AA945589_at	1773.4	2761.8	748.2	691.4	2209.5	705.1	2252.5	1096.8	2262.2	2534.1	2648.9	2440.7	1317.2	2231.2	2283.3	1578.8	1543.9	841.6	1860.7	2330.4	1129.9	1656.3	1461.5	2016	2240.6	2548.5	2094.2	1953	2763.6
rc_AI028836_at	-14.2	-203.4	-77.1	-95.7	32.1	-141.8	-90.3	0.8	31	-17.8	-30.5	99	56.2	23.9	85.5	-73.1	-34.5	-65	14.8	-12.9	23.2	-12.7	-91.2	-20.8	3.6	77.8	-39.3	-40	75.2
rc_AA818122_f_at	48.3	-405.2	-118.9	-111.7	-206.4	-284.8	-96.9	-83.8	-425.4	-233.1	-90.5	-254.9	-212.9	-232.1	-265.2	-0.7	-39.5	-201.9	-217.6	-392.7	-124.4	-524.1	-172.3	75.5	-97.4	-51.8	70.5	-167.8	-94.7
rc_AI169372_at	153.9	656.5	117.5	156.6	318.6	33.5	190.4	-24	261.3	175.1	116.8	-8.2	141.4	273.7	27.8	103	141.6	171.4	189.6	337.9	62.2	183.8	143.3	373	298.8	237.3	264.6	46.8	133
rc_AI169372_g_at	-313.7	104.6	-48.1	173.2	15.3	31.8	-8.2	215.8	255.9	121.9	554.1	-15	16.5	87.3	66.3	-151.7	217.8	82.7	42	134.5	71.2	8	68	6.8	137.4	-53.9	125.1	6.6	129.7
rc_AI171542_at	16938.7	17772.8	12442.4	13229.1	10013.1	14405.2	16867.5	12203.9	17165.8	17118	16395.4	18540.4	17200	18418.4	17216.6	14635.9	14017.7	13227.2	15479.2	17455.1	17930.1	19365	14476.1	11704.2	18132.9	18021.9	16543.5	10499.4	18172.6
rc_AA858640_s_at	5764.5	5182.7	4794.5	4924.9	2420.6	5200	5264.4	5034.2	5533.1	5493.8	4198	5504.6	5929.2	5316.8	5424.9	4290.7	4313.3	5145.4	5981.6	6049.4	5716.8	5999.9	5536.4	5362.9	5963.9	5908	5976.4	3110.3	5126.2
rc_AA850568_at	-619.5	-416.2	-440.4	-602	-148.7	-294.6	-538.7	-490.8	-683.5	-284.8	-842	-799.5	-605.1	-787.8	-857.1	-835.5	-499.3	-642.7	-294.1	-695	-801.8	-764	-736.6	-781.2	-764.5	-759.8	-659.8	-446.9	-669
rc_AA900476_at	-285.1	-734.5	125.7	-414.9	-149.5	-116.2	-454	-20.2	-574.8	-301.6	-515.3	-884.8	-475.5	-732.5	-752.8	-617.5	-261.5	-277.4	-55.7	70.6	-804.5	-431.6	-294.5	-695.2	-945.2	-1078.8	-959.9	315.6	-240.6
rc_AA900476_g_at	765.7	651.6	548.7	384	411.6	548.5	577.9	409.8	517.3	595.5	1089.3	625.6	983.9	686.3	748	559.5	458.3	237.3	514.4	1060.3	386	1118.5	416.9	373.6	352.9	535.4	443.1	727.4	1336.6
rc_AA955950_at	-57.9	72.9	116.6	56.4	-46.5	2.8	-12.3	149.3	-74.2	63.7	-34	-4.5	-134.4	92.1	23.7	11.8	15.2	24.3	-8	-0.9	-26.5	-102.1	-43.4	-48.8	-43.9	97.2	202.4	-1.7	-77.4
rc_AI007614_at	430.5	705	962.5	1055	695.6	545.1	753.3	1042	697.8	813	1363.5	1117.1	1073.9	1041.4	1092.7	468.7	392.7	1042.1	456	928.2	710.8	621.3	849.8	469	635.9	554.2	521.8	1050.1	842.3
rc_AI009132_at	13047.6	14230.7	15014.9	16654.4	10311.4	11118.6	12365.5	14992.1	12507.7	11564.6	14526.3	12609.1	12859.6	13699	11340.6	11267.4	11719.4	15744.4	11117.7	11982	13821	14068	15252.7	12657	14533.3	16045.1	15129.8	14235.6	12143.6
rc_AI009141_at	2599.3	2535.6	3133.7	3101.5	2357.7	2742.8	2695.3	3181.5	2560.6	2978.1	2297.6	3593.5	4264.2	4114.3	3666.2	2839.1	2058.9	3144	2396.7	1952.8	4599.5	2941.2	2722.6	2050.9	3592	3997.8	3740.5	2151	1340.9
rc_AI009147_at	908.7	1176	582.2	811.1	981.6	931.5	1244.8	629.9	1345.2	1294.8	1714.7	1296.2	989.3	1533.9	1703.1	1326.5	798.4	960	898.9	1348	1321.6	1053.3	889	1273.1	1227.9	1350	1229.1	1405.3	1318.7
rc_AI009297_at	-985.2	-2554	-2304.7	-1333.3	-1613.8	-2221.1	-1806	-1072.1	-1847.1	-1511	-2751.2	-2293.8	-1805.2	-1989.9	-1055.1	-1224.8	-2292.6	-1129.3	-1621.5	-1737.7	-1245	-2041.2	-1321.3	-2572.6	-1904.4	-1551.5	-1971.2	-2076.3	-3701.5
rc_AI010293_at	2064.3	2311.1	1651	896.9	1817.4	1665.3	1586.9	1014.5	1643.3	1897.7	988.1	1651	2166.3	1948.6	2062.7	2065.3	1599.9	638.8	1746.2	1844.3	2159.9	2041.4	911.5	2148.3	2502.3	1991.3	2301	1859.7	1479.6
rc_AI010371_at	2167.9	2167.5	2417.1	2403.8	2115.5	2160.3	2458.1	2194.3	2411.3	2657.5	1619.9	2529.9	3296.6	2682.6	2453.5	2320.2	2317.1	1901.4	2471.1	2209.1	2804.8	2181.2	1758.1	2159.1	2523.7	2621.4	2412.8	2154.2	1441.6
rc_AI011706_at	607.8	460.9	504.7	139.6	919.5	580.7	1359.5	914.1	935.1	953.9	464.3	1080.2	1434.7	801.8	816.4	718.1	1319.2	408.5	992.6	824.1	683.8	407.2	525.2	967.5	745.9	604.8	832.4	812.1	481.9
rc_AI012051_at	1063	754.4	1656.5	1509.2	1184.7	902.6	1041.3	1665.7	957.9	1266.6	598.7	1013.6	1250.8	996.4	795.4	975	1050.9	1180.4	1057.9	952.4	1053.4	713.9	1161	698.3	711	674.1	849.9	708.4	499.5
rc_AI013993_at	2313.7	1942.5	846.6	620.8	1490.7	1568.3	1062.7	451.1	1191.2	1723	1120.3	1235.7	1739.6	1071	992.9	2132.6	1282.1	604.9	1443.2	1264.9	1272.8	2526.2	460.4	1440.3	946.4	1191.3	1209.6	1763.6	1028.1
rc_AI014091_at	2060.6	2318.5	1317.3	1401	2562.7	1736.9	2164.1	921.3	1853.7	2354.6	1605.9	2082.1	2565.4	1835	1594.1	1990.1	1745.3	859.4	1871.2	1865.8	2179.9	2614.1	1060.7	2319.5	1867	2528.5	2861.2	2042.1	1601.5
rc_AI014094_at	-320.1	-117.6	86.5	9.8	-129.1	27.8	-213.4	310.8	-219.3	-179.2	-293.1	-676.9	-429	-427.6	-353.2	-134.8	338.9	84	209.3	92.4	-373.1	-321	21.4	-113.1	-195.7	-477.6	-20.9	-1.8	-259
rc_AI014094_g_at	1319.5	1491.9	874.7	1060.5	1551.3	816	1350.1	1042.4	1587.8	1210	1249.8	1444	1209.4	1389.5	1308.9	1489.7	1056.8	975.4	1445.4	1295.2	1465	910.1	1147.9	1449.9	1540.1	1264.5	1555	1484	1287.8
rc_AI013074_at	725.4	1082.4	484.9	481.5	914.5	589.2	691.5	354.1	872.9	812	582	770.7	763.2	884.8	849.6	786.5	702.9	435.4	677.6	761.7	666.2	760.7	481.3	986.8	976.2	790.4	851.9	824.7	715.6
rc_AI013365_at	-26.3	42.6	-15.4	-25.7	40.4	-39.2	87.7	42.6	34.2	-30.9	-37.6	15	-85.4	165.1	-31.1	-89.3	69.7	46.1	44	23.5	-47.9	-76.3	-110.7	-2.7	20.2	-47.8	27	-46.9	-16.8
rc_AI013513_at	1188	1784.1	968.1	966.5	2214.8	1357.4	2037.5	1670.4	2012.1	1862.1	1211.5	1537.1	1695.4	1949	2016.8	1888.9	1565.8	1440.7	1703.8	1830.9	1632.6	1207.4	1303.4	2041.7	1077	1712.7	1871.2	1619.8	1698.3
rc_AI102868_at	3868	2736.2	2715.5	3156.2	2706.3	2973.4	3817.9	5270.3	2865.6	2183.1	1821.4	3123.4	1666.7	4546.4	3533.7	5337.1	3647	4487.9	3049.6	2496.8	2131.9	3487.9	3590.9	3914.5	3452.5	3082.5	4183.5	2634.2	2910.4
rc_AI102868_g_at	9941.1	11114.5	11907.5	10719.2	7752.6	10317	8959.7	11065.2	8966.5	7130.3	10907.5	10465.5	7968.7	10665.6	8671.1	12488.3	10506.7	10811.2	6975.9	9296.4	9478.8	12657.3	11175.3	12207.7	11903.4	11750.7	11589.1	10772.2	10737.8
rc_AI103396_at	-214.6	108.3	-60.8	-79.1	-44.7	-143.4	-37	-76.2	-145.6	-31.5	330.4	346.5	-96	-64.9	-197.8	147.7	-45	10.6	-26.6	-158.5	86.8	-123.6	-67.8	400.3	185.5	337.8	3.6	-172.2	-190.9
rc_AI103396_g_at	24831.4	31897.3	39127.9	44090	27079.4	37437.2	24375	57254.9	25762.4	22328.9	26624.4	28336.6	24452.4	27538.4	23914.1	22652.1	36221.2	65833.8	16497.1	23431.7	24879.6	41901.9	49167.1	21813.7	23420.1	32361.3	35770.2	20561.4	28277.3
rc_AI104077_at	404.2	673.3	379.7	181.1	186.1	218.7	192.6	258	37.3	381	182.8	479.3	253.1	50.8	424.7	710.7	315	318.9	380.3	395.9	239	611.3	345.8	314.9	492.7	425.1	401.4	277.1	172.1
rc_AI171355_s_at	26811.6	37469.9	37801.9	38205.3	26836.2	40269.7	27167.4	52434.6	28301.5	25225.7	30416.7	32346.1	28371	30096.8	24083.9	26379.2	38620.5	48333.9	18122.7	23418.9	27780	45968.2	44586.7	24959.8	26296.9	36761.6	39855.3	21225.8	31481.8
rc_AI176253_at	45.6	-118.2	17.2	83.1	127.5	-38.6	67.2	-187.7	134.9	98.4	-47.9	54.6	136.7	55.6	123.5	98.5	-81.8	-75.1	118.4	122.8	90.5	79.3	110.2	177	127.9	170	40.7	91.5	16.7
rc_AI178204_at	1376.2	2294	1782	1171.7	2309.8	1899.3	2205.7	1843.1	1972.4	2200.1	1503.3	2652.9	2687	2288.8	2321.3	2339.6	2204.6	1351.8	2206.9	2059.1	2799	2441.9	1422.5	2863.8	3180.4	2817	2546.7	2087.5	2024.4
rc_AI179150_s_at	15390.2	19182.6	25031.6	27423.6	15601.1	25664.5	15045.7	39394.2	15470.1	14673.7	16837.1	16736.5	16477.1	17546.6	14595	14844.5	22580.8	50096.2	10991.4	14101.8	15836.8	25521.9	29788.8	13903.6	14698.8	17803.8	21205.3	13152.1	17452.3
rc_AI179445_at	596.2	449.4	376.1	299.6	567.2	432.1	637.4	307.4	565.3	550.9	630.9	517.1	509.4	573.8	935.7	410.2	483.1	538.1	642.6	845.7	344.1	596.3	582.8	569.7	434.2	302.9	352.8	695.2	799.1
rc_AI179916_at	2578.7	1908.9	1455	1193.9	2574.2	2385.5	2932	2943.9	2725.7	2707.6	1437.7	1740.1	2284.8	2735.9	2617.5	2842.8	2645.2	2295.1	3407.7	2609.1	2217.9	1689	1921.6	2326.7	2525.9	2510.2	2582.8	1739.5	2103.6
rc_AI230228_at	8323.7	7475.4	5451.8	5734.5	4685.3	6861.7	8068.6	6517.7	8161.5	7636.7	5173.8	7505.8	7117.9	8225.3	6673.5	7653.2	7278	6362.5	7570	7955.8	6350.4	7588.1	7076.5	5921.8	6408.9	5757.4	5827.9	4545.7	7345.6
rc_AI230406_at	11742.9	10911.1	11520.2	10628.5	4961.8	9959.5	11127.1	10491.9	11227.5	10405.5	7125.7	12035.2	11589.1	11672.5	11025.5	9435.6	9536.7	11106.9	10984.2	11511.4	12073.6	13801.8	11529.5	10577.7	11765.8	11995.4	11476.6	6287.6	10531.8
M91589_at	-273	-448.2	-208.2	-230.9	-140.2	-232.3	-264.4	-143.9	-257	-179.7	-381.8	-375.9	-251.9	-189.5	-303.1	-137.7	-154.9	-266.3	-267.5	-364.9	-417	-221.2	-240.4	-79.8	-370.5	-317.4	-261.4	-203.5	-480.3
M24604_at	3928.6	3320.2	4041.2	4349.9	1733.6	3666.7	3291.7	3328.9	3373.8	3395.8	3128.8	4225.5	3284.1	3617.9	3140.4	3100.9	3579.4	3883.6	4341.9	3421.6	4279.5	4166.6	3696.9	3012.4	4129	3992.8	4226.1	1706.9	3212.6
M24604_g_at	1007.1	1295.3	1543.8	1472.9	828.4	1088.8	1350.3	1558.4	1230.3	1255.5	1252.9	1226.4	1319.1	1296.1	1434.9	1253.8	1374.4	1249.6	1563	1355.4	1369.8	1006.9	1159.2	1149.1	1206.5	1208	1508.5	727.9	1478.6
rc_AA818726_at	1031.5	919.2	817.8	632	583.9	493.6	558.3	624.5	680	766.7	468.9	1047.7	638.6	661.7	1074.9	807.7	555.3	419.5	703.5	612.5	647.2	856.2	419.9	780.9	774.3	814.4	791.8	526.7	373
rc_AA893328_at	1038.4	929.8	522.9	456.5	1075	1019	1194.5	1320.9	1365.9	1276.1	482.5	789.3	1162.1	1021.5	1047.7	1136	1250.8	863.9	1187.7	744.5	861.4	541.9	682.9	1120	1065.6	861.8	891	591	501.9
rc_AI102505_at	17974.5	18502.7	18658.9	17102.8	15609.9	16068.1	16791.3	18981.2	16580.1	15419.7	18387.9	14258.1	13629	16704.6	13710	16419.3	17092.8	19099.8	13334.4	16290.2	14034.7	17614.5	23473.4	16208.1	13814.7	15558.5	16937.4	14309.6	17791.5
rc_AI102505_g_at	23580.2	35596	43310.5	44377.6	29327	38854.5	25977.9	50681.4	23446.9	25404.2	22688.3	28365.1	28017.2	28029.5	23272.5	23928.5	37436.4	50107.1	15050.3	19754.2	25927.3	44157.9	50509.9	23094.9	23620.6	33321.8	37402.8	15201.2	26144.9
L00981mRNA#2_at	-146.8	-230.1	238.2	17.6	-366	37.2	-50.4	170.3	-434.2	-315	-41.2	267.2	89.6	305.7	416.9	-226.7	234.6	119.9	-179.1	-74.5	-305.5	-145.4	181.5	-408.3	325.9	188.6	304.4	365.6	-91
rc_AA892248_at	16946.2	21222	26697	27161.6	16389.8	24671.5	16961	40162.1	16786.2	16181.7	18516.8	18636.3	19042.5	18942.6	16192.4	16498.7	24075	41601.4	13514	16461.5	17376.4	27569	30297	15421	15889.5	19844.1	21455.3	15352.4	18603
rc_AA892248_g_at	28942.9	37753.3	31520.5	42890.6	30239.6	40973.7	30570.5	52488.8	29871.8	29001.6	31971.5	33049.1	31336	33966.5	28793.2	27610.1	39859.5	45169.5	20624.6	27765.9	30686.4	45861.6	44904.1	26234.5	28244.8	35734.6	38223.8	24862.3	31990.9
rc_AA819643_at	402	728.6	354	457.3	441.9	490.3	464.6	147.6	463	627.9	909.6	498.1	906.5	480.5	518.2	595.9	512	460.6	561.5	427.7	443	655	302.4	594.1	431.1	323.2	355.5	1077.9	349
rc_AI236601_at	11194.9	11707.3	12820.5	12279.9	8462.5	8475.5	8983.4	11535.6	10456.1	9551	8940	11822.1	10945.4	10647	8728.8	11717.2	8649	11406.9	9591.3	8687.5	11600.8	11146.8	12560.5	11748.6	11787.5	12294.4	13606.8	10998.2	8696.8
rc_AA900199_s_at	8972.4	5908.3	9908.4	9206.9	7483.4	8047.4	9953.7	8093.4	8432	7200.1	13059.8	6453.9	5892.3	9419.3	9221.1	11660	9509.5	8368.2	10308.3	11884.3	9204.5	10087.3	9736.7	9567	9413.2	6190.5	10102.5	12744.8	12424.8
rc_AI235358_at	10130.5	11246	15360.3	13084.1	11949.1	11265.3	9675.3	16248.4	9687.1	11093.1	9197.2	11067.7	13045.8	10920.7	9324.1	10117.6	12235.5	15704.6	8545.8	9031.6	11543.9	14108	16311.2	9793	11240.5	11927.6	13669.7	9434.8	9284.4
rc_AI233365_at	7524.2	8494	7540.2	7522.2	7248.1	6329.9	6735.5	6790.9	7330.8	5995.1	7508.4	8144.2	8001.1	7169	7532.5	8178	6298.9	6153.6	7478	9259.8	8534.1	8910	7183.3	7806.2	8846.9	8621.4	9282.5	7867.5	9089.3
rc_AI136977_at	1092.9	623	334.3	63.9	1476.3	1001.4	1086.7	752.9	1526.7	1142	173.8	357.5	480.3	1029	957	1096.1	976.2	328.3	1302.1	1186.5	655.6	797.8	307.1	888.8	550.8	869.8	955.4	884.5	231.4
rc_AI136977_g_at	1501.2	967.2	1005.3	904.4	909.4	1200.1	890.1	1030.1	1118.2	874	658.3	1005.6	1157.8	1047.5	910.4	1098.6	1096	817.4	1489.6	868.2	927.8	1113.9	1120.1	745.7	1018.7	796.1	899.1	1196	786.3
rc_AI231547_at	1957.6	1766.1	1319.4	966.3	1407.8	1518.7	1642.1	1457.3	1937.8	1332.6	988.7	1313.8	1282.4	1443.3	1691.8	1569.1	1643.4	1100	2167	1601	1394.1	1204.4	1408.9	1749.8	1457.1	1369.4	1578.3	1782.7	1137.7
rc_AA893711_at	154.4	731.5	393.4	458.6	159.9	396.3	200.6	165.5	655.2	415.8	606.2	239.2	318.5	259.4	246.8	526.9	366	479	352.6	540.2	553.9	560.5	504.3	632	204	332.5	297.1	658.1	609.5
rc_AA817987_f_at	188.4	96.3	60.3	45.8	183.4	88.3	202.4	86.6	290.3	245	113.9	70.4	152.1	268.9	200.2	301.3	-23.5	126.7	228.9	156.9	134.1	78.4	113.1	87.1	55.4	-11.1	-110	131.9	144
rc_AI176308_at	6572.2	7382.8	5417.5	7145.9	4220.3	6171.6	4498.7	5204.7	6742.2	4627.1	6416.6	7130.3	7726.7	7068.6	6674.8	6584.4	4154.9	4639.3	4555.5	6704.4	5523.9	7532.8	5085.9	6965.7	6994.2	7826.6	5384	7276.4	6454.4
rc_AA817764_at	-270.1	-646.1	-397.4	-366.7	-149.6	-211.2	-323.2	-362.9	-348.7	-157.2	-613.9	-510.8	-327.3	-446.1	-432.1	-277.6	-335.7	-513.9	-46	-397.9	-419.5	-342.4	-418.4	-638.7	-425.6	-447.5	-378.6	-766.2	-819.4
rc_AI232321_at	2213.6	2204.4	2895.8	2715.8	2485.3	2309.5	2355	2688	2389.6	2326.6	2246.9	2676.2	2989.5	2654.6	2254.9	2208.6	2523	2659.2	2498.6	2368	3122.4	2543.4	2418.4	2460.9	2551.8	2600.9	3079.2	2390.7	2067.1
rc_AI169708_s_at	40.4	178.7	56	95.5	108.3	84.8	253.4	113.5	182.4	48.4	187.4	129.7	46.2	106.2	172.3	71.3	121.1	225.1	83.5	51.2	172.6	84.4	146.9	231.9	94.8	205.2	154.5	170.3	137.3
rc_AA818226_s_at	22197.8	27951.7	35006.3	34180.8	23349	30285.3	23544.1	45906.7	21989.5	21670	24922.7	23373.2	22897.3	23875.2	20581.2	20368.2	29952.8	46975.3	16789	20278.4	21975.1	34195.8	39225	19083.8	20568.7	27395.1	29946.6	17628.5	24539.9
K02814_at	529.6	-163.9	302.5	365.3	452.4	320.3	230.8	308.9	388.4	390.1	319.9	395.6	287.2	394.7	397	427.9	331	316.5	383	411.5	416.2	475.8	392.6	333.8	61.2	481.3	521.4	289.3	447.3
K02814_g_at	158.6	278.7	-28.3	112.3	30.9	155	240.2	144.7	310.8	101.2	257.3	292	154.7	193	338.3	54.7	149.4	264.3	183.2	309.3	303.2	123.4	243.9	205.5	335.4	384.5	310.5	315.9	343.5
X07365_s_at	4759.1	5280.2	6158.3	5133.7	6150	4723.9	6101.2	4821.6	6409.8	5536	4592.6	5455.1	5784.7	5977.6	4781.2	4388.5	5276.3	3261.6	6012.8	6048.6	6256.3	4544.1	3524.1	4425.5	5628	5717	5741.9	5400.7	3760.1
rc_AA942685_at	8228.9	8636.8	9131.6	7100.4	6496.4	7142.6	8455.5	6415.1	9072.8	7286.4	6718.7	7601.7	8819.2	7653.1	5265.6	8778.1	8276.8	8695.2	9887.2	9756.7	8338.5	8911.4	8172.3	8743.4	9599.3	11275.9	11365.6	9485.7	8630
rc_AA892041_at	9142	9539.3	6773.9	7196.2	8614.3	7829.8	8513.6	8195.8	8476.5	9191.1	8911.9	9546.8	10168.3	9814.1	9177.6	9281	9012.2	7321.3	8749.3	9262.9	9750.5	8677.7	7783.1	9109.1	8180.3	9044.1	9158.4	8785.1	7802.7
rc_AA892532_at	3615.1	3163.4	3821	4292	3627	3804.9	3652.4	4019.9	3791.1	3359.4	3926.5	4064.7	4416.9	4396	4169.1	3737	4006.8	4501.9	4338.5	4386.5	4389.3	4033.2	4179.4	3973	4404.7	4232.2	4461.9	4070.5	3660
rc_AA875594_s_at	15722.9	14522.4	14792.6	14336.9	15281.3	15193.3	12888.9	14147	13023.6	12167.7	12900.1	13074.3	12505.4	12647.1	11176.1	16314	16782.5	17576.3	14652.3	15592.9	12061.7	15436	15961.1	15547.3	14134.8	14831.1	15957	14325.2	16647.4
rc_AI228738_s_at	22143.9	16495.8	14854.2	11986.5	25727.8	22378.8	24156.8	18741.4	23405.2	22311	15290.7	16693.1	16788.2	18263.9	16920.2	23856.7	25212.4	16264.8	25416.8	27211.5	17226	16419.5	15883.9	22558.1	17427.4	19024.1	20422.7	21570.9	20222.9
rc_AA875268_at	6740	5857.8	5397.9	5011	6478.2	5843.9	6356.7	4227.9	6240	5943.9	7706.4	5933	6160.2	6026.1	6013.4	6477.3	5988.7	4622.6	7047.5	7568.7	5550	6731.8	5023.4	6702.8	5907.2	6153.7	6122.8	6706.8	6666
rc_AI229497_at	7010.1	5991.4	5875.5	5180.7	7339	6808.1	6957	5297.5	6061.2	6451.6	7521.1	6473	7014.1	6707.8	6750.2	7423	6482.1	3894.9	7236.2	7817.5	6763	8073.9	6127.2	7573.7	6509.5	7892.6	6898.3	7152.8	7108.6
rc_AA875327_at	2399.1	1383	1604.8	1169.3	3447.3	3072.7	2530.5	3558.7	2317.5	2853.1	713.4	1084.4	1979.8	2252.5	3587	2132.7	3361.7	2202.5	3515.1	2549.3	1765.5	1662.1	1738.6	1682.5	1652.8	1818.7	1897	1758.8	1685.2
rc_AA875327_g_at	9250.4	11826.2	7482.2	8534.8	11577.5	10144.8	10941	7980.2	9964.7	10717.4	9311.2	10737.2	11410.7	11225.5	11049.8	9879.1	8759	5636.2	9947.1	10564.9	11619.2	11240.2	7960.8	11903.9	12153.6	12109.2	13050.5	10197.8	9399.6
rc_AI180108_at	6571	7134.2	5071.6	4539.4	7878.9	5370.6	7818.1	6042.2	7372.3	7844.2	6030.3	6079.2	8348.8	7844.8	6646.9	6729	6119	4617.5	6445.1	7826.2	6996.1	6264.2	5415.2	6024.4	5966.8	7350.5	7550.5	5654.8	7245.5
rc_AA875471_at	21.1	-7.9	10.9	5	23.6	82.8	138.3	112.9	16.9	91.4	-111.1	47.7	76.8	62.7	212	22	174.7	-2.9	89.1	48.2	52.4	-1.8	23.6	27.1	9.8	-16.3	66	30.6	-49.9
rc_AA875639_at	333.7	507.5	304.1	249.1	338.3	376.1	383.2	431.7	362.3	300.6	330	306.7	242.7	353.2	236	445.4	330.6	387.3	375.8	342.2	310.8	393.6	393.4	457.5	452.3	368.7	364.5	383.7	448.1
rc_AA926149_at	116.8	300.8	41.9	123.5	167.7	30.7	87.6	93.3	204.9	54.7	218.5	127	117.4	124	174.6	92.8	28.5	121.4	100.2	105.5	213.3	182.9	117.6	75.6	165.2	211.2	95.1	86.2	159.5
rc_AA926149_g_at	1207.5	1331.5	771.5	474.4	1087.9	1335.7	1374.3	1213.7	1782.2	1241.4	411.3	1591.8	1543.4	1617.5	953.9	1128.3	1278.6	732.9	1408.8	1105	1980.9	1203.8	1105.2	1418.2	1666.1	1951	1833.3	907.3	938.8
rc_AA866240_i_at	1158.3	1391.4	543.6	687.7	682.1	879.9	1005.3	635.9	1210.3	1055.4	1381.9	1225	696.4	1115.9	1165.8	846.7	860.8	955.7	826.7	1161.6	998.8	1024.3	903.6	692.4	1211.8	1273	1113.8	1045.4	1301
rc_AA866240_f_at	1232.3	1459.4	864.1	1080.5	645.4	937.9	1488.3	874.1	1668.5	1108.7	1469.1	1623.1	1062	1484.2	1704.7	1075	989.1	1083.6	917.9	1548.9	1339.3	1404.8	1214.8	1248.6	1502.4	1550.2	1498.6	901	1985.5
rc_AA874919_at	1394.6	1410.2	988.5	1143.4	280.8	1215.8	1628.1	1102	1572.5	1382.7	1232.1	1564.1	1493.2	1657.8	1592.3	1043.5	1349.9	1240.6	1279	1754	1625.7	1231.1	1117.6	1325.6	1429.5	1341.6	1342.8	797.4	1558.3
rc_AA874919_g_at	399.4	460.9	251.8	357.5	175.1	377.8	440.6	461.6	473.7	453.3	349.4	503.7	554.9	519.4	491.3	466.6	445.6	578.7	612.8	403.9	290.8	137.4	406.4	352.6	264	266.4	631.6	237.4	493.8
rc_AI103838_at	216.2	349.5	155.8	202.6	76.8	182.2	200.2	181.7	246.9	198.3	152.6	214.2	109.9	218.4	215.5	212.3	117.6	167	92.3	278	275	287.5	214.8	246.5	142.4	213.1	201.1	123.8	185.8
rc_AI103838_g_at	610.8	600.1	610.7	462.2	1218.2	1353.6	1554.3	1190.5	1630.3	667.7	648.1	766.3	599.8	935.9	598.7	821.4	1510.4	401.2	700.3	1631.9	849.6	1564.9	422.2	457.8	598.5	590.3	461.8	1265.1	538.9
rc_AA875107_at	10918.9	9910.3	10633	10784.9	8089.7	9460.9	8702.5	9974.8	9184.2	8105.9	11752	8990.7	8392.9	8887.6	7987.3	10148.9	9438.1	9755	9962.1	9869.5	8965.7	12777.7	11788.9	9453.7	7691.5	8808.4	8933.4	8881.6	10242.3
rc_AI176546_at	24448.4	28046.8	27622.6	28041.8	21727.1	29348.3	24080.8	34212.5	25477.1	23232.8	25420.2	26956.8	28909.4	28244.4	25701.7	23789.4	28079	31170.8	23563.1	24395.7	27938.1	33061.9	26894.1	22823.1	24707.2	29034.1	30006	23759.5	22392.6
rc_AA924542_s_at	712.6	956.4	400.2	473.8	859.1	758.8	957.1	608.7	1029.7	856.1	479.6	632.2	556.2	875.5	978.1	842.6	796.1	606.6	879.7	813.5	657.2	753.3	548.8	741.3	563.6	839.2	795.5	745.5	596.1
rc_AI137862_s_at	2032.6	2103.6	1376.3	1601.4	1921.4	1901.5	1936.5	2584.8	2435.5	2038.6	1987	2223.8	1735.1	2055.7	2075.2	2041.7	2106.3	2350	2165.7	1893.4	1944.4	1858.1	2298.2	2019	1863.3	1965.3	1803.7	2011.7	2377.5
rc_AI171630_s_at	2009.6	1507.4	1801.5	1801.5	1478.5	1713.5	1556.2	1573.5	1766.6	1949.7	1026.6	1387	2099.3	1744	1756.5	1726.9	1892.1	1241	2238.6	1489.3	1960.1	1586.6	1397.3	1757	1698.2	1887.3	1837.8	1809.3	1277.9
U73142_at	248.7	321.6	135.5	298.5	327.8	247.3	329.2	258	519.3	442.3	257.5	283.1	447.1	500.1	440.1	297.9	314.6	183.4	453.1	363.4	476.8	373.3	172	326.2	282.6	437.7	374.7	378.7	347.4
U73142_g_at	3668.3	3487.5	4790.9	4823.6	2599.6	3364.6	2965.8	3850.3	2867.4	2847.2	2119.5	3369.5	3529.7	3019.9	2619.9	3279.7	3317.2	2855.3	3263	1981.7	3907.9	3977	2962.6	3132.5	3214.1	3816	4026.5	3158.6	2227.2
rc_AA893185_at	6728.7	7230.2	7411.6	6896.6	6418.5	5789.4	6584.9	6223.5	7202.9	6173.3	6810.8	6987.1	6791.9	7321.4	6787.5	6664.5	6214.3	5770.3	6935.3	6517.7	7623.1	7851.2	6262.3	9302.9	7419.7	7580.8	8200.7	7841.6	6459.1
rc_AA799479_at	358.2	316.5	302.8	102.9	325	-89.7	312.1	157.5	351.7	227.8	-8.8	241.5	308.4	287	118.7	429.1	-116.9	223	150.1	-227.4	444.9	161	156.2	585.5	462.5	560.2	521.7	365	-394
rc_AA799479_g_at	5017.9	2786.7	5465.1	3988.9	4600.1	3034.9	4135.1	3538	4271.6	3908.4	4016.1	3482.9	3294.9	4800.2	3944.5	5218.6	2886	3180.6	5398.2	5014.9	5434.4	5404.1	3850.4	5789.2	5077.3	4626.4	5221.2	4643.3	4385.5
rc_AA851379_at	-1344.2	-1998.1	-679.5	-1428.9	-1049.5	-1317.8	-2131.3	-1410.8	-2568.1	-1023.1	-2235.4	-2818.9	-1371.2	-1401.9	-1900	-2069.6	-1402.9	-1186.9	-318.7	-2327.6	-1808.8	-1758.5	-1002.7	-2653.6	-1520.1	-2000	-1739.8	-2883	-2021
rc_AA851403_at	1085.4	1116.5	1024.6	1145.6	1346.7	1283.8	1473.5	1068.5	1463.5	1189.6	1371.3	1402.6	1321.2	1361.8	1327.1	1123.4	913.1	855.6	940.6	1402.4	1148.2	1299.5	1174	1219.3	1200.8	1278.4	1268	1247.1	1284.1
rc_AA851403_g_at	14591.9	16250	16927.7	15693.2	14698.8	11536.5	14596.3	14315.3	15278.6	13882.7	13507.6	16102.6	16523.9	15467.9	12175.3	13943.9	13593.8	13624.4	14834.2	15235.6	16139	16517.8	14211.2	15001.6	16226	16658.1	17896.3	15075.3	11905.3
rc_AA964320_at	16585.9	17947	17015.6	17484.9	16422.6	14650.9	16961.9	16485.8	16844.1	15650.6	19973.8	18086.1	18066.5	17096.9	16453.3	17634	17057.2	17020.8	17042.9	18402.2	16706.1	19839.1	16990.1	17886.2	17275.2	19029	19226	18120.2	17918.9
rc_AA999168_at	-234	-324.8	372.4	150.9	105.6	-123	51	264.1	34.1	170.9	652.8	211	155.1	135.7	-154.4	128.8	-151.7	300	87.5	495.4	131	-139.7	492.4	194.8	-138.7	-138.6	-403.6	775.3	501.4
rc_AI009390_at	9988.1	11051.2	10012.7	8660.9	11177.5	9676.3	9891.8	9131.7	9999.2	9538.7	12132.8	10781.7	8144.7	10350	9453.1	10740.2	9791.4	9952.5	9428.6	11152.9	9835.7	9885.7	8436.2	10906.3	10138.4	10668.2	10292.2	10984.8	11561.4
rc_AI230778_at	1441.7	2033.8	1609.8	1816.7	1641.9	1258.4	2144.2	1602.9	2183.5	1406.8	1904.3	2405.9	2333.2	2491.8	2148.7	2289.3	1931.9	1755.9	1594.6	1334.1	2106.8	2123.6	1764.1	2055.5	2129.6	2188.6	2081.5	2012.6	1976.5
rc_AI045249_at	433.8	454.1	158.5	394.3	441.4	359	317.5	330.2	461.1	308.7	381	406.8	288.7	505.2	502.1	793.4	493.9	572.9	311.7	411.4	410.2	588.7	326	584.7	453.1	743.7	645.9	572.7	506.3
rc_AI234604_s_at	32673.4	31539.8	28816.6	27918.9	32563.1	36811.5	30515.3	39437.3	31424.3	29680.5	28413.5	29312.5	30628.9	32852.8	28628.8	32197.7	37581.7	42002	23169.9	29635	30056.7	36753.1	34513	29593.8	30041.5	35972.8	36923.2	27132.9	29946.2
rc_AA799889_at	1842	1760	1890.6	1822.4	2126.9	1950.4	1921.2	1955.4	1614.3	2246.1	1595.9	2247.5	2661	2202.5	2068	1455.2	2075.2	1306.9	1746.9	2054.4	2138.7	1681.2	1378.9	1857.9	1975.3	2068.3	1428.4	1741.8	1729.5
rc_AI230632_at	3335.3	2773.8	2665.2	2905.2	3565.6	2432.7	2884.8	2775.3	2673.7	3324.8	2246.9	2776.4	3632.8	3548.8	2839.2	2720	2634.8	2700.2	2633.2	2449.6	3563.5	2671.1	3071.3	3339.7	3249.3	3539.9	3104.5	2734.2	2339.1
rc_AA998683_at	1620.3	2005	1045.5	1594.3	2463.9	1511.2	1928.7	1423.1	2019.6	1822.2	3096.5	1822.9	1572.2	2248.4	2242.5	1147.5	1486.8	1532.7	1477.6	2732.2	2025.1	1551.3	2155	2129.5	2380.4	2242.3	1136	2561.4	1457.5
rc_AA998683_g_at	255.9	147.6	201.3	26.5	169.3	298.5	200.4	74.3	222	160.3	88.9	73.9	137.3	217	58	186.3	200.4	-58.3	249.6	193.1	67.7	207.1	67.3	117.6	-26.3	44.4	162.6	126.7	188
rc_AI104388_at	1929	1428.6	2334	1860.2	1968.5	1690.8	1935.3	1992	1714.1	1535.9	2409.2	2014	1857.8	1844.5	1850.2	2541.6	2036.6	1785.1	2217.2	2162.1	2051.8	2520.8	1791.9	2031	2128	1913.4	2059.4	2346.6	2076.2
rc_AI176658_s_at	1640.1	1547.2	1101	1020.9	2342.7	1320.7	1769.7	996.3	2188.8	2172	1773.4	1779.7	1870	2250.4	2398.2	1593.2	1396.5	1387.9	1618.1	2540.9	1397.2	1378.3	1115	1562.5	1399.1	1906.7	1419.5	1835.7	1701
rc_AI105137_s_at	969.2	753.9	941.6	842.9	1006.5	754	857.8	823.6	982.1	669.5	784.1	905.8	985.1	942	1045.1	774.6	961.1	773.6	898.8	1225.3	945.6	804	851.5	836.9	774	610.6	759.8	1029.1	708.8
rc_AI231778_at	769	785.3	941.2	909.2	597.3	592.6	834.9	856.8	820.5	710.6	459.4	822.1	1106.6	1104.3	687.5	616.7	822.5	788.5	721.8	527	1078.3	801.7	634.1	765.9	1103.3	716.2	903.9	601.3	574.9
rc_AI170685_at	7100.6	6890.5	7204	7330.5	5166.5	8129.6	7217.8	7073.5	7730.1	7120	5223.4	8511.5	8666.1	7833.9	8379.6	6914	8227.7	7873.2	7691.8	7658.7	8127.8	9137.1	7234.1	6045.5	8347.5	8032	8512.4	6254.4	7108.1
rc_AI170685_g_at	5953.6	5747	4440.7	5367.4	3494.6	5328.2	5581.2	4881.1	6276.4	5341	4182.6	6040.4	6317.4	5801.2	5845.3	5376.5	6000	6031.2	6278.2	6364.9	5634.8	4791.4	5858.6	5475.4	7049.2	6229.2	6829.1	3683.2	5752.1
rc_AI232307_at	4220.4	3933.1	4617.3	5169.3	1964.3	4005.6	4138.9	4920.6	4783	3695.9	3939.8	4019	4383.8	4515.8	4246.9	2984.3	4288.6	4920.4	4466.8	4390.7	4073.6	4791.3	4711.2	3825.7	4451.5	4073.6	5157	3065	4145.6
rc_AI104528_at	4393	4905.6	3540.4	3452	2567.9	3445.5	4242.4	3837.5	4655	3517.2	4392.7	3306.4	3219.4	4068.6	4283.2	3678.9	3910.4	3910	4527.5	4689.4	4369	3918.3	4516.4	3937	4104.9	3746.8	4107.2	2914.2	4916.5
rc_AI010292_s_at	33123.3	27273.2	29407.6	28944.4	21073.9	36553.8	31969	38584.6	31032.4	30537.3	25328.9	34020	36566.2	34614.2	33695.2	30333.2	33279.8	26984.5	28733.6	31222	33451.6	40751.6	27628.8	20305.3	26276.2	29308.3	30329.3	15239.2	26779.8
rc_AI176726_at	696.8	592.5	256.9	331.7	441.8	491.6	432.8	475.8	591.7	552.4	437	465.3	443.8	545.9	410.1	477.2	497.1	420.3	504.7	447.5	494.1	433.5	380.4	365.5	457.2	465.6	463.8	284.7	454.2
rc_AI229924_at	418.6	354.7	803	1052.1	634.1	692	354.3	670.8	575.2	689	656	890.5	695.6	547.3	923.3	498.9	484	669.6	446.6	851.5	691.9	670.2	521.3	176.4	335.8	363	478.8	419.6	494.3
rc_AA819547_at	6896.8	6620.9	5973.8	5708.6	5908.1	5688.9	6039.9	5015.4	6595.6	5737	6452.8	6204.9	6520.4	6034.7	6457.4	6025.2	6049.7	4628.5	7741	6673.7	6378.4	7750.2	5619.1	6281.9	5370.7	5792.4	6096	5627.4	5223.5
rc_AA849716_at	-307.4	-649.7	-135.5	-188.1	-300.7	-216.5	-403.9	-187.2	-435.3	-302.7	-478	-489.6	-278.6	-363.7	-439.2	-395.3	-128.2	-373.9	-241.4	-347.2	-475	-413.2	-326.5	-626.7	-569.9	-637.8	-541.7	-618.7	-543.8
rc_AI176422_at	488.4	555.1	162.2	176.8	385.9	213.2	361.2	287.1	503.6	418.5	326.3	415.3	266.4	557	431	283.7	267.8	319.1	379.7	444.5	341.2	202.3	285	320.2	346.1	370.6	317	400.4	398.1
rc_AI176422_g_at	1486.6	876.6	1381.8	947.7	1159.2	829.7	919.9	1265.6	1528.4	1260.3	779.2	1269.5	1325.1	1484	1105	940.8	1228.8	1105.1	1279.1	1092.1	1547.8	1245.7	1449.8	1519.6	927.1	1354.6	1215.1	1073.5	1119
rc_AI237007_at	171.7	300.5	173.9	348.3	213.7	69.2	178.4	95.1	109	287.6	-217.7	106.6	326.9	193.5	65.3	12.9	228.1	82.5	299.7	69.2	186.7	-113.7	184	-50.6	146	34.7	83.7	29.3	-68.9
rc_AA945152_s_at	23678.1	29744.6	39861.2	37201.2	26316.5	36464.4	25479.7	55603.1	24615	24521.9	25885.1	26913.2	24593.9	27076.4	23082.9	21361.5	35143	51633.1	15408	22485.5	24350.7	38539.7	39979.8	20634.9	22535.6	30069.6	31010.2	17299.2	26925.8
rc_AI237378_at	10306.4	10666.5	11296.7	11081	10680.5	8674.2	9853.8	9113.9	10126.1	10039.8	10187	10257.5	9527.4	9399.8	9423.1	11563.9	8600.8	9239.1	9212.1	10583.2	11404.4	10091.8	9312.7	10695.9	11567.5	13529.2	13116.2	8242.7	9670.6
rc_AI171644_s_at	958.1	684	506.6	574.4	1033.2	733.1	912.5	700	1284.3	998.9	1015.4	1218	1036.3	1090.3	1222	985.1	582.9	907.4	779.9	851.9	1082.6	1024.6	712.6	1380.9	1204	961.6	1182.5	1191.6	982.6
rc_AA924267_s_at	-126.9	43.7	-343.6	-319	34	130.8	-328.7	-262.7	-227.9	-289	-516.7	-278.4	-127.2	-149.9	-330.4	-239.5	-76.5	-598.8	-135	-199.7	-499.5	-365.8	-388.7	-598.5	-178.5	-633.2	-579.3	-248.7	-428.6
rc_AA997806_at	1026.7	1427.2	390.5	634.2	805.2	546.6	761	442.2	1269.2	749.5	1063.3	1459.1	608.1	1628.4	1395.4	1208.4	593.5	606.5	845.6	1057.5	1299.6	688.7	705.2	1229.9	744.1	1274.1	1242.3	1356.8	1827.7
rc_AA899854_at	308.6	526.6	363.1	430.7	439.1	349.5	411.3	416	459	398.1	337.3	433.8	290.7	431.3	507	474.1	156	361.2	262.2	480.5	381.3	464.5	394.1	528	553.2	430	590.6	481.3	589.9
rc_AA945571_s_at	-153.4	69.2	-10.1	59.7	-170.5	-4.1	-202.4	-91.8	-135.5	-142.4	-91.8	-67.5	15.8	-46.1	-275.5	-106.7	-101	-195.5	-55.9	-93.9	6.8	-141.4	-78.9	-64.6	25.6	-160.7	-24	-85.2	-130.2
rc_AI178835_at	904.5	1206.4	624.5	806.1	965.5	698.2	1126.7	682.2	875.6	1038	1238.8	1051.8	1188.2	1122.9	1110.9	1030	713.1	764	850.5	1082.3	904	968.3	1201.2	978.1	993.7	919.4	988.2	1020.9	1002.9
U18729_at	-24.8	-517	-99.5	-112.8	-222.9	-87.1	-201.1	-98.9	-164.7	-128.4	-388.6	-570.7	-214.5	-11.9	-524.6	-320.9	-21.1	-365.5	-80.6	-372.4	-297.2	-307.4	-460.1	-638.6	-461	-565.4	-498.5	-607.6	-654.8
X12355_s_at	6421.5	6352.6	5198	4519.7	6834.8	6197.4	6112.4	3635.7	5647.3	6443.1	3239.4	6273	6124.9	6361.6	4802.5	7885.9	6914.7	4022.2	7379.7	4798.7	7476.7	5985.8	5023.3	5675.7	5357	5900.6	5873.3	3788.2	3621.1
rc_AA944397_at	7089.7	6979.7	5352.7	4828.7	7891.7	7890.3	7423.1	4826.7	7301	7918.4	9213.4	7641.7	10630.6	8406.1	7637.4	7866.9	8601.9	5525.4	9980	10983	7022.7	9047.2	4888.3	10786.5	7774	6977.2	7606.9	10522.2	7896.6
rc_AI012589_s_at	6259	6901.1	8569.6	6767.7	9118.5	7293.7	9360.8	5864.4	8999.5	8933.5	10597.4	7882.3	7231.2	8727.5	6816.9	6016.5	8153.2	5396.4	7737.4	8499.8	6446.1	5339.8	4397	7671.4	6633.7	5903.5	6293.7	6771.7	7470.5
rc_AA946040_at	10071.5	8526.2	9320.9	6901.2	9904.3	9823	8015.9	10320.9	9263.4	9692.5	10328.4	9279.6	9557.5	10094.3	8018.4	10081	9554.1	7129.7	9962.9	10772.7	8603.8	11030.8	7019.9	8017	8591.8	8846.5	11279.3	8223.5	9521.6
rc_AI104035_s_at	18382.5	16056.6	21167.3	19737.4	17166.8	18311.8	17403.2	20387.2	16729	16368.7	19144.5	19947.6	18658.9	20173.2	16376.3	19069.2	17206	17617.6	17018.5	19284.6	21008.1	21474.7	20017.3	16847.7	20327.2	22285.5	22508.5	17363.4	17871.4
D88890_at	9727.4	6753.5	8864	6999	9662.9	9926.8	9144.1	7111.8	8372.2	9123.6	5803	10847	8381.3	10313.2	9108.4	9116.3	10639.7	5941.7	8792.5	9196.6	10704.6	12329.8	8463.4	8693.3	9355.8	11524.4	10958.6	8138	6389.6
Y00404_s_at	9380.1	9077.8	7424	7073.4	9480.2	7968.2	8991.6	7826.5	8748.4	8370.5	10988.1	8742.6	7063.5	9618.1	9281	9443.2	8273.9	8710.5	8615.4	9864.9	7885	9246.8	9817.9	9609	8008.9	8572.7	7920.6	8844.2	10074.9
rc_AI112516_at	1722.2	1479.5	2145.7	1647.2	1831.9	1625.4	1518.4	2456	1401.9	1472.2	3112.3	1638	1673	1774.7	1762.7	1445.5	1407	1660.3	1368.6	2816.1	1504.6	1537.4	2177.1	1971.5	1570.2	1718.9	1514	2549.5	2932.2
rc_AI136891_at	3641.5	3411.9	3703.9	3735.3	2767.1	2097.4	3488.5	3407.5	3086.1	3129.8	3381.3	4257.5	3283.4	4311.6	3480.3	3959.8	2819.6	3346.5	2614.4	2820.3	4366.6	3740.6	4035	4158	4257.8	4430.3	3482.7	3318.4	3238
rc_AA963449_s_at	1963.5	1939	1866	1745.5	1973.6	1673.7	1960.7	1784.7	1813.8	2022.6	2062.7	2225.1	2139.4	2543	2717.5	1935.2	1774.1	1658.7	2016.8	2147.7	2651.5	2387.8	2366.3	2734.1	2604.5	2177.9	2266.7	2381.3	2917.4
rc_AA997614_s_at	1438.3	1582.9	456.7	494.8	2023.6	943.4	1383.3	780.8	1406.7	1917	897.4	275.7	1108.2	719.5	1593.4	1554.7	1115	705.1	1497.6	773.1	722.9	1172	770.9	1747.8	1260.8	1033.6	1352	1164.9	899.2
rc_AI230255_at	-450.4	-701.2	-179.9	-122.1	-560.1	-280.7	-814.6	-228	-787.5	-463	-940	-354.3	-132.6	-1145.9	-816.1	-612.4	-536.4	-103.6	-422.8	-692.6	-41.1	-557.3	-95.9	-681.7	-401.6	-635.1	-398.7	-352.9	-1048.5
AB004096_at	1357.9	774.8	1063.2	922.4	903.6	1101	1147.4	1288.7	873.6	1364.7	1038.2	1013.8	1208.6	1033.7	1163.4	961	1235.3	1130.8	1012	1345.9	1363.6	1625.7	1401	214	1138.8	1091	1150.8	980.3	1750.1
rc_AA859632_at	255.2	275.5	174.7	253.6	241.3	295.3	298.6	140	210.5	327.1	283.3	416.3	345.1	382.1	418	371.4	340.9	282.4	397.7	279.4	520.8	417.7	273.8	276.4	628.2	579.7	544.5	181.9	315.2
rc_AA859372_s_at	-71.9	-175.4	-28.4	-116.9	45.1	94.9	-195.5	-52.8	-138.2	62.7	8.3	-212.9	-2.3	-191.2	-252.7	-133	-5.4	41.8	1123.4	1133.4	-224	1727.8	-76.9	-133.7	-372.5	-326	-118.1	99.8	104.5
J02592_s_at	1874.3	1664.3	1200.7	1172.2	1627.1	1794.5	2207.5	1458.8	2569.4	2085.9	2002.8	2119.8	1922.6	3529.9	1987	1912.7	2035.3	2056.7	1973.4	2266.9	2987.2	1413.3	2085.1	2241.2	1840.3	2632.6	2894.2	1191.7	3307.4
rc_AI011746_at	1214.4	1038.9	928.5	926.4	648.6	975.8	1224.7	803.4	1321.1	1089.4	1014.4	1073.5	949.3	1160.5	1200.4	1039.3	1036.2	787	1216.8	1381.3	1145.2	861.7	859.5	966.3	1119	1037.9	1151.9	540.8	1322.4
rc_AI235631_at	178	445.9	356.4	149.3	238.5	260.7	364.4	242.3	489.8	378.9	86	408	390.3	380.2	385.1	298.2	309.1	141.6	528.9	406.2	382.7	-59.3	222.3	265.7	308.5	424.6	328.7	232.2	414
rc_AI171506_at	1259.4	1189.8	1056.4	1133.9	920.7	1350.3	1363.3	1221.3	1310.7	1330.7	1055.2	1353.9	1570.1	1551.9	1271.5	1129.5	1380.6	763.9	1442.6	1480.7	1461	1172.2	1121.8	1254.2	1373	1240.7	1289.8	782.1	904
rc_AI171506_g_at	2233.4	1937.9	1787.1	1607.6	1486.5	2013.7	1768.2	2134.2	2205.6	1674.4	1292.5	2217.7	2082	2197.4	2201.4	2272.9	2275.8	1312.5	2233.2	2076.9	1887	2515.9	1807.2	2079.8	1927.9	1614.3	1748.6	1899.5	1378.9
rc_AI013297_at	2270	2164.9	1901.5	1830.9	2127.8	2923.5	2520.8	2402.8	2657.8	2280.7	4212.2	2226.5	2397.9	2663.3	2286.7	2164.1	3273.1	1967.5	2719.5	2810.9	2272.8	2343.1	2148.8	2413.3	2488	2291.7	2363.2	2980	3172.6
rc_AI013297_g_at	4110.9	3585.7	5276.1	4771	3684	4598.8	4690.2	4814.8	4940.5	4434	5080.7	4102.8	4569.2	5057.7	4314.4	4161.6	5046	4298.1	4935.7	4944.2	4572.6	4877.7	4747.6	3930.7	4744.1	4723.4	3838.9	5557.6	3854.9
rc_AI175973_at	133.8	72.9	36.1	150.4	130.5	128.4	88	25.4	119.5	68.7	204.1	149.9	117	109.9	150.2	208.3	120.4	72	64.4	167.2	147.5	60.6	147.3	112.6	193.4	174.7	246.4	190.1	137.4
rc_AI229620_s_at	19197.3	19846.4	19626.4	19670.3	18041.7	16588.9	18158.6	15945.4	17835.5	17883	19561	16818.5	19858.8	18789.7	15669.3	16815	19001.2	15347.8	17003.4	17853.1	20925.8	23183.6	17830.5	19702.4	17537.8	20210.5	23332.2	15937.7	19084.1
rc_AA933158_at	2144.4	2349.9	2156.7	2293.1	2171.2	2200.1	2148.5	1959.6	2384.3	2302.6	2732.1	2181.2	2803.4	2220	2356	2197.1	2219.4	1736.2	2202	2987.2	2855.1	2147.8	2377	2386.9	1838.4	2235.5	2168.2	2714.8	2929
rc_AA957896_s_at	3253.1	2794.5	3152.3	3046.5	2727.9	2845.9	2241	2432.6	2241.8	2398.7	2703.6	2791.2	3084.6	2437.6	3336.5	2796.4	2618.4	2119.7	3498.3	2698.2	2961.7	3488	2525.4	3676.7	2440.8	2220.3	2672.6	3135.9	3239.6
rc_AA963674_at	11736.6	12611	5737.9	6299.5	17514.1	10968.7	14525.7	19143.3	16156.3	13643	8134.5	11331.3	9663.7	16397.1	18910	15299.7	12574.7	10891.9	11943.3	11459	12845.2	7115.5	8965.8	13437	11821.3	12485.2	13731	10493.9	10761.9
rc_AA963674_g_at	5752.6	5608.2	4895	5713	5163.6	3919.6	4577.4	3813.9	4386.8	4909	4815.2	6088.3	5302.7	4888.6	4863.2	5384.4	3960.6	4186.2	4656.9	4710.2	5698.2	5632.5	5052.9	5613.7	4511.2	4670.1	5104.7	5039.8	5975.5
rc_AA944973_at	232.1	297.1	214.7	139.6	175.9	260.6	326.6	31.9	541.6	195.8	355	291.8	313.2	491.3	595.5	251	327.9	338.2	378.6	336.9	304.6	389.3	152.5	404.5	256.8	367.6	664	621.3	558.7
rc_AA944014_at	269.1	239.9	226.6	303.3	196.1	175.8	131.1	249.2	116.2	168.8	272.8	371.6	416.8	326.7	414.6	102	76.2	174.9	80.8	177.1	356.1	318.7	302.1	181.2	282.5	150.9	303	269.5	181.2
rc_AA945867_at	1157.1	1021.5	623.5	683.3	1233.6	863.3	450.1	874.7	683.5	736.4	1038.7	883.3	1033	1092	1003.1	873.6	724.3	549.8	787.6	423.9	1120.2	1270.7	901	954.1	1107.1	1022.4	875.6	940.8	640.7
rc_AI175959_at	1973.7	2014.2	946	1110.8	2345.4	2076.2	1318	1411	1661.9	1612.9	1758.1	1845.8	1996.2	1904.4	2420.1	2018.8	1884.8	940.1	1963	1863.4	2200.2	2168.7	1915.7	1987.4	1895.1	1934.4	1673.7	1904	1265.2
rc_AA955983_at	1443.9	2167.4	1143.7	1308	1892.8	1370.4	2107.5	1238.3	2108.6	1582.1	2043.8	1833.3	1364.4	1876	1986.5	1610.2	1569.4	1551.8	1218.4	1968.6	1598.3	1811.2	1373.1	2040.2	2001.5	1973.4	1922	2155.5	2189
rc_AA859977_at	-272.6	-314.9	153.3	240.8	224	94.8	-47.4	194.9	-219.4	8.8	-28.2	-81.8	123.6	-46.2	-199	-228.5	-27.8	179.3	29.2	114.2	-86.4	-128.5	42.1	-302.9	-385.4	-84.8	29.3	-125.6	-58.1
rc_AI007820_s_at	25833	31149.5	31426.7	29986.4	25990.7	30502.3	24608.1	32172.6	25547.4	23346.8	25337.6	27567.4	25476.2	26784.9	24430.4	24636.4	30792.9	34561.1	20036.2	23741.8	24865.6	36875.3	34324.9	23888.8	23037.6	29192.3	31619	21238.3	26664.1
rc_AI008074_s_at	4689.6	7051.4	1846.3	2151	9784.1	8962.6	6895.6	4755.7	9275.4	8968	3271.6	4745.1	10945.6	6572.4	7559.9	8730.9	10023	3580.6	9096.4	8341.8	4120.6	6745.7	2727.6	8323.8	5825.3	5041.1	6821.8	6316.1	4634.7
rc_AI236795_s_at	26778.7	31593.1	34864	33855.2	27438.6	32844.5	26273.2	36959.8	26418	25606.8	26769.4	29548.4	29722.7	29605.5	25883.3	25286.3	32277.4	38594.9	20996.3	24178	27366.4	37822.1	35969.1	24937.7	25628.7	30952.7	34797.4	22126.2	27780.2
rc_AA945704_at	2168.6	1952.2	2005.3	2066.1	2070.1	2009.3	2168.1	1751	2071.1	1921.5	2201.7	2558.1	2641.6	1872.6	1903.7	1693.6	2261.7	1723.1	2455.2	2540.9	1948.9	1875.2	2427.5	2177.5	1944.7	1957.4	2637.3	2858.8	1782.6
rc_AI169265_at	16594.8	18565.6	15924	16365.9	17331.3	17100.4	16989.4	15151.8	15995.6	15448.1	19556	16253.4	15636.1	16518.2	14882.8	16698.8	17817.3	15770.9	14974	17262.4	16675.9	19711.5	19100.1	18081.1	17500.1	19242.4	19784.4	17110	18443.2
rc_AI234939_at	2038.1	1714.8	1699.3	1608.7	2543.4	2392.3	2536	2155.9	1690	2155.9	2942.2	2089.6	1844.7	2369.1	2656	2160.1	2151.3	2240.3	2270.4	3368.4	1479	2022.8	2243	2641.5	1922.2	2312.7	1883.1	3420.6	3287.9
rc_AA850781_at	1678.4	1896	1699.5	1734.1	1595.9	1520.4	1482.8	1350.4	1564.8	1494.1	1871.4	1782.7	1542	1715.7	1483.6	1544.2	1369.8	1344	1446.7	1598.3	1813.6	1643.6	1790.8	1992.8	2004.8	1994.4	2156.3	1851.3	1729.9
rc_AI104679_s_at	8278.4	9371.7	8626.9	8143.9	8689.1	5557.8	8916.8	8030.3	8878.4	8628.5	9070.5	9497.5	9354.9	9353.5	8819.8	7734.2	8587.8	7226.7	8558.4	9697.4	9837.5	7873.4	8658.4	10183.4	9599.3	9274.6	9056.2	9954.2	8888.3
rc_AI176491_at	4105.1	4499.5	4751.6	4245.6	4870.3	4457.1	4671.8	3761.5	4394.5	4745.2	5255	4366.8	4656.4	4181.9	3955.8	3852.3	5546.8	4193.1	4893.6	5750.5	5072.1	5798	5099.4	5862.3	5259.2	4711.5	4121.2	5579.6	5115.1
rc_AA925473_at	8579.7	8196.1	7579.9	7643.6	8383.9	6814.9	8841.2	7655.6	7952.7	7692	9472.5	9370.2	9009	8998.9	7638.8	8373.9	7963.4	7317.6	7434.4	8504.9	8539.2	8505.2	8237.3	7872.3	8183.4	10119.4	12102	7955.4	10070.9
rc_AA925473_g_at	11583.5	11453.9	8513.3	8055.3	11688.3	6198.6	12020.8	10251.4	11977.2	11430.1	12544.3	11528.9	12242.7	11780.4	11844.7	11911.8	11480.5	8910.6	12821.4	14625.3	8966.2	11962.4	8790.5	10403.3	10188.2	8548.5	9863.6	14051.8	13746.1
rc_AI227887_at	1269.2	1170.6	784.5	695.6	745.1	784.2	1182.4	742.7	1270.5	1174.3	1189.8	1257.8	1278.3	1280	1254.7	936.4	1225.3	902.8	1170.2	1548.7	773.6	1054	578.5	637	920.6	714.1	557.6	1434.5	1487.7
rc_AI227887_g_at	9190.4	10062.9	7231.8	7544.4	6409.4	6349.2	9609.1	6702.6	9607.8	8617.2	10439	10218.3	9565.2	9561.4	9332.3	8449.2	7931.7	7383.9	8003.8	10509.9	6875.7	8923	7027.5	6740.1	7678.8	7339.3	7254	8917.2	11006.9
rc_AA893822_at	378.3	548.2	303.9	241.5	238.2	292.3	314.3	165.5	417.4	294.2	344	411	370.6	342.7	415.5	251	349.4	174.5	314.6	349.4	311.7	339.3	314.2	299.2	368.9	341.8	400.5	231.8	383.9
rc_AI172452_at	5087.6	4165.4	3643.2	3770.1	3199	4168.1	5053.2	5268.5	5152.2	4597.9	5478.4	3392.8	6552.4	4135.7	3430.3	4170.7	5013	4423.9	5779.4	5050.3	4037.3	3917	4480.8	4601	4411.7	4409.1	4608.6	3304.7	5126
rc_AA859957_at	17174.9	17520.1	17599.2	19518.2	10720.3	15724.4	17849.1	16701.6	18253.2	16008.1	19299.2	18790	16906.8	18873.1	17020.7	16222.4	18085.9	18462.7	16966.1	18608.9	17949.9	18972.7	18091.2	14303.9	18381.2	18437.6	19817.6	9996.4	18761.1
rc_AA943387_at	1396.7	1536.7	1285.1	1361.4	987.9	1268.5	1418.7	1263.2	1497.5	1304.3	1569.4	1539	1358.2	1618.6	1446.7	1403.3	1400.5	1153.8	1465.2	1509	1475.8	1419	1474.7	862.7	1677.6	1548.5	1756	920.3	1380.5
rc_AI178267_at	115.2	-5.9	58.7	46.4	-10.4	122.3	47	24.6	27	26.1	-27.7	58.4	51.3	104	-19.4	-87.2	91.5	4.4	-20.4	20.5	56.1	51.9	4.4	-20.1	28.4	136.9	160.3	4.7	-36.5
rc_AI178267_g_at	331.3	393.3	368.9	305.3	301.2	459.4	257	367.2	314	334.2	254.9	530	505.7	337	215.3	283.5	405.5	335.9	389	115.2	432	463.6	356.7	366.4	403.7	296.4	357.5	319.4	320.9
rc_AI236597_at	674.3	299.6	524.2	408.3	383	542.7	347.4	567.7	290.3	405.4	440	503.4	663.1	424.2	520	564.5	600.2	478.7	585.9	432.2	650.3	749.5	516.7	483.9	582.7	528	479.6	475.8	255
rc_AA956114_at	2360.9	2429.8	2007.7	2142.3	2219.6	2461.1	2324.6	2192.9	2776.9	2322.2	2291.4	2557.9	2369.2	2618.5	2291.1	2246.2	2594.7	1902.8	3011.8	2815.1	2642.1	2447.7	2061.9	2577	2729.1	2640.8	2731.6	2947.3	2307.1
rc_AI171243_at	221.4	72	409.5	205.3	165.3	190.1	198.6	328.7	79.1	202.6	117.4	257.6	433.8	198.8	53.4	170.2	408.9	129.3	309.6	228.3	335.5	265.4	120.1	200.7	329.3	132.6	246.5	197.9	103.5
rc_AA955477_at	114.1	-194.9	-90.2	-104	-54.1	-51.9	34.1	90.8	-154.6	-134.7	-80.2	-205.8	-59.8	-39.7	-35.5	127.3	63	-143.3	-29.1	-43.2	-64.5	-65.7	25.7	102	-115.3	-101	-87.1	-40.1	2.3
rc_AA955477_g_at	982.5	420.1	1005.7	1157.4	1109.5	1019.3	1138.5	1090.4	1139.7	1087.4	1912.7	1130.1	1645	1221.2	1113.2	332.6	1142.7	969.7	856.3	1318.2	1262.3	1062.1	1025.8	465.9	947.5	949.8	914	1421.9	1342
rc_AI011376_at	362.6	174.6	299.6	169.9	461.3	371	457.8	495.9	321.6	444.6	116.5	388.1	209.4	334	371	450.1	440.1	478.1	479.3	326.4	289.6	413.7	320.7	418.2	220.4	134	387.9	280.9	258.9
rc_AI229421_at	-837.5	348.5	323.9	-271	-300.2	-182.2	-735.6	50.4	-980.7	-197.6	-1577.8	178.3	-269.6	-261.7	-243.3	-508.7	-114.1	-380.2	237.7	-261	-416.6	-985.7	-403.8	197.4	-561.7	-410.8	-809	267.7	-723.2
rc_AI171166_at	1196.3	1000.6	1323	1314.9	1185.1	1332.4	1143.8	1828	1222.7	1282.1	1269.7	1154.8	1487.2	1000.7	1254.9	1037.7	1444.1	1411.5	1224.6	1844.1	1092.4	1050.3	1199.4	1247.5	1049.5	713.8	1024.9	1673.6	1339.4
rc_AI104520_s_at	25094.1	32155.8	34394	34413.1	24886.4	31345.1	25316.1	44090.1	24416.2	23399	25570.7	26207.8	26368.4	27154.3	23313	24262.9	32100.1	44166.8	18971.3	22482.2	24622.3	38643.8	38543	23301.6	23753	29229.2	32570.3	20380.9	25447.2
rc_AI230294_at	423	8.2	283.5	125.9	558.8	341.4	362.4	345.8	326.9	615.7	-150.5	-111.1	630.8	580.8	285.1	205.1	201.4	-300.5	547.1	153.8	189.1	539.8	55.9	76.2	-88	110	62.4	-16.2	-1.6
rc_AI102620_at	377.8	424.5	396.1	425.7	392.3	282.9	382.6	380.4	397.8	370.8	270.5	446.4	567.4	494.4	321.4	456.9	289.2	227.3	434	337.6	594.4	369.5	326.8	402.2	364	318.4	249.7	226.5	138.4
rc_AI009098_at	436	801.8	1753.7	1205.3	675.5	676.9	104	1239.6	698.8	965.6	574.9	579.6	871.4	550.7	524.3	992	905.7	1189.8	596.4	906.5	481.2	754.1	751.8	1024.2	466.7	380.8	538.5	833.1	396.4
rc_AI014020_f_at	244.4	418.2	203.9	430.4	399	357.3	419.2	289.7	403.1	331.2	731.5	459.1	251.5	443.5	369.3	439.4	326.3	413.7	298.2	476.7	377.5	272	403.6	491.1	518.2	539.1	496.9	572.4	686.3
rc_AA852056_at	-92.3	-40.4	-34.5	-39.9	-13.5	86.8	26.8	-36.8	7.4	11.9	21.4	51.6	37.4	-63.7	49.8	53	3.7	-63.9	34.7	19.3	96.2	150.5	18.8	91.8	-87.6	12.9	124.5	56	39
rc_AI231354_at	398	308.9	74.6	160.8	832.1	550.5	610	540.5	705.6	606.4	159.2	267.5	286.3	546.1	472.5	612	699.2	340	808.8	480.9	316.2	165.9	195.8	509.6	320	422	433.8	338.3	336.7
rc_AI231354_g_at	1030.7	1143.5	836.3	882	1279	1345.1	1146.4	1302	1212.5	1218.7	604.5	1067.2	1771.7	1160	1076.6	1313.2	1545.9	1017.4	1579	1061.1	1013.4	1150.9	992.7	1150.5	1179.6	1043	1031	915.6	873.6
Y15068_at	1856.3	1534.8	1268.7	1052.1	1784.6	1849.9	1689.2	1535.3	1724.8	1692.1	1711.7	1348.7	1538.3	1539	1384.9	2370.3	2296	1320.2	2204.3	1977.4	1660.4	1670.2	1420.2	2012.5	1850.4	1693.3	1921.6	2020.2	1965.1
AB002111_at	805	936.3	830.6	738.5	1003.6	891.2	974.6	809.6	954.9	902.3	804.9	1062	958.8	912.9	935	974.5	999.6	545	846.6	1043.8	978.7	770.2	552.1	1062.6	980.3	893.5	811.2	908.3	957.1
AB008423_s_at	-316.1	-482	87.2	27.4	-344.9	-204.1	120.4	-243.4	-225.5	-272	-1.1	-144.7	-197.5	73.8	-432.3	-397.2	-164.2	-185.8	167.8	-212.3	134.8	-11.4	70.6	-417.5	-161.4	-210.6	-260.7	99.1	74.8
AB008424_s_at	830.1	899.7	668.2	437.8	582.3	770.5	64.7	310.7	586.2	665	1398.3	404.8	441.9	409.5	593	117.5	401.8	389.9	474.9	1317.5	1197.5	856.4	854.8	947.4	1031.7	312.9	971.4	1452.4	1773.7
AB010428_s_at	-125	157.7	-59.1	-191.2	19.4	34.6	-199.3	-157	-92	2.7	10.3	-18.8	11.2	-232.3	-11.9	38.8	-103.5	23.8	56.1	-29	-12.4	-154.1	91.2	66.1	-202.3	-25.1	-74.2	-217.1	27.4
AB010429_s_at	92.7	47.4	41.4	50.8	127.3	123.5	201.2	99.5	133.2	232.6	131.3	197.1	189.4	288.7	328.2	-115.7	25.3	90	36.1	150.4	29	-49.7	88.1	200.4	240.5	75.6	86.7	116.1	-101.4
AB010466_s_at	958.9	1383.7	827.7	908.1	1525.1	858.9	1251.7	747.1	1328.2	781.8	1249.5	1306.1	711.5	1367.1	1343.3	1051.8	863.3	1063.4	626.8	1427.7	1170.2	1181.1	1047.2	1165.2	930.3	949.3	1145.5	1431.2	1342.1
AB010467_s_at	195.1	183.7	140.1	194.3	234.4	221.1	251.2	156.6	194.3	233.8	284	258.5	322	192.2	286	227.5	206	216.9	169.8	287.7	263.9	249.2	302.5	268.6	232.7	356.9	162.9	156.4	286.2
AB010635_s_at	9.8	100.6	-21.1	-82.1	65.6	-116	-227.1	-98.4	53.8	44.6	178.2	-182.9	47.5	94	527.4	-70.8	-91.7	-36.4	-187.1	122.7	-181.6	-176.4	-95.7	224.1	220.7	118.3	-149.5	-257.7	239.3
AB011365_s_at	67.6	-140.9	-45.5	-140.2	31.3	5.4	73.2	16.5	-162	52.3	-126	-55	26.3	51.8	131.2	-60.9	-0.4	-60.1	23.4	-59.7	106.4	-58.4	-61.7	-105.7	-62.2	8.1	-41.6	-85.1	-206.7
AB016800_at	1071.4	336.9	694.3	664.6	654.9	877.8	1530.7	793	1019.6	1125	502.5	1460.7	965.4	1440.1	802.2	712.5	1380.7	775.7	1438.9	1818.1	1116.3	1113.1	1186.2	641.6	974.4	688.8	1089.9	1323.4	1316.3
AB016800_g_at	1546	1579.5	1114.8	1062.6	943.3	1133.1	1478.3	807.3	1630.5	1601.1	1017.7	1737.8	1799.4	1552.6	1377.9	944.7	1316.5	791.7	1594.5	1531	1985.3	1380.6	710.2	1526.2	1841.7	1668.3	1573.8	935.2	965.4
AF000139_s_at	560.2	739.9	496.6	556.6	510.8	562.1	759.6	466.6	930	722.2	708.7	876.8	675.9	814.7	976.8	522.6	636.9	645.5	616.6	902.4	813	692	628.4	719.8	775.7	778.8	708.7	504	1059.2
AF003523_s_at	-19.3	-234.7	180.7	34.4	27.1	317.4	-68.8	130	-11.8	-37.7	-141.9	-222	47.3	-143.5	-85.2	-254.7	218.9	2.6	324.9	282.5	-64.2	110.9	9.4	-45.7	-13.8	-125.7	-130.3	34.5	-67
AF010466_s_at	-178.6	-232.9	-86.9	-102.9	-200.8	-190.1	-281	-154.8	-292.8	-180.5	-419.6	-310.6	-234	-266.2	-346.4	-236	-199.6	-104.1	-226.2	-259.8	-325.5	-227	-144.3	-231.2	-285.5	-181.8	-272.2	-137.4	-359.2
AF013248_at	141.1	453.1	104.8	91.6	220.4	154.5	369.8	126.5	324.6	267.7	154.4	317.1	363.4	213.9	325.6	314.7	262.2	278.2	305.8	274.1	504.3	108.8	150.2	267.1	408	267.2	163	152.7	89.2
AF015719_s_at	498.2	703.8	367.7	382.6	448.5	399	370	362.6	682.9	531	740.8	543.7	354.4	649.1	601	452.9	429.3	318.4	284.4	540.6	596.3	321.3	433.7	586.6	606.6	478.2	497.4	559.4	619
AF016702mRNA_at	-648.3	-859.3	-363.6	-515.9	-782.9	-561.7	-788.8	-448.3	-606.5	-686.3	-890.1	-842.7	-687.3	-684.6	-462.2	-680.2	-248.5	-449.6	-511.7	-740.4	-661.5	-674.4	-414.9	-636.9	-612.6	-370.8	-683	-771.1	-742.5
AF025670_at	-211.6	-265.6	-171.7	-183.3	-199.9	-182.8	-101.8	-59.5	-131.6	-135.7	-245.5	-162.5	-25.1	-210.4	-43.4	-482.1	-117.1	-189.6	-74.1	-186.3	-184.2	-138.1	-141.9	-149.3	-50.4	-307	-10.7	-215.2	-227.4
AF025670_g_at	203.7	129.7	14.6	114.2	76.9	65.6	109.1	38.6	128.7	114.2	-52.6	37.6	4.1	126	153.9	80	111.7	242.8	152.5	135.8	-24.6	58.4	-4.7	284.8	-3.7	-23.2	179	48.4	-48
AF027954_at	1966.2	1742.7	1573.2	1321.3	1722	1621.5	2269	2183.4	2713.3	1868.9	1563.4	1124.2	1603.8	1785.5	1412.8	1949.9	1752.2	2246.5	2822	2526.1	1582.4	1184.9	1786.3	2639.8	1822.3	2192.4	2551.4	2240.9	2441.4
AF027954_g_at	3592.5	3791.3	2708.5	2502.4	3315.2	3092.2	3588.5	3126.4	4494.1	3289.7	3298.4	2770.1	2956	3333.8	3198.4	3328.9	3152.7	3277.9	3634.6	4302.4	3199.2	2728	2868.9	4042.9	3399.9	3795	3702.8	3264.3	4181
AF030558_at	1331.3	1595.5	1195	1206.6	1334.6	1259.8	1354.6	1247.2	1629.6	1426	1206.3	1302.9	1281.1	1347.8	1314.1	1328.6	1398.9	1264.2	1466.5	1371.7	1341.9	1206.5	1231.4	1390.4	1343.4	1488.8	1565.8	1420.5	1354.7
AF031657mRNA_at	490.5	604.1	615.3	560.5	624.2	375.9	603	646.2	519.1	412.7	307.8	411	383.7	331.2	549.5	633	554.9	378	365.4	534.2	319.8	256.4	675.8	1035	482.5	647.3	935.4	455.5	439.6
AF033355_at	-347.6	-604.5	-485.2	-585.3	-138.6	-338.3	-182.1	-209.7	-169.7	63.1	-1022.1	-599.9	-446.2	-380.4	-228.9	-108.2	-43.1	-569.9	-13.5	-728.9	-325.6	-690.3	-521.9	-569.7	-396.7	-606.2	-217.9	-829	-1041.8
AF034716mRNA_at	-624	-591.1	-217.4	-183.9	-704.8	-341.7	-1466.5	-294	-593.3	-640.4	-506	-462.9	-503.4	-660.8	-611.4	-582.3	-403.3	-145.7	-518.8	-473.6	-455.9	-504	-269.5	-784.6	-1303.4	-702.5	-573.1	-453.1	-569.5
AF038388_at	229.5	111.4	41.9	49.7	275.4	119.8	109	193.5	193.7	144.7	92.8	100.9	106.3	87.4	217.6	311.9	222.9	146.6	152.8	136.4	76	99.1	-15.3	118.2	135.2	213.5	154.5	162.6	86.7
AF043642_at	271	191	290.1	266.3	260.9	283.4	225.1	215.2	223.9	248	404.1	350.1	304.4	237.7	250.5	362.5	256.5	169.5	276.9	243.5	380.2	294.7	279.8	336.5	271.4	242.2	311	205.2	184.8
AF045464_s_at	609	708.7	1249.2	850.7	1041.9	783.7	1102.8	952	865.5	1005	1416.3	1126.1	1107.4	1007.6	1094	629.7	975.1	801.1	698.5	1254.6	916.6	538.9	741.4	786.6	1071.8	843.4	589.7	1171.1	1219.7
AF048687_s_at	4891.5	6219.7	4253.8	4291.4	5241.9	4607.5	4960.8	3434.3	4764	5241.3	4213.2	4715	6110.3	3394.1	3309.5	4927.7	5195.4	3692.3	5602.5	6256.2	4696.6	7151.2	4139.7	4944.4	4128.4	5208.5	4025.7	4868	5445.6
AF051943_at	229.7	210.7	135.4	117	368.9	112.3	269.9	108.8	345.5	174.2	100.1	80.6	98.4	184.1	202.3	213.9	283.8	141.4	257.7	266.4	235.7	162.4	252.5	304.6	199.7	224.6	122.2	166.2	149.9
AF051943_g_at	-1203.1	-1538.8	-999.4	-1663.4	-1230.4	-1130.1	-1429.8	-746.9	-1258.4	-1068.8	-2009.5	-1560.7	-1084.1	-1320.7	-1693.3	-1772	-932.7	-1006.8	-748	-2065.2	-1196	-1440.1	-2013	-1549.3	-1372.8	-1638.3	-1375.6	-1419.9	-2490.9
AF055292mRNA_at	194.2	291.1	-4.4	132.3	355.8	205.5	375.5	223.7	483.6	126.5	316.1	388.8	325.7	281.6	340.6	282.1	149.7	141.5	395	459.6	361.4	46.2	16.5	414	391.2	193.2	391	436.5	354.9
AF065431_s_at	-97.5	133.5	14.1	-24.3	-74.4	-15.5	78.5	-30.5	107.4	-133.6	-94	-71	33	1.8	15.2	-77.3	-3.9	-162.7	74.6	-17.1	29.8	-32.9	-30.2	96.6	-25.6	-167.7	-231.8	-13.2	-144.4
AF065432_s_at	112.3	-68.1	29.8	144.4	179	-13	-17.2	-28	-91.7	90.7	-40.7	42.2	109.8	19.3	-59.1	-249.7	43.5	-181.3	75.9	15.3	203.5	163.6	-10.9	20.8	174.8	10.1	-28	-55.9	-19
AF065433_at	2088.7	1995.4	913.3	749.5	2880.1	1949.6	2554.4	427.5	2397.3	1529.7	2365.6	2315.5	2293.5	2589.2	2348.8	2055.2	1282.8	798.9	1419.4	3007.4	2427.5	1577.8	957.7	2194.3	2135.3	2155.9	1274.3	2477.9	2580.2
AF065433_g_at	-158	-62.2	-3.7	8.8	-33	-33.8	-45.7	1.6	-59.9	-121.3	-50.4	-57.4	-69.9	-69.8	-82.6	-98.9	-28.8	-79	7.4	-35.6	-77.9	-35.3	20.2	-80.3	-67.8	-89.1	-71.9	18.1	-43.6
AF067727_s_at	-83.3	-143	-7.6	-85.3	9.6	6.7	-72.1	-41.4	-378.2	-92.3	-181.6	-48.9	-41	-49.2	-153.4	33.3	66.2	-8.3	-3.2	-70.3	-152.9	-49.2	-132.5	-101.5	-154.5	-136.4	-50.9	-54.4	-179.8
AF071225_at	7526.9	8203.2	4497.5	5808.7	8573.1	8035.5	9340.8	6441.3	8630.6	8172.9	9424.2	7697.6	7741.8	9156.8	8458.5	7734.8	8738.4	5320.7	8184.3	9439.1	9418.3	5971.8	5555.4	10434.9	10003.7	10991.9	11522.1	9464	9379.3
AF072439_at	683.1	699.9	275.6	308.6	640.3	299.5	537.7	110.9	559	515	603.2	625.2	410.5	580.2	577	804.2	425.7	382.2	332.7	496.1	495.7	499.1	441.6	664.4	669.7	699.4	584.1	578.1	597.3
AF072865_at	-2902.3	-4249	-1308.4	-1308.6	-1399.5	-1082.9	-1362.6	-1111.6	-1288.7	-987.7	-2615.6	-1893.3	-1138.3	-1387.7	-1401.5	-3533.6	-904.9	-1347.2	-946.4	-1274.3	-1552.9	-1809.4	-1714.4	-3684.1	-2416.4	-3617.4	-2172.1	-2397.1	-2413.3
AF072865_g_at	717	901.9	737.1	601.6	759.2	546	683.9	386.8	775	802.7	638.6	878.3	575.9	802.2	791.1	299.3	695.1	660.9	552	863.1	798.9	757.7	656.4	446.2	716.1	572.7	724.7	772.9	699.7
AF081503_at	-197.4	-220.7	-102.1	-103.9	-56.3	-14.3	-83.1	56.8	-26.8	-21.5	-144.6	-154.9	-27.7	40.2	-38	-43.1	-101	52.7	40.2	-119.2	-44.8	-246.2	-92.9	-100.1	-75.1	-147.7	16.1	-144.4	-291.5
AF084205_at	1226.3	1153.3	323	190.1	810.7	1175.9	780	1160	926.2	1226	611.6	958.3	889.3	430.4	906.7	1288.9	1561.8	1038.6	1321.3	740.8	568.5	617.8	575.4	1003.6	341.9	500.4	686.2	983.7	565.5
AF090867_at	578.7	430.5	496.6	451.6	446.1	503.1	457.9	621.3	718.8	500.3	427.5	565.9	555.8	587.2	610.5	512.8	601.3	441.7	685.6	710.9	497.5	640.4	529.5	401	475.2	448.1	532.1	465.7	583.2
AF090867_g_at	1819.1	1590.4	1634.2	1750.2	988.4	1681.6	1748.7	1389.8	1851.3	1597.9	1495.2	1407.9	1456.3	1358.9	2076.5	1360.9	1622.5	1602	1794.8	2226.5	1485.5	1419.2	1666.6	1692.1	1761.2	1708.8	1862.1	1403.7	2294.2
AF096291_at	653.1	590.7	251.2	199	747.8	521	796	578.3	943.2	645.3	271	684.7	400.3	774.4	942.6	834.1	583.3	406.7	704.8	453.5	435.3	440.5	410	632.2	580.3	698.2	639.4	391.2	422.3
AF097887_at	36.8	-178.7	92.7	-15.8	70.6	147.6	86.7	170.8	139.8	177.2	86	107.4	66.3	110.4	187.7	-11.9	185.2	91.2	13.9	190.7	90.2	124.7	7.2	100.8	130.6	113.2	113.2	77.4	137.3
AJ002942cds_at	109.8	-656.3	-67.4	-200.5	-196.6	-280.8	-363.4	-137.4	-256.4	-284.8	-562.6	-362.7	-273.6	-303.4	-528.8	-418.3	-122.6	-154.3	-244.5	-330.9	-444.9	-286.6	-329.4	-493.5	-417	-335.7	-383.6	-170.7	-465.9
AJ005424_at	-1185.3	-1992.6	-550.4	-799.4	-744.3	-794.4	-1082.7	-865.6	-1117.2	-993.7	-1867.9	-1422.1	-874.8	-1254.8	-1421	-1693.9	-728.7	-951.3	-728.6	-1117.2	-1293.6	-2163	-711.9	-1470.1	-1210.2	-1594.4	-1259	-1229	-1685.1
AJ005424_g_at	663.2	503.9	398.7	-345.1	592.1	551.2	158.9	207.9	596.2	185.3	37.7	482.7	610.4	597.6	518.4	491.6	484.9	-393.7	194.3	635.9	478.6	481.8	-399.9	589.4	429.6	533.1	518.1	142	550.2
AJ005425_at	-293.4	-668.4	168.2	-2.6	772.6	-146.8	-154.9	267	-202.4	581.3	76.2	-386.1	204	-30	-678.9	395.3	33.1	-52.5	294.5	161.2	-614.9	101.9	360.2	-652.7	141.9	39	229.7	-623.4	-159.2
AJ006070_at	69.4	37.2	64.2	-34.4	93.5	52.6	-10	40.4	102	-130.3	48.1	115.1	-66.7	48.3	-107.7	24.5	8.3	-6.9	-40.8	59.2	5.5	23.4	20.4	40.8	76.1	68.2	27.7	-52.2	70.8
AJ222691cds_at	-66.7	-51.1	-330.6	-451	-18.6	66.5	-344.2	-225.1	119.8	-380.1	-693.5	-697.8	-20.8	274.4	-523.4	-248.5	4.7	-413.1	-332.2	183	152.9	-882	-412.2	-269.2	-81.1	-728.2	-437	-51.6	-508
AJ222813_s_at	292.1	150.4	241.4	272.8	236	250.2	320.7	251.7	277.6	320.6	187.9	158.6	226.9	246.8	165.4	267.9	242.4	147.8	244.5	188.9	170.6	119.5	126.9	160.2	147.7	128.1	-147.9	149.9	137.3
AJ223083_at	-284.9	-508.9	-360	-415.9	-238.6	-106.6	-445.9	-269.4	-402.4	-291.6	-634.3	-444.1	-270.5	-403.8	-324.6	-285.8	-224.5	-331.7	-59.4	-278.1	-183.1	-343.4	-392.8	-240	-257.5	-419.8	-617.2	-404.1	-476.6
AJ224441UTR#1_at	-46.4	-27.1	75.3	6.4	16.1	-34.9	-51.2	-58	14.8	-51.6	-2.4	-10.1	-19	-52.9	59.8	38.6	-9.3	-1.9	-6.4	-30.4	23.1	-54.3	33.9	12.2	60.6	102.1	-13.6	-11.5	-47
C06598_at	9809.1	7619.9	8666.3	7734.5	8469.9	7275.7	8493.1	7605.9	8316.6	8509.5	8459.8	9475.1	8009.4	8818.5	6870.6	9509.5	7476.2	7428.7	8859.8	7393	9933.1	8444.6	6620.4	7558.5	7321.2	9560.2	5796.9	7123.2	7056.8
C07012_f_at	-227.4	-667.7	-281.3	440.3	579.8	-143.8	161.3	-389.3	249.9	336.2	-40.4	-274.1	17.1	154.3	2.6	53	122.6	-273.6	379.8	765.9	-161.2	-483.5	389.5	1127.2	-517.1	-697.9	499.9	998.4	-47.8
D00403_at	-403.9	-271	84.2	-52	-80.8	-54.7	-121.5	-134.8	-142.5	-406.7	-319.6	-155.1	-304.2	-133.3	-180.3	-483.1	-231.6	-210.3	-148.4	-137.9	-56.9	-146.5	-61.7	-164.1	-203.4	-129.5	-442.3	-154.3	-250
D00403_g_at	45.2	102.9	-10.6	-117.9	77.4	87	94.5	-32.8	87.3	86.5	-42.1	-99.9	-34.4	72.5	111.9	174	-19.9	-35.7	-57.5	82.3	23.5	22.8	61.4	43.8	29	-42.5	128.8	-22.5	123.9
D00568_s_at	-484.2	-546.6	-152.2	-539.2	-522.7	-204.9	-420.1	-308.4	-162.5	-332.3	-258.9	-567.5	-498.5	-68.6	-98.2	-79.2	-39	-132.3	-289.7	-136.4	-603.6	-366.9	-223.2	-689.8	-512.3	-473.7	-492.8	-309.4	-230.7
D00636Poly_A_Site#1_s_at	2637.4	2509.8	2910.7	1999.3	2531.1	2243.2	2683	2175.5	2168.4	2348.3	2366.6	2545.8	2848	1899	1886.7	2477.4	2592.6	1151	4035	3859.2	1995.5	2361.8	2700.4	2259.7	2198.1	1744.5	2083.7	2510.9	3662.4
D00688_s_at	3778	4386.8	2150.9	2402.7	4267.7	3560.4	4160.1	1752.9	4035.3	4583.4	2288.7	4247.9	5319.9	4115	3950.2	4209.8	4441.9	2024.7	3617.8	2900.1	3724.3	4524	2217.4	3835.3	3740.5	3344.3	3100	2690.4	2633.4
D10026_s_at	248.7	190.5	413.8	323.3	294.2	519.2	274.1	508.7	322.4	316.9	140.4	363.6	275.9	346.2	137.1	389.8	486.7	552.5	266.8	391.4	362.4	403.6	187.7	299.5	440.4	418.1	305.3	160.7	104.4
D11354_s_at	-88.4	74.4	-48.2	-102.7	-136.1	-20.3	-46.1	14.4	-109.8	-40.3	-71.5	-51.2	-111.4	-53.4	-102.4	-141.4	-91.2	0	-41.9	-187.2	-24.5	-93	-61.5	-131.1	-17.3	60.4	-33.1	-26.9	-100.7
D12498_s_at	4519.8	2837.8	1575.2	1538.7	3465.6	4112.3	3248.7	1605.2	3782.1	3335.3	2316.6	2673.9	3001.1	3545.9	2226.8	3832.1	3742.8	1779.1	3954.6	2584.1	2182.8	2821.9	1688.5	4276.7	3647.3	2627	3072.3	3278.6	3049.3
D13912_s_at	37.7	212.8	65.9	184.3	78.7	110.6	189.5	185.7	280.4	152.6	206	181.6	114.2	123.7	218.3	173.7	81.3	101.4	105.8	202.3	289.9	315.6	133.1	143.2	164.1	266.9	89.2	186	134.7
D14013_at	87.8	147.5	3.7	81.9	181.2	151	174.6	174.4	139.1	128.2	8.1	75.2	117.3	201.2	132.8	95.3	141.7	79.7	102.9	45.1	162	93.6	88.2	125.7	194.1	182.6	172	76.9	150.5
D14014_at	884.2	605.3	733.4	777	991.8	880.1	879.3	1172.9	1100.9	812	702.7	953.4	793.4	814.6	816.5	718.8	719.2	684.7	932	1095.5	922.9	795.6	642.9	767.1	736.6	769.1	542.5	680.9	699.3
D14014_g_at	774.6	1530.6	588.8	838.3	1372.4	600.1	813.2	550.7	1060.5	788.7	941.4	833.4	879.4	712.9	801.6	795.5	521.7	598.8	619.4	662.3	760.3	1145.9	751.4	959.3	683.8	725	586	717.5	692.9
D14015_at	785.3	732.1	723.8	458.7	1612	946.5	1152.4	584.6	1348.1	653.1	850.4	928.7	506.4	1011.7	1121.9	813.2	651.9	767.7	1017.2	775.8	970.6	736.3	940.1	869.8	694.6	931.4	593.3	1093.7	899.4
D14015_g_at	744.7	906.8	616.8	648.7	750.3	574.4	886	528.7	782.7	787.7	732.1	833.2	658.4	792.1	842.5	995.6	734.8	628.5	901.2	811.4	804.8	856.3	815.8	836	709.2	943.3	724.7	784.1	951.5
D14045_s_at	25.5	136	-97.6	13.2	20	-19.7	104.3	-115.4	19.6	48.6	35.2	102.3	23.1	-12.8	1.2	-5.9	-69.1	90.7	36.4	69.9	49.8	-179.9	-96.9	16.3	78.8	30.8	-32.8	11.1	-58.7
D14046_at	223.3	184.3	59.5	42.6	378.2	174.2	357.6	428.2	430.6	338.1	38.2	124.7	365.7	299.9	311.7	177.4	382.6	392.2	340	59.8	367.1	103.7	200.5	361.7	349.4	402.2	266	132.1	159.4
D14564cds_s_at	-74.4	96.4	53	-40.3	33.4	-38.2	108	66.1	149.8	125.2	69.1	-43.2	-0.5	28.5	54.2	-27.5	28.6	1.1	-5	41.2	169.2	-42.9	114.2	-21.7	70.5	-62.8	71.3	105.7	62.8
D14591_s_at	3822.4	3510.2	2453.9	2715.6	3098.7	4069.4	4091.6	4112.7	4687.2	3955.4	2561.1	3061.6	3272.7	3873	3716.9	4148.6	3656	3985.2	4080.8	4349.2	3690.4	3319.4	3896.5	3338	4152.8	3419.8	4091.7	3529.2	3750.7
D14987_f_at	70.6	-12.9	39	38.6	67.6	40.5	12.6	44.2	116.1	60.5	90.6	81.6	245.7	120	207	0.7	18.2	-30.2	66.2	95.2	10.2	211.6	6.4	-11.9	102.3	-102	71.8	22	186.8
D16308_at	461.5	696.7	81.8	225.2	256.1	540.2	248.8	250.7	356.5	422.9	1216.2	-6.2	638.1	501.4	318.3	547.6	879.7	455.3	962.4	1524.9	319.6	718.9	-54.1	619.5	-38.4	-46.5	-13.4	1055.5	1520
D16309_at	906.7	310.7	512.1	446.2	491.2	933	671	1014.2	888.5	613.5	471.5	565.5	481.4	737.3	506.8	373.2	937.2	358.1	1053.8	1296.2	402.8	777.9	615.4	335.6	340.1	512.8	596.5	671.8	1147.8
D16309_g_at	1837.2	2036.7	1172.1	1203.3	1449.8	1545.3	1471	1342.2	1469	1693.6	1599.9	1462.5	1282.4	1442.1	1711.1	1425.5	1529.4	1277.2	1646.9	1875	1412.3	1750.5	1205.1	1888.4	1863.3	1458.8	1583.6	1036.6	2075.5
D17310_s_at	102.6	218	93.9	208.2	-12.8	172.1	106.6	168.4	142.9	127.3	244.9	239.5	80.9	190.1	172.4	50.6	109.3	89.4	70	156.6	93.3	173.2	139.4	195.2	244.2	404.1	157.9	78.4	258.5
D17349cds_f_at	844.2	783.3	482.1	595.6	627.9	899.9	757.4	778.2	816.1	744.5	1014.4	979.9	735	929.4	1388.7	1232.5	596	588.2	773.5	1520.5	778.4	743.4	606.5	729.9	819.9	1282	826.2	783.3	1085.8
D21799_at	2723.9	2607.6	1872.4	1435.5	2879.5	2586.9	2907.3	2090.8	3057.9	2398.6	3264.7	2606	2599	2619.2	2381.6	2775.9	2663.1	1554.4	3047.9	3584	2796.3	2403	2073.8	3005.7	2729.5	2599.5	2902.6	3226.1	2765.5
D21799_g_at	6518.2	6793.5	6206.2	7065.9	6108.3	5450.2	7120.3	5624.8	6652.7	6408.1	7818.9	7605.7	6478.5	7427	7101	6102.9	5895.3	5963.1	7059.5	7464.9	7178.8	6063.5	6987.1	6849.1	7089.5	7600.3	7485.2	8733	7698.1
D25233UTR#1_at	212.2	271.3	290.6	268.8	316.7	379.7	409.5	398.8	487.9	383	254.9	263.9	489.7	519.1	389.9	345.5	393.7	218.8	455.9	425.8	552.9	213	149.8	393.2	455.6	446.1	427.6	552.4	266.6
D25233UTR#1_g_at	711.9	860.2	874.5	784	684.1	621.8	716.1	747.9	829.6	715.3	567.5	867	936.8	736.8	738.2	649.7	799.1	679.6	805.9	665.6	933	799.5	683.3	709.1	796.1	950.3	799.9	742.2	595.9
D26112_s_at	-274.1	-308.2	-35.8	-119.4	-302.6	-133	-167.8	-56.1	-352.8	-157.3	-217.4	-234.2	-132.6	-250.6	-215.3	-208	-105.2	-57.5	-92.4	-231.9	-221.5	-158.5	-92.9	-268.1	-188.3	-328	-153.8	-125.8	-241.6
D26307cds_at	-202.5	-291.6	-75.1	-111.5	-222.2	-144.6	-181.4	-130.3	-263.4	-130.2	-292	-239.7	-50.2	-271.1	-293	-287.7	-182.9	-99.4	-80.4	-156.2	-218.3	-245	-212	-341.8	-192.7	-307.8	-287.1	-302.4	-354.6
D28754_s_at	-500.5	-503.9	-423.3	-113.2	-839.6	-390.1	-518.6	-141.4	-222.9	-788	-562.7	-567.2	-796.8	-548.3	-608	-672.3	-636.7	-359	-312.9	-430	-525.9	-308.3	-399.3	-653.2	-421.1	-358.7	-581.7	-585.9	-620.7
D31838_at	262.2	496.4	352.5	446.7	476.8	401.1	367.4	303.8	467.9	320.3	311.8	509.5	479.1	449.2	473	324.6	384.1	267.1	376.4	382.4	605	307.3	347.7	534.8	564.9	560.6	122.8	466.5	322.1
D38380_at	19100	14660.6	29212.2	19572	15601.4	20120.2	17580.8	27364.7	18589.5	16511.7	13051.5	15437	16279.5	17074.5	14718.7	16503.9	19482.4	20517.2	16584	14659.8	11243.4	14056.6	15069	14213.4	11729.5	9388.2	8675.8	11072	12462.1
D38380_g_at	21808.4	22504.1	31372.9	26813.4	20356	24893	22527.8	31566.2	22521.2	21494	19271.9	21703.9	22326.9	23388	19629.8	20845.5	24593.5	24971.6	18639.2	19150.1	17038.9	17999.8	17831.2	19697.8	17922.6	16255.6	15561.7	16190.3	17690.8
D38381_s_at	-65.1	-387.9	-135.1	-189.8	-233.7	-144.2	-92.6	-114	-263.4	-159.8	-260.5	-172.2	-169.7	-180.8	-319.1	-135.3	-119	-122.2	-154.4	-243.9	-273.2	-181.7	-167.7	-289.1	-305.2	-308.6	-268.1	-178.1	-303.1
D42145_at	309.7	271.7	96.8	2.6	147.8	215.3	198.6	212.8	203.4	234	110.6	196.4	252.7	375.5	350.3	212.3	208.1	140.8	118.5	114.7	163.1	199.4	196.2	260.2	207.5	196.9	186.2	227.4	356
D42156cds_at	-280.1	140.2	-85.3	-99.6	-42.8	-49.6	61.3	29.6	-348	26.6	-722.1	-314.1	59.1	18.3	-35.9	-284.2	-91.6	-356.3	23.7	-112.8	-23.4	-296	-419.8	-351.1	18.3	-247.9	-261.2	-115.4	-626.6
D44495_s_at	3998.8	4833.1	3808.3	3854.7	4543.7	3742.7	4169.3	3244.2	4231.5	4124.1	3966.4	3859.3	4629.3	3970.1	3636.2	5107.8	4837.2	3390.6	4826.2	4895.9	3986.5	4168.2	3965.9	5306	4148.4	4297.4	4476	4187.2	3952.9
D44591_s_at	-155.3	170.6	-298.2	-86.1	76.3	-218.6	-87.5	-51.2	63.2	19.7	-124.6	16.4	82	-213.6	-214.3	8.3	-9.9	-115.2	-99	-206.2	-40.3	23	-304.5	171	-86.3	30.6	-22.3	11.7	-195.7
D49785_at	2697.4	2305.3	2993.4	3660.6	3093.2	3234.1	2629.9	4784.2	2821.8	2729.3	1773.7	3168.4	3851.6	3502.7	3320	2752.9	3565.8	4392.8	3732.7	1912.6	3278.9	1726.3	2925.1	2457.6	4211	3216.8	3943.7	1606.8	1217.6
D64045_s_at	-51.3	52.5	46.1	88.5	15.6	97.5	66.2	38.7	2.5	32	42.6	44.2	77.6	15.1	16.3	-55.4	53.7	-8.6	46.4	110.7	37.9	61.4	58	37.3	87.9	162	14.2	51.3	84.2
D83796_s_at	1719.4	1835.2	1503.5	1591.8	2092.4	1756.8	2016.8	1750.2	1981.9	1767.6	1921.7	1949.1	1658	2001.3	1866.9	1748	1827	1682.1	1657	2085.1	1592.7	1539.1	1576.5	1831.9	1572.3	1733.3	1786.2	1877	1904.6
D84346_s_at	11081.4	9669.5	8081.6	8497.8	12006.8	9746.9	12452.8	10981.2	10642.3	11166.1	8212	10394.5	12291.4	10860	10970.4	13310	12293.7	10813.2	12566.8	11098.2	9417.3	8736.9	11247.1	10931.4	11183.7	11991	12111.6	11648.5	10877.4
D84667_at	1996.5	2294.2	1363.3	2014.8	1576.4	2183.9	2286.3	1559.1	2179.3	1363.1	1991.9	2127.2	1880.8	1296	2465.5	2231.4	1868.7	1899.6	1875.8	2179.4	2153.3	1692.4	1732.6	2324.5	2119.5	1372.8	2088.4	2076.1	1264.8
D84667_g_at	-345.8	-179.1	-84.5	58.9	-253.4	231.8	-215.9	-29.5	-776.9	33.5	-1292.2	-485.5	-190.3	-571.9	-183.8	-669.4	550.5	-179.2	292	-638	-370.3	-164.1	-331.6	-234.8	-429.4	-810.8	-753.5	-665.3	-1112
D85035_at	-33.2	-81.6	-23.7	-232.5	-95.5	-52.8	-162.2	-24.3	-376	-181.7	-280.8	-198.1	-187.7	-215.8	-370.6	-40.8	-23.9	-134.3	-7.3	-224.6	-43.3	-8.4	-145.3	-326.1	-187	-290.9	-355.3	-295.5	-547.5
D85035_g_at	154.8	102.9	98.1	38.4	165.5	147.8	83.7	64	38.8	-3.8	174.4	89	100.6	51	32.5	285.4	220.5	184.5	128.6	44.2	278	102.1	106	189.9	147.7	56.2	45.2	71	-35.4
D86086_s_at	-76.7	3.6	-48.5	-83.6	-5.3	-21.1	-22.1	-0.8	-32	23.4	165.4	74.8	-112.8	14.8	-24.8	4.2	36.5	10.3	26.4	2.7	-55.4	155.8	-112.9	-43	-92.8	15.5	-62.9	154.9	178.7
D86641_at	12963.8	11669.7	8162.5	7988.7	14601.4	12417.2	14573	12534.2	13787.5	12763.1	10947.9	8573.4	8488	9738	8881.8	14307.4	15226.3	12403.5	16739.9	18981.1	9450.5	9549.2	11870.4	14361.6	10305.8	12516.8	12556.2	13896.6	15600
D86642_at	634.9	424.7	613.5	701.6	640.2	565.6	563	590.6	625.3	704.5	641.9	447.9	485.9	542.5	479.6	534.8	994	549.2	1157.2	1110.8	531.2	733.4	710.3	656.5	733.5	632.2	731.5	946.6	907.5
D87336_at	1071.8	1191.4	872.5	450.9	1159.8	445	1500.8	1014.5	1381.4	1401.9	1435.8	1329	1214.2	1472.9	1584.5	1165.7	544.7	593	1323.3	753.2	1315.7	930.4	1150	920.4	1332.3	1372.5	1225.1	1542.1	697
D87336_g_at	1402.8	1385.2	1335.5	1744.7	1355.2	1087.3	1508.7	1635.4	1467.8	1065	1774.3	1810	1115	1638.7	1537	1431.7	1272.4	1366.9	1391.9	1193.7	1210.1	1620.9	1888.2	1202.9	1115.5	1644.2	1358.8	1388.5	1755.7
D89069_f_at	1339	639.9	1068.6	962.4	851.2	1010.2	1381.4	1041.8	1523.7	1380.7	963.8	1482.8	1356.9	1374.8	1208	1111.8	1335.2	474.1	1459.9	1604.9	1181.5	1081.4	893	1247.2	1269.3	1145.6	1371.2	986.2	1356.6
D89070cds_s_at	1244.2	869	970.8	566.2	1036.9	1275.4	1675.6	1173.1	1753.6	1440.2	1172.4	1167.5	1185	1378	1235.2	892.8	1627.6	939.3	1659	1671.2	1028.6	789.8	943	990.7	1118.9	941	1066.7	783.7	1101.2
D90048exon_at	1116.8	872.8	472.6	569	911.7	954	1118.7	551.4	1238.9	868.2	815.8	848.2	679.6	1075	1077.6	1171.8	1075.6	726.5	962.6	952.7	789.6	737.7	763.6	1056.7	894.9	900	1001.3	693	1015.7
D90048exon_g_at	1354.3	944.4	217.4	34	1185.7	982.6	1486.5	281.3	1186.1	1310.5	353.9	617	1239.9	936.4	1209	1767.3	1237.5	155.1	1495.4	1051.2	578.5	834.7	224.9	852	582.9	449.6	560.4	542.3	768.8
D90049exon#1-2_at	481.7	789.7	-156.2	305.6	702.3	608.9	227.3	315.5	1216.2	236.4	-192.9	-1257.5	1050.2	-460.7	1289.6	-132.9	1092	-94.2	1132.4	-938.8	710.8	144.8	-477.3	454.1	588.2	345.5	553.6	-226.8	-304.5
D90102_s_at	-62.2	-34.8	-10	54.1	26.8	4.9	-37.5	12.6	-21.6	-20.8	-6.3	-5.1	-12.1	-89.2	-28.8	-9.7	-9.4	41.1	-6.2	27.1	-1.7	-1.6	-0.6	4.4	-2.6	26.3	-12.4	-14.1	-3.1
E00717UTR#1_s_at	563	974	379.1	653.6	677.5	528.8	747.5	527.5	831	665.7	1016.8	905.7	526.4	925.3	882.3	628.5	528.1	576.9	565.1	765.9	745.4	622.7	616	693.9	834	893.1	712.8	761.7	944.4
E00778cds_s_at	-214.4	-268.5	-94.9	-107.2	-185.7	-142.9	13.1	12.8	-139.5	-192.9	94.4	20.9	-274.4	-118.8	-82.3	-191.7	-1	-63.7	-7.2	90.7	-228.6	-213.9	17.3	-402.6	-264.5	-229.3	-405.9	-47.7	-25.6
E01415cds_s_at	8380	7315.6	7864	6871.3	6990.9	6115.6	8896.2	5379.1	6703.3	7247.1	9073.8	6640.1	6264.5	8273.2	6692.6	8511.2	6195.5	5839.9	9345.3	10455.5	7309.6	6133.4	6891.2	6702.3	7060.5	7431.8	7477.2	7604.4	7831.2
E03344cds_s_at	137.2	231.5	202.7	226.1	241.3	239.5	212.8	182.3	285.3	191.1	90.6	231.9	273.7	277.6	232.8	174.9	304	161.9	280.1	231.4	276.7	98.4	57.4	211	372.2	434.7	236.2	207.6	162.2
J00716mRNA_f_at	164.9	55.5	236.8	254.2	169.8	157.5	64	335.3	130	223.2	101.6	67	134.4	7.9	86.4	20.1	166.1	266.3	160.5	172	23.1	136.4	69.3	56.8	14.6	134.7	-18.4	409.4	114.1
J00717mRNA_s_at	-76.9	-426.3	-14.1	2.1	-200.9	-114.8	-106.8	83	-115.1	-192.7	-352.3	-184.7	-96.1	-111.5	-167.1	-73	-79.7	-15.5	-64	-10.9	-202.8	-191.9	-235	-194.9	-341.6	50.4	-201.7	-76.1	-59
J00728cds_f_at	-806	-1059.2	-498	-620.9	-748.8	-713.7	-650.2	-594.3	-959.4	-554	-223.7	-935.8	-778.5	-801.5	-873.1	-707.7	-589.5	-647.5	-411.4	-672.4	-803.9	-841.6	-815.9	-860.2	-856.2	-780.6	-854	-1041.8	-277.7
J01435cds#8_s_at	19041.7	25608	30238.7	31040.9	20287.5	29334.5	19715.3	41572.9	20057.1	18554.1	20926.3	22182.9	19911.1	21820	19168.2	18256.9	27100.2	42474	13528.6	17956.2	19696.7	31227.5	33138.6	17758.3	18957.8	22903.3	23969.2	16129.6	21432.7
J01436cds_s_at	21335.6	26694.7	30298.5	30569	23293.7	29571	22999.1	43719.6	22074.4	22330.5	21197.8	23731.6	25159.3	24613.1	20722.8	20092.1	29373	42792.6	16783.3	20264	22295.5	33992.4	31926.4	19685.9	21260.8	25380	28281	17481.5	21058
J02612mRNA_s_at	811.8	503.3	552.9	543.5	691	653.7	585.8	545.8	552.8	685	518.4	331.3	646.8	634.7	632.9	684.1	519.5	415.8	768	677	591	598.6	324.4	692.6	480.9	387.2	387.5	315.5	562.2
J02722cds_at	59.2	-95.5	-44.4	-60.5	-58.7	-59.8	-50.9	107.6	-147.8	-75.5	-171.7	-51.7	-129.7	46.8	-180.6	-170.2	-4.5	-53.1	52.5	-168.3	-116.7	-219.2	-96.9	-204.5	-213.4	-161.9	-168.7	-256.1	-236.3
J02776_s_at	423	367.2	174.2	152.8	458	350	469	329.6	499.9	446.4	308	345.9	374.3	427.5	437.8	456.9	277.2	243.3	495.1	394.5	239.4	249.8	148.9	555.7	285.2	294.5	469.4	398.1	313.2
J02810mRNA_s_at	9675.4	9425.2	10502.3	10399.6	9548.2	8028	9454.2	7332.9	8599.9	9046.9	11355.5	9989	9408.7	9464.8	8629.6	9664.2	8728.5	6310	8694.7	9095	9000.3	8876	9479.2	8799.5	8592.1	8742.6	8533	9816.1	9392.7
J02844_s_at	1226.1	1257.3	798	1198.8	1813.4	724	1571.2	821.6	1453	1661	1233.3	1506.8	1003.6	1629.9	892.5	1409.8	960.3	834.6	1454.6	1613.8	912	1239.9	771.4	1392.9	1501.1	1270.5	1406.5	1014.3	1477.5
J02861mRNA_s_at	46.5	60	70.7	180.1	266.2	149.6	183.3	123	260.6	124.9	297.2	254	234.1	288.7	148.9	140.7	224.4	43.4	124.2	299.9	393.4	-5	85.4	234	224.5	176.3	173.2	260.6	174
J02869mRNA_s_at	28.8	-292.4	-20.1	-87.2	-101.6	-35.2	-107.6	35.7	-48.5	-96.7	-138.8	-144.8	-4.1	-48.7	-35.7	-33.2	17.1	-103.4	22.6	101	108.2	-283	-190	-267.3	-168.3	-111.2	-154.9	-0.7	-197.3
J03481mRNA_at	7406.9	4986.9	6925.6	5759.4	6677.8	7610	7881.3	8031.5	8104.7	8051.3	8410.2	5409.9	5781.7	7294.4	4912.6	5807.1	8546.4	5991.3	8591.5	6886.1	3736.8	4057.4	4293.6	5616.1	4295.6	3641	4226.2	4725.2	4814
J03481mRNA_g_at	17302.1	15607.5	19104.2	16152.3	16234.1	18691.3	18345.8	18414.5	17651	16819.1	18965.2	16939	16165.2	17740.9	14537.3	16762.8	19855.5	14668	16383.7	16957.3	11968.6	14682.1	12143.3	13948.8	13005.8	12109.9	12667.7	14356.9	14457.3
J03786_s_at	-183.8	-104	5.9	-48	-5.1	-59	-54.6	-67.5	-89	-22.1	-107.5	-137.2	-38.7	-117.3	-134	-99	-119.5	10.3	-26.7	-37.9	-93.2	-51.5	38.3	8.2	-31.8	-139.9	15.8	1.9	-72.8
J03914cds_s_at	488.2	777.2	306.7	346.2	721.6	462.5	550.7	365.7	571.6	541.3	638.7	537.9	499.3	664	602.7	555.3	444.3	452.2	442.8	625	603.3	523.2	545.9	638.1	628	626	548.4	659.4	644.3
J04791_s_at	1570.7	1903.2	1259.6	1200.6	1661.4	1399.5	1800.6	1043.8	1455.8	1673.3	1422.9	1926.6	1628.6	1804.8	1793	1195.4	1220	827.1	1353.2	1570.1	1676.6	1317.3	1137	1491	1496.9	1449.9	1396.4	1682.1	199.2
J05029_s_at	1028.6	1194.1	1114.7	1209.2	1173.7	1005.1	1219.3	1051.7	1055.5	1112.4	1152.9	1110	1185.3	966.8	1027.6	882.3	1135.3	732.3	1133.4	1215.4	889.8	1094.3	914.7	1213.2	761.7	846.6	766.9	1024.4	1179.7
J05035_at	1769.9	1966.8	1325.8	1475.4	1800	1118.1	2032.1	1382.7	2222	1699.3	2044.9	1970	1834.9	2330.8	2228.6	1687.2	1849.7	1457.9	1636.3	2341.4	1693	1823.6	1737.1	2046.5	1737.5	1825	1495.3	2077.3	2479.9
J05035_g_at	568.1	957.9	998.3	673.1	751.1	742.1	751.1	459	657.5	724.3	738.1	1199.3	672.8	701.1	1260.6	658.4	834.6	696.7	866.1	478.3	997.7	712.3	1241.7	1033.7	1025.8	934.1	896.9	794.7	480.9
J05156_s_at	-319.4	-128	29.5	-147.9	-42.2	-43.9	-10.4	162.9	60.5	14.6	17	62.9	-43.3	-19.1	187.2	-88.8	-82.2	183.2	105.2	14.7	-62.8	3.8	-141.8	-61.4	349.5	71.5	69.9	231.5	-140.3
J05405mRNA_s_at	1180.4	491.1	640	-63.8	1427	896.6	1141.4	1053.6	1123.2	1083.1	434.7	575.8	839.6	812.7	808.3	301.6	1389.3	313	1723.7	1711.3	731.6	702.1	414	814.3	658	479.2	1153.9	1048.5	665.8
J05425cds_s_at	24340.5	25902.1	27315	27664.3	21211.3	25639.6	24006.5	30234.2	23467.8	22001.5	26600	25582.9	24451.6	25136.5	22649	22421.5	27372.1	26515.2	18263.5	21817.4	23322.2	31305.1	29457	20457.5	23461.9	26964.4	28714.6	19860.6	27020.5
J05460_s_at	-787.1	-871.7	-144.2	-157.9	-633.7	-206.3	-325.9	-464.6	-865.5	-762.6	-843.2	-978.9	-592.3	-327.2	-879.6	-730.2	-651.5	-76.7	-461.4	-884.5	-735.1	-577.6	-426.6	-679.8	-894.8	-953.3	-800.5	-664.5	-881.2
K00136mRNA_at	-115.4	10.2	29.2	-32.9	-123.5	-235.5	-214.4	-138.1	-222.7	-172.9	-319.5	-212.8	-251.4	-152	-247.3	70.1	-117.6	-133.1	-132	-254	-165.5	-175	-180.5	8	42.4	131.7	-16.5	10.6	-227.2
K00750exon#2-3_at	5624	4191.5	5747.6	5171.7	3338.2	5986.2	7390.2	9268.8	7565.5	5094	7313.9	6332.9	6313.3	6993	7620.3	5675.1	6044.1	5831.5	8402.2	10642.7	7174.2	6577.4	5443.6	4139.7	8375.6	8225	6887.1	4393.6	6725.5
K00750exon#2-3_g_at	10612.2	10136.4	12908.1	10067.3	8554.6	11360.7	10989.8	11291.1	10255.4	10092.9	11706.5	12198.7	11909.9	11642.1	10027.9	10514.8	11631.6	10025.8	12781.4	11932.3	12655	13623.3	11154.9	8780.1	11041.5	12765.5	12309	6703.8	10733.9
K00996mRNA_s_at	649.5	286.4	855.4	26.5	594	490.2	428.1	336.1	670	613.8	-85.1	227.9	306.1	505.6	574.6	1234.8	550.8	163.7	616.7	478.2	374.7	557.6	629.8	742	224.1	-121.6	180	-23.3	-30.9
K01721mRNA_s_at	480.6	558.3	452	821.6	593.2	428.8	707.6	387.9	743.2	619.3	1273.9	714.6	938.9	726.5	1354.7	445.6	327.1	876	903.1	744.5	1228.5	994.4	863.1	631.9	679.6	1208.7	675.4	351.1	1078.1
K03241cds_s_at	-188.4	-212.3	-193.7	-146.5	-129.3	-160.6	-187.7	-115.4	-105.1	-176.9	-192.3	-216.9	-121.5	-155.8	-203.2	-174.1	-129.9	-140.3	-152.8	-136.3	-164.8	-216.5	-124.9	-108.3	-36.2	-187.3	-136.2	-168.2	-187.5
L00320cds_f_at	246.8	-241.8	90	-106	166.3	-63.7	-6	96.1	-132.9	54.4	-268.3	-314.6	53	-165.1	-79.2	191.5	138.1	66.6	-43.2	281.3	-135.6	-185.3	24.8	236.3	-66.7	223.4	306.8	171.6	108.1
L02926_s_at	74.1	-61.5	-16.3	-15.8	39.1	105	-21.7	6.8	-53.8	-25.4	-298.9	79	7.5	-57.2	-52.2	-91.3	17.5	-16.1	-37.9	-49.3	238.2	-45.3	-7.6	0	139.8	101.9	37.2	-31.3	-76.7
L04485mRNA_s_at	12270.1	9840.8	12167.3	12837.2	10047.1	11765.2	9213.9	13036.4	12180.8	8645.6	12127.8	9717.3	12502.2	12600.6	10973.2	13198.3	11815.8	12606.3	12179.7	11789.8	13517	13517.4	14446.2	12111.7	13171.6	11792.5	14850.5	12739.9	11846.1
L14782_s_at	-110.6	99.9	-114.8	-139.4	129.3	-3.9	-186.8	25	444	-106.5	-349.8	-302.6	-105.3	-142.3	-221.4	41.5	77.4	-175.4	161	-34.2	224.6	-7.4	-226.5	-352.7	-134.6	-300	-241.5	-226.8	-132.7
L15079mRNA_s_at	322.4	299.3	184.1	126.9	407.1	383.7	243.3	276.4	517.6	199	257.3	522.5	406.2	207.6	508.9	284	269.8	66.5	380.4	359.3	124.7	183.1	16.3	431.5	116.4	332.4	357.8	367.1	-37.5
L16764_s_at	1460.2	1714.8	1455.7	2042.3	1447.3	1415.5	1377.4	1496	1743.8	1435.5	1818.3	1718.7	1489.6	1776.8	1537.1	1593.2	1816.8	1805.2	1521.2	1375.1	2058.6	1285.9	2180.1	1807.6	1812.3	1880.4	1428	2204.1	1094.2
L18889_at	3836.7	2941.2	1818.8	2000.2	5310.5	3645.5	4585.8	6124.2	5285.3	4357.4	1842.1	2685.5	3628.1	4203.7	4337	5101.6	5202.2	4700.4	4719.7	2533.4	3946.1	1997.5	3457.8	3933.1	3553.1	4036.8	2616.5	2804.4	2324.6
L22190mRNA_at	97.6	218.4	150.9	212.4	133.9	200.2	101.9	158	250.1	61	222.5	240.3	256.6	184.6	175.1	61	231.2	129.8	150.9	153.5	258.8	259.1	201.7	62.1	207.8	217.5	150.3	203.5	197.5
L25925_s_at	780.6	769	85.4	360.9	873.5	484.2	737.8	410.8	817	709.5	1162	645.5	648.9	950.8	855.1	857.3	637.5	377.4	569.5	960.9	568.5	493.3	447.8	632.7	617.1	504.1	657.6	614.5	694.7
L26110_at	-140.3	16.8	64.5	-3.5	183.5	52.9	-153.2	33.9	41.2	146.1	1.5	255.8	130.8	184.7	39.4	103.2	81	25.6	27.6	147.7	42.5	-342.5	69.1	58.6	142.9	-171.8	-47.8	-20	-116.4
L27112_s_at	961.4	984	565.7	351.1	1553.2	936.7	1134.6	2130	1349.7	1080.9	127.6	608.6	1084	1002	762.2	1252.5	1587.1	1164.3	1998.7	646.4	784.6	362.1	1141.3	948.4	1553.7	861	999.1	794.6	174.2
L27129_at	284.2	971.1	174.7	258.4	220.3	-10.7	169.1	221.5	302.3	114.4	311.4	293.2	194.2	528.7	67.7	231.7	327.3	355.7	-17.2	263.3	450.4	366.3	370.3	601.2	482.8	463.7	152.2	502.7	139
L32591mRNA_at	4.1	-100	72.1	3.1	-41.6	52.9	73	140.7	55.4	65	-37.7	16.7	-27.8	-12.6	70.3	-74.5	83.8	54.8	144.9	-35.4	-12.3	-86.7	-62.7	-34.5	-84.3	194.5	170.5	-35.2	-59.1
L32591mRNA_g_at	450.3	393.2	268.9	342.3	578.5	520	447	457.4	464.7	468.1	416.6	419.8	418.4	422.9	610.3	436.8	448.2	389	433.5	529.5	465.1	622	395.7	428.6	385.7	437.2	407.1	492.8	557
L32601_s_at	139.8	386	120	179.9	318.2	219.3	324.1	191.6	309	226.4	335.7	292.1	212.9	355.8	480.9	260.2	195.4	278.2	191.7	372.9	286.3	330.7	159.8	326.7	356.2	321.3	415.9	286.8	268
L36460mRNA_at	-164	-608.5	-84.1	-28.9	-546.4	-93.9	-268	-46.1	-234.3	-415.4	-476.8	-282.1	-166.8	-220.2	-399.6	-324.3	-83.6	-68.7	-174.3	-315.5	-169	-164.8	-232.7	-417.2	-502	-578.5	-309.4	-329.6	-466.8
L37333_s_at	-4453.7	-4855.6	-2604	-3263.9	-4809	-2650.9	-4390.3	-2305.3	-4802.6	-4089.5	-7231.5	-4114.1	-2673.4	-3842	-5062.1	-5528.6	-2750.1	-2932	-2274.6	-4700	-3622.6	-3964.8	-3491.9	-5504	-5415.3	-4558.5	-3985.4	-5247.4	-6503.2
L41275cds_s_at	-216.6	-538.3	-79.5	-223	-268.5	-393.7	-138	-367.4	-195.2	-182	-693.7	-393.4	-100.9	-173.8	-429.2	-229	56.2	-287.4	-112	-597.5	-333.9	-314.2	-266.4	-861.8	-229.4	-442.4	-284.6	-510.7	-809.6
L42293mRNA_at	177.7	75.6	84.3	223.2	56.4	110.2	171.1	134.8	59.7	159.9	127.9	162.6	58.2	79.7	260.3	39	50.2	255.3	152.7	77.6	180.2	141.4	176.5	242.8	100.9	215.3	170.2	116	128.6
L48209_s_at	23407.7	21880.2	25727.3	25433.5	21131.4	21867	22227.5	25907.3	19128	19803.1	26824.4	19748.2	18368	21373.5	18637.9	19244.2	21197.9	26119.2	19502.9	22520.4	18933.1	22918.8	30871.4	22778	19113.5	23005.5	23768.1	21741.2	25925.2
M10068mRNA_s_at	5177.1	5740.8	5329.9	5072.4	5514.6	4355.8	5737.7	3844.8	5401.4	5215.5	4782.6	5694.6	4826.9	5040.6	4745.8	4920.1	4717.2	3991.2	6231.1	5027.9	5451.2	5048.7	5006	6880.2	5379.6	6091.7	6310	6000.5	5773.4
M11251cds_f_at	174.7	-128.9	-135.9	44.4	412.6	-83.9	-20.6	-77.3	338.2	-58	236.7	-87.8	245.9	312.9	399.2	-112	-108.8	173.4	151.1	-58.7	257.2	185.3	268.4	465.7	-48.7	-36.2	225.6	151.5	8.4
M11794cds#2_f_at	3230.2	3300.3	2407.2	2920.6	2726.8	2483.4	3602.9	2550.5	3013.6	3260.9	3620.5	2537.4	2176.4	2780.4	2935.7	2871.5	2351.5	1426.7	2379.7	3300.8	2328.5	1924.1	1730.4	3179.8	2384.1	1835.8	1844.3	2655.8	3306.3
M11942_s_at	24690	25872.5	24101.9	26446.2	24645	25969.4	24169.4	24666.8	24839.3	23293.9	25108.6	25940.7	26992.6	26154.4	24959.6	25502.4	27510.2	23706.1	21074.6	24348.9	25619.8	31294.5	27275.8	23480.6	24851	27325.9	28233	23649.9	25610.5
M13011cds_at	4476.7	3092.3	3368.6	3712.5	3831.9	2827.2	3680.4	2228.9	4262.7	2967.4	3853.3	2789	3362	3629.7	3193.9	3976.8	4015.9	2816.1	4679.7	5711.1	3797.8	4417	3586.8	3585.6	3475.7	3353	3855.1	4998.5	6068.8
M13234cds_f_at	-52.6	-221.6	252.1	221.6	-475.5	115.5	-125.3	90.2	-166.4	-475.9	368.4	-137.3	-534.8	483.4	-147.5	-57.9	232.8	397.2	-79.3	-592.1	-146.5	359.5	238	315.5	355.9	-94.5	-99.4	249.1	-690.7
M15901mRNA_s_at	232.9	-97.7	93.8	59.8	162.5	65.8	133.6	102.9	126.4	358.9	53.7	198.9	-18.3	153.2	200.4	87.4	109.6	142.2	169.6	324.3	206.9	6.7	-73.1	-16.5	152.7	119.7	-2.1	-42.5	108
M17701_s_at	22173.5	25593.6	27269.9	26622.2	20133.5	29845.5	21612.5	34823	21806.7	20625.9	22906.5	23062.3	22446.7	23654.9	21426.7	21816.5	28983.7	31323.2	18683.2	21041.9	22320.8	32060	31379.5	21107.3	22339.8	26684.9	28348.8	19107.3	23624.8
M18335_f_at	232.2	174.2	58.2	154.5	108.2	212.6	278.8	138.2	374.9	206.8	382	92.2	144.2	260.5	301.6	103.2	249.6	171.8	185.7	163.8	84.5	130.3	170.6	153.9	225.7	326.5	187.2	191.7	158.7
M18363cds_s_at	79.3	142.8	52.3	69.2	-11.2	62.8	-8.8	40.7	73.4	89.6	20.1	146.7	14.8	69	-2.3	2	68.2	129.6	77.1	56.8	149.7	225.5	107.4	151.3	86.2	64.5	119.7	44.8	92
M19357cds_f_at	376.9	454.7	249	272.5	388	336.9	603.2	434	605.3	373.6	668.4	661	397.5	804.6	655.4	322.7	266.8	266.1	395.1	644.9	620.8	694.9	505.5	661.8	713.2	832.7	830	283.4	773.3
M19533mRNA_i_at	16311.8	13019.2	13454.1	11738.5	15767.1	17235.2	18905.2	17836.7	19999.7	16960.7	18825.8	15573.2	18562.8	18352.2	16363.4	13402.3	18863.7	12436.7	20448.7	22040.4	18138.7	14442.1	12584.7	11885.6	15616.2	15814.4	18284.3	13566.1	14013
M20131cds_s_at	104.6	-13.4	5.2	-53	-208.9	67.1	-229.7	109.8	-314.4	-128.2	-438	-325.7	56.1	-417.3	275.2	-508.3	117.6	138.8	92.5	89.6	-12.3	119.1	-2.8	-406.1	-37.6	-20.6	-533.3	-584.8	9
M21060_s_at	13004.4	12424.9	9788.8	9320.7	12004.8	11619.8	11275.8	8571.1	13047.7	11158.3	13499.5	12524.3	12644	14056.4	11325.9	12080.7	13035.8	7064.1	13645.9	13661.7	12912.4	11287.5	7859.9	11568.8	13196.3	12438.5	13469.2	13026.8	11636.9
M21208mRNA_s_at	-27.4	-85.2	-7.1	-7.2	-388	15.4	-230.3	-28.3	-393.3	-252.9	-142.8	-340.2	-151.6	-298.8	-242.7	-317.6	38.8	-51.7	-433.4	-315.4	-363.1	-165.1	34	47.5	68.3	63.8	-29.9	71.6	-26.2
M21210_i_at	-544.7	-1027.8	-334.4	-411.4	-399.2	-417.1	-359.3	-385.6	-653.9	-503.5	-832.3	-506.1	-365.5	-692	-489.6	-750.3	-346.8	-330	-372	-514.3	-521.5	-549.5	-413.9	-589.1	-603.9	-867.2	-668.2	-1146	-1138.9
M24239cds#2_f_at	521.5	621.6	307.1	410	636.9	441	566.4	313.1	524.9	627	690.9	580.7	469.8	578.3	666.6	490.9	380.3	371.3	283.7	714.9	478.1	514.1	374.6	607.7	540.8	626.6	493.8	346.5	734.4
M24542cds_at	7348.9	5650.2	4883.2	5243.6	7437.4	7444.2	7012.1	6552.2	8042.2	6476.7	9614.4	6358.2	5198.8	6895.1	5695.1	7380	7719.2	5908.2	8364.5	8935.5	7668.8	6566	6171.1	8205.1	7969	7864.7	8282.6	9376.7	9555.1
M24542cds_g_at	9134.7	8772.4	8871.4	9199.3	9270.1	8109.7	8686.8	9095.8	9001	8187.7	10558.2	8524.9	8539.2	8154.6	8566.4	9172.1	8164.7	8323.5	10930.8	10018.5	10309	9437.1	9382.1	10635.7	9819.7	10138.5	10266.5	12491.1	10552.8
M25157mRNA_i_at	866.2	-3370.3	1573.2	535	549.6	2250.7	505.3	2323.1	-12.5	317.7	1043.5	-2300	1539	2548	-485.9	575	2611.5	1254.9	5024.4	2251.1	-1508	1813.4	1071.4	-174.3	-2343.9	388.8	-61.8	967	-297.1
M26127_s_at	622	1150.9	423.9	642.1	806.1	390.8	836	145.9	797.6	367.6	994.1	956.4	485.9	746.6	873.3	952	493.8	607.6	265.5	874.2	797.2	822	797.1	943.6	812	775.8	654.8	998.2	1049.8
M26745cds_s_at	-502.8	-526.5	-339.5	-312.8	-575.5	-391.2	-805.8	-404.3	-665.8	-460.5	-916.5	-582.8	-425.1	-628.4	-720.3	-926.6	-420.3	-272.5	-277.5	-692.4	-732.3	-426.7	-717.8	-724.3	-561.4	-614.1	-701.2	-768.8	-876.1
M27467_at	387.1	631.8	1432.2	1305.6	565.2	1123.9	491.3	1693.1	521.5	455	787.3	685.4	467.2	552.1	618.1	685.9	263.1	929.2	632.2	1175.9	474.7	867	768.8	590.5	635.1	609.9	505.7	921.7	911
M28255_s_at	24576.5	32878.9	37970.9	39361.5	25477.1	34753.9	24171.3	47356.4	23755.8	23489.6	23755	26098.2	27456.3	27357.7	21747.3	21845.3	34313.7	43680.5	16548.7	20121.8	24636.7	40522.8	44404.6	20135.1	23020.4	30079.3	34403.9	17203.2	23594.6
M28647_at	-193.2	-397.7	-152	-270.9	-343.6	-189.7	-317.9	-200	-523.8	-195.7	-254.5	-171.6	-214.4	-238.5	-247.8	-361.6	-222.1	-282.1	-134.4	-486.4	-113.4	-679.2	-333.1	-189.1	-432.1	-248.8	-491.7	-152.4	-220.1
M28647_g_at	8187.3	8034.5	8411.5	8545.4	8662.4	6356	7446.1	7593.2	7437.3	6984.9	8531.3	7444.7	7524.3	6598.6	7393.3	8920.2	7833.5	7865.6	8603.1	6898.9	7459.6	7416.7	9618.9	7897.4	6750.5	7263.1	7522.7	7955.8	7768.7
M28648_s_at	10071.2	9998.8	1915.4	1419	9113.9	7487.9	7140	1256	8141.5	7769.9	3443.1	9465.2	5125.8	7687.2	8898.9	15960.9	7179	1617.2	9172.9	6107.3	8587.1	9753.6	1986	12590.4	7847.1	10159.8	8653.9	4769.5	5470.5
M29069cds_at	-402.8	-276.9	-286.4	-317.3	-443.6	-305	-330.1	-282	-413	-360.4	-497.6	-323.3	-258.3	-354	-411.4	-400.4	-337.2	-256.4	-219.7	-456.7	-307.6	-250.7	-334.2	-525.6	-421.6	-446.3	-456.8	-445.2	-484.2
M31031mRNA_f_at	142.4	233.5	186.2	182.8	182.8	193.6	231.2	212.7	262.5	231.8	346.4	225.1	232.6	159.6	283.7	83.8	186.7	180.2	116.7	287.9	251.4	245.4	203.6	337.4	238.8	231.2	230.2	269.4	343.1
M31363mRNA_f_at	-84.1	-196.9	78.7	88.3	-94.9	-16.6	-120	42.7	-129.2	-77.4	-51.8	-114.1	-87.1	-98.8	-138.8	-238.4	16.8	107.6	69.1	-95.9	-87.4	-65.2	43.5	-40.5	-75.3	-88.9	-125	-97	-75.9
M31931cds_s_at	-425.5	-66.3	-107.9	-32.1	-533.3	-137.6	-573.2	-75.1	-81.2	-457.8	258.1	-118.3	-386.1	-60.7	40	-129.2	-213.6	-36.8	-328.5	-44.5	-91.9	-69.3	83.4	-0.3	4.2	-79	55	-83.7	102.9
M33312cds_s_at	1841.7	2207.2	1322.1	1372.9	2188.1	1516.3	2051.7	819.7	2170.7	2094	2600.4	2312.5	1607.3	2363.4	2474.3	2209.6	1507.7	1131.5	1491.1	2448.1	2129.3	1532.9	1641.1	2158.9	1972.3	2293.5	1953.3	2176.1	1522.3
M33550cds_s_at	-62.3	37.2	-47.3	21.3	-78.7	-36	-23.5	-2.6	-52.9	-46.3	-28.1	-26.7	-33.6	-42	-33	-25.8	-28.9	-45.1	-53.3	-26.6	25.6	39.7	-23.7	-51.5	-8.8	-9.8	30.6	63.1	18
M33746mRNA#2_f_at	107.8	205	207.8	188.8	93.6	156.6	80.7	161.2	390.7	178	150.6	128.2	197.9	138.4	203.4	135.1	117.2	156.6	51.9	237.5	203.4	111.4	181.5	279.2	239	218.6	152.5	173	223.6
M38566mRNA_s_at	305	440.4	214.7	160.4	133.9	176.1	240.8	201.7	10.9	244.5	288.6	115.4	238.6	334.6	225.6	387.7	175	293.6	232.7	200.8	253.5	186.2	233.2	629.6	271.3	247.8	166	206.6	246.6
M57428_s_at	817.9	1229.7	600	710.8	879.7	823.4	994.4	656.2	896.4	1054.2	896.7	751.2	873.2	1016.9	1013.7	944.4	882.4	661.5	756	752.8	724.6	778.5	629.6	1074.2	1013.2	1000.9	918.5	738.9	811
M57718mRNA_s_at	-106.3	-9.7	-148.8	-237.9	-241.7	-85.9	-496.4	-176.3	-225.1	-246.5	-95.6	-203.6	22.1	-228.7	-173.8	-251.7	-151	-102.5	-15.7	-232.5	-192.9	59.7	-98.6	-443.4	80.9	-99.2	-99.9	-129.8	-309
M58041_s_at	-232.1	-559.6	-204.7	-253.6	-429.6	-281.8	-456.6	-299.7	-386.2	-367.7	-471.3	-434.5	-451.8	-405	-363.9	-440	-303.8	-194.9	-314.5	-475.7	-471.8	-343.7	-197.3	-387.5	-559.9	-490.3	-463.1	-545.9	-510.2
M58495mRNA_at	-208.7	-107.2	-104.5	-261.2	-177.4	-53.5	-247.3	-154.6	-150.6	-101.4	-334.8	-229.5	-114.2	-134.8	-167.3	-339.4	-76.8	-18.1	-117.6	-132.3	42	-149.6	-104.7	-38.3	-114.4	-140.4	-155.3	-205.8	-292.3
M59936cds_at	368.7	205.6	-53.9	3.5	318.4	35.1	111.3	58.3	76.9	59.8	78.3	108.6	64.7	83.5	164.7	31.9	43.3	100.8	81.4	194.1	70.3	7.6	3.2	27.7	109.9	112	84.1	47.2	-16.6
M60753_s_at	-145.1	-97.7	39.7	-23.5	51.3	358.4	295.5	-101.2	269	477.4	-192.3	-28.7	-54.9	400.4	88.6	329	443.5	20.8	499.5	-13.9	-45.1	-154.3	229.1	176.9	174.1	268.5	-124.9	17.9	137
M61177_s_at	6658.2	5031.5	5129.2	4460.2	4500.5	5398.3	5084.1	4464	5294.1	5143.4	4675	5679.9	5184.4	5915.8	8213.6	5742.3	5398.7	3074.3	5975.7	5589.8	4877.3	5791.7	4788.7	4676.3	4777.7	4103.6	4376.5	5300.3	5276.5
M62388_at	2477.4	2221.9	1489.1	1801.1	2080.1	2946.1	2930.5	2621.3	2742.4	3039.6	2521.5	2284	3208.3	2271.3	2507.1	2388.4	3100	1864.7	3311.8	3073.8	2719.4	2634.7	1787.8	2041.3	2621.2	2522	3137.8	1515.1	2577.2
M62388_g_at	4345.7	2354.5	3438.1	3573.1	2216.2	4438.2	4248.6	4170.3	2658.7	4260.5	2674.3	4453.4	5173.7	4267.6	4046.5	4210.4	4600.1	3883.8	6405.2	4446	4595.1	4641	3789.3	2088.5	2830.1	2878.4	4794.1	2615.4	3904.6
M63983_s_at	1798.8	1606.4	1533.8	1433.6	1545.2	2329	2192	1920.9	2264	1944.6	2610.8	1779.8	2705	2223.6	2169.5	2048	2643.1	1831.3	2822.3	2708.2	2152.7	2150.5	1556.3	1585.6	2434.9	2149.4	2404.1	1271.4	1871.7
M64301_at	670.1	670.1	619.4	580.9	670.1	679.2	788.5	682.2	912.1	723.4	494.7	828.4	1086.9	722.9	750.9	672.2	961.6	432.9	968.6	600.1	723.7	669.9	598.6	639.1	759.4	702.7	731.7	453.1	344.2
M64301_g_at	2250	2285.3	1719.8	1775.8	1856.6	1859.4	2059.6	1687.7	2264.9	2099.8	2016.6	2533.8	2810.6	2168.3	2051.6	2482.3	2252	1539.4	2412.1	1993.4	2292.3	2251.7	1711.6	2074.9	2301	2125.1	1972.7	1792	1829.8
M64733mRNA_s_at	23945.9	26672.6	28434.8	26228.6	22811.6	24694.4	23732.1	27699.5	24015.4	22524.1	21765.6	24725	23475.8	25894.4	22660	22497.2	25776.8	21221.5	20173.5	22389.5	23459.4	26380.9	27095.2	20901.9	22346.9	24914.3	25784.4	19910.9	23323.2
M74439mRNA_i_at	1049.6	1845.8	776.1	946.8	1600.3	1135.1	1745.1	698.1	1836.7	1598.8	1735.8	1662.9	1294.6	1769.9	1951.2	1403	1053.1	864.9	1021.8	1880.1	1605.7	1069.7	981.5	1456.3	1344.5	1474.4	1311.9	1699.6	1740.1
M74776_at	2.1	170.3	-6	-39.6	-9.5	19.9	-65.5	-111.6	96.5	81.4	-86.3	-100.2	11.2	-60.9	86.7	62.8	-103.1	-3.5	-38	38.9	-40.6	93.7	-27.1	79.5	118.1	219.9	140.3	-17.6	-141.1
M76533cds_at	-134.1	-145.8	-152.8	-204.3	85	-70.5	85.4	101.2	-57.4	13.5	303.3	-88.2	-426.4	-76.3	88.5	12.8	81.4	-66.7	-68	-24.2	-91.6	99.7	329.2	-53.7	-133.3	-118.8	-99.3	-172.8	-41.1
M76534cds_at	94	-30	139.4	152.2	341.5	143.2	160.7	143.8	312	352.4	257	273	239.6	20.4	92.1	237.1	144.2	241.8	82.7	320.8	320.2	190.1	167.1	45.4	344.3	106.9	250.3	279.6	250.4
M76535cds_at	1504.5	2315.2	1171.5	1508	2078.4	1612	2063.4	1169.7	2368.4	1158.4	2604	2177.3	1615.5	2258.6	2240.1	1971.4	1474.5	1571.2	1503.2	2252.7	2253.1	1542	1466.2	2080.1	1917.3	2075.6	1948.9	2397.2	2441
M76535cds_g_at	-379.1	-661.5	-237.7	-333.1	-458.1	-234.3	-310.2	-211.1	-385.6	-330.1	-286.6	-305.3	-396.1	-312.8	-343.4	-354.4	-282.8	-242.8	-245.7	-357.3	-464.3	-403.1	-148.3	-586	-425.1	-377.3	-489.3	-462.6	-293.1
M76704_s_at	531.5	1062	589	645.8	979.8	635.8	1008.1	689.5	976.1	1053.8	843.9	828.5	1040.7	1015	921.9	776.9	697.5	599.9	904.8	959.5	941.9	562	578.1	1121.2	874.2	864.8	660.1	645.6	869.1
M76767_s_at	1930	1662.1	1401.6	1149.9	1753.9	1201.5	1578.7	1232.4	1822.7	1632.7	1246.5	1555.6	1635.6	1400.9	1773.8	1580.4	1445.5	959	1592.8	1572.3	1757.7	1581.5	1205.6	1979.5	1664.8	1437.1	1700.3	1498.4	1690.5
M80784_s_at	202.1	193.3	279.8	233.3	163.6	327.8	80.7	294.5	194.8	241.6	150.4	401.4	181.7	112.6	97.6	411.4	196	235	172	308.7	262.8	292.2	253.2	314.6	68	273.5	284.7	427.2	279.8
M81766_at	419.7	439.7	361.5	-165.9	457.8	147.5	417.5	77.1	429.5	451.1	9.7	294.1	269.8	310.5	511	260.4	225	109.8	436.9	316.9	313.3	395.5	442.2	442.5	357.4	399.5	621.2	-2.2	75.9
M86389cds_s_at	-1478.9	-2279.6	-1092.7	-997.6	-1349.9	-1105.2	-1384.1	-1115.1	-1713.8	-1167.5	-2651.1	-1849.5	-1422.4	-1579.3	-1823.5	-1744.8	-1309.8	-1466.8	-1013.5	-1690.6	-1689.9	-1902.6	-1605.2	-2212.9	-2322.5	-2031.9	-1855.3	-2213.7	-2305.9
M91597_s_at	12598.5	13494.5	16387.2	17779.7	12752.9	11235.6	12826.6	14260.5	13382	12603.8	13985.2	13226.8	13396.7	12934.7	11838.5	12152.8	13488	15955.2	15030.1	12894.7	12581.2	14059.9	16131.8	13030.2	12781.2	15078	15464.6	13562.8	13322.5
M91599mRNA_at	175.1	483.4	90.4	238.5	135.5	243.1	268.2	246.1	237	155.5	481.8	303.7	248.1	120.5	221.4	345.6	171.1	147.3	212.3	242.3	290.3	388	122.5	505.2	239.9	336.8	251.2	219.8	245.8
M91599mRNA_g_at	215.3	213	308.7	458.9	366.4	283.1	196.8	317.3	379.3	221	546.7	405.6	143	378.8	515.1	251.6	212.8	363.8	84.2	434.2	272.8	363.4	327.8	313.3	270.3	481.3	383.1	470.7	615
M96643_at	196.8	164.6	166.1	101.9	287.5	193.4	105.3	149	177.2	63.1	58.9	217.9	102.1	67.9	301.2	235.1	102.3	190.6	240	187	169.4	121	229.3	131.9	51.2	68.3	96.3	41.2	84.7
M97197_at	-507.3	-812.7	-668.9	-795.6	-497.4	-956.6	-609.4	-631.9	-408.3	-467.5	-512.9	-549.1	-985.4	-492.3	-701.2	-702.9	-370.6	-547	-769.5	-432.8	-494.3	-706.5	-569.1	-796	-498.2	-807.4	-615	-1442.4	-477.4
rc_AA926137_s_at	18714.9	16511.1	19441.4	21544.7	18064.5	14807.1	17717.9	16903.6	16537.2	16289.9	21758.2	17970.2	15712.5	16672.8	15255	17694.9	15214.8	17054.1	16643.8	17729.1	16983	20494.6	20537.2	17653	16834.4	18735.4	19655.7	18523.1	21250.8
J04187_at	343.8	274.5	131.2	330	139.1	270.7	84.1	302.7	223.3	185.4	574.5	296.2	118.8	169.9	591.5	324	172.8	364.1	75.5	239.3	104.2	644.2	605.1	377.2	207.4	264.1	341.9	308.9	260.2
M98820_at	251.3	209	91.3	282	209.7	109.2	161.8	144.5	272.1	192.8	250.4	221.5	120.4	245.4	314.4	43.1	187.4	125.3	136.6	230.5	160.7	177.7	153.3	161.7	239.1	205.2	194.6	222	253.6
M98820_g_at	-58.6	-34.4	-78.1	-56.3	3.7	-8	-60.8	-13.9	453.4	-96.1	3.8	-24.7	-141.2	34.9	-83.8	-106.5	-25.9	-42.6	-88.5	-72.3	-78.1	-64.4	-25.4	-21.5	-139.2	-114.2	5.7	-132.4	129
M22899_at	-178.9	-149.8	-107.7	-121.8	-205.6	-4.5	-189.6	-116.4	-264	-228.2	-173.7	-208.2	-38.2	-289.8	-318	-243.5	-152.5	-136.8	-89.6	-184.9	-125.8	-128.9	-114.5	-168	-205.3	-154.8	-270.1	-182.3	-198.5
M55049_at	139.4	69.8	-47.1	42.7	39	-18.7	59.3	-11.6	-27.7	29.1	-42.7	-17.8	-73.3	-5.5	-92.6	127.7	42.9	84.6	65.9	-32	-43.8	5.6	6.9	4.7	-16.8	-0.2	-57.1	-44.2	72.1
M55050_at	728.3	924.3	564.3	588.7	1086.7	651.1	898.9	626.8	834.1	735.9	1061.4	925.8	554.7	1103.3	1045.9	530.8	734.8	694.6	513.4	1045.6	763.2	577.4	622.5	780.9	858	736.3	749.5	1037.1	995
M33936_s_at	175.7	247.4	172	129.8	259.2	30.7	305.8	145.9	428.1	283.6	516.1	331	172.3	328.1	396.7	184	121.6	167.3	198.1	364.6	182.5	218.6	291	155.1	259.7	422.4	241.2	452.4	520.2
M33747_at	467.2	247.5	296.9	361.7	410.8	315.3	406.1	255.3	559.3	433.3	593.3	576.8	283	466.4	650.3	465.6	420.3	279.9	354.7	547.7	394	394.2	419.5	493.1	672.2	477.2	597.5	642.5	636.1
L06040_s_at	-773.2	-1238.9	-360.6	-710.3	-164.5	-682.9	-843.8	-389.7	-1013.4	-807.7	-1126.2	-1046.3	-781.4	-1031.4	-1223.6	-746.2	-419.8	-712.3	-648.1	-1074.3	-893.6	-889.6	-606.9	-611.3	-967.7	-1092.8	-951.1	-888.7	-1221.8
L03294_at	833.6	782.4	791.2	686.4	493.2	888.1	734.9	797.9	840.7	645.8	1027.5	1029.4	932.7	952.9	743.9	988	813.3	710.6	1083.3	898.5	1353.4	1384.7	1010.9	1088.6	1420.6	921.5	1244.5	878.7	1023.8
L03294_g_at	1341.6	1476.4	1543	1477.6	789.5	1399.3	1385	1506.2	1467.1	969.4	1822.6	1956.2	1406.6	1526.3	1299.2	1624.4	1314.7	1754.4	1349.7	1558.3	2084.4	2094.7	2259.4	2131.8	2389.7	2440.6	2158.5	1265.9	2011.9
J03960_at	-181.8	-33.5	-57.4	-177.2	16.1	11.1	60.7	31.8	58.9	31.9	186.2	-157	-21.9	-165.1	181.8	-51.1	-0.5	-172	-29.6	73.3	17	112	94.2	-74.7	-192.2	27.3	139.1	-196.5	199.4
M81855_at	-52.9	45.6	42.7	58.7	104.3	123	102.2	82.3	54	111.4	53.2	30.4	213.3	8.8	200.5	-8.9	121.7	3.6	89.6	123.7	184.6	46.6	94.1	133.7	128.3	275.8	146.8	36.3	72.7
L14936_at	1289.9	413.5	1138.6	1088.8	667.9	762.3	770.8	1055.5	434.8	990.4	-54.1	706.1	855.9	517.6	878.1	1721.5	795.1	768.6	1342.5	717.5	804	945.6	399	1540.5	451.7	448.2	618.6	1166.9	1185.4
L19998_at	735.2	505.4	677.7	1062.2	400.4	506.5	493.8	876	392.9	506	468.8	498.3	690.7	455.2	415.2	455.3	610	435.8	531.3	505.1	392.3	577.1	332	454.1	265.6	313.7	451	340.5	232.2
L19998_g_at	2655.3	2616.5	1411.4	1889.7	1871	1875.3	1786.6	1809.7	2054.6	1800.5	2331.4	1885	1905.8	1971.9	2363.7	2416.2	1683.3	1795.7	1950.6	2276.2	1934	1916.9	1586.5	2246.2	1927.5	1885.5	2063.1	2487.7	1947.6
M92042_at	631.5	418.4	-0.3	318.5	881.4	516.9	362.4	81.4	487	347.7	51.4	-19.5	115.5	698.5	497.1	732.6	667.3	-182.8	594.6	96.7	18.6	580.7	-82.7	758.3	104.4	134.1	252.7	-30.3	86.4
M29853_at	-40.3	-79.2	102.8	-7.4	-188	-155	-159.9	88.2	-141.5	-153.1	-176.9	-113.4	-22.3	-16.8	-203.9	-193.7	-104.4	36.3	-125.3	-22.6	144.9	-45.7	-64.8	-113.8	-160.3	-14.4	-154.9	-75.8	-167.4
U03470_at	131.5	-24	-363.5	-454.1	-847.5	-367.2	-975	-499.8	-966.4	-328.5	-1133.8	-731.1	-540.5	-997.6	258.4	70	-651.3	-315.1	96.8	-869.2	-1026.4	91.6	-393.6	-1116.3	-602.4	-659.6	-583.5	-1096.3	-1097.4
K03249_at	10.9	-94.7	38.8	22.5	-37.6	-24.3	44.5	19.3	29.8	30.3	-9.7	-32.5	-37.7	-30.3	-25	-51.9	0.9	-33.4	-21.7	-47.5	95.8	-33.4	13.8	-65.3	-8.4	-26.3	-71.5	-30.4	-104.6
L24896_s_at	15934.4	13924.4	12628.8	12640	15449.5	13178.9	13812.6	13896.5	15112.6	13872.5	13496	10555.7	12587.9	11477.6	12061.8	13317.1	13356.4	11016.7	14630.3	14754.4	10495.1	13705.7	12168.9	14390.5	9072.3	11210.7	11152.9	13957.2	14570
M15114_at	-269.3	-363	111.5	-201.7	-286.5	-132.1	-241.6	-147.8	-76	-151.8	-156.8	-177.8	-200.7	-167	-116.4	-457	-204	-273.2	-216.6	-412.5	-329.8	-249.6	-177.8	-161.2	-221	-150.9	-210.5	-190.5	-173.6
M15114_g_at	18365.1	20912.1	23519.4	19894.2	20181.2	21626.9	20202.4	22833.3	19789.7	19970.4	17668.5	20695.7	23631	20860.1	19913.2	17686.8	22682.6	17604.1	17255.5	18407.5	20112.8	19518.8	17792.2	17394.1	17374.7	20615.9	20541.4	16030.5	18087.3
M88592_at	94.5	151.2	103.5	16.1	302.1	183.5	199.1	184.6	141.3	229	186.1	199.4	229.9	95	303.7	-74.1	342.8	114.7	302	268.7	151.2	109.1	130.6	190.6	188.4	217.8	200.4	203.7	277.1
M95578_at	-190.4	-9.6	-219.8	-392.4	-517.7	-145.9	-629.4	-534.4	-647.8	-383.3	-469.8	-301.7	-693.4	-631	-699.9	-509.3	-166.9	-613.2	-343.8	-636.5	-560.2	-625.1	-651	-493	-638.2	-500.7	-741	-489.2	-834.9
M95578_g_at	18.4	196.6	101.4	96.4	50.5	109.8	213.9	117.1	214.7	100.7	41.7	85.9	150.5	92.4	241.9	21	5.2	59.5	140	97.2	79.1	163.4	112.9	163.4	166.8	226.6	118.4	123.8	-13.6
L00981mRNA#1_at	26.5	-174.3	-4.2	150.7	-130.1	-25.5	252.2	-34.4	28.6	-51	-119.3	-100.1	-39.8	42.5	1.3	-52.9	45.8	-169.1	-9.9	-31.3	74.6	-16.8	-59	20.4	-35.1	-63.3	-23.5	-55.2	44.7
M15427_s_at	1357.3	1417.3	1436.4	1672.9	1792.6	1234	1477	2098.4	2155.4	1816.6	2132.2	1565.8	2342.4	2027.9	1922	1733.9	1669.3	1501.4	2027.9	1643.4	1491.3	1504.6	1812.1	1587.7	1607	1450.1	1850.9	2355.6	2381
D17309_at	1077.6	1636.1	306.5	1171	620.7	1354.7	1090.6	251.4	626.1	1373.4	788.5	689.2	728.2	640.6	1559.9	1059.1	932.5	984.1	635.5	1279.4	283.6	561.7	309.7	686.7	552.9	744	408	735.1	828.7
L06482_at	-1283.4	-1814.5	-783.5	-1031.1	-1457.8	-1152	-1364	-1129.6	-1683.5	-1229	-2376.6	-1115.9	-744.4	-1750.8	-1293.6	-1588.8	-1067.8	-1473.3	-994.5	-1657.6	-1409.1	-1400	-1633	-1918.3	-1906.1	-1889.9	-1748.2	-2122	-1605.7
L27128_at	2149.4	2207.1	1219.7	1773.4	2265.6	2060.3	2016.4	1818.5	2202.1	2420.1	2282.9	2013.8	2483	1982.4	2155.3	2561.5	2319.4	2056.4	2452.9	2473.6	1953.5	1983.3	1967.6	2523.5	2206.2	2249	2351.5	2433.4	2397.1
J02585_at	1082.8	1152.8	1081.9	741.1	927.8	732.4	1075.8	828.6	1036.9	1031.2	640.7	791.1	1057.8	892.7	606	1857.1	788.6	867.9	1143	669.4	1190.1	1165.7	1434.8	1854.5	1111.8	1532.8	1191.4	763	696.6
L26913_at	1318.9	1239.9	990.2	476.7	1471.5	523.1	1214.3	973.1	1350.9	1386.1	308	1253.6	1117.5	1195.8	1130.3	615.7	665.4	508.5	1196.4	781.3	1393.1	581.4	445.4	1402.8	592.6	372.5	488.1	1656.9	1701.1
U05989_at	275.7	492.7	171.7	310.7	255.7	286.1	239.1	235.5	254.3	216.9	423	304.1	270.7	392.4	244.8	222.1	180.3	233.3	196	412.7	240.5	115.2	300.4	299.5	260.8	484.6	373.9	328.6	288.3
L22339_at	-65.4	-129.7	-3	-44.1	-48.5	-12.5	-92.6	-18.2	20.2	-19.1	-32.1	-61.3	-45.8	-24.6	-144.6	-112.2	-56.4	-2.7	9.6	-175.2	-134.4	-142.1	-47.5	8.1	-123.2	-109.3	37.4	-41.9	-106.7
L22339_g_at	110.5	165.4	16	98.1	59.9	89	63.4	55.5	73.3	107.5	129.9	101.2	-8.8	59	98.9	279.3	65.6	169.4	69.4	101.6	37.9	-11.7	68.4	177.8	134.1	157.9	78.2	121.5	186.7
M95058complete_seq_at	-105	-223.9	-27.1	-18.4	-173.3	-46.5	-127.2	-4	-136.6	-84.5	-7.4	-228.2	-111.7	-180.2	-172.7	-25.3	32.8	-121.9	-75.3	-149.3	-148.3	-330.7	-29.1	-47.8	-227.3	-227.7	-158.9	-55.5	-46.9
M33329_f_at	321.1	600.8	253.6	350	365.3	235.2	311.7	219.4	472.1	412.8	344.1	417	215.6	397.9	458.3	161	279.2	311.4	347.2	303.8	419.3	371.4	388.4	489	282.3	404.5	352.9	318	330.8
M31076_at	231.6	94.4	513.4	333.5	341	353	299.6	206.3	245.4	327.3	113.8	400	224.9	290.8	135.5	303.7	308.3	120.1	465.2	43.4	215.5	231.1	148.4	161.8	131.3	28.5	179.4	105.1	52.8
L09653_s_at	-151.8	-404.8	-144	-280.9	-59.9	-81.2	-168.9	-114.5	-124.2	6.6	-487.1	-247.8	-190	-171.7	-284.3	-139.3	-72.6	-176.8	-22.7	-145.1	-185.7	-271.7	-110.6	-305.6	-283.1	-488.7	-470.4	-328.9	-395.3
M63122_at	-78.4	-112.2	-61.4	-57.5	154	470.1	-139	-115.1	593.4	99.6	17.2	-280.8	-193.2	263.4	486.4	3	347.4	13.3	302.2	190.5	406.7	694	167.6	206.6	-27.7	-326.9	140.5	-170.1	-137.4
M58040_at	277.8	199.9	187.5	280.1	315.7	497.2	369.4	459	295.2	529.5	169.8	187.1	301.4	332.9	179.7	474.7	563.2	314	488.3	309.5	501.3	301.6	395.6	256.4	265.8	238.1	269.2	315.2	277.9
M13506_at	303.5	240.1	152.8	339.4	3.9	242.4	171.5	140.7	281.9	226.1	307.8	367.1	138.4	265	203.9	143.6	163.1	136.2	180.1	257.4	176.3	315.8	250.6	305.1	309.7	269.9	348.1	210	365.2
J02589mRNA#2_at	104.7	44.3	20.5	43.4	-40.4	-12.3	-69.5	7.4	99.7	-0.2	41.2	97.9	0.3	95	61.1	-91.6	-29.4	104.5	89	46.3	52.1	67.4	59.9	37.8	17.7	-28.2	78.4	25.7	80.5
J05132_s_at	1293.2	1210.9	1190.8	1104.1	1062.6	1350.4	1477.9	675.2	1274.8	1484.1	1123.9	1510.3	1297.5	1297.5	1385.4	1354.6	1170.3	782.6	1383.3	1519.7	1374.5	952.2	668.3	864.1	1004.1	1119.1	1081.2	640.4	1008.2
L04619_s_at	-227.5	-218.8	-74.5	-85.2	-191.5	-107.4	-218	-32	-195.3	-94.3	-239.5	-174.8	-56.7	-137.8	-46.2	-167.1	-92.1	-49.3	-91	-133.9	-203.8	-213.3	-48.2	-64.9	-158.5	-213.8	46.7	-53.9	-148.3
M26125_at	2093.4	1626.6	1457.3	1754.5	1226.9	1647.7	2077.7	1461.5	1574.3	1369.2	1525.9	1686.7	1433.3	1619.6	1457.8	1602.9	1797.3	1401.9	1995.6	2190.8	1431.9	1470.9	1312.2	1207.6	2215.6	845	1923.1	1024.1	1229.3
M61875_s_at	-275.7	-203	38.5	10.2	-79.8	-9.6	-53.6	111.8	-229.8	-94.3	-218.2	-175.9	26.4	-121.8	-97.4	-275.7	-32.2	-98.7	-30.4	-163.2	-211.4	0.1	7.9	-57.1	-145.7	-57	-98.8	-157.9	-215.7
L14680_at	33.3	36.3	-16.1	40.1	35.1	-1	17.3	-2.6	14.1	33.1	42.2	-8.6	22.2	37.8	20.9	104.2	54.7	-51.5	34.6	19.5	29.4	13.2	4.3	-11.3	-20.1	-38	-31.2	8.9	25.7
L14680_g_at	430.5	526.4	242.6	346.8	658	471.1	745.6	416.8	759.9	700.2	468.1	615.1	618.8	649	959.7	396.7	549.4	467.2	481.5	666.5	605	362.3	467.7	531.3	493.2	706.7	533.3	379.2	593.3
U12187_at	8.3	267.9	215.9	105.8	39	205.5	98	2.9	368.4	-10.4	81.1	82.5	-36.9	60.8	340.9	-56	248.5	55.7	257.1	159.8	64.9	268	138.4	261.3	72.7	214	-2.1	158.4	126.2
U09793_at	1886	1876.9	1310.5	1246.7	2467.9	2140.4	2053	1566.3	2660	2703.3	3175.8	1629	3726.1	1990.2	2088.7	2073.9	2682.9	1250.6	2911.2	4274.5	1852.9	2169.4	1085.1	1938.1	1525.8	1633.2	1509.5	3127.4	3181.1
U04738_at	1494.2	1908	1272.6	1560.8	1695.5	2041.3	1728.7	1425.2	2626.7	1573.8	1773.6	1706	2148.1	1835.7	1767.5	1525.5	1491.8	1354.2	1586.5	1614.2	2335.5	1982.2	1448.2	2328.2	2377.7	1931.6	2408.6	2004.4	1776.5
L23088_at	453.6	456	236.1	249.6	404.2	-34.4	259	82.2	430.3	36.9	311.4	381.3	82.1	87	-33.6	172.8	346.5	241.3	74.2	254.8	28.5	73.5	453.3	179.8	404.9	194.3	365.6	316	412.4
D16554_at	20562.6	29636.6	36428	36261.7	21680.2	34653	21874.8	54223.5	20640	20557	18500.5	22027.1	21594.5	22841.1	20955.9	17407.6	33373.2	60074.9	12795.6	17106.7	19809.6	38729.1	42674.3	16607.7	17929	24134.1	27249.7	12341.6	20350.7
M37828_at	743.5	802.6	430.8	625.7	800.4	708.7	662.6	465.7	875.5	781.5	697.8	1022.1	552.1	1004.4	912.6	471.5	760.5	494.5	276.6	110.5	793.6	706	539.8	868.8	738.9	685.8	791.1	810	811
L36459_at	268.9	410.7	194.7	305.6	154.1	217.5	175.8	107.4	379.4	138.6	384.3	334.4	318.3	364.2	137.5	92.4	272.8	272	106.8	418.3	266.6	88.2	269.9	358.7	156	286.8	259.4	487.7	556.8
L38615_at	50.8	118.3	60.2	-6.8	-33.3	-7.5	-38.3	164.3	116.6	0.6	-65.3	-29.5	83.2	5.5	-112.8	-39.1	70	1.6	77.1	77.7	-55	108.8	101.8	87.1	-99	41.3	202.2	30.4	23.6
L38615_g_at	-1482.3	-1057.6	-354	-509.7	-465	-1141.7	-1351.4	-212.8	-2115.7	-1441.8	-1796.4	-2311.1	-1443.3	-812.6	-992.5	-1008	-743.4	-167.8	-199	-1565.3	-1176.4	-633.7	-354.5	-2734.4	-1002.5	-1269.9	-1065.9	-1027.9	-597.8
U10697_s_at	328	392.7	165.5	101.1	346.8	176	248.8	116.9	262.6	263.2	216.4	291.4	216.1	301.6	262.3	91.7	90.8	170.9	104.4	175.4	286.2	328.3	129.8	174.2	341.2	296.6	272.8	322.7	79.7
U03491_at	578	748.9	377.7	435.8	634.4	447.1	510.8	413.5	621.8	571.9	510.9	573.5	654.5	600.1	682.2	604.8	516.4	381.1	551.9	718.3	373	717	384.3	652.8	633.9	664.4	696.5	767.2	493.8
U03491_g_at	651.1	928.6	412.8	421	756.2	441.3	485.5	390.7	778.3	577.5	673.4	713.4	713.2	762.2	706.5	682.7	371.4	319.7	766.8	767.9	805.2	645.9	441.5	788.6	753.1	587	664.7	634.4	548.3
U01344_at	-142.8	58	-8.3	-79.8	-152.4	-140.8	-214.5	-60.1	-128	-178.7	72	-277	-148.5	-138.5	-119.8	-153.5	-85.8	-10	-117.4	-145.6	-225.5	-160.6	58.9	-129.6	-205.6	-130.9	-162.6	-123	165.3
U01344_g_at	770.2	602.7	480.1	699.4	764.6	555.5	490.1	564.7	655.6	414.7	862.2	792.9	582.7	871.8	745.1	852.2	635.5	541.5	404.5	622.9	756.5	749.9	608.9	739.1	611.8	770.3	703.1	624.8	804.5
U01348_at	-23.8	93.2	-68.8	-58.5	11.2	54.6	30.5	4.7	-5	23	62.8	-8.4	20.6	9.4	-10.5	76.1	-75.7	-13.5	-25.4	26.1	-12.3	23.2	-22.5	27.6	4.5	33.8	3.8	61	28.6
U01348_g_at	-630.9	-1348.9	-544.9	-895.7	-805.3	-798.7	-721.1	-780.2	-738	-764.6	-1308.1	-897.8	-754.4	-895.4	-920.5	-1137.5	-730.3	-810.3	-426.8	-790.9	-893.5	-1127.8	-986	-1255.9	-1193.3	-1318.2	-1064.3	-1214.5	-1097.8
U30186_at	642.6	748.8	780.1	816	723.5	631.6	772.9	710.5	723	692.5	1233	534.4	587.9	755.5	488.8	406.8	677.8	602.9	699.4	669.2	684.7	627.4	744.2	728.2	786.3	556.8	646.2	823.1	671
M26744_at	-24.5	51.5	-16.9	120.5	149.9	43.2	-35.4	95.6	101.1	-166.1	131.9	-46.4	-161.2	146.4	224.1	84.6	-98.6	13.6	34.9	-51.8	-21.3	-163	-0.1	-40.3	115.9	-20	129.9	-129.7	96.1
U35345_s_at	513.9	585.8	187.1	93.5	461.1	322.3	540.4	341.4	385.2	535.7	152.9	384.5	209.3	314.5	598.5	426.9	343.8	256.2	342.7	163	392	65	150.9	551.6	507.7	445.9	361.3	461.1	503.7
U34932_at	445.1	509.9	861.2	687.4	1317.1	866.7	1354	821	519.3	653.8	471.8	448.5	481	1180.4	1151.2	332.7	418.4	664.4	1092.6	597.1	1132	243.3	296.6	1230.9	428	1300.8	990.4	1277.5	541
U34932_g_at	354.3	187.5	429.4	341.7	246.6	265.6	208.4	169.6	182.1	230.2	28.3	238.9	158.2	245.5	168.6	146.2	511.3	126.6	307.7	202.2	264.9	155.3	348	57.8	172.9	118.4	287.3	189.2	153.1
M27466_at	1537.1	689.1	1632.8	1992.5	1465.7	1497.4	1594.8	2233.5	1527.6	1159.4	2879.7	1551.4	1388.9	1928.5	1684	892.7	2018.4	2181.2	1973.4	1516.2	820.8	1304	2227.7	784.7	1065.2	1182.7	1030.2	1339.2	2370.7
L38437_at	11261.6	11034.5	12735.3	13298.3	9888.3	10125.8	10085.8	11242.4	10042.8	9326	12912.7	11599.1	10560.4	10809.1	9562	10561.6	10957.4	11763.9	10240.1	10552.1	11022.7	14064.4	13566.9	10038.9	10921.5	12170.4	12050.3	10861.9	11507.4
U33314_at	1124.2	833.5	525.9	715	702.6	613	760.9	531.4	1123.1	813.1	1691.4	1224.4	1116.4	1093.6	1356.2	1272.7	841.2	399.6	737.8	1358.2	983.7	1188.6	830.5	814.2	554.9	640.4	748.4	1925.6	1913.4
U37462_s_at	751	497.8	378.7	393	628.8	474.6	774.7	446	721.5	697.4	498	637.7	547.8	590.7	854.5	660.4	591.9	306	953.5	766.6	603.4	363.4	511.7	478.1	618.1	568.5	637.1	657.4	536.5
U37464_s_at	2172.6	1991	1945.4	2107.8	1698.8	1897	2225.6	1974.5	2337.8	1847.1	2352.2	2326.7	1797.5	2177.3	2467.4	1857.4	2069.9	1964.7	2010.6	2519.3	2189.9	2013.2	2093.2	1635.8	1967.6	2283	2061.6	2120.4	2814
U06274_s_at	-3.2	12.5	-159.5	-53.5	-2.7	-4	39	6.3	-317.3	-64.5	-101.7	-72.4	-18.1	-63.6	30.7	-120.9	-49.7	-98.7	-48.5	-49.1	81.6	-52.6	-105.2	-5.7	69.5	24.6	10.2	-24.6	-114.9
U38376_s_at	449.6	480.5	304.6	425	272.5	447	490.5	474.7	587.2	434.9	677.9	526	297.7	501.1	567.6	318.9	383.6	315.5	401.2	518.2	448.4	359.1	397.2	441.8	388.5	588.2	388.3	353.7	576.5
U39206_at	1010.5	1101.3	599.3	613.8	539.2	552.1	721.5	825	1218.6	563.3	676.4	1183.9	589.9	774.4	761.5	652.2	1006.3	794.4	583	707.9	1091.9	511.1	664.9	821.9	963.9	909.3	1121.6	452.2	575.8
U39207_at	115.4	51.6	113.4	30.7	27.4	80.7	190.4	170.7	-59	7.6	39	87.3	-26.9	106.9	-103.7	66.8	92.8	-18.6	28	41.1	215	9.3	45.2	174	-37.8	27.1	-68.8	137.1	-90.6
U39208_at	1519.7	1680.7	1126.3	1272.3	1634.3	1351.4	1692.4	1159.9	1864.3	1727.1	1369.7	1532.5	1627.9	1716.5	2006.7	1559.6	1461.2	1205.8	1468.7	1791.7	1565.7	1420.7	1203.6	1231.4	1332.8	1323.9	1230.1	1123.4	1416.3
U21662_at	246.8	201.4	208.8	201.8	358.7	236.3	351.5	200.6	331.1	276.9	184.8	302.2	410.5	215.8	127.8	294.7	327.8	119.5	321.7	226	379.7	291.1	254.6	255.4	293.4	367.9	361.7	145.7	191.8
U27518_at	263.8	339.5	153	189.5	177.2	196.9	205.7	119	344.9	236.1	304.5	238.7	198.9	284.3	342.9	432.2	231.5	163.1	180.3	282.1	290.4	373.5	327.1	371.6	239.9	436.2	292.2	257.3	253.3
U40064_at	-315.7	-1640.9	-738.6	-1151.7	-653.5	3.6	16.4	-838.9	-1013	-478.6	-1945.9	-1141.9	37.6	-1085.4	-521.7	-1186.3	-210.2	-872.2	-192.9	-1030.1	-1141.1	-722.1	-967.5	-464.8	-1692.8	-1262.8	-417	-1983.7	-1756.2
U40064_g_at	-246	-521.6	-172.9	-305.7	-201.2	-176.1	-351.3	-116.4	-428.7	-202.2	-605.3	-358.1	-163.6	-278.1	-185.7	-388.3	-192.6	-191.4	-226	-243.5	-320.2	-298.7	-183.3	-474.5	-303.4	-450	-360	-426.6	-618.5
U27767_at	1188.7	1328	872.6	1098.2	1640.3	1330.4	1074.3	1276.4	1354.9	1070	1392.7	1597.9	1705.4	1543.7	2233.1	1061.1	1308.2	813.1	1175.6	1680.8	1295.1	1701.2	1170	1633.5	1594.2	1284.5	1250.2	1333.8	1556.7
U49066_at	-853.2	-1256.3	-908.1	-976.8	-707.1	-1069	-776.5	-532.5	-954.1	-796.9	-553.9	-514.7	-788.8	-902.3	-610.7	-1592	-560.7	-788.4	-612.2	-774.8	-849.8	-1229	-821.2	-1195.4	-457.9	-1096.9	-949.5	-364.2	-992.1
U47921_s_at	1141.3	1511.3	921.8	1279.4	1495	825.9	1249.1	565.6	1460.1	1229.4	2031.9	1379.7	1239.9	1485.4	1476.3	1058.7	940.1	1104.1	974.3	1922.4	1371.6	844.6	1335.4	1209.9	1818.2	2187.5	1371	2217.2	2191.6
X94186_at	-61.3	-1462.1	253.1	285.1	-770.2	-16	-1099.5	345.9	-1002.4	-959.7	-1734.5	-1239.5	-944.6	-993.2	-1348.5	-1693.6	338.2	292.6	-890.1	415.9	-1249.1	-1344.8	-723	-1268	107	-1457.8	-1235.5	402.6	268.6
X91810_at	70.3	13.9	34.3	-1.6	46.8	198	24.9	58.9	114.6	80.5	-163.1	7.5	381.5	-7.5	78.7	4.8	252	-126.9	63.5	-24	-67.8	23.5	43.4	-83.9	-26.1	14.7	31.9	-6.2	-143.4
X91988_at	1244.9	1622	931.7	1443.6	1816	1202.4	1642.9	1430.1	1898.5	1568.9	1870.9	1574.4	1271.6	1666.6	1600.1	1399.6	1126.4	1548.8	1671.7	1680.1	1542.2	1341.7	1317	1644.7	1439	1387.9	1336.8	1736.9	1820.3
M86870_at	1386	1582.3	705.8	897.8	1209.6	1014	1059.3	1116.3	1255.8	842.2	1385.1	1539.7	1481.2	1285.1	1569.8	1664	1041.4	839.8	1261.5	1379.3	1685.7	1343.2	927.7	1199.3	1574.8	1256.4	1399.9	1307.9	1277.2
U53922_at	8467.3	8743.6	7659.4	7660.4	8903.8	8221.1	7942.2	9307.9	9280.4	7730.8	9109.7	8521.1	9192	9067.2	7481.2	9434.1	8373.3	8602.2	9404.5	9175.4	10345.3	9846.9	10463.2	9786.8	12292.3	11035.7	12559	11009.8	9105.8
D84450_at	8531.4	8926.5	8561.4	7857	8144.5	8207.4	7674.9	8074.6	8168.9	7537.6	7983	9254	9009.3	8549.8	7722.9	7850.7	8614.2	5963.3	9149.8	9117.8	8757.1	9512.4	9194	8388.5	8927.5	7094.1	8700.8	8124.7	8079.6
D16478_at	3779.4	4346.2	3301.7	3722.7	4335.6	3155.6	3586.6	2813.3	3781.3	4238.7	3782.7	4095.1	4440.7	3734	3309.8	3910.1	3953.1	2594.5	4417	4612.9	4401.2	3672.5	3868.7	4598.5	3983.6	3947.8	3437.4	3747.8	3703.3
D16478_g_at	3739.7	3393.4	3672.9	3747	4029.4	2831.2	3305	2973.1	3573.7	3721.6	3585.9	4124.9	4006.5	3601	3265.4	3543.5	3328.8	3219.4	3703.4	3767.3	3927.6	3473.7	3903	4019	4082.4	4178.5	4142.5	3855	3632.1
U38801_at	1050.4	1072.4	909.4	1124.2	966.3	981.5	869.8	1185	776.3	1031.3	795.6	1286.1	1043.7	962	891.9	857.1	1000.5	1034.5	1154	987.9	1390	1096.2	1100.1	975.7	1403.7	1233.4	1382.1	966.1	1008.9
V01217_at	31043.1	34096	33210.6	35410	30409	35942.5	29134.4	36236.7	29205.2	28755.8	26903.1	28961.6	30476	28468.7	26868.9	32637	35767.3	38355.4	25617.4	28882.6	29418.2	41213	36927.3	28645.5	27606	32697.8	33478	26356.8	29972.9
V01227_s_at	21057.2	25848.9	30167.9	33497.2	21450	29319.1	22098.3	34773.1	21750.7	20375.9	24195.8	24629.9	23006.1	25262.6	22076.1	20523.2	28123.6	38372.6	16304.7	20515.2	23210.8	33070.8	34865.7	20155.2	21925	26232.2	29613.7	19390.8	23924
X83579_at	225.6	437.6	211.3	364.3	316.5	377	405.8	267.8	375.5	401.2	613.5	426.2	502	335.4	470.5	70	520.3	211.7	388.4	515.4	378.5	272.1	235.3	457.5	325.5	279	401.5	663.2	610.3
X64403_at	214.7	319.7	57.1	113.6	491.6	252.7	331.6	406.8	326.1	353.5	-10.3	179.2	218.1	249.8	208.1	405.4	353.1	184.4	439.1	41.9	167.2	1.4	173.8	285.3	171.3	182.8	244.1	117.4	17.4
U06099_at	12352.1	10079.5	9520.3	10258.5	10946	9754.3	10899.3	9522.4	10013.1	10044.4	16702.1	10512.8	9664.8	10525.8	10341.6	12798.3	11864	10517.3	12254.6	12243.5	10811.3	10296.8	12216.7	14252.4	12354.3	11255.8	11579.5	15209.4	16023.1
X15030_at	18634.2	17654.5	19450.6	19270.7	17669.8	18906.2	17764.9	18565.4	18010.9	15924.8	23311.4	17365	15412.6	18207.4	19043.2	18310	18147.7	16166.6	18952.9	22002.6	17337.6	20825.8	20029.2	19908.3	19499.5	17693.5	19646.1	21953.8	23611.6
X76168_at	73.5	9.3	84.4	407	229.9	66.1	176.8	337.8	239.3	272.3	872.6	811.4	595.2	217.4	50.5	-1.8	606.8	390.5	208.3	951.1	201.1	343.8	428.4	188.5	183.2	79.3	-10.2	156.5	1037.8
X57970_at	163.6	235.8	282.6	283	219.2	475.1	180.2	90.4	298.6	242.8	444.3	315.4	295.2	286	226.3	230.4	375.5	302.7	272.8	413.1	294	418	211.3	252.7	209.3	207.9	271.9	305.2	365.4
X72757_at	738	948.3	506.8	658.1	843.3	856.6	1057.6	888.6	986	805.8	811.3	729.3	840.9	843.9	1101.7	715.9	868.7	728.7	928	977.6	483.9	993	782	596.6	475.3	421.2	490	930.6	822.7
X72757_g_at	23730.6	26205.9	25521.2	26755.1	23215.4	25067.9	24127.6	28499.3	23309.8	22136.3	24809.7	24139.7	24176.2	24289.7	21318.4	19662.4	27983.9	27562.5	19400.8	22439.5	23232.3	32787.9	29076.6	20129.3	21276.2	25798.1	26598.5	19514.8	22771.3
X14788_s_at	294.3	681.2	275.1	361.5	460.3	351.4	516.2	383.1	463.1	423.6	329.3	361.8	574.6	472.9	720.9	543.4	551.4	305.5	391.5	407.2	323.4	456	269.1	539.8	352.8	371.1	551.9	391.5	334.5
X16072_at	632	352.3	386.7	561.8	506.1	465.2	686.3	311.4	616.6	482.5	520.7	568.7	521.1	547.7	439.7	506	501.7	409.6	604.8	832.2	647.3	556.1	437.4	341.3	451.9	352.9	371.1	650	814.2
X64589_at	250.6	18.4	252.2	-327.1	269.5	322.6	300.4	-136.6	349.4	427.9	493.4	333.5	473.7	445.5	232.1	30.2	396	325	-757	582.1	526.3	50.4	-323.9	173.8	368	265.5	227.5	119.2	398.7
X70871_at	8342.5	6823.4	7082.8	6041.2	5377.7	6705.8	6967.3	5928.9	7538.1	6679.8	12083	6036.8	7091.6	6324.8	5845.9	6854	7056.6	6159.5	7959.7	11588	4755.3	6555.6	6266.4	6559.1	5419.1	5031.2	5518.6	9444.9	11621.3
U11681_at	2795.1	2584.1	2250.3	2750.5	2129.7	2088.4	2486.8	2333.4	2402.2	2355.6	2481.8	2931.2	2774.6	2570.7	3525.3	2825.9	2161.6	2437.5	2652.4	2283.5	2872.3	2724.2	2696.1	2249.4	2855.4	2568.7	2687.7	1751.4	2894.7
X63545_at	-246	-467.7	-145.8	-224.8	-280.5	-300.8	-350.9	-87.7	-413.2	-241.8	-291.6	-398.5	-294.1	-359.4	-434.3	-219.8	-201.7	-148.6	-190.5	-309.9	-250.2	-208.7	-201	-300.2	-347.6	-449	-371.3	-230.6	-273
Z24721_at	1022.5	300.9	297.8	-12.9	603.9	630.1	719.7	-15.6	515.1	639.6	504	309.1	502.8	1064.6	842.6	794.1	809.5	26.4	950.2	1132.5	875.9	409.8	500.5	494.5	274.2	422.4	150.1	148.5	130.1
X57523_at	2415.9	3143.2	741.3	1908.3	2682.8	864.2	2815.3	868.6	1813.2	2800.3	1858.9	2912.6	2925.8	2858.9	1714.2	1452.6	1844.2	872.6	1308.7	650.5	1704.7	1890	731	1286.2	1473.5	2678.8	2101.3	426.1	1659.9
X57523_g_at	-46.4	-144.7	107.6	113.5	194	-87	-100.5	136.5	41.2	35.9	-131.4	-162.4	59.8	2.5	-34.4	75.5	11.6	41.3	16.8	-84.4	41.8	65.9	-70.1	-9.8	-234.6	-100.1	-139.7	40.8	-112
X68199_at	173.4	266.6	124.7	217.9	262.9	174.1	202.9	211.2	259.2	197	192.7	151.6	228	272.9	198.5	209.5	296	170.6	188.8	296	165.3	159.7	169.9	222.2	241.6	229.6	238.4	238.2	193.3
X05137_at	592.8	287.6	584.7	538.5	789.4	676.5	766	541.1	764.1	589.9	889.3	538.6	744.7	490.6	814.1	396.4	641.5	560.9	475.2	996.6	709.3	877.1	605.3	480.3	380.8	459.5	501.3	727.8	891
X63281_at	190.4	283	84.7	171	184.3	222	221.6	78.3	209.2	146.3	193.2	147	191.7	233.5	209.7	239.7	191.3	162.9	110.6	190.4	332.5	191.1	111.8	273.8	298.8	174.9	206.5	210.1	170.7
X68394_at	1817.5	1624.1	1037.7	1193.3	1986.9	1453.4	1392.6	1636.4	1927.6	1756.1	2348.9	1540.7	1714.4	1660	1386.3	1802	1519.8	1308.9	1648.5	1742.6	1882.6	1226	1258.5	1743.6	1731.3	1708.9	1409.3	1607.7	2450.9
X55446mRNA_at	118.7	106.4	102.1	85	117.8	98.2	150.6	170.6	124.9	236.5	130.9	120.7	80.7	101.3	151.5	0.2	69.6	142.9	102.8	97.5	179.1	23.8	-7.5	58.6	171.5	58.2	95.3	65.6	145
X13058_at	713.1	1582.7	1243.7	1197.6	1733.8	542	871.2	793.9	1696.6	921.9	541.9	514.5	1940.2	1888.9	757.8	1314.6	718	1011.5	832	1113.9	1803.5	637.4	863.9	1484.1	1596.2	1539.3	1354.1	977.1	1018.3
X06827_at	457.8	244.4	685.4	542.2	434.1	333.4	543.2	496.3	463.4	494	361.1	398.2	644.3	358.4	248.9	331.2	380.1	269.6	510.8	406	433.4	329.4	436.5	486.8	353.7	278.4	262.1	-182.2	323.1
X06827_g_at	213.1	152	247	395.6	254.7	279.7	201.6	352.9	328.9	271.1	87.7	185.3	211.2	308.3	301.2	68	284.4	80.6	318.8	467.6	153.8	339.7	313.1	401.6	271	147.5	263.4	314.2	304.5
X70369_s_at	-30.1	189.5	-234.1	44.9	25.5	18.2	141.7	-40.9	13.8	50.8	-72.5	-99.6	-124.1	104.5	224.1	115.2	-39.7	-165.1	84.9	125.6	8.7	144.3	29.5	150.5	-53.6	-333.4	-189.9	-76.8	24
Z50051_at	-441.9	-588.8	-254.8	-320.8	-481.1	-234	-456.3	-197.9	-485.6	-412.7	-443.5	-463.6	-405.1	-425	-452.4	-379.7	-296.1	-258.4	-275.4	-394.7	-493.4	-325.4	-208.9	-507.6	-433.4	-539.7	-379.5	-457	-459.8
L26267_at	608.2	661.8	755.3	759.3	714.2	778.3	1126.2	452.2	593.6	928.8	428.6	867.7	1223.1	761.6	612.2	774	1054.3	435.6	831.5	569.5	1066	306.6	300.5	1150.3	889.6	636.9	647	580.2	592.8
X02741_s_at	-232.3	-296.7	-201.8	-194.9	-359.7	-294.5	-406.6	-226.3	-326.8	-408.4	-337.2	-365	-374.7	-401.2	-398.2	-309	-230.5	-215.4	-250.7	-495.3	-394	-368	-283.9	-470.3	-377.1	-341.7	-444.2	-463.4	-580.8
X57169_i_at	-131.8	-447.1	-158.9	-233.1	-164	14.5	-310.9	-149.2	-115.4	-249.3	-613.1	-294.9	-180.8	-375.2	-415.7	-390.1	-15.4	-240.8	-66.1	-161.4	-216.5	-217.5	-199.9	-326.3	-324.9	-455.7	-326.1	-339.6	-379.6
X57169_f_at	191	-18.8	104.2	50.3	257.6	140.2	203.9	147.3	235.4	179.7	79.5	-3.5	-206.1	22.9	188.1	211.2	263.5	136.4	140.8	55.6	248.3	284.8	269.1	277.5	125.2	157.7	135.3	88.6	332.8
X07467_at	4662.2	3511.6	3997	4097.7	3916.1	3019.6	3788	2878.6	3932.7	3505.6	3854.5	4250.7	3517.8	3890.5	3750.9	4291.4	3791.3	3246.6	4021.7	3905.3	4325.2	4027.9	4084.9	3998.2	3984.3	3888.4	3954.8	3722.7	4358.5
X67654_at	-162	-304.2	182.5	-150.2	-385.5	264	201	-53.3	-279.9	-225.1	210.3	349.1	124.1	-230.5	172.7	-154.6	247.5	-239.7	-189.5	205.6	-181.9	287.1	125.4	-377.7	-391.7	359.1	235.7	167.6	269.3
X53427_at	9082	6994.7	9132.5	9092.7	9309.3	7025.6	9398.3	8251.6	8630.6	8807.6	8477.8	10663	9253.9	9660	9306.5	9119.2	7127.2	7005.1	8153.6	9667.3	10050	9964.1	10105.8	8976.5	9977.8	10251.1	9867.7	9116.1	9881.9
D10831_s_at	-1046.5	-1474.4	-842.2	-977.5	-1204.2	-919.9	-1239.9	-791.4	-1173.3	-1130.3	-1742.3	-1389.9	-1093.4	-1301.1	-1437.1	-1281.1	-761	-809.2	-807.6	-1363.5	-1242	-1201.3	-1049	-1556.9	-1455	-1468.6	-1481.2	-1621.4	-1754.2
X55286_at	280.7	290.1	122.3	224.4	377.7	413.4	402.3	471.4	355.1	414.2	160.9	242.6	388.9	319.2	286.1	462.9	374	448.1	424.5	226	324.6	178.8	303.1	330.8	287.4	363.6	394.7	288.4	253.4
X55286_g_at	158.4	308.3	169.8	283.9	446.5	410.8	382.5	574.5	491.9	592.9	170.2	371.9	390.6	580.3	390.5	213.2	357.6	442.3	499.8	301.9	317.7	253.2	266	565.5	324.9	193.8	432.8	358.3	219.3
X54793_at	8805.2	7957.4	9169.7	10188.8	8736.9	7672.9	8376.3	9210.5	8670.4	8145.2	9569.9	9658.2	10738.3	8700.1	9529.4	9816.5	9765.6	7460.2	10284.1	10496.2	10348	12486.6	9929.7	9142.6	9586.8	10068.7	9107.8	10214.9	9907.4
X69903_at	1271.3	1351.5	879.5	1044.3	1172.9	1092	984.3	994.6	1111.5	928.9	1152.4	1067.9	683.7	1034.9	1172.2	767.9	1099.5	1041.9	1054.8	1272.3	1021.9	1276.1	1134.6	1162.8	1017.9	1019.2	1039.7	1280.1	378.2
X56420_at	-342	-186.9	-130.6	-162.4	-45.9	13.7	-40.2	-181.9	-406.1	-342.3	-543.9	39.3	-201.2	-394.8	-123.4	-18.4	-162.2	-277.5	-187.6	-408.7	-337.1	-375.4	-234	-573.7	-72.7	-543.3	-360.5	-401.8	-554.6
U46118_at	315.8	465	397.6	476	325.5	284.3	389.8	494.3	572.1	355.1	560.7	434.5	369.3	473	429.8	289.7	389.9	369.6	319	445.8	304.3	463.5	414.7	382.9	514.1	400.8	392.5	417.9	411.3
U48596_at	237.5	273.8	65.3	78.2	11.2	324.6	244.7	83.4	242	224.3	14.9	216.6	257.5	111.2	263.2	214.5	421.6	24.2	270.8	16.9	120.3	159.9	39	217.4	228.3	138.3	186.8	66	-114.1
U48596_g_at	1292.9	1151.2	487.3	614	870.9	970.8	951.6	453.3	889.9	934.5	553.4	904.3	1033.9	937.7	1068.6	1197.1	1074.7	522.5	911.9	463.8	719.7	1074.4	589.1	894.9	752.3	750.6	699.1	340.7	486
X96394_at	22.7	149.9	209.6	242	35.9	198.3	208.1	242.5	260.7	201.4	266.3	-7.2	308.5	215.4	184	-59.9	257.9	90.7	206.1	640.8	24.9	110.3	-45.7	-11.8	-34.9	69.3	32.8	461.7	544.7
U53855_at	268.3	111.3	233.7	96.9	184.4	472.8	222.5	-181.5	-65.4	184.3	523.4	-23.6	15.4	327	-57	81.7	248.7	226.4	81.3	396.1	155.1	356.7	-23.1	-35.8	144.5	-31.1	313.5	260.4	301.2
U56732_at	191.8	218.4	82.1	125.7	170.3	151.5	108.7	170.6	127.4	156.8	141.7	120.9	131.4	115.9	156	145.6	159.1	124.4	165.6	198.6	139.7	102.8	143.6	151.8	173.8	92.5	173.8	130.6	148.3
D86215_at	7380.6	6875.4	6160.1	6220.2	6392.6	6763	7539.4	7335.2	7517.2	6635.9	7096.9	7133.9	7967.6	7376.1	5588.7	7408.9	7698.6	6260.9	8755	7943.3	7688	7739.8	5650.4	6235.3	7578.7	8050.7	8319.2	5627.3	5632.2
U49953_s_at	2038.7	1296.9	1684.9	1350.1	2181.7	2047.4	2201.7	2341.4	2355	2018.4	1336.7	2118.4	1930.7	2025.6	1645	2382.9	2381.6	1928	2361.1	2298.8	1761.8	1576.2	1874.3	1535.3	2454.9	2194.5	1561.2	1698.5	1941.3
U48592_at	78.8	253.4	92.5	140.2	275.7	125	393.4	151.4	386.4	372.5	446.7	275.8	327.1	391.2	364	237.5	225.6	274.8	177	350.7	273	210.9	212.5	215.2	254.4	269.1	297.2	375.6	337.7
U48592_g_at	235.3	259.5	183.8	201.7	380.8	292.7	209.9	392.1	237.9	126.2	238.8	362.6	281	251.6	12.4	352	342.5	309.7	182.8	173.1	206.2	201.9	183.9	134.7	110	167	231.5	235.1	96.7
U61405_at	276.1	192.9	215.8	494	331.1	314.5	288.1	400	188.3	241.4	256.9	200	86.5	243.7	171	394.4	380.3	100.3	277.1	165.6	190.4	373.9	375.4	369.9	398.4	311	123	511.7	172.8
U61184_at	401	829.8	308.9	452	551.3	551.3	572.8	521.1	777.8	518.3	542.1	494.2	507.7	667.2	522.1	525.5	585.8	674.1	546.6	539.6	613.9	354.2	511.7	533.4	580.1	741.2	617.9	491	730.1
U41853_at	284.9	-92.7	103.1	308.7	168.6	142.8	-13.8	62.9	72.8	26.4	-87.7	10.7	114.1	-121.7	-26.3	245.3	43.8	59.9	-9.3	8.9	-79.9	9.7	119.5	270.7	219.1	130.1	-53.1	-62.5	-32.3
Z75029_s_at	373.8	148.6	175	234.6	159.2	300.7	204.3	209.3	284.5	165.5	51.7	82	110.8	242.3	189.5	74.3	359.1	95.2	355.4	361.5	405.7	10.6	348.7	198.4	434.8	87.5	178.7	452.2	105.1
U49930_at	166.6	324.7	160.4	163.8	237.2	256.4	141.6	161	275.5	154.5	156.2	156.8	202.7	254.5	217	27.1	193.3	65.5	148.3	188.5	142.5	140	74.9	240.8	171.2	197.9	343.6	158.6	170.6
U49930_g_at	182.5	47.3	139.2	118.1	286.6	237.4	267.1	320.4	175.2	174.3	176.2	184.9	171.9	199.6	202.5	104.3	299.2	233.5	280.5	300.5	211.8	53.6	274.8	212.1	244.5	156.7	143.5	252.9	230.4
Z78279_at	523.3	294.8	359.2	351.8	529.8	408.2	444.7	309.8	661.4	416.2	657.3	644.4	335	611.6	563.3	445.6	258.8	339.2	292.7	573.8	616.3	281.9	395.1	509.9	546.8	504.2	690.5	556	580.3
Z78279_g_at	1135.5	1224.5	779.4	1053.6	1456.3	1001.4	1493.7	909.7	1457.7	1198.6	1809.8	1389.8	1046.2	1544.6	1739.4	1133.6	972	1005.9	902.8	1657.9	1327.5	920.8	1050.5	1450.1	1233.9	1201.8	1154.2	1679	1813.9
U68544_at	1428.4	1092.1	1198	1472.7	1330.6	1254.3	1154.5	1232.6	1366.7	1107.3	1334.8	1473.1	1407	1444.4	1511.2	1418.9	1157.8	763.3	1279.6	1389.4	1627.9	1458.9	1167.4	1336	1467.4	1475.3	1327.3	1440.2	1360.9
U72349_at	-146.5	-113	156.1	85.2	157.4	788.3	31.9	6.4	36.3	-636.5	71.5	15	-795.8	88.6	89.6	1038.4	75.6	-19.9	33	149.1	-3.9	856.4	675.4	6.6	62.1	1110.4	-48.8	67.1	113.9
U72350_at	822.1	766.7	553.6	625.6	788.8	704.8	332.5	546.9	904.7	418.6	735.9	781.3	673.4	705.6	990	726.1	721.7	530.4	705.1	1157.8	768.8	625.7	560.6	861.7	760.5	600.9	666.6	915.9	1131
X05900_at	17.2	-129.4	-246.3	-354.6	-57.6	31.1	-176.4	-314.8	-94.9	55	-605.5	-99.5	-64.1	65.3	94.1	127.4	-140.8	-315.2	89.6	-272.5	-168.2	35.2	-407.5	-383.4	-204.3	-99.8	-57.6	-623.1	-495.4
U64030_at	1393.6	1151.1	1264.2	1212.6	1474.8	1455.9	1287	928.7	1043.6	1225.7	936.9	1645.2	1610.9	1497.1	1136.3	1605.7	1770	1029	1846.6	1193.7	1663.6	1357.8	1152.8	1482.7	1485.5	1674.5	1574.6	1273.2	994.2
U69109_s_at	4217.9	3379.6	2346.9	2363.3	3766.2	3447	3506.1	2451.2	3869.9	3500.2	2118.9	2425.3	2349.5	2902	3125.9	4126.4	4201.9	2536.7	4858.1	3723.4	2342.1	3149.5	2850.2	3940	2744.9	3350.7	3468.2	3489.2	3624.5
U65007_at	513.7	648.1	192.2	422.8	682.5	517.1	651	498.2	387.7	435.1	307.1	565.4	474.9	309.1	707.8	743.6	384.1	462.4	616.5	270.5	536.2	566.6	508.3	672.4	652.6	676.3	676.4	368.7	312.8
U65007_g_at	122.9	172.9	52.9	58.9	266.9	173.6	252.3	243.8	207.1	272.7	69.1	91.4	175	130.4	230.5	166.5	235.3	128.4	225.9	140.9	249.1	93.8	156.7	225.8	194.8	222.7	179.7	134.3	51.9
U62940_at	3026.4	2957.6	2608.3	2794.8	3013.2	2644.1	2886.1	2090	2745.1	2637.5	3274.9	3001.5	2130.5	2691.5	2622.1	3161.8	2786.4	1977.7	3188.6	3090.5	2830	3166.9	2722.8	3302.1	3095.7	2941.4	3024.3	3063.4	3251.3
D00569_at	450.4	187.6	226.7	249.4	339.9	307.6	352.1	287.3	306.7	358.2	134.7	154	265.6	288	251	226.6	362.3	54.1	311.8	365.6	244.9	181.7	87	268.3	133	300.9	191.6	170.9	217.2
D00569_g_at	716.8	674.2	961.9	1028.1	799	701.3	958.1	827	824.1	803.6	941.7	877.1	585.1	1002.2	808	606.9	753.8	584.7	841.8	936.8	731.7	658.8	561.4	923.2	685	793.3	757.7	762.9	764
U38306_s_at	-128.7	692.1	-215.2	552.4	1000.7	17.4	576.7	-199.1	881.7	970.8	-289.8	-253.9	4.4	774.7	708	-553.3	-107.9	985.3	92.8	-1047.4	-205.9	-275.1	-462.2	545.3	-1445.3	514.2	514.8	244.9	686.8
U81492_s_at	636.6	1113.7	711.5	769.5	867.1	594.8	758.8	496.3	1274.8	947.7	859.5	1211	705.3	929.6	1373.7	711.4	623.9	711.9	619.4	958.7	862.4	482.7	591.7	613.6	1138	763.4	648.7	914.6	746
U35244_at	-1018.6	-1194.5	-721.2	-1302.3	-746.3	-925.2	-113.7	-781.7	-1434.4	-774.7	-2812.7	-230.5	-697.1	-6.9	-1511.9	-1513.6	-947	-560.4	-587.9	-1280.3	-1011.4	-1623.8	-1223.9	-2056.9	-2001.7	-1662.2	-1648.1	-1050.7	-2628.2
U35244_g_at	2584.5	2390	2296.7	1665.1	2491.1	2224.4	2396.3	1795	2552	2327	2227.7	2874.5	2297.3	2392.4	2342.7	2198.8	2297.4	1496.1	2635.1	2679.9	2672	2904.9	1843.4	2025.9	2478.7	2704.7	1877.8	2548.2	2515
D63673_at	1431.3	1097.5	1024.8	1026.6	1444.9	1013.6	1326.6	720.3	1554.3	1361.3	1312.2	1427.1	1007.4	1464.1	1611	1120.9	1263.7	915.1	1258.6	1454.4	1400.3	1192.8	1062.8	1198.1	1401.9	1343.4	1179.2	1422.8	1395.1
D63673_g_at	433.1	286.9	343.3	385.7	521.8	471.2	96.4	197.6	59.6	596.5	268.2	389.6	447.4	-25.9	418.1	358.2	261.3	275.6	444.8	634.8	459.6	358.7	194.1	394.4	-12.8	237.2	281.6	410.1	489.3
D29960_at	706.6	759.6	470.1	492	787.4	526.5	950.3	222.6	855.8	604.4	1008.1	1014.4	491	806.9	402.1	981.5	918.7	371.3	1015.6	692.3	603.8	596.6	577	767.9	761.8	683.5	740.6	762.2	1040.6
U69272_at	438	534.6	299.1	334.4	266.8	375.5	487	458.1	444.8	359.2	521.8	676.8	476.9	471	543.5	351.3	384.8	366.7	285.5	405.4	390.2	458.8	469.2	196.6	383.8	410.3	351.5	360.7	400.9
U69272_g_at	18	43.4	-63.9	18.7	-0.9	56	62.2	68.9	114	76.3	67.2	81.4	85	48.5	95.6	38.8	112	20.5	51.2	72.2	116.8	26.6	70.3	82.1	77.4	17.2	30.4	47.7	134.6
X77209_at	17.3	138.2	94.2	237.7	82.5	145	240.8	80.9	256	207.8	265.1	258.3	-11.2	212.4	238	208.1	182	51.6	161.9	235.9	275.8	283.2	134.2	214.8	226.5	251.7	211.3	116.9	251.1
D00680_at	462.7	106.4	260.6	367.3	255.2	350	15.6	261.6	355.7	80.3	-9.3	169.7	158.6	405.6	318.8	417.6	334.5	229.6	397.2	457.2	212.6	369.6	261.1	32.3	47.2	110.3	152.4	213.6	87.9
J02752_at	2058.6	2103.8	2478.1	3129.6	2001.4	1876.3	2421	2723.9	2337	2306.1	1459.2	2657.6	2992.4	2493.7	1616.5	1669.2	2165.2	2365.5	2105.6	2343.2	2156.2	2132.6	2170.9	1298.9	2052.6	2124.7	1841.5	1515	1385.4
J05030_at	-0.4	-165.6	170	136.8	102.8	252.6	89.7	338.2	91.1	110.2	-4.4	4.1	71.6	109.3	13.2	44.6	113.3	174.9	218	171.2	-2.3	227.2	23.5	-83	258.8	-112.9	108.1	238.4	59.3
J02791_at	697.7	579.7	673.3	870.5	231.9	487.4	604.4	690.8	610.6	519.6	373.2	295.5	566.3	638.2	598.4	630.6	584.2	413.3	645.8	549.4	439.3	385.8	626.8	223.4	517.4	400.5	293	631.4	452.2
U40004_s_at	-21.8	-203.2	370.1	459.2	300.6	146.1	129	433.1	775	213.9	205.4	23.2	498.5	406.5	134.4	-86.7	449.2	153.1	229.8	78.4	376.2	34.7	267.1	256.8	732.4	201.4	262.1	270.5	175.8
U40000_at	-24	12.5	8.1	33.2	44.8	11.7	-9.8	18.2	-67.6	-37.7	-46.1	-10.6	-8.9	5.6	-5.5	4.3	18	52.5	16.8	9.2	-16.1	5.3	-54.9	-6.5	-52.1	36.5	-3.5	-1.3	18.2
Y16898_at	-721.4	-222.2	-314.8	-996.1	-476.4	-659.6	-507.5	-616.5	-1085.9	-433.7	-1136.8	-552.2	-453.3	-1016.4	-1022.3	-452.7	-862.5	-560.8	-610.6	-941.5	-504.8	-1210.6	-646.9	-575.9	-521.5	-1006.6	-991.5	-664.1	-1152.3
D10854_at	16213	18442.5	16621.6	16691.9	17912.1	15973.6	15366.5	15681.9	17473.1	15002.8	19077.4	15483.6	16451.5	16371.5	15408.7	18400.6	15796.3	15166.7	17399	17883	16178.9	18337.7	16047.7	17604.2	17851	17788.2	20517.4	18008.1	20484
D16237_at	404.1	209.7	437.8	492.8	539.8	355.7	533	444.3	460.3	573.3	449.6	452.9	584.2	478.6	829.4	356.6	410.5	367.1	469.1	745.2	408.8	302.5	601.2	293.5	308	431.8	332.6	647.8	774.5
D10852_at	1303.2	1417.1	523.9	567.7	1023.4	1184.6	1463.8	266.7	1056.3	1377.6	1015.3	1170.4	1133.2	1320.7	1043.7	966.3	990.7	382.8	1348.7	1198.2	1318.5	976.6	581.6	1024.2	771.9	1234.9	1136.9	788.5	1324.5
X62952_at	1372.7	993.5	2209.2	1450	893.5	1570.4	1243.4	1555.7	1163	1005.5	225.2	657.7	1543.9	1367.4	452.7	1590.8	1403.6	541.3	1397.9	795.7	405.6	1296.4	445.5	765	548	353.1	490.6	491.9	346.6
D83538_at	1367.7	1186.6	893.8	994	1773.2	1303.8	1540	1529	1553.5	1404.5	849.6	1275	1510.4	1519.7	1334.4	1368.5	1425.6	787.4	1596.8	1336.2	1439.5	1073.8	1200.5	1592.7	1310.8	1394.6	1417.2	1477.9	1023.7
D83538_g_at	5993	6155.8	5996.5	6026.4	6066.8	5023.5	5453.3	5368.5	5854.1	5730.4	4564.9	6053.2	7074.6	5773.5	4887.7	6407.7	5050.1	4506.8	6449.8	4400	6782	6271.7	5444.4	6009.4	6213.6	6215.8	6431.2	5645.2	4550.5
M60322_at	3728.2	1679.5	3857.9	3068.9	3968.2	3227.8	3699.1	3445	4282.9	2797.4	2490.3	3357.1	2668.2	4014.1	3404.6	3940.2	3250.7	2357.7	3214.2	3234.8	4131.2	3196.6	4074.4	3966.5	4269.7	1533.2	1856.9	3237.9	2168.4
M60322_g_at	848	374.4	1147.5	830.4	892.7	1144.6	825	1069.6	373.2	766.5	622	806	1087.8	487	527.8	654.1	1249	720.8	1448.5	1030.2	844	410.9	1062.1	860.1	1084.9	744.5	1001.6	608.9	269.6
S45392_at	23235.6	20321.5	19414.4	16507.1	24448.4	22394.9	21684.6	23660.6	24327.1	22369.8	16624.2	19580.6	23727.5	20454.4	22585	24653.3	26598.7	18892.1	23358	24428.5	20662.4	23398.8	19932.8	22944.8	18454	21541.7	21257.3	22871.1	18589.9
J02720_at	-6.8	-164.7	-28.2	44.2	361.9	67.6	-85.7	17.8	-12	133.4	130.4	91.9	11.6	-96.9	109.7	298.7	171.3	-30.1	72.4	-170	181.9	-32.7	22.1	-99.1	-132.6	-105.7	27.7	-89.9	-157.9
D00036_at	-99.3	-262.1	-48	-89	-118.5	-104.6	-70.7	-115.9	-86.8	-153.4	-92.6	-143.7	-89.2	-158.4	-149.7	-145.2	-64	-139.9	-48	-138	-106.9	-144.3	-109.8	-98.9	-59.5	-95.4	-146.4	-125.1	-25.5
M77809_at	874.6	760.5	559.3	727.7	950.1	340.8	875.8	371.3	930.3	401.2	1197.2	967.9	299.5	938.6	1115	1118.7	429.3	765.7	764.4	1062.5	810.5	393.6	756.5	874.1	865.8	896.1	562.6	998.5	1114.3
M14050_s_at	7103.2	6891.4	7494.8	7869.1	7329.3	6903.3	7373.5	7041.9	7452.5	7009.9	7034.6	7775.4	8243.8	7578	7149.3	6250.3	7151.4	7330.3	7534.3	7020.2	7930.2	7650.4	6766.3	7438	8241.9	8826.8	9119.1	7473.2	6128.3
M81681_at	1914.9	2088.8	2171.9	2404.8	2386.6	1919.1	2324.9	2096.7	2204.1	2262.1	2256.9	2415.8	2300.8	2309.4	1603.9	1739.6	1928.9	2196.3	2426.9	2416	2377.8	2058.9	2143.8	2387	2528.8	2334.7	2490.5	2489.2	1778.8
J05509Complete_seq_i_at	-64.1	45.9	-3	-34.1	-7.1	12.4	35.9	28.6	45.2	81.9	-17.7	-15.7	9.6	-9.7	19.9	-102.3	-18.2	48.3	11.5	12.8	-7.9	35.5	41.9	26.8	21.1	52.1	76.9	36.2	12.2
D88190_s_at	3350.6	1795.3	3473.2	2937.5	3516.2	2669.3	2662.4	2788.4	2462.6	3054.7	3207.1	4244.9	4802	3498.1	3420.8	3420.9	3487.2	2835	3517.4	4708	3714.5	2289.6	2453.5	2061.6	2869.9	2722.3	2682.7	4667.4	2550.9
AJ224120_at	1167.4	1340.2	428.9	532.7	766.6	648	1406.1	616.2	1416.8	1257.5	732.2	873.5	653.5	816.3	1510	1129.9	657.8	470.3	1017.1	819.4	662.6	500.4	572	791	698.7	1339.4	756.1	846.7	816.1
M20629_s_at	169.7	294.8	130	81.8	73.5	134	-3.6	52.4	87.2	138.1	39.8	-11.9	13.1	49.7	-5.1	-42.7	97.7	81	98.5	-18.9	91.7	-52.2	212.3	51.7	160.6	41.1	174.8	19.5	-166.8
M11670_at	1050.3	805.7	504.3	479.1	1000	928.9	1161	1105.2	1171.6	1082.3	907.5	1152.6	973.1	1262.6	1084.1	1064.9	1219.1	796.5	1249.9	1141.9	1032.4	995.8	1176.5	1155.5	1268.7	1087.2	1014.6	1012	1063.8
L02121_at	2704.2	2157	3185.7	2097.7	2311.5	2291.8	2201.6	2416.7	2431.3	2239.9	2081.3	2460.7	2129.8	2011.4	2007.5	2191.2	2448.3	2120.8	3074.2	2657.7	2432.6	2207.3	2503.4	2470.6	2455.1	2663.8	2540.5	2373.6	2429.9
L11007_at	2569.6	2183.7	1513.6	1750.4	2059.4	1869.6	2163.9	1397.2	2111.1	2025.7	2213.7	2313.1	2126.2	2453.9	2807.5	2148.2	1930.1	1319.3	2242.4	2767.1	2196.6	1959.1	1545	1983.4	2571.7	2148.5	1856.7	2560.8	2877.4
L08814_at	905.1	680.2	977.7	1094.9	752.9	510.2	706.5	972	821.8	724.9	739.8	850.4	805.3	686.4	744.2	789.1	826.2	947	987.9	830.2	320.6	714.7	1040.3	736.4	782.4	656	640	869	771
Z22812_at	433.8	425.1	223.5	172.7	370.6	166	376.1	218	429.9	406.7	441.9	442	282.9	458.2	480.1	418.4	423.6	172.3	280.6	581.1	326.2	256.5	228.5	328.7	352.5	317.2	402.4	540.3	606.6
U80054_at	272.7	244.6	167.9	205.3	80.7	120.2	75.5	104.5	280.4	136.2	118.2	212.5	122.4	135.8	170.1	172.8	196.8	66	118.9	380	251	213.3	118.8	39.1	54.2	158.5	187.1	149.1	159.3
D88035_at	1603	1562.2	588.6	575.3	1142.6	1087.7	1198.7	940.5	1400.2	1101.4	790.3	775.3	540.6	863.9	1530.5	1869.4	665.9	861.2	1400.1	1012.8	723.3	965.7	953.3	1538.8	1182.3	1400.4	1195.9	678.3	1145.4
M55534mRNA_s_at	4841.2	4226.8	5489.4	4529.1	2914.5	5034.4	5155.5	4326.2	5384.8	4305.9	5351.8	4461.9	3380.7	4744.9	3372.7	4235.7	4293.9	3837.2	4181.1	3674.9	2643.3	3532.9	3213.9	2299.3	3437.2	2368.9	2822.1	2515.4	3165.4
D83792_at	92	193.9	1.1	-35.4	188.3	73.6	192.3	62.1	168.9	201.2	113.8	174.3	930.2	107.7	73.7	-17	145.9	-43.1	138.4	77.4	-21.6	147.3	2.5	79.2	-46.9	-37.9	-48.8	26.2	35.1
AF012891_at	-454.4	-260.8	-48.7	-297.1	-439.7	-154.9	-179.4	-83.8	-530.9	-63.9	-44.7	-121.6	-479	-595.8	-201.5	-645.5	-376.3	-280.5	-189.9	-114.3	-599.4	-100.2	-401.9	-501.2	-691	-649.4	-644	-139.9	-236.7
AF010464_at	-136.4	-187.5	-65.6	-89.8	-79.1	-58.7	-106.8	-63.2	-120.3	-70.4	-85.7	-90	-74.2	-126	-91.3	-284.4	-80.8	-44.9	-60.9	-101.9	-112.6	-79.1	-2.6	-65.1	-131.5	-110.7	-75.4	-87.4	-112.5
AF013247_at	301.9	346.1	156.1	280.3	358.7	258.6	-27.9	238.8	426.2	-21.3	261.5	422.7	-14.2	556.5	71.9	294.1	312.9	293	-8	352.6	442	227	247	371.3	330.6	466.3	352	385.5	326.8
M19359mRNA#3_i_at	-693.2	-1233.7	-397.4	-358.7	-462.3	-173.1	-356.2	-211.9	-618.2	-276.9	-359.4	-622.7	-194.2	-352.5	-21.5	-936.9	-147.9	-187.9	-210.1	-366.5	-627.7	-638.5	-420.3	-1042.5	-645.7	-861.7	-701.3	-616.2	-398
AF017393_at	294.7	397.9	165.3	208.7	167.2	149.4	238.8	62.4	285.1	173	214.8	169.3	109.9	366	275.7	189.5	359.8	64.2	152.1	240.1	269.9	397.8	226.7	331.3	270.7	236.5	127.4	189.6	203.6
U89653_at	-432.7	-242.4	80.7	0.1	-750.9	34.8	-762.1	-147.4	-589.2	-509	40.7	128	-386.1	-109.5	-577.4	-185.5	41.3	-198.3	-144.4	-396.2	-400.1	110.1	12.9	-321.8	-352.6	-382.8	25.3	-315	42.1
AB003400_at	-286.8	-110.9	-18.9	52.1	7.5	-117.9	33.7	-66.1	69	42.9	133.1	38.2	15.7	77.1	27.4	-173.1	76.5	39.2	-7.1	108.3	9.7	-92.6	10.4	6.9	81.1	177.1	-117.2	74.8	119.9
AF007583_at	1937.5	2714.9	1595.9	1799.5	2569.7	2013.3	2937.4	1440.9	2757.5	2507	2827.6	2715	2544.5	2861.3	2801.6	2077.6	2117.3	1594.5	2045.3	2866.7	2840.9	1806.6	1626	2407.9	2632.7	2664.8	2457.6	2737.7	2943.1
AF022729_at	2163.8	1233.5	1025.1	1639.2	2092.7	1402.3	1904.5	937.6	1906.1	1790.7	847.1	1849.4	2050.7	1798.5	1899.1	1239.6	1740.5	766.5	1751.4	1629.3	1845.3	1588.3	1086.7	1943.8	1342.8	2065	1966.5	1767.6	2341.1
S66618_at	-12.2	-167.8	-58.7	28.6	-8.3	-26.3	-67.2	100	-122.2	-9.5	-68.7	-12.4	-107.6	-14.1	-63.9	-23.3	48.8	-38.5	-62.8	-71.7	-137.3	-63.7	49.9	-79	-62.3	-100.3	-32.8	-154.3	-1.3
D63761_at	424.9	345.1	-115.9	49.1	439	55.3	357.7	84.5	467.6	434.2	297.7	231.1	196.2	304.7	415.7	206.1	79.9	6.6	370.8	198.9	179.7	178.4	113	370.4	156.5	144.5	61.7	138.1	310
D63761_g_at	2128.7	2461.3	1568	1834.9	2420.9	1526	2362.9	1492.9	2461.8	2126.4	2738.3	2276.7	1806.9	2196.9	2439	2158.8	1862	1454.9	1742.5	2698	2095.7	2007.2	1929.3	2355.2	2017.4	2065.4	2039	2775.2	3008.9
AF036760_at	-619.7	-852.2	-316.3	-426.7	-664.1	-174	-279.5	-184.1	-373.3	-540.5	-309.8	-320	-213.1	-330.6	-797.2	-402.2	-269.2	-234.5	-223.2	-307.5	-850	-519.5	-445.5	-834.5	-531.3	-479.3	-475.2	-245.1	-708.3
M20406_at	-485.2	-660.4	-346.1	-449	-582.6	-227.2	-476.3	-408.6	-598.7	-515	-412.3	-629.4	-466.8	-630.7	-422.3	-271.7	-418.9	-325.9	-237.2	-436.4	-628	-548.3	-452.2	-460.7	-594.1	-659.8	-579.9	-435	-391.5
AF021935_at	220.4	360.5	133.6	10	1776.8	1154.1	1028.2	380	288.2	1142.9	-397.3	517.3	944.6	38.7	116.2	542.8	1416.2	139.3	1324.3	-114.4	244	413.1	24.4	-171.3	62.4	-209.4	-278.6	469.5	-536.4
AF021936_at	1510.6	601.5	226.5	331.2	1857.4	1137.8	1676.3	350.4	1672.7	1868.6	198.4	1379.7	1076.9	1501.9	1593.2	1121	1471.9	546.6	1556.9	1663.3	1298.4	449	200.5	906.8	1303.8	1479.9	1559	1145.4	1314.8
J03867_s_at	2025.2	2521.2	1469.7	1184.8	2441.3	2168.5	2571.7	1089.3	2467.1	2314.7	2159.7	2396	1609.8	2765	2544.5	2787.6	2426.3	1160.9	2803	2817.2	2111.2	1939.1	1598.9	2668	2258.4	2498.8	2616.7	3056.1	2314.6
AF013144_at	1416.4	1491	1104.9	962.1	962.8	950.6	1127.5	928.5	1709	832.5	782.5	1231.1	1337.2	636.9	1125.5	1247.5	1209.7	788.3	1670.4	972.1	1388.6	790.3	1154.9	1714.8	1380.7	1626.5	2754.5	1881.3	1264.6
U77933_at	538.2	133.2	556.4	805.5	346.5	429.5	180	521.6	356.6	393.4	84	364	518.6	345.8	324.6	226.6	386.2	297.7	491.3	272	488.5	463.6	225.3	326.5	56	79.4	66	273.3	217
M20183_at	365	419.9	117.7	186.4	191.6	161.5	150.2	128.1	367.5	250.1	225.4	168	255.5	275.5	293.1	346.7	196.7	254.5	176.3	217.5	246.7	344.3	212.9	235.6	246.3	295.3	193	260.8	337.3
Y09333_at	231.9	323	194.9	194.8	182.3	255.3	231.8	386.6	312.3	200.1	293.5	252.7	274.5	327.2	271.6	150.5	429.2	268.8	248	356.7	226	220.7	258.1	295.3	253.9	238.4	276.1	231.5	180.4
Y09333_g_at	-78.2	-234.1	-49.6	-45.7	-94.6	-243.5	-80.8	-42.2	-231.7	-26.2	-303.9	-211.5	-104.6	-87.1	-236.8	-73.1	-57.2	122.6	-44.5	-284	-168.1	-259.4	98.6	-350.8	-179.2	-299.8	-308.2	-234.4	-179.6
J02669_s_at	904.8	1091.3	605.3	761	1285.5	839.9	1178.8	1064.5	1868.7	1302.7	1783.2	1274.9	980.8	1796.6	1550	967.6	1058.7	488.3	904.9	1921.6	1577.2	840.2	670.2	1144.7	1095.6	1198.1	1128.3	1845.5	1817.8
M94548_at	383.5	139.5	483.5	749.4	170.6	116.8	688.9	322.3	203.5	215.1	508.6	143.8	493.9	529.8	477.2	125.1	348.1	242	224.3	366.8	174.5	464.9	491.7	373.5	381.6	207.5	306	380.7	532.2
M33986mRNA_at	-79	-90.3	-54.1	40.9	-153.7	-43.6	3.2	-115	-95.8	-144.1	-155.1	-111.7	-30.4	94.2	-41.2	-182.8	-38.8	-40.4	-58.5	93.1	64.2	-100.4	39.4	-125.9	54.1	115.7	-107.4	-62.5	-113.2
M13646_s_at	-102.2	-67.8	-47.1	-68	-152	-39.7	-40.4	-27.4	-142	-60.8	-52.1	-56.3	-22.6	-17.5	-199.1	-174.3	-108	-53.9	-43.8	-68.3	10.4	-152.3	-21	1.1	-282.2	-169.2	-16.7	-8.9	-148.6
M14972_i_at	404.1	548.6	293.3	79.8	681.5	281.7	651.3	307.5	902.6	636.4	165.7	624.8	601.5	717.7	889.8	386.8	956.7	304.3	584	449.7	486.4	884.9	255.9	561.4	612.9	580	305.5	515.7	402.3
J02657_s_at	369.7	387.6	200	260.3	74.9	72.2	233.8	175	332.9	266.5	294.8	446.9	179.3	387	452.5	651	266.7	313.2	287.9	396.8	347.4	444.8	263	494.7	399.4	500.9	531.9	363.6	413
M33296complete_seq_at	-729.9	-1168.2	-429	-553.2	-516.2	-384.2	-769	-515.3	-894.1	-708.2	-973.4	-1036	-814.5	-1089	-1019.4	-778.4	-521.3	-464.8	-567.8	-756.1	-908.3	-777.2	-565.4	-786.4	-1061	-1065.6	-1089	-959.5	-908.3
S75280_s_at	910.7	768	522.8	493	321.7	815	987.6	935.9	1175.5	1141.6	379	721.9	989.5	1016.3	726.3	1259.9	1472	821.7	1401.2	805.3	901.4	764.6	887.5	894	1119	1014.6	937.5	477.7	508.9
S76489_s_at	39.4	311.4	139.2	172.1	72.6	204.7	109.9	125.3	246.8	259.6	247.4	71.2	325.3	196.7	288.9	246.2	93.4	65.1	187.7	221.2	131.4	215.1	123.7	314.9	160	97.7	204.8	171.9	272.4
S76511_s_at	780.3	696.5	648.4	685.7	521.1	525.5	727	548.2	727.3	699.7	585.7	755.8	573.6	569.8	588	676.3	706.9	601.4	810.7	630.6	594.3	768.1	644.3	705.4	631.1	621.4	589.6	537.6	541.8
M37394_at	745.6	-349.4	502.9	167.5	290.2	220.8	-239.3	161	328.5	332.6	385.5	-314.8	155.3	-244	-370.1	444.2	789.4	-288.1	269.7	-288.7	-252.8	-420.7	131.8	208.6	-400.8	269.2	-348.5	34.1	-405.6
L25527_at	-144.5	-46.2	-0.8	71.4	-46.5	46.1	-45.1	87.4	-43.8	11.4	83.6	113.4	44.3	-12.7	-76.8	-25.2	62.2	-11.2	-68.3	-11.1	7.2	119.2	48.8	91.9	64	-23.6	-42.5	52.5	16.2
M31174_at	14949.9	16864.3	15533.9	14600.8	13814.1	15459.3	13417.1	12544.8	13653.2	13110.1	15187.5	16191.1	14363.8	15202.2	13493.9	14509.1	15482.5	12004.8	11540.9	14191.9	16548.7	19755	17095	13639.8	15307.8	17865.6	18612.7	12724	14907.7
M31174_g_at	1314.9	944.8	563.2	419.3	1112.5	1153	561	449.9	1159.8	1119.9	482.1	933.8	834	871.8	538.4	665.4	1036.7	72.4	1286.3	1472.6	1175.3	1088.4	219.5	859.7	892	980.9	1041	1187.5	264.3
M64300_at	1620.7	1506.6	632.1	682.5	2478.2	1640.5	2139.6	2564.1	2550.2	2119	697.9	1295.7	1664.6	2067.4	2106.6	2338.7	2334.1	1808.9	2536.7	1298.2	1360.3	988.4	1068.7	1669.6	1694.6	1534.2	1871.5	1390.5	987.8
S78284_s_at	800.7	892.3	466.3	473.3	911.1	930.3	926.9	631.4	971.1	835.5	693.9	818.3	664.1	876.5	1234.2	727.7	881.1	652.9	862.3	994.3	864.6	671.3	510.5	979.1	709.3	900.2	1016.5	856.2	931
M86758_at	128.2	173.7	44.9	7.4	43	26.7	57.6	88.8	135.5	9.8	52.8	123.7	7	128.3	78.8	115.1	-8.1	96.9	14.7	31.1	114.4	51.3	7.9	71.6	164.7	249.9	57.7	38.4	39.7
S79263_s_at	1633.1	1777.4	1053.9	1110.1	2002.7	1375.4	1732.5	976.1	2017	1708.1	2728.1	1865.2	1531.3	1848.7	2539.5	1323.1	1422.6	969.4	1489.3	2151.9	1604.6	1412.6	1034.3	1426.4	1375.8	1698.8	1552.2	2112.5	1374.8
S79760_at	169.3	567.4	34.3	281	414.7	243.7	98.4	253	53.1	74.8	82.7	301.4	216.2	373.5	110.1	269.9	83	67.1	198.1	21.5	358.8	463	21	425.2	497.3	377.3	382	143.7	107.1
M84719_at	-64.6	-151.3	-39.1	-84.7	-163.4	-157	-166	-67.4	-227.1	-104.7	-15.4	38.8	-104.2	-100.5	-175.5	-145.2	8.4	9.2	-137.7	-155.7	-7.4	213.3	-31.3	-135.5	-205.6	-156.7	-244.5	-173.7	-270.6
S82489_s_at	-357.7	-295	-198	-379.4	-345.3	-152.6	-363.6	-265.1	-433.4	-379.6	-469	-407.2	-416.5	-367.1	-539.5	-409.6	-184.2	-275.8	-254.8	-374.7	-361.6	-254.1	-282.1	-576.1	-456.3	-468.1	-182.8	-519.9	-707.5
S82820mRNA_s_at	93.5	389.6	83.6	185	11.5	175	41	74	89.4	72.9	351.7	-9.1	-11.4	-121.3	-179.3	252.8	115.3	249.5	-15.2	137.7	181.2	379.5	320.1	194	227.1	-73.7	-142.4	225.5	163.2
S83279_at	1252.9	706	889.7	773.6	957.9	845.7	970.3	1295.8	649.1	938.9	157.6	432.9	878.5	717.3	469.9	859.7	1055.8	681.9	1044.4	553.7	660.7	721.7	821.5	546.2	557.6	748.7	562.3	760.2	287.3
S83279_g_at	1786.1	1873.3	2314.7	2223.3	2201.6	1633.8	2122.6	2329.3	2112.1	2072.9	1669.6	2024.2	2503.2	2209	1849.1	1774.9	1747.1	1636.9	1976.3	1749.2	2404.9	1718.4	1817.2	1928.8	2153.5	1898.6	1935.2	1704.1	1478.2
S83436_i_at	-2317.5	-4246.7	-1449.8	-2016.4	-2286	-1639	-1975.7	-1477.6	-3032.7	-1738.7	-4079.3	-3577.5	-1305.5	-2339.8	-3042.9	-3983.5	-1565.5	-2077.5	-1449.8	-1655	-2614.6	-3400.5	-2455.2	-4240.7	-4188.3	-3679.4	-3731.8	-5331.1	-3861.7
M99169_at	674	503.2	1034.4	474.8	841	247.7	314.1	809.8	200.3	795.7	-26.7	105.9	573.6	258.3	186.4	739.1	801.3	332	706.1	356.2	585.6	570.9	252.9	461.9	657.2	404	-47.4	768.3	211.8
J05181_at	288	246.4	222.5	298.3	420	289.8	298.9	561.6	319.5	348.3	113.4	130.4	254.8	329.2	183.5	284.6	426.6	388.4	450.2	278.4	280.2	209.6	347.3	200.5	234.2	210.5	299.7	259.3	219.2
M32167_at	-571.4	-1480.9	-193.2	-356	-697.9	-361	-794.4	-196.4	-894.6	-776.6	-1699.1	-1029	-658.4	-890.6	-1193	-982.6	-245.8	-169.8	-229.7	-938.6	-859.3	-736.3	-445.2	-1263	-1323.7	-1272.5	-910.5	-1393.5	-1609.2
M32167_g_at	190.5	173.4	72.7	76.9	360.3	239.4	294.5	317.5	223.8	200	83.2	194.3	131.9	243.8	236.1	213	374.7	161.7	397.7	285.2	78.6	139.8	159.7	261.5	170.5	140.1	157.7	272.1	221.4
L06986_at	168.1	197.4	-82.2	2.2	222.3	-4.2	61.7	68.3	116.7	160.7	62.7	41.8	140	179.3	206.1	326.9	-0.3	131.3	124	-57.9	13.8	81	156.1	175.8	110.9	-14	77.3	81.3	156.6
M69246_at	610.5	460.3	391.1	396.6	576.7	509.9	469.8	498.1	448.1	196.6	567	5.2	182.3	254.1	211.3	312.9	369.6	92.1	527.2	678.1	305.9	522.1	614.7	750.2	546.5	472	587.2	507.4	774.7
M31109_f_at	-305.9	-441.7	-145.9	-191.2	-232	-79.4	-205.4	-175.7	-249.9	-212	-333.2	-263.7	-280.5	-246.7	-219.7	-440	-225.4	-160.8	-194.6	-249.2	-286.5	-197.1	-292.2	-501.8	-381	-298.5	-336.2	-65.6	-295.6
J03752_at	952	565.5	1082	891.3	849.8	840.2	974.3	966	943	1032.1	519	570.2	579.8	1015.4	406.6	741.6	926.7	831.5	687.2	670.3	542	355.5	345	391	215.5	220.6	238.8	549.6	456.1
K01932_f_at	5830.4	5758.4	6005.4	6576.6	6805	6112.9	7007.7	6729.4	6766.3	6980.1	7501	6236.6	5764.2	7220.7	6206.3	6140.6	6462.8	4688.2	5572.5	6031.3	6577.9	5334.2	5178.8	6014	6067.3	5362.8	5847.2	6018.4	6013.7
L29232_at	1260.7	477.8	595.1	799	503.5	607.6	377.2	647.4	486.6	409.9	515.3	240.7	528.9	470.2	527	569.2	663.8	487	350.8	560	231.5	374.3	371.7	477.6	281.2	47	289.4	879.1	642.4
U01345_at	-218.1	-485.6	-146.2	-274.5	-218.1	-226.6	-249.8	-45.2	-287.8	-282.2	-347	-176.1	-302.3	-174.1	-421.2	-188	-171.4	-241	-205	-294.3	-217.9	-269.2	-543.1	-324	-293.9	-297.9	-239.2	-275.1	-420.7
U01346_at	-12	56.5	63.4	12.9	80.2	6.6	95.3	33.3	38.6	64.2	247.2	-10.2	-29.1	-55.7	150.9	104.4	57.3	15.9	39.2	73	99.2	67.5	21.1	29.1	43.9	133.3	64.4	25.4	113
U01347_f_at	-2707.3	-4849.4	539.7	-578.3	-1367.6	316.8	-2032.4	186.6	-2049.9	-1596.5	-4993.8	-3724.4	-2271.8	-2800.1	-2138	-3745.1	120.7	-222.2	-1375.6	-1268.6	-2272.2	-1347.4	-718.8	-3962.4	-3048.1	-4727.6	-3649.1	-2461.9	-3959.1
U03388_s_at	539.9	641.1	400.6	707.6	629.2	419	619.4	495	824.1	517.8	740.4	695	453.4	762.7	742.9	670	430	377.3	471.4	551.8	595.1	338.2	544.2	430.3	691.7	683.9	611	755.8	788.2
U04733_s_at	-118.4	36.8	-47.3	-194.3	-215.9	95.8	15.3	-19.8	-113.6	0.9	39.9	73.5	-230.7	-243	93.9	-243.8	-38.6	52.3	-188.9	-273.9	-146.1	-95.7	-136.1	-67.1	-137.9	38.5	44.1	-277.6	-25.4
U05014_at	900.5	785.6	381.3	398.9	725.1	476.9	772.1	605.6	841	834	680.1	542	544.3	729.4	745.7	727.7	681.9	415.4	729.2	672	656.6	658.2	365.7	703.5	592	601.3	493.7	524.1	787.3
U05014_g_at	-29.2	-285.2	86.5	109.2	-4.2	-187	-50.4	157.9	-269.3	-13.4	-215.8	-165.2	-21.6	-41.3	-259.6	-239.4	118.2	-38.9	-14.1	-114.6	-42.9	-51.4	-57.5	-236.2	-214.9	-459.4	-85.1	-392.8	-282.4
U06273_i_at	24.5	14.7	30.8	1.1	-39.5	27.3	40.7	-58.1	-3.5	34.9	43.1	-18.1	36.1	29.4	85.3	-83.5	-11.8	40.8	21.9	-12.2	-58.3	29	77.5	43.2	30.6	44.9	-11.7	-12	75.6
U09540_at	-176.6	-270.6	-16.1	-217.8	-207.7	-175.1	-92.6	-109.7	-196.8	-148.4	-570.5	-332.6	-80.6	-202.5	-370.6	-155.9	-34.7	68.9	84.4	-290.3	-339.2	-88.8	-63	-286.7	-183.6	-196.4	-138.3	-211.3	-363.3
U09540_g_at	422.1	364.6	439.1	402.6	391.1	345.5	472.4	365.3	456.6	332	530.2	327.7	439.9	390.8	336.2	452.2	334.5	498.6	638.5	560.8	337.8	351.8	569.9	298.2	434.3	475.8	519.6	297.3	604
U14010_at	-60.8	-41.2	-263.3	-420.3	-105.6	-204.9	-451.2	-82.3	-91.8	-412.8	-170.4	-160.5	-85.3	-167.3	-457.5	-479.5	-34.7	-172.3	-40.7	-157.4	-88.6	-412.6	-120.7	-351.4	-100.7	-645.9	-203.3	-197	-17.6
U14010_g_at	-326.1	-575.6	-64.7	-209.6	-284.9	-53.6	-244.7	-102.2	-232.1	-187.9	-381	-443.6	-169.2	86.1	-503.5	-450.1	-249.6	-177.4	-254.6	-298.3	65.1	-369.3	-246.9	-411.7	-21	-364.8	-285.8	-257.4	-409.1
U14647_at	-29.3	24.5	133.8	144.7	142.6	44.9	100.2	183.5	72.3	84.6	19.7	131.8	52.3	100.5	118	17.1	58.3	1.5	123	32.8	91	14.4	41.6	88.7	40.7	71.9	84.4	26.8	25.2
U14647_g_at	-33	-17.5	260.7	163.9	78.7	190.9	207.1	346.1	123.2	261	320.3	81.2	58.9	109.8	366.5	4.4	329.5	168.2	78.9	262.4	155.1	147.1	108.4	45.2	108.6	87.6	251.6	-17.3	287
U15211_at	5394.4	4703.9	3358.5	4172.8	6293.8	5486.6	6439.1	3295	5903.7	5855.4	6616	6782.4	6006.4	6779.3	6726.1	5315.5	5501	3826.1	5679.2	6661.4	5555.5	5537.2	3892.6	4123.4	4181.9	4983.2	5434.5	4790.9	6479.7
U15211_g_at	961.9	794.5	444	105.8	1274.7	569.8	682.7	370.7	430.3	707.7	641.8	710.4	14.7	511.3	395.5	428	-25.8	-148	1020	793.4	639.3	757	107.5	93	839.5	521.5	103.2	557.2	1645.8
U16674_at	328	341.7	146.2	-20.8	518.8	196.8	361.6	33.8	478.4	297.6	343.6	211.4	366.6	404.9	403.8	210.7	191.1	357.4	236	417.8	461.6	235.7	137.1	445.1	391.7	517	458	345.9	356.8
U17260_s_at	381.3	220.5	227	284.1	279.8	295.5	178.6	355.5	254.9	220	227.7	438.7	463.7	282.8	507.7	266	358.8	208.1	317.5	287.1	209	468	118.6	253.9	145.2	481	167.8	184.9	228.2
U17261_s_at	116.4	154.8	0.2	57.9	250.2	98.8	172.3	95.2	220.6	96.7	84.4	101.8	118.2	152.7	140.9	59.6	51.5	114.3	134.7	89.8	81.4	149.6	88.2	128.2	163	210.7	212.2	192.6	176.5
U17697_s_at	4218.5	2863.6	2059.3	2862.9	5036	3901.5	4517.6	2693.5	4389.4	5237.7	2358.2	4754.3	7537.1	4206.8	4079.4	4227.5	4273.6	1445	5112.2	4277.1	5966.1	4175	1856.2	4071	4112.7	4293.2	4203.4	5213.4	3936.4
U18982_s_at	-290.8	-259.8	-29.8	-59.7	-127.5	150.1	-35.5	-42.4	72.4	-85.9	-152	-30.6	-98.3	-213.1	164.8	-178.3	35.2	7.2	3.1	178.1	-217.5	257.7	-20.4	-114.5	-105.2	-33.8	-166.9	94.9	-9.7
U20643mRNA#2_f_at	15410.3	10116.2	2992.1	812.9	19606.3	13280.7	10990.1	4693.2	13572.6	10315	6368.9	6498	4350.5	8045.8	4633.3	22058.1	14517.3	3800.6	17477.7	13954.2	10820.5	8644.8	4809.5	20535	11099	12090.2	11219.2	8378.8	9382.2
U23438_at	62.3	-207.6	109.2	-212	489.1	119.6	61.2	200.1	170.4	83.1	-287.6	119.1	260.7	94.9	-187.5	-232.4	142.8	-80.2	199.7	402.5	-194.9	-56.5	-80.6	-137.3	-214.4	-546.9	-346.5	-653.8	-164.2
U25650_f_at	5566.3	2368.6	6659.3	4604.6	4658.7	8004	3835.5	10535.8	4804.7	3301.9	6535.1	5130.3	4663.1	6011.6	5172.8	5041.2	6881.3	9330.7	4665.3	5909.4	5436.9	6659.2	7088	4224.4	5195.8	3736.7	4232.6	4842	5679.4
U32372_at	614.1	641.8	623.7	768.6	688.8	832.9	745.2	730.7	686	802.2	778.4	779	1048.8	794.5	718.1	694.1	724.5	575.2	661	899.8	823.2	438.3	562.7	495.9	579.3	712.3	658.4	552.5	642.5
U33540exon_f_at	559.7	366.9	743.2	1002	168.4	635.7	754.2	715.1	1407.2	803.8	408.8	822	1284.9	645.6	422	209.2	232.2	897.5	376.4	586.3	625.9	633.1	938.6	303.7	323.2	-210.9	1026.1	482.2	570.2
U33541cds_at	-63.7	-287.2	-224.7	286.4	-156.2	-174.2	298.6	-220.4	-218.3	189.6	385.6	-205.9	266.2	-250	-159	180.1	221.8	143	212.4	297.5	-215.3	-226.6	229.5	-265.5	-297.7	-134.7	-219.5	283.9	468.8
U34684_s_at	305.1	383.6	103.2	116.8	503.8	275.7	488	386.9	433.8	480.4	399.2	448.2	199.5	351.7	592	349.9	439.7	106.8	276	427.1	330.1	103.5	143	409.7	544.1	517.5	288.8	462.3	255.5
U34963_s_at	1122.8	755	582.5	633.9	953.8	909.3	1196.8	620.8	877.2	873.6	904.9	700.2	832.6	1065.6	1336.7	1076	960.1	551	931.5	1131.3	1107.7	418.1	723.3	745.8	1079.3	782.6	1119.1	974.7	691.8
U35245_at	684.4	561.6	486.8	518.6	844.6	578.9	717.1	632.1	856.9	796.6	523.6	581.5	675.3	765.5	633.3	528.9	772.6	679.9	800.5	684.8	705.2	435	479.5	678.8	718.7	828.2	739	568.4	557.8
U35245_g_at	519.7	437.8	496.7	508.8	552.6	382.3	651.8	487.5	449.9	611.6	566.9	412.2	333.5	362	276	315.1	455.3	303.4	679.4	613.7	468.7	430.2	329.7	611.4	638	474.5	529	309.6	550.2
U36992_at	2415.6	2280.4	2570.5	2487.7	2519.4	2218.2	2467.1	2160.5	1712.3	2447.9	1499.6	2572.6	2172.8	2520.7	1935.3	2760.7	2566.8	1628.2	2372.7	1664.5	2493.6	2140.1	2122.9	2390.7	2281.6	2157.7	2042.1	1401.4	1422.1
U39943_s_at	296	421.1	320	523.4	483	554	542.7	686.8	486.2	572	207.3	342.2	408.8	501.6	714.8	558.9	580.9	357.2	555	607.8	421.7	442.1	330.9	486.6	546.1	333.8	310.7	296.8	441.8
U40836mRNA_s_at	182.4	-42.6	-39	42.3	104.9	129.9	-36.8	56.4	-47.5	17.2	-49	-102.1	-88.6	-135.3	-113.8	-87	165.1	-10.1	169	18.6	19.5	-4.5	-110.2	-105	-19.1	-146.9	6.8	-9.5	-74.8
U47311_at	-384.7	-253.9	-198.8	-101.5	-366.1	-289.1	-348.2	-95.4	-312	-296.6	-336.3	-357.9	-255.6	-338.7	-427.7	-460.7	-165.4	-21.1	-255.7	-353.7	-299.7	-415.1	-145	-424.4	-164.2	-428.4	-335	-136.1	-336.7
U47312_s_at	5349	5398.2	3804	3891.3	4927.4	4070	4472.4	3348.9	4810.4	5157	3999.9	5058.2	4380.2	4703.4	5087.7	5450.9	4507.9	3101.9	4612.4	3937.4	5590.4	4903.4	3710.2	5391.4	4965.1	5052.4	5188	4934	4637.2
U47313_at	-382.8	28.2	-167	-303.3	32.9	-298.8	-577.3	-145.8	-82.9	-510.1	-734.9	-432	-438	-468.6	-470.6	-129.6	-55.9	-276.3	20.6	-429.9	-376.1	-15.5	138.7	-543.8	-429.2	-315.2	-235.1	133	-651.4
U47314_at	-136.8	-256.7	-105.3	-196.3	-224.2	-95.9	-234.2	-102	-266.3	-173.1	-270.1	-212.1	-164.3	-265.1	-213.4	-287	-238.5	-104.8	-151.5	-231	-212.1	-152.2	-161.8	-119.5	-164.4	-194.8	-162	-172.7	-284.7
U47315_s_at	19221.5	17497.8	18765.5	18729	17288.6	15400.9	18787.2	17412.6	18229.2	17986.8	19723.9	21161.2	19770.8	20109.3	18303	18305.4	19529.1	15965.6	18554.2	19469.5	20138	22255.1	17757.8	15465.4	19193.6	20746.7	19903	18215	18855.8
U47316_s_at	1840.6	1644.5	2070.7	1894.1	1603.3	1215.6	2855.6	1455.9	1722.8	1688.8	2378.3	1969	1665.8	1706.8	1471	1782.5	2261	1278.8	1618.9	2295.7	1679.8	1639.5	1642	1304.4	1462.2	2087.1	1483.4	2163.5	1737.6
U47317_at	-217.3	77.9	-111.5	-119	-134.1	-119.8	-158.5	46	49.4	-155.9	-217.8	54.6	80.7	-87	-174.5	-375.2	-168.3	-24.3	-175.7	-193.6	0.7	-182	-145.8	-17.8	56.6	123.4	-37.6	-162	-235.6
U49729_at	293.2	147.3	171	180.1	129.3	348.6	136.4	299.9	133.4	151.8	102.1	-19.7	91.9	79.1	-7.6	117.4	232.5	333.4	394.4	143.4	31.6	211.2	220	37.3	48.5	51.4	77.9	77.9	120.3
U55849_at	-505.3	-683.4	-498.3	-353	-477.4	-442.9	-284.7	-222.3	-582.4	-447.9	-590.2	-582.7	-408.2	-473.1	-497.6	-574.7	-417.5	-478.2	-444	-549.9	-470.8	-521.4	-335.4	-245	-545.9	-545.4	-612.7	-282.6	-518.9
U59809_s_at	45.8	-23.3	499.2	111.4	-127	621.9	-287.1	656.7	-352.5	-94.9	209.2	-97	682.2	-96.1	14.5	-329.8	-43.4	368.1	851.3	34.2	203.6	241	498.7	10.5	414.1	-240.3	304.8	-512	-500.4
U64451_at	-23.7	-64.8	-69.8	-62.2	199	162.4	149.1	355.2	131.8	146.7	-273.2	-13.9	217.6	75	56.8	251	325.4	119.5	263.9	-11.5	28.7	82.8	-81.3	-15.7	31.1	-16.6	-74.2	-46.4	-170.3
U68562mRNA#2_s_at	2099.9	1917.5	1873.9	2247.8	2104.7	2449.6	2568.8	2725.1	2621.7	2575	1778.2	1753.1	2221.5	2111.3	1623.3	2972.7	2851.8	2490.4	3159.3	2544.6	2507.4	1931.3	2289.5	2176.9	2642.9	2301	2495.5	2236.8	2003.5
U70210_at	184.7	138.2	81.9	105.4	138.9	183.4	137.5	135.8	199.3	209.7	124.4	83.1	187.3	211.3	491.4	132.8	-119.5	34.3	-81	148.4	517.3	82.6	105.5	110.1	101.3	128.5	176.8	119.9	66.9
U70988cds_s_at	221	350.9	148.9	168.8	135.7	70.9	40.9	36	142.1	83.5	352.5	82.5	88.9	86.8	134.8	154.2	178.4	83.2	140.7	94.2	175.7	229.3	83.1	247.4	226.3	245.6	61.8	158.5	124.1
U71089cds_at	1052.8	1468.6	1251.2	876.3	1201.5	942.5	1346.9	628.2	1448.9	1117.9	1736.7	1446.7	1027.9	1239.6	1269.3	1284	930.4	690.7	1005.8	1500.2	2030.5	1024.8	994.1	1169.1	1408.2	1330.7	1089.3	1482.9	1757.8
U72632_at	143.3	-4	-27	-161.9	451.2	141.1	199.4	100.6	234.8	370	-105.2	243.6	341	211.6	436.2	38.8	254.5	30.1	239.9	412.5	134.1	32.1	-29.2	76.6	9.3	-28.4	-72.4	32	201
U73174_at	258.1	177.3	72.2	153.6	398.2	343.4	282.9	295.9	353.7	180.1	52.6	167.1	191.2	84.6	118.8	421.1	303.4	152.8	312.2	170.1	327.5	234.5	148.3	411.6	221.6	170.2	156.8	46.3	156
U73174_g_at	-250.9	-332.1	-182	-160.6	-180.5	-219.8	-316	-216	-465.4	-171.6	-305.3	-563.1	-56	-459.8	-594.8	-380.8	-169.9	22.4	-19	-326.8	-316.8	-397.7	-289.7	-314.1	-352.8	-547.4	-370.3	-370	-521.3
U75689_s_at	-610	-851.1	-425.8	-397.4	-466.4	-324.3	-704.2	-258.6	-538.5	-166.1	-455.7	-521.8	-359.3	-478.2	-696.8	-703.9	-333.2	-438.3	-219.1	-480.6	-463.1	-367.1	-383.7	-810.9	-463.5	-823.8	-469.1	-538.2	-555.4
U75899mRNA_at	-906	-1330.4	-544.7	-176.2	-606.9	-426.8	-928.6	-538.3	-968.3	-747.4	-1193.8	-1161.5	-557.6	-988.8	-1076	-1072.6	-442.4	-751.5	-615.4	-983.3	-1018.3	-1017.8	-793.8	-1217	-885.7	-1068.6	-1069.5	-677.9	-1250.6
U75899mRNA_g_at	380.5	413.5	-286.6	289.8	886.4	476.3	702.9	-344.8	668.8	768.5	297.7	395	-39.6	572.1	1379.2	498.3	412.8	508.5	391.1	685.7	-307.7	1049.1	363.4	97.6	472.6	350.9	0.8	132.4	448.9
U76635mRNA_at	303.2	204.2	-796.6	-996.8	585.7	349.6	305	-642	542.7	442	368	358.2	-540.6	341.3	293.7	150.1	-621.3	-667.3	-388.3	506.6	444.6	-818.2	193.3	404	425	275.3	236.2	494.5	560.1
U76635mRNA_g_at	566	418.1	207.4	77	458	443.3	202.8	398.2	405.4	371.5	476	994.5	324.5	367.9	254	456.7	777.5	210.8	438.2	484	621.3	483.8	345.6	582.8	905.3	1049.9	496.1	230.1	362.9
U84410_s_at	-54.8	-118.2	121.7	-29.5	-26.7	79.3	35.9	23	-18.2	99.3	-132.9	95.7	11.5	-65.8	-52.8	-45.3	177.5	182.5	221.3	25.7	-22.1	-60.2	-29.5	-62.7	77.1	148	32.7	38.4	12.6
U86635_at	3127.2	2492	3633	3322.9	4127.6	3117.1	3567.4	3716.2	3866.9	3173	4682.1	2727.2	3273.6	3821.9	3231.2	3518.9	3647.2	2821	4211.9	4444.4	3353.9	2357.7	3238	3421.7	3105.2	2505.2	2975.8	4120.8	4199.1
U86635_g_at	2781	3215.4	2623.1	3050.8	3411.9	3127.3	3321.8	2719.1	3247.8	3275	4251.8	2941.9	3459.9	3582.6	3478	3011.8	3417.1	2290.8	3509.7	3706.6	2698.5	3210.7	2738.4	3232.7	2523.4	2467.7	2921	3610.4	3719.3
U88630_at	-137	420.7	-186.7	-468	-309	-188.8	-324.2	-154.5	-335.6	-270.7	-462.7	-509.1	-62.8	-437.1	-461.9	-276.2	-279.6	-457.5	-23.3	81.3	-426.4	-1	-310.8	-470.3	-111.4	-445	-256	-137.6	-208.9
U89695_at	-150.6	-263.9	-125.7	-46.9	-147.5	-86.3	-124.8	-217.1	-226.9	-105.4	-179	-225.3	-194.5	-230.1	-474.7	-271.5	-76.5	-133.3	-144	-347.8	-139.4	-192.4	-322.7	-329.2	-438.5	-276.1	-271.9	-365.9	-322.7
U91847_s_at	208.4	203.1	77	147.2	218.8	174.3	207	253.9	289.1	296	54.4	188.7	122.6	225.1	114.4	239.6	336.2	153	263	170.3	140.1	134.2	117.9	207	161.6	196.3	158.9	164.5	198.5
U94340_at	1444.8	788.4	979	1152.5	1635.1	1160	1387.8	1284.4	1452.3	1370.6	871	1344.8	1384.4	1080.5	1193.6	1378.5	1726.5	1066.2	1720.1	1219.1	1427.6	1009.8	1059.4	1620.1	1267.4	1445.4	1688.5	1441.7	1262.5
U95727_at	2468.4	2297.7	1881.7	2385.8	3133.3	3364.7	3018	2788.8	2716.5	3300.6	2154.9	2397.5	3542.9	2630.9	2939.3	2627.3	3872.6	1822.9	3516.7	3842.2	2565.8	2153.9	2265	2815.8	2980.3	2661.3	2919	2921.8	2683
X02904cds_s_at	3763.6	3374.2	3574.2	2403	3854.5	3743.1	3851.7	3458.8	3901.6	3779.8	4905.6	3333.7	2378.6	3316.5	2907.2	3078.4	4925.7	2642.8	3973.5	3680.1	2646.5	2669.3	2159.6	3363.7	2957.1	2702.3	2870.4	3051.4	3325.2
X03478cds_f_at	-121.4	-74	-31.6	-159.6	103.1	-16.8	-11.1	37.6	-33.6	-74.1	-257.1	-103.8	-140.4	-14.2	-178.2	-213	-21.1	93.6	-31.5	-156.1	46.1	-47.9	-183	-244.1	-51.5	-48.8	-29.6	-162.6	-223.3
X03518cds#3_s_at	-260.7	-1047.6	-209	-174.7	-125.9	-162.6	-372.9	-62.2	-298.2	-157.9	-597.9	-363.2	-158.1	-263.2	-431.2	-772.6	-295.2	-151.3	-91.3	-343.4	-150.2	-325.9	-338.7	-934.1	-508.3	-211.3	-406.5	-263.2	-563.9
X04229cds_s_at	13851.4	11216.6	8466.3	8221.2	12050.2	10122.3	13110.2	8793.9	10627.3	10564.1	17697.6	10974.7	10721	11129.3	12312	13134.2	11589.8	5374.1	12299.9	15260.2	11712.5	12074.6	8651.4	11317.4	11310.4	9800.6	10498.1	13926.7	14004.9
X06377cds_at	-76.1	102.2	-45.7	115.4	-60.1	444.5	-331.1	-162.4	-501.1	-110.5	-308.8	-299.4	-97	53.1	52.2	30.9	149.9	0.3	51	-364.8	-414.3	831.4	290.9	-219.8	117.3	11.3	30.2	162.2	-24.4
X06769cds_at	-34.4	27.8	-73.2	-251.3	43.6	216.6	49	-125.4	152.3	97	-135.5	-108.9	-96.3	27.7	58.7	-325.3	12.6	3.3	121	-36	72.7	-265.5	205.4	-164.9	8.1	20.4	227.2	5.1	-68.5
X06769cds_g_at	1269.6	1027.8	781.3	1396.8	1300.2	771.5	1351.3	956.6	1146.4	1448.7	2150.1	1698.6	950.6	1516.6	1329.6	764.1	814.1	1219.6	979.9	1978.9	1130.9	1365.1	1533.3	1575.8	1569.4	1868.9	1457.9	2783.1	1762.4
X07944exon#1-12_s_at	3891.7	3504.9	4540.4	5226.6	2293.7	3490.5	3686.2	4645.3	4177.4	3570.2	5768.3	5165.1	4368.4	5004.9	4048.1	3622.8	5146.5	4392.8	4915.4	4409.5	3574.8	4928.8	5133.4	3198.3	4203.1	3933.8	3581.6	4454.4	4450.3
X12367cds_s_at	4603.7	3727.6	3238.6	3210.4	4221.4	4042.8	4687.2	3420.3	4480.8	3973	4976.1	3717.1	3338.8	3963.7	3654.8	3940.7	4281.5	2808	4801.9	4868.4	3461.3	3702.9	3098.6	3440.8	3316	3139.3	3275.7	4170.2	4722.7
X12554cds_s_at	704.5	1830.3	445.3	233.6	1215.1	1200.6	1237.9	520.1	1337.3	1325.5	3.2	680.7	1177.8	1438.4	1486.7	201.8	624.2	-48.3	573	668.1	1187	513.8	424.2	970.3	1835.1	1096.9	894.5	945.4	181.9
X13933_s_at	16309	18469.1	16440.8	13985.4	16703	19113.6	16253	15612.7	16390.7	16295.7	16386.9	17859.3	17967.7	17030.8	15526	17145.2	18709.2	14360.8	14928.2	16784.4	16878.9	21321.5	16508.1	14659.5	15874.7	19062.3	20153.9	13709.4	16596.1
X14319cds_at	-20.6	-129.9	26.3	-32.6	3.4	-27.9	-32.7	-16.4	-60.4	-37.8	48.9	-41	1.4	-75.4	-4.5	-32.5	-16.7	-40.5	-41.4	-0.6	-58.9	85.4	-101.6	-21.2	-4.2	6.5	-40.7	-19.5	-146.4
X14319cds_g_at	-580.4	-769.9	-306.2	-263.3	-549.3	-442.7	-642.5	-411.5	-793.2	-538.2	-817.7	-645.5	-539.6	-570.7	-672.6	-863.4	-518.1	-332	-448.9	-703	-737.1	-438.5	-383.1	-687.1	-528	-833.2	-612.6	-519.8	-729.7
X15143cds_at	102.9	34.6	-9.5	28.1	110.6	57.4	39.3	-6.2	-139.2	71.9	105.1	-19.6	12.6	35.8	-10.6	-72	80.9	-53.9	10.3	119.7	60	23.6	-121.1	-3	83.5	23.2	39.7	118.2	87.5
X15143cds_g_at	164.8	13.4	-114.7	32.3	73.3	-3.3	74.8	92	97.2	109.1	186.1	66.5	69.9	104.2	170.1	1	31.4	60	19.1	96.8	16.3	26.3	25.6	96.4	128.2	140.9	10.9	69.3	157.2
X15705cds_at	552.9	483.2	202.6	323.3	493.8	335.4	436.6	429.2	545.8	429.9	229.5	317	417.9	361.7	322.9	359.4	534.4	267.2	599.2	394.9	404.8	401.5	202.9	549.1	406.1	373.8	337.9	309.8	325.5
X16058cds_s_at	-137.2	-252.7	-75.9	-51.8	-311.3	-121.6	-287.9	-64.3	-300.1	-272.4	-158.8	-208.2	-272.3	-229.1	-270	-177.9	-105.4	-108.8	-276.5	-212.4	-49.1	-183.6	-7.4	-110.8	-99.9	-67.8	-119.2	-54.1	-105.3
X17163cds_s_at	257.6	-315.8	-238.6	-357.7	412.6	-32.6	7.2	6.1	-147.1	161.6	-562.5	-117.2	242.7	-427.7	129.9	71.4	-143.3	-256.3	158.7	-355.5	-98.2	-4	-241.7	-252	-67.4	-268.7	-461.2	-627.6	-720.5
X51615_at	2.8	51.6	49.5	7.3	3.4	-23.7	23.5	1.7	44.4	68.7	27.7	26.2	39.4	18	1.5	118.5	31.7	-1.5	14.1	33.8	62.3	32.7	-22	75	51	32.9	36.1	44.4	-5
X51615_g_at	784.9	805	505.1	747.7	1014.8	688.6	924.8	600.6	766.3	862.8	651.5	766.7	783.2	863.7	855.9	810.4	765.7	674.9	470.3	869	804.2	526.1	581.2	721.2	572.4	702.5	817	774.3	870.4
X52196cds_at	197.2	-33.6	360.1	362.5	251	120.4	355.4	637.8	329.5	260	406.8	130.7	4.8	262.7	21.3	-814.6	422.7	389.1	172.9	626.4	231.2	-1057.9	286.3	293	456.5	402.3	271.5	550.7	365.3
X52498cds_at	-237.9	-529.9	-344.4	-557.6	-263.3	-241.5	-286.6	-367.9	-500.2	-295.8	-835.5	-629.6	-328.7	-414.3	-336.3	-436.8	-333	-514.2	-265.3	-389.3	-447.2	-430.2	-494.9	-551.8	-363.8	-492	-616.4	-641.3	-579.5
X53363cds_s_at	4740.5	3911.6	1961.8	1088.5	5193.1	4605.8	4245.1	3277.4	5289.8	4440.6	2395.7	2998	4005	3941.2	3883.9	4708.7	4408.5	1793.5	5497.5	5323.3	3783.1	3943.6	2282.8	4977.4	3344.6	3710.5	3845.6	4167.9	3650.5
X53428cds_s_at	346.6	410.6	472.7	480.3	305.7	279.9	282.9	443.5	372.8	463.4	739.8	514.8	526.7	438.7	474.3	438.9	328.5	542.4	389.6	1075.3	539.7	502.1	498.3	548.9	438.3	349.4	246.7	1307.7	713.7
X54081mRNA_i_at	13328.8	11475.8	10274.9	8915.2	12151.9	11902.8	11563.8	15911	13707.8	10566.8	16704.7	10011.7	11423.4	12251.3	10620.7	12231.8	12602.2	11887.4	14149.7	13259.4	9900.6	12239.1	10934.5	12218.5	11561.4	10342.1	11835.2	14551	13463.5
X54419cds_at	-383.5	-578.8	-270	-225.2	-543	-288.5	-333.1	-215.4	-470.1	-378.4	-363.2	-2.2	-414.8	19.9	-1.5	-399	-174.4	-20.3	-336.9	-386.5	-446.2	65.4	-302.2	-403.2	-382.7	82.9	84.7	-472.4	234.1
X54686cds_at	607.8	429	76.7	126	386.5	465.7	462.2	157.5	683.6	701.7	239.3	279.4	447.8	312.1	270.1	566.1	377.2	523.7	920	461.8	197.7	628.9	375.6	561.9	353.2	761.8	520	336.3	365.8
X57988mRNA_s_at	685.4	752.3	714.7	790.9	751.2	630	624.4	651.5	689.5	677.5	739.6	589.9	663.9	743.9	673	731	792.1	610	720.3	735.1	691.7	805.4	694.5	757.2	779.7	573.1	719.3	690.2	797.4
X59051cds_s_at	23686.8	30661.5	38340.6	37720	24381.4	35336.7	23552.4	50616.1	24384.1	22304.9	21979.6	26734.2	25000.1	25388	21851.2	21145.6	35150.6	53403.1	15644.2	19721	24376.7	35570.3	42959.4	20339.8	22159.9	29602.6	33050.5	17204.4	24173.4
X59290mRNA_at	-151.6	-1266.1	-600.5	-682.7	-832.8	-632.1	-856.3	-709.2	-852.8	-844.2	-1246.3	-907.5	-883.6	-1037.9	-1092.3	-930.4	-703	-699	-678.6	-805.1	-937.1	-950	-884.7	-1109.1	-980.5	-1099.8	-1036.9	-1096.7	-1145
X60767mRNA_s_at	-56.2	-41.2	0.8	27.8	-81	-66.9	-45.2	40.4	-189.1	-132.8	-122.6	-116.2	-26.8	-67.2	-92.2	10	0.6	-77.3	-40.9	-51	-58	-122.9	42.9	26.2	-108.5	-14.1	-86.9	-81	-66.6
X62086mRNA_s_at	828.7	514.7	723.5	657.9	363.9	752.1	355.4	156.1	245.5	430.7	749.7	1066.5	385.7	284.5	1465.6	388.2	63.4	40	432.3	1575	1039.8	290.3	798.1	488.4	685.9	833.3	804.2	777.8	835.6
X63410cds_f_at	139.1	505.8	186.1	341.3	396.9	385.3	274.7	243.6	419.1	458.1	437.6	368.3	209.1	480.4	345.7	321.6	245	185.3	336.2	229.9	421.7	311.3	333.9	369.1	361.4	386	377	497.6	480.3
X63594cds_at	446.7	123.8	211.4	210.4	-76.1	279	334.8	316.4	543.2	241.2	583.5	228.1	164.4	88.6	509	306.1	269.8	244.2	456	273.6	-133	-6.5	226.2	279.3	-31.1	178.9	71.4	699.5	301
X63594cds_g_at	290.8	190.3	382.9	128.8	601.2	187.6	183.7	265.8	562.1	455.8	529.5	29.3	374.3	-22.4	342.3	243.8	272.8	266.9	286.7	213.4	-151.9	120.2	64.4	100.1	-183.3	-43.7	135.8	889.2	142.8
X63722cds_s_at	844.4	1130.2	527.1	622.7	984.4	895.3	983.8	788	990.4	963.7	925.4	900.4	858.5	961	1095.2	927.2	851.4	625.3	929.6	979.3	832.3	759	812	1013.9	1144.8	921.2	748.4	1129.9	940.3
X64401cds_s_at	376.6	679.8	505.1	692.3	484.5	503.1	633.8	616.3	639.6	681	921.8	872.8	681.9	789.2	847.4	901.2	596.3	745.4	406.5	855.3	615.3	536.4	776.6	898.7	706.7	786.3	788.8	1174.7	965.7
X64827cds_s_at	-171.7	-176.9	-154.8	-177.3	-127.6	-111.7	-203.8	-168	-142.3	-114.1	-360.9	-291.1	-121.5	-231.8	-186.2	-199.9	-95.2	-82.2	-97.6	-229.6	-157.6	-264.1	-335.6	-369.2	-347.6	-175.7	-273.7	-114.9	-321.7
X65083cds_at	299.9	377	220.3	286.9	262.3	307.7	356.4	390	328.5	340.9	327.1	311.9	301	389.4	403.7	419.3	327.8	179.4	368.5	447.3	391	234.1	353.1	413.5	304.7	306	299.7	411.5	461.2
X65190mRNA_s_at	446.6	271.8	260.9	310	917.8	351.7	953.3	354.4	1327.6	947.6	351.9	643.6	591.5	1230.7	945.1	193	573.7	89.8	581.4	1195.9	709.3	-42.5	502.2	276.8	389.8	511.4	360.6	654.1	775.7
X68041cds_s_at	-1034.7	-1604.3	-656.6	-933.7	-931.8	-689.4	-1127.9	-730.1	-1183.5	-1105.4	-1560.6	-1339.2	-973.3	-1179.1	-1503	-1152	-589.1	-784.7	-814.8	-1215.7	-1065.2	-1324.2	-894.3	-1424.8	-1223.8	-1474.4	-1300.5	-1361.1	-1565.3
X72758mRNA_at	-191.1	-257.8	-74	-88.1	-118.1	-183.9	-276.7	-158.7	-201.6	-132.6	-95.3	-192.6	-143.8	-182.2	-154.1	-92.7	-216.9	-168.6	-105.3	-247.1	-143.2	-187	-120.9	-182.8	-131.5	-170.9	-133.9	-161.3	-323.1
X74565cds_at	-170.1	-444.6	-72.8	-172.1	-123.4	-110.2	-200.7	-66.8	-279.3	-112.7	-449	-286.1	-133.1	-216.8	-307	-228.4	19.8	-179.8	-41.6	-260.5	-245.2	-330.1	-217.2	-263.8	-275.8	-241.2	-207.1	-291.6	-311
X74565cds_g_at	312.2	142.5	77.4	108.7	255.6	294.8	281.7	277.8	311.3	20.2	-147.5	289.6	260.7	382.4	394.2	275.2	336.7	105.4	335.4	270.6	149	136.8	111.1	157.6	278	335.8	266.6	129.5	306.7
X74917gene_at	-2.6	89	53.3	11.5	1.9	-1.7	-12.3	-16.3	-13.8	58.4	58.6	57.4	8	75.6	20	26.4	12.5	62.9	36.3	12.3	42.2	111.1	54.5	16.3	107.6	51	94	106.5	79.1
X77117exon#1-3_at	1047.3	1592.2	1054.8	1424.8	1188.2	1730.9	2234.1	1240.9	1806.5	2025.6	3093.9	1464.7	1624.5	1821.9	1876.9	1111.5	1884.8	1608.2	1218.7	2408.2	1359.8	1633.7	1512.9	1154.7	1232.1	1657.3	1269	1360.7	2465.2
X78848cds_f_at	4108.6	3928.3	3593.1	3832.8	3727.7	3632.7	4669.7	5652.4	4591.7	3810.6	4605.6	3176.3	4281.2	4632.6	3138	3433.3	4502.8	3492.7	4184.6	3640.6	3571.2	3140.1	3009.3	2913.6	3368.8	2948.4	3139.3	2959.5	3257
X79081mRNA_f_at	-367.6	-298.2	-92.9	-213.8	-250.4	-212.2	-235.3	-208.4	-372.4	-240.4	-389.1	-303.1	-283	-281.8	-378	-319.9	-235.7	-231	-177.2	-242.3	-246.7	-324.9	-157.2	-370.2	-495.9	-444	-490.6	-263.5	-222.3
X82021cds_at	1573.1	1531.6	964.8	1262.5	1366.2	1381.5	1383.1	1974.4	1493.2	1379.4	1503.5	1306.6	1418.4	1518.3	1549.5	1560.2	1646	1591.2	1630.4	1644.7	1341.4	1297.2	1360.2	1516.3	1290.9	1377.7	1484.8	1951.4	1576.6
X83094cds_at	-72.5	-566.6	-359.1	-65	363.2	-140.7	396.3	-407.6	-315	294.7	29.5	389.7	-403.4	-383.4	315.7	378.7	383.9	66.9	-281.9	449.5	-402.5	-117	173.5	-267	-402.9	161.7	-430.9	523.7	350.1
X83671cds_i_at	-356.8	-908.1	-272.3	-365.7	-402.6	-950.3	-231	-385.1	-809.9	-278	-702.5	-653.1	-427.7	-650.2	-709.4	-599.7	-194.4	-12.3	-178.8	-278.4	-528.3	-385.6	-231	-868.1	-859.2	-698.5	-597.7	-671.1	-576.9
X83671cds_r_at	-358.5	-555.5	-371.6	-377.3	-318.9	-267.6	-443.2	-372.6	-617.6	-321.8	-383.7	-617.9	-100.4	-585.7	-423.9	-406.8	-227	-340	-161.4	-242.7	-531.4	-303.6	5.8	-715.1	-518.5	-580.6	-277.1	31.2	-527.4
X83867cds_s_at	219.9	131.3	47.4	82.6	78.5	101.4	123	205	80.3	177.8	44.5	56.1	-28	18.7	30.6	-55.4	34.9	294.4	28.2	112.5	188.9	80.3	276.8	236.1	46.2	9.5	167.3	82.8	315.9
X90642mRNA_at	347.8	303.1	213.7	257.8	353.3	203.9	267.1	419.8	275.1	289.9	215.7	122.2	376	270.5	456.3	229.7	248.6	318.6	255.8	457.2	136.2	107.1	235.3	357.9	181.6	219.8	-13	518.1	438.8
X93591cds_at	896.9	1045.5	557.4	803.8	1139.4	848.9	1048.4	672.5	1115.7	1101.8	911.8	918.2	987.4	1020.2	1036.1	958.3	869.6	812.2	1106.5	933.7	954.7	858.1	807.7	1038.1	1033.9	1118.2	918.4	1050.7	1037.4
X94185cds_s_at	2261	1830.3	183.3	11.5	2528.2	2367.2	3879.4	319	2825.6	2916	548.6	1649.1	2226.9	1935.1	2019.5	2915.7	2886.5	495.4	4436.1	2525.4	1725.5	1721.1	294.6	2728.4	1183.4	1938	2598.5	2267.4	1846.9
X96488cds_at	164	-50.8	-57.5	-113	-47.4	349.8	-138.7	168.1	-31.6	-178.4	-161.8	43.5	6.3	1	-113.3	-294.2	28.2	66.2	65.1	-15.1	-163.2	-211.8	-70.6	-73	-147	-287.7	-125.8	-8.2	-147.7
X98490cds_at	119	140.4	218.6	287.3	256	173.3	254.5	360.3	153.6	121.6	185.7	75.2	141.8	185.6	119.5	89.1	228.9	128.6	186.7	198	135.4	96	225.1	137.5	410.5	219.9	155.7	478.4	189.7
Y00156cds_f_at	-322.3	-350	-253.6	-274.2	-221.6	-244.5	-323.5	-150.7	-324.1	-285	-275.9	-323.1	-295.6	-309.4	-443.8	-294.7	-140	-180.2	-163.5	-154	-496.2	-375.6	-146.1	-440.9	-335.2	-362.3	-457.8	-249.6	-432
Y00396mRNA_at	-113.1	152.1	-80.6	73.1	-110.9	-57.9	-76.9	166.6	-133.4	-36.8	235	151.3	-32.2	-129.8	192.6	181.9	176.4	114.8	-9.8	-100.9	191.3	179.3	123.2	270.5	220	17.9	-118.7	-127	188.6
Y00396mRNA_g_at	107.6	379.8	168.5	348.5	363.1	188.2	201.9	133.5	310.8	244.8	392.3	339.6	188.9	387.4	295.4	235.9	274.7	259.7	297.4	268.9	280	289.2	250.8	364.5	349.7	483.7	332.1	241.5	302.8
Y07534cds_s_at	-1901.4	-2449.7	-753	-985.2	-1760.6	-1267.2	-1433.3	-626.2	-1753.2	-1473.9	-2843.2	-1841.3	-1222.6	-1880.3	-2159.2	-2299.5	-958.2	-819	-1150.7	-1615.4	-1479.4	-1529.1	-1018	-2204.9	-1934.6	-2131.2	-1803.6	-2176.8	-2450.8
Y09332cds_s_at	5395.1	4976.6	3647	2893.4	5542.7	4138.3	4490	3806.7	4954.3	4600	4392.4	4878.4	3780.6	4321.2	4177.3	6012.6	5253.7	3680.4	6453.7	5053.7	5025.7	5495.3	4200.3	6369.5	5429.9	5760.8	5312.8	4558.5	5226.4
Y10019cds_at	-549.7	-257.5	-346.1	-420.4	-309.3	-278	-472.1	-245.1	-442.6	-278.1	-523.8	-692.7	-401.9	-429.7	-605.6	-488.8	-216.4	-133.6	-298.2	-294	-297.1	-432.5	-89.2	-577.2	-484.4	-494.2	-528.8	-623.4	-336.9
Y12517cds_at	391.1	331	82.2	174.8	466.6	555.3	615.4	531.3	552.8	624.4	107.8	315.3	401.5	496.6	413	758.2	687.6	426.6	532.4	265.5	348	190.2	265.3	523	814	517	444	393.4	169.6
Y13148cds_at	256.5	263.3	100.5	126.4	179.3	225.2	274.7	284.2	250.1	203.3	104.3	258	144.9	310.6	374.8	227	201.1	154.6	136.9	275.4	213.5	148.5	143.4	318	280.1	228.2	351.8	158.2	244.2
Y13336cds_at	6690	5786.2	6703.4	6445.5	6611.7	5418.4	6686.1	7525	6414.1	5719.4	8748.8	5731.7	4625.4	6226.3	5131.3	6794.2	6403.2	6419.8	7065.6	7462.6	6366.3	4927.2	7630.7	7192.1	6682.3	7013.6	7642.3	7509.2	7619.5
Y13336cds_g_at	9135.1	7890.2	8583.3	7747.9	8459.8	7834.3	8853.9	9112.6	8786.7	7919.5	11970.7	8394.2	6827.6	9135.2	7727.2	9035.9	8652.5	7396	10243.6	11355.6	8386.6	7961.3	7909.2	10040.9	9417.8	8798.4	9598.2	11721.9	11197
Z19552cds_at	-1.8	433.1	2.4	171.6	-27	-121.8	49.5	-69.1	354.7	-45.4	226.4	537	165.9	502	601.2	139.2	12	-82.2	58.3	269.8	118.2	147.6	-75.4	162.7	448.8	-8	187.2	210	550.7
AA108277_at	1630.1	1897.2	639.8	918.5	2615.9	1783.1	2522.1	3120.9	2250	1946.3	840.3	1519.8	1553.6	2134.4	1952.3	2836.1	2021.2	1701.9	2298.7	1117.5	982.5	1034.7	1572.8	2253.2	1787.7	1975.6	2166.4	1586.4	1169.2
AA108308_s_at	566.7	568.1	450.3	216	1061.8	649.3	987.8	652	918.1	227.6	-784.1	506.9	218.2	64.5	-235.2	481.2	273.6	266.5	323.5	244.9	695.7	394.9	292.4	345.1	435.2	503.3	310.1	818.2	-276.8
AA108308_i_at	-713.3	-1057.9	-403.2	-449.4	-902.6	-559	-864.1	-477.9	-798.1	-726.5	-1008.2	-867.4	-718.7	-731.7	-996.7	-1093.9	-538.3	-521.4	-527	-824.9	-775.6	-796.7	-559.7	-1120.6	-901.6	-1115.7	-763.1	-761.9	-931.2
AA684537_at	1139.2	138.5	908.3	832.9	691.7	1032.7	858.7	1298	649.4	545.5	1100.5	447.8	622.1	621.7	705.1	1217.9	1287	985	1463.3	1349.2	523.8	496.4	1112.1	470.6	405.3	588.8	1066.4	1237.6	1214.6
AA684929_f_at	-443	-625.8	-423.8	423	-243	-494.2	1.4	-389.3	-710.6	-505.1	678.5	-741	-374.4	-788.5	-959.6	-635.6	-422.6	-54.8	-311.3	-35.8	-558.8	-8.9	99.1	127.7	-683.6	117.1	-609	88.1	-272.6
AA684960_f_at	-158.7	-445.3	-152.1	-584.5	-293.8	-266.2	-396.9	-405.1	-535	-318.5	-890.6	-534.6	-507.8	-513.7	-592.6	-338.3	-302.5	-605.2	-258.2	-788.7	-423.3	-429.9	-538.8	-318.2	-603.4	-626.8	-670.3	-826.6	-903.2
AA684963_at	7889.9	5295.8	6252.5	6592.7	6400.2	6756.8	7284.1	6036.8	6845.3	7191.4	7810.2	7825	6712.4	7508.7	6134.3	6671.8	7273.6	4538.6	7345.8	7152.1	7641.3	7515.6	4980.7	4839.9	6467.1	7584.6	6991.2	6575.4	6785.4
AA685112_at	1642.5	1074	988.5	1077	1424.3	1583.5	1499.8	1152	1723.8	1349.1	2014.8	1190.1	1166.6	1539.3	1259.7	1715	1410.6	1155	1545	1750.6	1236.9	1409.6	1444.5	2070.1	1295	1097.7	1131.5	1722.9	1903
AA685152_r_at	30.4	-90.2	10.2	-128.1	107	53.1	85.4	148.8	1.6	86.9	-109.2	-63.3	-22.4	59.6	103.4	115.7	22.6	-172.8	258.8	129.4	135.4	58.7	-101.6	-33.2	-32.2	85.9	-62.3	-118.5	-78
AA685376_f_at	40.2	-57.7	76.8	-118.4	32.2	320.2	98.5	279.6	29.2	48.3	78.3	459.9	384.4	422.5	26.7	-27.7	305.8	362.3	314	504.4	53.7	367.6	271.6	-91.2	-302.8	-49.7	352.6	75	40.1
AA685876_at	1170	773.2	620.6	552.5	1491.9	1040.1	1426.9	1060.8	1537.8	1292.4	717.5	984.5	1041.6	1383.8	1034.3	1187	1454.9	886.7	1599	1628.6	1263.5	720.8	629.8	935.2	993	1085.9	854.8	788.8	820.7
AA685903_at	3326.7	3180.5	1326.8	1533.2	3843.9	3767	4913.6	3619.9	4552.2	3858.3	1954.1	3005.2	3653.1	4484.8	4002	4331.6	4691.9	2421.8	5299.4	3198.7	3246.2	2198	2214.9	3524.7	4175.6	4249.8	3609.6	2021.1	2151.9
AA686031_at	304.9	195.1	30.2	33.6	485.9	442	452.6	168.9	384	265.7	328.3	249.2	278.1	324.1	244	358.2	475.7	162	335.4	526.2	418.2	188	265.1	332.1	330	386.2	118.7	264.7	255.6
AA686579_at	597.4	673.7	574.9	573.4	1038.1	844.1	1092.8	1047.3	1096	964.6	881.6	655.1	1263.5	981.6	702.4	701.1	1139.3	732.2	1140.9	1022.7	919.9	721.5	363.9	615.2	892.3	653.4	881.6	1139	773.5
AA686870_i_at	77.3	264.6	222	321.5	247.8	375	238.8	236	287	189.2	616.2	452.4	321.3	387.1	331.2	224.4	365.3	358.6	172.8	883.9	291.3	234.9	290.4	231	183.6	265.5	240.3	547.2	767.8
AA686870_f_at	-26.2	13.8	-37.4	-121.9	-52.9	8.1	-67.5	2.1	-110.5	-147.4	-123.3	-8.5	-16.9	-43.3	-6.2	-115.8	77.4	-33.1	73.7	-69.3	35.9	-46.7	-44.6	31.5	-166.6	141.6	-1.5	-77.9	-139.1
AA819943_at	-371.1	-548.2	-136.5	-472.5	-437.1	-352.3	-314.5	-109.8	-583	-466.7	-400.1	-409.6	-307.3	-515.5	-431.5	-415.5	-328.8	-262.2	-308.3	-546.5	-400	-230.6	-294.4	-480.2	-463.6	-262.6	-390.2	-678.6	-308.4
AA848218_at	2765.1	2992.2	2328.5	2623.7	2675.8	2307	2447.4	2005.2	2625.1	2444.9	1919.2	2404.8	2728.1	2045.6	2160.9	2643.4	2508.2	2436	2856.7	2052.6	2511.6	2801.7	2592.8	2575.3	2282.4	2486.9	2609.7	2363.2	2207.2
AA848268_at	2173.5	2392.4	1343.7	1303.1	2949.1	2301.2	2455.9	2154.8	3093.6	2697.5	893.3	1695.6	2097.1	2576.9	2248.3	2463.3	2495.2	1703.7	2755.9	2379.2	2205.5	1646.6	1524.8	2866.9	2216.7	2491.6	2363.1	2402.6	2001.7
AA848421_at	-646.2	-545.3	-305.2	-99.5	-573.7	-344.3	-640.1	113.7	-420.5	-651.3	-519	-435.6	-253.3	-466.4	-766.8	-449.5	-364.3	-268.3	-265.9	-389.6	-238.2	-377.7	-34	-373.9	-291.2	-463.5	-397.8	-740.5	-829.7
AA848546_at	2455.2	2894.4	1737.8	2050.7	3108.3	2610.4	2980.9	2705.9	2846.8	2650.4	3519	2863.5	3068.1	2814.5	2586.1	3010.3	2684.8	2517.7	2823	2974.1	2685.7	2669	2131	2648.1	2875.5	3001.3	3111.8	3044.8	3092.3
AA859934_at	110.1	203.7	234.3	195	37.7	303.2	188.7	254.2	259.4	149.4	16.7	128.4	171.8	114.3	193.2	160.6	84.7	105.5	121.6	134.8	111	235.3	202.6	224.2	417	131.2	140.3	111.1	100.8
AA875509_at	-43.9	-286.3	-68	-204.9	-13	156.6	92.9	138.5	53.4	34.4	-165.5	-13.4	76.3	65	1.1	80.3	103.2	-38.6	165.8	2.6	-173.8	26.1	-179.5	66.7	26.7	89.6	-74.3	-13	-211.5
AA933181_at	436.6	408.9	172.5	112.4	700.8	571.1	378	498.1	410.1	334.9	271.7	237.2	716.7	470.8	667.5	675.5	537.3	-78.9	729.9	1104	354.4	322	68.9	601.2	480.1	471.2	349.6	586.8	306.2
AA956437_at	687.3	642.8	435.1	527	902.6	549.7	820.7	814.1	991.9	699.5	780.6	663.8	780.9	657.4	751.8	847	641.9	544	736	907.4	731.9	643.9	565.6	904.9	662.7	732.1	628.7	950.5	937.2
AA958273_at	-110	-129.3	-60.7	-124.6	-77.4	-32	-56.2	-77.2	-53.5	-86.1	-46.9	-36.6	-102.9	8.7	-21.1	-127.7	-28	-0.5	-72.8	-5.5	-86.3	-133.6	-106.2	-70.5	-32.9	-59.2	-39.5	6.5	-56.4
AA958274_at	163.9	268.8	96.2	54.8	96.3	108.1	171.7	25.9	71.9	88.1	275.6	132.9	75.6	111.1	167.9	177.7	131.2	-7.3	124.7	203	65.2	227.8	105.4	114.6	74.8	116.9	232.1	213.6	174.5
AI007530_f_at	-460.4	-384.1	-268.7	-232	-312.6	-412.9	-244.1	-204.5	-253.5	-346.7	-208.6	-496.5	-167.1	-340.5	-487.7	-643.5	-328.8	-198.7	-246.4	-315.2	-270.5	-578.6	-333.7	-382.8	-361.9	-502.6	-172	-293.5	-186.9
rc_AA818403_at	-112.7	-109.6	-72.4	-15.1	-109.8	-10.7	-94.4	23.3	-122.1	-62.1	-109.7	-94.6	-83.5	-41.7	-93.1	-182.7	33.7	-32	-1.9	-94.7	-15.4	-43.9	-4.3	-158	98.2	-105.5	-21.1	-180.3	-105.3
rc_AA818917_f_at	190.3	291.9	286.3	335.1	266.2	197.2	248.7	271.7	250.5	218.1	419.1	318.2	228.8	306.4	285	148.3	210.4	243.8	152.9	273.3	88.9	354.4	350.2	282.6	339	431.7	273.2	245.1	288.4
rc_AA819776_f_at	8899.9	7397.6	6774.6	7136.1	6645.9	9209.3	9147.2	5065.8	6277.5	10286.2	9917.3	7722.6	12342.4	7505.5	9381	7987.2	9444.9	6051.4	9268.9	9970.9	7241.5	10896.8	5904.6	8586.2	3985.9	9745.8	9300.9	8854.7	8131.1
rc_AA819943_at	-769.5	-577	-333.5	-354.8	-704.7	-480.1	-620.7	-346.6	-657.3	-569.7	-620.6	-685.4	-416.1	-578.5	-738.2	-667.5	-512.2	-344.1	-471.8	-568.7	-492.8	-413.8	-292.9	-627	-447.4	-604.5	-566.3	-546.6	-652.9
rc_AA859648_at	1401.1	1153.4	689.6	626.7	1188.1	1685.8	1245.8	953.8	1182.2	1095.1	744.7	840.4	729.2	1524.7	972	1110.4	1270.3	819.5	1560.4	1437.4	770.9	1105.4	676.7	1554.8	1317	1136.1	1623.5	1623.8	1496.5
rc_AA900380_at	-106.8	-123.6	-96.3	-73.4	-136.6	-63	-54.7	-261.8	-162.3	-99.2	-164.9	-145.4	-218.4	-218.4	-186	-196.4	-89.2	-275.7	-66.7	-107.9	-80.6	-187.3	-150.5	-172	-107.7	-106.3	-119.1	-119.4	-155.5
rc_AA925300_at	292.7	522.8	223.6	314.1	694.6	459.6	597.8	350.8	601.9	650.7	668	546.2	414.1	737.9	603.9	506.6	507.9	249.7	484.3	1038.3	1177.1	372.2	284.7	347.2	277	712	206.4	774	842.5
rc_AA925556_at	1577.4	1994.8	1818.5	1574.7	1499.2	1398	2139.8	1200.5	1710.9	1746	1324.4	2265.1	2135.2	2182.5	1552.2	1744.6	1742.5	970.4	2022.4	2000.6	2087.9	2060.2	1589.5	1766.3	1756.3	2090.5	1703.7	2121.7	1661
rc_AA925717_at	4871.5	5128.1	4577.9	4138.9	3962.7	5629.3	4822.3	3019.6	4646.8	4349.5	3846.9	5241.8	4907.2	4296.3	5163.8	5710.2	4902.6	3082.5	4910	4488.1	4924.2	6098.7	2795.7	5269.9	4879.3	4983.1	4216.1	3753.7	4875.3
rc_AA926129_at	331.1	286.5	270.4	275.4	315.4	169.2	327.7	222.4	291.4	391.3	345.8	298.5	246.9	222.1	311.8	345.7	279.3	241.4	295.7	308.5	266.4	153.5	286.2	223	133.5	204.6	189.4	219.7	274.4
rc_AA956437_at	-325.6	-368.2	-234.9	-296.3	-402.5	-97.6	-34.3	-199.9	-431.1	-108.3	-459	-533.1	-48.5	-372.9	-367.6	-166.3	-299.6	-298.9	-212.5	-155.8	-291.3	-357.5	-223.2	-270.9	-292.8	-236.6	-99.9	-415.7	-468.4
rc_AA958273_at	555.5	611.3	309.9	547.4	495.6	435.3	249	377.7	612.5	439.3	889.7	624	342.3	180.8	684.9	596.4	163.6	251.9	206.2	842.4	530.8	360.9	210.4	669.8	599.2	532.1	214.8	751.1	934.1
A01157cds_s_at	103.8	195.3	173.4	97	87.2	51.9	196.1	127.4	198.1	194.4	272.7	187.4	217.9	175.1	172.9	5.2	92.5	137.8	84.7	186.5	212.9	138.5	122.2	201.7	226	147	259.5	294.1	253.5
A03913cds_s_at	1723.9	1492.5	930	1042.3	1679.5	1423.5	2029.9	1712.2	1878.8	1816.6	1488.8	1275.3	1369.4	1838	1312.5	1923.1	1779.6	1089.3	1971.6	1910.1	1563	1400.8	1304.5	1530.5	1311.4	1446.1	1131.6	1424.3	1710.5
A04674cds_s_at	-211.1	-19.6	-32.6	19.6	-170.2	-52.6	-24.9	-40.6	41.5	-28.2	23	-72.7	55	-31.3	-103.2	-80.6	48.9	-13	-154.7	65.7	-10.9	90.2	-4.4	-71.4	111.4	-80.2	-116.8	-41.9	-33.8
A07543cds_s_at	300.1	287.9	281.2	356.1	261.8	341.2	328.9	108.1	417.4	351.8	569.1	104.1	51.5	361.7	431.2	379.1	316.1	343.5	253.2	242.6	377.8	363.6	377.2	343.4	272.1	363.3	419.8	396.6	163.5
A09811cds_s_at	-160.4	-344.8	-225.4	-238.2	-417.7	-246.4	-446	-405.8	-302.5	-426.5	-517.4	-344.1	-232.8	-261.6	-544.9	-93.6	40.3	-179.9	-14.2	-371.5	-377.6	-288.7	-83.4	-403.6	-167	-653.5	-519.9	-192.3	-516
A16585cds_s_at	314.2	589.4	227.8	453.5	338.2	301.1	439.8	417.3	538.1	453.6	562	472.8	345	514.6	247	537.4	428.7	359.5	494.2	785.6	725.3	324.5	38.4	410.7	518.6	502.9	492.1	456	594.4
A17753cds_s_at	68.7	135.5	-113.3	-203.5	76.1	9.6	159.2	87.7	218.5	177.6	89.6	91.1	248.3	118.2	151.1	-62.8	177.4	-9.2	113	324.7	38.8	37.3	-1.9	71.8	158.7	84.2	245.5	179	69.8
A30543cds_s_at	-53	-66.4	-14.9	-1	-159.9	15.9	-29	15.2	-145.6	-23	-30.4	-70	-39.3	-39.8	-90.8	-58.4	25.9	32.1	-105	22	-140.1	-96.8	-105.2	-34.5	-115.8	-175.7	-147.4	-162	-31.3
A44407cds_at	173.2	198	64.4	160.3	179	215.2	170.9	180.3	220.9	249.2	8.5	143.1	252.7	135.6	332.3	198.1	238	165.8	298.5	236	105.2	106.9	153.4	213.7	270.6	171.2	181.9	117.1	154.9
AB000217mRNA_at	306.5	3.6	101	99	210.4	200.1	64.2	98.2	149.4	355.3	479.5	-11	13.9	78.6	-61.6	-217.8	252.5	-82.6	227.3	435	212.5	-65.2	-92.8	-273.8	17.1	-190.9	-87.2	167.9	98.5
AB000517_s_at	1438.7	1907.1	594.1	888.2	2026.7	1658.3	1515.2	952	1565.5	1863.5	1266.9	1771	2626.2	1220	2002.9	1813.9	1608.9	854.6	1773.6	1563	1142.3	2107.4	585.8	1508.5	1049.7	1024.4	1116.1	1751.9	1574.5
AB000717exons#1-8_s_at	2973	2685.8	2591.9	3089.5	3011.8	2544.4	2698.7	2817.3	2967.4	3097.1	2178.4	2772.5	3675.6	2652.9	2733.1	2671.1	2724	2322.5	3224.6	2830	3405.3	2642.9	2368.5	3081.5	2717.1	2808	3127.4	3158.3	2473.3
AB001347_s_at	6343.9	6458	4585.9	5255.9	6114	5575	6481.5	3799.3	7528.8	6868.9	5497.5	5253.4	5546	6168.7	7227.1	6055.3	5641	4614.2	6399.1	6519.9	6196.8	4913.2	5543.8	6953.5	5926.7	8079.6	7917.1	6859.6	6657.1
AB001452_at	11.8	-57.7	-89.8	-40.3	-403.2	60.6	113.3	121.6	-343.3	303.7	-167.3	-57.6	-286.2	47.6	53.6	34.2	180.1	16	-262.3	166.4	17.6	-494.8	-2.6	-50.6	214.1	-43.1	-38.5	83.4	-13.2
AB001453_at	1746.4	1754.5	710.9	1152.8	2297.1	1561.6	2055.5	1087.8	2231.7	2115.5	1999.7	1838.3	1870	2011.6	1470.8	1648.4	1146.8	626.9	1742	2266.8	1853.7	1387.9	1039.9	1631.4	1630.2	1589.2	1573	2049.9	2016.8
AB001576_s_at	526.7	632.6	95	169.5	514.1	324.3	572.5	44.2	506.2	449.1	493.8	468.8	529.3	455.4	494.5	474	293.9	184.5	339.1	591.4	486.6	299.3	235.3	421.7	436.7	447.6	408.7	531.3	361.9
AB001982_at	-163.5	-259.9	-28.6	285.5	54	-27.8	17	125.8	56.6	-107.8	321.1	-83.8	-153.8	326.9	-219.7	310.7	142.5	-120.1	-28.5	274.9	-103.7	13.5	96	-10.7	-358.3	-137.8	-287.2	294.4	249.3
AB001982_g_at	-22.1	-347.7	-35.2	-155.4	-39.2	-158.5	-283.8	62.4	103.8	-208.7	38.4	-106	-30.9	22.9	31.8	-195.2	-240.5	-210.3	-326.1	-107.9	-36.4	116.1	17.2	-192.1	12.7	-187	-325.9	52.3	-219.9
AB002393_at	-138.1	-154.1	-223.6	-222.7	68.3	-357.6	-287.5	25.2	-48.1	-244.2	-114.1	-437.8	-336.2	-464.4	-290.4	-77	-284.6	-147.4	-50.1	-413.1	-163.5	-112.7	-184	-540.1	-267.3	-510.8	-285.5	-238	-207.4
AB002393_g_at	-429.5	-147.2	-325.1	-269	-114	-347.3	-186.1	-530.9	-130.3	-62.4	-448.6	-90	-73.6	-32.1	-100.3	-577.9	-565.7	-267.3	-393.3	-155.8	-120.1	-456	-502.7	-228.8	-93.3	-148.3	-70.3	-131.6	-218.1
AB002558_at	-1242.8	-1534.8	-1516.9	-1801.7	-1409.7	-1248.5	-1251.3	-1288.9	-1583	-1130.2	-2572.7	-1671	-653.9	-1702.7	-1554.4	-1448.9	-970.3	-1411.2	-935.8	-2018.2	-1818.1	-1485.2	-1846.3	-1914.4	-2066.8	-1667.1	-1457.9	-2287.7	-2182.7
AB002561_at	96.5	135.3	-39.7	14.6	193.2	-24.5	166.4	51.2	174.7	311.6	122.2	155.7	129.6	188.9	212.2	33.7	175.1	19.6	131.6	155.5	243.5	-23.9	53.4	140.2	171	112.5	164.7	101.4	36.3
AB003091_at	-570.7	-1227.3	-385.2	-966.2	-821.8	-753.9	-1152.8	-513.7	-793.6	-696.4	-1366	-1315.1	-795.3	-759.7	-1395	-627.7	-669.6	-904.9	-641.1	-1216.3	-802.2	-335.4	-1047.3	-1423.8	-946.1	-1167.4	-1112.6	-1556.2	-1485.2
AB003357_at	566.3	873.8	343.5	570.1	373.7	300.5	419.1	374.7	500.8	458.2	531.3	553.2	382.3	524.3	618.4	720.5	273.7	392.9	308.5	508.8	504.6	556.4	323.1	606.6	692.4	514.7	557.9	729.2	541
AB003478_at	263.5	221	269.4	191.8	277.2	259.2	346.2	163.9	238	253.2	203.1	104.2	131.5	127.6	295.5	294	195.8	100.5	285	327.2	153.2	177.3	221.2	281.2	240.5	255.7	155.5	229.8	413.7
AB003478_g_at	-180.6	-268.8	44.8	-200.3	-17.5	-222.4	-219	-10.2	-135.1	-38.4	-404.4	-295.7	-95.3	-157.7	-305.7	-142.1	-73.3	15.2	-81.4	-181.6	-142.7	-83.4	-107.7	-248	-235.7	-214.1	-118.5	-261.4	-110.9
AB003753cds#1_at	76.8	-24.3	-41.1	-81.1	-256.1	-111.5	367.6	10.4	192.8	273	62.9	58.6	138.3	219.8	146.8	-44.6	31.1	-45.2	128	315	182.7	-84.4	-88	538.3	156.6	-106.6	-49.2	49.3	220.3
AB003753cds#2_at	24.9	-35.7	33.8	74.9	80.5	64.8	156.5	199.4	220	159.7	-41.8	114.8	163.8	207.8	211.8	-53.1	133.5	133.4	80.6	156.2	111.5	35.2	49.5	13.1	118.8	-64.6	82.4	47.6	179.9
AB003991_at	17805.6	17463.5	13820.1	14309.3	18627.8	21885.6	18299.4	26728.5	18546.9	18014.2	17596.3	16894	16324.5	19871.2	16915.6	17003.7	23243.3	23789.4	14352.7	17229.3	16152.8	19702.4	24143.3	15010.5	16042.7	19467.5	17859.2	14232	19080.8
AB003991_g_at	16881.4	15826	9602	10321.5	18012.6	20958.2	17584.9	21749.6	18674.8	17401.4	15302	12693.9	13876.6	17407.8	15680.7	19396	24241.1	19786.2	16687.7	18927.4	12685.9	18273.1	17766.5	16757.8	17069.6	16898.7	15714.4	16893.9	19823.1
AB003992_s_at	14423.8	10137.1	7597.6	5579.7	14878.7	18136.6	14368.4	18853.5	15669.6	14280.9	9125.2	8833.6	11031	15265.6	12758.3	15459.8	17629.7	12283	13583.8	14785	10690.3	9964.7	10398.7	13689.4	14306.2	10967.1	13291.1	13937.7	14635.4
AB004056_at	-1203.2	-1399.3	-611.3	-833	-1077.6	-784.5	-1146.7	-733.9	-1122.7	-953.9	-1522.3	-1365.4	-817	-1139.4	-1178.2	-1491.3	-775.3	-724.4	-862.6	-1088.7	-1118.2	-1139.5	-865.1	-1226.9	-1152.1	-1391.7	-1264.7	-1130.5	-1206.4
AB004276_s_at	3059.6	2054.6	680.6	481	3445	2346.4	3564.6	969.5	3651.5	3378.5	680.3	2175.8	2339.8	2606.6	3449.7	3228.5	2918.3	600.4	3227.7	2634.6	2184.3	1710.7	1195.1	2719.8	2497	2237.1	2457.7	2002.2	2138.5
AB004277_at	6855.9	6308.7	5503.9	6063.6	5604.8	7434.5	6503.9	6609.2	6240.9	5701.9	7226.7	6813.3	4954.9	7073.1	6989.4	10439	6443.6	6490.7	7917.8	9208.5	6019.4	8693.1	7646.5	8959.7	6118.4	6048.5	6100.8	9289	7408.7
AB004278_at	186.2	96.8	114.8	76.6	83.4	264.9	71.5	242	148	198.4	38.1	36.4	148.1	63.1	87.5	77.1	283.3	112.1	303.5	37.2	79.5	102.4	14.4	95.9	93	122.7	36.5	52	32.3
AB004329_at	-147	-166.4	-176.4	-272	-82.1	-107.1	-117.4	-123.7	-89.1	-144.8	-159.7	-171.4	-19.3	-70.9	-111.3	-100.9	-151.7	-207.2	-77.4	-146.2	-102.5	-237.5	-204.2	-174.6	-133.6	-202.1	-163	-455.8	-169.9
AB004638_at	96.7	225.7	162.6	276	-4.9	152	193.2	51.9	40.7	-32.2	295.8	311.8	-27.4	183.2	234.3	-116.7	19.4	149	155.8	59.4	144.6	213.8	188.8	-48.4	239.5	479.7	257.2	47.6	273.6
AB004831cds_at	15.2	362.9	93.1	180.3	193.3	28.3	67.9	128.6	207.7	134.2	278.6	133.1	132.7	215.1	119.7	295.2	167.4	149.4	68.6	97.5	266.1	70.6	208.1	276.3	323.2	366.1	249.9	200.6	145.1
AB005143_s_at	2645.3	1672.5	828.1	712.2	1565.3	1887.4	1882.4	761.9	2140.3	1445.7	2624.4	1311.2	1214.8	1940.5	1414.9	2252.4	1666.2	660.5	2237.2	2793.2	1400.9	1714.4	870	1673.9	1439.5	1470.2	1377.6	1383.3	2152.5
AB005146_at	249.4	180.2	57	37.3	148.1	53.5	274.5	68.4	-206.6	-94.1	75.4	149	229.4	77.1	255.8	141.9	49.8	-48.8	142.7	111.8	228	62.6	-6.7	-90.1	257.5	122.1	129.2	87.7	82.8
AB005540_at	6259.7	6387.8	5558.4	6576.8	7325.3	6080.6	7259.3	5391.1	6825.2	6843	5643.8	7700.1	8565.6	6871.3	6542.3	7277.2	7042	5941.6	8199.2	6072.5	8374.4	6251.9	5692	7055.2	7980.2	8500.6	8616.6	6213.7	5241.1
AB005540_g_at	3885.6	3356.1	4531.3	5113.6	4256.1	3996.1	4376.4	4389.3	4075.8	3790.8	2512.1	5311.3	5478	4468	4036.4	4038.8	4328.7	4208.6	4802.9	4562.7	5485.5	4147.5	4046.4	3753.6	4926.1	5185.3	6008.7	2997	2390.4
AB005541_at	-403.8	-1438.3	-400	-523.4	-617.7	-470.1	-654.9	-354	-1261.6	-462.9	-1414.8	-1188.6	-878.7	-1056.9	-769.7	-711.1	-546.9	-731.2	-448.5	-715.7	-954.3	-805.9	-604.8	-1400.6	-1177.7	-931.8	-943.2	-1353.3	-1053
AB005549_at	1139	961.9	747.7	806.7	890.4	672.2	907.5	573.6	1039.8	798.4	882.1	856.4	1073.2	856.6	1079.8	750.1	800	546.9	982.6	1178.9	609	648.6	503.6	724.1	667.6	546.5	624.3	1065.9	997.8
AB005743_at	-26.3	-102.4	-49.7	-24.7	-37	-49	-233.7	-41.9	-104.9	-39.5	-6.6	-84.6	-80.3	-75.4	-132.4	-83.1	-75.9	-9.2	-55.9	-85.4	-29.9	-154.8	-86.8	-147.7	-49	-190.9	-57.1	-101.1	-157.8
AB005743_g_at	-241	-338.1	-241.1	-149.7	-370.5	-163.3	-299.9	-158.8	-240.4	-382.8	-292.7	-281.2	-280	-289.4	-313.3	-357	-217.8	-75.1	-211.4	-307.9	-270.8	-354.5	-270.1	-272.8	-139.4	-340.4	-171.4	-312.2	-356.9
AB006007_s_at	-47.5	-83.6	-22.7	9.4	-7.1	-81.5	-114.6	-80.4	-156.8	-45.8	-32.1	2.1	-83.9	-113.7	-92.5	-177.5	-32.9	-114.1	-119.9	-205	299.9	-30.4	-169.3	-9	-50.1	-81.8	307.3	-2.4	-74.6
AB006710_s_at	-151.8	-281.2	-111.2	-112.2	37.9	29.4	-83.4	-44.8	-170.8	139.4	-164.9	-43.9	104.7	11.2	-134.8	-242.5	87.2	-71.9	84.4	-140.2	-304.7	53.9	-222.4	65.1	-82.6	-57.9	-133.7	120.3	23.9
AB006802_at	778.5	1080.5	512.7	1094.6	966.9	1144.1	1439.6	911.1	1773.6	1363.1	945.9	1809.9	823.5	1596.8	1741.6	996.1	1104.9	669.1	579	897.1	936.1	734.7	1231.6	1762.3	1781.5	1611.3	1019.2	1119	1051.6
AB006880mRNA_at	88.3	90.3	21.1	-27.3	24.4	216.5	18.4	-32.1	51.1	107.8	53.3	66	250.7	41.5	75.2	66.3	197.5	-29.4	86.4	138.6	164.9	16.6	176.8	44	41.3	16.9	89.4	91.4	59.8
AB006881mRNA_at	420.1	196.3	545.6	536.9	519.5	358.3	902.1	434.9	572.2	175.6	971.6	540.9	441.2	900.6	1067.4	159.3	607.8	542.4	86.4	775	524.5	404.1	659.6	653.5	591.8	302.5	640.8	791.4	1170.5
AB006883mRNA_at	-207.3	-390.3	-57.6	-235.9	-105.6	-73.4	-220.9	-171.4	-146.4	-53.6	-305.5	-163.3	-182	-87	-287.9	-31	-129.5	-266.5	-58.4	-175.5	-192.1	-305.6	-169.6	-239.6	-189.9	-238.9	-73.6	-241.8	-315.7
AB007601mRNA_at	-76	-168.6	-74.4	11.1	-89.4	-151.5	-53.2	-62.9	-31.8	70.2	-265.6	-60.5	-60.5	-79.2	-79.9	-220.6	-161.8	34.1	-67.7	-176.5	-161.1	-167.5	-246.7	-166.7	-146.5	-120.7	-60.2	-288.3	-331.7
AB007688_s_at	-33.2	406.7	87.5	52	117.7	325.2	247.8	172.8	273.2	257.9	-129.3	332.2	278.1	271.3	307.4	195.5	736.2	218.3	325	163.8	83.9	-31	228.6	357.4	303.6	331.1	407.3	303	110.6
AB007689_at	246.2	244.5	246	70.4	497.6	433.3	566.5	-6.4	278	260.3	375.5	271.5	434.2	158.1	591.4	217.1	477.5	364.3	341.3	622.3	409.1	347.7	41.4	122.5	111.8	251.5	461.5	165.9	102.9
AB007689_g_at	-455.1	-576.9	-268.1	-315.1	-313.1	-135	-383.6	-195.5	-530.6	-310.9	-414.3	-514.8	-248.2	-377.4	-464.2	-379.8	34.2	-138	-109.7	-43.5	-383.6	-334.3	-317.2	-553.8	-426.2	-275.3	-361	-310.2	-125
AB007690_s_at	220.6	290	219.1	266.2	231.6	372.5	224.3	142.2	119.7	238.9	137.1	167.8	437.2	32.9	-2.8	380.2	481.4	314	628.9	394.4	173.2	426.7	94	320.8	51.9	208.1	334.6	358.1	314.8
AB007768_at	-703.3	-1168.4	-454.8	-631.5	-791	-588	-729.1	-384	-791.3	-714.4	-1228.5	-923.2	-766.4	-734.3	-895.8	-938.8	-497	-625.9	-523.4	-806.4	-648.5	-951.5	-772.6	-1126.7	-849.4	-1073.2	-823.2	-814.9	-954
AB008110cds_at	-104.6	241.2	77.3	-28.7	115.2	21.8	6.3	-99.8	184	2.9	180.3	-22.4	9.8	64	-24.4	-116.2	98.1	-75.4	86.5	30.6	150.7	-94.8	54.7	-5.9	-83	-95.3	39.9	-9.3	170.1
AB008521_s_at	144.2	-485.4	67	-8.6	515.2	693.9	816.1	584.9	420.7	606.6	175.3	-139.9	-139.5	157.6	-579.8	338.9	1019.6	252.8	691.1	455.7	-64.9	-367.4	136.3	366.8	-11	-119.3	413.4	215.4	155.8
AB008522_s_at	-246.8	-347.2	-155.7	-131.9	-103.5	-226.7	-99.2	-182.5	-91.4	-125.7	-432	-232.4	-206.2	-292.5	-505.7	-271.6	-261.9	-273.9	-180.7	-357.7	-104.3	-409.6	-305.4	-541.7	-432.4	-318.7	-369.2	-238.9	-361.8
AB008682_at	-321.3	-610	-158	-368	-305.3	-229.2	-445.8	-225.9	-181.4	-351.5	-643.8	-386.7	-315.8	-378.1	-463.9	-566.5	-216.8	-324.1	-249.9	-451.9	-401.7	-403.6	-301.7	-526.5	-321.1	-490.2	-318.8	-438.1	-494.6
AB008752_at	1153.2	811.4	281.6	467.4	1567	1095.5	1468.2	1110.2	1583.2	1274.3	120.9	783.6	1277.4	974.4	1555.6	2106.7	1340.7	741.5	1409.6	919.5	682.8	911.5	642.2	1219.1	987	930.1	881.8	918.1	1038.7
AB008807_at	6540.3	6283.3	5530.5	5520.5	6946.5	6214	7010.1	5117.1	6935.1	6418	7681.8	5353.7	5045.3	4991.8	4951.9	6742.3	7404.9	6510.7	10132.9	10348.5	6088.2	6899	5359.3	7362.3	6792.4	7659.7	7489.9	8180.4	9838.4
AB008807_g_at	9330.7	10347.8	9123.2	8980.3	8748	7573.6	10541.1	7000.5	10322.3	9802.4	11189.2	11335.6	10444.3	8702.3	7619.7	10122.9	9382.5	8097.7	11799.3	12193.7	10165.1	10187.3	7550	10138.2	10891.7	12553.6	13463.1	11648.6	11485.2
AB008908_at	-45.3	138.1	-64	-99.4	-34.2	22.9	-64.1	17.3	10	-83.1	-170.8	-109.3	-52.5	-102	-66.4	-101.1	104.5	8.1	31.7	-93.8	-79.4	141.3	-43.1	-135.1	-120.4	-129	-85.1	-135.6	-117.1
AB009246_at	371.5	305.1	364.1	229.1	325.7	475.3	539.9	290.2	578.6	425.1	669.9	378.2	302.9	569.6	577.7	381.4	567.4	177.2	368.2	662.2	392.9	456.8	442.7	343.8	399.6	406.9	447.4	648.4	843.4
AB009372_at	89.4	-164.5	69.4	89.7	161	89.2	214.4	139	433.2	225.7	72.3	219.4	208.2	385.3	290.4	168.2	183.6	81.7	191.2	213.2	107.9	29.5	76.4	-92.6	3	-143.1	-17.8	-99.4	86.7
AB009463_at	51.5	-49.3	49.9	36.1	57.6	34.6	46.2	-59.6	15.7	52.9	74.4	22.3	179.4	65.2	182.9	61.3	152	26.1	167.5	46.3	79.3	99	-36.1	9.6	132.9	-46.2	25.5	41.9	20.8
AB009463_g_at	1757.8	741.2	614.4	661	860.3	897.2	906.9	494	984.6	850.7	651.1	972.9	963.4	769.9	1064	1133.4	892.6	457.8	1542.5	1487.3	884.8	1761.9	537	702.3	823.5	792.8	717.1	651.4	855.7
AB009662_at	-62	-112.4	-4.6	-128.3	-18	-27.8	-21.9	-11.1	-14	-25	-38.7	-35.1	0.3	-65	-32.4	-9.5	-9.1	-64	-25.1	-97.9	91.9	-25.1	-152	-101.3	-3.9	-100.9	-71.2	-76.2	-22.8
AB009889_f_at	137.2	153.9	29.1	67.8	96.5	77.6	88.9	121.9	121.6	109.9	182.6	107.7	101.2	207.6	181.7	200.4	115.4	131.2	128.8	140.4	85.5	76.4	76.6	157	169.5	155.9	-23.7	142.6	146.8
AB009890_at	840.2	676.5	855.8	912.2	1458	1129.5	999.2	1030.4	1541.3	863.9	360.1	1396	962.7	772.9	897.7	672.8	1302.8	823.4	821.3	1697	1328.1	1321.5	754.8	1096.5	1201.4	1167.9	1161.8	1162.5	1387.8
AB009890_g_at	-430	-775.2	-250.3	-398.1	-570.2	-358.6	-578.5	-390.3	-596.6	-488.5	-385	-626	-309.3	-580.4	-559.8	-316.2	-430	-384.5	-439.9	-385.9	-585.3	-508	-294.8	-598.6	-581.8	-541	-626.3	-581.6	-625.4
AB009999_at	5340.8	4111.7	5131.3	5050.4	4878.8	4330.3	4687.7	6047.8	4668.9	4333.8	3482.2	5083.9	5440.1	3996.8	5794.3	3215.2	4559.5	3988.2	5781.9	4187.5	4326.2	4268.8	3891.1	4595.8	4641.9	4352.9	5256.1	4044.9	4454.4
AB009999_g_at	3376.6	3692.8	3693.8	4540.4	3787.5	3062.8	3884.4	3776.1	3945.4	3067.5	3562.8	3938.1	4137.1	3572.7	4008	3470.7	3251.6	3378.2	3747.1	3379.7	3025.9	3631.7	3577.9	3949.8	3763.1	3280.9	3743.8	4107.2	4016.8
AB010119_at	-19.1	-270.9	72.1	-2.8	70.7	167.6	-11.5	161.2	48.2	127.4	-29	59.4	130.3	42.3	87	-140.8	29.9	-11.2	266.5	98.1	142.4	86.2	10.8	-100.9	0.7	-145.5	-39.6	-92	-43.5
AB010119_g_at	1067.5	826.9	515.1	521.5	1081.5	977.7	1150.6	895.2	1054.4	1127.7	1028.8	879.1	982.1	1088.6	984.2	767	773.5	511.7	880.5	1008.6	952.5	1106.6	721.6	1142.8	1100.4	1033	1147.6	1136.3	1097.2
AB010154_at	712.7	1009.7	368.6	414.1	894.8	542.7	887	413.5	900.9	843.1	650.7	831.5	612.4	788.9	958.6	908.6	595.5	572.5	579.8	690.5	748.2	444.2	528.6	1102.6	883.5	1024.6	904	765	824.3
AB010275_s_at	594.6	856.6	500.5	540.1	917.9	513.1	798.8	624.4	1361.4	809.5	1058.3	680.9	948.8	1244	965.9	687.2	751.2	337	639.4	797.1	731.1	800.2	709.2	735.3	997.7	1009.6	538	716.4	1054.9
AB010436_at	663.8	539.2	316.2	381.9	804.3	839.1	604.3	328.4	660.5	795.1	643.3	745.3	1132.2	536.3	682.1	756.3	773.6	250.8	841.7	292.5	848.5	740.3	293.5	768.3	817.7	523.2	772.6	727.5	580.7
AB010437_at	92.2	184.2	82.7	129.4	58.9	-13.1	107.6	106.5	59	25.7	65.2	156.2	99.9	91.8	105.9	115.4	102	80.9	151.8	35.1	161.4	156.4	141.7	182.7	220.7	273.2	219.8	42.9	67.6
AB010920_at	-69.9	-150.1	-40.7	-138.5	-23.1	-65.1	-50.6	-81.4	-5.9	0.9	-262.1	-66.3	-78.8	-21.1	-67	-99.3	-34.7	-168.7	12.9	-64.3	14	-99.1	-130.3	-44	-24.9	15	-87	-16	-259.4
AB010960_s_at	364.2	49	459.4	435.4	283.1	287.2	330.2	508.4	488.5	248.7	256.4	276.4	306.4	391.8	294.7	71.9	279.2	289.1	282.3	236.6	376.7	237.5	373.3	286.5	284.7	450.3	310	143.6	295.1
AB010963_s_at	1480.6	1600.9	712.7	559	1102.9	1125.1	1080.6	912.8	1119.5	564.8	674.6	966.6	779.6	1461.2	1210.8	1795.8	1270.7	833.8	841.3	1718.7	1405.5	904.9	826.4	1728.3	1438.9	1420.4	1402.6	1143.3	1638.4
AB010998_at	-193.6	-220.8	-60.3	-118.6	-106.7	-137.9	-91.5	-37.1	-126.5	-118.4	-96.9	-187.8	-207.7	-122.8	-189	-159.3	-75.7	-124.4	-120.1	-27.4	-172.9	-198.3	-86.3	-129.4	-157.9	-211.7	-66.6	-109	-91.1
AB010999_s_at	-905.4	-1307.1	-587.6	-842.5	-820.7	-745.1	-897.8	-364.6	-746.2	-637.1	-1743.7	-912.2	-701.7	-900.2	-1360.3	-1020.1	-634.6	-291.2	-439.4	-934.7	-860	-1572.9	-424.1	-1664.4	-1311.7	-960.2	-600.8	-1477.3	-1246.7
AB011068_at	1241.3	665.8	982.5	908.1	1409.8	1144.7	1076.2	1099	1130.3	1188.2	1126.3	913.4	1193.9	965.7	819.8	1305.7	1053.2	1245.6	1616	1753.5	927.5	1055.1	1305.3	1058.3	679.1	671.9	749.3	1243.4	1390.2
AB011068_g_at	1278.8	1816.5	1596.8	1981.5	1919.4	1587.2	1010.4	1434.5	1669	1723.7	2629.7	2356	1573.3	1786.4	1562.7	1301.2	2220.3	1622.5	2504.9	2397.9	1289.2	1838.7	1692.8	2009.5	1944.5	1178	1310.6	3448.2	2678.5
AB011369_s_at	2229.3	1012.5	1174.8	1329.9	2060.7	1220.8	1150.6	960.1	1955.7	1941.4	473.5	1956.4	1894.4	1872.1	1284.7	2041.8	1936.8	960.1	1468.1	1918.8	1925.2	1874.7	1032.8	2096.6	1493.5	1880.4	1733.6	1596.9	820.2
AB011527_at	-156.6	98.7	-34.1	-46.8	-41.1	-28.2	-141.1	-101.8	-62.8	-17.4	-64.6	-46.9	-7.5	-54.5	-66.9	-118.7	5.2	-43.8	-57.3	3.5	11.2	-138.8	43.4	-21.9	-85.5	-43.2	40.2	-6.4	-0.4
AB011528_at	491.2	737.9	179.1	481.2	566.7	471.7	259.9	324.5	535.2	578.3	645.6	495.1	469.7	530.1	680.9	235.7	519.7	368.2	523.1	598.9	521	465.4	399.7	682.2	467.3	275	230.9	650.8	710.4
AB011528_g_at	1750.9	1562.7	1105.5	1857.9	1762.7	1662.2	1617.2	1012	1672.3	1826.1	1865.4	2186.1	1774.4	1906.4	2067.4	1904.2	1400.6	643.1	1405.6	1991.9	1801.5	2062	1464.4	1977.3	1570.4	1601.4	1816.1	1894.7	2057.7
AB011530_at	1390.4	1708.4	1247.6	1153.6	1493.9	1257.1	1747.4	1003.2	1845.9	1721.3	1626.1	1317.7	1491.7	1379.3	1617.6	1816.5	1413.6	1038.8	1475.7	1664.5	1541.4	1354.7	1219	1482.7	1598	1335	1444.4	1290.7	1287.4
AB011531_at	1058	1126.7	689.8	1015.5	715.5	1394.7	444.4	498	911.4	847	962.3	517.2	1685.8	680.4	884	885.1	1091.4	997.6	1238.7	716.6	774.3	1169.6	546.3	1402.1	536	824.5	843.4	745.3	519.6
AB011532_at	-311.9	155.4	-459.8	-239.2	104.1	181.6	96.4	-8.2	167.8	187.1	121.6	89.5	264.9	265	33.3	-490	95.3	-529.4	-100.1	-192.2	158.4	16.2	-53.3	113.5	201	134.1	-367.1	-204.5	-329.1
AB011544_at	342.8	474.3	43.6	113.9	455.4	158.4	215	254.3	406.8	398.6	402.2	122.9	268.5	221.8	574.5	435	216.2	169.1	382.5	201.9	409.9	204.6	48.8	449.8	241.1	508.3	173.7	198.4	472.1
AB011666_s_at	409.3	505.1	268.3	350.6	239.6	390.4	540.7	304.5	293.6	314.8	545.2	458.1	261.6	627.3	639.2	505.9	437	392.1	239.3	474.5	245.2	325.5	319.3	270.7	266.4	525	434.3	230.3	594.1
AB011679_at	558	423.5	521.5	445.6	636.5	398.4	535.3	394.3	635.7	553.2	408.2	495	556.8	526.9	520.8	423.1	692.3	315.9	792.8	632.9	808.6	496.5	402.9	402.2	497.1	538.8	425.5	464.9	458.2
AB012210_s_at	623.7	55.6	359.4	466	443.6	-127.6	691.5	-124.9	626.3	-314.1	393.3	352.9	-30.1	441	536	178.9	-169.6	-167.4	652.9	914.5	464.8	400.6	446.8	97.3	223.8	185	385.9	393.7	470.5
AB012214_s_at	577.6	318.7	365.6	334.2	347	347.5	391.5	237	302.6	465.1	154.3	122.5	308.9	440.7	375.3	198	424.8	299.2	531.3	229.4	304.3	300.9	422.3	367.4	339.8	217.4	248.9	60.3	329.4
AB012230_at	110.1	23.3	20.7	29.2	130.7	118.9	16.4	8.1	79.6	104.5	48.4	50.8	124.2	84.6	-52.6	54.8	100.9	116.5	171.9	160.5	8.2	53.9	-30.9	152.2	64	-2.7	16.3	97.2	121.5
AB012230_g_at	2919.1	2478.8	1339.9	1873.5	2105.1	1972.5	2271	1828.6	2389.3	2270.7	2700.2	1862.6	2444.3	2189.5	2457.9	2683.6	2415.1	2103.4	2840.3	3633.7	1517.5	2048.5	1978.8	2042.4	1537.5	1627.5	1518.4	2373.8	3253.9
AB012235_at	831.2	1609.8	-50	214.9	1659.7	1787.4	880.2	-281.3	1275.3	1598.4	1270.5	715.4	1528.5	972.4	923.8	1343.8	1635.1	-25.5	1681.4	1702.4	771.1	1119.3	-100.3	1107.6	337.3	476.4	186.9	1013.4	1247.8
AB012600_s_at	13.8	-159.9	97.4	4	8.5	99.4	-33.9	-7.5	6.8	20.2	-65.6	37.6	223.9	-35	182.1	153.6	339.3	263.2	-34.5	-37.1	9.4	-36.1	-20.1	117.8	83.4	-67	88.2	-86.2	-172.9
AB012933_at	1590.5	1404.1	1442.1	1160	1445.8	1881.7	1790.2	1770.7	1754.1	1468	1304.4	1557.8	1626.3	1679.5	1491.4	1482	1728.3	1534.8	1928.7	2018.4	1667.4	1907.9	1341.8	1532.8	1767.7	1837.7	1690.4	1391.1	1694.3
AB012933_g_at	2894.3	2819.6	2607.4	2415.9	2832.1	2595.1	2836.7	2279	2920.6	2370.6	2299.5	2809	2830.1	3066.7	2620.4	2829.5	2516.6	2214	3155	3202.1	3314.1	2975.5	2315.6	2752.2	2897.1	3095.3	3333.2	2674.4	2627.2
AB012944cds_s_at	303	436.5	238.2	160.9	248.2	268.7	382.5	198	285.6	282	199.3	424.9	342.1	395.7	383.8	376.9	256.7	220.4	296.5	292.9	414.4	294.8	219.2	387	388.5	392.7	394.5	277.3	294.9
AB012960_s_at	-194.3	247	93.6	57.5	208.5	104.2	155.5	-29	171.3	205.6	26.9	136	131.3	165.6	234.5	99.6	44.7	68.3	143.8	157.9	236.1	143.6	57	185.8	98.3	74.3	100	117.1	82.5
AB013112_s_at	940.6	1121.6	592	669.7	913.7	714.8	905.2	648.9	1028.6	793.3	1070	970.3	966.5	989	1114.1	883.9	701.5	749	741.5	1055.1	901.9	655.2	694.3	947.6	945.3	947.3	873.6	1172	1094.3
AB013128_at	-122.7	-60.4	-73.4	-100.6	-269.1	-90.7	-133.3	-46.9	-258.3	-190.5	-191.1	-157	-216.9	-219.4	-184.5	-24.9	-105.3	-9.2	-119.3	-246.7	-167.2	-109.2	-101.5	-89.7	-75	23.6	-137.8	-168	-162.9
AB013130_at	1435.2	1683.6	575.1	766.2	2234.6	1237.4	1821.7	977.4	1942	1695.9	1253	1414.4	1215.3	1831.7	1969.8	1774.7	1427.6	814	1414.2	1520.8	1522.4	1158.7	827.5	1851.9	1709.7	1675.7	1696.7	1526.1	1395.8
AB013359_at	993.9	926.3	640	630.4	1016.3	597.5	1004.3	1289.1	1257.8	870.4	1259.3	792.4	1042.6	1042.9	778.5	697.2	1094.7	1299.4	1093.1	1402.4	655.3	636.9	1088.3	1245.3	1053.4	1224.4	1119.3	1091.8	1099.2
AB013359_g_at	489.6	-1728.6	1132.9	-203.3	525.8	-562.6	1909.2	1312.2	1386.8	796.1	1272.8	217.7	-135.9	648.7	-276.3	-508.1	622	-190.7	1842	693.8	1768.1	-883.8	730.3	262.7	-178.5	2067.5	-1175.1	2164.1	1497.9
AB013453_at	340.4	540.6	127.3	99.4	308.4	35	271.1	86.3	382.6	306.5	298.5	289	221.1	191.5	407.3	38.8	160.8	105.1	65.4	362.9	187.3	336.4	39.8	129.8	57.6	175.8	240.5	188.1	-5.5
AB013454_at	302.9	396.7	1180.7	1425	352.5	275	351.1	1338.1	429.2	470	1282.7	595.6	465	335.8	485.9	78.5	301.6	1064.7	242.8	872.6	215.2	454.6	814.1	278.9	442.5	391.3	473.7	1363	981.4
AB013455_at	-2039	-2134.8	-1512.2	-1926.4	-1822.6	-1131.9	-641.2	-1487.6	-1005.8	-738	-2909.6	-1151.2	-1103.5	-1641.6	-998.6	-1890.6	-1745.8	-1677.5	-1134.6	-1456.7	-1201	-1396.1	-1890.6	-1618.8	-1381.1	-1299.5	-1449.7	-2202.1	-2971.6
AB013455_g_at	294.9	283.5	172.6	164.1	365.8	267.4	306.2	236.5	378.1	332.6	240.2	269.1	311.1	385.7	223.4	362.6	199	203	183.2	158.1	-547	420.1	241.7	188.3	-815.7	44.1	-577.7	-653.4	234.1
AB014722_at	317.5	614.1	404.9	218.2	467	269.7	865.7	450.1	353.3	825.9	136.9	360.5	712.8	278.7	161.1	283.3	547.3	233.6	789	392.2	418.3	327	218	310.9	190.8	695.9	919.8	100	224.9
AB014722_g_at	1757.8	1709.1	2076.5	1729.3	1755	1455.1	1821.3	1457.1	1541.8	1475.5	748.5	2257	1550.5	1652	1253.1	2075.5	2064.8	1725.7	1651.4	699.8	1996.5	2059.1	1214.3	1416.2	1337.2	1856.8	933.6	-80.4	788.5
AB015042_s_at	1115.1	1107.3	777.8	782.8	1118.1	816.5	877	647.5	953.7	955.3	552.2	743	874.9	602.5	859.3	1414.9	1090.3	645.1	1116.8	1089.4	1046.4	985.5	807.9	1335.1	868.7	1047.3	1085.3	803.5	1019.8
AB015191_at	726.5	972.2	351.5	479.1	1015.7	375.8	917.4	396.1	1038.7	879.8	1268.9	1090.3	704.9	1076.4	549.5	647.9	820.5	770	487.2	956.2	861.3	513.4	771.4	979.5	873.5	1056.1	946.4	1124.9	1104.8
AB015191_g_at	365.3	455.7	220.5	227.2	442.1	242.9	437.2	205.7	425.8	420.7	466.8	411	198	331.7	444.6	410.1	306.8	194.3	212.6	507.6	415.6	347.2	322.4	443.9	266.9	367.5	289.2	423	442.6
AB015194_at	147.9	226.3	37.3	129.5	194.2	101.4	142.4	-279.9	169.5	109.5	214.5	212.2	78.7	144.4	130.2	108.7	-340.1	-12	155.3	137.2	124.4	-432.7	104.5	142	152.2	106.5	35.6	40.4	125.4
AB015308_s_at	380.4	-15.5	237.4	283.3	303.5	9.2	284.9	429.8	269.1	291.3	-105.9	143.9	37.5	223.4	166.8	147	277.7	145.8	258	185.3	154.7	267.5	115.4	292.5	25.9	-10.6	104.3	-247.4	-77.6
AB015418_at	-226.2	-847.3	-108	-381.1	-513.5	-427.6	-452.1	-266.6	-1316.7	-687.5	-865.3	-434	127	173.8	-584.3	-597.4	-208.5	-349.9	-277.2	-1174.9	-555.7	-550.3	-423.7	-793.6	-488.1	-1341.3	-390.9	-610.1	-1480.3
AB015432_s_at	2299.1	1121.3	1351.8	934.7	2401.6	1698	2055.7	626.9	2052.7	2552	1919.9	2963.1	2509.9	2771.2	2393.8	1413.7	2029.5	528.5	1981.7	2484.3	1637.8	2230.5	1111.1	2757	1852	2121.9	1366	1939.5	2619.3
AB015433_s_at	6460.6	4172.4	5168.2	5911.8	7596.4	5221.2	8430.3	4254	6043.8	7631.3	4363.4	5008.3	6780.1	8355.6	4658.9	4691.8	5337	3240.1	5995.8	6199.6	6447.5	5315.8	5316.9	4214.4	4144.5	4093.9	4472.7	3847.1	5366.9
AB015637cds_s_at	2502.3	2673.9	1362.4	2532.3	1770.1	1273.8	2306.3	1331.2	2437.2	2253.8	284.1	3091	1485.9	2854.7	1394.1	1150.6	1381	2198.5	1763.4	1102.8	2564.7	1348	2282.6	2010.6	2076.7	2587.9	1515.1	1825.4	1785
AB015637exon#1_s_at	-108.6	118.8	-18.8	34.6	-110.4	-41.6	50.8	48.3	88.7	-152	-142.3	-45.4	-51.1	-138.9	-34.3	-316.5	-23.3	43	-140.3	-3.4	-215.4	-159.4	-184	-252.9	-61.2	-123	-90.1	-17.6	-95.7
AB015645_at	574.5	862.7	179.6	523.3	494.1	632.4	519.2	554	520.5	399	743.1	488.2	343.7	470.7	781.1	871.5	322.4	483.5	302.6	408.5	408.4	689.7	573.6	805.4	824	855.2	314.7	445.1	625.3
AB015724_at	-137.6	-177.5	-30.3	-150.7	1.9	9	-64.7	100	-97.9	-89.5	-164.9	-150.4	3.1	-170.4	-115.3	-150.7	-15.8	12	16.4	-14.4	-162	-169.2	-74.7	-129	-31.7	-110.9	-51	-144	-102.5
AB015724_g_at	551.2	643.6	443.8	575.3	677.7	466.2	661.9	611.1	784.4	559.6	666.5	688.6	557.7	696.2	775.1	569.4	672.1	454.8	781.3	238.8	542.6	880.8	538.9	537.3	757.2	784.6	588.7	95.1	777.3
AB015946_s_at	631	798	623.8	443.2	763.8	971.5	759.2	435.8	801.1	781.6	632.8	819.6	815.2	812.1	831.3	639.1	1014.9	382.2	888.5	901.6	849.4	760.1	536.1	637.1	815.8	765.2	682.2	840	794.2
AB016160_at	10734.3	9796.5	9766.1	9833.4	10900.3	11159.3	11912.4	12557.4	11589.7	10852.7	8344.2	10749.7	8581	11317.6	11901.9	13040.8	11602.6	10799.2	11755	11937.2	11044.6	9516.5	11690.8	9503.7	10809.4	11279.3	9601.5	10574.2	10340.5
AB016160_g_at	7166.6	5883.1	4528.2	5026.7	7832.9	7173.1	8067.7	6256.8	8200	7515.6	3623.4	6515.2	4472.3	7780.7	7785.2	9453.1	7622	5892.3	8379.3	6709.7	6199.9	3757.7	7589.9	5100.1	6183.6	6008.5	4658.8	5038.5	6048.3
AB016161cds_i_at	-18.6	-77.6	129.5	78.7	42.4	136	35.2	145.7	115.4	61.8	131.1	38.4	12.5	40	138.2	95.1	116.1	199.7	84.9	93.4	107.6	248.9	-16.9	77	70.8	-123.5	-122.8	-33.6	-165.3
AB016161cds_r_at	414.2	265.4	291	277.3	715	397.3	869.7	487.5	223.2	448.4	250.9	769.8	190.2	555.3	662.8	868.3	420.4	351.3	361.8	66.9	427.7	665.5	344.8	338.2	161.2	440.8	355.1	197.5	134.3
AB016161UTR#1_at	573.4	957.2	413.5	332.1	713	663.8	835.6	517	913.2	589.4	693.8	720.8	492	882.6	802.7	923	562.8	529.8	640.9	796.5	783.2	466.7	822	631.9	633.1	829.4	474.1	483.5	1243.1
AB016161UTR#1_g_at	5877.6	3844.5	4321.5	3945.1	7472.6	5415.5	6222.6	5303	6419.7	6525.1	827.6	4313.8	3877.2	5497.8	5491.8	7897.3	6148.9	6047	7477.7	4553.5	4967.9	2844.2	6064.3	3549	4701.4	4807.9	3323.5	4049.4	3741.7
AB016425_at	327.6	577.4	131.2	190.9	525.3	428.3	581	275.6	434.3	416.5	204.9	311.6	322.3	337.2	822.1	394	562	67.2	421.1	421.2	201.8	493.5	73.5	98.9	480.9	520.7	295	569.5	275.7
AB016489_s_at	2017.1	2185.9	1433.1	1652.1	2303.7	2070.4	2315.6	2034	2477.9	2059.5	2132.8	2052.3	2177.3	2282.5	2393	2199	2161	1808.4	2486.7	2818.7	2126.8	1946.9	1571.8	2436.2	2380.4	2396.7	2595.9	2790.6	2336.6
AB016532_at	1461.1	881.4	1210.4	1460.5	1140.5	1107	1029.9	1003.4	960.2	1098.2	586	1403	1403.1	1044.9	1092.9	1082	1309.5	978.2	1378.7	879.3	1699.6	1415.5	1096.4	1201.5	1478.8	1771.4	2080.9	1134.5	1080
AB016536_s_at	1056.5	1087.8	633.6	802.7	1272.1	895.9	1162.5	932.6	1303	1107.1	1168.3	1130.6	1004.6	1237.5	1381.6	1031.6	1025.3	810	923.9	1375.1	1001.7	939.4	905.4	1079.6	1140	1088.5	1137.4	1348.4	1308.4
AB016931_s_at	106.4	49.4	217.7	371	431.8	296	195.9	274.2	-713.3	234.7	181.4	89.3	214.2	230.9	-578.9	-94.7	272.1	183	304.5	-420.6	192.2	163.4	185.9	209.7	56.7	-137.2	36.3	-249.8	157.5
AB017044exon_at	190.5	213.1	26.1	-10	-9.6	36.1	169.7	-29.7	76.1	29.4	130.2	32.8	-4.1	-14.9	-6.8	208.9	31.8	60.6	207.6	-10.6	185.7	47	76	187.6	241.2	156	227.2	255	102.1
AB017044exon_g_at	-12.6	213.3	94.4	21.3	275.4	119.7	182.9	166.5	286.8	212.8	148.3	215.1	228	211.5	250.5	67.8	162.2	140.1	121.3	243.8	225.8	140	197.5	84.6	203.8	230	257.1	133.9	229.9
AB017140_at	4184.4	4650.5	3214.5	4008.4	4764.2	4302.5	4859.3	3447.4	4846.3	4963.6	3106.6	5348.4	5313.7	4838.3	4951.2	5112.5	4561.1	2915.7	5149.2	3854.3	4697.4	4320.4	3647.4	5416.3	5219.5	5632.2	5714.7	4350	3440.1
AB017140_g_at	4006.7	4669.9	3988.6	3395.7	5025.4	4376	4824.6	3617	4768.5	5133.2	2759.7	5286.4	5302.5	4401.6	3874	4382.8	4097.3	2870.2	5006.1	3019.4	4886.8	4293.1	3121	5019.8	5149.9	5506.8	5750.1	3470	3078.8
AB017170_s_at	2077.9	2285.2	1106.4	1068.9	2642.5	1444.9	2055.1	1226.4	2389.6	2095.4	1561.7	1872.6	1663.1	2070.2	2208	1897.4	1468.9	986.9	1709.6	1246	1961	1514.6	1110.3	2058	1890.2	1789.8	1985.5	1961.8	1741.7
AB017188_at	2103.7	2212.6	1998.3	2156.3	2531.4	2403.5	2010.1	2395.6	2206.8	2261.9	2328.9	1839.2	1725.8	1994.7	1832	2368.8	2573.3	1966.3	2897.1	2553.7	2140.8	2636.2	2054.8	2545.7	2194.6	2476.8	2450.7	2331.9	2320
AB017188_g_at	5820.5	5123.4	6356.1	6496.9	5974.3	6549.6	5649.7	7231.9	5477.7	5360.2	6175.8	5587.9	6260	5643.5	5177.6	5561.3	5873.7	5354	5903	6196.4	6371	4895.3	4517.1	5167.1	5509.7	5713	5980.3	6526.3	5049.9
AB017260_s_at	218.7	435.9	274.7	380.2	925.5	399.9	885.4	-44.4	786.1	786.5	323.3	495.2	1024.3	880.8	560.7	575.1	382.2	-74.1	448.8	819.1	1047.4	305.4	173.8	996.4	538.7	701	616.8	382.5	398.4
AB017544_at	2508.1	1949.4	2223.1	2125.6	2460.4	2159	2225.8	1723.8	2294.2	2183.1	2279.2	2110.1	1949.6	2125.7	2521.7	2209.5	2203.4	1822.6	2493	3024.7	2228.5	2121.4	2066.4	2431.9	2164.2	2064.4	2268.1	2675.8	2863.9
AB017544_g_at	2215.5	1892.7	2293.3	2051.8	2553	1716.6	2226.9	1591.5	2359.2	2508.9	1972.8	2241.1	2241.8	2263	2117.1	2094.4	2642.1	1926.5	2808.5	2531.4	2021.4	2344.8	2058	2073.7	1988.6	1744.7	1969.3	2154.4	2398.7
AB017596_at	293.7	455.9	211	261.8	632	253.8	441.2	234.5	508.7	594.9	532.2	451.5	611.1	534.6	827	340.2	334.2	268.2	296.1	501.4	692.3	259.1	201.7	399.7	436.8	280.1	489.7	431.2	431.6
AB017655_s_at	463.2	582.2	240.1	386.2	455.2	354.3	529.5	356	565.4	489.9	655.1	543.8	444.5	532.4	632.1	421.9	356.5	403.7	445.8	510.9	462	398	410.5	631.3	616.7	538.5	610.4	628.7	344.1
AB017656_s_at	490.9	406.4	276.4	255.1	538.9	416.3	568.7	290	602.6	205.1	688.8	547.3	173.1	208.9	622	493.5	531.4	105.2	509.5	640	103.4	311.2	441.1	454.4	501.7	440.7	471.3	664.7	646.1
AB017711_at	3504	3280.1	3170.5	3243.9	3648.1	3359.5	3454.5	3213.3	3415.6	3154.3	4216.6	3018.6	2951.7	3145.8	3294.7	3635.3	3732.1	2829.6	4292.7	3875.6	3369.5	3533.1	3262.5	4292.3	3547.5	3537.5	4279.1	3764.8	3867.3
AB017820_at	475.7	571	326.3	450.9	491.9	334.2	603.6	364.3	552.1	579.5	655.8	682.1	669.6	677.1	691.7	411.4	339.6	421.2	428.5	604.8	677.1	480.6	501.9	509.8	613.7	547.9	705.2	594.7	734.8
AB017912_at	1012.1	1250.2	776.5	983	1039.1	943.6	1070.1	811.4	1100.2	1057.4	1132.9	1150.5	1051.2	1146.4	1194.2	1102.2	1042.8	861.9	1036.6	1169.4	960.1	1029.7	1012.5	1261.7	1208.6	1168.5	1117.4	1198	1333.9
AB017912_g_at	782.6	923.5	849.6	1034.4	703.6	985.9	795.5	982.1	709.7	903.5	896.1	883.9	1048.6	1072.6	996.3	951.2	1117.9	827.2	857.4	1116.1	996.8	864.7	840.7	649.3	802	783.1	764.7	1019.5	965.1
AB018049_s_at	3715.2	3391.4	3630.1	3252.7	3771	2712.4	3626.1	4127.6	3612	3648.7	2089.6	3030.5	3222.5	3109.2	3627.8	3988.5	3872.1	3871.5	4414	3766.7	3728.6	3363	3285.1	3677.9	4176.7	4945.2	4821	3039.6	3273.2
AB018081_at	702.4	848.8	411.2	502.7	636.7	596.1	850.5	359	810.7	651.8	664.6	621.2	763.1	565.1	651.2	765.7	579.7	456.1	503	683.9	554	1330.8	569.2	608.6	356.9	552.1	401.6	501.6	705.7
AB018104cds_s_at	-90.1	141.4	-82.7	41.5	-18.9	-99.7	-76.3	49.3	105.2	88.5	-89	76.8	-9.8	78.9	181.9	-87.2	-72	-55	44.7	22.4	94.1	-121.5	48.8	79	-35.8	89.1	104	-44.6	-45.6
AB019145_s_at	80.9	-369	-388.5	-53.9	-410.3	-322.9	-130.1	-360.9	-683.2	-365.8	-157.8	-210.5	-820.8	-671.2	-20.7	-627.8	-329.9	-508	-800.8	-662	-999.6	-530.3	-178.3	-204.2	-1146.3	-342	-51.8	-629.9	-352
AB019393_at	183	328.5	172.2	173.2	140.7	157.8	163.4	144.6	176.6	75.8	224	231.7	108	248	281.1	131.4	110.8	193.3	121.5	148.3	244.8	173.2	66.6	198.8	310.1	204.9	241.5	262.4	190.5
AB019576_at	-82.2	-88.4	-36.2	-31.5	-7.6	-44.7	6.6	-19.7	-57.8	-15	-14.1	-18.6	-21.8	-73.5	-126.8	-15.7	-34.5	-28.3	-57.7	-7.2	7.1	-74.8	-13.5	16.9	51.5	-59.3	-131.1	-9.2	13.6
AB019693_at	-72	-101	-50	-62.8	-41.1	-20.4	-128.8	-41.7	-107.2	16.2	-54.1	10.8	8.8	-81.3	-108.3	-47.4	-44.3	26.4	5.5	-41.3	-37.6	-43.1	-99	-115.1	38.6	-39.4	-67.4	-35.8	-113
AB020019_at	-53.3	-53.8	-88.4	-42	254.5	-21.1	-24.2	271.8	-100	92.8	-277.3	-127.8	-52.1	-52.5	-118.9	261.5	239.3	108.4	247.3	-237.7	29.4	-193.2	-9.1	-78.3	-81.5	-186.2	37.5	-229.1	-300.5
AB020504_at	2019.8	1735.8	1592.3	2390.2	2442.3	3044.6	2128.6	2433.9	2331.2	2925.4	3913.6	3193.4	2886	3515.8	3323.9	2538.6	3036	2829	3306.1	2827.8	3973.7	2888.5	2065.5	1722.2	4340.4	3755.6	3917.6	2383.2	2668.8
AB020504_g_at	3281.7	3084.9	3560.1	4490.5	4247.7	4199.9	3551.6	4291.1	3565.8	4675.4	4486.2	5850.9	5119.1	5486.6	4923.9	4385.5	4261.1	4905.6	4720	3456.6	7019	4172.9	3778.7	2713.9	6952.4	6454.4	6300.6	2619.6	2764.2
AB020879_at	166.9	231.1	53.3	92.2	257.3	280.4	201.1	147	327.6	260.7	159.3	108	199	383.1	282.9	192	270.1	176.8	349.6	299.9	235.4	120.2	128.3	207.2	297.5	266	193.3	196.8	185.8
AB022014_at	358	320.4	362.7	448.9	371.5	403.3	407.1	628.5	571.5	430.7	646.2	386.7	464.7	406.4	382.5	375.9	520.4	359.6	544.2	605.4	365.4	521.9	325.4	255.2	464.1	411.2	434.3	440.1	481.3
AB022209_s_at	2644.7	2659.2	2621.4	2842.1	2939.6	2628.4	2997.8	2542.1	2869	2589	2092.3	2809.5	3334.1	3175.1	2837.4	2938.1	2720.8	2009	2936.3	2438.6	2866.4	2666.8	2143	2868.8	2718.1	2900.4	2909.1	2377.9	2197.7
AF000898_at	-131.3	-375.2	-145.9	-201.1	-16.3	-124.3	-129	83.6	-209.7	-83.8	-465.1	-309.6	57.2	-324.5	-310.8	-71.4	-13.2	-196.7	-25.1	-340.2	-200.3	-129.1	-231.9	-84.9	-253.3	-220.8	-231.7	-378.2	-387.5
AF000899_at	624.9	837.3	434.9	600.9	768.9	757.2	620.5	450.7	839.5	811	705.9	814.4	1035.1	728.8	731.4	511.3	708	432	825	667.8	750.8	863.4	506.9	923.7	897.7	773.5	803	901.2	705.5
AF000899_g_at	1359.5	1240.4	1900.6	1439.4	1224.9	1333.9	1071.6	1505.6	1355.9	1159.7	1001	1709.4	1804.2	1533.8	1429.5	1276.7	1240.8	1204.7	1482.4	1123.9	2074.1	1631.7	1600.7	1500.3	1839.9	1866.9	2060.8	1420.7	1001.2
AF000900_at	165.3	195.5	123.6	131.9	140.6	166	95.7	-49.3	188.2	-1.2	252.1	118.8	110.5	59.2	266.8	215.2	98.5	-269.4	98.5	171.7	121.3	-134	213.8	323.9	196.8	201.8	185.8	276.7	310.7
AF000900_g_at	-225.9	-509.4	-191.5	-232	-233.1	-154	-268.5	-21.2	-317.8	-45.1	-351.8	-335.3	-123.6	-292.8	-209.8	-287.4	-49	-109.1	-137.6	-201.7	-306	-198.4	-178.9	-154.8	-159.9	-376.6	-200.5	-205.5	-366.7
AF000901_s_at	188.5	363.5	370	230.4	334.3	631.9	358.6	309	616.8	502	337.4	649.7	545.8	659.5	555.6	330.9	456.5	177	435.2	290.4	614.8	487.6	423.8	530.5	752.7	700.5	771.4	638.6	455.1
AF000942_at	957.3	1195.5	1280.9	1497.9	1125.1	1036.4	1296.2	2280.8	1209	1084	1302	990.5	1281.6	1254.5	1143.5	1228.3	1560.5	1072.4	1288.7	852.6	1311.3	616.4	1347.6	1428.1	1132.2	643	965.5	844.3	1835.8
AF000943_at	49.5	-33	43.9	-11.7	201.9	144.4	85.8	94.5	275	255.5	94.7	147.4	346.9	207.7	194.6	55.9	152.7	100.4	249.3	184.8	55.9	39.6	185.8	80.7	73.3	-5	81.3	111.6	73.3
AF000973_s_at	53.3	78.6	237.2	148.6	301.3	-123.6	141.1	364.9	192.3	261.5	69.7	121	121.8	127.9	127.4	-187.7	227.9	110.3	286.3	262.8	-129.9	71.7	282.3	-219.3	267	-110.9	-106.6	-180	-98
AF001417_s_at	-298.7	-840.3	-500.9	-425.3	-509.3	-317.6	-505.3	-624.4	-879.3	-285.5	-146.3	-942.8	-231.3	-907.9	-833.1	-714.5	-52.3	-155.3	-9.5	-395.6	-972.3	-483	-831	-890.1	-1162.9	-1086.7	-938	-699.5	-29.6
AF001953_at	2178.8	2481.4	1726.5	1487.7	2907.3	2444.9	2305.7	2372.9	3030.6	2512.6	1912.7	2023.3	2552.6	2687.3	2751.5	2891	3223.9	2035	2823.9	3171.1	2663.1	1976.1	1796.9	3294.4	3030.9	3111.3	2845.8	2886.4	2405.1
AF001953_g_at	1710.4	1677.7	911.2	652.8	2451.2	1473.5	2070.5	1621.9	2216.2	1899.9	1135.7	1664.7	1500.7	1902.5	1913.6	2402.7	2091	1457.9	2248.1	2155.6	1976.5	1049.6	1721	1962.4	2539	1851.8	2085.6	1833.2	1620
AF003825_s_at	603	297.2	430	602.5	668.4	335.2	759.9	765.5	587.5	747.5	809	698.4	628.9	703.7	746.8	425.2	662	315.1	647.7	770.6	710	737.2	308	819.4	842.9	671	577.8	821.9	383.9
AF003904mRNA_at	688.3	768.5	679.5	615.5	527.6	546.5	556.3	644.5	655.1	622.3	780	703.1	689.2	639	976.1	821.2	687	849	929.1	743.1	669	428	886.9	797.7	782	960.8	857.8	835.1	742.2
AF003904mRNA_g_at	283.6	87.4	252.4	250.1	210.8	217.6	298	411.1	388.7	334.6	234.7	402	369.9	192.8	130.7	213.8	375.1	420.5	513.3	371.9	285.7	313	339.3	464.2	517.7	376.8	566.8	462.8	268.5
AF004218_s_at	1405.4	1209.5	1161.3	1456.5	1436.5	1334.7	1155.5	1118.6	1414.4	1390.2	1251.8	1531.4	1357.9	1428	1294.8	1127.7	1381.4	1126.5	1425.9	1313.9	1528.5	1517.8	1487.5	1496	1433.9	1371.9	1450.1	1464.2	1367.2
AF004661_at	747.4	1371.8	670	764.3	1355.7	1235.3	2044.6	1625.1	1318.9	1521.8	1593.9	1440.5	1485.2	1565.1	1576.7	1259.2	1719.7	1416.9	1745.4	2256.5	1083.5	720.3	1291.9	1427.5	1964.3	2026.7	1722.4	1488.1	2572.9
AF006619_s_at	-148.5	61.9	-87	89.8	48.4	67.3	145.3	-13.2	194.3	-20.4	17.5	137.3	190.2	119	204.3	101.2	28.4	52.7	134.3	69.4	118	-152.2	-50.2	-54.8	46.1	-88.7	-25.6	72.7	71.7
AF007890_at	383.4	549.1	158.2	142	388.6	231.4	433.1	82.8	466.1	420.7	527.6	505.7	296.5	508.5	491.8	276.7	243.4	189.9	306.4	534.4	721.1	476.8	301.7	560.1	403.8	623.3	598.5	332.6	601.6
AF008587_s_at	221.7	106.1	83	18.3	60.2	422.5	81	-106.5	178.2	27.4	6	71.1	-1.6	346.7	130.2	131.7	79.5	325.9	-12.6	22.9	73.5	20.6	278.2	364.8	372.1	548.5	238.5	405.9	160.4
AF008912_at	112.4	461.7	-749.6	-923.2	249.2	-688.5	209	-862.9	361.1	293.7	-1649.3	178	251.3	162.7	-1001.7	216.9	-976.7	-815.2	214.5	-1357	-1163.4	357.5	-950.7	495.7	126.3	348.4	190.3	-1647.2	-1774.6
AF009656mRNA_s_at	4421	4316.5	4677.8	4275.6	4358.5	4951.9	6160.3	4270.8	4978.8	5702.6	5321.8	6451.5	5859	5284.6	6010.6	4283.7	5927.3	3554.8	5646	6257.8	6458.2	5347	4124.8	5045.5	4793.7	5138.9	4453.6	5494.2	5070.2
AF010597_s_at	118.1	50.1	73.3	183.2	109	169.7	43.6	107.4	125.9	189.4	152.9	151.2	61.3	95.5	153.7	118.3	174.1	169.9	135.7	340.4	13.4	132.6	1.5	93.3	64.8	118.1	149.9	85.9	137.2
AF012282_at	-2.9	102.4	79.3	165.6	153.7	7.8	-46	73.8	179.9	376.2	260	273.6	187.9	168.6	-134.6	555.7	179.2	115.2	162.6	217.1	504.4	-17	105.2	246.7	601	-117.3	249.2	177.1	227.8
AF012887_at	-1850.9	-2184.8	-1419	-1437.8	-1459.1	-1226.1	-1623.9	-1218.5	-1975.6	-1345.9	-2601.3	-2030.7	-1432.7	-2093.3	-1953.2	-1794.3	-1145.6	-1281.2	-1370.7	-1964.1	-2080.4	-1477.2	-1532.5	-1574.4	-1641.4	-2027.6	-2319.2	-1719.1	-2466
AF012887_g_at	581.1	620.8	314.7	474.6	476.8	503.5	833.4	400.8	632	1438.6	952.7	601.1	512.7	760.8	752.8	538.1	485.8	511.9	459.2	1065.1	507.5	492.1	467.6	382.9	505.9	553.1	399.3	808.7	923.6
AF013985_at	85.4	206.3	51.9	61.2	75.5	90.7	6.2	-25.3	78.6	57.1	116.8	17.9	18.6	154.8	195.5	75	-0.4	71.8	63.5	148.1	28.5	7.4	19.6	97.9	226	164.6	0.8	94.3	128
AF014365_s_at	-58.6	-126	-29.4	-111.5	-23	-156	-152.7	-65.3	-91.7	-82.2	-117.1	-89.7	-81.6	-160.8	-116.8	14.4	-15.7	-30.6	-59.3	-93.3	-43.3	-135.1	-97.6	-182	-46.1	-96.5	-100.6	-16.6	-225.3
AF014365_i_at	-502.8	-692.2	-140.1	-180.7	-445.9	-177.2	-291.1	-151.1	-511.6	-485.2	-513.5	-433.1	-319.5	-397.7	-402.6	-374.2	-302.9	-137.4	-281.9	-428.4	-320.9	-426	-115.6	-437	-316.9	-412.4	-366.1	-301	-411.9
AF015728_s_at	329.6	429.5	298.3	72.7	350	336.8	288.2	239.8	347.6	374.5	344.2	424.2	297.3	402.7	362.8	183.7	225.6	78.5	323.6	475.1	221.3	264.5	0.5	168.5	293.1	329.9	236.2	43.6	310.8
AF016247_at	-19.5	101.9	78.9	37.5	66.7	121.8	58	77.6	97.2	140.5	93.2	87	117.2	75.7	118.5	50.6	133.2	56.2	63.3	85.9	119.1	100.2	73.1	139.7	71.5	130.7	55.5	104.3	79.9
AF016247_g_at	-163.2	-170.1	44.7	-214.4	-118.8	-112.9	-149	-169	-171.9	-146.5	-186.7	-110.9	-50.3	-143.1	-219.2	-284.3	-155.7	-213.8	-90.1	-168.8	-100.9	38.2	-213	58.1	-227.4	-111.8	-164.7	-228.8	-251.4
AF016387_at	111.5	198.3	-39.4	-23.2	31	40.9	159	-29.3	-40.6	200.9	-101.6	310.5	347.9	246.7	351.4	166.2	149.1	201.4	40.7	268.2	52.2	40.4	-98.1	-25.7	92.3	-13.7	-25.1	-76.7	-133.3
AF016387_g_at	1270.9	1645.1	769.2	1684.5	1479.8	1809.8	1207.4	1076	1150.5	1561.7	1342.9	1669.7	1886.2	1758.9	1832.3	1376	1204.2	957.6	1365.8	1640.1	2095.3	1774.9	1255.5	1820	2566.9	2163.2	2069.2	1881.2	1469.6
AF016503_s_at	1029.5	1551.3	1090.4	249.8	1454.1	768.2	1540.7	349.3	1327.5	1502.5	473.4	1198.2	546.6	604	1491.1	1272.7	895.8	496.3	844	1229.7	1243.1	855.7	229.3	319.8	465.5	1219.8	1168	525.7	662.6
AF016900_at	44.3	299.9	207.5	156.1	220	188.2	261	111.8	285.9	295.8	292	165.2	17.5	222.8	385.8	126.3	161.4	185.4	130.8	357	271.8	192.5	97	204.1	116.5	219.1	235.3	245	301.2
AF016901_s_at	-477.3	-689.2	-408.8	-402.9	-591.8	-373.8	-496	-397.7	-666.5	-471.6	-755.5	-619.4	-432.9	-489.2	-544.1	-542.5	-322.3	-473.1	-324	-570.1	-534.3	-396.1	-362.5	-724.9	-650.4	-499.2	-678.9	-776.3	-553.4
AF017251_at	-222.3	-742.3	-308.7	-391.4	-451.3	-358.9	-106	-226.7	-570.1	-172.7	-591.5	-603.1	-395.2	-504.5	-215	-159.4	-322.4	-371.4	-131.8	-156.1	-417.7	-140.4	-306.9	-156.7	-520.7	-487.6	-512.3	-575.8	-651
AF018261_at	3125.3	3353.1	1775.6	1223.2	2935.9	2302	2489.2	1345.6	2992.1	2731.8	2954.8	2757.8	2147.3	4439.8	4393.7	2211.8	1824.4	1084.6	2449.7	3650.9	3055.6	3082.6	1310.6	2908.8	2578.1	2600	2172.3	3416.5	3386.9
AF019624_at	-115.6	-15.2	-26.7	-109.4	-24.2	-34	-51	-88.7	6.2	115.5	88	-73.3	-138.9	-8.6	-136.5	-25.3	63.5	-67.8	-41.9	-50	-30	-90.1	-76.6	20.3	46.8	24.7	-33.6	-37.9	-94.5
AF019628_at	1655.9	2122.3	500.8	1400.3	1739.9	1615.6	1947.2	547.6	2016.3	1700.2	2601.4	2021.5	1482.9	2086.2	2077.4	1768.2	1389.4	645.1	1278.5	2077.6	1828.5	1660.2	1617.8	3034.2	1862.2	1942.7	1786.6	2439.7	2437.3
AF020045_at	13.7	-97.8	-67.3	-79.2	-109.7	35.1	-77.8	-105.7	-204.2	-85.3	-137.9	-143	-68.8	-91.1	-164.5	32.7	-111.2	-38.4	-71.4	-155.8	25.5	52.3	-145.1	-68.4	-67.7	-15.1	-72.2	-166.6	-1.6
AF020046_i_at	-307.7	-977.1	-321.1	-401.9	-515.8	-1035.6	101.7	-275.4	-301.9	-312.5	-171.6	-563	-718.2	-403.6	-94.5	-24.5	-214.6	-449.9	-319.3	-31	-476.1	-429.3	-368.9	-234.9	-5.5	-447.1	-505.5	-150.4	-184.3
AF020046_s_at	24.6	59.9	19.7	82.4	114	70.4	60.1	103	71.6	94.1	99.2	114.3	123.2	122.9	101	50.4	127	80.7	83.6	188.1	190.4	106	62.9	144.8	48.8	131.4	171.1	68.6	95.4
AF020210_s_at	214.1	298.7	4.3	147.4	626.3	417.1	464.4	666.2	632	689.2	93.3	303.5	883	632.1	591.4	338.8	626	529.7	600.5	303.1	289	278.6	147.1	230.5	407.9	356	451.2	207.6	179.9
AF020211_s_at	599.7	594.1	367.7	495.1	903.1	651.7	816.4	1184.3	863.6	853.8	489.7	787.3	935.2	1084.2	1128.1	969.4	969.9	925.7	932.7	679.1	701.6	469.8	636.1	684.8	922.8	941.9	855.1	674.1	603
AF020212_s_at	244.1	137.5	64.7	93.9	579.4	299.8	508.2	726.9	529.3	499.8	121.4	303.4	472.4	476.5	415.8	306.8	632.4	539.8	548	257.4	294.7	242.4	184.8	296	321	283.6	633.1	211.2	86.1
AF020618_at	597.1	645.7	375.2	415.6	678.4	395.6	609	405.4	639.8	584.5	633.8	665.1	442.7	647.5	619.1	587.1	445.9	446.5	533.1	567.9	607.8	516.8	515.3	541.8	638.2	576.1	611	506.2	494.4
AF020618_g_at	714.7	711.1	550.5	531	758.4	591.4	727.7	518.8	716.3	628.8	811.1	641.9	487.9	633.6	772	686.1	622	662.5	701.3	885.3	656	730.4	696.7	829.1	728.5	730.5	569.7	950.7	740.4
AF021137_s_at	-164.9	-35.1	-8.4	-38.7	-35.1	-38.6	-56.9	36.1	-33.8	-39.5	8.9	72	-9.1	-104.6	-71.3	-153.1	-37.1	-3.4	-38.5	-21.6	31.6	-26.8	-66.7	26.7	28.8	-11.7	-36.9	15.2	-51
AF021882_s_at	-362.1	6.4	24.9	-205.3	-71.4	-256.4	-458.2	-2.8	56.9	5.5	-349.7	-60.2	3.7	-20.8	-565.2	-593.4	93	-11.9	-318.4	39.7	44.7	-316.6	2.3	-524.3	-42	-559	-38.5	-366.7	-407.8
AF022081_at	528	317.8	221.2	307.8	516.1	680.7	411.4	351.6	489.3	131	58.7	485.6	320.1	396.7	615.9	817	836.2	524.2	406.5	534.2	327.1	355.6	269.8	566.4	365.3	529	586.8	557.9	475.7
AF022742cds_at	1697.2	1759.6	861.5	1107.6	1599.7	1101.4	1621.9	879.6	1871.7	1571	1673.7	1784.5	1304.9	1742.5	1818.9	1592.3	1425.8	1056.3	1337.6	1209.8	1555.6	1433.2	1151.5	1633.9	1565	1754.8	1484.1	1672.6	1836.2
AF022819_at	1188.2	1304.2	790	975.3	1069.3	1284.3	1076.2	1369.9	848.1	1088.8	1590.6	821.1	1153.3	1320.3	1808.3	1204	901	1117.6	918.5	895.8	1235.5	1518.1	1434.9	1436.7	1287.2	1289.9	1224.8	1467.3	1120
AF022952_at	676.5	39.7	286.6	87.1	105	650.2	53.3	511.3	108.8	204.6	57.5	100.2	295.5	-5.1	344.2	509.9	433.3	150.5	612.5	593.5	84.6	532.8	341.7	475.4	184.9	8.3	-87.2	363.3	324.5
AF023087_s_at	15759.8	14946	16045	16864.6	12510	15476.2	20121.5	16350.6	17588.1	17282.9	12784.2	19993.4	16667.1	17666.4	14505.4	15087.8	16332.2	16778.7	18782.6	15658.5	20755.6	16483.3	18196.5	15305.5	19183.6	27744.2	29473	15488.4	17981.2
AF023302_s_at	2989.9	1986.8	1850.2	833.9	2729.9	2425	3091.7	2245.3	3284.5	3384.7	2172.7	2610.3	2917.7	3263.5	3084.4	2465.5	2679.6	1605.3	3108.5	3427.8	2800.6	1903.6	1722.1	1463.5	2287.6	1760.5	2107.7	1919.4	2445.4
AF023621_at	739.3	536.8	328.6	278.2	1022.9	876.4	1134.9	829.3	1318.5	1055.5	102.5	301.8	1187.4	907.8	865.2	1430.5	1313.3	546.5	1062.5	410.3	388.7	280.5	408.7	520.4	573.8	444.2	454.5	396.3	255.8
AF024712cds_at	81.5	135.6	162.5	57.1	155.2	320.9	263.6	-27.1	353.4	142.4	283.3	58.9	106.6	109.5	127.7	168.4	118.1	254.1	43.5	299.7	188.2	96.1	13.9	121.7	105.5	70.9	65.8	4.8	320.9
AF025671_s_at	150.3	-578	-107.2	-401.2	-181.2	-329.7	-272.5	-93.1	-353.6	-121.7	-1061.7	-604.8	-19.5	-572.4	-505.2	-552	-144.9	-318.5	-63.9	-552.8	-369.7	-323.4	-73.2	-393.3	-388.4	-624.5	-276.8	-442.3	-980.9
AF025819_at	-56.3	-29.3	-38.8	-24.1	-67.4	-13.8	-74.2	29.6	-76.7	1.3	-25.7	-75.1	79.6	-91.6	-116.7	-61.9	10.2	-35.2	0.9	-41.5	-89.6	-148.7	20.7	-49.5	-117.2	-108.7	-148	-29.3	-15
AF027188UTR#1_at	-38.2	-64	-40.6	22.8	-84.9	-84.1	-59.8	6.5	-108.6	-94.2	-81.6	-72.5	-27.2	-13.5	-83.7	-10.2	-46	-46.4	-60.9	-60.2	57.6	-122.1	33.7	8.4	-53.9	-6.8	-90.5	-103.8	-104.4
AF027506_s_at	-40.7	-46	-93.6	-82.2	79	4.4	44.5	-24.8	29.6	95.5	-234.7	-72.5	159.2	-14.3	-89.9	130.7	6.8	-16.4	66.4	-137.7	-96.8	-2.6	8.9	-257.1	45.6	-145.1	-125	-164.6	-198.5
AF027571_s_at	217.8	260.9	118.9	63.9	259.7	148.1	223	-134.6	313.1	248.2	208.6	292.6	193.7	319.3	276.5	272.7	191.7	130.4	149.1	162.8	182.6	-63.1	143.1	309	317.7	236.6	284.7	259.4	179.7
AF028603_s_at	-236.6	-335	-22	-231.8	-204.1	-105.5	-302.1	-175.1	-289	-175	-540.9	-227.9	-23.7	-7	6.8	-65.9	-96.4	-64.5	-93.2	-329.6	-197.7	-240.5	-191.8	-379.4	-327.4	-197.9	-219.7	-549.8	-265
AF028784cds#1_s_at	4479.1	4255	1562.2	696.6	6784.9	4768.1	6617.8	2157.4	7972.9	6181.3	1347.6	2534.4	2294.3	5677.7	4399.3	4605.2	5292.4	936.8	4790.1	3127	2982	2255.4	1033.6	4423.5	2924.8	3066.7	2879.7	2450.8	2507.7
AF028784mRNA#1_s_at	20452.5	23695.1	30067.6	26631.6	20929.8	26050	21260.4	22641.2	20785	19899.9	19686.7	20957.7	19284.6	22984.8	19889.7	18745	26251.8	15665.4	15866.9	17976.2	19689.7	22911.8	21163.5	17867.4	17574.7	21574.2	20530	16424	21000.9
AF028784mRNA#2_at	127.3	77.5	341.1	214.1	142.4	127	245.9	180.1	277.6	321.3	-106.7	-183.8	-76.2	230.3	-43	-41.2	248.8	-50.6	136.3	-0.3	56.5	-184.6	-329	19.4	-55.4	-31.5	-32.2	-105.3	61.3
AF029357cds_at	1839.7	2474.7	1213.4	1435	2241	1399.8	1672.9	944.8	2304	1672.8	2479.7	1910.4	1746.1	1786.8	2471.3	1808.3	1207.9	1151.8	1480.7	2113.8	2154	1436.3	1150.3	2407.5	2333.3	2448.9	2071.3	2395.2	2200.7
AF030050_at	1164.8	1361.5	796.2	918.8	1459.1	1035.5	1183	782.9	1355.3	1420.7	1044.3	1395.6	1542.8	1258.4	1190.1	1340.1	979	793.1	1054.6	943.9	823.5	1023.8	596	926.8	1025.6	900.4	614.2	1105	695.5
AF030086UTR#1_at	221.6	296.6	152.3	277.5	182.2	186.3	180.6	41.3	235.4	345	240.2	264.9	243.4	294.2	182.9	16.4	98	257.6	184.4	391.5	230.7	86.7	156.2	196.8	368.8	403.2	291.5	417.3	300.1
AF030087UTR#1_at	770.5	750.1	590.1	567.4	887.8	678.6	738.4	643	772.3	637.2	578	807.9	942.2	761.6	762.1	772	749.1	469.7	880.8	658.6	949	626.3	571.8	743.1	875.9	950.3	880.4	692.9	537.3
AF030087UTR#1_g_at	45.9	182.5	276.6	301.5	306.5	332	138.6	286.9	321.5	285.1	65.4	192.9	437	184.6	-11.9	176.2	335.7	204.8	455.1	121.8	303.2	-15.5	252.3	-41	369	171.5	330.4	256	-37.4
AF030088UTR#1_at	247.5	170.7	116.7	171	135.6	156.5	286	92.8	282.2	152.6	454.4	292.8	173.6	107.4	263.2	173.6	189.2	468.2	240.2	154.7	348.5	208.4	497.6	386.4	142.5	1618.4	649.3	467.9	152.2
AF030089UTR#1_at	1952.5	1858.8	2824.5	3027.5	1846.4	1160.7	1972	1791.4	2067.2	2089.3	1805.6	2324	1826.8	1981.3	1671.2	1817.9	1714	2095.3	1746.7	1736.9	1954.9	1639.7	2097.4	2039.7	2063.1	2170.4	2083.5	1762.9	1814.9
AF030090UTR#1_at	-37.8	99.3	-9.3	-15.1	-58.1	-24.9	-79.7	-27.4	-22.3	39.9	-21.5	-15.9	-28.6	-2.2	-20.3	-43.6	3.1	13.7	-3.5	30.6	42.9	68.7	26.3	71.6	99.7	-25.4	-33.4	6.3	-1.7
AF030091UTR#1_at	969.1	940.5	678.7	1077.9	611.4	913.5	609.2	991	677.6	821.4	900.7	909.3	1087.5	365.1	569.5	758.4	931.7	877.8	930.7	633.3	695.9	398.6	1097.4	1023.1	695.5	809.1	843.1	824.8	1025.2
AF030091UTR#1_g_at	2056.9	2140.2	2338.8	3085.9	2102.7	2035.3	2375	2612.9	2230.6	2235.6	1735.4	2613.8	2422.4	2372.3	2081.6	1889.3	2217.2	2488.3	2188.4	1780	2693.4	2125.1	2283.8	2154.6	2698.7	2956.1	2950.7	2324.2	1580.8
AF030163_s_at	-209.5	-563.9	-283	-241.7	-201.9	-270.8	-113.8	-288.5	-144.6	-335.2	-163.4	-215.8	-349	-298.8	-144.2	-253.4	-143.4	-109	-273.8	-125.5	218.6	-272.4	-380.5	-212.5	-288.1	-575.4	-170.3	-527.9	-140.9
AF030358_at	7813.2	6473.6	6214.8	6416.2	5899	7055.8	6251.1	4940	6144.5	5925	5411.1	6185.6	5510.8	5260.1	9057.6	7629.1	6243	4859.1	6987	8216.4	5997.2	7143.9	6580.1	8016.6	6424.6	7837.6	7500.8	7434.3	8085.9
AF030358_g_at	12704	13614.7	14114.4	15546.7	13284.6	13921.5	15703.3	12024.2	14698.8	14856.4	12640.6	15960.6	15302.9	14957.3	14445.3	13374	14860.3	11718.7	13945.4	15077.8	14559.7	15918.1	12715.9	12704.5	14414.6	17111.7	17124	13955.1	14042.5
AF030378_at	-211.9	-269.8	-204.1	-290.8	-329.9	24.5	-294.1	-144.5	-357.6	-12.1	-578.3	-348.9	-123.2	-119.9	39.8	-436.8	-264.1	-406.9	-271	-49.9	-310.2	-251.6	-283.3	-174.1	-415.6	-393.6	-259	-549.6	-198.9
AF031234exon_s_at	499.1	539.7	389.5	404.3	432.2	408.2	548.8	383.5	574.1	636.8	1066.4	539.1	-4	579.9	886.7	388.3	464.9	507.9	443.5	940.4	496.1	556	454.9	357.1	521.2	569.9	638.6	551.5	915
AF031430_at	2194.3	1291.8	1344.7	1315.4	1330.9	1295	1254.3	875.3	1858.4	1849.2	661.1	1246.8	1756.4	949.3	1212.9	1527.2	2241.3	815.2	2427.2	1029.9	1380.5	1379.4	1183.2	438.2	432.3	654.9	585.8	542.9	546.8
AF031522_s_at	-942.9	-478.6	-643.1	-127.1	-1000.8	-754	-1023.7	-35.9	-991.8	-822.4	-1327.7	-1207.3	-577.8	-932.7	-1077.7	-306.8	-740.3	-72.6	-802	-1014.2	-1000.6	-1224.7	-185.9	-416.8	-1141.8	-308.8	-247.5	-512.1	-1255.4
AF031528_s_at	844.6	819.5	572.1	781.7	874.4	728.4	1071.1	711.9	1082.4	942.2	1330.9	1103.3	868.8	1026.5	1256.8	1048.2	735.7	929.3	679.2	1225.3	783.8	514.1	894.8	760.4	575.3	816.3	831.7	805.6	1046.3
AF031642_at	4127.6	4532	2788.8	3698.1	4105.8	3665.3	4770.3	3210.3	5100	4408	5421.5	4896.2	4010.3	5432.7	4632.5	4304.5	3832	3383.4	3523.9	5362.7	4294.6	3618.5	3547.3	3318.5	4194.5	4270.7	4202.8	4048.1	5284.6
AF031943_s_at	457.1	385.1	156.7	232.9	347.2	244.9	358.7	208.5	381.9	434.5	407.6	420.7	358.5	454.7	459.3	440.3	245.9	328	306.8	361.3	381.2	281	287.8	377.5	289.9	417	366.2	236.4	385.5
AF032120_s_at	505	446.5	391.3	260.5	536	401.5	656.3	479	672.8	573.8	282.4	392	548.8	532	416.9	397	529.2	226.1	643.1	663.4	434.8	362.5	269.9	533.9	503.5	487.1	529	402.2	785.8
AF033109_at	675.4	635.4	543.6	366.2	847.9	760.9	690.3	598.7	898.9	808.9	667.1	607.7	639	553.8	406.1	712.1	897.5	491.9	1078.1	1067.4	639.6	547.8	453.8	464.6	570.6	540.9	688	639	781.1
AF033109_g_at	2905.2	2650.2	2522.2	3237.3	2826.9	1964.1	2221.4	2331	2471.8	2174.1	2539	3155.4	2553.1	2354.7	1910.6	2841.9	2577.9	2268.3	2343	2395.9	3149.3	2515.8	2062.8	2431.2	2682.9	3411.3	3613.3	2670.8	2352.5
AF034214_at	180.6	103.1	28.2	80.1	44.4	89.7	-46.9	195.1	-88.8	120.3	79	-15.5	341.5	-27.5	9.1	122.9	222.6	58.1	-30.4	29.8	-36.2	218.6	61.6	-53	-53.1	-100.3	34.1	-45.9	74.5
AF034218_at	2364.7	2577.9	1400.4	1559.3	3037.3	1760	2740.4	1841.5	3064.6	2597.5	2242.4	2790.4	2530.6	3061.5	2927.8	2399.2	2143.9	1866.6	2138	2995.4	2584.6	2116.3	1409.7	2504.1	2449.2	2008.2	2615.6	2973.7	2297.5
AF034218_g_at	2267.6	3005.8	1999.4	2237.7	2676	1836.6	1863.9	1706.3	2606	2415.3	1936.4	2868.6	2182.4	2850.7	2557.6	1875.4	1909	1785.5	2024	2286.7	2551.1	2144.6	1567.7	2047.5	2047.7	1987.7	2620.6	2164.7	2091
AF034237_s_at	3424.4	3290.6	4334.7	4198	3851.2	3467.8	3756.9	3715.8	3989.5	3677.6	3503.5	4266	3968.2	3913.2	3631.4	3337	3421.6	3034.9	3616.3	3044.5	4773.2	3894.9	3526.3	3808.4	4368.7	3733.6	4311.7	3799.7	3365.9
AF034582_at	660.7	488.3	197.6	406.2	393.5	563.7	317.2	259.4	388.3	495.3	391.1	489.3	425.6	447.4	838.7	554.8	401.8	67.6	512.7	404	344.1	703.2	176.9	416.7	434.3	411.2	466.2	477.1	458.3
AF034582_g_at	4004.9	3682.6	3700.2	3817.9	3820	3280.5	3822.8	2316.1	3737.5	3569.7	2513.1	4460.3	5069	4652.5	3906.3	3691.8	3596.9	1966.3	3683.5	3076	4815.2	4105.6	2233.8	3585	4701.8	4623	4712.9	2954.5	2574.1
AF034753UTR#1_s_at	-5.4	61.9	38.5	-12.5	96.2	-12.6	0.1	-21.6	32	67.3	-7.8	65.9	63.3	-0.3	43.9	53.3	-2.3	77.2	4.2	-13.3	68.7	40.8	79.4	53.5	33.2	72.7	23.6	-1.5	9.3
AF034863_at	1516.2	1739.2	655.2	620	1893.9	518.4	721.6	284.8	658.3	1270.5	766.1	780.2	1775.2	699	847.1	1740.7	970.1	443.7	1221.1	1134.3	703.6	551	307.3	868.2	665.3	701.6	883.5	1197.6	1025.6
AF034896_f_at	891.4	1283.9	552.1	776.6	1002.9	735.3	1022	614.3	1140.2	855.8	1218.9	1083.6	868.2	992.3	1110.7	842.1	678.2	736.7	655.6	1014.8	986.9	893.1	800.1	1176.8	947.7	1101.6	990.8	1183.3	1247.1
AF034900mRNA_i_at	3109.1	4190.5	2331.6	2673.4	4054.3	2889.1	4237.5	2531.1	4872.2	3583.2	4649.2	3947.2	3632.8	4224.1	4589	3214.1	2976.1	2424.9	2661.6	4820.1	4187.1	2825.7	2859.6	3988.9	3898.6	3708.7	3321.8	4542.1	4746.3
AF034900mRNA_f_at	-257.3	-302.9	-266.3	-305	-348.3	-277.7	-230.9	-443.3	-332	-195.3	-510.5	-402.1	-354	-303.2	-356	-142.6	-293.5	-120.1	-150.7	-397.7	-257.9	-306.6	-317.6	-310	-506.4	-280.7	-175	-464	-474
AF034901mRNA_s_at	-140.4	-207.7	-72.7	-211.2	-146.6	-308.3	-375.8	-175.6	-416.8	-153.7	-511.1	-188.4	-449.2	-132.2	-585	-349.7	-361.2	-99.1	-312.3	-508.7	-278	-200.3	-311.7	-407.2	-157.1	-343.5	-370.9	-96.3	-559.2
AF035151_s_at	1072.1	1226	1499.4	1736	1302.4	1092.4	638.7	972.1	1154.8	687.7	1151.6	959	899.5	1104.9	1561.4	923.9	1072.8	1023.2	1268.5	1449.9	1313.2	885.1	1066.7	897.1	500.8	724.6	935.9	1489.3	1462
AF035632_s_at	331.5	307.4	176	366.4	628.4	801.3	980.6	1284.1	657.9	571.6	286.4	224	428.9	937.5	456	1118.5	986.4	920.2	1367.2	643.2	328.4	144.7	488.9	511.2	546.1	656.9	575.9	541.8	321.5
AF035822_at	344.3	167.3	156.4	276.6	212.2	167.7	350.3	189.3	309.9	360.8	244	299.9	314.5	663.7	598.3	186.4	157.7	228.3	222.6	131.8	183.1	84	190.7	222.4	206.7	236.3	576.4	159.2	156.2
AF035951_at	-620.4	-794.4	-278.5	-354.1	-925.8	-642	-515.3	-428.5	-948.7	-791.9	-1129	-701.8	-747.2	-909.2	-999.4	-618.2	-580.9	-526.8	-734.5	-850.8	-597.2	-601.1	-305.4	-776.1	-528.8	-688.6	-810.6	-929.1	-504.5
AF035952_at	71.6	162.6	44.5	4.5	89.8	124.8	138.2	100.6	98.2	92.3	131	162.7	53.8	184	139.4	173.1	151.6	24.2	5.5	173.3	41.5	185	108.1	104.7	48.9	107.9	132.5	136.5	68.6
AF035953_at	0	-144.9	205.8	83.3	280.6	81.1	-87.7	146.2	263.4	17	-147.2	15.9	-158.5	97.2	-214.4	-58.5	267.4	24.2	250.8	179.3	-210.5	29.4	75	-157	84.2	-348.5	94.9	74.4	97.3
AF035954_at	-63.3	-0.3	-52.7	-94.6	21.3	-140.1	22.4	-104.6	5.2	160.5	-129	15.3	-31.5	-123.9	45.6	5.6	-89.8	-245.6	-66.2	-141.7	-90	-52.5	-45.9	33.6	-24.7	-97.5	-26.2	-58.9	-90
AF035955_at	126.7	30.7	36.1	44.8	79.9	52.8	107.9	95.2	105.2	55	224.2	51.6	58.9	140.5	124.1	20	45.7	147.4	94.1	126.3	-0.7	98.2	123	115.5	38.5	149.2	140.7	180.9	172.3
AF036537_at	31.4	-188.2	18.8	80.1	-93.3	9.9	32.1	66.8	41.3	-128.7	6.6	-73.5	12	65.5	-66.3	-27.1	63.9	101.6	6.7	42.3	-14.7	23.9	7.8	-43.3	-115.5	-61.6	-30.8	-16.9	20
AF036537_g_at	249.8	299.3	121.7	137.6	140.3	94.2	653.6	365.2	715.3	837.9	261.5	219.9	574.3	862.5	244.7	168.1	481.9	165.7	336.8	664.4	624.1	133.7	73.5	180.6	285.9	159.6	157.5	184.4	225.9
AF036548_at	935	782.1	533.8	629.8	855	707	1078.6	774.6	919.3	878	1008.1	414.9	757.4	492.4	439.7	877.3	1073.3	648.5	1338.7	1151.7	489.3	689.8	671.7	1019.6	628.1	491.2	775.9	1321.1	879.4
AF036548_g_at	5934.5	4539.5	6324.8	7097.4	5124.3	5080.6	6826.2	6228.7	6139.3	5915.9	7450.4	6222.4	5786.5	6279.9	5748.7	4741.5	5834.7	5758.3	6867.2	7318.1	6678.6	6074	6770.6	4435.5	6392.2	6695.7	6906	6376.2	6267.4
AF036761_at	3484.3	3912	639.5	568.4	9277.6	6693.2	9299.9	7803.6	9486.4	8048.9	990.4	2364.5	5826.4	6213.9	7338	7618.5	8386.4	2520.8	7521.9	3236.7	4305.4	1765	1219.4	5381.7	4738.5	5876.6	6016.1	2209.3	2194.7
AF036761_g_at	195.6	93.8	-672.3	-1398.2	2903.4	1673.8	2502.3	2280.3	2768.6	2071	-1396.6	-1541.5	508.2	1402.8	1947	3244.3	2557.5	632.6	2492.8	-55.5	-231.5	-733.8	-552.7	1282	861.4	1245.9	498.1	-1066	-734.2
AF036959_at	-1076.4	-1539.4	-825	-928.2	-1196.8	-931.7	-1162.4	-677.9	-1485	-1163.3	-1655.8	-1576.8	-1099.2	-1643.4	-1554.1	-1261.2	-787.1	-738	-729	-1388.4	-1565.1	-1025.8	-1118.9	-1381.4	-1717.6	-1680.8	-1440.8	-1250.5	-1609.6
AF037067_at	-32.3	-12.9	60.9	-7.9	-15	-41.6	58.2	39.4	-42.3	-26.8	-70.9	-48.5	2	-40.9	51.9	-167.2	-25.9	-34.4	10.3	20.6	74.9	-107.3	-5.7	-60.7	-152.9	-74.5	48.2	54.6	18.6
AF038571_s_at	2818.1	2847.9	1295.1	1384.1	2886.2	2360.9	2670.5	1576.3	3019.4	2646.6	2186	2115.3	2646.7	2173.1	2382.1	3068	2687.4	2301.9	3248.2	3268.2	1731.9	2346.1	1463.4	2591.4	1762.6	1950.1	2165.9	2902.8	3050.3
AF039203UTR#1_at	413.2	614.1	20	294.1	68.3	399.5	85.8	30.4	70.3	654.8	-115.3	115.5	695.8	758.6	800.4	461.1	60.8	411.7	476.8	157.9	65.5	-15.8	-37.8	-29.9	81.5	569.4	-76.4	347.5	-95.3
AF039212mRNA_s_at	819.9	1054.5	733.9	597.4	1313.7	1005.9	1227.5	853.1	1611.6	1056.5	1150.6	1485.3	1008	1551.8	1052	1146.4	1046	646.9	829.8	1354.1	1255.1	731.9	474.9	954.5	1417.4	1308.6	1242.7	1838	1231.5
AF039308_at	-24.8	-173.9	-6.9	-40.5	-81.1	-64.3	-1.1	-31.8	-80.8	-80.9	-24.1	-138.1	-81.3	1.6	-15.6	-38.4	-16.1	25.9	-34.4	-162.3	-70.6	-58	125.1	-220.3	-90.9	-133.3	-13.8	-19.1	-12.5
AF039583_s_at	-223.2	-306.5	-80.2	-285.4	-209.6	-156	-247.7	44.2	-262.4	-114.5	-193.2	-164.1	-238.3	-320.2	-58.2	-132.6	-45.4	-201	-32.1	-181.6	-304.7	-255.4	54.7	-343.5	-264.4	-244.2	-191.5	-202.4	-243.9
AF039584_at	76.3	21.6	143.6	205.7	170.1	-25.4	-1.1	63.4	220.9	373.5	322.8	275.6	92.5	129.6	249.3	95.7	155.8	149.8	168	-43.6	81.3	124.5	142.7	168.6	82.9	263.8	258.2	284.7	261.3
AF039832_at	-653.6	-1534.5	-557.8	-858.3	-903.2	-295.9	-445.3	-302.5	-996.3	-401.8	-919.3	-905.3	-67.8	-291.8	-306.5	-1216.1	-518.9	-586.5	-691.3	17.5	-732.8	-939.1	-746.4	-1238.9	-1072.9	-1397.4	-743.8	-895.1	-499.2
AF039832_g_at	109.7	-65	-23	-87.1	137.8	23.6	-29	-20.3	10.5	119.4	-91.2	-152.2	-3.1	-1.1	1.9	27.7	-59.6	-126	-67.1	-64.7	42.6	126.8	-10.1	128.9	-72.7	-72.1	-100	-31.5	-183.8
AF039890mRNA_s_at	-56.4	-310.5	79.8	-67.8	-74.5	-117.3	-149.3	22	-37.4	-84.1	-200.1	-116.3	-77.8	-133.2	-95.7	-165.8	-26.3	-30.9	-30.4	-134.5	398.6	342	-53.1	-216.1	-189.7	-87	-173.8	-79.5	-223
AF039891_s_at	1745.1	2078.5	1025.2	1136	2072.3	1344	1943.7	1132.1	2192.6	1854.4	1920.2	1915.2	1630.8	1973	2116.1	1587.7	1437.1	1154.1	1393.8	1967.6	1684	1426.4	1305.7	1998.9	1915.3	1857.7	1716.1	2324.8	2193.6
AF040261_s_at	64.6	273.3	17.3	74.9	128	27.5	15.3	64.2	284.7	2.5	77.6	249.4	54.6	106.5	52	-22.2	106.6	104.2	74.1	166.7	51.9	54.2	89.7	164.6	163.2	97.7	193.1	181	193.7
AF040961_at	-194.2	-815.4	245.7	220	-432	-120.4	-347.4	542.9	-296.9	-416.7	85.7	-541.2	-544.6	-436.2	-246.8	-331	-256	263.7	-233.5	235	448.4	-381.4	97.2	36.4	-56.8	168.6	80.5	-153.1	-586.4
AF041082_at	8.1	197.5	-77.5	35.8	81.4	235.6	197.4	104.6	41.1	221.2	116.1	128.8	-8	119.5	35.2	-30.5	231.4	123.3	256.7	232.9	-31.4	82.6	-62.1	-20	99.9	-49.2	150.5	173.2	-26.8
AF041105_at	90.8	112	62.9	38.6	17.9	18.3	9.4	48.4	-53.6	26.3	119.4	71	2.4	84.1	147.6	238.1	3.9	166.8	63.9	126	27.5	30	-10.6	100.8	61.4	77.9	83.2	85.1	79.4
AF041838_at	179.1	134.3	-96	-60	130.1	-32.9	11.2	-40.1	103.5	-104.6	-59.2	61.8	27.4	22.9	34.1	79.6	-3.3	-179.4	71.9	25.2	53.2	-58.1	-111.7	45.9	-106	12.3	-77	-93.8	-89.9
AF041838_g_at	-101	-101.8	-48.5	-114.1	-90.8	-76	-91.9	-112.7	-120.3	-183.7	-216	-138	-89.4	-84	-125.9	-86.3	-8.9	-151.5	-63.2	-181.3	-253.2	-89	-87.4	-122.7	-202.7	-214.9	-89.9	-174.8	-158.9
AF041854_at	-1140	-2862.2	-1690.1	-2284.4	-1243.2	-788	-1251.8	-1810.1	-1749.4	-1275	-2528.5	-1728	-1425.5	-1568.7	-1675.2	-2531.9	333.2	-2680.6	-898.7	-651.5	-1224.2	-2564	-2529.2	-3091.7	-2993.5	-1927.5	-1610.3	-1645.2	-2071.1
AF042499_at	-1506.4	-2376.2	-1089.4	-1265.8	-1786.9	-898.1	-1649.5	-1068.7	-1968.4	-1743.9	-2106.9	-1995	-1530.9	-1864.8	-2016.6	-1712.6	-1120.2	-1133.9	-1189	-1589.4	-1683.5	-1301.9	-1452.6	-2146.3	-2000.3	-2089.9	-1894.8	-1938	-2035.5
AF042713_at	200.5	277	121.9	98.9	482.8	308.8	184	444	384.3	265.5	335.5	295.4	303.8	367.1	560.9	185.5	301.8	163.8	294.5	374.3	419.7	418	185	322.7	257.9	230.7	181.7	242.8	618.1
AF042714_at	146.3	341.6	95.8	200.5	115.1	40	328.2	99.9	232.2	48.7	204.5	72.6	260.5	198.9	110.6	-20.7	334.9	189.7	94.8	434.3	317.6	200.2	142.8	125.3	78.4	213.6	195.9	377.4	175.2
AF042830_at	686.8	670.7	298.7	357.1	619	190	462.7	121.4	621.3	401	496.3	561.4	276.6	500.7	621.5	308.4	356.5	375.4	358.9	683.6	360.8	634.2	348.2	264.6	359.9	374.3	501.2	443.8	568.2
AF044058_at	1715.5	1897.1	1764.2	2232	1493.9	1510.2	1802.7	2019.6	1638.1	2053.2	1821.1	2169.2	2169	2219	2168.5	1847.3	1698.4	1705.3	2364.2	2013.7	1664.5	2020.3	1887.6	1540.9	2087.9	2151.2	1993.7	1922.7	1883.9
AF044201_at	9589.2	7156.6	4593.3	3734	7609.6	10115.2	7563	4037	7227.4	7815.4	8860	7536.1	7085.9	6720.2	9356	9496.2	8461.2	3356.2	9185.8	11630.3	6518.2	9903.8	4345.1	7179.7	6288.4	6596.7	6729.1	8589.5	9791.1
AF044574_at	-831.9	-1426.4	-202.5	-303.2	-736.4	-240.1	-855.4	-138	-972.1	-664.1	-1399.8	-1317.1	-565.1	-987.8	-1274.2	-1239.3	-35.2	-246.8	31.6	-987.5	-974.7	-444.2	-268.2	-1335.3	-1215.8	-1442.3	-1210.9	-1363.7	-1356.9
AF044574_g_at	586.2	557.2	580.9	671.8	492.3	695.4	567.3	437.6	470.8	380.3	524.1	504.5	452.5	596	525.8	512.7	761.5	395.9	518.5	594.9	678.9	826.8	488.5	307.8	590.9	700.9	520.6	367.9	652.3
AF045564_at	28931.8	33780.7	39024.8	34476.3	29577.7	32308.8	28517.3	41201.8	28108.3	26250.1	29419.1	31247.5	29411.1	30118.6	27504.5	27098.7	31505.4	40021.8	20481.4	26574.9	30212.9	34866.1	46577	26075.7	26128.5	33113	36018.6	24008	30456.4
AF045564_g_at	26026.2	25651.4	28066.3	29178.1	24125.8	29700.7	25004.7	27781.1	25338	24319.7	27308.9	29182.4	28583.9	28674.6	26663.1	25860.7	28593	24144.8	23597.2	26260.3	27507.2	33298.6	27302.1	21593.7	25317.3	29380.6	30122.2	20791.9	27735.7
AF047707_at	2845.4	2467.5	2083.1	1956.2	2902.7	3407.2	2651.6	1556	2673.4	3414.5	2405.6	2917.5	4021.4	2303.3	3021.8	2330.4	3085	1568.3	3651.7	3117.4	2906.6	3783.9	1369.1	2520.8	2672.4	2643.4	2441	2524.7	2633.7
AF047707_g_at	378.8	198.9	149.8	186.1	170.8	422.1	261.2	218.6	325.3	196.2	148.4	236.1	249.8	212.2	186.4	298.6	520.1	185.6	222.4	188.4	341	235.9	244.6	454	320.6	248.8	309.9	258	237.6
AF048828_at	1791.4	1662.6	1211.1	849.7	2087.5	1763.7	1615	2856.7	2535.5	1763.5	1000.1	1066.8	1715.8	1121.7	1255.8	1415.3	2375.8	1709.8	2875.5	1773.2	1874.7	1854.1	1298.9	1598.6	802.3	671.4	1308.9	880.4	982
AF048828_g_at	4077.1	3665.7	2683.6	2192.1	4612.3	3584.2	3700.5	5105.9	4911.5	3903.4	1668.1	1974.1	3032.8	2262.3	2558.6	3499.8	4378.4	3178	5882.6	3132	3278	3757.7	3276.7	2190.1	1292.8	1605.4	1971.3	1592.7	2039.5
AF049239_s_at	-162.3	-492.5	-188.9	-339.8	-127.9	16.6	-10.1	-52	77.8	-98	-675.8	-439.2	-102.7	-336.5	-282.5	53.9	180.1	-59.3	67.6	-223.2	-339.4	-317.7	-204.7	-23.8	-228.4	-295.9	31.6	-382.2	-310.6
AF049344_at	846.8	1416.4	766.8	993.5	1086.5	953.5	1008.2	717.5	1277.3	930.1	1144.6	1206.1	849.3	1335	1111	1112.4	843	861.4	711.2	1023.1	1083.1	983	940.2	1384.2	1255.1	1203.1	1130.1	1281.6	1241.8
AF050159_at	-1001	-1674.2	-605.8	-722	-1029	-816.4	-989.4	-776.5	-1136.1	-1057	-1216	-1429.2	-1126.2	-1375.8	-1308.8	-984.8	-710.4	-813.3	-649	-901.5	-1283.3	-942.7	-705.2	-1526.6	-1379.7	-1468.6	-1334.5	-1016.7	-1020.3
AF050214_at	-54.9	-28.4	20.1	6.2	28.5	-13.2	-111.5	-7.9	30.8	-53	44.8	-66.4	-105.2	-98.6	22.5	-58.4	0.7	10	26.4	31.2	-123.3	42.2	81.7	-25.3	183.1	56.9	5.8	52.6	78.9
AF050659UTR#1_at	431.1	710.2	318.1	544.3	441.5	545.6	608.4	243.3	704.3	606	752.3	502	550.6	702.7	614.5	319.3	331	743.5	323.3	646.7	505.1	530.9	588.4	538.1	466	938.7	616.8	1039.9	720.8
AF050660UTR#1_at	373.3	467.8	204.1	177.1	458.4	683.1	289.9	107.4	278.3	657.3	544.2	299.4	396.3	390.2	263.9	602.6	693.5	58.4	678.8	657.1	310.6	452.7	164.7	466.3	651.8	822.9	829.7	664	737.8
AF050661UTR#1_at	-23.2	-159.4	-72.6	-106.4	-159.9	-16.6	-228.4	60	-175.8	-117.8	-118.2	-91.2	8.1	-164.4	-220.2	-107	-41.9	-124.6	-106.5	-98.2	-235	32.7	30.6	-202.6	-239.3	-57.9	-115.4	-137.6	-121.4
AF050662UTR#1_at	-361.2	-761.9	-225.1	-345.1	-547.6	-304.5	-513.8	-255.1	-476.2	-505	-717.1	-569.4	-542.7	-516.4	-611.8	-552.5	-271	-330.4	-330.4	-480.1	-557.4	-312.2	-327.2	-627.6	-404.7	-427.2	-543.3	-630.7	-586.7
AF050663UTR#1_at	893.7	809.2	534.5	446.7	1564.7	784.6	817.5	372.2	525.6	763.5	993.6	838.9	1252.3	460.5	888.2	929.6	445.3	433.5	829.7	659.9	933.6	867.5	528.7	978.9	866.3	929.6	862.7	954.3	1035.1
AF050664UTR#1_at	-97.6	6.5	-72.7	-39.1	51.5	242.8	52.6	-105.9	-114.7	93.6	-47.6	-26.1	67.3	39.9	-129.1	-14.6	176.6	96	289.3	-143	38.1	-22.7	-187.2	28	47.6	96.9	78.9	-5.7	-172
AF051155_at	742.8	1443.3	1271.6	1408.5	776.9	1157.3	894.4	1380.4	1087.3	523	963.3	1562.5	1023	954	1263.3	811	1707.3	1168.5	862.4	1215.5	1057.9	1359.1	1118.7	797.3	841.3	1283.9	1317.2	1538.2	898.5
AF051155_g_at	249	-90.1	390.7	201.8	289.8	141.1	56.7	246.4	103.4	211.5	-201.4	112.7	250.1	67.9	-237.3	257.6	337.6	97.7	385.4	132.7	226.5	350.2	80.3	137.4	14.1	190	165.3	-40.5	37.8
AF051561_s_at	3263	2619.3	4015.6	4125.7	2731.7	3160.7	3319.6	3649.9	2828.2	3096.2	3220.1	3548.5	3196.3	3043.6	2972.7	3362.3	3366.3	3483.1	3393.7	2697	2751.2	2852	3260.8	2887	2622.8	2622.3	2473	2462.9	2811.6
AF051895_at	694.8	538.2	662.7	469.2	901.9	945.2	974.1	827.6	845.5	916.2	120.7	574	528.2	682.1	485.1	869	1188.3	194.2	1106.5	772	633.7	320.1	356.5	573.2	495.7	341.8	802.7	97.4	45.1
AF052042_s_at	2315.4	2025.9	1353.5	1372.3	2895.2	2403.6	2801.3	1466	2634.1	2437.4	2395.7	2249.8	2282	2780.9	2121.9	2350	2612.4	1291.7	3143.3	2694.7	2264.5	2055.6	1496.9	2656.9	2331.9	2647.7	2621.7	2296.5	2281.7
AF052596_at	204.4	251.2	118.4	269.3	177.3	236	372.7	315.4	260.2	272.8	246.7	246.2	239.3	223.6	255.7	309.9	347.3	233.7	272.6	276.2	223.6	206.9	163.8	298	258.5	229.5	279	253.3	219.8
AF053092_at	1618.8	1995.8	733	939.4	1848.1	934.3	1790.5	774.4	1709.4	1308.3	1291.6	1269.2	1134	1297.9	1346.7	1025.3	927.9	557.3	1754.6	1590.8	1236	836	711.5	1498.9	1124.3	1007.4	1031.9	1557.1	1534.5
AF053094_at	241.6	339.9	191.7	236.6	136.4	245	386.7	255.4	470.9	364.9	383.9	358.8	262.3	91.9	152.1	339.4	233.3	291	229.4	334.4	543.5	218.1	276.7	354.1	519.9	424.2	360.9	203.6	236.9
AF053095_at	438.8	372.2	161.8	-92.3	401.1	396.1	569.8	-319.5	408.7	371.3	655.3	461.7	241.2	268.4	615.7	667.3	-29.5	-139.7	391.1	577.8	79.9	525.7	-336.7	202.4	257.6	231.4	115.3	578.2	865.6
AF053097_at	-55	12.6	-15.4	-13.6	99.3	-74.4	-5.7	-14.9	9.8	55.2	-115.6	40.5	36.8	-79.7	-118.6	-35.3	-9.9	-32.5	68.6	-81.8	141.4	45.7	114.9	-26	-159.2	-105.6	150.1	-123.8	-166.4
AF053312_s_at	190.9	278.8	95.1	170.8	183.6	189	221.4	122.7	64.3	109.3	229.8	168.6	84.9	174.4	105.1	170.3	145.7	123.1	120.2	233	175.8	136.1	176.8	201.7	212.9	305.4	203.9	213.7	148.8
AF053362_at	207.2	125.6	93.7	89.5	186.5	235.8	212.4	140.3	109.2	161.5	254.1	156.9	220.6	170.5	192.9	366.4	164.7	133.8	51.8	160.7	181.8	190.1	186.2	145.3	152.2	219.4	201.2	151.2	124.2
AF053362_g_at	130	-149.4	58.8	-97.2	-64.8	64	-61.2	-43.8	-134.8	-11.9	-79.6	27.4	78.6	-97.9	-71.1	198.5	114	49	92.6	-130.9	143.3	104.8	78.6	4.4	53.4	59.9	-45.8	-88.7	-151.8
AF053768_at	-90.7	85.9	-60.3	152.7	190.9	56.4	224.4	61.7	172.5	160.2	109.1	107.6	93.2	155.9	307.4	-144.9	139.2	-26.3	134.3	142.2	-81.5	120.3	140.4	161.5	106.8	124.2	138.2	47.7	219.5
AF053938_s_at	-898.2	-1473.1	-741.9	-750.4	-1057.9	-729.8	-1030.8	-610	-1201.3	-981.6	-1399.4	-1220.7	-797.2	-1261	-1164.4	-1009.4	-660.3	-845.1	-684	-978.4	-1066.3	-971.8	-891.2	-1123.8	-1156.6	-1304.7	-1181	-768.2	-1349
AF054241mRNA_s_at	-175.3	-143.1	-58.7	-47	-59.9	-16.6	-102.6	-91.4	-163.6	-141.1	-249.9	-220.7	-63.4	-190	-193.4	-56.3	-116.2	-49.6	-191.9	-108.5	-69.2	-158.6	-54.8	-131	-124.4	-175.4	-34.5	-155.7	-220.2
AF054826_at	370.5	328	162.4	193.9	339.8	217.6	378	188	394.7	290.6	224.7	313.4	212.8	407.2	397.7	239.8	290.6	164.4	251.7	343.4	273.1	199.8	138.8	295	260.2	317.7	317.2	187.5	258.9
AF055065_s_at	670	741.5	230.1	271.6	1378.1	715.9	1078	969.9	1354.2	1049.3	286.8	472.2	657	952.3	1074.7	1079.6	985.4	591.2	1013.8	652.7	563	251.5	386	899.6	814.3	707.5	827.7	634.8	459.9
AF055286_at	38.6	193.6	2.4	63.5	108.1	43.1	-49.6	70.6	129.1	48.9	93.1	108.4	59.4	117.9	67.5	128.9	46.4	29.4	82.9	53.9	59.1	53	-16	171.6	103.2	112.8	59.2	83.7	122.1
AF055286_g_at	81	14.8	243.1	121.9	109.1	214.1	50	101.5	183	190.5	24.8	319.4	235.9	133.9	206.3	-32.9	248.2	147.5	153.8	116	244.3	103.4	251.6	56.6	-2.5	178.1	380.3	88.1	79.7
AF055291mRNA_at	51.7	32.8	105.3	9.4	-52.5	-21.2	60.9	-51.2	90.4	41.9	150.9	70.4	72.6	-28.1	114.3	-54.6	55.1	7.1	106.9	73.9	22.9	148.3	14.7	105.1	11.7	37.8	47.4	106.4	-1.9
AF055477_at	2611.9	2680.1	2329.5	2460.8	2662.5	2395	2252.9	1940	2671.9	2489	2613.9	2738.6	2670.6	3443.4	3077	2579.5	2787.4	2074.7	2586.6	2309.4	2987.2	2609	2073.9	2869.5	3459.1	2971.9	3525.6	2921.9	2834.4
AF055667mRNA_at	379.7	409.9	-7.8	-19.2	674.5	293.6	671	288.7	632.9	580.2	281	311.9	287.2	526.2	165.9	169.9	-42.6	87.5	147.3	517	25	-280.8	19.4	186.5	398.4	339.7	435.4	313.3	206.3
AF055714UTR#1_at	320.2	392.8	253	337.6	-57.7	33.6	116.7	57.1	259.1	383.4	-18.8	557.1	-4	131.8	336.7	-23.5	141.4	50.2	107.3	43	21.8	4.2	126.1	-26.3	54.6	232.5	90.5	-50.8	112.3
AF055884_s_at	1620.7	2057.7	1104.1	1338.2	1589.5	1282.8	1419.5	1051.5	1486.7	1613.3	1175.9	1768	1583.2	1519.6	1350.9	1514.9	938.9	902.5	1444.4	1524.5	1860.5	1728.8	1237.9	1633.3	1437.4	1513.9	1649.4	1524.3	1333.9
AF056031_at	709.1	907	372.8	722.7	695.7	656.1	648.2	580.3	694.2	637.2	1320.6	819.7	445.3	319.3	722.3	750.1	448.1	349.3	477.9	879.7	676.5	895.8	547.3	663.8	999.5	1086.4	923.5	944.6	1158.7
AF056034_s_at	390.7	482.4	120.3	188.5	196.4	238.5	266.2	194	333.7	247.9	405.1	285	129.4	286.5	394.9	213	162	236.6	135.5	309.2	263.2	435.5	255.3	336	485.1	535.3	453.3	334.5	440.4
AF056208_at	-93.6	-119.5	-56.2	-87.5	-145.4	65.4	-31.5	-136.1	-49.5	-164.4	-287.1	-28.6	-27.4	-27.5	-64.1	-83.4	64.8	-129.8	25.4	-38.2	-131.7	-96.7	-25.9	34.5	28.7	4	-119.8	-216.7	-197.1
AF056324_at	72.4	-77.2	246.9	422.2	193.9	161.6	111.6	447	73.1	178.5	-253	6.3	163.5	-141.7	-262.9	212.5	385.9	309.4	315.9	-72.2	185.4	123.3	216.7	126.8	102.8	121.3	264.2	-201.8	-168.4
AF056324_g_at	1631.2	1824.5	1723.9	2010.6	1640.8	1447.3	1369.7	1727.3	1357.3	1349.5	1313.8	1509.6	1378.5	1051.3	1130.7	1736.6	1744.7	1481.7	1512	1377.8	1540.1	1752.6	1958.1	1771.6	1335.2	1552.6	1727.4	1191.8	1261.9
AF056333_s_at	31.3	137.7	38.3	5.7	73.3	0.2	-2.5	42.1	58.5	4.7	46.4	115.4	16.1	103.8	21.4	38.4	-34.1	-54.4	-33.9	24.7	21.8	50.2	27.6	119.1	43.2	87.1	27	-26.4	31
AF058795_at	10284.9	8059.3	8270.1	8022.8	7288.9	8409.8	6870	7272.3	6971.4	7125.4	10602.4	8789.5	7371.6	8595.2	9308.5	11233.5	7409.1	7180.8	9089.1	11062.9	8281.4	9837.1	10416.7	9046.4	8121.3	9715.3	8208	10297.8	11064.8
AF059030_at	425.7	238.9	113.5	194.3	225.8	264.8	309.5	140.1	482.4	387	459	404	274.6	451.9	360.2	480.5	202.2	172.9	255.3	244.5	292.8	332.7	268.3	529.4	555.8	341	416.2	168.6	335.4
AF059273_at	-150	-31.8	-54.7	-126.1	-140.9	-64.6	19.1	20.3	8.9	-143.6	-174.7	-109.4	-1.6	-88.2	-47.2	-31.1	-33.4	-108.3	-130.1	-94.4	-231.4	-194.4	-108.5	-67.3	-33.7	-54.2	-43	-194.8	-102.2
AF059678_s_at	276.5	365.9	170.9	117.1	355.4	231.8	389.4	307	311.5	338.7	231.9	343.2	268.7	343.1	397.9	663.5	328.6	110.8	339.8	165.6	260.4	206.1	132	416.7	178.1	177.9	167.6	198.6	100.3
AF060173_at	4971.2	4714.7	2573.5	1799.1	3692.6	3412.9	3374.2	2269.5	4122.5	2958.8	2016.1	3761.4	2447.4	3929.8	4308.2	6026.6	3874.4	2445.1	3702.8	2968.5	3446.5	3859.9	3438.1	5663	5169.9	5744.6	5862.7	3724.2	3852.3
AF060174_at	949.4	915.9	588.9	773	791.4	627.9	798.2	690.3	810.4	672.8	1060.5	864.4	530.6	905.7	850.6	776.2	663.5	798.7	594.7	945.1	578.1	796	848.3	960.2	930.2	921.4	921.7	1026.2	1091.2
AF060879_s_at	301.2	125.7	220.5	155	347.6	198	233.2	247.9	136.7	114.4	-1350	66.7	-852.7	93.5	298.4	449.4	-137.5	234.1	147.2	-640.3	188.9	283.9	420.8	94.5	80.7	314.8	178.4	-1251.2	228.2
AF061242_s_at	1712.7	2030.6	1520.1	1655.7	1041.4	1213.9	1516.5	1253.2	1532.8	1218.9	1941.1	1700.3	1252.8	1434.2	1506.8	1899.7	1362.3	1199.4	1311.2	1615.9	1430.3	1998.5	1775	1908.2	1420.1	1727.3	1802.3	1841.1	1851.3
AF061266_at	951.7	599.4	1052.3	1095.8	1195.2	712.1	991.9	805.9	1036.1	1302.7	715.6	742.7	1120.8	802.9	816.6	744.9	930.4	532	1287.9	1123.9	958	867.3	477.5	542.6	983.7	972.4	909.8	788.4	555.5
AF061266_g_at	1052.8	999.3	1263	1199.9	944	994.4	861.2	1248.2	1203.1	1075.2	1139.5	1314.3	1385.6	1118.9	1206.7	1198.3	1517.6	1124.8	1188.4	1082.2	1287.5	899.6	941.3	1013.4	1328.5	1245.4	1262.8	1187.5	1161
AF061443_at	603.8	832.4	339.5	665.9	805.5	691	1013	931.2	963	689.6	563.5	736.8	752.5	808	949.8	724.9	855.3	506.7	910.5	671.1	822.6	580.5	598.3	660.4	899.1	721.6	740.9	650.8	700.3
AF061752_at	-729.9	-891	-271.1	-378.8	-656.1	-455.9	-664.7	-314.5	-853.1	-755.8	-837.3	-866.3	-523.3	-829.1	-962.1	-879.9	-437	-416.6	-480.5	-740.9	-610.5	-733.4	-480.7	-550.7	-802.4	-802.2	-708.2	-806.3	-955.2
AF061945_at	98.2	419.3	114.9	-221.2	216	278.3	430.3	140.6	321.3	255.6	328.2	298.9	269.8	376.2	709.2	222.6	301.9	207.8	163	408.5	192.8	188.8	437.6	387.5	81	61.9	26.7	260.6	568.5
AF061945_g_at	154.8	201.4	80.4	114.6	230.8	215	204.9	155.7	313.9	324.8	217.3	221.4	366.3	382.4	386.5	239.3	261.3	115.3	243.5	296.6	255.1	237.8	116.8	275.7	306.2	262.9	231.7	298	237.9
AF061947_at	5152.4	4813.8	2897.4	2716.1	5353.5	3914.8	5893.2	2343.4	5752.3	5802.3	6066.7	5737.5	5262.6	6300.4	7882.9	5029.7	3685.9	296.1	4923.4	7497.9	5575.8	3489.7	2470.9	3863.9	4789.3	4948.5	4121.8	4882.7	6072.5
AF061947_g_at	1167.9	530.9	934.7	1115.8	1039.6	708.4	1047.1	397.8	1029.1	1249.5	1078.1	832.5	1432.5	995.5	-48.4	589.3	582.5	368.7	1366.1	1034.6	1190.1	681.1	407.9	448.2	747.3	417.9	850.1	585.5	311
AF061957_at	-40	-104.1	-121.7	-332.6	-131	-259.2	-201.8	-218.3	-115.9	-48.5	-252.4	-183.5	-144.1	-118.3	-350.3	-25.8	-246.3	-306.1	28.8	-338.2	19.8	-348.1	-129.3	-33.1	-369	-211.4	-67.6	-208.7	-158.7
AF062594_at	625.9	337.1	780.2	813.3	498.2	759.3	584.2	1112.8	270.4	602.6	-267.3	184.1	729.7	190.7	225.1	612.4	805.8	1118.1	756.2	393.3	275.6	654.2	732.5	538.5	755.2	485.5	559	286.5	455.8
AF062594_g_at	745.3	632.1	864.8	897.4	804.1	1026.1	905.5	840.6	919.8	920.5	626.8	872.3	1286.8	1046.2	802.2	746.2	993.9	701.9	1107.3	975.5	921.7	759	635.8	778	738.5	685.7	761.5	758.9	641.7
AF062740_at	497.4	367.6	331.5	319.9	492.9	425.9	530.7	445.4	550.7	444.3	289.2	430	553.4	605	485.4	380.2	555.4	319.5	592.5	475.4	473.2	376.5	299.3	352.3	505.7	420	438.5	358.7	291
AF062740_g_at	427.1	221.4	437.2	408.5	697.5	562.4	526.3	579.5	635.2	342.6	523.4	173.2	472.7	784.9	618.2	780.8	497.1	186.6	652.8	636.5	529.6	55.7	574.3	720.8	456.4	474.1	563	93.2	528.8
AF062741_at	-745.5	-1006.6	-480.3	-563.1	-787.2	-578.2	-758.9	-469.3	-875.5	-636.8	-812.6	-883.6	-602.2	-874.5	-835.9	-931.6	-554.2	-484.4	-565.5	-776.8	-740.3	-671.7	-718.7	-1051.2	-716.1	-957.1	-772.5	-899.9	-136.8
AF062741_g_at	-14.2	127.4	91.3	142.8	195.6	-7.2	124	85.7	134.1	170.8	-11.3	104.3	208.8	52.7	-3.5	35.4	100.3	69.6	145.7	104.4	12.4	91.6	25.8	36.1	44	10.1	24	98.1	-55
AF063102_at	1896.8	1669.8	2226	2573.7	2144.9	2780.3	2733.7	1893.9	2169.3	2693.7	2267.2	3106.2	3774.6	1933.4	2929.6	2099.1	2825	1951.2	3128.3	2624.4	2788.6	2605.6	2030.7	2631.8	2878.3	2949.5	3351.9	1428.7	2099.9
AF063102_g_at	1008.5	443.1	1594.8	1950.5	1721.8	497.3	1423.5	915.1	991.9	2060.7	110.6	437.1	2028.4	541.8	1141.7	578.6	1292.7	951.5	2108.2	1285.5	907	737.4	1117.1	1419.2	983.8	920.5	1482.5	1357.3	970.7
AF063103_at	526.8	676	387.1	302.2	628	552.3	647.8	414.3	607.2	651.1	403.7	611.8	795.4	506.2	640.1	601.7	565.9	431.6	692.9	633.3	521.9	676.5	234.9	560	502.2	479.3	395.5	562.1	492.1
AF063103_g_at	452.2	764.2	173.9	226.7	786.8	439.2	382.5	384.8	652.6	559.5	121.4	241.5	615.1	278.4	137.5	727.8	571.1	314.6	773.7	424.5	263.3	660.2	163.9	695.4	307	322.4	482	201.2	165.3
AF063249_at	-101	10.3	-68.1	-194.5	-204.1	-115.4	-130	-70.6	-113.9	-167.3	-344.2	-251.8	-171.1	-139.7	-199.9	-48.7	-121.6	-23.4	-103.6	-198.6	-218.3	-182.8	-23.1	-90.1	-137.4	-220.7	-231.6	-205.9	-229.1
AF063302mRNA#1_s_at	-47.2	-205.9	-92.6	-144.7	57.8	-23.3	-172.6	-86.5	68.9	231.9	-213.9	-144.7	-141.2	-118.6	114.5	-354.5	-111.5	-229.8	-150.5	-212.7	-92.9	-246.8	-174.1	-221.6	-194.4	-531.3	-208.9	-34.2	-232.4
AF063302mRNA#3_s_at	1635.8	991.5	649	408.5	4413.4	1766.2	1645.6	218.8	1659.6	2583	1151.6	1538	2240.4	1422.5	1885.7	912.1	1060.7	652	1877.3	1307	1419.9	1342.4	700.8	577.9	720.4	582.8	510.4	699.6	855.2
AF063890_s_at	7665.1	6074.8	6497.5	5751	5683.7	5041.9	5515.1	4171.9	5747.1	6023.2	5363.7	5337.2	5881.1	4788.6	5715.9	6577.5	6149.3	3479.8	7603.5	7908.9	4901.5	6816.2	4095.8	7033.8	4972.9	6076.6	5830.4	6478.3	6810.1
AF064856_at	758.2	470.1	634.2	688.8	1089.8	598.1	630.3	601.3	822	1243.6	894	1138.8	1047.8	1168.1	1243.9	1016.8	1236.7	523	1009.1	1231.7	694.6	777.2	621.1	1129.3	585	897.1	963.9	884.5	1100.8
AF064868_at	1617.6	1341.8	715.6	662.8	1145.5	1270.6	1185.9	788.3	1134.5	1202.9	1286.9	1265.2	1136.4	1157.8	2834.4	2103.5	1061	442.3	1267.8	2070.9	1212	1462.9	594.9	1444.3	1068.9	1018.9	1026.7	1447.1	1755.6
AF064868_g_at	401.7	2268.9	1403.5	1100.3	-805.6	473.2	-954.5	787	-1118.5	-374.8	861.2	507.9	2226.1	176.6	-56.2	-1864.1	285.4	533.6	-120	88.8	-132.1	2359.8	1208.8	-379.8	-114.4	2077.2	1653.3	-814.6	341.8
AF064869_s_at	251.7	-362.8	-90.5	-258.4	-216.7	13	-54.3	-331.8	-227.9	-873.9	-590.1	93.2	-114.9	-60.3	-623.6	-1325.3	48.5	-96.8	-0.3	126.1	-116.6	-249.8	-204.9	-246.1	-447	-205.3	-245.3	-455.1	-149.9
AF065149_s_at	773.8	796.7	366.9	446.5	1025.2	725	1251.3	795.5	885.5	1127.3	607.8	867.7	1126.7	845.9	1055.3	901	1116.1	684.3	1177.9	891.2	675.6	655.4	468.2	1219.6	653.6	970.2	623.2	741.9	764.5
AF065150_s_at	204.4	197.6	145.1	157.6	246.5	222.9	255.9	164.8	198.4	245.3	169.4	162.9	215.3	340	213.9	217.7	350.5	145.5	184.4	99.9	270.7	239.5	217.2	274.4	247.3	166.2	18.6	264.8	243.4
AF065387_at	690	466.2	467.1	709.2	509.2	360.1	613	509.1	559.8	551	606.2	632.2	471.4	495.6	723.2	628	493.7	567.6	508.3	518.9	614.2	457.9	596.7	641	669.8	576.4	666.5	666.3	738.8
AF065387_g_at	322.1	509.7	450.3	821.3	406.5	518.7	481.6	263.2	738.2	566.2	803	608.7	656.7	466.8	639.5	345.9	512.6	328.1	508.9	674	566.5	621.8	389.7	549.4	462.2	550.8	447	678.9	693
AF067650_at	-649.1	-635.3	-187.4	-110.8	-377.2	-298.6	-467.5	-222.3	-475.9	-327.8	-683.9	-462	-221.4	-512.9	-543.2	-878.5	-398	-247.4	-346.9	-673.5	-232.5	-521.2	-189.2	-565.8	-481.7	-508.7	-420.7	-795	-479.8
AF067795_at	17801.7	17428.8	13467.3	15766.7	16487	13306.5	17203.8	13693.8	16802.4	14992.9	18663.8	15080.5	13841	16616.5	18717.7	18512.6	15047.9	14913	15397.9	17769.9	14746.7	18069.5	16393	17632	16950.4	17250.9	16607	16991.5	21250.4
AF067795_g_at	7775.2	6511.4	6734	4176.9	5903.8	6344	6427.3	5070.7	6224.3	7697.7	5326.3	8795.5	8604.7	6667.6	7949.5	7822.9	5795.3	4892.4	7278.9	5943.8	7151.6	7328.5	5894.5	8067.8	8508.7	7739.6	6994.4	6852.3	5810
AF068136_at	667.5	522	506.3	536.6	465.6	556.2	636.1	608	632.1	623	580	452.3	638.7	410	540.2	687.9	934.4	610	839.2	837.2	253.6	503.5	527.7	543.8	361.2	433.8	443.6	548.7	745.8
AF068202_at	1265.6	1440.3	960.1	1204.3	1277	989.3	1345.7	1389.8	1521.1	1345.6	1194.6	1203.9	948.7	1137.4	1158.4	1350	1365	1262.7	1508.8	1460.2	1101.1	1125.5	1212.6	1353.9	1343.1	1280.8	1354.3	1512.3	1576.1
AF068261_s_at	752.2	-17.2	279.2	233.8	548.5	769.6	538.4	375	156.5	614.4	346	465.6	621	575.5	131.5	790.1	787.5	348.1	769.4	521.4	331.7	380.7	308.3	456.5	385.2	336.3	52.9	328.9	336
AF068860_s_at	549.4	518.1	343.1	135.7	523.3	383.5	752.3	205.2	860.3	564.6	221.9	965.7	478.7	832.2	661.3	553.1	607.4	248.1	469.1	600.1	683.8	469.8	162.6	367.5	416	524.3	690.5	329.7	220.8
AF068861_s_at	29	-494.9	-90.3	-142.8	-151.4	-46.5	-53.2	-132.3	-195	-208.7	-354.5	-326.7	-202	-218.6	41.2	17.4	-94.5	-168.1	-82.4	-193.5	-79.6	-152.7	-158.7	-19.9	13.2	-457.8	-230.6	-482.7	163.4
AF069775_at	94	272.7	106.6	46.9	287.6	330.1	283.6	179.6	274.3	296.4	110.6	324	346.1	268.8	252.6	330.1	366.1	203.9	259.8	231.9	163	211.7	114.6	291.3	222.8	261.5	255.6	188	146
AF069782_at	958.2	894	825.3	1110.3	661.5	1017.3	641.1	808.8	777.2	869.6	1158.9	902.2	1089.2	951.9	874.8	814.8	1016.8	1004	1080.1	1233.6	756.7	848.5	943.4	628.3	640.6	737.6	675.7	1033.6	1363.9
AF070065_at	448.9	324.5	274.7	382.5	393.7	321.8	396.9	401.2	282.8	350.6	459.7	417.7	366.7	427.1	473.1	433.1	218.9	250.2	284.3	538.7	218.8	332.7	344.2	442.6	299.3	529.9	214.2	492	682.5
AF071014mRNA_s_at	1309.3	1386.6	829.4	1046.2	1699.3	1355	1823.1	882.2	1724.8	2685.1	2739.2	1351.2	1309.9	1660	1731.7	1263	1281.2	892.1	1416.5	2018.6	1271.5	1095.1	1049.3	977	1225.9	1412.9	1318.1	1023.3	3010.9
AF071204_at	-44.9	770.5	4.2	430.3	37.8	4.7	603.3	336.7	19.6	28.2	787.7	672.6	569.9	45.4	-75.9	38.8	-7.2	437.3	28	34.9	472.6	-30.6	-9	646.9	635.6	593.9	509.7	-30.4	67.4
AF071204_g_at	120	157.7	-19.9	17	158.6	107.9	51.1	29.8	57.7	135.6	20.4	64.2	25.9	51.3	117.4	138.2	34.2	-11.5	72.6	33.7	-23.7	-50.4	-54.7	134	-29.9	44.5	57.9	12.2	6.7
AF071495_s_at	363.9	-116	-306.4	-587	550.9	644.3	496.7	-158.6	264.9	678.7	-149.7	33.1	311	634.3	573.5	148.3	569.6	-571.3	681.6	762.7	287.3	153.8	-341	65.3	156	324.4	189.3	-471.7	358.3
AF072124_at	-1436.9	-1268.3	-930	-1012.7	-866.2	-1389.9	-913.4	-962.4	-843.8	-737.7	-1761	-1530.2	-1317	-1491.7	-1726.8	-1438.4	-918.3	-1231.7	-712.2	-1340.9	-1074.8	-1453.6	-1001.1	-1340.4	-918.7	-1422.9	-1527.4	-1085	-1416.2
AF072411_at	-111.3	106.7	-39	16.8	-23.5	-2.1	80.1	20.1	100.5	59.3	133.1	115.3	24.9	4.9	9	-9	52.2	-16.3	-64.1	32.7	74.4	-91	22.3	5.8	-2.8	189.3	36.7	14.2	219.7
AF072411_g_at	88.1	57.5	76	51.4	14.8	65	42.1	31.7	68.6	36.8	116.9	88.5	45.4	97.6	58.7	-6.6	42.8	92.6	12.8	74.3	47.1	3.8	87.6	128.9	26.7	118.2	93	141.3	69.1
AF072892_s_at	191	417.6	117	409.5	358.2	410.9	333.8	335	235.6	427.5	189.9	318.2	534.5	190.6	223.5	385.1	341	81.7	393.2	196.5	450.3	584.2	238.4	355.9	238.2	666.2	488.1	176.6	191.8
AF072935_at	1238.2	1120.8	725.2	532.9	1959.2	1363	1538.2	1340.2	2022.3	1565.5	1023.1	1404.6	1702.1	1767.5	1667.6	1755	1714.8	1255.4	1746.6	1434.5	1655.8	1085.2	908	1583.8	1563.4	1816.4	1838.4	1106.4	1148.1
AF073839_s_at	19098	19115.6	19902.2	22166.9	18486.7	18436.5	17654	20881.7	17849.8	17119.7	18888.8	19112.3	18411.7	19210.2	15979.7	18344.2	17530.8	16651.7	14694.2	16220.4	18267.4	21749.9	21130.5	16575.9	18246.6	20921.8	21487.6	15745.2	18167.4
AF073891_at	43.4	142.7	16	126.6	31.6	105	91.4	20.1	100.8	149.2	162.3	448.6	72.4	95.4	146.5	102.3	29	128.5	25.9	142.4	131.9	75.5	186.6	165.2	132.6	119.6	149.8	122.7	427.4
AF073892_s_at	-817.3	64.5	48.6	-45.7	-390.7	284.2	-430.4	133.6	-489.7	-472	887.6	298.8	386	503.7	299.5	-795.1	-424.3	-674.6	-340.2	710.3	-461.7	84.4	-789.9	-452.2	121	-776	241.4	431.9	771.4
AF074482_s_at	481.1	468.6	133.5	-3.5	801	319.3	459.2	145.6	527.6	472.5	-109	402.7	432.4	764.3	837.7	494.8	517.4	300.8	673.5	603.6	277.5	220.6	103	238.3	227.1	624.6	488.2	625	114
AF074608mRNA_f_at	1153.8	1021.9	1436.8	994.1	1279.5	871.6	1161.8	1559.5	1427.6	1226.8	558.9	670.2	1242.5	1255.3	781	780.7	1445.1	416.7	1260.3	986.2	762.7	647.7	352.3	831.6	1338.4	413.1	612.2	1477.7	599.9
AF074609mRNA_f_at	1994.2	3231.2	2213.7	1901.7	3684.5	2890.9	3608.1	3612.9	3692.2	3660.7	1743.4	1952.4	2907.4	3805.1	3447.3	2039.8	4977.4	539.8	3528.8	3345.1	2684	1620.9	511.1	3133.9	2547.7	2753.7	1347.3	2778.5	1715
AF075250_at	242.7	390.5	180.4	288.4	452.5	183.6	352.7	192.8	273.9	309.5	557.5	479.4	265.1	216.3	365.8	158.7	320.1	293.1	236.1	359.9	136.6	182.6	369.4	272.9	66.6	274.9	107	535	272.9
AF075382_at	177.7	94.1	37.9	119.8	49.9	134.5	71.8	18.2	101.4	62.3	124	68.1	56.3	126.7	190.8	175.7	86	70.4	49	121.1	91.3	77.5	185.5	104.8	86.4	98.2	128.3	62.6	35
AF075383_at	-43.2	119.4	46.6	25.1	-574.1	-145.4	144.8	-198.8	308.1	265	41.9	284.7	128.9	297.9	383.3	225.1	290.9	149.7	246.3	339.6	412.8	265.5	47.8	242.3	342.8	228.6	316.5	145.1	121.1
AF076183_at	2990.7	1799.5	1128.8	1312.5	1977.3	2108.5	1705.1	1014.4	1837.2	1739.4	2561.7	2178	1784.4	1819.5	3207.3	3288.8	1787.8	1060.9	2442.6	2933	1867.1	2421	1539.1	2880.7	1798.3	1965.4	1959.2	2584.8	3692.5
AF076183_g_at	3343.4	4687.9	3132.1	3262.9	5021.4	3552.8	4511.2	2475	3178	4574.2	5118.4	3939.2	4609.3	3339.7	4573.7	3520.8	3663.8	2971.3	3275	5378.5	6691.9	5597.7	4914	3143.4	4695.3	5154.9	5060.5	5000.9	5622.1
AF076184_at	2503	2919.9	1220.7	2276.5	2849.2	1455.4	2864.2	1679.3	2912.3	2451.6	3381.5	2959.6	2130.6	3147.3	3149.4	2597.8	2069.2	1299.1	2038.2	2892.4	2662.1	1498.9	2106.2	2915.4	2723.5	2879	2762.6	3119.4	3434.4
AF076619_at	1159.7	1166.8	1191.8	1214.8	1131.9	1508	1465.8	1028.2	1234.3	1362.3	1502.2	1387.5	1425.2	1147.4	1216	1058.8	1472.1	888.6	1754.4	1563.2	1242.5	1238.4	1022.6	1420.8	1397.7	1429	1567.2	1627.2	1410.1
AF076856_s_at	907.9	431.3	386.1	378	1274.4	915.5	872.6	490.8	922.3	807.3	574.9	806.7	639.4	758.7	908.8	936.8	416.8	331.6	471.7	919.3	655.3	846.1	778.2	998.2	793.2	486.9	1179.2	569.1	723.2
AF077000_at	-1415.4	-2757.1	-305.8	-1541.3	-1209	-1059.9	-1562.2	-1120.5	-1615	-1305.8	-2335.6	-1784.7	-1485.4	-2116.2	-1429.5	-1499.2	-1387.2	-719	-1181.2	-1183.8	-1803.9	-600.1	-1884.9	-1852.6	-2191.3	-1198.2	-2088.8	-1715.1	-2138.3
AF077000_g_at	-606.3	-1177.2	-237.1	-1081.7	-380.4	-303	-545.2	-759.1	-753	-55.5	-1507.9	-399.2	71.3	-619.2	-268.3	-613.9	-221.8	-461.7	-267.5	-364.3	-470.1	-512.2	-1050.5	-1159.5	-1455.2	-1367	-1155.6	-1257	-909.1
AF077195_at	-32.8	124.7	53.2	15.8	80.4	2.4	15.1	-2.7	28	53.9	-32.4	86.7	41.9	44.3	36.3	-25.4	19.6	6.7	25.2	68.1	9.7	46.8	53.2	108.8	-23	52.4	67.3	47.4	107.7
AF077338_at	-336.4	-63.2	21.5	52.1	-251.8	12.7	-194	0.8	-26.9	-198	81.3	-280.6	100.1	48.6	30.4	39.3	-245.9	-40.1	-141.2	26	5.5	-237.2	46	11	-139.6	2.1	0.4	-0.7	-361
AF077338_g_at	604.1	788	312.5	589.8	824.2	609.6	392	347.6	407.1	499.1	576	703.9	511.2	749.8	488.3	552.4	706.3	534.3	684.5	1047.8	754.9	515.3	682.9	464.6	689.7	698.7	621.7	933.5	996.1
AF077354_at	718.2	665.6	532.7	648.7	398.7	493.7	497.6	516.7	770.1	593.4	694.5	487.4	597.6	694.2	567.5	456.3	512.9	600.8	799.7	787.6	668.2	666.2	894.4	288.7	412.3	387.2	405.5	547.9	610.4
AF077354_g_at	3096.7	3247.5	3085.9	3536.7	2440.9	2046.4	2823.4	2573.9	2796	2051.4	2784.4	2333.1	1868.8	2740.7	2423.4	2928.2	2253.6	2170.3	3444.7	2471.5	3168.1	3259.2	3537.7	2729.6	2836.4	3342	2418.8	2369.1	2740.6
AF078778exon#1_at	353.8	70.7	47.5	316.3	127.7	391.1	123.5	0.8	564.6	164.1	629.7	535.3	110.2	631.8	621.1	457.5	78.4	-28	11.4	0.6	479.8	281.5	347.4	8.5	561.6	17.6	420.2	568.4	545.2
AF078779_at	2576.5	2404.6	2726.6	2508.2	2672.1	2685.2	2727	4024	2757.9	2661.7	2724.2	3040.3	3103.2	2945.7	2691.9	2852.1	3084.5	2603	3543.3	2596.9	3381.6	2682.3	3144.3	1868.4	3502.5	3521.3	4400.5	2339.1	2229.4
AF078779_g_at	3152.9	2791.6	3600.1	3507.9	4104.4	3911.9	4398.6	3459.1	4058.9	4045.2	2699.4	5211.1	4293.3	4233.3	3814.9	3045.4	3905.4	3394.5	4726	4006	4101.7	3183.7	1883.3	2321.1	3744.2	3577	3935.9	2541.5	3621.6
AF079162_at	1315.7	1399.5	879.7	946.9	1317.1	1121.3	1290.7	793.1	1408	1190.6	1682	1487.1	1111	1560.2	1710.4	1384.5	1145.1	981.8	947.7	1688.6	1281.5	1192.7	1043.7	1178.9	1341.4	1454.2	1470	1095.5	1691.2
AF079864_at	78.5	161	104.4	88.1	56.8	80.5	45.7	134.2	177.2	16.7	205.6	131.7	85.1	165.7	178.5	77.9	92.3	182.9	96.1	92.7	137.7	135.4	265.6	158.1	133.5	178.5	207.5	133.1	199
AF079873_at	291.7	225.8	12.8	-98.1	361.8	200	205.9	-65.7	197.7	252.6	132	-67.1	202.6	63.3	135	659.3	283.6	-70.3	337.5	288.6	211.5	213.7	-22.4	389	27.4	174.7	107.5	71.2	125.5
AF080435mRNA_s_at	782.3	1350.2	861.8	923.2	1009.6	1060.4	927.8	1147.7	1202.5	911	931.7	1109.1	888.3	1188.1	1105.4	1237.3	1122.3	1045.2	1033.4	833	934.2	978.9	962.6	1085	1131.9	1143.5	1173.1	1020.5	986.9
AF080468_at	927.2	832.6	882.6	776.2	999.6	1227	604.8	1024.8	959.4	754.1	652.3	756	838.5	691.5	839.3	876.5	943.5	732.5	1001.3	879.4	728.6	552.6	675.6	813.7	772	593.5	695.1	896.9	910
AF080468_g_at	938	779.6	813.6	911.6	1221.8	961.7	942.2	791.1	1117.7	1071.2	821.1	951.4	1018.6	1113.1	965.2	844.4	1018.7	557.8	1152.1	1106.6	876	731.9	568.6	1008.6	1047	756	1073.1	957.8	1055.2
AF080507_at	-11.9	32.5	101.7	-110.1	-210.9	68.4	-2.9	-2.4	29.8	-147.4	194.7	-27.2	37.6	190.3	25.6	152.8	5.1	-17.6	3.4	115.3	115.8	57	149.8	11.4	-55	55.2	17.9	-190.9	413.1
AF080507_g_at	-325.9	-631.1	-253.6	-268.6	-394.7	-326.3	-325.1	-216.3	-405.2	-371.8	-425.4	-449.9	-272.6	-418.4	-418.5	-690.9	-208.9	-265.5	-299	-320.7	-379.6	-615.2	-272.9	-492.3	-485.2	-376	-471.5	-450	-417.6
AF080568_at	1565.1	1900	1452.5	1155.1	2075.9	1546.7	1656.3	1047.2	1731.2	1888.5	1079.9	1844.1	1312.4	1571.5	1628.8	1857.4	1402.3	1033.3	2251.9	1739.4	1658.8	1597.1	1056.9	2194.5	1747.1	2300.2	2166.7	1187.9	1488.7
AF080568_g_at	3127.9	3315.5	3059.8	3175.2	3376.9	2123.3	3362.2	2124.1	3698.7	3551.8	1756.4	3139.5	2818.2	3762.4	2785.7	3248.2	2788.4	2675.2	2890.8	3321.9	3660.1	2715.9	3060	3274.6	3346.7	4079.2	4047.5	3294	3316.5
AF081144_s_at	10231	8079.5	7273.5	6917	6911.9	6493.6	6652.4	4537.5	6378	6901	9209.7	7325.9	7628.7	7078.2	9320.2	7889.8	5377.5	3636.9	7087.1	10043.5	5304.1	8509.4	5878.4	6581.9	4377.6	5561.6	5627	11009.8	11291.4
AF081148_s_at	954.7	1684.1	772.3	974.1	1733.3	1360.6	1671	1000.7	1619.8	1698	1171.9	1432.9	1585	1327.8	1503.6	1290.7	1331.4	1082.9	1729.5	1445.3	1335.7	1391.5	1004.7	1838.4	1458.3	1572	1548.2	1531.4	1351
AF081196_at	5745.1	4911.5	3474.3	3231.6	7317.9	5885.1	7347.5	6395.8	8022.6	7225.4	2632.6	6019.4	5851	6213.2	6781.8	7992.8	7570.3	4768.1	8921.9	5352.7	4708.2	3847.5	3785.9	6764.8	7223.3	6983	6999.2	5945.8	4600.3
AF081204_s_at	1623.2	1276.1	741.3	802	1599.6	915.2	1457.7	756	1679.6	727.7	1623.8	1046.8	1248.9	1135.3	1544.3	1090.4	1396.1	719.1	1460.4	1403.4	1085	1449.5	1397.4	1267.3	1002.7	1016.6	927.9	1779.3	1405.2
AF081365_s_at	293	613.9	351.6	514.2	442.8	336.3	422	315.2	570.8	334.5	827.9	657.7	342.5	629.3	506.4	482.3	474.9	378.2	188.9	568.9	555.2	498.1	495.2	449.4	528.7	628.3	525.9	607	771.1
AF081366_s_at	59.2	121.8	40.8	114	44.4	100.2	82.3	86.6	133.1	79.9	189.8	63.5	-7.3	119.8	106.6	-78	106.1	165.6	-9.7	270.5	30.3	100.5	214.8	170.4	60.8	129.6	116.6	162.7	360.2
AF081557_at	155.3	801.5	321.8	223.1	444.3	218.4	263.2	173.6	424.1	363.8	769.9	426.1	255.8	410.4	253.1	621.8	379.6	185.1	314.3	481.3	367.8	502.3	223.3	169.6	263.8	250.5	181.6	515.7	352.6
AF081941_at	57.5	-17.9	50.4	75.5	-73.8	2.2	-29.3	-6.3	-36.6	-1.7	128.9	-61.6	-55.1	-6	-14.6	-166.2	10.6	257.7	-60.3	6	-47.8	296	93.7	-31.3	27.9	12.2	-50	101.5	107.3
AF082124_s_at	-630.2	-1031.2	-389.5	-584.3	-718.9	-483.6	-717.1	-510.7	-736.5	-665.5	-1142.8	-873.6	-627.2	-670.7	-735.6	-895.4	-498.5	-430.7	-592.1	-773.7	-751.3	-741.1	-585.1	-988.3	-399	-785.8	-618.5	-1034.1	-1029.3
AF082125_s_at	-2831.7	-3724.6	-1783.3	-2293.4	-2749.6	-2012.2	-2974.9	-1640.7	-2848	-2520.2	-4303.9	-3516.8	-2418.8	-2967	-3441.6	-3436.5	-2019.7	-1859	-2236.9	-3945.6	-2701.3	-2799.2	-2582.2	-3793.3	-3151.5	-3344.5	-3244.8	-4220.6	-4771.8
AF082126_at	-20.4	79.2	2.9	60.3	-30	105.8	-5.4	73.3	7.6	37	84	-33.7	-11.2	31.2	37.9	0.8	81	85.6	-26.8	9.8	53.3	44.5	41.3	-10.5	63.3	50.3	4.9	83.6	53.3
AF082160_at	3.8	-145.4	-70.9	110.9	-157.8	4.6	-37.6	70.2	-40.2	113.7	124.6	-69.2	93.2	-156	-84	-90.5	321.1	55.1	191.7	40.8	-43.7	253.8	58.3	-192.8	-129.8	137.6	-31.9	-34.9	12.9
AF082533_s_at	133	196.5	141.7	163.7	196.4	276.4	64.9	191.9	39.5	19.6	89.1	299.8	197	57.1	371.1	-54.5	8.9	150.5	43.1	109.9	195.6	173.6	328.3	-87.6	-41.1	-103.4	243	393.7	70
AF082834_s_at	347.4	327.2	36.6	124	445.3	264.5	300.9	124.7	266.6	436.2	124.4	347.3	311.1	315	80.1	545.9	266.5	145.2	106.3	208.2	419.2	608	229.2	281.3	268.7	138.7	235.5	119.9	24
AF083269_at	586.1	727.4	341.3	348.5	947.1	334.9	696.9	932.9	663.3	677.8	385.1	160.9	489.3	613.2	358.7	508.3	656.9	471	562.4	671.9	475.6	500.5	407.3	318.7	410.8	386.1	394.6	467.4	294.1
AF083269_g_at	537.8	616.3	365.4	368.1	519.8	823.2	994.9	677.2	713.5	642.9	674.9	553.9	729.5	910.6	685.5	360.3	474.5	634.9	682.8	679	415.6	618.4	593.4	766.7	447	659.7	719.8	538.6	877
AF083330_at	1267.8	1196.6	597.2	570.9	1304.6	1019.6	1337.7	1524.6	1409	1053.3	312.6	836.5	840.4	950.5	1372	1374.4	1475.4	1122.7	1479.8	911.2	663.6	824.3	983.8	1025.7	1014.2	886.8	1134.7	1057.7	765.1
AF083331_at	-69.8	84.7	-24.1	-44.9	74.2	23.9	160.6	22.5	76	63.8	-26.2	99.9	181.1	72.3	34.8	-77.8	61.3	73.2	50.7	38.2	10.1	11	49	125.5	41	-51.5	-43.7	40	-29.1
AF083341_s_at	14.6	-57.6	-102.4	-102.8	146	245.9	-65.2	167.9	-39.5	47.1	101.7	-27	222.8	-22.1	-11.9	147.4	278.2	-35.2	181.8	-4.4	82.3	34.1	-12.9	47.1	61.1	30.6	49.8	-24.7	-82.7
AF083418_at	-336.4	-377.4	-207.7	-352	-126.3	-286.2	-123.1	-120.1	-137.4	-15.6	-426.3	-270.2	-26.9	-154.8	-288.9	-311.1	-63.7	-175.6	-92.5	-190.8	-215.2	-234.5	-244.6	-386.7	-253.8	-189.3	-120.1	-327.6	-331
AF084186_s_at	9992.1	9292.2	8890.4	7912.9	9072.8	7645.6	9503.5	8431.4	9629.7	9744.2	5536	9531.4	9040.1	9534.7	9829.4	9443.5	9379.3	6879.6	10212.9	8146.3	9573.3	7773.4	8211.8	7376.7	9960.8	9733.1	9926	7661.9	6823.8
AF084576_at	782	-1479	-58.1	-52	-24.6	165.1	906.4	-514.8	1041.5	108.3	-198.9	-116.5	99	-89.7	110.2	-291.1	-486	-247.7	82	655.1	634.6	-48.4	-142.7	297.8	-54	553.6	-300.3	-342.6	-272
AF084576_g_at	-476.6	-646	-217	-217.3	-439.7	-304.4	-391	-257.3	-561.7	-327.8	-667.4	-561.1	-302.8	-611	-657.7	-447.5	-311.3	-259.2	-286.6	-545.4	-482	-324.8	-333	-476.6	-535.4	-667.5	-635.7	-371.1	-620.3
AF085195_at	-205.7	-192.6	-97.3	-84.8	-13.2	-137.1	-188.9	-21.5	-45.2	-96.3	-48.9	-174.6	-7.1	-59.9	-162.2	-162.5	-110	-123.7	-44	15.3	-90.8	-128.2	-61.1	-198.9	-7.1	-194.1	-86.1	-61.5	-135.1
AF085693_at	1946.9	619.2	208.5	-116.9	1871.5	1300.1	1661.7	50.4	1303.3	1864.7	36.8	748.9	1325	691.4	2157.6	1231.7	1435.4	20.3	1874.1	1238.3	984.6	772.1	100.1	1094.7	498.5	723.6	602.2	621.7	916.6
AF085693_g_at	8293.5	5924.9	3808.7	2884.1	6608.3	5840.7	5788.5	1887.8	6168.4	5804.8	4267.3	5647.1	5648.9	5260.2	7602.3	6367.4	5509.4	1748.1	7095.3	6856.7	5230.1	6292.6	3011.7	6693.6	4459.2	5635.6	4900.3	5989.8	6849.8
AF086624_s_at	1396.8	311.1	1652.1	676.7	231.8	1025.8	270.1	624.5	445.5	813.4	732.7	929.4	243.3	592.5	211.1	1047.8	1046.3	605.8	1508.4	261.6	626.7	998.1	393.1	899.8	792.6	533.7	785.2	315.3	-59.5
AF086758_at	-145.6	-49	-54.3	-121.6	-159.8	-24.4	-75.6	-41.4	-153	-65.8	-57.7	-35.6	-97	-153.5	-36.6	-101.9	-4.9	84.7	-95	-50	-176.2	-20.5	-50.5	-43.7	-135.6	-12.9	-74.5	-5.2	-34.6
AF086758_g_at	56.5	-580.2	-152.1	-187.9	-66.2	154.9	326.9	124.2	9.5	147.4	-265.7	-207.2	60	-27.4	-106.2	117.5	203.8	124.3	281.9	-115.2	-140.5	94.7	-78.8	281.7	-149.9	-188.2	-89.5	-188.4	-301.1
AF087037_at	413.9	454.6	362.6	497.3	682.7	493.7	366.9	427	434.1	465.7	1148.9	565	500.5	795.1	621.1	492.2	659.7	540.5	482	957.8	454	564	562.7	590.1	756.4	581.5	582	775.2	1004.9
AF087037_g_at	1005.2	1066.7	1007.9	1292.1	1507.4	1059.1	1243.1	1157.1	1227.2	1013.9	1417.9	1386.8	1383.9	1424.4	1304.8	716	1110.5	1027.9	1156.3	1149.4	1309.2	1124.6	1076.4	1105.4	1203	1142.1	1278.9	1240.5	994.4
AF087431_at	702.2	635.3	556.2	592.3	872.8	684.6	657.7	597.4	881.1	797.2	597.1	628.9	828.2	795.3	947.8	600.6	724.1	564.5	833.1	818.9	660.6	765.9	774.2	804.7	738.1	618.4	855.2	1306.9	914.7
AF087431_g_at	2101	2231.2	2567	2990.2	2178.8	2066.9	2025.5	2534.7	2216.8	2085.6	1837.4	2301.9	2374.6	2479.1	2060.1	2121	2088.1	2436.2	2066.7	1500.5	2426.1	2260.7	2701	2652.5	2488.4	2408.1	2918.3	2093	1903.3
AF087437UTR#1_s_at	3700.5	3545.5	3664.8	3994.6	3890.1	3296.6	3615.9	3266.2	3578.9	3274	3600.8	3663.2	3696.4	4440.1	3474.9	3866.3	3135.5	2982.7	3453	3196.2	3903.9	3480.8	3489.2	3734.7	4409.7	4362	4732.9	3714	3313.2
AF087453_at	256	788.2	282.1	352.2	908.5	505.1	785.1	310.3	771.5	648.3	581.8	693.9	512.4	721.3	742	850.2	351.4	450.6	497.6	560.3	641.5	159.9	406.6	822.8	809.2	671.9	724	548.1	750.2
AF087454_at	-540.2	-634.8	-704.9	-812.2	-345.7	-355.8	-362.9	-375.5	-509	-316.8	-1194.1	-1003.6	-796	-614.1	-965.3	-400.4	-220.2	-515.1	-207.3	-1081.1	-666.7	-485.6	-963.6	-691.1	-511.2	-610	-746	-1221.7	-1069.3
AF087674_at	1285.7	216.1	408.9	491.2	353.9	572.9	455.6	452	669.4	599.9	1885.2	1423.2	638.3	1422.9	709.6	1325.2	405.4	606.2	574.7	902.2	546.6	1301.7	1254.9	480.3	410.7	907.3	1397.4	957.5	809.6
AF087696_at	441.2	499.8	420.5	182.7	427.4	471.6	307.4	435	532.2	331.2	193.3	304.1	257.4	451.3	341.4	480.6	457.2	261.2	373.9	323.2	328.7	50.6	62.3	495.1	396	246.8	546.3	225.9	221.2
AF087697_at	1037.7	807.9	633.9	673	1203.4	706.4	1075.9	667.1	1310.5	1017.3	1082.8	976.5	715.4	1242.9	1259.8	815.6	1054.4	660.3	1040.3	1076.7	991.3	442.1	715.3	1183.3	681.8	1035.3	998.6	1063.5	1182.5
AF087838_s_at	-527.8	-729.3	-338.4	-436	-655.8	-537.4	-678.6	-346.2	-624.7	-659.7	-983.4	-624.2	-499.1	-724	-794.3	-659.5	-496.3	-414.6	-416	-931.8	-544.3	-527.4	-483.7	-694.3	-512.1	-741.7	-592.9	-793.2	-869.6
AF087839mRNA#1_s_at	18.1	28.8	102.1	-93.8	243.5	-10.2	160.9	160.5	91	315.2	60.6	512.5	92.3	135.6	84.1	-45.3	188.7	15.7	156.9	60	78.3	-185.5	165.2	86.1	50.9	1.8	208.5	22.7	211.5
AF087839mRNA#2_f_at	168.1	365.3	142.5	209.5	261.6	146.1	326.8	237.1	271.5	182.7	350.4	216.4	186.6	228.4	190.6	252.4	160.4	163.7	171.1	143.8	147.6	109.1	264.9	210.6	254.7	193.7	245.7	287.2	204
AF087943_s_at	230.3	206.2	72.3	105.7	333.2	244.1	334.7	141.4	321.6	8.1	289.4	575	293.3	311.5	402.9	140.6	226.5	203.2	169.3	389	377.5	197.2	192	284.3	-27.9	238.5	580.1	306.2	204.4
AF087944mRNA_s_at	1104.7	1364.8	630.5	1132.6	1376.9	882.9	1475.6	619.1	1244.3	1271	1997.8	1260.3	1208.7	1151.1	1450.8	1080.7	804.7	861.8	999.3	1546.9	1068.8	956.1	963.7	1288.7	1190.2	1180	1165.7	1795.2	1965
AF087945_at	187.4	329.3	197.2	242	222.3	212.8	220.1	215	288	205.8	224	283.2	35.5	169.3	102.1	260	213.7	202.3	151.7	163.8	71.2	301.7	164.8	340.4	365.2	260.6	228.4	183.6	257.1
AF089730_at	33.1	23	-105.2	-60.2	-13.4	-128.5	73	-44.8	85.7	192.5	-25.9	80	-72.2	84.3	217.1	84.4	-112.2	-98.4	116.4	91.5	160.2	-90.9	-30	123.3	-103.3	-26.6	-1.7	87.3	225.4
AF089817_i_at	2625.2	3462.3	987.1	1170.2	2615.7	2052	2516.4	976.8	2711.6	2796.7	3202.9	2881.4	2017.4	2646.9	3974.8	2851.1	1684.1	1219.9	2254.4	2596.7	2103.4	2954.7	1274.7	2863.3	2422.3	2644.3	2071.1	2120.3	2871
AF089825_at	-326.2	-415.7	-228.8	-235.7	-296.8	-100.9	-351.4	-276.6	-360.7	-319.3	-526.6	-444.5	-228.6	-419.8	-386.9	-213.3	-224.9	-185.9	-266.1	-464.6	-403.8	-307.4	22.2	-354.1	-415.3	104.7	-341.4	-453.4	-445.6
AF089839_at	802	881.5	149.9	135.3	1812.5	1361.3	1751.3	1308.5	1972.9	1681.5	131.8	725.9	910.8	1542.5	1956.9	2029.6	1895.9	772.8	2043.3	818.7	742	544.3	259.9	1084.9	1181	1060.3	1267.7	706.1	586.7
AF090113_at	288.4	-36	226.9	-150.7	205.7	169.5	121.7	7.7	217.5	382.1	-521.9	-60.7	147.5	45.9	-12.6	104	362.1	-53.1	231.8	162.8	-160.1	-317.8	-264.7	-181.7	-273.3	-138.8	-29.5	-378.2	-401.7
AF090113_g_at	1844.3	1867.8	1725.4	1745.5	1499	1694.8	2002.8	1520.4	1951.8	1943.4	1595.4	1931.4	1326.9	1938.8	2135.4	1855.9	1510.8	1489.8	1660	1749.9	1634.4	1244.8	1260.4	1473.6	1679.5	1413.3	1723.6	1441	2138
AF090133_at	1489.6	679.5	996.8	725.5	1164.3	1499.1	1289.5	648.7	855.7	540.5	1330.3	670.5	963.8	620	462.7	1210.6	1761.1	618.9	1842.6	1632.7	431.1	965.8	778.4	1153.7	916.4	974.2	1013.5	717	861.3
AF090134_at	281.6	745.4	278.1	416.5	481.1	377.9	732.5	490	278.4	875.3	529.1	817.5	1080.4	302.5	428.4	289.1	496.9	233.4	442.1	589	400.2	1028	300.6	15.2	175.6	163.5	393.3	247	542.2
AF090134_g_at	25.9	87.7	43.9	-30.9	3.5	98.5	74.9	112.5	103.8	74.7	166.4	111.1	-12.8	31.7	63.9	74.3	98.8	117.9	-1	132.1	31.6	166	21.8	129.5	115.4	177.2	83.6	139.3	107.6
AF090135_at	39.2	-78.5	-5	-124.8	-115.6	-46.5	-116	-88.8	-117.6	-57.1	-49.2	-65.6	36.4	-103	-76.3	-121.3	-41.8	-77.2	58.6	-122.5	-51.5	-0.6	-86.9	-22.4	-93	-163.8	-87.2	-74.5	-121.2
AF090136_at	-114.4	-209.9	-84.6	-174.9	-136.5	-118	-90.8	78.7	-305.1	-74.9	-262.3	-128.6	-120.7	-181.9	-282.2	-33.7	-6.7	-44.2	-51.5	-337.4	-33.4	-191.9	-158.8	-233.1	-42.8	-158.5	-137.4	-270.8	-337.5
AF090306_s_at	4398.8	3771	4363.9	3924	4321	4419.3	4541.1	3848.4	4356.9	4340.1	3511.1	4863.7	5048.1	5029.1	3805	4258.5	3989.4	3395.4	5043.7	4386.9	4957.8	3964.8	3663.4	3481.3	5058.6	4601.4	5067.7	3496	3623.5
AF090692_at	270.7	421.4	287.9	314.9	292.1	346.6	352	273.1	448.9	360.2	393.2	462.2	380.7	421.8	503.5	274.3	324.4	294.2	355	450	340.6	363.7	338.2	279	314.1	396.5	314.1	305.9	455.6
AF090692_g_at	-116.7	-87.8	-161.7	-209.5	-388.5	-41.5	-81.5	-83.8	-157.9	-105.1	-295.9	-181.9	-53.7	56.3	152.9	-279.5	-249.6	-37.2	-110.3	-173.5	-134.3	-102.7	28.9	-63.6	-320	-240.5	-259.1	-151.1	-200.8
AF091247_s_at	928.9	1096.9	425.7	446.3	1337.5	1068.2	1345.5	479.8	1435.7	1766.4	717.4	1054.1	985.2	1407.2	1399	1290.1	1187.6	721.6	1663.8	969	915.2	670.3	511.1	1192.5	995	1137.6	781.1	832.2	995.3
AF091561_at	817.8	1129.7	654.8	803.1	1127	835.5	975.5	741.2	1289.4	893.7	1250.2	1097.8	754.3	1174.4	1380.9	1040.2	789.2	887	756.3	1160.8	963.8	759.3	828.9	1138.3	1064.1	1224.2	1111.4	1217.1	1325.3
AF091562_s_at	158.4	327.7	-8.1	-168.9	-56.7	-34.9	-17.4	-18.1	-35.5	17.9	-110.3	-20.9	-48.9	191.1	-94	349.9	-156.4	132.2	-48.6	62.6	-3.6	136.8	232.2	170.4	-57.8	322.1	372.6	-101.8	-132.6
AF091563_i_at	1007.4	922.1	995	1105.3	1019.6	1290.7	1520.1	340.3	1093.9	1424.4	2017.2	1632.2	834.2	1705.8	1875	1267.9	1152.4	935.1	653.4	1867.4	1365.3	1228	1207.1	1253.9	769.7	1399.1	1060.1	2037.5	1980.9
AF091563_r_at	171	188.4	153.2	120.6	128.3	-20.6	167.8	-4.5	73.1	196.2	-29.5	32.6	44.5	82.9	88.9	2.9	21	104	135.7	90.1	141.7	96.1	-17.4	103.1	31.1	35.1	30.1	19.5	30.5
AF091563_f_at	242.1	457.6	189.3	352.5	343.3	339.4	443.4	292.8	378.8	280.8	442.2	445.6	198.7	368.4	431.8	359.3	289.5	411.9	254	466.4	384.6	353	363.8	444.6	496.6	410.3	496.9	507.2	506.6
AF091565_at	554.1	679.1	302.3	-130.2	-60.2	-184.4	63.3	301.1	742.4	-50.9	-148.7	-251.1	185.7	697.9	807.5	-103.6	379.7	245	828.8	-146.7	487	374	369.5	-293.8	-197.5	517.6	537.2	-173.5	556.6
AF091566_f_at	-168.2	-533.7	-87.4	379	-301.3	-63.7	-271.8	-36	-197.3	-258.7	-651	-292.1	-157.6	-183.1	-238.4	-282.7	-164.8	-316	-16.8	-230	-250.9	-107.3	270.6	662.7	-276.6	-442.1	-224.6	-523.7	-666.1
AF091567_s_at	-382.1	-812.5	-563.7	-416.3	-19.3	-428.6	-37.6	-552.8	-426	-74.8	-1268.3	-667.4	-591.1	-516.8	-9	-729.4	-507.7	-690.2	60.2	-764.4	-412.6	-423	-24.8	-624.9	-503.4	-537.5	-147.6	-1035.7	-716
AF091569_s_at	1062.7	1356.8	791.6	639.2	825.6	829.4	931.7	569.7	1182.3	812	1507.6	1229.7	687.6	995.9	1199.9	958.7	721	777.7	663.9	1229.3	1049.2	840	972.8	1157.1	1281.5	1047.9	1042.5	1316.4	1112.5
AF091570_s_at	3880.4	3866.1	2635.9	2963.8	4383	3631.7	4848.8	2607.2	5129.9	4746	5696.7	4599.4	3650.6	4703.1	5513.5	3534.4	3513.4	2875.5	3485.3	5651.8	4260.9	3601.6	2812.2	4318.8	3959.4	3785.4	3937.6	5662.3	5549
AF091572_s_at	221.1	136.3	46.5	29.2	162.7	80.1	101.9	97.2	109.2	116.3	148.9	97.7	131.1	120.1	204.8	-56.4	204.9	116	13.7	163.5	136.3	86.9	96.5	82.4	120	175	226.1	29.2	19.8
AF091573_f_at	139.7	437.5	184.7	203.6	302.4	206.7	290.5	225.9	338.6	224.7	266.4	353.5	224	342.9	332.9	281.8	160.5	301.9	194.9	376	242	155.9	190.5	382.7	393.4	371	254.1	336.4	323.6
AF091574_f_at	131.5	316	93	119.1	85.1	112	130.9	89.5	129.3	143.5	159.3	176.1	138.2	133.7	151.1	84.8	99.7	84.3	103.3	142.9	150.2	199.5	166.2	175.5	184.3	146.3	73.2	159	138.9
AF091575_at	165.3	457.1	217.3	306.3	307.4	100.4	277.2	94	291.4	235	183.2	372.8	71	357.4	398.8	339.7	163.8	86.2	146.7	80.3	163.1	273	206.6	475.1	336.6	239.3	129.7	370.5	452.2
AF091576_at	-50.9	-310.4	-118.2	-225.8	-106.5	20.1	-229.9	-210.8	-78.4	-92.7	-419.3	-173	3.1	-111	-200.8	134.9	-53.5	-188.5	-15.5	-227.7	-229.5	641.1	356.2	-95	-113.1	-106.1	-202.6	-238.9	-293.7
AF091577_at	160	356.5	84.4	111.8	176.4	123.4	260.8	139.8	343.6	304.1	209.8	197.7	123.7	344.2	307.7	267.7	157.3	236.9	258.4	206.6	83.5	172.8	189.6	275.9	331.9	223.8	308	203.7	228.9
AF091578_at	142.3	61.9	99.8	43.1	71.8	127.7	141.1	7.9	231.3	212.5	284.4	305.6	181.4	257.2	320.3	274.9	125.6	-46.4	71.9	277.6	288.8	97.8	89.8	264.2	-6.6	228.8	245.4	261.6	199.1
AF091578_g_at	334.3	399.2	325	294.1	331.3	311.2	365.7	253.6	474.1	642.9	856.3	397.4	292.8	285.9	441	341.5	344.8	308.2	301.9	402.7	338.3	199.4	267.4	444.4	259.1	504.2	311.3	1116	386.3
AF091579_at	847	1665.9	1009.2	1098.2	1026.3	772.5	846.4	1005.4	1005.2	914.6	1783.6	948.7	587	922.2	1005.7	993.2	770.5	724.8	883.3	967.6	786.1	1301.8	1015.6	1364.2	676.6	589.7	1253.7	2524.1	1536.4
AF091580_s_at	-444	-418	-195.2	-290.2	207	-262.6	417.8	-115.3	131.8	122.4	-495.8	52.3	136.8	36.8	-518	-343.3	257.7	44.5	-221.1	-363.8	-406.8	-226	-324.9	-370.6	-124.7	-435.9	-372.2	-455.4	-531.6
AF091715_s_at	-1809.2	-4901.4	-1603.1	-1805.6	-2463.5	-1860.2	-1433.2	-1503	-1336	-1180.9	-1582.2	-1920	-1427.1	-1611.4	280.9	-2216.5	-1615.8	-1502.6	-822.6	-716.9	-1789	-2470.4	-2110.5	-3077.6	-2953.5	-4493.4	-2715.1	-1015.9	-1740.2
AF091834_at	2064.2	1989.9	496.2	319.4	3722.2	2262.4	3131.8	3778	3651.5	3116.4	394.2	1564	1879.9	3040.4	3737.5	3830.1	4113.1	2005.9	3678.4	1589.2	1612.5	1074.1	1313.9	2495.3	2711.9	2327.3	2932.4	1570	1209.8
AF092090_at	-132.1	-125.5	-124.8	-140.7	-123.4	-53.4	-120.9	-217.5	-123.5	-21	-194.7	-222.2	-126.4	-77.3	-176.7	-189.6	-140.2	-140.9	-33.1	-177.1	-108.8	-209.7	-176.2	-168.5	-148	-104.3	-219.4	-145.2	-132.3
AF092091_at	289.3	424.7	219.3	287	258.5	260.8	301.3	264.6	227.4	416.7	316.3	346.5	274	250.7	360.3	50.9	309.4	264.6	297.1	47.6	250.8	123.2	202.1	259.7	339.7	208.9	203.4	322.2	247.3
AF092450_at	1954.3	2063.6	1293.1	1069.7	1991.9	1698.2	1656.4	627.8	1799.3	2013.8	-313.2	1549.9	1316.2	1397.3	1802.3	2757.2	1859.8	992.4	1926.4	776.4	1472.4	1257.6	1250.4	1295.6	1161.7	1195.7	504.3	595.7	1167.1
AF092523_i_at	129.5	77.1	-124.7	-131.8	162.2	35.5	-106.6	-181.2	12.4	146.7	-103.4	49.3	114.2	98.8	-216.4	96.9	67.7	-45.3	173.6	44.6	-149.6	8.5	-21.1	61.2	-103.9	-224.6	-115.2	-40.3	-20.7
AF092523_r_at	-2749.1	-3739.6	-2081.3	-1363.4	-3973	-1794.7	-2882.9	-1844.2	-4193.6	-2543.4	-3886.5	-3394.5	-2268.9	-3144.2	-4346.2	-3365.7	-2014.6	-1272.3	-2175.6	-3822.1	-2907.7	-2650.1	-1519.4	-3042.5	-4712.2	-3737.9	-3201.4	-4509.4	-3665.5
AF092523_s_at	384.9	379.2	208.9	392.3	624.4	425.6	720.3	480.8	854.3	583.7	531.1	577.9	344.2	629.5	708.2	427.8	603.4	275.4	575.7	504.6	639.4	373.8	442.7	635.8	442.2	589.8	520.9	607.5	539.5
AF092733_at	-147.8	-134.6	-106.3	-217.2	-237.7	-105.5	-194.5	-93.5	-196.6	-186.9	-306.8	-253.3	-207.9	-243.1	-276.8	-194.4	-99.1	-195	-143.5	-198.1	-77.7	-227	-159.6	-297.1	-163.3	-182.6	-175.8	-242.4	-315
AF093139_s_at	3860	2974.4	3460.6	3633	3261.7	3097.8	3347.3	3007.6	3565.7	3592.2	2903.1	3258.6	3323.1	2851.7	3248.2	3290.1	3036	2894.7	3795.3	3538.3	3680.4	2882.3	3738	2782.8	3391.3	3720.8	3411.1	2978.4	3573.7
AF093267_s_at	1034.6	1286.5	849.9	947.2	1382.2	1430.7	1505.4	1149.5	1501.2	1593.5	696.2	1451.2	1763.4	1358	1368.2	1356.5	2062.1	1187.7	1799.1	1014.6	1383.9	1098.5	967.9	1445.3	1597	1642.4	1732	921.1	976.3
AF093268_s_at	1985.4	3212.1	1589.4	2151	2261.9	2348.5	2413.9	1615.3	1876.4	2848.9	1759.9	2575.1	2985	2073.6	2846.1	2389.4	2753	2124.6	2872.8	1917.7	1907.5	2841.7	1699.1	1995.8	2702.6	3061.4	2851.4	1772.5	2094.4
AF093536_at	474.2	547.3	415.5	491	917.3	452.2	757.5	461.5	783.5	885.7	449.1	593.5	562.9	658.8	741.7	216.5	514.4	505.2	11.9	856	749.1	341	437.8	35.5	2.5	316.2	173.5	437.4	323.7
AF093569mRNA#1_s_at	142.3	445.1	54.5	171.7	264.1	159.2	400.7	145.9	364.2	346.5	358.5	389.9	288.8	424.1	427.3	-19.2	147.7	180.1	157.9	358.6	299.8	42	231.8	381.7	251.7	395.3	305.7	211.8	340.5
AF093625_at	-116.4	-153.2	-61.8	-144.7	-126.7	-43.3	-64	-30.3	-110.4	-103.2	-158.1	-157.9	-88.2	-95.3	-118.7	-118.6	-128.7	-103.2	2.5	-110.8	16.5	-46.7	-126.2	-88.7	-70.7	-116.7	-71.8	-123.8	-117.1
AF093773_s_at	21239.3	23043.7	25391.8	25539.7	22198.2	23522.5	21736.5	27884.5	22116.5	21265	24159.7	22313.1	24976.6	24125.7	21330.5	20611	23435.9	27693.2	20634.4	21343.4	22748.6	26120.3	27278.5	20982.1	23341.2	25579.5	27858	20179.4	23696.7
AF095576_at	354.6	10.7	325.6	324.6	274.6	78.4	500	238.7	396.2	218.8	131.4	474.8	129.9	420.1	101.3	278.5	388.6	371.8	57.7	396	588.4	329.6	450.5	704.8	545.3	617.6	368.9	565.2	567
AF095741_at	979.6	777.1	843.2	601.3	905.7	889	765.3	890	826	895.5	542.6	631.6	767.8	886.7	686.9	664.2	867	525.2	1024	783.5	638	718.9	442.7	585.1	412	435.7	448.3	490.3	574.9
AF095741_g_at	5102.2	4173.5	4267.9	3784.4	4864	4340	4070.5	3288.4	5082.1	4700.7	3852.7	4552	4174.2	5247	4632.8	4378	4079.1	3328.6	4585.9	4757.9	4210.7	3613.2	3723.7	4332.7	3778.6	3728.9	3864.9	4286.4	4539
AF095927_at	918	833.7	760.9	700.3	819.9	859.8	742.1	565.3	887.3	759.7	669.1	761.4	840.1	759.8	877	702.4	713.6	440.8	907.9	928	799.9	848.9	570	990	893.3	910.3	914.4	875.6	780.3
AF095927_g_at	2468.9	2530.5	2854.5	3583.7	2280.2	2464.4	2051	2481.1	2462.1	2311.2	2490.9	2836.4	2649.8	2809.2	2101.2	2672.8	2089.8	2809.4	2253.1	2442.4	3146.1	2680.9	3325.5	2577.8	3062.4	3154.5	3549	2623.3	2588.4
AF096269_at	1546.8	1882.5	691.7	667	1970	1194.5	1701.6	1103.9	2180	1757.9	903.2	1338.4	1227.3	1734.1	1804.9	1873.6	1365.9	1128.3	1642.8	1267.2	1378.1	1112.8	1114.7	1811.7	1896.2	1430.8	1718.3	1531.1	1423.9
AF096835_at	861.6	1298.5	473	1022.3	1007.3	820.8	863.1	814.2	1203.9	707.1	868.5	1130	884	962.2	951.3	911.2	553.4	1038.9	619.3	1239.5	840.9	834.2	1002.4	1479.6	1331.3	1198.2	1323.5	838.8	1424.6
AF096835_g_at	1007.4	1130.3	1129.3	1160.1	1029.6	1019.8	981	904	1068.3	1040.6	919.6	1096	1114.3	1013.4	943.4	998.2	972	450.1	1154.8	1410.9	1182.6	1007.1	877.5	1239.5	1170.6	882	1100.9	1145.8	939.1
AF097593_at	1083.5	996.5	546.5	604.3	1011.7	602.6	915.1	1165.8	1150.4	940.9	554.6	631.7	755.8	774.3	737.9	1038.2	975	684.3	969.8	746	678.9	712.6	773.9	829.7	746.1	741	728.5	570.5	658.8
AF097593_g_at	843.6	712.8	845.2	861.4	867.9	792.5	774.5	1376.1	773.2	963.5	455.1	776.8	993	830.7	756.5	828.7	1087.3	1037.5	1050.2	736.8	746.4	770.4	619.6	710.2	670.2	517.2	589.9	577	330.2
AF097723_s_at	1369.9	1015.3	1792.7	1824.5	1207.4	1214.2	1405.7	1731.7	1016	1190.5	1370.9	1181.7	1180.7	1320.9	1260.7	1233	1403.9	1284.4	1287.1	1876.6	1228	1126.2	1358.6	1079.2	979.2	812.5	918.4	1453.7	1543.9
AF098301_at	3666.5	3500.9	3826.3	3591.2	2976.6	2881.6	2970.7	2815.9	2784.7	2087.1	3282	3250.2	2608.3	2968.3	2749.1	3300.3	3193.9	2808.6	3177.5	2263.3	2871.7	3082.6	2916.5	3629.6	2898.3	3107.3	3099.2	3221.8	3568.5
AF099093_at	1067.3	1228.3	589.5	806.8	1409.8	1304.1	1525	958.9	1582.8	1497.9	1364.8	1078	1391.8	1306.3	1325.9	1334.1	1545.2	931.9	1454.9	1415.5	1005.7	952.9	707.2	1490.1	1338.2	1088.9	1145.3	1270.5	1339.9
AF099093_g_at	737	711.2	354.7	452.4	944.2	1069.1	961.1	561.6	827	973.3	528.3	694.9	940.2	804.6	938.5	1028.6	1119.5	553.6	1142.7	841.1	556.5	847.1	532.7	912.4	727.1	532	605.3	802.5	725.3
AF100421_at	1458.6	1496.7	1235.3	1495.8	1524.1	1601.1	1493	1105.3	1469.5	1833.9	2722.5	1814.6	2130.6	1869	2053.9	1577.5	1474.3	975.3	1696.9	2610.2	1436.2	1403.9	1077.5	1911.5	1260.8	1305.8	1311.5	2449.1	2456
AF100470_at	300.4	227.8	108.6	157.4	503	252.8	428	391.4	416.8	420.5	144.2	246	441.9	255.7	383.6	240.5	487.4	292.5	482.7	353.5	282.3	188	201.6	336	344.4	345.5	260.7	298.5	236.1
AF100470_g_at	588.2	74.2	235.4	258.4	1080.6	935.4	909.6	940.4	877	889.8	64.6	241.6	655.3	524	519.1	754	1325.2	580.8	1392.2	720.7	436.9	254.8	421	639.9	683.8	465.2	644.1	417.1	431.3
AF102552_s_at	3021.9	2768.9	1254	2022.7	3171.3	2614	3201.4	1629.6	3095.9	3279.3	2548.9	2927.4	3198	2837.1	3350.8	3080.3	2908.6	1479.1	3002.7	3034.6	2196.5	2428.3	1999.8	2742.4	2430.8	2372.7	2278.2	2602.6	2935
AF102804_s_at	986.2	585.4	305.5	693.5	1100.8	991.9	1162.7	302.8	1195.4	831.4	1397.4	1447.5	1017.6	1304.3	842	517.7	914.6	416.7	589.5	1199.4	1070.7	862.1	401.8	1324.5	648.8	1180.6	1005.1	373.8	1219.6
AF102853_at	701.7	764.5	166.9	301.2	1196	1129	961.1	369.8	908.8	1356.4	537.8	799.8	764.2	891.3	1003	1180.3	1512.4	311.3	1470.8	928.4	680.2	566.1	224.2	1245.6	903.8	958.7	815	687.4	745.8
AF102853_g_at	2439.4	2717.9	1231.6	1528.8	2874.4	2283	2975.1	2292.5	2731.6	3233.3	2016.9	2328.5	2764.9	2805.1	2463.7	2979	3161.7	2188	4392.9	2099.5	2033.2	1867.4	1597.7	2010.6	2303.9	2735.2	2766	2168.8	2156
AF102854_at	5986	6555.8	4950.3	6198.2	5686.3	5258.4	7201	5316.8	6680	6803.9	5330.4	7678.1	7335.5	6290.4	5718.2	6911.3	7242.7	3870.4	8107.8	6774.1	6576.1	7080.4	4190.1	6392.2	7165.1	7663.6	7980	6045.8	5974.5
AF102855_at	-264.3	-477.5	206.2	347.1	21.8	325.8	180.6	103.9	296.9	47.2	-168.6	-11.4	-324.9	255.1	-63	-289.4	342.7	208.5	48	388.1	207.2	114.1	-1.7	-340.4	-333.8	8.1	-197	190.7	366.8
AF104362_at	119.4	275.5	183.2	165.8	168.5	132.2	186.5	178.3	235.6	209.6	378	196.2	162.2	263.9	263.8	194.1	176.3	108.2	172.8	257.3	293.2	233.2	232	290.7	290.7	238.1	310.6	359.7	351.1
AF104399_at	249.1	199.9	46	127.2	324.2	187	209.4	62.8	286.4	222.8	250.5	240.3	178.5	267.7	286.4	-24.8	194.3	133.3	117.5	257.4	116.3	195.5	66.1	212.1	323.5	53.3	54.4	255.3	237.9
AF104399_g_at	1862.8	2221.3	1266.6	1267.7	1957.1	1560.8	2224.1	1366.5	2245.6	2034.1	2236.7	2097.8	1920.9	2356.3	2385.3	1862.3	1542.7	1306.9	1666.9	2229.9	1849	1772.4	1416.4	1995.6	2047	1857.1	1998.2	2037.5	2409.8
AF106563_s_at	857.3	695.5	890.3	829.6	858	712.7	757.1	967.6	929.2	986.3	612.8	927	996.7	909.5	853.5	821.7	841.2	886.2	965.2	799.1	1039	1003.6	676.5	690.3	912.6	820.8	1023.1	643.8	754.7
AF107727_at	-140.1	-100.6	-118.3	-107.9	-150.6	-85.8	21.1	-10.5	-62.6	-77	-129.7	-223.7	-60.6	-118.9	-137.8	-193	-116.4	-15.8	-73.4	-43.7	-136.8	-201.8	-149.3	-130.7	-100.9	-114.4	-50	-48.2	-88.6
AF109405_s_at	534.4	230.2	342.4	221.2	762.7	627.1	670.9	706	965.9	859.6	368.6	491.1	608	998.9	1190.4	694.9	851.4	456	739.5	856.7	407.3	579.9	427.9	237.6	290.6	168.5	389.1	517	625.4
AF110508_at	326.2	570.4	390.3	279.5	526.3	650.7	582.9	237.2	681.5	515.6	612.6	739.7	484.8	760	775	615.7	508.8	236.3	387	665.5	709.8	455.6	473.7	609	401.2	830.3	669	378.1	495.1
AJ000347_at	715.5	632.4	740.1	631.7	670.7	936.2	601.2	676.6	889.4	789.2	581.3	719.5	788.3	859.4	962.9	607.6	920.8	599.5	910.3	980.2	821.3	763.7	477.4	635.9	803.8	639.1	779.6	594.4	651.4
AJ000347_g_at	2068.4	2304	2861.3	2531.7	2622.3	2295.2	2602	2530.3	2761.9	2550.2	2335.8	2645.6	3023.5	3064.6	2567	2123.3	2342.6	2405.2	2663.3	2664.1	2693.1	2445.9	2324.2	2470.1	2772.5	2699.3	2440.5	2712.9	2128.8
AJ000556cds_at	884	568.4	540.9	495.3	1135.5	737.8	697.3	1237.1	1199.5	744.1	292	613.9	980.9	1129.1	388.6	937.4	911.4	942.5	1206.7	652	669.4	423.1	821.5	803.1	1035	768.5	979.4	799.7	461.6
AJ000557cds_s_at	153.8	123.7	85.2	-25.8	222.9	155.6	128.4	206.1	217.5	257.7	-122.8	147.7	316.3	130.5	-34	148.3	174.9	-18.7	258.7	7.7	166.4	112.3	68.9	219.8	236.3	181.4	219	113.8	4.8
AJ001043cds_at	136.7	53.3	-33.7	-142	-226.6	35.8	209.1	-103.1	-53.4	228.5	-165.7	-61.2	-0.6	196.5	-45.9	28	-54.7	-76.8	17.9	-77.4	-90.4	-18.3	6.3	-188.1	-49	-98.3	212.7	-98.7	-98.6
AJ001044cds_at	115.5	107.8	114.7	74.7	180.5	156.2	99.8	115.3	181.6	167.3	142.3	141.3	65.1	205.9	193.6	137.2	109.5	43.7	28.1	109.6	103.8	62.6	123.5	205.1	164	244.4	166.9	147.4	148.9
AJ001290cds_at	757.1	954.5	339.3	414.8	902.5	614.7	825.3	609.3	1152.1	894.4	733.8	923.5	681.4	1005.4	963.3	939.2	827.5	601	883.1	711.1	688.8	722.5	463.5	903.6	669.1	561.5	804.7	903.7	913.4
AJ001517cds_at	494.8	638.2	493	389.5	658.2	496.5	653.4	344.9	654.4	889.2	1080.2	424.4	497.5	583.9	1069.7	501.2	428.9	534.3	404.3	925.8	432.3	477.1	619.4	640.4	591.4	470.2	470.6	670.9	1083.2
AJ001529cds_at	219.3	185	87.7	-12.9	167.7	138.4	206.9	115.2	163.6	197.7	102	117.3	147.1	199.8	170.3	200.8	131.9	144.5	210.3	153.1	143.8	74.6	62.1	172.3	153.7	155.3	110.4	78.2	78.9
AJ001637cds_at	47.3	-154.5	-97.2	-101.1	7.9	-153.3	5.9	80.5	-53.3	30	-228.8	-151.2	-8.4	-34	58.9	-36.2	-25.2	15.6	-2.9	-32	-34.9	-149.7	48.9	-370.2	-221.9	-56.2	9.8	-238.9	-211.1
AJ001713_at	175	227.4	92.3	136.3	198.7	193.9	317.2	391	255.9	254	164.6	261.7	220.6	332	307.5	289.3	258	316.9	246.6	156.3	226.6	162.1	192.4	332.7	339.7	145.1	233.1	281.2	289.2
AJ001929_s_at	2950.5	2889.3	2998.5	2597.5	2449.8	2038.4	2147.4	3017.8	2565.6	2201.5	2474.8	2732	2609.7	2373.5	2802.1	2881.3	2193.3	1458.1	2499.2	2311	2961	2815.7	3422.8	3058.6	3244.8	2559.8	2703.9	2603.4	2523.1
AJ002424cds_at	67.4	78.4	26.3	127.6	276.6	114.2	142.8	100.3	170.9	207.7	17.5	11.3	308.5	34	-20.9	256.3	124	118.5	297.7	318.5	201.1	80.3	133.8	-13.5	70.2	-47.5	280.7	84.9	80.6
AJ002474cds_at	-33.4	-234.7	-245.8	-382.7	-268.5	-435.4	-74	-53.7	-146	-43	-591.2	-172.4	-3.4	-45.4	-43.7	-242.9	-386.9	-2.2	-32.6	-465.8	-491.4	88.4	-284.8	-157.3	-162.7	-209.9	-90.5	-540.2	7.3
AJ002556_s_at	188.6	66.7	56	-161.1	265.5	273.5	201.3	55.4	136.3	242.2	-215.2	127.3	291.2	231.1	359.1	406.8	264.8	49	324.3	160.3	151.3	132.3	-100	128.6	279.5	46.6	96.7	18.8	-34.5
AJ002745cds_at	-17.4	-337.8	-230.2	-152.1	23.8	43.1	25.6	-142.4	43.8	179.2	-72	-85.8	-105.7	2.7	4.2	-163.6	24.2	-121.6	17.9	55.8	-65.9	-177.1	-155.7	-237.2	119.9	-239.1	-222	-75.3	-203.6
AJ002940cds_s_at	-111.4	40.9	-7.8	-326	125.6	-183.9	209.4	15.8	69.1	298	-18.7	45.6	17.2	104.1	174.8	154.5	-50	76.1	213.3	113.8	34.4	32.2	42.5	2.5	-63.5	35.9	66.1	47.2	62.1
AJ003148cds_s_at	-97.6	-532.4	-192.5	-351.7	329	22.6	204.3	-148.7	248.1	231.6	243.9	488.7	399.5	178.4	126	-202.2	242.6	-178	94	-252.5	-245.6	-387.3	-369.4	67.6	92.1	-409.1	97.9	324.4	-519.1
AJ004858_at	26.8	99.6	39.2	133.6	47.9	131.8	60.6	68.6	89.6	128.6	248.8	174.2	113.4	101.5	103.9	60.8	60.5	9	85.6	89.2	163.6	116.8	18.3	134.1	4.2	19.3	-3.9	31.6	74.3
AJ004912_s_at	7400.7	6413.3	5957.4	6463.1	7635.2	6707.9	7830.9	6900.8	7231.7	7455.3	7703	6964.6	6219.9	7779.3	7231.7	7945.4	7172.8	5744.4	7174.2	6952.2	6169.1	5508.8	6072.8	7313.7	6848.1	6653.1	6589.4	6925.7	7254.7
AJ005046_at	-212.3	-132.9	-178.8	-199.5	-97.5	-69.3	-104	-72.4	-230.4	0.4	-247.4	-249.1	-459.4	-192.5	-189	82.6	-261.5	-225	-35.8	-199.6	-136.9	-66.9	3.4	-236.3	-146.8	-120.7	-187.4	-206.9	-111.5
AJ005046_g_at	-130.5	-67.5	21.4	136.8	109.9	76.1	124.8	126.9	166.6	137.6	179.8	183.1	221.7	143.8	284.1	65.2	124.6	133	141.6	199.6	115.3	-38.8	113.3	127	92.7	154.1	85.2	105.2	166.3
AJ005113_at	1864.7	1541.3	1802.5	1809.6	1981.9	1557.6	1977.9	1784.7	2112.1	2077.8	1996.6	2078	2091	2140.9	2253.2	2000.8	1988.9	1668.5	2007.2	2012	2104.6	1554.7	2007.5	2008.6	2147.6	2132.5	2207.4	1790.4	2095.1
AJ005113_g_at	3677.1	3067.4	4017.5	4298.6	3284.6	2911.8	3152.2	3148.4	3247.8	3229.8	3623.9	3867.5	3266.3	3584.3	3204.2	3853.4	3337.6	3083.5	3383	3230.6	3843.9	3950.3	3841.8	3239	3895.3	3731.9	3656	3106.5	3206.5
AJ005394_at	512.3	553.6	464.9	418.6	611.1	435	857.5	208.6	779.3	660.8	483.6	644.9	874.3	553	1167	453.9	427.4	328.9	611.5	705.9	655.3	612.4	417.4	850.9	507.4	678.7	766.4	608.2	624.8
AJ005396_at	32.5	17.8	26.2	92.3	51.1	2	-17.8	59.2	22.5	7.6	45.3	34.4	-3	116.8	17.7	123.3	47.1	-16.7	60.8	42	69.5	95.1	50.8	79.7	128.4	27.9	-37	8.1	27.5
AJ005641_at	1128.4	1359.1	837	1021.9	1038.2	954.1	1301.3	678.6	1422.6	1353.1	1140.2	1135.1	912.9	1078	889.8	1078.6	1223.7	762.2	1674.6	1458.4	1104.5	917.8	814.9	1173.4	1405.5	1735.5	1816.3	1267	1388.3
AJ005642_at	429.4	575.8	169.3	472	517.7	329	514.2	299.4	529.9	357.7	560.7	533.6	515.5	574.6	650.1	334.9	456.5	288.5	477.3	519.4	377.3	380.7	437.3	462.1	601.6	542.6	519.6	469	513.4
AJ005984_at	4426.9	4196.2	4295.1	4643.9	4806.6	5912	6279.9	6443.8	5247.2	5979.5	4819.4	3374.7	4096.4	3833.2	3669.1	4691.3	5392.5	5605.7	7796.3	5731.3	4844.5	3797.8	4835	4830.6	6019.9	6391.4	6632.2	7076.8	5681.4
AJ006064_at	1356.7	1652.4	1455.2	1029.1	1616.4	1390.2	1483	2500.5	2180.2	1926.4	704.1	924.6	1009.5	966.2	1234.8	1343.6	1624.5	1034.2	2435	2065.6	1307.1	1247	1100	1609.7	1661.9	862.3	1606.6	1122.9	1220
AJ006064_g_at	3694.5	3642.2	3279.5	2212.7	2915.1	3055.5	3007	3319.7	3220.9	3672	3096.9	3611.7	2720.5	3522.9	3669.7	3595.8	2968.6	2747	3418.5	3690.8	2305.6	3179.7	2512.1	3299.6	3268.1	2810.7	3545.8	2854.2	3635.6
AJ006295_at	334.3	265.7	171	161.3	214.5	267.9	178.6	212.4	176.9	216.7	191.4	140.3	540.5	148.1	269.5	199.5	467.6	207.9	410	341.3	273.7	291.1	166	245.2	168.2	230.5	185.4	246.1	169.1
AJ006295_g_at	361.5	452.5	303.7	226.6	351.2	336.1	328.6	226.5	301.1	422.9	281.8	416.6	589.3	321.6	288.2	320.2	424.1	234.5	368.8	498	380.2	521.2	185	494	347.5	443.3	357.6	385.7	366.3
AJ006340_s_at	2231.4	1966.2	2091.4	1816.6	1703.2	1841	1727.6	1749.8	1812	1804.2	2321.2	2287.5	2882	2053.9	2684.4	1876.2	1486.2	1601.3	2077.4	2064.2	1800.3	2064.7	1631.8	1822.1	1890.3	1792.2	1819.6	1890.4	2115.6
AJ006519_at	648.4	1108.5	174.7	308.2	236.6	284.1	646.8	165.2	795.9	223.4	320.8	740	326.5	310.8	255.7	1090.1	264.3	208.8	293.5	418.8	647.9	1100.4	232.1	761	175.6	1189.7	890.8	369	503.8
AJ006522mRNA_at	-404.9	-976.8	-404	-445.9	-341.4	-338.5	-125.1	-432	-393	-184.7	-797.5	-740.7	-354	-653.7	-325.5	-304.2	-116.7	-466.4	-211.9	-317.7	-676.1	-423.4	-434.2	-903.2	-675.9	-951.3	-967.6	-565	-631.1
AJ006710_at	741.7	598.5	614.5	580.5	763.9	550.4	753.8	718.4	899.5	721.3	423.6	608	630.6	926.7	636.7	641.9	640.2	598.8	852.3	523.8	545.2	537	616	861.2	767.8	674.1	677.9	629.1	504.6
AJ006855_s_at	3712.7	3507.7	4000.1	3437.2	3582.5	3178.3	3308.1	4411.6	3878.4	3528.4	4368.1	3576.8	4220.8	4487.1	4688.4	3329.4	4077.9	3981.4	3125.4	5680.2	2087.9	2724.2	3394.6	3541.3	2041.8	1470.4	2317	5133.2	5411.5
AJ006971_at	1828.4	1587.9	1224.1	1144.5	2027.3	1702.5	1855.8	1507.7	2015.5	1795.2	983.1	1657	1736.4	1893.7	2061.1	1757.3	1423	1116.7	1786.8	1947.1	1747	1584.4	1352.7	2160.4	1809.3	1724.9	2085	1760.6	1645.4
AJ006971_g_at	4052.5	3965.8	3384.8	3334	4220.7	3539.4	3628.5	2983.8	4177.7	3653.7	2871.4	3864.3	3647.3	4309.1	3564.6	4103.7	3309.6	2767.2	4119.9	4116.9	3892.7	3898.4	3512.7	4343.9	3939	3951.8	4416.6	3930.5	3910.8
AJ007016_at	5602.7	5423.5	4185.3	4681	5465.8	5294.6	4794.6	3330	5499	5610.1	4757	5190.4	6612.5	4522.4	4784.7	4704.4	4443.7	3234.7	5094.7	5461.8	4150	6475.1	3121.2	5313.8	4122.3	4056.8	3979.8	5897	4752.1
AJ007288_at	-92.2	-59.2	-9.1	44.4	-25.5	29	6.3	-10.5	31.5	105.1	118.2	73.3	59.5	130.9	132.7	-121.4	-31.6	-11.2	66.6	141.6	85.2	99.5	-35.8	-19	-23.9	-58.7	-54	101.5	5.4
AJ007291_at	4599.9	4480	3615.3	3602.1	4947.7	4425.6	4331.2	3693.3	4760	4286	4407	4381.7	3989.6	4554.5	3382.8	4847.3	4209.4	3333.6	4937.7	4468.8	4476.8	4489.7	3612.1	5382.1	4828	4939.7	5086.3	4805.4	4272.3
AJ007291_g_at	8198.6	7755.3	8995.2	8283.3	8489.9	6915.9	8274.6	7255.1	7908.7	8233.6	7301	8355	8156	8269.9	6159.4	8247.9	7006.1	5934.6	9471.5	6981.6	9125.8	7986.5	7268.5	10472.8	10977.3	9970	10347	7095.1	6410.4
AJ007422_s_at	1070.4	1069.4	519.6	399.7	1141.1	1033.9	810.7	838.3	1156.6	793.4	547.8	824.9	800	883.6	1076.3	1056.3	1001.1	321.4	1104.1	1159.6	881.1	892.6	650.6	1174.3	917.9	830.1	891.2	886.9	1032.1
AJ007488_at	-1	24.3	-11.9	-42.3	-33.3	35.4	92.2	-45	73.8	14.7	51.6	142.4	-89.5	200.6	30.6	124.5	-100	78.1	127.5	-36.2	86.7	302.1	-58.4	147.5	77.2	65.4	39.3	69.5	191.8
AJ007627_at	7383.2	7719.3	6787.3	8703.1	8423.3	6015.5	7396.7	5847.1	7169.7	7899.6	8081.7	9023.1	7698.8	7771.7	8680.8	7740.5	6496.5	6596.1	6737.7	8133	7694.4	7177.8	7551.7	7689.4	7372.7	7968.4	7561.5	7835.9	8132.2
AJ007628_at	416.7	594.7	242.4	265.6	675.6	331.3	415.1	141.5	388.7	479.2	866.9	611.2	540.7	612.3	486.9	240.7	257.3	437.7	442.3	808.6	425.5	393.2	244.6	548.4	416	510.4	316.5	424.1	800.2
AJ007632_s_at	41.1	501.7	45.2	431.2	490	155.6	639.4	437.8	656.8	539.3	225.8	599.6	401.1	336.8	782.2	107.9	172.9	174.3	99.4	299.8	491.5	303	116.1	581.5	470.4	803.6	570.2	326	225
AJ009698_at	2951	3202.7	2216.5	2743.1	3465.7	2500.4	3137.8	2842.3	3293.2	3026	3817.9	3554.1	3147	3459.2	3630.3	3250	2933.4	2811.4	3036.9	3599.9	3004.8	2833.8	2480	3470.1	3342.2	3508.6	3110.2	3676.3	3640.9
AJ009698_g_at	896.1	654.2	1001.4	1185.7	935.4	1072	842.3	965.1	844	813.1	924.4	998.7	1058.6	939.4	801	931.5	1131.7	791.2	1082.7	1025.4	900.1	1174.8	945	825.5	881.5	1053.9	972.7	976.8	905.5
AJ010351_s_at	1827.2	1842.2	832.5	1094.6	2220.7	1881	1934.8	1062.5	1903	2078.7	1318.6	1760.1	2189.5	1886.2	1821.9	2223.9	2149.9	1105.3	2149.4	1648.8	1695.4	1459.1	1122.5	2332.3	1666.4	1872.1	1837.5	1529	1317.4
AJ010386_s_at	1881.7	1257.6	542.8	594.3	2071.9	1570.5	1863.6	892	1625.9	2016.8	578.1	1184.7	1668.1	1278.9	1512.9	2069.1	1675	695.7	1673.8	1356.6	1265.9	1132.6	708.7	1728.4	1216.1	1123.4	1160.1	1233.7	1148.3
AJ010828_at	-741.6	-786.6	-550.5	-730.9	-664.4	-601.4	-732.7	-457.3	-795.3	-633.4	-1180.6	-787.1	-592.7	-923.7	-853.2	-746.9	-620.2	-595.6	-473.1	-785.3	-707.2	-713.1	-714.2	-787.7	-825.5	-756.2	-837.7	-923.2	-1064.1
AJ011005_at	1280.3	1527.9	1259.9	803.1	1053.3	954.6	1928.3	1312.7	1677.7	1489.6	1822.2	1755.1	1237.6	1328.8	1663.6	1180.1	1016.1	509	1228.7	959	1412	913.9	699.3	1185.1	1206.6	1243.6	814.6	1588.3	1909.1
AJ011035_at	52.4	-73.3	-115	107.5	162.8	-146.2	67.7	-228.1	128.2	133.3	46.1	46.3	11.4	-77.8	69.5	124.6	-119.2	-277.4	168.5	102	-84.8	-326	-171.1	-120.6	-251.6	-215.9	-123.9	-212.6	-14.9
AJ011115_at	211.5	295.6	82.1	581	311.8	571.8	734.6	329.3	342.5	219.5	960.6	206.8	178.7	749	330.6	66.7	634.7	470.5	221.4	820.8	203.7	982.9	439.8	685.8	772.3	682.5	584	330	921.5
AJ011115_g_at	548.7	370.7	232.3	411.9	511.7	306.6	562	495.4	424.9	542.1	610.8	963.7	292.9	490.5	1291.7	324.2	453.7	274.8	288.9	600.7	371.8	610.5	551.5	425.8	246.6	531.9	313.9	768.6	607
AJ011116_at	-103.5	-121.8	-23.8	-37.4	-123.7	-78.4	-126.8	-123.7	-165.1	-76.4	-98	-114.5	-71.3	-58.9	-86	-243.5	-84.8	53.3	-123.3	-112.8	-203	-131	-128.9	-66.7	-198.3	-99.6	-116.1	-114.7	-59.5
AJ011370_at	-329	-299.5	-687.6	-581.7	-181.5	-507.1	-1.6	-500.2	-242.7	-122.5	-792.3	-213.8	-96.5	-231.9	66.4	-935.1	103.1	-302.4	-372.5	-648.2	-276.4	-881.5	-638.7	-437.3	-480.5	-349.1	-812.8	-873.8	-516.3
AJ011370_g_at	-727.1	-848	-297.4	-331.4	-577.9	-224.5	-510.6	-135.2	-503.8	-859	-164.5	-542.5	-728.9	-603.7	-48.1	-365.2	-469.8	-481.2	-262.8	-214.7	-540.8	-590.4	-555.2	-857.3	-1068.3	-130.2	-537.2	-522.7	-378.7
AJ011605_at	-196.3	-268.4	-140.2	-97.6	-158.8	-148.7	-154.3	-77.5	-208.9	-170.7	-233.2	-164.4	-117.4	-241.8	-238.1	-162	-159.1	-126.9	-143.1	-197.4	-183.3	-162.8	-36.5	-186.6	-250.2	-177	-231.3	-247.3	-256.9
AJ011606_at	-35.4	-21.1	73.5	42.4	14.6	104.1	-141.9	13.7	-39.6	-4.4	-79.1	86.1	77.7	-13.5	-45.1	-424.6	-2	56.2	65.6	16.3	-39.3	-11.1	54.8	40.5	17.5	122.3	-89.4	-30.5	-424.9
AJ011607_at	537.8	642.9	180.9	356.2	615.1	480	330	456.9	90.4	446.3	-149.7	48.5	303	-57.1	-61.6	194.9	419.4	189.6	539.1	98.9	340.8	445.8	421.4	24.8	443.2	69.1	-18.7	673.3	455.2
AJ011607_g_at	368.4	904.5	331.2	434.7	459.5	314	467.5	412.2	520.3	-261.4	590.8	484.6	-205.1	490	531.4	351.8	367.7	410.4	472.5	472.5	374.3	958.6	285.1	838.6	356.3	1025.8	254.4	463.2	488.6
AJ011608_at	513.4	635.4	347.1	369.9	638.8	368.3	690.1	580.1	639	625.6	480.7	587.1	553.6	743.3	534.5	466.5	498.6	618.9	559.9	880.5	527.8	370	481.2	507.7	654.1	491.4	659.3	470.3	782
AJ011656cds_s_at	-804.4	-1238.3	-1117.5	-712.7	-641.1	-426	-793.7	-549.8	-1030	-570	-1041.5	-943.3	-660.3	-1054.4	-981.7	-845.3	-439.2	-613.7	-460.2	-497.2	-862.8	-692.8	-817.8	-1171	-1153	-1173.3	-1302.4	-783.2	-930.2
AJ011811_at	-59.4	-21.4	5.9	104.1	-18.8	19.8	-130.5	-60.1	-46.2	-134.6	-5.7	-107.4	21.1	-86.8	-167.4	-42.9	-86.2	-38	-68.9	-87.5	61.1	-62.9	-69.1	277.7	-166.7	159.4	-109.4	-28.9	-105.5
AJ011811_g_at	229.5	637.9	288.8	183.8	327.6	393.7	578.9	273.6	666.5	517.8	653.3	474.1	310.5	648.4	393.2	273.5	367.6	312	368.9	520.4	416.2	391.3	358.3	639.5	523.5	657	592.9	490.4	569.4
AJ011969mRNA_at	-67	-32.5	35.9	-33.8	-113.8	35.8	-40.4	39.3	-91.2	7.5	-65.6	9.5	-85.4	-61.4	-78.3	-81.8	-16.7	-56.9	8.7	-32.5	-108	-114	-111.4	-15.9	-167.6	16.6	-66.3	-35.2	-58.3
AJ012482_at	-7.6	202.7	-91.4	70.9	-82.8	-77.8	255.5	-61.7	77.8	242.9	-307	-84.9	70.9	-70.2	185.9	14.9	53.1	-25.7	22.6	-153.7	-27.7	-259.5	-73.9	-13.1	-119.7	152	-150.3	-170.7	-111.7
AJ012603cds_at	103.3	168.2	242	67.8	282.4	419.9	250	704.2	698.3	251.2	208.2	207.3	305.7	571.1	195	315.2	425.7	563.8	216.5	191.7	315.9	277.7	253.8	223.2	570.9	289.3	220.6	152.5	523.9
AJ012603UTR#1_at	887.2	884.1	855	766.2	683.8	823.5	761.5	1119.9	813.8	704	781.5	673.1	603.9	853.8	838.1	831.4	809	805	691.2	811.2	912.2	798.3	913	881.9	838	900.5	686.5	917.5	770.1
AJ012603UTR#1_g_at	198.2	-48.7	527.9	107.3	158	60.5	215.2	258.1	126.9	248.2	-405.7	229.5	60	121.3	36.1	57.7	309.3	117	357	-97.7	239.9	62.7	163.1	-134.4	102.4	77.8	127.9	-193.4	-691.5
AJ131848_at	-117.8	-288.1	-91.3	-91.3	-125.4	-53.5	-120.2	-141.3	-184.5	-71.4	-201.8	-71.5	-158.3	-151.8	-146.1	-89.3	-108.9	-162.1	-128.3	-87.7	-180.6	-130.7	-118.3	-195.1	-145.5	-201.4	-253.6	1.8	39.1
AJ131888_at	136.6	68.1	-0.2	-76.3	84.9	169.6	319.8	74.5	234.7	256.3	10.5	-93.8	-37.8	283.2	-86.6	-69.4	50.3	6.6	265.7	8.9	84.8	-73.1	-63.1	144.3	86.4	93.8	-95.9	2.9	-159.3
AJ131902_at	9573.6	10419.3	8066.5	8814.1	9507.7	7342.6	9229.5	6285.7	8878.1	9445.1	9222.9	9387.5	9662.3	8629.5	8858.1	8844.6	7432.5	5975.3	8951	9133	8826.5	9566.1	8290.4	9721.8	8964	9592.8	8927.7	8797.9	10356
AJ131902_g_at	9381	9599.5	8025.8	8735.2	9098.9	7231.6	8128.8	6301.9	8474.3	8277.1	8854.6	9650.4	10584.3	8370.6	9099.3	9304.1	6931.5	3580.9	8771.5	8437.8	9546.3	9885.8	8151.5	9454.4	9832.9	9827	9129.7	8376.5	8340.6
AJ132230_at	30.2	-42.2	129.5	54.8	-68.1	128.2	-32.6	47.8	-12.7	57.3	74.4	49	-43.1	-18.9	-102.8	92.8	65.3	-36.3	35.4	36.6	19.4	45.5	157.3	100.1	-67.4	-48.7	-148.2	-52.1	27.9
AJ132230_g_at	1285.5	1609.9	944.6	951.7	1367.6	1081.9	1485.6	928.8	1370	1504	1546.3	1582.9	1330.3	1414.1	1767.3	1365.2	1106.6	859.5	1147.5	1570.2	1388.4	1319.2	1273.1	1585.4	1483.2	1765.6	1495.4	1494.3	1706.1
AJ132352_at	42.6	262.8	147.5	104.4	200.5	114.8	224.9	63.2	181.1	180.7	184.6	207.6	165.8	285.8	225.3	-12.4	123.2	137.8	89	190.3	170.7	395.7	146.3	139.2	236.6	300.7	257.3	222	213.2
AJ223184_at	20.5	86.7	67.7	113.1	-102	17.2	14.6	35.4	60.9	47.1	109.4	59.3	-1.6	68.6	55	80.9	-43.4	74.6	-18.3	13.2	34.3	21	115.5	33.5	75.1	90	11.4	115.9	45.5
AJ223184_g_at	51.8	-115	-90.2	-98.8	-93.4	42.3	-37.2	-18	9.6	-50.2	-89.8	-37.7	-28.1	-133.5	-66.7	-75.9	-69.4	12.3	-59.6	-96.8	92.6	-155.8	-95.3	-103.2	-36.8	-76.6	-53.2	-92.5	-104.7
AJ223355_at	211.2	222.8	19.8	-89.1	223.3	78	259.7	-75.2	219.4	301.1	23.6	-21.7	238.1	311	305.6	88	244	-34.6	121	215.8	435.1	-188.6	58.8	82.9	172.5	-121.4	-168.7	97.8	267.4
AJ223355_g_at	1672.5	1994.7	1592.1	1514.8	1954.1	1443	1515.1	1123.3	2110.7	1680.2	1604	1834	1819.7	1764.8	2425.8	2080	1519.7	1182.9	1735.7	1567.8	1782.2	1533.3	1454.2	1348.4	1443.9	2014.9	1594.2	1578.4	1508.1
AJ224156_s_at	29.2	-109.8	-191.5	-257.1	289.8	106.2	130.9	96	32	236.6	-95.4	-134.8	207.8	44.1	-60.3	170.6	227.2	-228	250.8	-99.5	112.3	37.6	-65.2	185.4	-74.8	150.5	77.6	-105.7	-8.6
D00092_s_at	1237.3	1044.1	897.5	650.2	1440.4	1251.7	1387	1142.9	1442.3	1350.8	909.5	985.8	1086.8	1396.6	1311.3	1481.6	1549.8	1105.9	1699.8	1211.8	1038.1	1025	1288.4	1516	1356.9	1212.4	1373.3	1068.7	1164.6
D00362_s_at	9.4	282.6	79.6	64.6	121.9	-13.5	11.4	88.9	51.8	87.3	137.6	110.1	26	61.8	113.8	135.7	6.5	72.1	-39.4	56.7	78.5	257.9	200.5	234.5	94.9	212.1	175.4	85	40.3
D00512_at	249.8	-157	365.8	464.1	420.9	247.9	399.2	400.2	311.2	388.5	434.1	441.2	557.2	402.6	382.8	218.4	449.4	335.7	389	662.8	280.1	580.3	298.7	355.5	565.7	216.1	229.2	91.1	780.5
D00512_g_at	2828.4	3459.8	2972.4	2332	2904.3	2764.4	2863.6	3120.1	2661.1	2764.9	3273.2	2677.2	2821.1	3120.3	2598.6	2992	3406.4	2251.5	3572.9	2854.1	2718	3085.3	2506.9	3702.5	3567.2	3414.9	2858.8	2560.8	3463.7
D00636cds_s_at	449.9	6.4	272.9	-265.3	685.9	610.1	563.7	277.7	875.4	896.2	60.6	-103.2	212.9	431.1	516	566	914.6	-57.3	1159.4	1329.9	99	208.8	105	269.8	399.6	233.3	473.2	769.6	733
D00698_s_at	-52.5	9.3	23	-1.6	17.3	-9.8	-17	-8	16.7	25.2	11.3	43.9	48.3	-25	36.5	42.7	30.9	60.6	57.8	45.7	63.7	-2.5	27	31.3	-1	105.5	37.7	17.9	72.9
D00913_at	638	656.5	567.8	532.5	775	356.1	737.2	578.4	752	798.8	860.4	830.7	676.7	782.3	840.2	535.7	652.6	342.8	521.5	904	749.8	659.6	531.3	435.9	566.4	654.5	712.6	712.1	741.2
D00913_g_at	582.5	636.8	500.9	536	613.5	528	596	597.1	734.1	353	754.6	591	588.1	762.1	724.7	521.2	612.2	456.5	531.2	628.5	613.7	569.1	573.4	477.1	626.3	578.6	641.7	686.9	604.1
D00920mRNA_at	475.7	730.1	290.9	313	613.2	166.6	569.4	377.1	758.4	666	541.5	731.6	492.3	713.2	735.8	593	252.9	125.1	57.9	608.6	640.5	393.1	53.2	775.2	748.3	641.5	624	636.3	-161.8
D00921mRNA_at	-74	-77.5	-83.6	-123.4	-211.3	-93	27.1	-106.2	-215	-143.9	-233.9	97.4	-35.2	-145.5	-75.7	-86.6	30.4	32.8	-177.4	-183.9	-98.7	-56.5	-114.8	-78.5	-46.6	-87.5	-75.4	-189.4	-296.5
D01046_at	2130.3	1396.7	927.6	232.3	2298.3	2340.9	2356.7	1358.4	2462.8	2189.3	1650.7	1523.1	1556.8	2516.7	2301.1	2434.5	2627.4	684.3	3345.4	3644.3	1751.7	1319	1106.2	1936.8	2422	1890.5	2246.5	2860.9	2842.9
D10106_s_at	488.3	214.3	444.6	402.4	339.7	391.3	368.1	421.6	385.3	555.7	448.3	253.7	486.7	357.2	198.8	77.8	360.5	237.5	493.9	954.1	217.8	339	399.3	205	169.2	172.9	122.9	529	656.8
D10261_at	100.2	-275.5	-5.6	-35.7	613.8	396.7	758.2	296.8	195	781.9	60.1	201.6	130	209.9	905	109.7	441.1	10.9	389.5	811.8	657.9	-76.2	18.6	-186.2	-83.9	-329	-12.9	-93.8	66.3
D10261_g_at	-1614.3	-1554.6	-865.9	-1088.5	-1642.6	-1262.9	-1684.4	-840.9	-1363.3	-1393	-1526.6	-1469.1	-990	-1599	-1422.3	-1236.6	-759.3	-958.7	-1290.1	-1899.7	-1262.2	-1061	-1099.3	-1432.4	-1416.3	-1509.2	-1515.5	-1901.6	-1381.6
D10354_s_at	252.5	-222.4	532.2	892.6	371	423.2	130.4	708.3	-14.5	293.6	504.1	-32.6	289.4	-152.6	269	344.8	777.6	703	558	310.3	111	605.1	839.6	-67.2	80.6	-94.2	79.3	284.1	235.9
D10393_s_at	56.3	6.5	31.1	40.2	25.9	27.1	67.9	48.8	138.4	-96.6	76.8	92.8	37.2	104.9	97.5	43.2	15	-12.5	36.1	-77.1	22	40.3	54.2	21.1	96.3	-29.7	0.8	107.2	49.4
D10554_s_at	139.6	-63.8	59	177.9	250.1	227.3	182.3	224.7	123.5	210	267.1	61.1	-142.6	129.8	144.6	197.8	168.4	124.8	150.4	157.5	10	178.6	49.1	106.4	-78.7	150.4	112.9	101.8	84.3
D10587_at	1148.4	1542.3	1021.1	1099.1	1622.9	1005.1	1852.3	1129.2	1512.3	1347.7	1775.6	1334.2	1021.2	1810.7	1660.8	1962.6	1414.3	1246.8	1070.8	1741.2	1209.4	1097.3	942.7	1427.1	1350.5	1271.9	1200.6	1417.5	1811
D10587_g_at	339.4	469.1	491.8	288.9	614.4	304	542	397.5	641.5	527.4	409.1	538.8	546.9	693.5	576.1	323.2	369.9	395.4	455.4	532	545.4	322.6	310.3	539	632.8	529.3	552.7	396.1	413.6
D10655_at	4847.1	4996.9	4840.4	4252.2	5849.7	4647.3	5372.7	5635.3	6092.3	5094.7	4997.9	5479.4	3963.3	5635.6	4994.6	5540.5	4940.4	4962.6	5746	5411.6	4852	4486.3	4894.3	5625.7	6014.7	5514	5460.8	5478	5116.7
D10655_g_at	2530.3	2671.2	2424.5	2183.2	3415.9	2797.1	2961.9	2900.9	3342.5	3193.9	1793.5	2806.9	3642.9	3202.5	3105.5	2806.6	2909.3	2239.3	3489.3	2501.6	2940.3	2434	2553.4	3136.1	3557.5	2820	3313.9	2658.4	2061.9
D10693_at	-59.4	114.5	105.2	245.6	-34.8	8.1	103	206.6	-45.3	199	-85	92.3	61.8	144.9	104.5	30.9	6.7	26.3	234.3	-13.5	239.2	-97.3	155.4	42.2	158.6	33	161.6	65.9	92
D10699_at	24823.9	23694.4	22130.7	18121.8	25003.8	24347	22380.6	21543.4	24498.6	22806.2	23126.4	20197.5	23356.9	24579.2	18885.3	23938.4	23301.9	19977.7	21062.6	23404	25802.4	23797.1	22184.9	23544.3	24943.6	26006.9	27340	22399.8	22573
D10699_g_at	16890.3	17156	14348.9	13964.4	18216.3	16806.6	16658.3	15813	18828.4	16636.3	19448.8	15063.7	16090.5	18643.2	15435.2	17914.2	16553.6	13472.3	19411.8	17931.2	20629.4	16593.7	14482.5	20615	23450.6	22639	23952.7	20297.8	16686.7
D10706cds#3_s_at	17369.6	15930.3	14241.6	17002.3	18014.4	14459.3	17565.8	20967.7	17272.6	15299.5	19138.5	13937.7	13562.6	16231.5	13121.3	17923.7	15986.7	11967.8	17172.3	16212.8	15709.6	14162.3	17973.5	18113.8	18795.1	18160.5	19406.3	17418.2	18102
D10706cds#2_s_at	16186.2	15981.8	13137.8	18085.9	17299.1	15384.5	17379.7	25303.1	17411.3	16108.8	20024.1	14146.3	16144.6	16893.5	15287.9	17295.9	18106	15225.4	16198.8	17546.2	15558.2	13404.4	17590.4	17098.7	18168.6	17980.8	19491.1	17264.5	19522.5
D10706_s_at	15125.2	15567.2	18502.6	20510.5	15617.8	16007.1	16496.4	18072.8	15231.8	16961	18525.6	17737.7	19882.9	18330.4	16172.9	17035.4	18262	15480.8	16578.3	18961.6	17510.4	17126.8	18372.8	17127.4	16884	18999.7	17676.7	18054.9	16320.7
D10709exon_s_at	309.9	307.9	189.1	222.1	355.2	339.7	385.6	249.2	285	243.3	319	256.8	305.2	379.6	507	401.7	242.9	224.1	156.7	481.5	322.2	208.4	214.4	320.6	209.4	353.9	220.5	183.2	280.7
D10729_s_at	328.5	465.2	64	91.6	874.5	186.5	546.2	291.8	168.2	451.1	41.3	325.6	363.7	221.8	476.5	265.9	219.9	250.9	334.9	101.3	211.8	362.3	-92.3	307.4	329.7	289.2	308.7	-29	-5.8
D10754_at	5045.1	5127.7	3764	4146.2	5523.7	4396.8	5587.1	4709.7	5285.8	5085.5	6706.4	4970.9	4811.7	5716.5	4956.1	5460.6	5147.6	4345.5	5402.7	5469.8	4984.8	4449.8	4177.6	6584.4	5647.8	5323.1	6152	5584.9	5637.6
D10754_g_at	3515.7	3162.4	2834.9	3338.8	3757.8	3561.5	3775.8	3306.3	3323.4	3443.8	4249.2	3353.9	3711.4	3953.7	3308.5	3324.4	3656.7	2762.2	4006	3920.4	3461.2	3261	2912.6	4000	3620.8	3335.1	3923.2	3696	3501.6
D10755_s_at	7191.8	7712.7	5983.9	6794.1	8644.2	6796.9	8096.2	7424.8	7631.3	7906.2	9894.9	7632.6	6849.6	7574.3	7155.7	8058.8	7744.9	6030.4	8537	8448.8	7530	8399.5	6545.7	8357.4	7352.8	7840.9	7482.9	8614.9	8575.5
D10756_at	1419	1382.8	1738.2	1629.6	1631.5	1745.3	2318.7	1783.3	2131	2054.8	1730.6	1779.5	2359.6	1721.4	1876.3	1893.2	2085.3	1706.5	1814.7	1903.8	1751.9	1456.4	1838.6	2068.8	2024.4	1756.8	2229.4	2102.7	1211.9
D10756_g_at	3431.4	3889	4488.5	4814.1	3941	4075.1	4145.3	3860.8	4259.6	4011.9	5126.6	4227.7	4741.1	4076.1	3814.1	3541.2	4257.3	2927.5	4760.6	4720	4313.6	4032	3976.5	4394.5	4612.6	4364.8	4686.2	5217.5	4458.3
D10757_at	-58.1	247.4	340.1	22.9	428.8	484	577.9	487.3	562.1	125.6	730.3	556.3	97	580.6	600.8	187.6	213.8	310.5	529.1	216	103.2	453	-8.7	391.8	53.9	-16	126	127.6	90.7
D10757_g_at	405.9	857.3	432.2	740.9	809.5	359.1	569.1	446.5	568.5	466.6	699.6	760.6	472.7	799.3	831.6	628	423.9	468.6	399.5	610.2	666.9	681.4	418.2	552.1	667.2	653.9	668.9	837.7	853.8
D10770_s_at	492.8	443.8	132	101.2	1460.4	736.8	1116.2	1274.2	1148.4	1029.1	305	370.3	495.5	1155.5	898.9	932.1	1224.3	562.9	1153.2	386.1	461.3	264.7	418.1	709	735.8	629.1	559.9	504.3	418.6
D10853_at	454.8	490.7	249.4	604	358.3	469.8	566.9	453.3	505.4	475.4	653.4	677.3	395	528	478.3	458.5	720.1	487.9	507.9	626.1	594.4	617.6	611.4	563	693.8	664.8	287.7	458.7	426.4
D10891_at	-188	138.7	-151.7	-97.1	25.3	-89.1	-109.9	-103.6	-174.3	-32.3	-125.7	1.1	7.8	-239.7	172	36.4	55.8	-78.6	31.2	-97	-93.6	-309.2	-235.9	-196.2	-214.8	-49.9	-226.7	-210.4	-7.9
D10926_s_at	1043.4	1286.3	870	863	1208.6	1189.5	1629.4	1062	1575.5	1295.3	1468.3	1199.6	1340.3	1551.9	1236.7	1365	1132.4	768.5	1211.3	1240.6	1308.5	828.6	659.7	1369.5	1298.7	1587.7	1360	1324.9	1329
D10938exon_s_at	764.2	641.7	252.1	196	586.7	584.7	564.2	337.1	559.4	443.5	722.9	418.8	443.1	552.4	454.4	785.7	556.3	347.5	647.8	631	475.6	620.8	316.8	457.4	589.4	360.1	488.2	581.4	570
D10952_i_at	9041.2	7128.1	7433.3	6361.6	8192.9	7601.4	9014.5	7724.6	9666.1	8216.5	10392.9	6977.1	6773.1	8475.4	6188.8	7344.3	8799.6	5720.7	8799.6	8502.9	6184.2	8946.5	6875.7	8116.4	5915.8	5745.5	5944.3	8355.6	8133.7
D11439_s_at	-109.9	149.6	-103.8	-89.6	-163.7	-136.6	-101.7	-210	-119.8	86.7	-265.4	-164.1	-48.9	-148.1	-116.3	-350.9	-114.2	-117.7	39.7	-182.1	-145.3	11.5	-231.8	99.7	3.6	-218.5	-175.9	-245.2	-270
D11445exon#1-4_s_at	27.6	116.6	52.5	-17.6	16.9	49.1	42.4	30.5	80	12.2	56.6	-50.7	-45.3	92.5	16	-59	34.1	32.7	56.6	27.5	22.6	-19.8	45.4	7.8	68.2	87.2	65.8	100	76.8
D12516_at	575	257.5	154	227.7	302.7	388.5	349.7	410.6	277.3	364	190.2	215	410.9	464.9	209.1	43.7	469.8	132.7	442.8	582.6	445.9	258.2	151.7	307.5	393.9	81.6	106.9	167.4	366.6
D12516_g_at	-285.9	-727.9	49.1	-22.3	-608.4	-203.4	-472.4	287.7	-587.7	-325.9	-714.6	-552	20.8	-397.2	-442.8	-632.3	-156.6	85.6	-188.8	-257.2	123.8	-349.5	-279	-500.6	-548.3	-551.1	-491.2	-641	-491.5
D12519_s_at	3356.5	2840.9	1770.8	1669.7	3547.9	2103.5	3268.3	1605.1	3363.8	3252	3354.6	3643.3	2145.1	3843.5	4126	3441	1764.7	1828.3	3039.8	3716.8	3366	1932.8	2406.4	2799.9	3152.7	3507.8	3312.9	2907.2	4109.5
D12524_at	1169.1	902.4	588.6	464.4	1285.6	1064.4	1085.5	1311.9	1367.8	1342.3	365.4	963.3	1302.9	1213.7	1164	1238.5	1673.4	659.8	1701.5	754.2	945.9	682.9	627.1	1032.8	1427.6	1363.2	1462.8	733.7	534
D12524_g_at	329.2	66.9	0.9	-100.1	210.9	204.8	143.1	330.2	91.6	176.6	-489.4	-32.7	170.4	204.1	116.7	322.6	410.9	29	469.4	-27.8	108.4	-34.7	-110.5	80.9	212.5	210.8	192.1	-201.4	-330.9
D12768_at	-27.5	-16.6	4.9	-93.1	84	167.6	260.8	-46.1	261.6	198.4	71.3	120.3	130.8	234.1	11	197.8	138	-81.5	194.3	122.6	112.6	141.3	32.3	59.1	61.6	7.4	44.3	84.3	35.1
D12769_at	5168.1	5141.8	3299.7	3372.1	5029.2	3729.2	4677	1902.4	4587.2	5287.3	5285	4929.4	5886.6	3614.2	4685	5313.8	4532	3126.2	5704	5438.7	3736.2	5046.8	2404.9	4705	3177.4	4063.5	4436.6	6589.2	6169.8
D12769_g_at	7267.5	6264.7	9458.2	9975.1	6695.3	5578	7182.9	8947.9	6653.7	7164.9	10755.4	7086.8	6863.3	4872.4	6060	5469.6	6232.1	7468.1	7508.8	10027	5188.1	7362.9	7921.3	6068.6	4491.7	4918.7	6365.2	12332.5	10976.9
D12770_s_at	24155.2	24856.1	23845.2	23170.2	22999.4	24837.1	22306.2	26437.1	24334.4	22172.1	25480.9	24352.2	24068.1	25622.7	22241.8	24334.7	23748.4	25864.8	22011.6	23032.2	23051.9	27793.1	22242.5	25172.7	24338	24483.8	27866.2	24278.7	25470.4
D12771_s_at	15604.8	15687.5	17643.5	17167	15560.8	15780.5	15961.8	19004.2	16640.3	14964	18014.9	16941.1	16945.5	17653.4	16145.2	15592.6	15603.9	18694.9	16060.9	16415.6	15796.1	17440.8	17735.1	17396.4	17410.8	16465.6	19746.3	17323.3	18518
D12800cds_at	-13	-191.2	-19.2	-56.6	46.7	4.3	-117.5	10.3	-55.1	-181.2	-117.8	-83.6	-71.6	-51.1	-60	109.2	-71.4	53.2	46.4	-112.9	-16.7	0.6	-110.1	63.3	96.9	141.4	-124.7	42.7	49.1
D12820_at	244.8	408.1	84.2	337.7	666.5	157.6	425.5	60.8	821.5	271.6	606.1	763.4	208.9	760.5	660.4	513.9	167	-139.9	198.7	635.8	674.3	167.5	38.8	370.8	910.9	740.9	737.6	721.7	700.5
D12927_at	2497.8	1717.3	1934.6	2738.1	1358.8	1745.3	2114.3	1647	2133.6	1463.1	1465.5	1561.6	1455.6	1431.4	2030.9	2882.6	1344.9	1320.4	2910.4	2493.7	1750.1	2915.5	2637.1	2290	2429.6	1874.6	1796.1	2375.1	2536
D12978cds_s_at	-2.4	63.9	0.9	-43.8	97.3	60.5	9.6	60.7	235.2	260.5	-71.5	-7.9	72.7	25.9	232.7	199.5	94	11.4	277.8	169.1	71.4	-133.9	-22.5	259.4	24.9	-62.1	-95.4	62.4	107.5
D13120_s_at	10742.3	9582.6	8844.5	9592.9	10651.8	9581	10352.4	10777.9	10858.7	10417.4	11432.7	9419.1	11905.1	10305.6	8195.3	10521.5	9480	4600.8	12417.7	10418.9	10722.9	9989.4	8335.9	11694.5	11972.3	10353.3	11023.1	10930	8109.8
D13122_i_at	-33.1	59.3	-63.2	-34.4	81.7	-3	45.2	24.9	-9	111.6	-5.1	-96	83.5	-38	-156.2	-230.8	109.6	-93.2	165.9	-22.1	47.5	-55.5	-92.4	-25	-13.4	-229.6	-58.4	-51.7	-153.6
D13122_f_at	6875.2	7466.9	7771.9	9754.8	7353	6385.1	7421.1	7995.2	6560.9	9068.1	12722.2	8292.1	8388.2	7777.2	6098.5	7942	7316.5	8229.9	8713.1	6877	8134.2	7361.1	9178	9959.9	7789	8274.8	8363.2	9413.2	6873.9
D13123_s_at	10034.7	9674.7	11684.2	12097	10813.2	10540	10060.3	12783.2	9716.7	8580.6	13781.1	10433.2	10386.3	10302.5	9457	10594.8	11728.6	11715.9	11598.4	10976.1	10205.8	10511.2	13062	11069.3	11184.2	11755.2	12693.2	11814.9	11905.3
D13124_s_at	11087.6	10030	9537.9	10316.9	10437.4	8975.9	10154.5	10285.9	9314.3	9177	13254.8	9039.6	9138.7	10132.7	9415.4	11458.9	9898.3	8497.4	10595.5	10550.6	10696.8	8943.3	10040.3	11256.3	10363.5	11092.2	10620.6	10730.5	11406.3
D13127_at	10375	10966.6	10532.7	11909.1	10846.3	9463.7	10459.5	13336.7	9934.2	9995.2	14817.8	10639.8	10682.1	11541.9	9373.5	9885.9	10998.4	13775.8	10700.5	9741.1	11377.6	10408.5	12863.5	9991.7	11292.4	12256.8	14045.5	9763.1	11492.8
D13127_g_at	18920.5	19936.2	21161.1	28041.3	18348.9	18220.3	18563.7	21646.6	17369.8	17983.8	23884.9	21335.8	19627.1	19931.6	16967.6	20529.5	18504.9	23240.8	18144.3	18749.4	20897.3	23921.2	24896.1	20732.6	20902.3	23838.3	23056.5	20864.1	21314.7
D13211_s_at	643.3	1114.8	165.8	181.4	1276.1	1000	862.3	166.3	1005.6	1207.7	839.2	761.9	1074	596	739.1	1151.5	1155.3	401.3	1236.1	776.4	679.9	518.9	233.6	1113.4	780.3	869.5	844.6	638.3	733.7
D13212_s_at	1809.3	1708.2	939.1	862.6	1829.7	1566.1	1573.1	1171.1	1918.4	1662.5	1790.6	1677.8	910.1	1670.4	2185.9	1605.5	1515.1	1069.9	1078.8	2023.3	1755.5	1495.5	895.7	2004.9	1321.1	1502.8	1464	1679.3	2073.8
D13213_s_at	547	680.5	280.1	397.8	545.4	437.7	263	265.4	580.2	483.7	569.2	574.9	386	598.5	641.3	499	484.1	21.2	384.6	635	477.3	359.8	393.4	630.8	438.4	751	346.7	577	627.4
D13309_s_at	5028.9	4924.5	4417.7	4675	5445.9	4906.2	5716.3	3967.7	4801.2	5898.4	4615.2	5184	6142.4	4763.9	4499.1	5002.8	5382.2	3487.7	6000.3	6373	5064.5	5214.3	4083.4	5447.3	4730.2	5386.3	5419.4	5355.6	5552
D13417_at	790.3	698.7	554.5	691.2	837.7	661.7	996	831.3	858.7	831.2	768.5	766.3	663.4	939.3	710	653.8	758.7	300.3	968.3	1240	829.6	659.1	528	721.9	510.5	557.6	778.8	865.5	464.3
D13417_g_at	1059	1258.9	587	873.3	824.5	1006.2	987.1	834.2	886.6	776.6	995.8	1135.7	735.5	1132.9	1130.3	818.8	721.2	530.5	830.2	1214.2	1115.5	1112.4	717.9	1280.5	1087.6	1108.5	1112.7	1049.4	828.8
D13418_at	1272.8	1663.8	1006	1256.7	1335.3	1363.9	1505.8	1085.5	1421.8	1345.2	1818.9	1564.4	1211	768.6	1650.1	1491.1	1169.6	956.4	1225.8	1783.2	1222.3	1492.1	970.7	1448.4	1346.9	1369	1279.8	1502.6	1660.8
D13556exon_at	495.7	765.7	169.8	184.4	530.3	492.3	604.2	242.7	544.2	617.7	321.4	465.5	581.3	637.4	663.2	578.1	232	247.8	578	579.5	436.3	555.1	93.8	690.8	388.6	472.9	492.7	343.5	338.5
D13623_at	2026.2	1673.8	1477.9	1474.6	1561.7	1577.3	1925.2	1651.6	1959.9	1798.7	1680.3	2075.1	1834.8	2084.7	2095.3	2045.8	1938.6	1289	2174.8	2087.2	1597.8	1668.6	1578.4	1433.3	1604.8	1887.8	1784	1785	2101.2
D13623_g_at	2892.7	2991.7	3655.4	3826.2	2441.7	2352.2	3099.3	3236.4	3035.4	2865.4	2428.3	3657.8	3444.9	3474.7	2977.8	2905.1	3080.8	2759	3137.4	2569.4	3272.3	2932.6	3292.4	2577	3443.4	3743.8	3481	2714	2679.8
D13667cds_s_at	71.4	-57.6	-36.6	-191	-313.2	-303.1	2.8	-140.9	100.1	207.2	-274.1	-582.9	-280.2	-391.6	-16.5	-237.1	-363.6	-51.9	162.8	223.6	-430.9	-245.9	-246.9	-93	-508.4	-595.5	-583.5	-149.8	-286.4
D13871_s_at	968	720	719.1	993.1	1171.2	744.8	845.9	1108.3	1281.3	1201.6	1198.8	1132.9	972	1383.8	1003.2	891.2	780.5	422.1	782.1	855.7	935.1	806.3	836.5	874.2	1018.1	979.6	837.8	998.2	1301.7
D13906_at	166.1	-16.4	108.5	-84.2	147.7	30.9	185.2	33.4	95.6	209.6	127	107.7	73.8	135.9	30.4	121.8	75.2	53.7	170.1	179	203.6	-10.1	-67.2	30.8	-55.8	230.6	543.5	-39.6	276
D13906_g_at	-359	-481.5	-293.7	-367.3	-514	-296	-495.2	-350.8	-514.4	-469	-612.7	-1391	-920	-502.9	-514.8	-558.9	-265.3	-920.5	-264.3	-493.4	-517.8	-466.7	-1100.3	-618	-466.6	-500.5	-447.1	-468.7	-1436.1
D13927_at	-245.8	-500.8	-240.7	-354.3	-327.9	-258	-286.4	-291.9	-254.6	-297.3	-622.2	-439.3	-355.5	-451.9	-373.1	-365.3	-315.1	-370.7	168.9	-273.5	-368.8	-312.6	-297.4	121.1	-338.6	-427.3	-345.9	-356.9	-486.5
D13927_g_at	-521.5	-680.8	-498.1	-468.8	-405.1	-336.9	-620.4	-479.9	-370.8	-263.6	-866.5	-700.5	-523.4	-400.4	-358.4	-237.4	-358.6	-566.2	-368.6	-784.9	-252.6	-637.1	-508.5	-756.8	-714.3	-765.4	-820	-774.3	-519.2
D13962_at	-648.4	-669	-639.5	-513.6	-181.9	-312.4	-533.5	-193.6	-387.4	-435.1	-770.1	-556.9	-517.3	-433.8	-572.1	-567.4	-294.1	-377.5	-223.7	-552.8	-481.5	-555.6	-531.1	-692.5	-572	-586.6	-536.2	-539.4	-770
D13962_g_at	965.4	1176.3	282.2	405.3	1907.9	1310.8	1124	1465.9	1843.2	1057.8	541.9	730.2	982	1216.3	1157.5	1389.1	1632.7	810.8	1845.1	886.2	1144.5	650.7	726.6	1255.6	1345.7	1347.4	1303.2	859.7	792.1
D13963_at	420.2	565	420.9	471.3	568.5	426.8	566.9	359.4	618.7	508.3	534.1	646.9	452.8	610.9	657.5	392.1	292.8	503.2	406.6	629.8	598.1	391.3	477.5	654.1	586.4	657.5	538.8	644	600
D13965_s_at	-33.6	49	-71.3	-66.9	33.5	-178.7	-76.2	-78.3	-43.8	-284.3	-100.3	-291.1	-209.3	-230.6	-70.6	-136.8	-166.1	-167.6	-78.5	-87.8	-262.8	-82.1	-28.8	-13.7	-285	48.9	-183.5	-58.1	-300.1
D13966_at	2948.9	4051.7	2400.5	2303	4270.1	3167.9	4557.3	2206.2	4604.3	4517.8	4509.9	3572.8	3381.6	4793.9	4326.5	3196.9	2927.7	2676	2979.5	4868.5	3652.6	2221	2626.6	3587.5	2949.8	3661.3	3395.5	4494.6	4190.6
D13978_s_at	-34.9	-226.3	141.8	-69.2	-191.7	-71.1	-122.9	415.1	199.6	-47.3	26.9	280.5	-57.7	-87.5	-98.1	127.2	95.9	117.6	150.4	-75.9	-266.8	29.7	-96.8	-291.2	121	-387.1	-2.4	172.1	92
D13985_at	750.8	995.1	668.3	896.2	1302.8	1121.9	1999.4	670.4	1489.2	1686.4	1384.9	1090.1	1788.2	1410.2	1286	1015.2	844.9	801.6	1190.6	2176.4	1523.1	867.1	881.5	1294.5	1294	991.6	1145.7	1621.1	1361
D13985_g_at	897.3	883.8	748.5	756.9	1105.3	1078.5	1067.6	1088.1	1114.7	1015.5	1179.8	856.3	1114	1073.9	979.6	933.3	1096.5	842.4	1239.2	1316.9	991.6	961.5	820.4	1043.3	1062.8	1100.4	1109.4	1298.8	1242.6
D14029_at	90.5	281.6	-82.4	-93.5	315.8	-5.9	350.8	-14.8	143.7	73.2	43.1	126.8	51.3	123.8	114.8	150.1	20.6	-81.2	51.9	-129	58.5	11.3	-85.8	212.9	37.4	105.4	470.4	12.8	125.6
D14048_at	11022.8	13104.2	8597.3	8818.7	10456.2	9321	10545.8	6285.2	10325.6	12215.3	8804	11393.8	14112.5	8063.9	7495.8	9941.4	7941.7	4275.7	10015.3	8151.2	11874.9	12013.3	6988	11971.5	9247	12056.5	9893.5	7969.3	7441.2
D14048_g_at	4462.7	4651.8	3400.1	3479.2	4756.8	4349.1	4354.4	3731.2	4430	4694.9	3694	4239.8	5496.4	3853.1	3398.1	4444.1	3684	841.3	4798.7	3899.5	4646	3989.2	3144.2	4432.8	4085.3	4397.6	4108.6	3473.6	3342.7
D14097cds_s_at	336.1	423.6	141.9	116.4	96.6	306.4	175	82.8	198.7	342.5	99.9	433.3	169.5	220	411.6	284.9	120.3	99	350.7	307.6	147.1	302.6	179.2	361.6	141.3	217.3	163.6	79.1	266.9
D14418_at	12030.9	12105.4	11540.9	11222.9	12261.7	11746.3	12322.7	13362.6	12739.8	11859.2	10474.9	10388.9	11396	12174.5	12790.7	12838.2	13952.1	11190.1	16628.1	17111.1	11635.8	9876.2	13210.1	13997	12602.3	12630.3	12799.2	14144.6	12649.1
D14419_s_at	447.5	395.9	258.6	275.9	764.3	423.1	478.2	587.7	799.7	743.8	521.2	616.2	781.5	414.4	748	714.8	762.7	709.4	676.3	757.5	285.6	468.6	331.2	1048.4	637.4	461.5	270.2	856.3	633
D14421_at	1867.7	1384.5	1311	1387.6	3052.8	2933.9	2013.5	2816.2	2095.2	2707.6	1209.7	1663.9	2977.8	2254.7	1916.3	2427.2	3246	1461	3996.7	3554.3	2379.9	2511.3	2155.2	2065.7	2126.7	1837.4	2091	1365.8	2083.4
D14425_s_at	4516.2	5028.8	2561.5	2858.3	7538	4654.2	6262.9	5451.6	5884.3	5728	2624.5	4359.7	4093.6	5343.3	4570.7	7450.4	6492.4	5314.1	6678.9	3781.9	5022.8	2756.2	4173.4	6850.7	5613	6086.2	5932.6	3161.1	3342.9
D14437_s_at	186.7	1.3	-165.4	-286.5	85.6	40.3	-298.8	73.6	-16.7	20.1	-136.6	70	-50.2	40.1	-33.5	-44.9	21.5	-4.5	-246.6	0	10	-278.6	81.7	40.8	60.3	16.5	44.6	-64.8	-447.4
D14441_at	14895.7	17016.2	17774.1	19065.3	14788.4	13684.8	14089.6	17593.9	14219.2	14195.9	16427.7	15874.2	17008.2	15889.3	15498.5	13642.2	14235.3	20780.1	12659.1	17494	13597	17090.3	19168.1	13358.2	11645.1	13849.2	14740	15550.3	16954.8
D14448_s_at	-238.1	-17.6	26.9	-73.1	-208.9	51.5	-134.9	471.6	-59.7	-512.8	-328.4	-531.6	17.3	-284.6	-141.3	-383.3	100.4	-147	250	-208.5	282.8	145.6	-212.6	-286.9	-263	-339.7	-147.2	-336.3	-290.2
D14568_at	4383.8	3631.4	2127.2	2028.4	7198	4268.9	5845.2	5008.3	6106.2	5630.3	1307.8	3316.2	3742.9	4742.8	3789.8	6540.2	6796.9	3823.7	6777.8	3071.6	4418.7	1800.1	3173.9	5534.7	4432.1	5806.7	4855.4	2259.9	1951.2
D14688_s_at	17487.9	15536.3	14583.7	14512.9	15577.9	15396.6	17222.8	12023.5	16225.4	15167.7	19970.7	16852.8	14931.7	15880	18130.3	15224.4	17038.8	10217.3	19033	22435.3	14274.4	16515.4	14403.3	16795.5	15254.7	15382.1	16918.7	21634	21739.5
D14819_at	788.6	980.1	171.3	214.7	1766.8	1314.1	1183.2	642.2	1508	1232.2	481	712.2	887.2	1014.7	1187.7	1567.3	1453.6	275.7	1578.8	1007.3	807.9	759.7	341.2	1320.7	917.4	934.9	1020.8	807.3	779
D14819_g_at	1771.4	2091.7	771.9	385.2	2590.3	2036.7	2272.8	706.8	2402	2134.1	1750.8	1057.8	1738.8	1856.1	2269.6	2488.4	2062.3	525.8	2362.9	2087.8	1529.5	1457.8	536.8	2306.1	2040.4	1237.3	2072.2	1070.8	2181.2
D14869_s_at	-93.6	-523.3	-110.9	-171.9	-205.1	-57.5	-183.4	-40.4	-152.4	-135.3	-416.3	-282.5	-111.3	-213.6	-263.1	-434.8	-114.5	-251.6	-91.2	-152.6	-223.7	-210.9	-323.6	-368.7	-289.1	-452.1	-271.1	-219.6	-391
D14988_f_at	319.9	361.9	64.6	228.7	138.8	200.1	194.6	139.6	169.6	157.2	299.7	226.1	75.2	185.3	304.1	123.8	140.3	118.1	87.5	221.5	152.7	259.7	232.3	285.6	207.3	248.7	224.6	298.5	282.8
D14989_f_at	18.2	78.7	53.5	-25.5	101.2	73.8	124.2	51.4	111.8	41.8	115.4	95	46.6	59.3	28	46.4	-12.1	32.6	56	85.4	57.9	22.1	70.7	-38.1	120.8	121.7	106	43.2	158.6
D15069_s_at	69.1	211.6	-9.8	9.7	128.6	24	173.8	58.4	146.1	156.9	146.3	244	230.4	185.2	215.1	-151.5	17.9	157.9	103.1	123.9	198.2	-64.8	-48.5	83.2	203.7	175.9	146.7	23.2	180.1
D16101_s_at	253.7	457.5	57.2	272.8	261.3	601.3	339.5	124	478.4	275.9	624.6	459.8	256.9	401.6	447.1	492.6	367.1	454.1	294	463.2	399.2	677.9	511	637.4	645.7	740.1	688.8	386.8	492.5
D16102_at	-74.8	-428.3	-138.1	38.2	54.5	89.5	180.2	-37.9	22.5	304.9	93.2	-161.9	92	15.9	28.6	-21.2	75.9	-214.3	132	-59.6	-54.6	-149.3	-75.6	-444.1	-396	-218.1	-272.5	-151.9	41.4
D16339_at	109.8	214.2	191.1	226.5	188.2	274.3	296.6	277.4	208.4	245.3	140.7	283.5	315.2	240.6	242.7	309.9	303	183.4	320.3	218.5	294.4	153	214.9	245.6	250.4	226.5	182.8	176.2	144.2
D16443_at	212.4	238.4	86.1	127.2	266.5	195	329.2	139.2	466.2	297.5	376.7	256.7	50.2	403	403	274.9	207.1	236.3	184	521.3	294.4	123.9	191.6	-9.3	131.7	167.1	171.7	258.4	391.3
D16443_g_at	838.6	1182.5	663.7	654.6	1021.9	879.2	1145.3	800.9	1420.2	1023.1	1115.5	966	871.2	1320.4	1298.4	865.4	874.3	943.3	899.8	1111.6	999.5	850.8	839.8	783.6	912.9	1068.7	957.9	943.5	1227.7
D16817_at	364.5	536.5	425.6	533.9	534.2	490.8	501.4	632.3	684.9	545.2	414.8	469.5	546.8	420	726.8	488.3	467.7	576	519.1	478.2	506.2	316.9	666.7	580.4	537.2	466.4	501.5	523.5	543.9
D16817_g_at	382.3	223.7	214.3	230.6	480.7	463.3	346	503.8	373.7	360.7	91.4	90.1	498.2	366.2	423.1	509	528.7	570.6	576.2	105.1	107.1	353.7	481.8	221.6	131.6	119	165.3	76.8	170.2
D16840_s_at	-100.9	1.5	-30.5	-66.6	-150.2	-82.8	-129.4	-49.1	-52.8	-8.6	-94.5	-0.9	-55.1	-103.9	-143.8	-72.3	-55.4	-113.6	-39.8	-100.3	7.1	-42.7	-105.3	5	0.7	26.3	-14.2	-89	-46.5
D17352_at	33	16.5	26.5	-22.2	-191.1	-10.8	-9.1	50.6	62.9	42.8	7.1	79.8	8.5	78.3	0.7	-53.6	38.7	51.3	18.1	-16.3	97.9	-17.6	28.5	17.1	15.7	-13.7	96.5	-39.3	22.8
D17370_at	337.8	-156.3	-518.4	-57.1	91	-1077.5	-183.2	-355.2	9.8	116.4	130	280.7	-318.4	81.7	74.8	-359.4	-1035.2	-676.6	-583.2	465.9	-514.1	-573.3	-656	-145.8	-785.9	-157.6	-139.6	-526.8	52.4
D17370_g_at	57.2	303.4	86.3	214.2	168.6	177	190.7	113.8	229.4	97.9	261.5	211.3	169.1	225.8	234	-32.6	134.4	59.3	133.7	184.8	262.6	143.8	130.9	163.3	97.8	163.4	290.4	98.7	266.5
D17521_at	5411.6	5872	6177.7	5870.7	4582.9	4103	5450.2	3429.2	4585.9	4971.5	6627	5669.4	6289.9	5169.1	4591.1	5443.5	4263.9	4590.3	4593.5	5446.3	3518	5439.2	3498.9	5813.5	3411.6	3013.2	3675.3	7421.4	5931.8
D17695_s_at	137.8	441.4	205.2	268	378.6	358.3	322.6	97.3	311.9	295.5	423	277.4	191.5	310.7	449.9	460.6	269.6	303	129.8	365.6	294.3	338.9	152.5	457.8	336.7	254	338.9	404.7	473.2
D17711cds_s_at	6542.7	4718.4	4154.5	4330.1	7816.4	7210.5	6531.7	7698.9	7483.3	6813.5	3792.7	4378.9	5816.2	5113.6	4489.9	6318.2	7089.1	4956.1	8566.7	6334	5498.2	5418.8	5922.7	6815.6	5226.1	4114	5858.4	5359.1	4200.7
D17764_at	1594.7	1457.3	844.8	637.6	2162.6	2101.8	1500.7	1156.8	2086.7	1674.6	1421.3	1061.3	1244.3	1370.9	1522.3	1596.7	1649.8	809.8	2134.5	2052.3	1070.7	1771.9	1100.9	1843.7	1222.7	1179.9	1277.8	1943.5	1696.5
D21158_s_at	-2249.5	-2822.8	-1385.1	-2013.3	-2043.1	-1061.7	-2093.6	-1444.4	-2178.2	-1650.7	-2838.2	-2441.7	-1884.4	-2485.9	-2166.2	-2339.4	-763.8	-650	-716.3	-2229.6	-2342.7	-2105.5	-1677.5	-2790.7	-2975.6	-2634.1	-2602.7	-2703.2	-1936.1
D21215cds_s_at	-69.2	-32.9	-24.9	-51	-152.1	26.6	-272.1	-127.9	-200.7	-226	-260.4	-148.9	-155.6	-196.2	-279.2	-237.6	-83.6	-137.7	-146.2	-134.1	-46.6	-120.4	-163.9	-197	-140.9	-125.6	-198	-176.8	-243.5
D21800_at	3501.8	3485.5	2628.3	2433.5	3652	2992.6	3342.2	2007	3790.4	3287.2	3482.4	3079.7	3096.9	3379.1	2643.2	3683.5	3009.1	1312.1	3747.5	3604.7	3684.7	2367.4	2534.3	4070.1	4026.4	3628.1	3853.4	3744	3207.7
D21800_g_at	5479.5	5799.4	5941.1	4832.7	5699.3	5277.9	6049.1	4780.6	4955.5	5800.7	6044.8	6291.7	5717.8	6207.8	4661.9	6388.2	6386.5	4314.5	6617.6	6002.2	6859.1	5067.4	5651.2	6779.3	6314.5	7241.6	6526.2	5446.1	4926.2
D21869_s_at	824.1	996.2	388.3	571.5	2549.7	1483.2	1702.1	2319.6	2135.5	1962	980.2	1227.5	1358	1926.5	2378.2	1789	2668.6	1003.3	2099	1697.6	1646.3	672.7	941.9	1493.7	2069.2	1959.1	2389.7	1524.3	1126.7
D25233cds_at	239.8	163.5	86.2	213.8	210.3	243.3	261.2	299.5	270.6	291.6	77.6	164.7	344.3	254.6	133.3	276.4	352.4	227	341.1	145.2	112.6	146.3	140.5	293.7	200.1	132.4	211.8	128	155.8
D25543_at	408.9	427	449.2	300.4	223.2	413.7	387.4	890.6	188.6	681.7	230.7	23.3	380.6	181.4	602.9	478.2	779.2	334.9	867.2	6.6	227.6	321.1	473.8	172.8	163	28.6	182.3	420.8	463
D25543_g_at	1213.6	924.6	737.7	935.6	1296.8	1227.6	1177.2	1146.2	971.1	1202.5	748.4	1023.2	1235.2	1140.3	1026.5	968.9	1390.6	987.3	1361.7	1097.9	871	655.6	950	1244.8	1032.1	1029.9	1111.1	1167.2	1093.7
D26073_at	-227.6	-418.2	-43.5	-169	-325.7	-17.8	-256.2	172.8	-328.3	-215.7	-354.2	-429.9	-244	-334	-339	-251.2	45.5	-47.6	6.6	-33.6	-208.2	-172.9	-173.1	-359.8	-283.3	-417.9	-315.8	-310.5	-375.1
D26073_g_at	1414.9	1283	1334.1	1600	1540.5	1562	1493.6	860.5	1226.6	1587.5	1548.3	1800.8	1790.4	1450.8	1379.5	1771	1448.3	1022.5	1658.2	1902.1	1763.3	1560.7	1461.5	1753.4	1452.4	1720.3	1651.8	1509.1	1750.6
D26111_s_at	-1055.7	-1522.2	-612.5	-563.1	-867.3	-745.2	-1136.6	-265.4	-1189.7	-1112	-1326.2	-1404.1	-480.3	-1219.9	-1137.3	-1340.1	-801.5	-524.9	-784.2	-1119.2	-1086.5	-1054.5	-647.8	-1460	-1205.5	-1317	-1006.3	-1258.8	-1274.1
D26154cds_at	1261.3	1287.1	782.6	845.5	1210.3	1159.6	1244.4	1268	1027.2	1089.8	569.9	755.5	1145.7	823.5	1270.2	1270.3	1357.7	922.8	1325.9	967.3	724.8	1083	1020.9	937.9	756.2	816.8	1075.6	944.7	1082.5
D26154UTR#1_at	2347.4	1946	2414.8	2917.9	2027.1	2003.5	2595.9	2667.2	2174.7	2241.3	2530.9	2297.6	2356.5	2279.3	2853.9	2435	2475.2	2421.4	2651.6	3287	2076	2268.1	2627.3	2422	2162.2	2467.3	2153.9	2962.1	3012.1
D26154UTR#1_g_at	9784.2	9589.8	8302.1	9106.9	9113.8	7767.3	8730.5	7922.5	9561	8830.8	9614.7	9475	9232.3	8534.5	9025.1	10326.5	8750.1	8060.2	10065.4	9975.6	8510.3	9413.2	8124.3	8734.4	8644.7	8889	8810.4	10059.8	9882.4
D26393exon_s_at	-26.9	115.4	-7.1	41	-183.6	-133.4	-180	-99.7	-292.4	-166.1	-232.5	-327.6	-97.1	-240.6	-319.5	-393	-77.6	-134.4	-48.8	-141.5	-305.3	-194.6	-278.7	-297.5	-204.7	-416.9	-442.6	-195.2	-314.6
D26492_at	-174.3	80.2	-39.7	57.3	-104.5	-99	-155.9	-130.5	-47.3	-0.8	19	26.5	-0.3	31.1	-36.7	-144	-43.3	19.7	-19.2	-15.7	-7	-28.1	-150.1	-120	-4.1	-98.5	-83.4	-37.9	-122.3
D26493_at	-397.9	-464	-268.5	-391.2	-283.8	-267	-322.3	-267.1	-433.4	-333.7	-611.5	-422.2	-338.1	-422.5	-472.5	-385.4	-275.2	-334.1	-180.2	-420.9	-268.9	-401.2	-431.9	-398.8	-513.7	-418	-405	-460	-524.2
D26495_at	41.6	145.8	26.8	135.5	105.5	76.8	119.1	16	87.7	212.9	101.1	138.9	150	193.3	247.2	130.2	212.8	226.6	97.7	15.5	291.8	71.4	-2.5	84.1	172.8	263.8	205.9	90.6	29
D26496_at	-2.4	-97.1	-64.4	3.6	-39.2	-45.8	-28.7	-66.8	-6.3	47	-621.9	-28.9	52.8	7.2	-74.9	37.3	-15.8	-37.8	161.5	17.6	63.7	-137.9	-2.2	5.3	-28.7	24.9	-31.6	-60.9	-121.8
D26497_at	-89	-7.1	-74.4	-74.8	-102.2	-137.7	-21.3	-97	-76.2	-72.4	-16.8	-102.5	-18.3	-63.7	-137.1	-81	-30.7	-134.9	-39.9	-9.8	-11.7	-2.5	-26.3	-36.4	-43.3	-152.5	-74.7	-65.2	-8.4
D26498_at	-9.9	46.4	-120	-212.9	-206	42	-233.6	-136.4	58.5	-151.2	85	122.4	82.3	383.9	-500.6	62.6	289.8	-175.1	6.3	26.3	163.4	-11.5	49.4	210.1	-237	-215.7	-113.2	64.5	319.6
D26499_at	-45.8	171.7	37.3	62.2	-19.2	13.9	25	-16.4	88.8	30.4	118.1	42.5	51.5	43.2	-5.9	-39.2	-22.1	11.9	-8	64.2	18.5	67.1	54.9	131.9	113.7	99	66.6	29.8	67.2
D26500_at	206.8	267.3	119.9	212.1	141.5	206.4	122.3	248.9	316.3	200.6	277.7	241.1	173.7	251.3	354.3	337.5	201.3	183.7	173.4	196.8	105.2	153.3	234.6	214.9	247.2	356.5	211.6	291.9	291.7
D26500_g_at	-203.6	-342	-259.3	-170.9	-288.7	-294.9	-400.8	-209.5	-386.7	-368.4	-346.5	-410.2	-340	-681.5	-424.7	-329.1	-170.9	-255.5	-211.6	-372.8	-251.7	-277.1	-111.9	-295	-325.9	-354.7	-318	-373.5	-315.2
D26503_at	-458.9	-552.7	-243.9	-169.1	-404.1	-63.8	-484.7	-165.4	-460.2	-385.9	-260.3	-539	-297.2	-520	-376.9	-560.7	-197.8	-130.2	-262.4	-355.1	-377.6	-293.5	-138.3	-448.1	-412.2	-465.6	-446.4	-316.2	-476.1
D26564_at	2505.4	2118.4	2496.8	2868.3	2651.9	3044.5	1639.8	3170	3544.5	2337.9	2171.8	1844.2	2002.3	1886.9	2918.3	2875.6	3831	1823.6	2599.4	3172.8	2005.7	3231.1	3077.2	3225.1	2008.5	1990	3154.6	3175.4	3065
D26564_g_at	12547.5	11317.5	17745.5	14866.3	12027.4	10549.6	11501.8	14370.4	11924.7	12075	11068.5	13470.7	11141.9	12869.5	11163.1	11619.2	10723.8	14021.9	12588.4	11210	13454.2	12591.4	14496.7	11129.2	12049.7	13591.6	11881.5	11382.4	11182.7
D28110_at	1286	863.6	1970.5	927.9	1183.8	627.3	1586.1	1866.7	1325.9	1676.4	1323.3	1514	607.5	1508	1354.9	1226.7	805.9	795	1520.4	1112.3	523.9	443.9	702.9	1271.5	558.3	764.4	555.1	1393.7	1320.3
D28110_g_at	7336.9	6501.1	3851.4	3346.3	10829	8812	10593.9	14143.3	11375.6	11348.3	4526.8	6532.4	6540.3	9353	7982.1	9958.7	8986.2	6933.5	9453.3	8283.3	5696.2	3866.6	3401.2	7825.6	6180.8	6450.2	6560.4	6111.7	7431.7
D28111_at	17550.2	15164.5	21554.6	16766.3	16394	16707.1	18518.4	25002.2	18048	18363.1	11201.3	16800.8	17418.3	16138	13773.5	15849.7	15958.3	17667.3	16310.6	13714.3	14504.8	12523.1	12947	15489.8	15624.8	13713.8	14479.1	12611.3	13658.9
D28111_g_at	25638	22784.6	32149.4	25733.3	25149.2	21552.8	26806	28444	26290.7	26077.8	18225.5	26490.1	27225.5	24916.3	21527.2	23418.4	20760.2	22493.4	21591.8	21472.5	23674.7	19957.1	18369.9	23882.1	24409.4	19688.8	23511.1	20547.5	18919
D28339_s_at	-161.7	-280.2	-200	-148.8	-118.2	-113.2	-196.4	-99.2	-74.7	-100.6	-98.4	-176.3	-78.8	-211.6	-146.6	-279.2	-156.1	-196	-164.9	-117.3	-145.1	-83.3	-284.9	-333.5	-206.2	-295.1	-173.5	-193.6	-267.6
D28512_at	2104.2	1810.4	828.4	1241.7	1759	1719.3	1336.5	1232.3	1660.1	1568.2	1657.3	1109	1343.5	1255.9	1485.6	1595.5	963.4	1142.2	1752.5	1674.8	1251.9	1643.5	1083	1808.7	1525.6	1497	1591.5	953.4	1623.6
D28560_at	2342.4	1830.9	3104.3	2480.2	2211.6	3040.3	2496	3207.5	1996.5	2391.9	2465.8	2395.4	3226	2560.8	2323.5	2410.1	1869.1	1621.2	3862.6	2789.9	1880.6	2839.8	1774	2280.6	2262.7	2183.1	1828	2167.3	1984.8
D28560_g_at	2583.9	2400	3954.8	2408.3	2807.4	3095.7	3057.1	2987.6	3043.4	2997.1	2401.4	3467.2	3709.7	3150.5	2371.1	2778.7	2491.7	901.6	5394.1	2494	3205.7	2687.7	1853.4	2732.8	3024.1	2623.3	2593.6	2259.2	2015.7
D28561_s_at	148	363.2	-189	-234.1	267.8	105	168.4	61.4	230.1	233.1	160.9	244.4	184.1	295	284.7	-18.5	90	-785.8	208.6	143.9	170.1	161.2	-224.4	165.1	266.9	294.5	204.8	-397.5	-408.1
D28562_s_at	-207.9	-585.9	-114.3	-169.2	-333.1	-102.9	-66.1	-5.6	-151.2	-139.7	-513.9	-326.1	-631.5	-286.4	-370.1	-312.6	21.2	-180.1	-378.4	-303.1	-315	-499.1	-221.5	-370.6	-324.6	-411.4	-437.4	-422.7	-390
D28581_at	134.5	184.2	92.9	58.7	15.3	12.4	51.8	110.8	13.9	88.6	136.9	93	9.8	81.7	8	175.1	83	67.8	99.1	119.5	136.2	70.4	105.1	129.4	60.2	121.2	105.7	115.9	86.8
D28753_i_at	105.8	45	42.3	-18.8	6	-14.9	-33.3	22	-17.4	57.9	13.6	33.2	86.6	17.1	45.5	10.1	41.5	25.7	5	72.3	58.6	-93.9	-100.9	49.4	-13.3	116.7	90.6	-26.5	159.4
D28773_s_at	39.6	144.3	121.2	165.5	150.1	92.4	226.5	116.4	209.9	211	117.3	101.6	167.6	191.6	187.3	73.6	138.1	145.1	165.7	222.1	75.8	140.2	146.9	69.5	192.6	-2.3	52.4	106.9	120.4
D28860_s_at	-443.2	-504.4	-255.7	-376.4	-322.3	-424.7	-410.2	-364.3	-478.8	-261.6	-668.6	-350.1	-196.6	-407.8	-537.5	-444.7	-343.2	-413.5	-292.5	-453.5	-310.7	-504.1	-375.3	-538.9	-451.5	-384.2	-534.6	-635.2	-536.3
D28966_at	534.4	-201.5	1280.5	965.5	665.4	524.7	939.1	148.4	740.5	737.3	1619.2	449.6	493.1	552	1648.1	1460.7	-848.5	-452.2	907.1	1646.6	966.5	-1189.9	814.5	1336.8	1438.3	-34.6	-805.1	1267.5	1791
D29766cds#1_s_at	4.7	-125.6	-101.6	-172.8	-359.1	53.2	-411.2	213.6	-352.1	31.9	-78.1	104.9	-115.6	-90.3	-493.5	84.3	147.6	-262.4	-254.3	-307.7	-574.1	18.8	-129.9	308.1	-128	-250	148.1	-252.2	-268.2
D29766Poly_A_Site#1_at	1139.4	2935	2403.9	2339.1	301.4	1533.2	1256.6	2046.8	1203.9	524.4	2095	1998.2	375	3105.7	3090.1	1949.1	1621.3	1658.4	1236.9	2160.9	2028.2	1977.8	2529	2994.4	2849.5	2842.2	2692.3	2146.2	2243
D29769_at	-272.3	-470.7	-4	-291.7	-293.1	-303.9	-283.4	-104.8	-410.2	-369.5	-522.3	-313.4	-189.5	-482.6	-469.5	-415.2	-226	-277.9	-221.3	-327.6	-267.3	-260.1	-237.9	-626.9	-431.7	-462.8	-326.9	-572.5	-481.3
D30649mRNA_s_at	-317.4	-539.1	7.1	-150	-0.1	-76.7	3	-47.1	-111.3	-158.2	-100.1	-163.3	-16.3	-80.3	-164.6	-256.9	-59.4	15.1	-54.6	-241.2	-108.4	-45.4	-19.2	-196.2	-141.6	-425.3	-413.9	-196.5	-187.1
D30734_at	972.5	989.6	798.5	1184.4	938.1	521.4	951.5	967.6	952.9	899.5	1898.7	912	855.3	1021.3	1245.6	731.4	785.1	869.3	773.4	1716.3	676.2	769	1141.7	889.9	907.6	726.6	820	1661.1	1700.6
D30739_s_at	18314	15404.3	13775.7	14985	14809.6	18048.9	18416.6	16109.1	15171.3	17804.9	18668.1	18830.3	19017.7	15287.6	17984.1	19285.8	18725.1	12858.9	17299.4	19942.2	15183.7	21265.6	14647.2	17685.2	18157.3	19109.9	19371.3	17821.9	20170.2
D30740_at	16471.7	16522.2	16780.3	19000.7	16859.3	17633.3	19517.7	25136.5	16953.5	18804	17349.7	15596.7	16436.4	16687.5	15702.6	19941.4	20683.8	18603.5	18831.4	19705.2	17003.4	17460.7	19082.3	15658.3	17972.1	19473.5	20424	17365.7	19236.2
D30740_g_at	14333.8	12426.3	13224.5	12457.4	14583.3	12641.6	13740.7	16574.6	14784.5	15369.1	10685.1	11072.2	13426.9	11843.3	11421.3	13260.1	14572.4	15147.7	17140	14675.1	13121.1	13533.7	14560.7	11766.1	12114.1	13196.4	13959.8	12177.6	11180.9
D30781_at	-94.6	-86.7	-17.4	-323.8	2	-59.4	-52.2	-98.8	-1	61	16.4	-47	-4.7	-23.4	42	-299.1	-64.3	-227.8	75	58.2	-21.4	-254.4	-153.2	-162.9	13.4	-91.6	-39.8	-48.2	25
D30804_at	2635.4	1811.5	2170.8	2174.3	2685	2826	2792.3	2703.8	2697.6	2921.3	2523.8	2462.6	2819.4	3002.9	2576.6	2159	3128.1	2414.7	3619.2	3243	2663.3	2532.7	1961.9	2181.8	2667.6	2718.2	2989.3	2590.9	2581
D30804_g_at	6358	5276	7866.9	7653.9	5485.9	5379.4	5279.5	6284.2	5766.2	5857.4	6617.7	7056.2	6278.9	5841.5	4615.7	6103.7	5984.5	7006.3	6783.7	6247.6	6668.7	6556.7	7265.2	4983.3	6480.8	7428.7	7126.9	6453.8	6008
D31662exon#4_s_at	187.4	72.7	265.7	242	158	159	156.5	100.2	141.1	194.1	280.2	244.8	99	117	230	185.3	227.8	116.5	216.1	182.9	158.7	303.7	252.9	177.1	47	226.2	271.3	271.4	260.9
D31854_s_at	111.2	124.9	160.2	74.8	168.1	125.7	218.2	114.8	180	135.3	-149.3	49	129.6	118.4	206.9	180.3	186.7	183.8	216.9	-30.3	37	155.4	41.6	333.8	138.9	162	209.3	-42.9	-79.4
D31962cds_at	180	167.9	130.3	144.7	166.8	251.9	175.3	27.2	247.5	218.1	150.4	109.4	115	203.8	324.4	66.9	260.1	116.3	108.5	239.2	92.5	113.3	399.1	127	99.6	143.9	162.4	147.6	402.8
D31962UTR#1_at	167.1	102.4	35.4	70.6	-6.5	115	-32.3	51.6	-24.9	3.8	8.1	-21.3	61.9	86.4	157.1	221.8	100.2	57.3	72.7	26.8	66.9	-0.8	28	142.8	56.5	-68.9	1.1	44.8	157
D32080_at	217.8	290.2	269.6	196.1	445.1	382.2	388.4	259.4	396.1	357.5	450.2	399.9	406.6	275.1	421.1	245.1	270.9	727.9	351.5	328.7	318.7	215.3	647.8	238.3	203.7	613.4	558.7	516	466
D32249_s_at	14612.6	17006.4	19536.7	16303	16827.1	15977	16493.1	19317.4	15796.7	16013.7	16360.8	16856.6	18190.2	17262.2	14821.6	13177.2	17197.7	19779.8	12270.2	14020	14706.2	17764	18226.5	10840	11082.7	16471.3	15747.4	12079.8	14991.8
D37884exon_s_at	-49.8	-147.3	57.8	-32.7	100.6	25.6	-66.5	58.8	3.6	-40.6	-140.8	-30.5	-119.7	21.7	-95.9	176.3	6.9	124.2	96.2	-44.6	145.5	-103.1	119.7	-51.9	-9.5	-53.4	15.1	-41.3	-96.5
D37951cds_s_at	1198	1184.1	712.9	743.1	1493.9	1407.8	1422.7	1655.8	1644.1	1446.6	845.2	1105.5	1171.4	1375.7	1489.9	1330.4	1348.4	1455.9	1531.6	1152.9	791.9	917.6	1089.7	1210.4	1082.7	1177.3	1031.9	1200.3	1069.8
D37951UTR#1_at	5523.4	5692.6	5941.3	6072.3	5138.2	5663.5	5116.5	5714.1	5776.6	5375.4	5268.6	6397.6	6457.6	5565.4	5465.1	5695.7	5326.6	6597.6	6289	5196.8	6536.7	6379.5	5478.6	6363.9	6106.6	7493.8	6770.8	6479.7	5756.9
D38035cds_s_at	-592.7	-1383.3	-521.8	-313.6	-634.6	-638.2	-802.4	-538.2	-564.4	-584.5	-1148.8	-975.2	-281.3	-938.9	-1026	-590.3	-491.4	-709.2	-295.3	-389.1	-993.5	-673.9	-708.4	-1219	-937.9	-1158.6	-1113.5	-1056.3	-929
D38036_at	11.3	-316.2	613.1	188	204.7	301.7	321.9	261.6	307.2	294	-82.3	245.2	292.5	319.2	70.7	-849.8	277.8	71.9	264.1	274.9	284.6	-47.3	454.1	-199.6	105.7	-179.7	23.2	301.7	-46
D38036_g_at	-69.2	-86.4	7.2	-61.7	-23.9	-2.1	7.3	88.2	-38.1	-90.7	-89.2	-32	-21.6	-68.7	-73.4	9.8	34.7	-32	10.3	-134	2.9	-47.6	-30.4	-83.2	-82.5	-16.3	31	-27.5	-110.9
D38061exon_s_at	-31	-22.1	-145.5	-298.2	-9.6	-3.4	-24.1	-68.1	27	33.4	-242.3	-52.2	-41.4	23.9	55.7	-282.1	36.3	-86.1	47.1	-128.8	21.2	-284.9	-159.6	58.4	-186.4	96.5	-62.2	-314.8	-131.8
D38062exon_s_at	278.9	433.3	108.9	171.5	368.2	218.2	320.9	234.7	288.6	296	305.8	364.6	211.3	360.6	321.5	268	320.3	246.9	319.5	323.8	264.5	280.3	215.8	393.9	249.5	364.8	371.2	310.9	261.1
D38063exon_at	-42.4	-23.6	-25	-35	-21	8.6	-56.6	-17.8	27.9	-71.2	45.3	-0.1	-56.7	4.5	-59.6	51.8	-6.8	12.1	12	-11.1	-10.5	9.3	-19	99	-18.3	-55.3	-12.7	7.5	-2.6
D38065exon_s_at	-252.3	-390.4	3.5	-209.7	-151.1	-131.3	-703.2	45.9	-688.8	-126.5	-738.4	-144.1	-237.8	-163.9	-491.6	-143.5	-245.3	274.3	-370.4	-562	-227.3	112.8	-42.8	-746.9	-563.3	-98.9	-159.6	-245.2	-1075.8
D38066exon_s_at	-183.1	-38	14.4	52.1	-75.5	27	13.3	110.9	-43	-35.2	-15.4	21.1	53.4	38	-2.6	-109.6	-57.8	-40.6	-18.9	44.2	-18.1	-47.7	72.1	-24.7	6.7	97.7	-67.1	41.2	51.1
D38067exon_at	100.6	201.5	6.5	6.3	149.6	-32.3	-126.1	1.5	-41.6	86.7	2.8	-74.2	-74.3	-123	202	163.9	-63.4	-111.5	135.5	-149.5	-36	139.7	-9.1	-77.7	-17.6	93.4	215.3	-65.7	201.5
D38069exon_s_at	178.8	193.2	74.8	141.2	183.1	76.8	65.5	78.8	110.5	157.1	114.7	134.3	89.8	89.4	67.5	212.8	158.3	91.8	107	143.6	180.8	179.6	110.9	98.6	148.5	42.9	85.8	150.1	87
D38222_s_at	8153.5	5927.7	5634.7	5805.2	7352.5	5308.4	5801.5	3628.5	5686.7	6297.2	4476.9	5897.9	5806.9	5686.6	6740	6418.1	5372.7	2310.3	6470	6383.9	5408.1	6096.6	5621.4	8082.2	5541.7	6197	6461.7	6237.8	6494.8
D38261_at	1466.5	1799.9	669.4	703.9	2355.8	1248.4	2443	1862.3	2227.9	2233.2	899.6	1465.4	1364.6	1780.2	1601.6	2040.4	1962.8	1244.9	2146.6	1428.6	1321.3	881.7	1192.9	2178.6	1677.7	1686.6	1503.5	1454.1	1152.3
D38450_at	4168.1	3711.1	3527	4181.2	4595.3	3773.4	4143.2	3564.3	4230.9	4146.7	4597.1	4925.1	4094.5	4223.4	4634.8	4351.6	4137.3	3690.1	3808.5	4748.8	4577.1	3015.3	4154.7	4302.5	4074.4	4506.5	4342	4335.1	4861.6
D38494_at	-972.6	-1525.6	-752.2	-789.8	-1044.4	-788.6	-1210.2	-762.1	-1213.1	-1078.4	-1389.8	-1139.6	-848.9	-1129.6	-1368.8	-1238.9	-747.9	-731.2	-776.2	-1024.1	-1071.4	-990.1	-982.3	-1302.2	-1247.3	-1212.2	-1218.1	-1388	-1368.4
D42012cds_s_at	-12.1	273.4	58.2	63.4	126.9	94.5	96.2	38.3	103	65.5	54.8	168.8	67.2	32.7	133	109.6	7.9	74.3	120.6	28.1	182.7	10.8	115.4	89.9	246.7	123.4	95.6	-8.9	73.6
D42019cds_at	145.2	63.3	-32.6	-110	-231.8	22.5	-119.4	70.4	-242.9	-105.3	-75.3	109.1	140.7	193	74	30.1	-75.5	-89.2	110.9	-46.1	-246.5	44.1	-72.3	2.8	68.4	-273.8	65.6	10.5	25.8
D42116_s_at	1021.2	1223	1010.8	1096.2	948.3	1035.9	1417.6	1321.8	736.9	1214.7	1676.7	1551.6	911.6	1431.7	1206.1	1542.4	1089.2	1095.4	1032.1	1372.3	895.6	1660.4	1629.6	1429.3	1021.5	1350.6	1166.3	819.8	1544.4
D42137exon_s_at	2697.9	2396.1	3799.3	3075.7	2582.7	2102	2913.3	2387.2	2665.9	2817	2683.5	2954.9	2375	3197.4	2486.8	2502.3	2855.8	1815.1	2765.9	2789.4	2710.3	2250.1	2160.5	2332	2434	2552.1	1962.6	2352.5	2297.1
D42148_at	4570.2	4388.6	3435.6	4595.2	4150.6	3581.9	4060.4	3191.3	3627.8	4170.2	3713.7	4180.6	4712.1	3357.3	3560.3	4925.6	3894.4	3694.2	4341.2	3811.3	2925.7	4858.3	3558.7	4529.5	3250.5	3968.5	3580.2	4251.3	4256.6
D43778exon#3_s_at	415.7	365.3	218.7	369.2	452.5	365.7	536.7	225	464.1	359.6	622.3	459	314.4	464.5	586.7	377.7	393.5	415.6	231.6	464.4	313.2	377.8	346.4	447.9	494.1	554.2	442.2	520.9	674.3
D44481_at	566.5	583.3	71.6	24.4	1325.9	432.5	942.5	849.7	905.6	897.8	321.6	571.8	591.3	902.2	819.7	1461.2	830	529.3	865.2	566.4	539.1	568.1	358.1	740.8	807.1	838.1	1155.4	423.7	404
D44494_at	-1859.8	-2696	-1062.1	-1556.7	-1916.3	-1625.3	-2900.7	-1437	-2216.1	-2376.9	-3174.4	-2410.4	-2413.4	-2114.7	-3819.6	-2437.2	-1410.8	-1523	-1515.9	-3344.1	-1767.6	-2222.3	-1676.2	-2417.3	-2212.7	-2439.7	-2250.6	-2624.7	-2542.8
D45187_s_at	135.8	27.7	238.8	369.3	-9	168.6	28.1	221.9	38.6	6.3	295.2	301.6	201.9	270	565.3	349.1	257.1	445.8	169.7	246.8	-73.5	184.9	393.9	196.5	235.5	172.2	-70.8	221	323.9
D45199cds_s_at	-492.1	-676.3	-323.7	-221.9	-373.6	-354	-467.2	-401.7	-526.8	-289.9	-496.2	-600.6	-125.2	-700.9	-552.5	-681.8	-335.6	-401.9	-222.3	-367.8	-444.3	-542.8	-423.1	-530.5	-604.8	-765.9	-658.8	-494.9	-567.2
D45240cds_s_at	1301.2	1009.6	1077.5	1082.6	1553.2	732.6	1520.2	321.1	1345.7	1702.8	721.2	1248.3	921.8	1272.9	1617.7	956.5	1106	412.2	1236.5	1402.5	1014.9	516.9	1265.2	916.4	895.8	1026	777.9	464.4	976.2
D45247_at	7645.6	7263.2	6859.8	5624.5	7773.3	8209.1	7188.9	9581.4	9338.9	7144.5	10554.2	6281.5	6434.3	7460.6	6405.5	8109.8	9106.2	8623.4	10367.2	8198.9	6691.8	8077.4	8122.8	7905.4	8252.2	8150.7	9361.5	8741.6	8991.3
D45247_g_at	12021.9	12452.1	15808.8	13675.3	11251.4	11900.5	11653.3	12903.7	12272.3	11321.5	15276.6	14286.9	11552.4	13968.1	12830	13520	11626.5	12996.8	12630.3	14638.4	13523	14904.8	14714.1	12305	14291.6	13764.3	14431.6	13340.1	14060.7
D45249_at	6512	5567.9	5106.9	4907.3	7736.3	6116.8	7029.2	6279.9	7691.9	7719.3	6491	6444.5	6062.9	7707.4	7818.1	5976.7	6511.2	6023.1	7385.9	8616.7	6117	6813.2	5091.9	4947.7	5535.5	5320.7	5244.3	5934.1	6323.7
D45249_g_at	4253.5	4516.1	5206.6	4924.7	5279.4	4129.9	4927.7	4931.1	5012.7	4900.8	4955.7	5281.2	3968.6	5741.6	4740.8	4174.4	4373.6	3877.8	4130.1	5329.6	4737.5	3495.6	4247.1	4051.1	4091.9	4120.3	3903	4390	4485.9
D45250_s_at	1014.7	1014	977	1002.9	1449.8	895.6	1214.7	1254.3	1100.6	1174	1493.7	1184.9	1078.3	1199.6	1107.4	1061	1023.9	1005.1	1143.5	1246.9	966.2	1113.5	1040.1	1239	999.6	1253.7	1079.2	2115.8	1154.6
D45252_s_at	925.5	1130.2	1189	1069.2	1183.8	923.4	1057.8	1287.8	1276.9	1058.6	690.3	1051.3	953.3	1139.7	1027.9	1111.2	947.8	963.5	932.9	982.6	1210.1	1291.3	1233.5	1191.4	1141.1	1211.7	1067.3	967.2	1185.7
D45254_at	2457	2629.6	2516.1	2010.6	3154.2	2877.9	3026.6	2691.8	3217.9	3146.5	1992.1	2916.9	3148.8	3425.9	2659.9	2580.5	3198	2138.1	3286.8	2721.1	3442.7	2408	2071.7	2942.2	3985.8	3444.5	3352.1	2518	2154.2
D45254_g_at	7016.5	7084.6	6998.1	6422.3	7924.8	7443	7591.9	6488.4	7796.1	7917.5	5688.9	8460.2	7855.4	8938.6	6916.1	7492.9	7774	6081.8	8525.5	7279.6	8947.7	7059.5	5648.6	9050.5	8321.4	9584.9	8908.5	7015.4	5976
D45255_s_at	507.2	609.4	446	456.4	534	458.2	588.9	378.3	671.6	617.2	579.5	666.6	541.6	633.4	553.8	366	456	383.2	463.1	611.6	484.9	424	442.9	684.4	548.5	708.3	523.3	560.4	625.8
D45862_at	-2418.8	-3755.6	-1376.6	-1779.3	-2508.6	-1804.3	-2578.9	-1552	-2799.4	-2376.3	-3336.2	-2949.1	-2045.1	-2956.1	-3285	-3107.8	-1745.8	-1971.4	-1859.9	-2387.5	-2394.6	-1336.8	-1871	-3615.9	-2746.3	-3245.5	-2786.8	-3020.5	-3009
D45862_g_at	-832.7	-1153.3	-462.9	-672.5	-858	-680	-861.6	-449.7	-783.7	-813.4	-1035.9	-997	-728.3	-911	-913	-936	-559.6	-683.1	-600.7	-667.9	-766.2	-754.1	-768.6	-888.9	-816.7	-892.4	-732.2	-864	-996.7
D49363_s_at	669.7	746	1042	1085.3	995.8	1040.7	1309.2	1245.7	1093	1205.9	1285.9	1130.9	1326.8	1457.5	904.6	544.7	1136.2	772.2	906.5	1219.1	1168.4	884	948.6	1092.5	1386.7	927.9	1183.6	1274.9	1068.5
D49395_s_at	28	-525.8	-95.2	178.3	-48.9	-25.8	-129.4	223.8	-73.7	-42.1	-405.7	70.9	57.5	-87.5	-104.2	-19.3	110	-30	-36.6	-22.8	-65.3	-155.6	-29.7	117.9	-55.6	-160.4	-151.1	-325.9	-333.5
D49446_at	1062.2	1022.5	1000.6	1204.1	1504.2	1269.5	1234.3	1022.3	1293.1	1221.2	1479.9	1122.7	2048.3	1305.6	1623.4	1607.5	1575.7	783.6	1658	1815.5	1272.8	1101.8	1215.2	1098.9	1226.4	1124.7	1471.8	1317	1489.3
D49494cds_s_at	812.1	942.2	197.9	634.3	352.9	690.4	223.1	282.7	317.2	200	295.6	854.6	258.6	393.5	339.1	587.8	152.2	151.6	517.3	338.3	807.2	777.8	591.5	790.4	798.4	690.2	759.9	340.5	252
D49494UTR#1_at	884.2	1179.2	621.8	658.6	589.8	1111	1366.1	553.8	1457.6	1290.8	1944	1220.6	334.9	1364.3	1462	903.8	1054.9	39.3	1045.8	803.1	1098	1029.1	875.2	997.1	1063.4	852.3	1130.5	1505.3	1672.5
D49494UTR#1_g_at	-122.9	-191.5	-51	54.4	-105.7	-17.7	-18.4	2.6	-52.3	-38.8	0.8	-31.2	-9.8	-27	-21.2	-174.5	-6.3	-80.8	-116.4	-54.3	-33.2	-63.3	91.6	-98.7	-16.6	-188.8	-29.1	-17.3	-31.3
D49653_s_at	2743.5	3190.4	2010.6	1740	4143	2394.2	4484.8	2505	4215.3	4237.5	2468.2	4153	3396.5	3680.4	4253.6	2340.3	3106.8	1694.3	2886.3	3924.1	4107.2	2397.1	1634	3829.1	3556.6	3724.5	2895.5	4090.3	3864.3
D50497_s_at	-55.6	-81.5	-28.3	-101	-67.4	-26.7	-20	-131.1	-51	-90.2	-158.9	-73.9	-91.6	-37.6	-160	-169.5	-51.1	-271.4	-59	-103.5	37.8	-79.3	-17.9	-173.7	-68.5	15	-76.5	-87.9	-411.4
D50558_at	406	991	441.6	570.9	748.5	450.9	617.2	467.1	825.4	513.8	688.9	681.1	479.2	748.1	695.1	720.6	507.8	415.9	494.6	555.3	711.8	649.7	568.9	863	564.5	682.6	748.6	785.7	729.3
D50558_g_at	115.6	281.6	8.1	91.4	89.7	140.1	185.1	87.6	169.9	192.6	278.3	168.8	112.3	240.9	275.6	137.4	148.9	108	29.3	226.6	126.4	164.1	160.6	168.8	209.8	228.7	167.4	235.1	297.2
D55648_s_at	-715.4	-1205.2	-602.4	-774.7	-754.1	-644.5	-710.3	-630.9	-742.4	-571.3	-784.7	-949.7	-603.1	-913.2	-1418.9	-486.5	-603.3	-518.2	-436.8	-896	-797.7	-860.4	-416.9	-1015	-956	-986.8	-966.7	-1189.2	-526.6
D63411_s_at	6217.9	6544.5	4889.7	5995.6	6749.4	6183.4	7133	6261.8	6819	6509.9	9695.6	6149.6	6474.4	6718.4	6266	6722	6807.4	6396.9	7122.5	8129.3	6178.2	6054.6	6343.3	7942.4	7309.8	6951.3	7462.4	8070.5	8531.1
D63774_at	187	148.3	163.8	120.1	411.1	345.2	396.6	227.8	354.8	403.1	304	335.2	317	374.8	393.8	245.3	190.5	220.2	122	251.9	470.7	238.4	204.2	399.8	361.4	189.8	346.3	377.8	386.2
D63860_s_at	-167.6	150.7	-274.7	-373.9	-74.2	-89.1	65	-72.6	67.9	-91.8	-53	99.4	-52.6	103.7	168.4	112.9	130.2	-198.1	-43.2	40.4	-154.9	132.9	-106	144.4	147.5	-165.3	63.2	-43.6	9.3
D63886_s_at	543.5	535.1	451.5	550.1	599.2	536	637.1	441.1	563.9	562	412	629.6	711	588.4	790.7	633.7	559.5	428.9	605.4	684	643.4	608.2	523.7	677.1	761	691.8	640.6	726.1	704.3
D64047_at	28.6	175.7	-47.7	89.4	115.6	22.8	-12.3	212.7	66	74.3	-27.9	-35.7	-25.7	13.6	49.3	27.4	110.6	79.1	21.6	223.9	-103.2	-143	-60.6	-70.2	-62.4	-107.7	-84.5	195.3	50.2
D64059_at	96.5	105.3	-14.6	-43.3	241	191.3	145.6	-42.1	115.2	229.7	200.6	190.4	888.7	73	68.6	135	186.6	128.1	159.8	98.7	64	159.9	-18.7	193	129.6	140.3	70.7	88.7	58.8
D64060_s_at	-448.8	-610.9	-198	-99	-202.6	-337.1	-138.2	-188.1	-349.1	-138.8	-995.2	-472.1	-152.8	-288.7	-415.8	-582.6	-387.9	-276.2	-312.8	-778.7	-467.6	-826.9	-308.2	-593.1	-412.7	-486.2	-513.1	-148.8	-492.9
D64061_at	1470.1	1470.1	2078.1	2320.6	1360.8	1360.6	1424.2	1312.4	2091.3	1709.7	3363.7	1277.5	2170.3	1477	1751.7	1760	1677.9	1850.6	1860.2	3742.2	1111.3	1014.4	1473	1545.3	1112.5	1619.3	1489	3462.5	2942.6
D64062_at	-356.4	-486.4	-136	-450.2	-314	-300.5	-239.9	-246.8	-334.9	-180.1	-305.1	-361.2	-271	-299.8	-474.3	-292.5	-223.3	-178.1	-56.8	-255.5	-351.6	-337.2	-279.9	-418.6	-386.5	-358.5	-294.2	-339.4	-314.6
D64085_at	79	209.3	89.6	34.1	266.8	168.2	258.8	130.2	316.9	209.8	177.6	241.8	123.8	145.1	132.8	269.8	214.8	120.7	292	298.2	249.6	219.1	59.1	176.2	165.3	34.4	100.7	258.2	261.4
D64085_g_at	-183.5	-102.3	-42.3	-21.9	-118.6	10.6	46.7	-134.5	-206.3	-56.1	-202.2	-185.7	-104.6	-129.4	-146.7	15.6	-109.2	-52.9	-76.7	-176.1	-157.3	90.5	56.7	23	137	-190.2	-107.1	-156.8	-88.2
D67071exon_at	39	293.9	21	206.8	221.6	135.7	181.1	11.4	268.2	152.6	146	176	191.8	211.7	259.5	152.4	66.3	5.1	155.8	201.8	182.3	40.1	66.1	247.1	232.8	347	184	112	178.9
D78159mRNA_s_at	-745.3	-974.8	-458.3	-620.3	-688.7	-552.7	-833.3	-340	-853.2	-703.3	-1072.4	-1032.5	-600.2	-933.3	-1053.8	-836.3	-469.2	-497.2	-545.5	-893.4	-811.9	-678.8	-601.8	-898.7	-976.5	-881.8	-870.7	-743.9	-1125.7
D78613_s_at	843.3	1230.6	368.8	529.6	955.9	830.5	848.2	373	806.8	858	966.8	636.4	994.2	922.5	1035.4	1071.7	609.2	595	679	852.7	729.7	995.8	418	949.1	709.5	539.8	703.1	655.5	780.4
D79215_at	103.9	361.1	-0.4	31.5	168.7	-27	136.1	-27.8	77	100.3	166.8	130.4	120	182.5	150.1	53.2	97.7	128.2	112.1	157.1	48.9	230.1	82.7	135.6	159.4	164.2	94.7	162.2	158.4
D82074_at	416.9	476	272.9	200.9	445.1	535.2	325.5	145.5	360.1	446.4	415	491.7	524.5	496.6	388.2	464.1	328.9	146.9	488.7	551.2	437.4	349.2	211.1	399.6	405	347.6	255.6	407.6	284.5
D82074_g_at	3421.3	3035.2	3462.4	3405.6	3118.9	2497	2701.1	2848.7	3445.8	2662.6	3857	3252	3818.6	3850.6	3833.8	2962.7	3099.9	3113.1	3476.8	4590.3	2373	2879.3	2705.4	2284.3	2069.8	2270.1	2078.7	4255.5	3667.5
D82363_s_at	1044.9	1339.6	670.2	719.8	1338	766.9	1329.6	826.3	1107.9	1283.1	1135.2	1236.5	1266.8	1323.2	1350.1	940.3	1054.1	695.1	1107.3	1184.8	1223.3	600.6	804.6	1408.9	1094.2	1369.3	1137.3	1168.7	1133.6
D83661_s_at	-35.3	-27.4	-139.4	-55.8	-102.8	-71.3	-56.6	-54.6	-49.8	-62.7	-141.5	-83.4	-58.9	-76.9	-121.5	-95.1	-125.7	-57.3	-52.6	-11	-173.2	-124.1	-142.5	-143.1	-90.4	-162.2	-200.5	-109.4	-73.1
D84477_at	1448.8	1605.9	1129.9	760.7	1400.7	1186.6	1094.4	1532.2	1567.9	1460.3	399.4	1132.9	1328.3	750.9	1010	1248.1	1235.9	941.5	1701	937.8	1278.9	1185.8	900.4	796.4	408.8	444.2	395.5	653.8	677.3
D84479_at	151.8	159.3	-20.6	-20.6	28	10.4	-8.8	-3.9	-18.4	111.8	98.4	45.3	62.9	73.3	133.9	13.3	-36.2	40.2	20.4	3.8	100.5	-33.5	62.2	-4.8	-8.3	10.2	-40.5	-54.9	80.7
D84480_s_at	190	191.2	723.7	735.5	135.5	448.8	362.6	641.3	377	151.3	170.4	360.9	625.6	151.7	89.3	108.9	305	664.7	-18.1	478.1	265.5	171.7	162	291.1	209.7	-40.7	-55.4	136.5	327.2
D84482_at	413.2	445.4	1064.7	982.3	164.4	1041.4	690.1	626.3	668.5	1361.1	790.3	1583.8	1072	1622.5	889.4	538.8	887.3	918.5	666.4	781.5	1333.5	1071.6	789	453.1	1308.7	499	849.4	1749.8	759.5
D84484_at	133.9	232.8	171.2	145.2	188.1	162.2	164.2	135.1	209.2	150.9	264.3	220.9	195.8	234.5	216.2	0.9	128.1	226.9	135.5	186.7	165.7	230.6	62.4	227	165.2	250.5	167.7	161.9	136.4
D84485_at	471.7	688.3	211.5	-104.6	432.8	-2.9	411.6	344.5	534.4	224.4	-592.3	439	270	387.6	478.4	417.1	403.9	77.9	-118.5	343.6	515.4	-32.2	-133.9	483.8	570.5	422.3	539.7	-344.9	-609.3
D84486_at	61.6	-58.4	-89.1	-27	-84.2	-15	-36.3	-42.9	-62.8	-12.1	-178.7	-49.6	-76.4	-77.6	-21.6	-89.1	-31.7	-69.2	-61.4	-103	-69.2	-97	-105.9	-79.5	-22.9	-65.9	-73.1	-115	-116
D84487_at	409.6	358.2	416.8	953.7	479.6	498.7	720.4	252.5	585	752.7	817.2	742.1	665.5	911	811.2	305.8	490.3	-756.2	520.4	709.9	806.9	179.1	531.6	322.5	782.4	651.1	668.8	776.6	680.5
D85183_s_at	5763.3	4526	4391.6	4525.6	5153.9	4219.5	4363.1	4110.2	4591	5060.6	3490.9	4021.3	5036.6	4417.8	5096	5481.5	5574	4347.4	5343.8	4641.9	4734.1	3286.8	5213	5748	5086.6	5095.4	4865.7	4877.6	4141.5
D85435_at	66.1	-79.4	39.8	17.8	36.1	54.9	155.4	25.6	20.7	65.3	93.7	55.5	53.5	75.5	43.7	40.9	97.1	34.2	81.8	172.7	36.6	-11.7	156.6	-16	5.1	44.4	64.8	71	129.8
D85435_g_at	1595.5	1483.7	1507.8	1848.4	1751	1394.4	1556.6	860	1309.8	1383.5	2261.5	1604.7	1576.5	1623.3	1729.7	1581.5	763.5	1511	632.4	731.5	1558.5	1269.8	1889.4	1517.1	1313.3	1348	1600.5	1855.4	1925.9
D86557_at	492.3	228.9	286.4	315.3	634.4	407.6	425.9	322	637	472.7	474.2	440.9	392.1	590.1	591	469.5	492	259.7	445.1	605.5	508.6	307.1	372.6	446.8	564.9	452.9	603.8	406.8	672.3
D86581_at	375.4	395.4	283.7	62.3	266	214.6	163.6	429.2	218.6	242.7	5.9	72.2	63.2	52.6	130.2	484.4	215.1	365.8	325.5	203.9	71.4	230.1	356.6	117.4	152.7	87.8	481.6	72	83.6
D86742_at	44	-138.9	-5.5	-119.1	-208.3	20.7	-45.1	95.6	-162	-65	-125.7	-25.7	-103.1	4.2	-68.8	25.2	-43.8	-133.6	-136.8	-133.8	-59.4	-113.7	23.3	-110.9	-64.9	-11.4	22.8	-149.8	-59.6
D86745cds_s_at	932.5	1101.8	741	905.6	1448.3	959.3	1222.4	820.3	1432.2	1212.8	1310.1	1337.9	1197.9	1250.3	1431	1002.2	1020.4	956.6	937.8	1362.7	1120.3	858.3	900.2	1221	1047.9	1220.5	904.3	1214.2	1399.7
D86745exon_s_at	298	1306	-28.2	452.2	410.4	200.1	179.1	401.1	250.7	299.6	740.3	89.6	353.8	736.1	1045.8	219.7	161.9	190	108.8	128.3	98.1	-9.5	-644.2	1145.8	548.7	-56.9	-55.8	464.8	888.8
D87919cds_at	282	251.8	303.2	355.6	540.7	351.6	352.5	309.1	521.2	357	372.9	399.1	316.9	434.7	456	392.9	408.5	219	250.8	557.6	390	373.1	429.6	249.4	324.5	401.3	395.9	335.8	497.8
D87922exon_at	-23.4	-43.4	258.1	-86.2	516.4	-207.2	-177	-173.3	627.6	271.4	385.6	-40.6	66.5	-119.3	-195.5	-164.8	271.8	-147.9	368.4	-152.9	457.3	-133.8	-258.8	-86.3	450.5	-89.5	-1.8	355.5	409.1
D87991_at	2330.9	2090.7	1640.8	1444.3	2560.2	1781.5	2756	2094.5	2900.7	2594.9	2287.3	2221.7	2617.4	2543.3	2745	2242.7	2859.7	1277.1	3340.9	3383.9	1713.6	2219.8	1575.9	2371.1	1829.6	1664.3	1713.7	2897.8	3117.1
D87991_g_at	5358.5	5358.7	4536.8	3936.9	5227.8	4440.4	5351.9	4256.9	5753	5178.9	6274.2	5408.9	5299.8	5559.7	5994.7	5309.4	5727.7	3504.9	6185.6	7132.1	4585	5518.7	4357.9	5171	4431.4	4241.6	4638.8	7136.9	7000.1
D88461_at	-106.5	-597.4	-403.8	-516.4	-135.1	-165.8	-151.3	-341	-258.1	-89.4	-1776	-359.8	48.6	-401.3	-223.6	-189.8	-2.6	-201.6	269.5	-558.1	-185.1	-562.4	-797.4	-288.6	-349.8	-371.4	-227.8	-1274.4	-1315
D88534_s_at	-10.1	33.2	84.9	-109.9	95.5	35.4	72.3	108.9	98	219.7	-57.7	2.6	59.4	19.5	-21.7	8.5	-29.3	-37	236.8	-67.6	141.8	67	66.6	101.2	262.6	187.5	118.1	137.1	32.5
D89730_at	412.2	169.8	557.4	387.7	248.1	346.5	397.3	691.2	607.5	422.1	77.7	111.4	475.5	355.6	412.8	188.9	445.2	393	525.7	521.6	204.1	309.2	314.5	239.8	195.2	264.2	177.2	321.7	120.6
D89730_g_at	10.2	219.9	325.3	241.8	121	201.1	212.4	275.1	127.3	180.4	151.7	135.9	271.3	193.1	258	118.9	101	172	233	149.3	120.6	228.1	177.5	79.4	178.6	141.3	121.6	153.9	103.5
D90211_s_at	3951.2	3659.1	3973.4	3945.6	2903.6	4713.7	3678.7	2938.9	3463.1	3921.5	3737	4208.1	4015.2	3450.2	4032.4	3649.7	3454.7	2472.6	3216.2	3530.2	3303.5	3510.4	2040.5	3273.7	3197.8	3052.4	2938.2	3306.3	3233.9
D90258_s_at	1653.2	1663	1874	1683.6	1738.3	2440.6	2266.8	2448.4	2408.1	2154.8	2574.9	1726.8	2023.8	2009.5	1767.3	1860.9	2603.9	1983.8	2717.1	2456	1779.3	2193.8	1846.7	1800.3	2352.9	1907.1	2315.8	2203.8	2126
D90265_s_at	1998.1	1884.8	2840.5	2213.2	2095	2529.6	2423.2	3026.8	2280	2198.7	2598.8	2744	2816.4	2546.9	2023.2	2106.9	2724.5	2260.9	2617.1	2664.3	2292	2297.6	2281.9	2217.5	2484.3	2149.2	2429.6	2462.3	2237.1
D90401_at	3100.7	2602	2899.1	2585	3040.7	2804.3	3189.3	3962.7	3612.5	3016.9	2713.3	2575.6	2690.5	3154.2	3477.2	3192.3	3072.3	2373.7	3804.5	3215.7	2870.4	3143.7	3108.4	2482.9	2379.7	2732.9	2767.7	3077.5	3397.6
D90401_g_at	3526.1	1594.2	3097.5	2744.4	2524.8	2260.4	2334.7	3620.3	2658.1	2268.5	1670.1	2777.9	2663.7	2548.2	2738.8	2611.1	2242.2	2806.2	3245.7	2329.5	2543.9	3471	3299.8	2414.5	2557.6	2386.6	2510.8	1473.6	2380.5
D90404_at	104.7	-68.4	102.3	294.3	187.4	31.5	135.9	122.1	105.7	69.1	34.3	106.9	29	94.3	123	88.6	100.4	166.3	66.2	59.9	39.8	5.1	121	35.2	216	-146.4	217.2	-90.4	70
D90404_g_at	143.5	220.7	180.9	167.8	29.2	181.7	171.8	171.9	196.7	187.9	94	208.7	139.3	236.8	149.1	179.3	148	146	126.4	151.1	221.2	147.8	137.2	216	228.3	176	170.9	96.2	166.3
J00712_at	0.3	-42.1	-56	-61	-43.2	33	10.3	-93.9	-76.1	-68.5	-114.2	13.7	-46.3	37.1	16	-18.9	-57.8	-15	-5.4	-38.8	-80.1	-13.1	39.6	16.8	1.5	46.9	73.3	-84.9	-62.9
J00735_at	201.6	179.1	114.3	116	94.5	133.5	88.7	126.4	204.2	89.9	231.6	125	105.5	283.2	317.1	160.3	89.7	183.6	89.6	118.9	62.5	153.4	134.7	262.9	141.7	194.4	241.9	222.6	129.1
J00735_g_at	-8.9	-8.6	8.4	7.5	10.5	-13.4	-16.9	-11	7.5	28.4	6.6	0.3	-25.1	-2.9	18.5	-20.2	-10.5	-32.5	39	2.8	36.7	27.9	19	-45	72.5	13.7	36.9	-17.8	6.4
J00758_s_at	-79.1	-70	-93.6	-151.6	51.7	-59.6	-8.7	-184.6	49.1	-81.6	-177.4	-21.8	105.2	-28.2	-124.2	-202.2	-110.4	-93.7	-64.2	42.8	-4.2	-184.4	-63.8	-121.3	-28.6	-179.1	9.1	42.3	-141.6
J00771_at	282.3	350.7	115.5	166.4	541.9	232.9	461.9	396	26.6	-234	0	9.2	-300.4	58.2	91.6	323.7	209.6	41.7	354.5	72.6	245.9	235.4	83.3	411.3	-18.2	494.5	408.5	-473.3	466.5
J00772_s_at	-235	-80	-71.5	-86.8	-93.4	-113.3	-132.6	-75.8	-161.8	-139	-203.5	-87.3	-120.1	-84	-98.8	-102.4	-168.2	-54	-112.3	-150.1	-44.1	-149.7	-156.3	-211.7	-92.1	-32	-72.3	-95	-267.7
J00774cds_s_at	151.4	120.2	63.1	180.3	189.4	76.4	208.1	105.8	91.7	94.2	132.6	192.4	124.4	259.9	305.3	86.9	0.2	61.8	106.4	349.5	90.9	176.2	265.2	-15.7	143.5	159.4	273.6	127.5	293
J00776cds_s_at	-66.6	26.5	-31	2.9	3.5	34.4	15.1	51	2.5	77.1	-77.9	39	-24.1	8.1	27.7	42.7	41.9	38.4	26.9	-27.5	47.1	-32.9	-9.2	-15.9	42.5	-58.4	-14.8	15.5	58
J00791_s_at	117.7	410.7	5.5	43.8	193.5	150.2	185.4	63.7	149.7	104	111.7	120.6	19.1	100.7	89.2	44.9	-2.6	88.8	106	147.1	13.6	2	10	50.9	153.7	54.8	96	130	36
J00797cds_s_at	24807.9	29965.9	24663.7	22696.6	25846.6	29909.8	25116	29080.3	25072.9	23841.4	26566.3	26081.5	26077.4	27100	24031.9	24621.8	29221.8	19755.9	20960.6	24316.3	24939.2	33719.2	29195	23688.5	24394.6	29240.2	31852.1	23530.7	27334.2
J01435cds#1_s_at	24031.2	29537.2	35333.3	37816.4	24782.7	32748.9	24808.3	48971.4	23399.4	23797.4	26481.2	27878.8	26860.9	26393.3	23562.9	22862.3	33437.5	55312.1	17540.3	22731.5	25483.9	35982.1	41184.2	21341.4	22639.2	29103.6	30717.4	20381.6	27406.1
J01435cds#4_s_at	29425.1	41172.8	50140.7	51145.3	33530	45805.3	33988.8	70316.6	32832.9	31604.5	31174.8	35823.4	34280.7	35042.3	28759.7	27397.3	45410.4	70280.7	20634.4	26943.1	32377.9	50548.3	55316.4	28143.1	31140.3	40386.5	43758.1	25290.8	34801.9
J01878_at	1611.3	1878.5	1007	1088.3	1661.3	1074.6	1185.1	963.6	1391.2	1170.9	2134.5	1785.9	1363.4	1801.9	2000.6	1560.2	1136.1	1236.7	1034.3	1934.3	1024	1295.3	1224	1614.9	1624.8	1670.6	1502.2	1489	1569.6
J01879_at	97.9	57.2	9.2	67.4	19.6	58.9	75.7	67.1	-54.1	40.3	7.7	-15.3	88	79.4	-0.3	135.5	83.2	99.8	126	-52.9	31.7	61.4	69.9	42.7	-79.8	127.3	-60.7	74.3	-50.4
J02596cds_at	1516.5	749.9	689.9	860.4	1511.3	788.8	1328.8	920.4	1447.4	1452.2	1227	1188.3	1596.9	1508.9	1523.6	769.6	1107	870	1505.5	1539.2	1182.1	664.3	1084.9	1177.4	1690.7	892.8	1494.1	2145.7	1320.1
[truncated: 6,800 more rows]
