# Supplementary material for: Post hoc pattern matching: assigning significance to statistically defined expression patterns in single channel microarray data
Source: BMC Bioinformatics. 2007 Jul 5;8:240. doi: 10.1186/1471-2105-8-240 (PMC1934919; doi:10.1186/1471-2105-8-240)
Supplement: Additional file 5 — Presence call input file for StatiGen. [file 1471-2105-8-240-S5.XLS]

## Sheet: PA Calls
Probe Set Name	A1	A2	A3	A4	A5	A6	A7	A8	A9	A10	M1	M2	M3	M4	M5	M6	M7	M8	M9	M10	Y2	Y3	Y4	Y5	Y6	Y7	Y8	Y9	Y10
AFFX-MurIL2_at	A	A	A	A	A	A	A	A	A	A	A	A	A	A	A	A	A	A	A	A	A	A	A	A	A	A	A	A	A
AFFX-MurIL10_at	A	A	A	A	A	A	A	A	A	A	A	A	A	A	A	A	A	A	A	A	A	A	A	A	A	A	A	A	A
AFFX-MurIL4_at	A	A	A	A	A	A	A	A	A	A	A	A	A	A	A	A	A	A	A	A	A	A	P	A	A	A	A	A	A
AFFX-MurFAS_at	A	A	A	A	A	A	A	A	A	A	A	A	A	A	A	A	A	A	A	A	A	A	A	A	A	A	A	A	A
AFFX-BioB-5_at	M	P	A	P	A	A	A	P	P	P	A	P	P	P	P	A	P	A	P	A	P	P	P	A	P	P	P	P	A
AFFX-BioB-M_at	P	P	P	P	P	P	P	P	P	P	P	P	P	P	P	P	P	P	P	P	P	P	P	P	P	P	P	P	P
AFFX-BioB-3_at	A	A	A	A	A	A	A	A	P	P	A	P	P	P	P	A	P	P	P	A	P	P	A	A	P	A	P	P	A
AFFX-BioC-5_at	P	P	P	P	P	P	P	P	P	P	P	P	P	P	P	P	P	P	P	P	P	P	P	P	P	P	P	P	P
AFFX-BioC-3_at	P	P	P	P	P	P	P	P	P	P	P	P	P	P	P	P	P	P	P	P	P	P	P	P	P	P	P	P	P
AFFX-BioDn-5_at	P	P	P	P	P	P	P	P	P	P	P	P	P	P	P	P	P	P	P	P	P	P	P	P	P	P	P	P	P
AFFX-BioDn-3_at	P	P	P	P	P	P	P	P	P	P	P	P	P	P	P	P	P	P	P	P	P	P	P	P	P	P	P	P	P
AFFX-CreX-5_at	P	P	P	P	P	P	P	P	P	P	P	P	P	P	P	P	P	P	P	P	P	P	P	P	P	P	P	P	P
AFFX-CreX-3_at	P	P	P	P	P	P	P	P	P	P	P	P	P	P	P	P	P	P	P	P	P	P	P	P	P	P	P	P	P
AFFX-BioB-5_st	A	A	A	A	A	A	A	A	A	A	A	A	A	A	A	A	A	A	A	A	A	A	A	A	A	A	A	A	A
AFFX-BioB-M_st	A	A	A	A	A	A	A	A	A	A	A	A	A	A	A	A	A	A	A	A	A	A	A	A	A	A	A	A	A
AFFX-BioB-3_st	A	A	A	A	A	A	A	A	A	A	A	A	A	A	A	A	A	A	A	A	A	A	A	A	A	A	A	A	A
AFFX-BioC-5_st	A	A	A	A	A	A	A	A	A	A	A	A	A	A	A	A	A	A	A	A	A	A	A	A	A	A	A	A	A
AFFX-BioC-3_st	A	A	A	A	A	A	A	A	A	A	A	A	A	A	A	A	A	A	A	A	A	A	A	A	A	A	A	A	A
AFFX-BioDn-5_st	A	A	A	A	A	A	A	A	A	A	A	A	A	A	A	A	A	A	A	A	A	A	A	A	A	A	A	A	A
AFFX-BioDn-3_st	A	A	A	A	A	A	A	A	A	A	A	A	A	A	A	A	A	A	A	A	A	M	A	A	A	A	A	A	A
AFFX-CreX-5_st	A	A	P	A	A	A	A	P	A	A	A	A	A	A	A	A	A	A	A	A	A	A	A	A	A	A	A	A	A
AFFX-CreX-3_st	A	A	A	A	A	A	A	A	A	A	A	A	A	A	A	A	A	A	A	A	A	A	A	A	A	A	A	A	A
AFFX-DapX-5_at	A	A	A	A	A	A	A	A	A	A	P	A	A	A	A	A	A	A	A	A	A	A	A	A	A	A	A	M	A
AFFX-DapX-M_at	A	A	A	A	A	P	A	A	A	A	P	A	A	A	A	A	A	A	A	P	P	A	A	P	A	A	A	A	A
AFFX-DapX-3_at	A	A	A	A	A	A	A	A	A	A	A	A	A	A	A	A	A	A	A	A	A	A	A	A	A	A	A	A	A
AFFX-LysX-5_at	A	A	A	A	A	A	P	P	A	A	A	A	A	A	A	A	A	A	A	A	A	A	A	A	A	A	A	A	A
AFFX-LysX-M_at	A	A	A	A	A	A	A	A	A	A	A	A	A	A	A	A	A	A	A	A	A	A	A	A	A	A	A	A	A
AFFX-LysX-3_at	A	A	A	M	A	A	P	A	A	A	A	A	A	A	A	A	A	A	A	A	A	A	A	A	A	P	A	A	A
AFFX-PheX-5_at	A	A	A	A	A	A	A	A	A	A	A	A	A	A	A	A	A	A	A	A	A	A	A	A	A	A	A	A	A
AFFX-PheX-M_at	A	A	A	A	A	A	A	A	A	A	A	A	A	A	A	A	A	A	A	A	A	A	A	A	A	A	A	A	A
AFFX-PheX-3_at	A	A	A	A	A	A	A	A	A	A	A	A	A	A	A	A	A	A	A	A	A	A	A	A	A	A	A	A	A
AFFX-ThrX-5_at	A	A	A	A	A	A	A	A	A	A	A	A	A	A	A	A	A	A	A	A	A	A	A	A	A	A	A	A	A
AFFX-ThrX-M_at	A	A	A	A	A	A	A	A	A	A	A	A	A	A	A	A	A	A	A	A	A	A	A	A	A	A	A	A	A
AFFX-ThrX-3_at	A	A	A	A	A	A	A	A	A	A	A	A	A	A	A	A	A	A	A	A	A	A	A	A	A	A	A	A	A
AFFX-TrpnX-5_at	A	A	A	A	A	A	A	A	A	A	A	A	A	A	A	A	A	A	A	A	A	A	A	A	A	A	A	A	A
AFFX-TrpnX-M_at	A	A	A	A	A	A	A	A	A	A	A	A	A	A	A	A	A	A	A	A	A	A	A	A	A	A	A	A	A
AFFX-TrpnX-3_at	A	A	A	A	A	A	A	A	A	A	A	A	A	A	A	A	A	A	A	A	A	A	A	A	A	A	A	P	A
AFFX_Rat_GAPDH_5_at	P	P	P	P	P	P	P	P	P	P	P	P	P	P	P	P	P	P	P	P	P	P	P	P	P	P	P	P	P
AFFX_Rat_GAPDH_M_at	P	P	P	P	P	P	P	P	P	P	P	P	P	P	P	P	P	P	P	P	P	P	P	P	P	P	P	P	P
AFFX_Rat_GAPDH_3_at	P	P	P	P	P	P	P	P	P	P	P	P	P	P	P	P	P	P	P	P	P	P	P	P	P	P	P	P	P
AFFX_Rat_Hexokinase_5_at	P	P	A	A	P	P	P	P	P	P	P	P	P	P	P	P	P	P	P	P	P	P	A	P	P	P	P	P	P
AFFX_Rat_Hexokinase_M_at	P	P	A	A	P	P	P	A	P	P	A	P	P	P	P	P	P	A	P	P	P	A	A	P	P	P	P	P	A
AFFX_Rat_Hexokinase_3_at	P	P	P	P	P	P	P	P	P	P	P	P	P	P	P	P	P	P	P	P	P	P	P	P	P	P	P	P	P
AFFX_Rat_beta-actin_5_at	P	P	P	P	P	P	P	P	P	P	P	P	P	P	P	P	P	P	P	P	P	P	P	P	P	P	P	P	P
AFFX_Rat_beta-actin_M_at	P	P	P	P	P	P	P	P	P	P	P	P	P	P	P	P	P	P	P	P	P	P	P	P	P	P	P	P	P
AFFX_Rat_beta-actin_3_at	P	P	P	P	P	P	P	P	P	P	P	P	P	P	P	P	P	P	P	P	P	P	P	P	P	P	P	P	P
AFFX_rat_5S_rRNA_at	A	A	P	A	A	A	A	A	A	A	A	A	A	A	A	A	A	A	P	A	A	A	A	A	A	A	A	A	A
AFFX_Rat_beta-actin_3_st	A	A	A	P	A	A	A	A	A	A	A	A	A	A	A	A	A	A	A	A	A	A	A	A	A	A	A	A	A
AFFX_ratb1/X12957_at	A	A	M	P	A	P	P	P	P	P	A	A	P	A	P	A	P	P	P	P	M	P	A	P	A	A	A	P	P
AFFX_ratb2/X14115_at	A	A	A	A	A	A	A	A	P	P	A	A	A	A	A	A	A	A	A	A	P	A	A	A	M	A	M	A	A
AFFX_Rat_GAPDH_5_st	A	A	A	A	A	A	A	P	A	A	A	A	P	A	A	A	A	P	A	A	A	A	P	P	A	M	A	A	A
AFFX_Rat_GAPDH_M_st	A	A	A	A	A	A	A	A	A	A	A	A	A	A	A	A	A	P	A	A	A	A	A	A	A	A	A	A	A
AFFX_Rat_GAPDH_3_st	A	A	P	P	P	P	A	P	A	A	P	P	P	A	P	A	A	P	A	P	P	A	P	M	A	A	A	P	P
AFFX_Rat_beta-actin_5_st	A	A	A	A	A	A	A	A	A	A	A	A	A	A	A	A	A	A	A	A	A	A	A	A	A	A	A	A	A
AFFX_Rat_beta-actin_M_st	A	A	P	P	A	A	A	P	A	A	A	A	A	A	A	A	A	P	A	A	A	A	P	A	A	A	A	A	A
AFFX-YEL002c/WBP1_at	A	A	A	A	A	A	A	A	A	A	A	A	A	A	A	A	A	A	A	A	A	A	A	A	A	A	A	P	P
AFFX-YEL018w/_at	A	A	A	A	A	A	A	A	A	A	A	A	A	A	A	A	A	A	A	A	A	A	A	A	A	A	A	A	A
AFFX-YEL024w/RIP1_at	A	A	A	A	A	A	P	A	A	A	A	P	A	P	P	A	P	A	A	A	A	A	A	A	A	P	P	M	A
AFFX-YEL021w/URA3_at	A	A	A	A	A	A	A	A	A	A	A	A	A	A	A	A	A	A	A	A	A	A	A	A	A	A	A	A	A
E03229cds_s_at	P	P	P	P	P	P	P	P	P	P	P	P	P	P	P	P	P	P	P	P	P	P	P	P	P	P	P	P	P
L17127_at	P	P	P	P	P	P	P	P	P	P	P	P	P	P	P	P	P	P	P	P	P	P	P	P	P	P	P	P	P
L17127_g_at	P	P	P	P	P	P	P	P	P	P	P	P	P	P	P	P	P	P	P	P	P	P	P	P	P	P	P	P	P
M82855cds_s_at	A	A	A	A	A	A	A	A	A	A	A	A	A	A	A	A	A	A	A	A	A	A	A	A	A	A	A	A	A
U93306_at	A	P	P	P	A	P	P	P	P	A	A	A	P	P	P	A	M	P	P	A	P	P	P	A	A	P	A	P	A
rc_AA818499_at	A	A	A	A	A	A	A	A	A	A	A	A	A	A	A	A	A	A	A	A	A	P	A	A	A	A	A	A	A
M27440_at	A	A	A	A	A	A	A	A	A	A	A	A	A	A	A	A	A	A	A	A	A	A	A	A	A	A	A	A	A
rc_AI235747_at	P	A	P	A	P	P	A	P	A	A	A	A	A	P	A	P	A	A	A	A	P	A	A	A	A	A	A	A	A
rc_AI070295_at	A	P	P	A	A	A	P	P	A	A	A	A	P	P	P	P	A	P	A	A	A	P	A	A	P	P	A	A	P
rc_AI070295_g_at	A	A	A	A	A	P	A	A	A	A	A	P	P	A	A	A	A	P	A	A	P	A	P	P	A	P	A	A	P
Y00497_s_at	P	P	P	P	P	P	P	P	P	P	P	P	P	P	P	P	P	P	P	P	P	P	P	P	P	P	P	P	P
rc_AA945054_s_at	P	P	P	P	P	P	P	P	P	P	P	P	P	P	P	P	P	P	P	P	P	P	P	P	P	P	P	P	P
rc_AA817685_at	A	A	A	A	A	A	A	M	M	A	A	P	P	M	A	A	A	M	A	A	A	A	A	M	P	A	A	A	A
AF007107_s_at	P	P	P	P	P	P	P	P	P	P	P	P	P	P	P	P	P	P	P	P	P	P	P	P	P	P	P	P	P
rc_AA799525_at	P	P	P	P	P	P	P	P	P	P	P	P	P	P	P	P	P	P	P	P	P	P	P	P	P	P	P	P	P
rc_AA997886_s_at	P	P	P	P	P	P	P	P	P	P	P	P	A	P	P	P	P	P	P	P	P	P	P	P	P	P	P	P	P
U48220_at	A	A	P	P	A	P	M	A	A	A	M	A	A	A	A	A	M	M	A	P	A	P	M	M	P	A	A	P	P
H32189_s_at	P	P	P	P	P	P	P	P	P	P	P	P	P	P	P	P	P	P	P	P	P	P	P	P	P	P	P	P	P
M22756_at	P	P	P	P	P	P	P	P	P	P	P	P	P	P	P	P	P	P	P	P	P	P	P	P	P	P	P	P	P
J02679_s_at	P	P	P	P	P	P	P	P	P	P	P	P	P	P	P	P	P	P	A	P	P	P	P	P	P	P	P	P	P
rc_AI232012_at	P	P	P	P	P	P	P	P	P	P	P	P	P	P	P	P	P	P	P	P	P	P	P	P	P	P	P	P	P
rc_AA924591_at	A	A	A	A	A	A	A	A	A	A	A	A	A	A	A	A	A	A	A	A	A	A	A	A	A	A	A	A	A
rc_AA956507_at	A	A	A	A	A	A	A	A	A	A	A	A	A	A	A	A	A	P	A	A	A	A	A	A	A	A	A	A	A
rc_AI137856_s_at	P	P	P	P	P	P	P	P	P	P	P	P	P	P	P	P	P	P	P	P	P	P	P	P	P	P	P	P	P
rc_AI104882_s_at	M	A	A	A	A	A	M	A	A	P	A	A	A	A	A	M	P	A	P	A	A	A	A	A	A	A	A	A	A
X60328_at	A	A	A	A	A	A	A	A	A	A	A	A	A	A	A	A	A	A	A	A	A	A	A	A	A	A	A	A	A
X60328_g_at	A	A	P	P	A	A	A	P	A	A	P	M	P	M	A	A	P	P	A	P	M	P	P	P	M	A	A	A	P
rc_AI170819_at	A	A	A	A	A	P	A	P	A	A	A	A	A	A	A	A	A	A	M	A	A	M	A	A	M	A	A	A	A
rc_AA963839_s_at	A	A	A	A	A	A	A	A	A	A	A	A	P	A	A	A	A	A	P	A	P	A	A	A	A	A	A	A	A
rc_AI229440_s_at	P	P	P	P	P	P	P	P	P	P	P	P	P	P	P	P	P	P	P	P	P	P	P	P	P	P	P	P	P
rc_AA848545_at	P	P	P	P	P	P	P	P	P	P	P	P	P	P	P	P	P	P	P	P	P	P	P	P	P	P	P	P	P
D89375_s_at	A	A	A	A	A	A	A	A	A	A	A	A	A	A	A	A	A	A	A	A	A	A	A	A	A	A	A	A	A
rc_AA945573_f_at	A	A	A	A	A	A	A	A	A	A	A	A	A	A	A	A	A	A	A	A	A	A	A	A	A	A	A	A	A
rc_AA891651_at	A	A	A	A	A	A	A	A	A	A	A	A	A	A	A	A	A	A	A	A	A	A	A	A	A	A	A	A	A
rc_AA891651_g_at	P	P	P	P	P	P	P	P	P	P	P	P	P	P	P	P	P	P	P	P	P	P	P	P	P	P	P	P	P
AA799336_at	P	P	P	P	P	P	P	P	P	P	P	P	P	P	P	P	P	P	P	P	P	P	P	P	P	P	P	P	P
rc_AA899320_at	P	P	P	P	P	P	P	P	P	P	P	P	P	P	P	P	P	P	P	P	P	P	P	P	P	P	P	P	P
rc_AI010580_s_at	P	P	P	P	P	P	P	P	P	P	P	P	P	P	P	P	P	P	P	P	P	P	P	P	P	P	P	P	P
rc_AA799474_at	P	P	P	P	P	P	P	P	P	P	P	P	P	P	P	P	P	P	P	P	P	P	P	P	P	P	P	P	P
rc_AA818858_s_at	P	P	P	P	P	P	P	P	P	P	P	P	P	P	P	P	P	P	P	P	P	P	P	P	P	P	P	P	P
rc_AI228674_s_at	P	P	P	P	P	P	P	P	P	P	P	P	P	P	P	P	P	P	P	P	P	P	P	P	P	P	P	P	P
rc_AI103874_at	P	P	P	P	P	P	P	P	P	P	P	P	P	P	P	P	P	P	P	P	P	P	P	P	P	P	P	P	P
rc_AI172411_at	P	P	P	P	P	P	P	P	P	P	P	P	P	P	P	P	P	P	P	P	P	P	P	P	P	P	P	M	P
rc_AA900413_at	M	P	P	M	P	A	A	A	A	P	P	P	P	P	P	P	A	A	P	P	P	P	A	M	M	A	A	P	A
rc_AA925252_at	A	P	P	P	A	A	M	P	A	P	P	A	P	A	A	A	A	P	M	P	P	A	P	P	M	P	A	M	P
rc_AI229291_at	P	P	P	P	P	P	P	P	P	P	P	P	P	P	P	P	P	P	P	P	P	P	P	P	P	P	P	P	P
rc_AA925529_at	A	A	A	A	A	A	A	A	A	A	A	A	A	A	A	A	A	A	A	A	A	A	A	A	A	A	A	A	A
rc_AA926193_at	P	A	A	P	A	A	A	A	P	P	A	P	A	A	A	A	A	P	M	M	A	A	A	P	P	P	A	A	M
rc_AI170379_at	P	P	P	P	P	P	P	P	P	P	P	P	P	P	P	P	P	P	P	P	P	P	P	P	P	P	P	P	P
rc_AA818152_f_at	P	P	P	P	P	P	P	P	P	P	P	P	P	P	P	P	P	P	P	P	P	P	P	P	P	P	P	P	P
rc_AA818198_at	A	A	A	P	A	A	A	A	A	A	A	A	A	A	A	A	A	A	A	A	A	A	A	A	A	A	P	A	A
rc_AA819793_at	A	A	P	P	M	P	M	A	P	P	M	M	P	P	A	A	P	P	P	P	P	M	P	A	M	P	A	A	A
rc_AI169695_f_at	A	A	A	A	A	A	A	A	A	A	A	A	A	A	A	A	A	A	A	A	A	A	A	A	A	A	A	A	A
rc_AA817964_s_at	A	A	A	A	A	A	A	A	A	A	A	A	A	A	A	A	A	A	A	A	A	A	A	A	A	A	A	A	A
rc_AI070108_at	P	P	P	P	P	P	P	P	P	P	P	P	P	P	P	P	P	P	P	P	P	P	P	P	P	P	P	P	P
rc_AA858879_at	P	P	P	P	P	P	P	P	P	P	P	P	P	P	P	P	P	P	P	P	P	P	P	P	P	P	P	P	P
rc_AA819500_at	P	P	P	P	P	P	P	P	P	P	P	P	P	P	P	P	P	P	P	P	P	P	P	P	P	P	P	P	P
rc_AA819500_g_at	P	P	P	P	P	P	P	P	P	P	P	P	P	P	A	A	P	P	P	P	P	P	A	P	P	P	P	P	A
rc_AI237756_at	A	A	A	A	A	A	A	A	A	A	P	A	A	A	A	A	A	A	A	A	A	A	A	A	A	A	A	A	A
rc_AA799499_at	P	P	P	P	P	P	P	P	P	P	P	P	P	P	P	P	P	P	P	P	P	P	P	P	P	P	P	P	P
rc_AI176689_at	P	P	P	P	P	P	P	P	P	P	P	P	P	P	P	P	P	P	P	P	P	P	P	P	P	P	P	P	P
rc_AI045858_at	A	A	A	A	A	A	A	A	A	A	A	A	A	A	A	A	A	A	A	P	A	M	A	M	A	M	A	A	M
rc_AI176170_at	P	P	P	P	P	P	P	P	P	P	P	P	P	P	P	P	P	P	P	P	P	P	P	P	P	P	P	P	P
rc_AA819708_s_at	P	P	P	P	P	P	P	P	P	P	P	P	P	P	P	P	P	P	P	P	P	P	P	P	P	P	P	P	P
rc_AI010725_at	P	P	P	P	P	P	P	P	P	P	P	P	P	P	P	P	P	P	P	P	P	P	P	P	P	P	P	P	P
rc_AI010725_g_at	P	P	P	P	P	P	P	P	P	P	P	P	P	P	P	P	P	P	P	P	P	P	P	P	P	P	P	P	P
rc_AI235707_at	A	A	A	A	A	A	A	A	A	A	A	A	M	A	A	A	P	A	A	A	A	A	A	A	A	A	A	A	A
rc_AI235707_g_at	P	P	P	P	P	P	P	P	P	P	P	P	P	P	P	P	P	P	P	P	P	P	P	P	P	P	P	P	P
rc_AI011556_s_at	P	P	P	P	P	P	P	P	P	P	P	P	P	P	P	P	P	P	P	P	P	P	P	P	P	P	P	P	P
rc_AI229655_at	P	P	P	P	P	P	P	P	P	P	P	P	P	P	P	P	P	A	P	P	P	P	P	A	M	P	A	M	P
rc_AI177256_at	P	P	P	P	P	P	P	P	P	P	P	P	P	P	P	P	P	P	P	P	P	P	P	P	P	P	P	P	P
rc_AI112237_at	P	P	P	P	P	P	P	P	P	P	P	P	P	P	P	P	P	P	P	P	P	P	P	P	P	P	P	P	P
rc_AI008863_at	A	A	M	M	M	P	P	M	P	P	A	P	P	P	P	A	P	P	P	M	A	A	A	A	A	A	A	A	A
rc_AA818487_s_at	P	P	P	P	P	P	P	P	P	P	P	P	P	P	P	P	P	P	P	P	P	P	P	P	P	P	P	P	P
rc_AA892234_at	P	P	P	P	P	P	P	P	P	P	P	P	P	P	P	P	P	P	P	P	P	P	P	P	P	P	P	P	P
rc_AA818604_s_at	A	A	A	A	A	A	A	A	A	A	A	A	A	A	A	A	A	A	A	A	A	A	A	A	A	A	A	A	A
AA848563_s_at	A	A	A	A	A	A	A	A	A	A	A	A	A	A	A	A	A	A	A	A	A	A	A	A	A	A	A	A	A
rc_AA944361_at	A	A	A	A	A	A	A	A	A	A	A	A	A	A	A	A	A	A	A	A	A	A	A	A	A	A	A	A	A
rc_AA946369_at	A	A	A	A	A	A	A	A	A	A	A	A	A	A	A	A	A	A	A	A	A	A	A	A	A	A	A	A	A
rc_AA866477_at	P	P	P	P	P	P	P	P	P	P	P	P	P	P	P	P	P	P	P	P	P	P	P	P	P	P	P	P	P
rc_AI172097_at	P	A	P	P	P	P	A	A	P	P	P	P	P	P	P	A	P	P	P	P	P	P	P	P	P	P	P	P	P
rc_AI172097_g_at	A	A	P	A	A	P	A	P	A	A	A	P	A	A	A	A	P	A	A	P	A	P	A	P	A	A	A	A	A
J02852_at	A	A	A	A	A	A	A	A	A	A	A	A	A	A	A	A	A	A	A	A	A	A	A	A	A	A	A	A	A
J02852_g_at	A	A	A	A	A	A	A	A	A	A	A	A	A	A	A	A	A	A	A	A	A	A	A	A	A	A	A	A	A
rc_AA892544_s_at	P	P	P	P	P	P	P	P	P	P	P	P	P	P	P	P	P	P	P	P	P	P	P	P	P	P	P	P	P
rc_AI013834_s_at	P	P	P	P	P	P	P	P	P	P	P	P	P	P	P	P	P	P	P	P	P	P	P	P	P	P	P	P	P
rc_AI101743_s_at	A	A	A	A	A	A	A	M	A	A	A	A	A	A	A	A	A	A	A	A	A	A	A	A	A	A	A	A	A
rc_AA945050_f_at	A	A	A	A	A	A	A	A	A	A	A	A	A	A	A	A	A	A	A	A	A	A	A	A	A	A	A	A	A
rc_AA945589_at	P	P	P	P	P	P	P	P	P	P	P	P	A	A	P	P	A	P	P	P	P	P	P	P	P	A	P	A	P
rc_AI028836_at	A	A	A	A	A	A	A	A	A	A	A	A	A	A	A	A	A	A	A	A	A	A	A	A	A	A	A	A	A
rc_AA818122_f_at	A	A	A	A	A	A	A	A	A	A	A	A	A	A	A	A	A	A	A	A	A	A	A	A	A	A	A	A	A
rc_AI169372_at	A	A	A	A	A	A	A	A	A	A	A	A	A	A	A	A	A	A	A	P	A	A	P	A	P	A	A	A	A
rc_AI169372_g_at	A	A	A	A	A	A	A	A	A	A	A	A	A	A	A	A	A	A	A	A	A	A	A	A	A	A	A	A	A
rc_AI171542_at	P	P	P	P	P	P	P	P	P	P	P	P	P	P	P	P	P	P	P	P	P	P	P	P	P	P	P	P	P
rc_AA858640_s_at	P	P	P	P	P	P	P	P	P	P	P	P	P	P	P	P	P	P	P	P	P	P	P	P	P	P	P	P	P
rc_AA850568_at	A	A	A	A	A	A	A	A	A	A	A	A	A	A	A	A	A	A	A	A	A	A	A	A	A	A	A	A	A
rc_AA900476_at	A	A	A	A	A	A	A	A	A	A	A	A	A	A	A	A	A	A	A	A	A	A	A	A	A	A	A	A	A
rc_AA900476_g_at	P	A	P	P	A	P	P	P	P	P	P	P	P	P	P	A	P	A	P	P	A	P	P	P	A	A	A	A	P
rc_AA955950_at	A	A	A	A	A	A	A	P	A	A	A	A	A	A	A	A	A	A	A	A	A	A	A	A	A	A	A	A	A
rc_AI007614_at	A	P	P	P	P	P	P	P	P	P	P	P	P	P	P	A	M	P	P	P	P	P	P	P	A	P	A	P	P
rc_AI009132_at	P	P	P	P	P	P	P	P	P	P	P	P	P	P	P	P	P	P	P	P	P	P	P	P	P	P	P	P	P
rc_AI009141_at	P	P	P	P	P	P	P	P	P	P	P	P	P	P	P	P	P	P	P	P	P	P	P	P	P	P	P	P	P
rc_AI009147_at	P	P	P	P	P	P	P	P	P	P	P	P	P	P	P	P	P	P	P	P	P	P	P	P	P	P	P	P	P
rc_AI009297_at	A	A	A	A	A	A	A	A	A	A	A	A	A	A	A	A	A	A	A	A	A	A	A	A	A	A	A	A	A
rc_AI010293_at	P	P	P	M	P	P	P	P	P	P	A	P	P	P	P	P	P	P	P	P	P	P	P	P	P	P	P	P	P
rc_AI010371_at	P	P	P	P	P	P	P	P	P	P	P	P	P	P	P	P	P	P	P	P	P	P	P	P	P	P	P	P	P
rc_AI011706_at	P	P	P	A	P	P	P	P	P	P	P	P	P	P	P	P	P	P	P	P	P	P	P	P	P	P	P	P	P
rc_AI012051_at	P	P	P	P	P	P	P	P	P	P	P	P	P	P	P	P	P	P	P	P	P	P	P	P	P	P	P	P	P
rc_AI013993_at	P	P	P	P	P	P	P	P	P	P	P	P	P	P	P	P	P	A	P	P	P	P	P	P	P	P	P	P	P
rc_AI014091_at	P	P	P	P	P	P	P	P	P	P	P	P	P	P	P	P	P	P	P	P	P	P	P	P	P	P	P	P	P
rc_AI014094_at	A	A	A	A	A	A	A	A	A	A	A	A	A	A	A	A	A	A	A	A	A	A	A	A	A	A	A	A	A
rc_AI014094_g_at	P	A	P	A	P	P	P	P	P	P	A	P	P	P	A	P	P	P	P	A	P	P	P	A	A	A	A	A	P
rc_AI013074_at	A	P	A	P	A	P	A	A	A	P	A	A	A	A	P	A	P	A	A	A	A	P	A	A	A	A	A	A	P
rc_AI013365_at	A	A	A	A	A	A	A	A	A	A	A	A	A	A	A	A	A	A	A	A	A	A	A	A	A	A	A	A	A
rc_AI013513_at	P	P	P	P	P	P	P	P	P	P	P	P	P	P	P	P	P	P	P	P	P	P	P	P	P	P	P	P	P
rc_AI102868_at	P	P	P	P	P	P	P	P	P	P	P	P	P	P	P	P	P	P	P	P	P	P	P	P	P	P	P	P	P
rc_AI102868_g_at	P	P	P	P	P	P	P	P	P	P	P	P	P	P	P	P	P	P	P	P	P	P	P	P	P	P	P	P	P
rc_AI103396_at	A	A	A	A	A	A	A	A	A	A	A	A	A	A	A	A	A	A	A	A	A	A	A	A	A	A	A	A	A
rc_AI103396_g_at	P	P	P	P	P	P	P	P	P	P	P	P	P	P	P	P	P	P	P	P	P	P	P	P	P	P	P	P	P
rc_AI104077_at	A	A	A	A	P	A	A	P	A	A	A	A	P	A	A	A	A	A	A	A	A	A	P	P	P	A	A	A	A
rc_AI171355_s_at	P	P	P	P	P	P	P	P	P	P	P	P	P	P	P	P	P	P	P	P	P	P	P	P	P	P	P	P	P
rc_AI176253_at	A	A	A	A	A	A	A	A	A	A	A	A	A	A	A	A	A	A	M	A	A	A	A	A	A	A	A	A	A
rc_AI178204_at	P	P	P	P	P	P	P	P	P	P	P	P	P	P	P	P	P	P	P	P	P	P	P	P	P	P	P	P	P
rc_AI179150_s_at	P	P	P	P	P	P	P	P	P	P	P	P	P	P	P	P	P	P	P	P	P	P	P	P	P	P	P	P	P
rc_AI179445_at	A	A	A	A	A	P	P	A	A	A	A	A	P	A	A	A	A	A	P	P	A	A	A	A	A	A	A	A	A
rc_AI179916_at	P	P	P	P	P	P	P	P	P	P	P	P	P	P	P	P	P	P	P	P	P	P	P	P	P	P	P	P	P
rc_AI230228_at	P	P	P	P	P	P	P	P	P	P	P	P	P	P	P	P	P	P	P	P	P	P	P	P	P	P	P	P	P
rc_AI230406_at	P	P	P	P	P	P	P	P	P	P	P	P	P	P	P	P	P	P	P	P	P	P	P	P	P	P	P	P	P
M91589_at	A	A	A	A	A	A	A	A	A	A	A	A	A	A	A	A	A	A	A	A	A	A	A	A	A	A	A	A	A
M24604_at	P	P	P	P	P	P	P	P	P	P	P	P	P	P	P	P	P	P	P	P	P	P	P	P	P	P	P	P	P
M24604_g_at	P	P	P	P	P	P	P	P	P	P	P	P	P	P	P	P	P	P	P	P	P	P	P	P	P	P	P	P	P
rc_AA818726_at	A	A	P	P	A	P	P	P	P	P	A	A	P	P	A	A	P	P	P	P	A	P	A	P	A	P	A	A	A
rc_AA893328_at	P	P	P	P	P	P	P	P	P	P	P	P	P	P	P	P	P	P	P	P	P	P	P	P	P	P	P	P	P
rc_AI102505_at	P	P	P	P	P	P	P	P	P	P	P	P	P	P	P	P	P	P	P	P	P	P	P	P	P	P	P	P	P
rc_AI102505_g_at	P	P	P	P	P	P	P	P	P	P	P	P	P	P	P	P	P	P	P	P	P	P	P	P	P	P	P	P	P
L00981mRNA#2_at	A	A	A	A	A	A	A	A	A	A	A	A	A	A	A	A	A	A	A	A	A	A	A	A	A	A	A	A	A
rc_AA892248_at	P	P	P	P	P	P	P	P	P	P	P	P	P	P	P	P	P	P	P	P	P	P	P	P	P	P	P	P	P
rc_AA892248_g_at	P	P	P	P	P	P	P	P	P	P	P	P	P	P	P	P	P	P	P	P	P	P	P	P	P	P	P	P	P
rc_AA819643_at	A	P	M	P	P	P	P	A	A	A	P	P	P	P	P	P	P	P	P	P	P	P	P	P	P	M	P	P	A
rc_AI236601_at	P	P	P	P	P	P	P	P	P	P	P	P	P	P	P	P	P	P	P	P	P	P	P	P	P	P	P	P	P
rc_AA900199_s_at	P	P	P	P	P	P	P	P	P	P	P	P	P	P	P	P	P	P	P	P	P	P	P	P	P	P	P	P	P
rc_AI235358_at	P	P	P	P	P	P	P	P	P	P	P	P	P	P	P	P	P	P	P	P	P	P	P	P	P	P	P	P	P
rc_AI233365_at	P	P	P	P	P	P	P	P	P	P	P	P	P	P	P	P	P	P	P	P	P	P	P	P	P	P	P	P	P
rc_AI136977_at	P	M	A	A	P	P	P	A	P	P	A	A	P	P	P	M	P	A	P	P	A	P	A	P	P	M	M	A	A
rc_AI136977_g_at	P	P	P	P	P	P	P	P	P	P	P	P	P	P	P	A	P	P	P	P	P	P	P	P	P	P	A	P	P
rc_AI231547_at	P	P	P	P	P	P	P	P	P	P	P	P	P	P	P	P	P	P	P	P	P	P	P	P	P	P	P	P	P
rc_AA893711_at	A	A	A	A	A	A	A	P	P	A	A	A	A	M	A	A	A	P	A	M	A	A	A	M	A	A	A	A	M
rc_AA817987_f_at	A	A	A	A	A	A	A	A	A	A	A	A	A	A	A	A	A	A	A	A	A	A	A	A	A	A	A	A	A
rc_AI176308_at	P	P	P	P	P	P	P	P	P	P	P	P	P	P	P	P	P	P	P	P	P	P	P	P	P	P	P	P	P
rc_AA817764_at	A	A	A	A	A	A	A	A	A	A	A	A	A	A	A	A	A	A	A	A	A	A	A	A	A	A	A	A	A
rc_AI232321_at	P	P	P	P	P	P	P	P	P	P	P	P	P	P	P	P	P	P	P	P	P	P	P	P	P	P	P	P	P
rc_AI169708_s_at	A	A	A	A	A	A	A	A	A	A	M	A	A	A	A	A	A	P	A	A	A	A	A	A	P	A	P	A	A
rc_AA818226_s_at	P	P	P	P	P	P	P	P	P	P	P	P	P	P	P	P	P	P	P	P	P	P	P	P	P	P	P	P	P
K02814_at	A	A	A	A	A	A	A	A	A	A	A	A	A	A	A	A	A	A	A	A	A	A	A	A	A	A	A	A	A
K02814_g_at	A	A	A	A	A	A	A	M	A	A	A	A	A	A	A	A	A	M	A	A	M	A	A	M	A	A	A	A	A
X07365_s_at	P	P	P	P	P	P	P	P	P	P	P	P	P	P	P	P	P	P	P	P	P	P	P	P	P	P	P	P	P
rc_AA942685_at	P	P	P	P	P	P	P	P	P	P	P	P	P	P	P	P	P	P	P	P	P	P	P	P	P	P	P	P	P
rc_AA892041_at	P	P	P	P	P	P	P	P	P	P	P	P	P	P	P	P	P	P	P	P	P	P	P	P	P	P	P	P	P
rc_AA892532_at	P	P	P	P	P	P	P	P	P	P	P	P	P	P	P	P	P	P	P	P	P	P	P	P	P	P	P	P	P
rc_AA875594_s_at	P	P	P	P	P	P	P	P	P	P	P	P	P	P	P	P	P	P	P	P	P	P	P	P	P	P	P	P	P
rc_AI228738_s_at	P	P	P	P	P	P	P	P	P	P	P	P	P	P	P	P	P	P	P	P	P	P	P	P	P	P	P	P	P
rc_AA875268_at	P	P	P	P	P	P	P	P	P	P	P	P	P	P	P	P	P	P	P	P	P	P	P	P	P	P	P	P	P
rc_AI229497_at	P	P	P	P	P	P	P	P	P	P	P	P	P	P	P	P	P	P	P	P	P	P	P	P	P	P	P	P	P
rc_AA875327_at	P	P	P	P	P	P	P	P	P	P	P	P	P	P	P	P	P	P	P	P	P	P	P	P	P	P	P	P	P
rc_AA875327_g_at	P	P	P	P	P	P	P	P	P	P	P	P	P	P	P	P	P	P	P	P	P	P	P	P	P	P	P	P	P
rc_AI180108_at	P	P	P	P	P	P	P	P	P	P	P	P	P	P	P	P	P	P	P	P	P	P	P	P	P	P	P	P	P
rc_AA875471_at	A	A	A	A	A	A	A	A	A	A	A	A	A	A	A	A	A	A	A	A	A	A	A	A	A	A	A	A	A
rc_AA875639_at	A	M	P	A	P	P	P	P	P	P	A	A	A	P	M	A	A	A	P	P	P	P	P	A	P	P	A	A	P
rc_AA926149_at	A	A	A	A	A	A	A	A	A	A	A	A	A	A	A	A	A	P	A	A	A	P	A	A	A	P	P	A	P
rc_AA926149_g_at	P	P	P	P	P	P	P	P	P	P	P	P	P	P	P	P	P	P	P	P	P	P	P	P	P	P	P	P	P
rc_AA866240_i_at	P	P	P	P	A	P	P	P	P	P	P	P	P	P	P	P	P	P	P	P	P	P	P	P	P	P	P	P	P
rc_AA866240_f_at	P	P	P	P	A	P	P	P	P	P	P	P	P	P	P	P	P	P	P	P	P	P	P	P	P	P	P	P	P
rc_AA874919_at	P	P	P	P	A	P	P	P	P	P	P	P	P	P	P	P	P	P	P	P	P	P	P	P	P	P	P	P	P
rc_AA874919_g_at	A	A	A	M	A	A	A	A	A	A	A	A	A	A	A	A	A	P	A	A	A	A	P	A	A	A	A	A	A
rc_AI103838_at	A	A	A	A	A	A	A	A	A	A	A	A	A	A	A	A	A	A	A	A	A	A	A	A	A	A	A	A	A
rc_AI103838_g_at	P	P	P	P	P	P	P	P	P	P	P	P	P	P	P	P	P	P	P	P	P	P	A	P	P	P	P	P	P
rc_AA875107_at	P	P	P	P	P	P	P	P	P	P	P	P	P	P	P	P	P	P	P	P	P	P	P	P	P	P	P	P	P
rc_AI176546_at	P	P	P	P	P	P	P	P	P	P	P	P	P	P	P	P	P	P	P	P	P	P	P	P	P	P	P	P	P
rc_AA924542_s_at	P	P	P	P	P	P	P	P	P	P	P	P	P	P	P	P	P	P	P	P	P	P	P	P	A	A	P	P	P
rc_AI137862_s_at	P	P	P	P	P	P	P	P	P	P	P	P	P	P	P	P	P	P	P	P	P	P	P	P	P	P	P	P	P
rc_AI171630_s_at	P	P	P	P	P	P	P	P	P	P	P	P	P	P	P	P	P	P	P	P	P	P	P	P	P	P	P	P	P
U73142_at	P	A	A	P	P	P	P	P	P	P	A	P	P	P	P	A	P	M	P	P	P	P	A	P	P	P	P	P	P
U73142_g_at	P	P	P	P	P	P	P	P	P	P	P	P	P	P	P	P	P	P	P	A	P	P	P	P	P	P	P	P	P
rc_AA893185_at	P	P	P	P	P	P	P	P	P	P	P	P	P	P	P	P	P	P	P	P	P	P	P	P	P	P	P	P	P
rc_AA799479_at	A	A	A	A	A	A	A	A	A	A	A	A	A	A	A	A	A	A	A	A	A	A	A	A	A	A	A	A	A
rc_AA799479_g_at	P	P	P	P	P	P	P	P	P	P	P	P	P	P	P	P	P	P	P	P	P	P	P	P	P	P	P	P	P
rc_AA851379_at	A	A	A	A	A	A	A	A	A	A	A	A	A	A	A	A	A	A	A	A	A	A	A	A	A	A	A	A	A
rc_AA851403_at	A	A	A	A	A	A	A	A	A	A	A	A	P	A	A	A	A	A	A	A	A	P	A	A	A	A	A	A	A
rc_AA851403_g_at	P	P	P	P	P	P	P	P	P	P	P	P	P	P	P	P	P	P	P	P	P	P	P	P	P	P	P	P	P
rc_AA964320_at	P	P	P	P	P	P	P	P	P	P	P	P	P	P	P	P	P	P	P	P	P	P	P	P	P	P	P	P	P
rc_AA999168_at	A	A	P	M	A	A	A	A	A	A	A	A	A	A	A	A	A	A	A	A	A	A	A	A	A	A	A	A	A
rc_AI009390_at	P	P	P	P	P	P	P	P	P	P	P	P	P	P	P	P	P	P	P	P	P	P	P	P	P	P	P	P	P
rc_AI230778_at	P	P	P	P	P	P	P	P	P	P	P	P	P	P	P	P	P	P	P	P	P	P	P	P	P	P	P	P	P
rc_AI045249_at	A	A	A	M	P	P	M	A	P	A	M	P	A	P	P	A	P	P	P	P	A	A	A	P	P	A	M	P	P
rc_AI234604_s_at	P	P	P	P	P	P	P	P	P	P	P	P	P	P	P	P	P	P	P	P	P	P	P	P	P	P	P	P	P
rc_AA799889_at	P	P	P	P	P	P	P	P	P	P	P	P	P	P	P	P	P	P	P	P	P	P	P	P	P	P	P	P	P
rc_AI230632_at	P	P	P	P	P	P	P	P	P	P	P	P	P	P	P	P	P	P	P	P	P	P	P	P	P	P	P	P	P
rc_AA998683_at	P	P	P	P	P	P	P	P	P	P	P	P	P	P	P	P	P	P	P	P	P	P	P	P	P	P	P	P	A
rc_AA998683_g_at	A	A	P	A	A	P	M	M	M	A	A	A	A	P	A	A	P	A	P	A	A	A	A	M	A	A	A	A	A
rc_AI104388_at	P	P	P	P	P	P	P	P	P	P	P	P	P	P	P	P	P	P	P	P	P	P	P	P	P	P	P	P	P
rc_AI176658_s_at	P	P	P	P	P	P	P	P	P	P	P	A	A	P	A	P	P	P	P	P	A	P	M	P	M	P	P	P	M
rc_AI105137_s_at	A	P	P	P	P	P	P	P	A	P	P	P	P	P	P	A	P	P	P	P	A	P	A	P	P	A	P	P	P
rc_AI231778_at	P	P	P	P	P	P	P	P	P	P	P	P	P	P	P	P	P	P	P	P	P	P	P	P	P	P	A	P	P
rc_AI170685_at	P	P	P	P	P	P	P	P	P	P	P	P	P	P	P	P	P	P	P	P	P	P	P	P	P	P	P	P	P
rc_AI170685_g_at	P	P	P	P	P	P	P	P	P	P	P	P	P	P	P	P	P	P	P	P	P	P	P	P	P	P	P	P	P
rc_AI232307_at	P	P	P	P	P	P	P	P	P	P	P	P	P	P	P	P	P	P	P	P	P	P	P	P	P	P	P	P	P
rc_AI104528_at	P	P	P	P	P	P	P	P	P	P	P	P	P	P	P	P	P	P	P	P	P	P	P	P	P	P	P	P	P
rc_AI010292_s_at	P	P	P	P	P	P	P	P	P	P	P	P	P	P	P	P	P	P	P	P	P	P	P	P	P	P	P	P	P
rc_AI176726_at	P	P	P	M	P	P	P	P	P	P	A	P	P	P	P	A	P	P	P	P	P	M	P	P	P	P	P	A	A
rc_AI229924_at	A	P	P	P	P	P	P	P	P	P	P	P	P	P	P	P	P	P	P	P	P	P	A	P	P	A	P	P	A
rc_AA819547_at	P	P	P	P	P	P	P	P	P	P	P	P	P	P	P	P	P	P	P	P	P	P	P	P	P	P	P	P	P
rc_AA849716_at	A	A	A	A	A	A	A	A	A	A	A	A	A	A	A	A	A	A	A	A	A	A	A	A	A	A	A	A	A
rc_AI176422_at	A	P	A	A	P	P	P	P	P	P	P	P	P	A	P	A	P	P	P	P	P	A	A	P	A	A	P	P	P
rc_AI176422_g_at	P	P	P	P	P	P	P	P	P	P	P	P	P	P	P	P	P	P	P	P	P	P	P	P	P	P	P	P	P
rc_AI237007_at	P	A	P	P	P	P	P	P	P	A	A	P	P	A	A	A	A	A	P	A	P	A	A	A	A	P	A	A	A
rc_AA945152_s_at	P	P	P	P	P	P	P	P	P	P	P	P	P	P	P	P	P	P	P	P	P	P	P	P	P	P	P	P	P
rc_AI237378_at	P	P	P	P	P	P	P	P	P	P	P	P	P	P	P	P	P	P	P	P	P	P	P	P	P	P	P	P	P
rc_AI171644_s_at	A	A	A	A	A	A	A	A	A	A	A	A	P	A	A	A	A	A	A	A	A	A	A	A	A	A	A	A	A
rc_AA924267_s_at	A	A	A	A	A	A	A	A	A	A	A	A	A	A	A	A	A	A	A	A	A	A	A	A	A	A	A	A	A
rc_AA997806_at	M	M	A	A	A	A	A	A	M	P	A	M	A	A	P	A	M	P	P	A	P	A	A	P	A	A	A	P	A
rc_AA899854_at	A	P	P	P	P	P	P	P	P	P	P	P	P	P	P	P	P	A	P	P	P	P	P	P	P	P	A	P	P
rc_AA945571_s_at	A	A	A	A	A	A	A	A	A	A	A	A	A	A	A	A	A	A	A	A	A	A	A	A	A	A	A	A	A
rc_AI178835_at	A	M	P	P	A	M	P	A	A	M	P	P	P	P	A	M	P	P	A	P	A	A	P	P	A	A	P	M	P
U18729_at	A	A	A	A	A	A	A	A	A	A	A	A	A	A	A	A	A	A	A	A	A	A	A	A	A	A	A	A	A
X12355_s_at	P	P	P	P	P	P	P	P	P	P	P	P	P	P	P	P	P	P	P	P	P	P	P	P	P	P	P	P	P
rc_AA944397_at	P	P	P	P	P	P	P	P	P	P	P	P	P	P	P	P	P	P	P	P	P	P	P	P	P	P	P	P	P
rc_AI012589_s_at	P	P	P	P	P	P	P	P	P	P	P	P	P	P	P	P	P	P	P	P	P	P	P	P	P	P	P	P	P
rc_AA946040_at	P	P	P	P	P	P	P	P	P	P	P	P	P	P	P	P	P	P	P	P	P	P	P	P	P	P	P	P	P
rc_AI104035_s_at	P	P	P	P	P	P	P	P	P	P	P	P	P	P	P	P	P	P	P	P	P	P	P	P	P	P	P	P	P
D88890_at	P	P	P	P	P	P	P	P	P	P	P	P	P	P	P	P	P	P	P	P	P	P	P	P	P	P	P	P	P
Y00404_s_at	P	P	P	P	P	P	P	P	P	P	P	P	P	P	P	P	P	P	P	P	P	P	P	P	P	P	P	P	P
rc_AI112516_at	P	P	P	P	P	P	P	P	P	P	P	P	P	P	P	P	P	P	P	P	P	P	P	P	P	P	P	P	P
rc_AI136891_at	P	P	P	P	P	P	P	P	P	P	P	P	P	P	P	P	P	P	P	P	P	P	P	P	P	P	P	P	P
rc_AA963449_s_at	P	P	P	P	P	P	P	P	P	P	P	P	P	P	P	P	P	P	P	P	P	P	P	P	P	P	P	P	P
rc_AA997614_s_at	P	P	A	M	P	P	P	P	P	P	P	P	P	P	P	P	P	P	P	P	P	P	P	P	P	P	A	P	P
rc_AI230255_at	A	A	A	A	A	A	A	A	A	A	A	A	A	A	A	A	A	A	A	A	A	A	A	A	A	A	A	A	A
AB004096_at	P	P	P	P	P	P	P	P	P	P	P	P	P	P	P	A	P	P	P	P	P	P	P	P	A	P	P	P	P
rc_AA859632_at	A	A	M	A	A	A	A	A	A	A	A	P	A	P	M	A	M	M	P	A	A	P	P	A	A	P	P	P	A
rc_AA859372_s_at	A	A	A	A	A	A	A	A	A	A	A	A	A	A	A	A	A	A	P	P	A	P	A	A	A	A	A	A	A
J02592_s_at	A	A	A	A	A	A	A	A	A	A	A	A	A	M	A	A	A	A	A	A	A	A	A	A	A	A	A	A	A
rc_AI011746_at	P	P	P	P	P	P	P	P	P	P	A	P	P	P	P	P	P	P	P	P	A	A	A	P	P	P	P	P	P
rc_AI235631_at	A	A	P	A	A	P	P	A	A	A	A	A	A	A	A	A	P	A	A	P	A	A	A	P	A	A	A	A	A
rc_AI171506_at	P	P	P	P	P	P	P	P	P	P	P	P	P	P	P	P	P	P	P	P	P	P	P	P	P	P	P	P	P
rc_AI171506_g_at	P	P	P	P	P	P	P	P	P	P	P	P	P	P	P	P	P	P	P	P	P	P	P	P	P	P	P	P	P
rc_AI013297_at	P	P	P	P	P	P	P	P	P	P	P	P	P	P	P	P	P	P	P	P	P	P	P	P	P	P	P	P	P
rc_AI013297_g_at	P	P	P	P	P	P	P	P	P	P	P	P	P	P	P	P	P	P	P	P	P	P	P	P	P	P	P	P	P
rc_AI175973_at	A	A	A	P	A	P	A	A	A	A	P	P	P	A	P	A	P	A	A	A	A	A	P	P	A	P	P	P	A
rc_AI229620_s_at	P	P	P	P	P	P	P	P	P	P	P	P	P	P	P	P	P	P	P	P	P	P	P	P	P	P	P	P	P
rc_AA933158_at	P	P	P	P	P	P	P	P	P	P	P	P	P	P	P	P	P	P	P	P	P	P	P	P	P	P	P	P	P
rc_AA957896_s_at	P	P	P	P	P	P	P	P	P	P	P	P	P	P	P	P	P	P	P	P	P	P	P	P	P	P	P	P	P
rc_AA963674_at	P	P	P	P	P	P	P	P	P	P	P	P	P	P	P	P	P	P	P	P	P	P	P	P	P	P	P	P	P
rc_AA963674_g_at	P	P	P	P	P	P	P	P	P	P	P	P	P	P	P	P	P	P	P	P	P	P	P	P	P	P	P	P	P
rc_AA944973_at	A	A	A	A	A	A	A	A	A	A	A	A	A	A	P	A	A	M	A	A	A	A	A	P	A	A	A	P	A
rc_AA944014_at	P	P	A	A	A	A	A	A	A	A	A	P	P	A	A	A	A	A	A	A	P	A	A	A	A	A	A	A	A
rc_AA945867_at	P	P	P	P	P	P	P	P	P	P	P	P	P	P	P	P	P	P	P	P	P	P	P	P	P	P	P	P	P
rc_AI175959_at	P	P	P	P	P	P	P	P	P	P	P	P	P	P	P	P	P	P	P	P	P	P	P	P	P	P	P	P	P
rc_AA955983_at	P	P	P	P	P	P	P	P	P	P	P	P	P	P	P	P	P	P	P	P	P	P	P	P	P	P	P	P	P
rc_AA859977_at	A	A	A	A	A	A	A	A	A	A	A	A	A	A	A	A	A	A	A	A	A	A	A	A	A	A	A	A	A
rc_AI007820_s_at	P	P	P	P	P	P	P	P	P	P	P	P	P	P	P	P	P	P	P	P	P	P	P	P	P	P	P	P	P
rc_AI008074_s_at	P	P	P	P	P	P	P	P	P	P	P	P	P	P	P	P	P	P	P	P	P	P	P	P	P	P	P	P	P
rc_AI236795_s_at	P	P	P	P	P	P	P	P	P	P	P	P	P	P	P	P	P	P	P	P	P	P	P	P	P	P	P	P	P
rc_AA945704_at	P	P	P	P	P	P	P	P	P	P	P	P	P	P	P	P	P	P	P	P	P	P	P	P	P	P	P	P	P
rc_AI169265_at	P	P	P	P	P	P	P	P	P	P	P	P	P	P	P	P	P	P	P	P	P	P	P	P	P	P	P	P	P
rc_AI234939_at	P	P	P	P	P	P	P	P	P	P	P	P	P	P	P	P	P	P	P	P	P	P	P	P	P	P	P	P	P
rc_AA850781_at	P	P	P	P	P	P	P	P	P	P	P	P	P	P	P	P	P	P	P	P	P	P	P	P	P	P	P	P	P
rc_AI104679_s_at	P	P	P	P	P	P	P	P	P	P	P	P	P	P	P	P	P	P	P	P	P	P	P	P	P	P	P	P	P
rc_AI176491_at	P	P	P	P	P	P	P	P	P	P	P	P	P	P	P	P	P	P	P	P	P	P	P	P	P	P	P	P	P
rc_AA925473_at	P	P	P	P	P	P	P	P	P	P	P	P	P	P	P	P	P	P	P	P	P	P	P	P	P	P	P	P	P
rc_AA925473_g_at	P	P	P	P	P	P	P	P	P	P	P	P	P	P	P	P	P	P	P	P	P	P	P	P	P	P	P	P	P
rc_AI227887_at	P	P	P	P	P	P	P	P	P	P	P	P	P	P	P	P	P	P	P	P	P	P	P	P	P	P	A	P	P
rc_AI227887_g_at	P	P	P	P	P	P	P	P	P	P	P	P	P	P	P	P	P	P	P	P	P	P	P	P	P	P	P	P	P
rc_AA893822_at	P	P	P	P	P	P	A	A	P	A	A	A	P	P	M	A	P	A	M	A	P	P	A	A	M	A	P	P	A
rc_AI172452_at	P	P	P	P	P	P	P	P	P	P	P	P	P	P	P	P	P	P	P	P	P	P	P	P	P	P	P	P	P
rc_AA859957_at	P	P	P	P	P	P	P	P	P	P	P	P	P	P	P	P	P	P	P	P	P	P	P	P	P	P	P	P	P
rc_AA943387_at	P	P	P	P	P	P	P	P	P	P	P	P	P	P	P	P	P	P	P	P	P	P	P	P	P	P	P	P	P
rc_AI178267_at	A	A	A	A	A	A	A	A	A	P	A	A	A	A	A	A	A	A	A	A	A	A	A	A	A	A	A	P	A
rc_AI178267_g_at	P	P	P	P	P	P	P	P	P	P	P	P	P	P	P	P	P	P	P	P	P	A	A	P	P	P	P	P	P
rc_AI236597_at	A	A	P	P	A	P	A	P	A	P	A	A	P	A	P	M	P	P	P	P	P	P	P	P	A	A	A	A	A
rc_AA956114_at	P	P	P	P	P	P	P	P	P	P	P	P	P	P	P	P	P	P	P	P	P	P	P	P	P	P	P	P	P
rc_AI171243_at	P	A	P	P	P	P	P	P	A	P	A	P	P	P	A	A	P	A	P	P	P	P	A	P	P	P	A	P	A
rc_AA955477_at	A	A	A	A	A	A	A	A	A	A	A	A	A	A	A	A	A	A	A	A	A	A	A	A	A	A	A	A	A
rc_AA955477_g_at	P	P	P	P	P	P	P	P	P	P	P	P	P	P	P	A	P	P	P	P	P	P	P	P	P	P	A	P	P
rc_AI011376_at	A	A	A	A	A	A	A	P	A	A	A	A	A	A	A	A	A	A	A	P	A	A	A	A	A	A	A	A	A
rc_AI229421_at	A	A	M	A	A	A	A	A	A	A	A	A	A	A	A	A	M	A	A	A	A	A	A	A	A	A	A	A	A
rc_AI171166_at	P	P	P	P	P	P	P	P	P	P	P	P	P	P	P	P	P	P	P	P	P	P	P	P	P	P	P	P	P
rc_AI104520_s_at	P	P	P	P	P	P	P	P	P	P	P	P	P	P	P	P	P	P	P	P	P	P	P	P	P	P	P	P	P
rc_AI230294_at	P	A	P	P	P	P	P	P	P	P	P	P	P	P	P	P	P	M	P	P	A	P	A	P	A	A	P	A	P
rc_AI102620_at	P	P	P	P	P	A	P	P	P	P	P	P	P	P	P	P	P	A	P	P	P	P	P	P	P	A	P	P	P
rc_AI009098_at	A	A	P	A	A	A	A	A	A	A	A	A	A	A	A	P	A	A	A	A	A	A	A	A	A	A	A	A	A
rc_AI014020_f_at	A	A	A	A	A	A	A	A	A	A	A	A	A	A	A	A	A	A	A	A	A	A	A	A	A	A	A	A	A
rc_AA852056_at	A	A	A	A	A	A	A	A	A	A	A	A	A	A	A	A	A	A	A	A	A	A	A	A	A	A	A	A	A
rc_AI231354_at	P	P	A	P	P	P	P	P	P	P	A	P	P	P	P	P	P	P	P	P	P	P	A	P	P	P	P	P	P
rc_AI231354_g_at	P	P	P	P	P	P	P	P	P	P	P	P	P	P	P	P	P	P	P	P	P	P	P	P	P	P	P	P	P
Y15068_at	P	P	P	P	P	P	P	P	P	P	P	P	P	P	P	P	P	P	P	P	P	P	P	P	P	P	P	P	P
AB002111_at	P	P	P	P	P	P	P	P	P	P	P	P	P	P	P	P	P	P	P	P	P	P	P	P	P	P	P	P	P
AB008423_s_at	A	A	A	A	A	A	A	A	A	A	A	A	A	A	A	A	A	A	A	A	A	A	A	A	A	A	A	A	A
AB008424_s_at	A	A	A	A	A	A	A	A	A	A	A	A	A	A	A	A	A	A	A	A	A	A	A	A	A	A	A	A	A
AB010428_s_at	A	A	A	A	A	A	A	A	A	A	A	A	A	A	A	A	A	A	A	A	A	A	A	A	A	A	A	A	A
AB010429_s_at	A	A	A	A	A	A	A	A	A	A	A	A	A	A	A	A	A	A	A	A	A	A	A	A	A	A	A	A	A
AB010466_s_at	A	A	A	A	M	M	A	P	M	A	A	A	M	P	A	A	P	A	M	P	M	A	A	A	A	A	A	A	A
AB010467_s_at	A	A	A	M	A	P	A	A	A	P	P	A	P	A	A	A	A	A	A	A	A	A	A	A	A	P	P	A	P
AB010635_s_at	A	A	P	A	A	A	A	A	A	A	A	A	A	A	P	A	A	A	A	A	A	A	A	A	P	P	A	A	A
AB011365_s_at	A	A	A	A	A	A	A	A	A	A	A	A	A	A	A	A	A	A	A	A	A	A	A	A	A	A	A	A	A
AB016800_at	P	P	P	P	P	P	P	P	P	P	A	P	P	P	P	P	P	P	P	P	P	P	P	P	P	P	M	P	P
AB016800_g_at	P	P	P	P	P	P	P	P	P	P	P	P	P	P	P	P	P	P	P	P	P	P	P	P	P	P	P	P	P
AF000139_s_at	A	A	P	A	A	A	A	A	A	A	A	A	A	A	A	A	A	P	A	A	A	A	P	A	A	A	A	A	A
AF003523_s_at	A	A	P	A	A	P	A	A	A	A	A	A	A	A	A	A	A	A	P	P	A	A	A	A	A	A	A	A	A
AF010466_s_at	A	A	A	A	A	A	A	A	A	A	A	A	A	A	A	A	A	A	A	A	A	A	A	A	A	A	A	A	A
AF013248_at	A	A	A	A	A	A	A	A	A	A	A	A	A	A	A	A	A	A	A	A	A	A	A	A	A	A	A	A	A
AF015719_s_at	A	P	P	A	A	A	P	A	A	A	A	A	A	A	A	A	P	A	A	A	P	A	A	A	A	P	A	A	A
AF016702mRNA_at	A	A	A	A	A	A	A	A	A	A	A	A	A	A	A	A	A	A	A	A	A	A	A	A	A	A	A	A	A
AF025670_at	A	A	A	A	A	A	A	A	A	A	A	A	A	A	A	A	A	A	A	A	A	A	A	A	A	A	A	A	A
AF025670_g_at	A	A	A	A	A	A	A	A	A	A	A	A	A	A	A	A	A	A	A	A	A	A	A	A	A	A	A	A	A
AF027954_at	P	P	P	P	P	P	P	P	P	P	P	P	P	P	P	P	P	P	P	P	P	P	P	P	P	P	P	P	P
AF027954_g_at	P	P	P	P	P	P	P	P	P	P	P	P	P	P	P	P	P	P	P	P	P	P	P	P	P	P	P	P	P
AF030558_at	P	P	P	P	P	P	P	P	P	P	P	P	P	P	P	P	P	P	P	P	P	P	P	P	P	P	P	P	P
AF031657mRNA_at	P	P	P	A	P	P	P	P	P	P	A	P	P	P	P	A	P	A	P	P	P	P	P	P	P	P	A	P	P
AF033355_at	A	A	A	A	A	A	A	A	A	A	A	A	A	A	A	A	A	A	A	A	A	A	A	A	A	A	A	A	A
AF034716mRNA_at	A	A	A	A	A	A	A	A	A	A	A	A	A	A	A	A	A	A	A	A	A	A	A	A	A	A	A	A	A
AF038388_at	A	A	A	A	A	A	A	P	A	A	A	P	M	A	M	A	P	A	M	A	A	A	A	A	M	A	M	A	A
AF043642_at	A	P	P	P	P	P	P	P	P	P	P	P	P	P	P	P	P	P	P	P	P	P	P	P	P	P	P	P	P
AF045464_s_at	A	A	P	P	P	P	P	P	P	P	P	P	P	P	P	A	P	P	P	P	P	P	P	P	A	P	A	P	P
AF048687_s_at	P	P	P	P	P	P	P	P	P	P	P	P	P	P	P	P	P	P	P	P	P	P	P	P	P	P	P	P	P
AF051943_at	A	A	A	A	A	A	A	A	A	A	A	A	A	A	A	A	A	A	A	A	A	A	A	A	A	A	A	A	A
AF051943_g_at	A	A	A	A	A	A	A	A	A	A	A	A	A	A	A	A	A	A	A	A	A	A	A	A	A	A	A	A	A
AF055292mRNA_at	A	A	A	A	M	A	P	A	A	A	A	P	A	A	A	A	A	M	P	A	A	A	A	A	A	A	A	A	A
AF065431_s_at	A	A	A	A	A	A	A	A	A	A	A	A	A	A	A	A	A	A	A	A	A	A	A	A	A	A	A	A	A
AF065432_s_at	P	A	A	A	M	A	A	A	A	A	A	A	A	A	A	A	M	A	A	A	P	A	A	A	A	A	A	A	A
AF065433_at	A	P	P	A	P	P	A	P	A	M	A	A	A	P	P	A	A	A	P	A	P	A	M	A	A	M	P	P	A
AF065433_g_at	A	A	A	A	A	A	A	A	A	A	A	A	A	A	A	A	A	A	A	A	A	A	A	A	A	A	A	A	A
AF067727_s_at	A	A	A	A	A	A	A	A	A	A	A	A	A	A	A	A	M	A	A	A	A	A	A	A	A	A	A	A	A
AF071225_at	P	P	P	P	P	P	P	P	P	P	P	P	P	P	P	P	P	P	P	P	P	P	P	P	P	P	P	P	P
AF072439_at	A	A	P	M	A	P	P	P	P	P	P	M	P	M	M	A	P	M	M	P	A	P	A	P	A	P	P	P	A
AF072865_at	A	A	A	A	A	A	A	A	A	A	A	A	A	A	A	A	A	A	A	A	A	A	A	A	A	A	A	A	A
AF072865_g_at	P	M	P	P	A	P	P	P	P	P	A	P	A	P	P	A	P	A	P	P	P	P	A	A	A	A	A	A	A
AF081503_at	A	A	A	A	A	A	A	A	A	A	A	A	A	A	A	A	A	A	A	A	A	A	A	A	A	A	A	A	A
AF084205_at	P	P	P	P	P	P	P	P	P	P	A	P	P	P	P	P	P	P	P	P	P	P	A	P	P	P	P	P	P
AF090867_at	A	A	P	P	P	P	P	P	P	P	P	P	P	P	P	A	P	P	P	P	P	P	P	P	P	P	P	P	P
AF090867_g_at	P	P	P	P	P	P	P	P	P	P	P	P	P	P	P	A	P	P	P	P	P	P	P	P	P	P	P	P	P
AF096291_at	A	A	A	A	P	P	P	P	P	P	A	P	M	P	P	A	P	P	P	M	A	A	M	M	A	P	P	P	M
AF097887_at	A	A	A	A	A	A	A	A	A	A	A	A	A	P	A	A	A	A	A	A	A	A	A	A	P	A	A	A	A
AJ002942cds_at	A	A	A	A	A	A	A	A	A	A	A	A	A	A	A	A	A	A	A	A	A	A	A	A	A	A	A	A	A
AJ005424_at	A	A	A	A	A	A	A	A	A	A	A	A	A	A	A	A	A	A	A	A	A	A	A	A	A	A	A	A	A
AJ005424_g_at	A	A	A	A	A	A	A	A	A	A	A	A	A	A	A	A	A	A	A	A	A	A	A	A	A	A	A	A	A
AJ005425_at	A	A	A	A	A	A	A	A	A	A	A	A	A	A	A	A	A	A	A	A	A	A	A	A	A	A	A	A	A
AJ006070_at	A	A	A	A	A	A	A	A	A	A	A	A	A	A	A	A	A	A	A	A	A	A	A	A	A	A	A	A	A
AJ222691cds_at	A	A	A	A	A	A	A	A	A	A	A	A	A	A	A	A	A	A	A	A	A	A	A	A	A	A	A	A	A
AJ222813_s_at	P	A	P	A	A	P	A	P	A	P	A	A	P	P	A	A	P	A	P	P	A	A	A	A	P	A	A	A	A
AJ223083_at	A	A	A	A	A	A	A	A	A	A	A	A	A	A	A	A	A	A	A	A	A	A	A	A	A	A	A	A	A
AJ224441UTR#1_at	A	A	P	A	A	A	A	A	A	A	A	A	A	A	A	A	A	A	A	A	A	A	A	A	A	A	P	A	A
C06598_at	P	P	P	P	P	P	P	P	P	P	P	P	P	P	P	P	P	P	P	P	P	P	P	P	P	P	P	P	P
C07012_f_at	A	A	A	A	A	A	A	A	A	A	A	A	A	A	A	A	A	A	A	A	A	A	A	A	A	A	A	A	A
D00403_at	A	A	A	A	A	A	A	A	A	A	A	A	A	A	A	A	A	A	A	A	A	A	A	A	A	A	A	A	A
D00403_g_at	A	A	A	A	P	A	A	A	A	A	A	A	A	A	A	A	A	A	A	A	A	A	P	A	A	A	A	P	M
D00568_s_at	A	A	A	A	A	A	A	A	A	A	A	A	A	A	A	A	A	A	A	A	A	A	A	A	A	A	A	A	A
D00636Poly_A_Site#1_s_at	P	P	P	P	P	P	P	P	P	P	P	P	P	P	P	P	P	P	P	P	P	P	P	P	P	P	P	P	P
D00688_s_at	P	P	P	P	P	P	P	P	P	P	P	P	P	P	P	P	P	P	P	P	P	P	P	P	P	P	P	P	P
D10026_s_at	M	A	P	P	P	P	P	P	P	P	P	P	P	P	A	P	P	P	P	P	P	P	P	P	P	P	P	P	P
D11354_s_at	A	A	A	A	A	A	A	A	A	A	A	A	A	A	A	A	A	A	A	A	A	A	A	A	A	A	A	A	A
D12498_s_at	P	P	P	P	P	P	P	P	P	P	P	P	P	P	P	P	P	P	P	P	P	P	P	P	P	P	P	P	P
D13912_s_at	A	M	A	P	A	A	P	P	M	A	A	P	A	A	A	A	A	A	A	A	P	P	A	A	P	A	A	A	A
D14013_at	A	A	A	A	A	M	P	P	P	M	A	A	A	P	A	A	A	A	P	M	P	A	A	A	A	A	P	P	P
D14014_at	A	A	M	P	P	P	P	P	P	P	P	P	P	P	P	A	P	P	P	P	P	A	P	A	A	P	A	P	P
D14014_g_at	A	A	A	P	A	A	A	P	A	A	A	A	P	A	A	A	A	A	A	P	A	P	A	A	A	A	A	A	A
D14015_at	A	P	A	A	P	P	P	A	P	P	P	P	P	P	P	P	P	A	P	P	P	A	P	A	P	P	P	P	P
D14015_g_at	P	P	P	P	P	P	P	P	P	P	P	P	P	P	P	P	P	P	P	P	P	P	P	P	P	P	P	P	P
D14045_s_at	A	A	A	A	A	A	A	A	A	A	A	A	A	A	A	A	A	A	A	A	A	A	A	A	A	A	A	A	A
D14046_at	A	P	A	A	P	P	P	P	P	P	A	P	P	P	P	A	P	P	P	A	P	A	A	P	P	P	P	P	P
D14564cds_s_at	A	A	A	A	A	A	A	A	A	A	A	A	A	A	A	A	A	A	A	A	A	A	A	A	A	A	A	A	A
D14591_s_at	P	P	P	P	P	P	P	P	P	P	P	P	P	P	P	P	P	P	P	P	P	P	P	P	P	P	P	P	P
D14987_f_at	A	A	A	M	A	A	A	A	P	P	M	A	P	P	P	A	A	A	P	P	A	A	P	A	A	A	A	A	P
D16308_at	P	P	A	A	P	P	A	A	A	P	P	A	P	A	A	P	P	P	P	P	P	A	A	P	A	A	A	A	P
D16309_at	P	A	A	A	A	P	P	P	P	A	A	A	A	A	A	A	P	A	P	P	A	A	A	P	A	A	A	A	P
D16309_g_at	P	P	P	P	P	P	P	P	P	P	P	P	P	P	P	P	P	P	P	P	P	P	P	P	P	P	P	P	P
D17310_s_at	A	A	A	A	A	A	A	P	A	A	P	A	A	A	M	A	A	A	A	A	A	A	A	A	A	P	A	A	A
D17349cds_f_at	A	A	A	A	A	A	A	A	A	A	M	A	A	A	A	A	A	A	A	A	A	M	A	A	A	P	A	P	A
D21799_at	P	P	P	P	P	P	P	P	P	P	P	P	P	P	P	P	P	P	P	P	P	P	P	P	P	P	P	P	P
D21799_g_at	P	P	P	P	P	P	P	P	P	P	P	P	P	P	P	P	P	P	P	P	P	P	P	P	P	P	P	P	P
D25233UTR#1_at	A	A	P	P	A	P	A	P	P	A	P	A	P	A	A	P	A	A	P	A	P	A	A	P	P	P	P	P	A
D25233UTR#1_g_at	P	P	P	P	P	P	P	P	P	P	P	P	P	P	P	P	P	P	P	P	P	P	P	P	P	P	P	P	P
D26112_s_at	A	A	A	A	A	A	A	A	A	A	A	A	A	A	A	A	A	A	A	A	A	A	A	A	A	A	A	A	A
D26307cds_at	A	A	A	A	A	A	A	A	A	A	A	A	A	A	A	A	A	A	A	A	A	A	A	A	A	A	A	A	A
D28754_s_at	A	A	A	A	A	A	A	A	A	A	A	A	A	A	A	A	A	A	A	A	A	A	A	A	A	A	A	A	A
D31838_at	A	P	P	P	P	P	A	P	P	P	P	P	P	P	P	M	P	P	P	P	P	A	P	P	P	P	P	P	A
D38380_at	P	P	P	P	P	P	P	P	P	P	P	P	P	P	P	P	P	P	P	P	P	P	P	P	P	P	P	P	P
D38380_g_at	P	P	P	P	P	P	P	P	P	P	P	P	P	P	P	P	P	P	P	P	P	P	P	P	P	P	P	P	P
D38381_s_at	A	A	A	A	A	A	A	A	A	A	A	A	A	A	A	A	A	A	A	A	A	A	A	A	A	A	A	A	A
D42145_at	A	A	A	A	A	A	A	A	A	M	A	A	A	A	P	A	A	A	A	A	A	A	A	A	A	A	A	A	P
D42156cds_at	A	A	A	A	A	A	A	A	A	A	A	A	A	A	A	A	A	A	A	A	A	A	A	A	A	A	A	A	A
D44495_s_at	P	P	P	P	P	P	P	P	P	P	P	P	P	P	P	P	P	P	P	P	P	P	P	P	P	P	P	P	P
D44591_s_at	A	A	A	A	A	A	A	A	A	A	A	A	A	A	A	A	A	A	A	A	A	A	A	A	A	A	A	A	A
D49785_at	P	P	P	P	P	P	P	P	P	P	P	P	P	P	P	P	P	P	P	P	P	P	P	P	P	P	P	P	P
D64045_s_at	A	A	A	A	A	A	A	A	A	A	A	A	A	A	A	A	A	A	A	P	A	A	A	A	A	A	P	A	A
D83796_s_at	P	M	A	P	P	P	A	P	P	P	A	P	A	P	A	A	P	A	A	A	A	M	M	A	A	A	M	M	M
D84346_s_at	P	P	P	P	P	P	P	P	P	P	P	P	P	P	P	P	P	P	P	P	P	P	P	P	P	P	P	P	P
D84667_at	P	P	P	A	P	P	P	P	P	P	P	P	P	P	P	P	P	P	P	P	P	P	P	P	P	P	P	P	M
D84667_g_at	A	A	A	A	A	A	M	A	A	A	A	A	P	A	A	A	P	A	P	A	A	A	A	A	A	A	A	A	A
D85035_at	A	A	A	A	A	A	A	A	A	A	A	A	A	A	A	A	A	A	A	A	A	A	A	A	A	A	A	A	A
D85035_g_at	A	A	P	A	P	P	P	A	P	A	M	P	A	A	A	M	P	P	P	A	P	P	P	P	P	P	A	P	A
D86086_s_at	A	A	A	A	A	A	A	A	A	A	A	A	A	A	A	A	A	A	A	A	A	A	A	A	A	A	A	A	A
D86641_at	P	P	P	P	P	P	P	P	P	P	P	P	P	P	P	P	P	P	P	P	P	P	P	P	P	P	P	P	P
D86642_at	P	P	P	P	P	P	P	P	P	P	P	P	P	P	P	A	P	P	P	P	P	P	P	P	P	P	P	P	P
D87336_at	A	A	P	A	A	A	P	A	A	P	A	A	P	A	A	A	A	A	A	A	A	A	A	A	A	A	A	A	A
D87336_g_at	P	P	P	P	P	P	P	P	P	P	P	P	P	P	P	P	P	P	P	P	P	P	P	P	P	P	P	P	P
D89069_f_at	P	P	P	P	P	P	P	P	P	P	P	P	P	P	P	P	P	P	P	P	P	P	P	P	P	P	P	P	P
D89070cds_s_at	A	A	A	A	A	A	A	A	A	A	A	A	A	A	A	A	A	A	A	A	A	A	A	A	A	A	A	A	A
D90048exon_at	A	A	A	A	A	A	A	A	A	A	A	A	A	A	A	A	A	A	A	A	A	A	A	A	A	A	A	A	A
D90048exon_g_at	P	P	P	A	P	P	P	P	P	P	A	P	P	P	P	P	P	A	P	P	M	P	M	P	P	P	A	A	P
D90049exon#1-2_at	A	A	A	A	A	A	A	A	A	A	A	A	A	A	A	A	A	A	A	A	A	A	A	A	A	A	A	A	A
D90102_s_at	A	A	A	A	A	A	A	A	A	A	A	A	A	A	A	A	A	A	A	A	A	A	A	A	A	A	A	A	A
E00717UTR#1_s_at	A	P	P	P	P	P	P	P	P	P	P	P	P	P	P	A	P	P	P	P	P	P	P	P	P	P	P	P	P
E00778cds_s_at	A	A	A	A	A	A	A	A	A	A	A	A	A	A	A	A	A	A	A	A	A	A	A	A	A	A	A	A	A
E01415cds_s_at	P	P	P	P	P	P	P	P	P	P	P	P	P	P	P	P	P	P	P	P	P	P	P	P	P	P	P	P	P
E03344cds_s_at	A	A	A	P	A	P	A	A	P	A	A	A	P	P	P	A	P	A	P	P	P	A	A	P	P	P	P	P	A
J00716mRNA_f_at	A	A	A	A	A	A	A	A	A	A	A	A	A	A	A	A	A	A	A	A	A	A	A	A	A	A	A	A	A
J00717mRNA_s_at	A	A	A	A	A	A	A	A	A	A	A	A	A	A	A	A	A	A	A	A	A	A	A	A	A	A	A	A	A
J00728cds_f_at	A	A	A	A	A	A	A	A	A	A	A	A	A	A	A	A	A	A	A	A	A	A	A	A	A	A	A	A	A
J01435cds#8_s_at	P	P	P	P	P	P	P	P	P	P	P	P	P	P	P	P	P	P	P	P	P	P	P	P	P	P	P	P	P
J01436cds_s_at	P	P	P	P	P	P	P	P	P	P	P	P	P	P	P	P	P	P	P	P	P	P	P	P	P	P	P	P	P
J02612mRNA_s_at	P	P	P	P	P	P	P	P	P	P	P	M	P	P	P	P	P	P	P	P	P	P	P	P	P	P	P	P	P
J02722cds_at	A	A	A	A	A	A	A	A	A	A	A	A	A	A	A	A	A	A	M	A	A	A	A	A	A	A	A	A	A
J02776_s_at	P	P	P	P	P	P	P	P	P	P	P	P	P	P	P	P	P	P	P	P	P	A	P	P	P	P	P	P	P
J02810mRNA_s_at	P	P	P	P	P	P	P	P	P	P	P	P	P	P	P	P	P	P	P	P	P	P	P	P	P	P	P	P	P
J02844_s_at	P	A	P	P	A	P	P	P	P	P	P	P	P	P	A	A	P	P	P	P	P	P	P	P	P	P	P	P	P
J02861mRNA_s_at	A	A	A	A	A	A	A	A	A	A	A	A	A	A	A	A	A	A	A	A	A	A	A	A	A	A	A	A	A
J02869mRNA_s_at	A	A	A	A	A	A	A	A	A	A	A	A	A	A	A	A	A	A	A	A	A	A	A	A	A	A	A	A	A
J03481mRNA_at	P	P	P	P	P	P	P	P	P	P	P	P	P	P	P	P	P	P	P	P	P	P	P	P	P	P	P	P	P
J03481mRNA_g_at	P	P	P	P	P	P	P	P	P	P	P	P	P	P	P	P	P	P	P	P	P	P	P	P	P	P	P	P	P
J03786_s_at	A	A	A	A	A	A	A	A	A	A	A	A	A	A	A	A	A	A	A	A	A	A	A	A	A	A	A	A	A
J03914cds_s_at	A	P	P	P	P	P	P	P	P	P	P	P	P	P	P	A	P	P	P	P	P	P	P	P	P	P	P	P	P
J04791_s_at	P	P	P	P	P	P	P	P	P	P	A	P	P	P	P	P	P	P	P	P	P	P	P	P	P	P	P	P	A
J05029_s_at	P	P	P	P	P	P	P	P	P	P	P	P	P	P	P	P	P	P	P	P	P	P	P	P	P	P	P	P	P
J05035_at	P	A	P	A	P	P	A	P	P	P	A	A	P	P	A	A	P	A	P	P	P	P	A	A	P	P	A	P	A
J05035_g_at	P	P	P	A	M	A	A	A	P	P	A	A	A	P	A	P	P	A	P	A	A	P	A	A	P	P	P	P	A
J05156_s_at	A	A	A	A	A	A	A	A	A	A	A	A	A	A	A	A	A	A	A	A	A	A	A	A	A	A	A	A	A
J05405mRNA_s_at	A	A	A	A	P	A	P	P	P	P	A	A	P	A	A	A	P	A	P	P	A	A	A	P	A	A	A	P	A
J05425cds_s_at	P	P	P	P	P	P	P	P	P	P	P	P	P	P	P	P	P	P	P	P	P	P	P	P	P	P	P	P	P
J05460_s_at	A	A	A	A	A	A	A	A	A	A	A	A	A	A	A	A	A	A	A	A	A	A	A	A	A	A	A	A	A
K00136mRNA_at	A	A	A	A	A	A	A	A	A	A	A	A	A	A	A	A	A	A	A	A	A	A	A	A	A	A	A	A	A
K00750exon#2-3_at	P	P	P	P	P	P	P	P	P	P	P	P	P	P	P	P	P	P	P	P	P	P	P	P	P	P	P	P	P
K00750exon#2-3_g_at	P	P	P	P	P	P	P	P	P	P	P	P	P	P	P	P	P	P	P	P	P	P	P	P	P	P	P	P	P
K00996mRNA_s_at	A	A	P	A	A	A	P	A	P	P	A	M	A	P	P	A	A	A	P	P	A	A	A	A	A	A	A	A	A
K01721mRNA_s_at	A	A	A	A	A	A	A	A	A	A	A	A	A	A	A	A	A	A	A	A	A	A	A	A	A	A	A	A	A
K03241cds_s_at	A	A	A	A	A	A	A	A	A	A	A	A	A	A	A	A	A	A	A	A	A	A	A	A	A	A	A	A	A
L00320cds_f_at	A	A	A	A	A	A	A	A	A	A	A	A	A	A	A	A	A	A	A	A	A	A	A	A	A	A	A	A	A
L02926_s_at	A	A	A	A	A	A	A	A	A	A	A	A	A	A	A	A	A	A	A	A	A	A	A	A	A	A	A	A	A
L04485mRNA_s_at	P	P	P	P	P	P	P	P	P	P	P	P	P	P	P	P	P	P	P	P	P	P	P	P	P	P	P	P	P
L14782_s_at	A	A	A	A	M	A	A	P	P	A	A	A	A	A	A	A	P	A	A	A	A	A	A	A	A	A	A	A	A
L15079mRNA_s_at	A	A	A	P	P	P	P	M	P	M	A	A	A	P	P	A	P	A	P	A	A	A	A	A	P	A	A	A	A
L16764_s_at	P	P	P	A	P	P	A	P	A	P	A	P	P	P	A	P	A	P	P	A	A	P	P	P	P	P	P	P	A
L18889_at	P	P	P	P	P	P	P	P	P	P	P	P	P	P	P	P	P	P	P	P	P	P	P	P	P	P	P	P	P
L22190mRNA_at	A	A	A	A	A	A	A	A	M	A	A	A	P	A	A	A	A	A	A	A	M	A	A	A	A	A	A	A	A
L25925_s_at	A	A	A	A	M	A	A	P	A	A	A	A	M	P	A	P	P	A	P	A	A	A	A	A	A	A	A	A	A
L26110_at	A	A	A	A	A	A	A	A	A	A	A	A	A	A	A	A	A	A	A	A	A	A	A	A	A	A	A	A	A
L27112_s_at	P	P	P	P	P	P	P	P	P	P	A	P	P	P	P	P	P	P	P	P	P	P	P	P	P	P	P	P	P
L27129_at	A	M	A	A	A	A	A	A	A	A	A	A	A	A	A	A	A	A	A	A	A	A	A	A	A	A	A	A	A
L32591mRNA_at	A	A	A	P	A	A	P	P	P	A	A	P	M	P	P	A	P	A	P	A	A	A	A	P	A	A	A	P	A
L32591mRNA_g_at	A	P	P	P	P	P	P	P	P	P	P	A	P	P	P	A	P	P	P	P	M	P	A	P	A	P	A	P	P
L32601_s_at	A	A	A	A	M	A	A	M	A	A	A	A	A	A	P	A	A	P	A	P	A	A	A	A	A	A	A	A	A
L36460mRNA_at	A	A	A	A	A	A	A	A	A	A	A	A	A	A	A	A	A	A	A	A	A	A	A	A	A	A	A	A	A
L37333_s_at	A	A	A	A	A	A	A	A	A	A	A	A	A	A	A	A	A	A	A	A	A	A	A	A	A	A	A	A	A
L41275cds_s_at	A	A	A	A	A	A	A	A	A	A	A	A	A	A	A	A	A	A	A	A	A	A	A	A	A	A	A	A	A
L42293mRNA_at	A	A	A	A	A	P	A	A	M	A	P	A	P	A	P	A	A	P	A	A	A	A	A	P	P	P	A	A	P
L48209_s_at	P	P	P	P	P	P	P	P	P	P	P	P	P	P	P	P	P	P	P	P	P	P	P	P	P	P	P	P	P
M10068mRNA_s_at	P	P	P	P	P	P	P	P	P	P	P	P	P	P	P	P	P	P	P	P	P	P	P	P	P	P	P	P	P
M11251cds_f_at	A	A	A	A	A	A	A	A	A	A	A	A	A	A	A	A	A	A	A	A	A	A	A	A	A	A	A	A	A
M11794cds#2_f_at	P	P	P	P	P	P	P	P	P	P	P	P	P	P	P	P	P	P	P	P	P	P	P	P	P	P	P	P	P
M11942_s_at	P	P	P	P	P	P	P	P	P	P	P	P	P	P	P	P	P	P	P	P	P	P	P	P	P	P	P	P	P
M13011cds_at	P	P	P	P	P	P	P	P	P	P	P	P	P	P	P	P	P	P	P	P	P	P	P	P	P	P	P	P	P
M13234cds_f_at	A	A	A	A	A	A	A	A	A	A	A	A	A	A	A	A	A	A	A	A	A	A	A	A	A	A	A	A	A
M15901mRNA_s_at	A	A	A	A	A	A	A	A	A	A	A	A	A	A	A	A	A	A	A	A	A	A	A	A	A	A	A	A	A
M17701_s_at	P	P	P	P	P	P	P	P	P	P	P	P	P	P	P	P	P	P	P	P	P	P	P	P	P	P	P	P	P
M18335_f_at	A	A	A	A	A	A	A	A	M	A	A	A	A	A	A	A	A	A	A	A	A	A	A	A	A	A	A	A	A
M18363cds_s_at	A	A	A	A	A	M	A	A	A	A	A	P	A	A	A	A	A	A	M	A	A	P	M	A	A	A	A	A	P
M19357cds_f_at	A	A	A	A	A	A	A	A	M	M	A	A	M	P	A	A	A	A	A	M	A	A	A	A	A	A	A	A	P
M19533mRNA_i_at	P	P	P	P	P	P	P	P	P	P	P	P	P	P	P	P	P	P	P	P	P	P	P	P	P	P	P	P	P
M20131cds_s_at	A	A	A	A	A	A	A	A	A	A	A	A	A	A	A	A	A	A	A	A	A	A	A	A	A	A	A	A	A
M21060_s_at	P	P	P	P	P	P	P	P	P	P	P	P	P	P	P	P	P	P	P	P	P	P	P	P	P	P	P	P	P
M21208mRNA_s_at	A	A	A	A	A	A	A	A	A	A	A	A	A	A	A	A	A	A	A	A	A	A	A	A	A	A	A	A	A
M21210_i_at	A	A	A	A	A	A	A	A	A	A	A	A	A	A	A	A	A	A	A	A	A	A	A	A	A	A	A	A	A
M24239cds#2_f_at	A	A	A	M	M	A	A	P	A	A	A	A	A	A	A	A	M	A	A	A	A	P	A	M	M	M	A	A	M
M24542cds_at	P	P	P	P	P	P	P	P	P	P	P	P	P	P	P	P	P	P	P	P	P	P	P	P	P	P	P	P	P
M24542cds_g_at	P	P	P	P	P	P	P	P	P	P	P	P	P	P	P	P	P	P	P	P	P	P	P	P	P	P	P	P	P
M25157mRNA_i_at	A	A	A	A	A	A	A	A	A	A	A	A	A	A	A	A	A	A	P	A	A	A	A	A	A	A	A	A	A
M26127_s_at	A	A	A	P	A	A	A	A	A	A	A	A	A	M	A	A	A	A	A	P	P	P	P	P	A	P	A	A	A
M26745cds_s_at	A	A	A	A	A	A	A	A	A	A	A	A	A	A	A	A	A	A	A	A	A	A	A	A	A	A	A	A	A
M27467_at	A	P	P	P	A	A	P	P	P	P	P	P	P	P	P	A	A	P	A	P	A	M	P	P	P	P	P	M	P
M28255_s_at	P	P	P	P	P	P	P	P	P	P	P	P	P	P	P	P	P	P	P	P	P	P	P	P	P	P	P	P	P
M28647_at	A	A	A	A	A	A	A	A	A	A	A	A	A	A	A	A	A	A	A	A	A	A	A	A	A	A	A	A	A
M28647_g_at	P	P	P	P	P	P	P	P	P	P	P	P	P	P	P	P	P	P	P	P	P	P	P	P	P	P	P	P	P
M28648_s_at	P	P	P	P	P	P	P	P	P	P	P	P	P	P	P	P	P	P	P	P	P	P	P	P	P	P	P	P	P
M29069cds_at	A	A	A	A	A	A	A	A	A	A	A	A	A	A	A	A	A	A	A	A	A	A	A	A	A	A	A	A	A
M31031mRNA_f_at	A	A	A	A	A	A	A	A	A	A	A	A	A	A	A	A	A	A	A	A	A	A	A	A	A	A	A	A	A
M31363mRNA_f_at	A	A	A	A	A	A	A	A	A	A	A	A	A	A	A	A	A	A	A	A	A	A	A	A	A	A	A	A	A
M31931cds_s_at	A	A	A	A	A	A	A	A	A	A	A	A	A	A	A	A	A	A	A	A	A	A	A	A	A	A	A	A	A
M33312cds_s_at	A	P	A	A	A	A	P	A	A	A	A	A	P	A	P	P	A	A	A	A	A	A	A	A	A	A	A	A	A
M33550cds_s_at	A	A	A	A	A	A	A	A	A	A	A	A	A	A	A	A	A	A	A	A	A	A	A	A	A	A	A	A	A
M33746mRNA#2_f_at	A	A	A	A	A	A	A	A	A	A	A	A	A	A	A	A	A	A	A	A	A	A	A	A	A	A	A	A	A
M38566mRNA_s_at	A	A	A	A	A	A	A	A	A	A	A	A	A	A	A	A	A	A	M	A	A	A	A	A	A	A	A	A	A
M57428_s_at	P	P	P	P	P	P	P	P	P	P	M	P	P	P	P	P	P	P	P	P	P	P	P	P	P	P	P	P	P
M57718mRNA_s_at	A	A	A	A	A	A	A	A	A	A	A	A	A	A	A	A	A	A	A	A	A	A	A	A	A	A	A	A	A
M58041_s_at	A	A	A	A	A	A	A	A	A	A	A	A	A	A	A	A	A	A	A	A	A	A	A	A	A	A	A	A	A
M58495mRNA_at	A	A	A	A	A	A	A	A	A	A	A	A	A	A	A	A	A	A	A	A	A	A	A	A	A	A	A	A	A
M59936cds_at	A	P	A	A	A	A	A	A	A	A	A	A	A	A	A	A	A	A	A	A	A	A	A	A	A	A	A	A	A
M60753_s_at	A	A	P	A	P	P	A	A	P	P	A	A	A	P	P	A	P	M	P	M	A	A	A	A	A	P	M	A	A
M61177_s_at	P	P	P	P	P	P	P	P	P	P	P	P	P	P	P	P	P	P	P	P	P	P	P	P	P	P	P	P	P
M62388_at	P	P	P	P	P	P	P	P	P	P	P	P	P	P	P	P	P	P	P	P	P	P	P	P	P	P	P	P	P
M62388_g_at	P	P	P	P	P	P	P	P	P	P	P	P	P	P	P	P	P	P	P	P	P	P	P	P	P	P	P	P	P
M63983_s_at	P	P	P	P	P	P	P	P	P	P	P	P	P	P	P	P	P	P	P	P	P	P	P	P	P	P	P	P	P
M64301_at	P	P	P	P	P	P	P	P	P	P	P	P	P	P	P	P	P	P	P	P	P	P	P	P	P	P	P	P	A
M64301_g_at	P	P	P	P	P	P	P	P	P	P	P	P	P	P	P	P	P	P	P	P	P	P	P	P	P	P	P	P	P
M64733mRNA_s_at	P	P	P	P	P	P	P	P	P	P	P	P	P	P	P	P	P	P	P	P	P	P	P	P	P	P	P	P	P
M74439mRNA_i_at	P	P	P	P	P	P	P	P	P	P	P	P	P	P	P	P	P	P	P	P	P	P	P	P	P	P	A	P	P
M74776_at	A	A	A	A	A	A	A	A	A	A	A	A	A	A	A	A	A	A	A	A	A	P	A	A	A	A	M	M	A
M76533cds_at	A	A	A	A	A	A	A	A	A	A	A	A	A	A	A	A	A	A	A	A	A	A	A	A	A	A	A	A	A
M76534cds_at	A	A	A	A	A	A	A	A	A	A	A	A	A	A	A	A	A	A	A	A	A	A	A	A	A	A	A	A	A
M76535cds_at	A	A	A	A	A	A	A	A	A	P	A	A	A	A	A	A	A	A	A	A	A	A	A	A	A	A	A	A	A
M76535cds_g_at	A	A	A	A	A	A	A	A	A	A	A	A	A	A	A	A	A	A	A	A	A	A	A	A	A	A	A	A	A
M76704_s_at	A	A	A	A	A	A	A	A	A	A	A	A	P	A	A	A	A	A	A	A	A	A	A	A	A	A	A	A	A
M76767_s_at	P	P	P	P	P	P	P	P	P	P	P	P	P	P	P	P	P	P	P	P	P	P	P	P	P	P	P	P	P
M80784_s_at	A	A	A	A	A	A	A	A	A	A	A	A	A	A	A	A	A	A	A	A	A	A	A	A	A	A	A	A	A
M81766_at	A	M	P	M	P	P	P	P	P	P	P	P	A	P	P	A	P	P	P	P	P	A	P	P	P	P	P	P	P
M86389cds_s_at	A	A	A	A	A	A	A	A	A	A	A	A	A	A	A	A	A	A	A	A	A	A	A	A	A	A	A	A	A
M91597_s_at	P	P	P	P	P	P	P	P	P	P	P	P	P	P	P	P	P	P	P	P	P	P	P	P	P	P	P	P	P
M91599mRNA_at	A	A	A	A	A	M	A	A	A	A	A	A	A	A	A	A	A	A	A	A	A	A	A	A	M	A	A	A	A
M91599mRNA_g_at	A	P	A	M	A	P	P	A	P	A	P	A	A	P	P	A	A	P	A	P	P	A	A	P	P	P	A	A	P
M96643_at	A	A	A	A	A	P	A	M	A	A	M	A	M	A	A	A	A	M	A	A	A	A	A	P	A	A	A	A	P
M97197_at	A	A	A	A	A	A	A	A	A	A	A	A	A	A	A	A	A	A	A	A	A	A	A	A	A	A	A	A	A
rc_AA926137_s_at	P	P	P	P	P	P	P	P	P	P	P	P	P	P	P	P	P	P	P	P	P	P	P	P	P	P	P	P	P
J04187_at	P	P	P	P	P	P	A	P	P	P	P	P	P	P	P	A	P	P	P	A	P	P	P	P	P	P	A	P	P
M98820_at	M	A	A	P	A	A	A	A	P	A	A	A	M	P	A	A	P	A	A	A	A	A	A	A	A	A	M	A	M
M98820_g_at	A	A	A	A	A	A	A	A	A	A	A	A	A	A	A	A	A	A	A	A	A	A	A	A	A	A	A	A	A
M22899_at	A	A	A	A	A	A	A	A	A	A	A	A	A	A	A	A	A	A	A	A	A	A	A	A	A	A	A	A	A
M55049_at	A	A	A	A	A	A	A	A	A	A	A	A	A	A	A	A	A	A	A	A	A	A	A	A	A	A	A	A	A
M55050_at	A	A	A	A	P	A	A	A	A	A	A	A	A	A	A	A	A	A	A	A	A	A	A	A	A	A	A	A	A
M33936_s_at	A	A	A	A	A	A	A	A	A	A	A	A	A	A	A	A	A	A	A	A	A	A	A	A	A	A	A	A	A
M33747_at	A	A	A	A	A	A	A	A	A	A	A	A	A	A	A	A	A	A	A	A	A	A	A	A	A	M	A	M	A
L06040_s_at	A	A	A	A	A	A	A	A	A	A	A	A	A	A	A	A	A	A	A	A	A	A	A	A	A	A	A	A	A
L03294_at	P	P	P	P	P	P	P	P	P	P	P	P	P	P	P	P	P	P	P	P	P	P	P	P	P	P	P	P	P
L03294_g_at	P	P	P	P	P	P	P	P	P	P	P	P	P	P	P	P	P	P	P	P	P	P	P	P	P	P	P	P	P
J03960_at	A	A	A	A	A	A	A	A	A	A	A	A	A	A	A	A	A	A	A	A	A	A	A	A	A	A	A	A	A
M81855_at	A	A	P	A	A	A	A	A	A	A	A	A	A	A	A	A	A	A	A	A	A	A	A	A	A	A	P	A	A
L14936_at	P	A	P	A	A	A	A	A	A	A	A	A	A	A	A	A	A	A	P	P	A	A	A	A	P	A	A	A	A
L19998_at	P	P	P	P	P	P	P	P	P	P	P	P	P	P	P	P	P	P	P	P	P	P	P	P	P	P	P	P	P
L19998_g_at	P	P	P	P	P	P	P	P	P	P	P	P	P	P	P	P	P	P	P	P	P	P	P	P	P	P	P	P	P
M92042_at	A	M	A	A	P	A	P	A	M	A	A	A	A	A	A	A	A	A	P	A	A	A	A	A	P	A	A	A	A
M29853_at	A	A	A	A	A	A	A	A	A	A	A	A	A	A	A	A	A	A	A	A	A	A	A	A	A	A	A	A	A
U03470_at	A	A	A	A	A	A	A	A	A	A	A	A	A	A	A	A	A	A	A	A	A	A	A	A	A	A	A	A	A
K03249_at	A	A	A	A	A	A	A	A	A	A	A	A	A	A	A	A	A	A	A	A	A	A	A	A	A	A	A	A	A
L24896_s_at	P	P	P	P	P	P	P	P	P	P	P	P	P	P	P	P	P	P	P	P	P	P	P	P	P	P	P	P	P
M15114_at	A	A	A	A	A	A	A	A	A	A	A	A	A	A	A	A	A	A	A	A	A	A	A	A	A	A	A	A	A
M15114_g_at	P	P	P	P	P	P	P	P	P	P	P	P	P	P	P	P	P	P	P	P	P	P	P	P	P	P	P	P	P
M88592_at	A	A	A	A	A	A	A	P	A	M	A	A	A	A	M	A	A	A	A	A	A	A	A	A	A	A	A	A	A
M95578_at	A	A	A	A	A	A	A	A	A	A	A	A	A	A	A	A	A	A	A	A	A	A	A	A	A	A	A	A	A
M95578_g_at	A	A	A	A	A	A	A	A	P	A	A	A	A	A	A	A	A	A	A	A	A	A	A	A	A	P	A	A	A
L00981mRNA#1_at	A	A	A	A	A	A	A	A	A	A	A	A	A	A	A	A	A	A	A	A	A	A	A	A	A	A	A	A	A
M15427_s_at	P	P	P	P	P	P	P	P	P	P	P	P	P	P	P	P	P	P	P	P	P	P	P	P	P	P	P	P	P
D17309_at	P	A	M	P	P	P	P	A	P	P	P	P	P	P	P	A	P	P	P	P	A	A	A	P	M	A	M	A	P
L06482_at	A	A	A	A	A	A	A	A	A	A	A	A	A	A	A	A	A	A	A	A	A	A	A	A	A	A	A	A	A
L27128_at	P	P	P	P	P	P	P	P	P	P	P	P	P	P	P	P	P	P	P	P	P	P	P	P	P	P	P	P	P
J02585_at	P	P	P	P	P	P	P	P	P	P	P	P	P	P	P	P	P	P	P	P	P	P	P	P	P	P	P	P	P
L26913_at	A	A	A	A	A	A	A	A	A	A	A	A	A	A	A	A	A	A	A	A	A	A	A	A	A	A	A	A	A
U05989_at	A	P	P	A	M	A	A	P	P	P	P	P	P	P	M	A	M	A	P	P	P	P	P	P	P	M	A	P	P
L22339_at	A	A	A	A	A	A	A	A	A	A	A	A	A	A	A	A	A	A	A	A	A	A	A	A	A	A	A	A	A
L22339_g_at	P	A	A	A	A	P	A	M	A	M	P	P	A	A	A	P	A	P	A	A	A	A	A	M	P	A	P	A	P
M95058complete_seq_at	A	A	A	A	A	A	A	A	A	A	A	A	A	A	A	A	A	A	A	A	A	A	A	A	A	A	A	A	A
M33329_f_at	A	A	A	A	A	A	A	A	P	P	A	M	P	P	P	A	P	A	P	A	A	P	A	P	P	A	M	P	A
M31076_at	A	A	P	P	P	P	P	P	P	P	A	A	P	P	M	M	P	A	P	A	P	P	A	A	P	A	A	P	A
L09653_s_at	A	A	A	A	A	A	A	A	A	A	A	A	A	A	A	A	A	A	A	A	A	A	A	A	A	A	A	A	A
M63122_at	A	A	A	A	A	A	A	A	A	A	A	A	A	A	A	A	A	A	A	A	A	A	A	A	A	A	A	A	A
M58040_at	P	A	A	P	A	P	P	P	P	P	P	A	P	P	P	P	P	P	P	P	P	P	P	P	P	P	P	P	P
M13506_at	A	A	A	P	A	P	A	A	A	A	A	A	A	P	A	A	A	A	A	A	A	P	A	A	A	P	A	P	P
J02589mRNA#2_at	A	A	A	A	A	A	A	A	A	A	A	A	A	A	A	A	A	P	P	A	A	A	A	A	A	A	A	A	A
J05132_s_at	P	P	A	P	P	P	P	P	P	P	A	P	P	P	P	P	P	P	P	P	P	P	A	A	P	P	P	P	A
L04619_s_at	A	A	A	A	A	A	A	A	A	A	A	A	A	A	A	A	A	A	A	A	A	A	A	A	A	A	A	A	A
M26125_at	P	P	P	P	P	P	P	P	P	P	P	P	P	P	P	P	P	P	P	P	P	P	P	P	P	P	P	P	P
M61875_s_at	A	A	A	A	A	A	A	A	A	A	A	A	P	A	A	A	A	A	A	A	A	A	A	A	A	A	A	A	A
L14680_at	A	A	A	A	A	A	A	A	A	A	A	A	A	A	A	A	A	A	A	A	A	A	A	A	A	A	A	A	A
L14680_g_at	A	M	M	M	P	P	A	P	P	P	P	P	P	P	P	A	P	P	P	P	P	P	P	P	M	P	M	P	P
U12187_at	A	M	A	P	A	A	A	A	P	P	A	A	M	M	P	A	A	A	A	P	M	A	A	A	A	M	M	A	A
U09793_at	P	P	P	P	P	P	P	P	P	P	P	P	P	P	P	P	P	P	P	P	P	P	P	P	P	P	P	P	P
U04738_at	P	P	A	P	P	P	P	P	P	P	P	P	P	P	P	P	P	P	P	P	P	P	P	P	P	P	P	P	P
L23088_at	A	A	A	A	A	A	P	A	A	A	A	M	P	A	A	A	P	P	A	A	A	A	P	A	A	A	A	A	A
D16554_at	P	P	P	P	P	P	P	P	P	P	P	P	P	P	P	P	P	P	P	P	P	P	P	P	P	P	P	P	P
M37828_at	A	A	A	A	A	A	A	A	A	A	A	A	A	A	A	A	A	A	A	A	A	A	A	A	P	A	A	A	A
L36459_at	A	A	A	A	A	A	A	A	A	A	A	A	A	A	A	A	A	A	A	A	A	A	A	A	A	A	A	A	A
L38615_at	A	A	A	A	A	A	A	A	A	A	A	A	A	A	A	A	A	A	A	A	A	A	A	A	A	A	A	A	A
L38615_g_at	A	A	A	A	A	A	A	A	A	A	A	A	A	A	A	A	A	A	A	A	A	A	A	A	A	A	A	A	A
U10697_s_at	A	A	A	A	A	A	A	A	A	A	A	A	A	A	A	A	A	A	A	A	A	A	A	A	A	A	A	A	A
U03491_at	A	M	A	A	P	A	P	P	P	A	A	P	A	M	P	A	A	A	A	P	A	P	A	A	P	A	M	A	A
U03491_g_at	A	P	A	P	A	A	A	A	M	A	A	A	P	P	A	A	A	A	P	M	P	P	A	M	P	P	A	A	A
U01344_at	A	P	A	A	A	A	A	A	A	A	A	A	A	A	A	A	P	A	A	A	A	A	A	A	A	A	A	A	A
U01344_g_at	P	P	P	P	P	P	P	P	P	P	P	P	P	P	P	P	P	P	P	P	P	P	P	P	P	P	P	P	P
U01348_at	A	A	A	A	A	A	A	A	A	A	A	A	A	A	A	A	A	A	A	A	A	A	A	A	A	A	A	A	A
U01348_g_at	A	A	A	A	A	A	A	A	A	A	A	A	A	A	A	A	A	A	A	A	A	A	A	A	A	A	A	A	A
U30186_at	P	P	P	P	P	P	P	P	P	P	P	P	P	P	P	A	P	P	P	P	P	P	P	P	P	P	A	P	P
M26744_at	A	A	A	A	A	A	A	A	A	A	A	A	A	A	M	A	A	A	A	A	A	A	A	A	A	A	A	A	A
U35345_s_at	P	A	A	A	M	P	A	P	M	P	A	A	A	A	A	A	P	P	P	A	A	A	A	A	A	A	A	A	A
U34932_at	A	A	P	A	A	M	P	A	M	P	A	A	P	M	A	A	M	A	M	A	A	A	A	A	A	A	A	A	A
U34932_g_at	A	A	P	A	M	A	A	M	A	A	A	A	A	A	A	A	A	A	A	A	A	A	A	A	A	A	A	A	A
M27466_at	M	A	P	P	P	P	P	P	P	M	P	P	P	P	P	A	P	P	P	P	M	A	P	A	A	A	A	A	P
L38437_at	P	P	P	P	P	P	P	P	P	P	P	P	P	P	P	P	P	P	P	P	P	P	P	P	P	P	P	P	P
U33314_at	P	P	P	P	A	P	P	P	P	P	P	P	P	P	P	P	P	P	P	P	P	P	P	P	P	P	P	P	P
U37462_s_at	P	A	P	P	A	P	P	P	A	P	A	A	P	P	P	P	P	A	P	P	P	A	P	A	A	A	P	P	A
U37464_s_at	P	P	P	P	P	P	P	P	P	P	P	P	P	P	P	P	P	P	P	P	P	P	P	P	P	P	P	P	P
U06274_s_at	A	A	A	A	A	A	A	A	A	A	A	A	A	A	A	A	A	A	A	A	A	A	A	A	A	A	A	A	A
U38376_s_at	P	P	P	P	P	P	P	P	P	P	P	P	P	P	P	M	P	P	P	P	P	P	P	P	P	A	P	P	P
U39206_at	P	A	P	A	A	P	A	M	A	A	A	A	A	A	A	A	P	A	M	A	P	A	P	A	A	A	A	P	A
U39207_at	A	A	A	A	A	A	A	A	A	A	A	A	A	A	A	A	A	A	A	A	A	A	A	A	A	A	A	A	A
U39208_at	A	A	A	M	A	A	A	A	A	A	A	A	A	A	A	A	A	A	A	A	A	A	A	A	A	A	A	A	A
U21662_at	P	P	P	P	P	P	P	P	P	P	P	P	P	P	P	P	P	A	P	P	P	P	P	P	P	P	P	P	P
U27518_at	M	P	P	P	M	A	P	M	P	P	P	P	P	P	P	P	P	P	P	P	P	P	P	P	P	P	P	P	P
U40064_at	A	A	A	A	A	A	A	A	A	A	A	A	A	A	A	A	A	A	A	A	A	A	A	A	A	A	A	A	A
U40064_g_at	A	A	A	A	A	A	A	A	A	A	A	A	A	A	A	A	A	A	A	A	A	A	A	A	A	A	A	A	A
U27767_at	P	A	A	A	P	P	A	P	A	P	A	P	P	P	P	P	P	A	P	P	P	P	P	P	P	A	A	P	P
U49066_at	A	A	A	A	A	A	A	A	A	A	A	A	A	A	A	A	A	A	A	A	A	A	A	A	A	A	A	A	A
U47921_s_at	A	A	A	A	M	A	A	A	A	A	A	A	A	A	A	A	A	A	A	A	A	A	A	A	A	A	A	A	M
X94186_at	A	A	A	A	A	A	A	A	A	A	A	A	A	A	A	A	A	A	A	A	A	A	A	A	A	A	A	A	A
X91810_at	A	A	M	A	A	A	A	A	A	A	A	A	A	A	A	A	A	A	A	A	A	A	A	A	A	A	A	A	A
X91988_at	A	A	P	A	A	P	A	P	A	P	A	P	M	M	M	A	P	P	P	P	P	P	P	M	M	A	M	A	A
M86870_at	P	P	P	P	P	P	P	P	P	P	P	P	P	P	P	P	P	P	P	P	P	P	P	P	P	P	P	P	P
U53922_at	P	P	P	P	P	P	P	P	P	P	P	P	P	P	P	P	P	P	P	P	P	P	P	P	P	P	P	P	P
D84450_at	P	P	P	P	P	P	P	P	P	P	P	P	P	P	P	P	P	P	P	P	P	P	P	P	P	P	P	P	P
D16478_at	P	P	P	P	P	P	P	P	P	P	P	P	P	P	P	P	P	P	P	P	P	P	P	P	P	P	P	P	P
D16478_g_at	P	P	P	P	P	P	P	P	P	P	P	P	P	P	P	P	P	P	P	P	P	P	P	P	P	P	P	P	P
U38801_at	P	P	P	P	P	P	P	P	P	P	P	P	P	P	P	P	P	P	P	P	P	P	P	P	P	P	P	P	P
V01217_at	P	P	P	P	P	P	P	P	P	P	P	P	P	P	P	P	P	P	P	P	P	P	P	P	P	P	P	P	P
V01227_s_at	P	P	P	P	P	P	P	P	P	P	P	P	P	P	P	P	P	P	P	P	P	P	P	P	P	P	P	P	P
X83579_at	A	P	P	P	A	P	P	P	P	P	P	P	P	P	P	A	P	P	P	P	P	P	P	P	P	P	P	P	P
X64403_at	A	A	A	P	P	P	P	P	A	P	A	P	P	P	A	A	P	P	P	A	A	A	P	P	P	P	A	P	P
U06099_at	P	P	P	P	P	P	P	P	P	P	P	P	P	P	P	P	P	P	P	P	P	P	P	P	P	P	P	P	P
X15030_at	P	P	P	P	P	P	P	P	P	P	P	P	P	P	P	P	P	P	P	P	P	P	P	P	P	P	P	P	P
X76168_at	A	A	A	A	A	A	A	A	A	A	A	A	A	A	A	A	A	A	A	A	A	A	A	A	A	A	A	A	A
X57970_at	A	A	A	M	A	A	A	A	A	A	A	A	A	A	A	A	A	A	A	A	A	A	A	A	A	A	A	A	A
X72757_at	A	P	P	P	P	P	P	P	P	P	P	P	P	P	P	P	P	P	P	P	P	P	P	P	P	P	A	P	P
X72757_g_at	P	P	P	P	P	P	P	P	P	P	P	P	P	P	P	P	P	P	P	P	P	P	P	P	P	P	P	P	P
X14788_s_at	M	P	M	P	P	P	P	P	P	P	P	A	P	P	P	P	P	P	P	P	M	P	M	P	P	P	P	P	A
X16072_at	A	A	A	P	A	A	M	P	A	P	A	P	A	M	A	A	A	A	P	P	A	A	P	A	A	A	A	A	A
X64589_at	P	A	A	A	A	A	A	P	P	A	P	P	P	A	P	A	A	A	A	P	A	A	A	A	A	A	A	A	P
X70871_at	P	P	P	P	P	P	P	P	P	P	P	P	P	P	P	P	P	P	P	P	P	P	P	P	P	P	P	P	P
U11681_at	P	P	P	P	P	P	P	P	P	P	P	P	P	P	P	P	P	P	P	P	P	P	P	P	P	P	P	P	P
X63545_at	A	A	A	A	A	A	A	A	A	A	A	A	A	A	A	A	A	A	A	A	A	A	A	A	A	A	A	A	A
Z24721_at	P	A	A	A	P	P	P	A	A	P	A	A	P	A	P	P	P	A	P	A	A	P	A	A	A	A	A	A	A
X57523_at	A	A	A	A	A	A	A	A	A	A	A	A	A	A	A	A	A	A	A	A	A	A	A	A	A	A	A	A	A
X57523_g_at	A	A	A	A	A	A	A	A	A	P	A	A	A	A	A	A	A	A	A	A	A	A	A	A	A	A	A	A	A
X68199_at	A	P	P	P	P	P	P	P	P	P	P	A	P	P	A	A	P	A	P	P	A	A	P	P	P	P	A	P	P
X05137_at	A	A	A	A	A	A	A	A	A	A	A	A	A	A	A	A	A	A	A	A	A	A	A	A	A	A	A	A	A
X63281_at	A	P	A	A	P	P	A	A	P	A	P	A	P	P	A	A	P	A	P	P	P	M	P	A	P	P	A	M	A
X68394_at	P	A	M	A	A	P	A	P	P	P	A	A	P	P	A	A	P	P	P	A	M	A	A	A	A	M	P	A	A
X55446mRNA_at	A	A	P	M	A	P	M	A	P	P	P	M	P	M	P	A	P	P	A	P	A	A	A	P	P	P	M	P	P
X13058_at	A	A	A	A	A	A	A	A	A	A	A	A	A	A	A	A	A	A	A	A	A	A	A	A	A	A	A	A	A
X06827_at	A	A	A	A	A	A	A	A	A	A	A	A	P	A	A	A	A	A	A	A	A	A	A	A	A	A	A	A	A
X06827_g_at	A	A	P	A	A	P	A	P	A	A	A	A	A	A	A	A	A	A	P	A	A	P	A	A	A	A	A	A	A
X70369_s_at	A	A	A	A	A	A	A	A	A	A	A	A	A	A	A	A	A	A	A	A	A	A	A	A	A	A	A	A	A
Z50051_at	A	A	A	A	A	A	A	A	A	A	A	A	A	A	A	A	A	A	A	A	A	A	A	A	A	A	A	A	A
L26267_at	P	P	P	P	P	P	P	P	P	P	P	P	P	P	P	P	P	P	P	P	P	P	A	P	P	P	P	P	P
X02741_s_at	A	A	A	A	A	A	A	A	A	A	A	A	A	A	A	A	A	A	A	A	A	A	A	A	A	A	A	A	A
X57169_i_at	A	A	A	A	A	A	A	A	A	A	A	A	A	A	A	A	A	A	A	A	A	A	A	A	A	A	A	A	A
X57169_f_at	A	A	A	A	A	A	A	A	A	A	A	A	A	A	A	A	A	A	A	A	A	A	A	A	A	A	A	A	A
X07467_at	P	P	P	P	P	P	P	P	P	P	P	P	P	P	P	P	P	P	P	P	P	P	P	P	P	P	P	P	P
X67654_at	A	A	A	A	A	A	A	A	A	A	A	A	A	A	A	A	A	A	A	A	A	A	A	A	A	A	A	A	A
X53427_at	P	A	A	A	P	A	P	A	P	P	P	P	P	P	P	A	A	A	P	P	P	A	A	P	A	A	P	A	P
D10831_s_at	A	A	A	A	A	A	A	A	A	A	A	A	A	A	A	A	A	A	A	A	A	A	A	A	A	A	A	A	A
X55286_at	A	A	A	A	A	P	M	P	A	P	A	A	P	A	A	A	A	P	P	A	A	A	A	A	A	A	A	P	A
X55286_g_at	A	A	P	P	P	P	P	P	P	P	P	P	P	P	P	P	P	P	P	P	P	P	A	P	P	P	A	P	P
X54793_at	P	P	P	P	P	P	P	P	P	P	P	P	P	P	P	P	P	P	P	P	P	P	P	P	P	P	P	P	P
X69903_at	P	P	P	P	P	P	A	P	A	P	A	A	A	A	A	M	A	A	P	A	A	P	A	A	P	M	M	M	A
X56420_at	A	A	A	A	A	A	A	A	A	A	A	A	A	A	A	A	A	A	A	A	A	A	A	A	A	A	A	A	A
U46118_at	A	A	P	P	A	P	P	P	P	A	P	A	A	A	A	A	P	A	A	A	A	P	P	A	P	A	A	A	A
U48596_at	A	A	A	A	A	P	P	A	P	P	A	A	P	P	P	A	P	A	P	A	A	A	A	A	A	P	A	A	A
U48596_g_at	P	P	P	P	P	P	P	P	P	P	P	P	P	P	P	P	P	A	P	A	P	P	P	A	P	P	A	A	A
X96394_at	A	A	P	A	A	P	M	P	P	P	A	A	P	P	P	A	P	A	P	P	A	M	A	P	A	A	A	A	P
U53855_at	A	A	A	A	A	A	A	A	A	A	A	A	A	A	A	A	A	A	A	A	A	A	A	A	A	A	A	A	A
U56732_at	A	P	P	A	P	P	P	P	P	P	P	A	P	A	P	A	P	P	P	P	P	A	A	P	P	P	A	P	P
D86215_at	P	P	P	P	P	P	P	P	P	P	P	P	P	P	P	P	P	P	P	P	P	P	P	P	P	P	P	P	P
U49953_s_at	P	P	P	P	P	P	P	P	P	P	P	P	P	P	P	P	P	P	P	P	P	P	P	P	P	P	P	P	P
U48592_at	A	A	A	A	A	A	P	A	A	P	P	P	P	P	M	A	M	A	A	A	A	A	A	P	A	A	A	P	A
U48592_g_at	A	A	A	A	P	P	P	P	A	P	A	A	A	A	A	A	P	P	A	P	A	A	A	A	A	A	A	A	P
U61405_at	A	A	A	P	A	P	P	P	P	P	P	A	P	P	A	P	P	A	P	P	P	P	P	P	A	P	A	P	P
U61184_at	P	P	A	A	P	P	P	P	P	P	P	P	P	P	P	P	P	P	P	P	A	P	P	P	P	P	P	P	P
U41853_at	A	A	A	P	A	A	A	A	A	A	A	A	P	A	A	A	A	A	A	A	A	A	P	A	P	P	A	A	A
Z75029_s_at	A	A	A	A	A	A	A	A	A	A	A	A	A	M	A	A	A	A	M	A	A	A	A	A	A	A	A	A	A
U49930_at	A	P	P	P	P	P	P	P	P	P	P	P	P	P	P	A	P	A	P	A	P	A	P	P	P	P	P	P	P
U49930_g_at	A	A	A	A	A	A	A	A	A	A	A	A	A	A	A	A	A	A	A	A	A	A	A	A	A	A	A	A	A
Z78279_at	P	P	A	P	P	P	P	P	P	P	P	P	A	P	P	P	P	A	P	P	P	P	P	P	P	P	M	P	P
Z78279_g_at	P	M	P	P	P	P	P	P	M	P	P	P	M	P	P	P	M	P	P	P	P	A	P	P	P	P	M	A	P
U68544_at	P	P	P	P	P	P	P	P	P	P	P	P	P	P	P	P	P	P	P	P	P	P	P	P	P	P	P	P	P
U72349_at	A	A	A	A	A	A	A	A	A	A	A	A	A	A	A	A	A	A	A	A	A	A	A	A	A	A	A	A	A
U72350_at	A	A	M	P	A	P	A	P	M	A	A	A	M	A	P	A	P	M	M	P	A	A	M	M	A	A	A	A	P
X05900_at	A	A	A	A	A	A	A	A	A	A	A	A	A	A	A	A	A	A	A	A	A	A	A	A	A	A	A	A	A
U64030_at	P	P	P	P	P	P	P	P	P	P	P	P	P	P	P	P	P	P	P	P	P	P	P	P	P	P	P	P	P
U69109_s_at	P	P	P	P	P	P	P	P	P	P	P	P	P	P	P	P	P	P	P	P	P	P	P	P	P	P	P	P	P
U65007_at	P	P	P	P	P	P	P	P	P	P	P	P	P	P	P	P	P	P	P	P	P	P	P	P	P	P	P	P	P
U65007_g_at	A	P	P	A	P	P	P	P	P	P	A	A	P	M	P	A	P	P	P	A	P	A	P	P	P	P	P	M	A
U62940_at	P	P	P	P	P	P	P	P	P	P	P	P	P	P	P	P	P	P	P	P	P	P	P	P	P	P	P	P	P
D00569_at	P	A	P	P	P	P	P	P	P	P	P	P	P	P	P	P	P	A	P	P	P	P	P	P	P	P	P	A	P
D00569_g_at	P	A	P	P	P	P	P	P	P	P	P	P	P	P	P	M	P	P	P	P	P	P	P	P	P	P	P	P	P
U38306_s_at	A	A	A	A	A	A	A	A	A	A	A	A	A	A	A	A	A	A	A	A	A	A	A	A	A	A	A	A	A
U81492_s_at	A	A	P	P	A	A	A	A	A	P	P	M	P	P	A	A	P	A	A	P	A	A	P	P	A	A	A	A	M
U35244_at	A	A	A	A	A	A	A	A	A	A	A	A	A	A	A	A	A	A	A	A	A	A	A	A	A	A	A	A	A
U35244_g_at	P	P	P	P	P	P	P	P	P	P	P	P	P	P	P	P	P	P	P	P	P	P	P	P	P	P	P	P	P
D63673_at	P	A	M	A	P	P	A	M	P	P	A	M	M	P	P	A	P	A	P	P	P	P	A	M	A	P	A	P	P
D63673_g_at	A	A	P	A	A	A	A	A	A	A	A	A	A	A	A	A	A	A	A	A	A	P	A	A	A	A	A	M	A
D29960_at	P	A	P	A	P	P	P	P	P	P	P	P	P	A	A	P	A	A	P	P	P	A	P	P	P	A	P	P	P
U69272_at	A	A	A	A	A	A	M	P	A	A	A	M	P	A	A	A	P	A	A	A	A	A	A	A	A	A	A	A	A
U69272_g_at	A	A	A	A	A	A	A	A	P	A	A	A	A	A	A	A	P	A	P	A	A	A	A	A	A	A	A	A	A
X77209_at	A	A	A	A	A	A	A	A	M	M	P	P	A	A	A	A	A	A	A	A	A	A	A	A	A	A	A	M	P
D00680_at	A	A	A	A	A	A	A	A	A	A	A	A	A	A	A	A	A	A	A	A	A	A	A	A	A	A	A	A	A
J02752_at	P	P	P	P	P	P	P	P	P	P	P	P	P	P	P	P	P	P	P	P	P	P	P	P	P	P	P	P	P
J05030_at	A	A	P	P	A	P	A	A	A	A	A	A	A	A	M	A	M	P	A	P	A	P	A	A	A	A	A	A	A
J02791_at	P	P	P	P	A	P	P	P	P	A	A	A	P	A	A	P	P	P	P	P	P	A	P	P	A	P	P	P	P
U40004_s_at	A	A	P	P	P	P	A	P	P	P	P	A	P	A	P	A	P	A	A	P	P	A	A	P	A	P	A	P	A
U40000_at	A	A	A	A	A	A	A	A	A	A	A	A	A	A	A	A	A	A	A	A	A	A	A	A	A	A	A	A	A
Y16898_at	A	A	A	A	A	A	A	A	A	A	A	A	A	A	A	A	A	A	A	A	A	A	A	A	A	A	A	A	A
D10854_at	P	P	P	P	P	P	P	P	P	P	P	P	P	P	P	P	P	P	P	P	P	P	P	P	P	P	P	P	P
D16237_at	M	A	A	P	M	P	P	P	P	P	A	A	P	M	A	A	P	P	P	P	P	A	P	P	M	A	M	P	P
D10852_at	P	A	A	A	P	A	P	A	P	P	A	M	A	P	P	P	P	A	P	P	P	A	A	M	P	P	A	A	P
X62952_at	P	P	P	P	P	P	P	P	P	P	P	P	P	P	P	P	P	P	P	P	P	P	P	P	P	P	P	P	P
D83538_at	P	P	P	P	P	P	P	P	P	P	P	P	P	P	P	P	P	P	P	P	P	P	P	P	P	P	P	P	P
D83538_g_at	P	P	P	P	P	P	P	P	P	P	P	P	P	P	P	P	P	P	P	P	P	P	P	P	P	P	P	P	P
M60322_at	P	P	P	P	P	P	P	P	P	P	P	P	P	P	P	P	P	P	P	P	P	P	P	P	P	P	P	P	P
M60322_g_at	P	A	P	P	P	P	P	P	A	P	P	P	P	P	P	P	P	P	P	P	P	P	P	P	P	P	P	P	P
S45392_at	P	P	P	P	P	P	P	P	P	P	P	P	P	P	P	P	P	P	P	P	P	P	P	P	P	P	P	P	P
J02720_at	A	A	A	A	P	A	A	A	A	A	P	A	A	A	A	A	A	A	A	A	A	A	A	A	A	A	A	A	A
D00036_at	A	A	A	A	A	A	A	A	A	A	A	A	A	A	A	A	A	A	A	A	A	A	A	A	A	A	A	A	A
M77809_at	A	A	A	A	A	A	A	A	A	A	A	A	A	A	A	A	A	P	M	A	A	A	P	A	A	A	A	A	A
M14050_s_at	P	P	P	P	P	P	P	P	P	P	P	P	P	P	P	P	P	P	P	P	P	P	P	P	P	P	P	P	P
M81681_at	A	A	P	P	P	P	A	P	A	P	A	A	P	A	A	A	P	P	P	A	P	A	P	A	A	P	P	A	A
J05509Complete_seq_i_at	A	P	A	A	A	A	A	A	A	A	A	A	A	A	A	A	A	A	A	A	A	A	A	A	A	A	A	A	A
D88190_s_at	P	P	P	P	P	P	P	P	P	P	P	P	P	P	P	P	P	P	P	P	P	P	P	P	P	P	P	P	P
AJ224120_at	P	P	P	P	P	P	P	P	P	P	A	P	P	P	P	A	P	P	P	P	A	P	P	P	P	M	P	P	P
M20629_s_at	A	M	M	A	A	A	A	A	A	A	A	A	P	A	A	A	M	A	A	M	A	A	A	A	A	A	A	P	A
M11670_at	P	P	P	P	P	P	P	P	P	P	P	P	P	P	P	P	P	P	P	P	P	P	P	P	P	P	P	P	P
L02121_at	P	P	P	P	P	P	P	P	P	P	P	P	P	P	P	P	P	P	P	P	P	P	P	P	P	P	P	P	P
L11007_at	P	P	P	P	P	P	P	P	P	P	P	P	P	P	P	P	P	P	P	P	P	P	P	P	P	P	P	P	P
L08814_at	P	P	P	P	P	P	P	P	P	P	P	P	A	P	A	A	P	P	P	P	A	A	P	P	P	P	P	P	P
Z22812_at	A	A	M	A	A	A	A	P	A	A	P	P	A	P	A	A	P	A	M	P	A	M	P	A	A	A	A	P	A
U80054_at	A	A	A	P	A	A	M	A	P	P	A	P	A	P	A	A	A	A	A	P	A	A	A	A	P	A	A	A	P
D88035_at	P	P	P	P	P	P	P	P	P	P	A	A	P	P	P	P	P	P	P	P	P	P	P	A	P	P	P	P	P
M55534mRNA_s_at	P	P	P	P	P	P	P	P	P	P	P	P	P	P	P	P	P	P	P	P	P	P	P	P	P	P	P	P	P
D83792_at	A	A	A	A	A	A	A	A	A	A	A	A	P	A	A	A	A	A	A	A	A	A	A	A	A	A	A	A	A
AF012891_at	A	A	A	A	A	A	A	A	A	A	A	A	A	A	A	A	A	A	A	A	A	A	A	A	A	A	A	A	A
AF010464_at	A	A	A	A	A	A	A	A	A	A	A	A	A	A	A	A	A	A	A	A	A	A	A	A	A	A	A	A	A
AF013247_at	A	A	A	A	A	A	A	A	A	A	A	A	A	A	A	A	A	A	A	A	A	A	A	A	A	A	A	A	A
M19359mRNA#3_i_at	A	A	A	A	A	A	A	A	A	A	A	A	A	A	A	A	A	A	A	A	A	A	A	A	A	A	A	A	A
AF017393_at	A	A	A	A	A	A	A	A	A	A	A	A	A	A	A	A	A	A	A	A	A	A	A	A	A	A	A	A	A
U89653_at	A	A	A	A	A	A	A	A	A	A	A	A	A	A	A	A	A	A	A	A	A	A	A	A	A	A	A	A	A
AB003400_at	A	A	A	A	A	A	A	A	A	A	A	A	A	A	A	A	A	P	A	A	A	A	A	A	A	A	A	A	A
AF007583_at	A	P	P	P	M	M	P	A	A	P	A	P	A	M	P	A	P	P	P	P	A	A	M	A	A	P	A	M	A
AF022729_at	P	P	P	P	P	P	P	P	P	P	P	P	P	P	P	P	P	P	P	P	P	P	P	P	P	P	P	P	P
S66618_at	A	A	A	A	A	A	A	A	A	A	A	A	A	A	A	A	A	A	A	A	A	A	A	A	A	A	A	A	A
D63761_at	A	A	A	A	A	A	A	A	A	P	A	A	A	A	A	A	A	A	P	A	A	A	A	A	A	A	A	A	A
D63761_g_at	P	P	P	P	P	P	P	P	P	P	P	P	P	P	P	P	P	P	P	P	P	P	P	P	P	P	P	P	P
AF036760_at	A	A	A	A	A	A	A	A	A	A	A	A	A	A	A	A	A	A	A	A	A	A	A	A	A	A	A	A	A
M20406_at	A	A	A	A	A	A	A	A	A	A	A	A	A	A	A	A	A	A	A	A	A	A	A	A	A	A	A	A	A
AF021935_at	P	P	P	A	P	P	P	A	A	P	P	P	P	P	M	P	P	P	P	P	P	P	A	P	P	P	A	P	P
AF021936_at	M	A	A	A	A	A	A	A	A	P	A	A	A	A	A	A	P	A	P	A	A	A	A	A	A	A	A	A	A
J03867_s_at	P	P	P	P	P	P	P	P	P	P	P	P	P	P	P	P	P	P	P	P	P	P	P	P	P	P	P	P	P
AF013144_at	P	P	P	P	P	P	P	P	P	P	P	P	P	P	P	P	P	P	P	P	P	P	P	P	P	P	P	P	P
U77933_at	M	A	P	P	A	A	A	P	A	A	A	A	P	A	A	A	A	A	M	A	A	A	A	A	A	A	A	A	A
M20183_at	A	A	A	A	A	A	A	A	A	A	A	A	P	A	M	A	A	P	A	A	A	A	A	A	A	A	A	A	A
Y09333_at	A	P	P	A	A	P	P	P	A	A	A	P	P	P	A	A	P	P	M	P	A	A	A	P	P	M	A	A	A
Y09333_g_at	A	A	A	A	A	A	A	A	A	A	A	A	A	A	A	A	A	A	A	A	A	A	A	A	A	A	A	A	A
J02669_s_at	A	A	A	A	M	P	A	P	P	P	P	A	A	P	P	A	P	P	A	P	A	A	A	P	A	M	A	P	A
M94548_at	A	M	P	P	M	P	P	A	M	P	A	M	P	P	P	A	P	A	P	A	P	P	A	M	P	M	A	M	P
M33986mRNA_at	A	A	A	A	A	A	A	A	A	A	A	A	A	A	A	A	A	A	A	A	A	A	A	A	A	A	A	A	A
M13646_s_at	A	A	A	A	A	A	A	A	A	A	A	A	A	A	A	A	A	A	A	A	A	A	A	A	A	A	A	A	A
M14972_i_at	A	A	A	A	A	A	A	A	A	A	A	A	A	A	A	A	A	A	A	A	A	A	A	A	A	A	A	A	A
J02657_s_at	A	A	A	A	A	A	A	A	A	A	A	A	A	A	A	A	A	A	A	A	A	A	A	A	A	P	A	A	M
M33296complete_seq_at	A	A	A	A	A	A	A	A	A	A	A	A	A	A	A	A	A	A	A	A	A	A	A	A	A	A	A	A	A
S75280_s_at	P	P	P	P	P	P	P	P	P	P	P	P	P	P	P	P	P	P	P	P	P	P	P	P	P	P	P	P	P
S76489_s_at	M	P	P	P	A	M	A	A	A	M	A	M	A	A	P	A	A	P	P	A	A	P	A	A	P	P	A	P	A
S76511_s_at	P	P	P	P	P	P	P	P	P	P	P	P	P	P	P	P	P	P	P	P	P	P	P	P	P	P	P	P	P
M37394_at	A	A	A	A	A	A	A	A	A	A	A	A	A	A	A	A	A	A	A	A	A	A	A	A	A	A	A	A	A
L25527_at	A	A	A	A	A	A	A	A	A	A	A	P	A	A	A	A	A	A	A	A	A	P	A	A	A	A	A	A	A
M31174_at	P	P	P	P	P	P	P	P	P	P	P	P	P	P	P	P	P	P	P	P	P	P	P	P	P	P	P	P	P
M31174_g_at	A	M	A	A	P	P	P	A	P	P	A	P	A	P	P	A	P	A	P	P	P	P	A	A	P	P	A	P	M
M64300_at	P	P	P	P	P	P	P	P	P	P	P	P	P	P	P	P	P	P	P	P	P	P	P	P	P	P	P	P	P
S78284_s_at	A	M	P	P	P	P	P	P	P	P	A	A	P	P	P	A	P	P	P	P	P	M	A	P	P	A	P	P	A
M86758_at	A	P	A	A	A	A	A	A	P	A	A	A	A	P	A	A	A	A	A	A	P	A	A	A	A	P	P	A	A
S79263_s_at	A	P	M	M	P	P	P	P	P	P	P	P	P	P	A	A	P	P	P	P	P	P	A	P	P	P	P	P	A
S79760_at	A	A	A	A	A	A	A	A	A	A	A	A	A	A	A	A	A	A	A	A	A	A	A	A	A	A	A	A	A
M84719_at	A	A	A	A	A	A	A	A	A	A	A	A	A	A	A	A	P	A	A	A	M	P	A	A	A	A	A	A	A
S82489_s_at	A	A	A	A	A	A	A	A	A	A	A	A	A	A	A	A	A	A	A	A	A	A	A	A	A	A	A	A	A
S82820mRNA_s_at	A	A	A	A	A	A	A	A	A	A	A	A	A	A	A	A	A	A	A	A	A	A	A	A	A	A	A	A	A
S83279_at	P	M	P	P	P	P	P	P	P	P	A	P	P	P	P	P	P	P	P	A	P	P	A	A	P	P	P	P	A
S83279_g_at	P	P	P	P	P	P	P	P	P	P	P	P	P	P	P	P	P	P	P	P	P	P	P	P	P	P	P	P	P
S83436_i_at	A	A	A	A	A	A	A	A	A	A	A	A	A	A	A	A	A	A	A	A	A	A	A	A	A	A	A	A	A
M99169_at	A	A	P	A	A	A	A	P	A	A	A	A	A	A	A	A	A	A	A	M	A	A	A	A	A	A	A	A	A
J05181_at	A	A	P	P	P	P	P	P	P	P	A	A	P	P	M	A	P	P	P	A	P	P	P	P	A	P	A	P	A
M32167_at	A	A	A	A	A	A	A	A	A	A	A	A	A	A	A	A	A	A	A	A	A	A	A	A	A	A	A	A	A
M32167_g_at	P	A	A	A	P	P	P	P	P	P	A	P	A	P	P	A	P	P	P	P	A	P	P	P	P	P	A	A	P
L06986_at	A	P	A	A	P	A	A	P	A	A	A	A	A	A	P	A	A	P	A	A	A	A	A	A	A	A	A	A	A
M69246_at	P	A	P	A	A	P	A	P	P	A	A	A	A	P	P	P	P	A	P	A	P	A	P	P	P	P	P	P	P
M31109_f_at	A	A	A	A	A	A	A	A	A	A	A	A	A	A	A	A	A	A	A	A	A	A	A	A	A	A	A	A	A
J03752_at	P	P	P	P	P	P	P	P	P	P	P	P	P	P	P	P	P	P	P	P	P	M	P	P	P	A	M	A	A
K01932_f_at	P	P	P	P	P	P	P	P	P	P	P	P	P	P	P	P	P	P	P	P	P	P	P	P	P	P	P	P	P
L29232_at	P	A	P	P	P	P	P	P	P	P	P	P	P	P	P	P	P	P	P	P	P	A	P	P	P	A	A	A	P
U01345_at	A	A	A	A	A	A	A	A	A	A	A	A	A	A	A	A	A	A	A	A	A	A	A	A	A	A	A	A	A
U01346_at	A	A	A	A	A	A	A	A	A	A	A	A	A	A	A	A	A	A	A	A	A	A	A	A	A	A	A	A	A
U01347_f_at	A	A	A	A	A	A	A	A	A	A	A	A	A	A	A	A	A	A	A	A	A	A	A	A	A	A	A	A	A
U03388_s_at	A	A	A	A	P	P	P	P	P	P	A	A	P	A	P	P	P	A	A	P	A	A	A	P	P	A	A	P	P
U04733_s_at	A	A	A	A	A	A	A	A	A	A	A	A	A	A	A	A	A	A	A	A	A	A	A	A	A	A	A	A	A
U05014_at	P	A	P	P	P	P	P	P	P	P	P	P	P	P	P	A	P	P	P	P	P	P	P	P	P	P	A	P	P
U05014_g_at	A	A	M	A	A	A	A	P	A	P	A	A	M	A	A	A	P	A	M	M	A	A	A	A	A	A	A	A	A
U06273_i_at	A	A	A	A	A	A	A	A	A	A	A	A	A	A	A	A	A	A	A	A	A	A	P	A	A	A	A	A	A
U09540_at	A	A	P	A	A	A	A	A	A	A	A	A	A	A	A	A	A	P	A	A	A	A	A	A	A	A	A	A	A
U09540_g_at	A	A	A	A	P	A	A	A	A	A	A	A	A	A	A	P	A	A	P	A	A	A	P	A	A	M	A	P	A
U14010_at	A	A	A	A	A	A	A	A	A	A	A	A	A	A	A	A	A	A	A	A	A	A	A	A	A	A	A	A	A
U14010_g_at	A	A	A	A	A	A	A	A	A	A	A	A	A	A	A	A	A	A	A	A	A	A	A	A	A	A	A	A	A
U14647_at	A	A	A	P	M	A	A	P	A	M	A	M	A	P	A	A	A	A	P	A	A	A	M	A	P	A	A	A	M
U14647_g_at	A	A	P	A	P	P	P	P	P	P	P	A	A	P	P	A	P	M	P	P	P	P	A	A	M	P	P	P	M
U15211_at	A	A	A	A	A	M	A	A	A	A	A	A	A	A	A	A	M	A	A	A	A	A	A	A	A	A	A	A	A
U15211_g_at	A	A	A	A	A	A	A	A	A	A	A	A	A	A	A	A	A	A	A	A	A	A	A	A	A	A	A	A	A
U16674_at	A	A	A	A	A	A	A	A	A	A	A	A	A	A	A	A	A	A	A	A	A	A	A	A	A	A	A	A	A
U17260_s_at	A	A	A	A	A	A	A	P	A	A	A	M	P	P	P	A	P	A	P	P	P	A	A	A	A	A	A	A	A
U17261_s_at	A	A	A	A	A	A	A	A	A	A	A	A	A	A	A	A	A	M	A	A	A	A	A	A	A	A	A	A	A
U17697_s_at	P	P	P	P	P	P	P	P	P	P	P	P	P	P	P	P	P	P	P	P	P	P	P	P	P	P	P	P	P
U18982_s_at	A	A	A	A	A	P	A	A	A	A	A	A	A	A	A	A	A	A	A	P	A	A	A	A	A	A	A	A	A
U20643mRNA#2_f_at	P	P	P	P	P	P	P	P	P	P	P	P	P	P	P	P	P	P	P	P	P	P	P	P	P	P	P	P	P
U23438_at	A	A	A	A	A	A	A	A	A	A	A	A	A	A	A	A	A	A	A	A	A	A	A	A	A	A	A	A	A
U25650_f_at	M	A	A	A	A	A	A	A	P	A	A	M	A	M	A	A	A	A	M	A	P	A	A	A	A	M	A	P	P
U32372_at	P	P	P	P	P	P	P	P	P	P	P	P	P	P	P	P	P	P	P	P	P	M	P	P	P	P	P	P	M
U33540exon_f_at	A	A	M	A	A	A	A	P	M	M	A	A	A	A	A	A	A	A	M	P	A	A	A	M	A	A	A	M	P
U33541cds_at	A	A	A	A	A	A	A	A	A	A	A	A	A	A	A	A	A	A	A	A	A	A	A	A	A	A	A	A	A
U34684_s_at	A	A	A	A	A	A	M	P	A	A	A	A	A	A	A	A	P	A	M	A	A	A	A	A	A	A	A	A	A
U34963_s_at	P	P	A	P	P	P	P	P	P	P	P	P	P	P	P	P	P	A	P	P	P	A	A	A	P	P	P	P	P
U35245_at	A	A	A	A	A	A	A	A	A	A	A	A	A	A	A	A	A	A	A	A	A	A	A	A	A	A	P	A	A
U35245_g_at	P	P	P	P	P	P	P	P	P	P	P	P	P	A	P	P	P	P	P	P	P	P	P	P	P	P	P	P	A
U36992_at	P	P	P	P	P	P	P	P	P	P	P	P	P	P	P	P	P	P	P	P	P	P	P	P	P	P	P	P	P
U39943_s_at	P	P	P	P	P	P	P	P	P	P	P	P	P	P	P	P	P	P	P	P	P	P	P	P	P	P	P	P	P
U40836mRNA_s_at	A	A	A	A	A	A	A	A	A	A	A	A	A	A	A	A	A	A	A	A	A	A	A	A	A	A	A	A	A
U47311_at	A	A	A	A	A	A	A	A	A	A	A	A	A	A	A	A	A	A	A	A	A	A	A	A	A	A	A	A	A
U47312_s_at	P	P	P	P	P	P	P	P	P	P	P	P	P	P	P	P	P	P	P	P	P	P	P	P	P	P	P	P	P
U47313_at	A	A	A	A	A	A	A	A	A	A	A	A	A	A	A	A	A	A	A	A	A	A	A	A	A	A	A	A	A
U47314_at	A	A	A	A	A	A	A	A	A	A	A	A	A	A	A	A	A	A	A	A	A	A	A	A	A	A	A	A	A
U47315_s_at	P	P	P	P	P	P	P	P	P	P	P	P	P	P	P	P	P	P	P	P	P	P	P	P	P	P	P	P	P
U47316_s_at	P	P	P	P	P	P	P	P	P	P	A	P	P	P	P	A	P	P	P	P	P	P	P	P	A	P	P	P	P
U47317_at	A	A	A	A	A	A	A	A	A	A	A	A	A	A	A	A	A	A	A	A	A	A	A	A	A	A	A	A	A
U49729_at	P	P	P	M	M	P	M	A	P	P	A	A	P	P	A	A	M	P	P	A	A	A	A	A	A	A	A	A	M
U55849_at	A	A	A	A	A	A	A	A	A	A	A	A	A	A	A	A	A	A	A	A	A	A	A	A	A	A	A	A	A
U59809_s_at	A	A	A	A	A	A	A	A	A	A	A	A	A	A	A	A	A	P	A	A	A	A	A	A	A	A	A	A	A
U64451_at	A	A	A	A	A	A	A	A	A	A	A	A	A	A	A	A	A	A	A	A	A	A	A	A	A	A	A	A	A
U68562mRNA#2_s_at	P	P	P	P	P	P	P	P	P	P	P	P	P	P	P	P	P	P	P	P	P	P	P	P	P	P	P	P	P
U70210_at	A	A	A	A	A	A	A	A	P	A	A	A	A	A	A	A	A	A	P	M	A	A	A	A	A	A	A	A	A
U70988cds_s_at	A	A	M	A	A	A	A	A	A	A	A	A	A	A	A	A	P	A	A	A	A	A	A	A	A	A	A	A	A
U71089cds_at	A	A	A	A	A	P	A	A	M	A	A	A	A	A	A	A	A	A	A	A	M	A	A	M	A	M	M	A	A
U72632_at	A	A	A	A	A	A	A	A	A	A	A	A	A	A	A	A	A	A	A	A	A	A	A	A	A	A	A	A	A
U73174_at	A	A	A	A	P	A	P	P	P	A	A	A	P	A	A	A	P	A	P	P	M	A	A	A	P	A	A	A	A
U73174_g_at	A	A	A	A	A	A	A	A	A	A	A	A	A	A	A	A	A	A	A	A	A	A	A	A	A	A	A	A	A
U75689_s_at	A	A	A	A	A	A	A	A	A	A	A	A	A	A	A	A	A	A	A	A	A	A	A	A	A	A	A	A	A
U75899mRNA_at	A	A	A	A	A	A	A	A	A	A	A	A	A	A	A	A	A	A	A	A	A	A	A	A	A	A	A	A	A
U75899mRNA_g_at	A	A	A	A	A	A	A	A	A	A	A	A	A	A	A	A	A	A	A	A	A	A	A	A	A	A	A	A	A
U76635mRNA_at	A	A	A	A	A	A	A	A	A	A	A	A	A	A	A	A	A	A	A	A	A	A	A	A	A	A	A	A	A
U76635mRNA_g_at	A	A	A	A	A	A	A	M	A	A	A	A	A	A	A	A	A	A	A	A	A	A	A	A	A	M	P	A	A
U84410_s_at	A	A	A	A	A	P	A	A	A	A	A	A	A	A	A	A	A	A	P	A	A	A	A	A	A	A	A	A	A
U86635_at	P	P	P	P	P	P	P	P	P	P	P	P	P	P	P	P	P	P	P	P	P	P	P	P	P	P	P	P	P
U86635_g_at	P	P	P	P	P	P	P	P	P	P	P	P	P	P	P	P	P	P	P	P	P	P	P	P	P	P	P	P	P
U88630_at	A	A	A	A	A	A	A	A	A	A	A	A	A	A	A	A	A	A	A	A	A	A	A	A	A	A	A	A	A
U89695_at	A	A	A	A	A	A	A	A	A	A	A	A	A	A	A	A	A	A	A	A	A	A	A	A	A	A	A	A	A
U91847_s_at	A	A	A	P	A	M	A	P	P	P	A	A	A	A	M	A	P	A	P	M	A	A	P	A	A	A	A	A	A
U94340_at	P	P	P	P	P	P	P	P	P	P	P	P	P	P	P	P	P	P	P	P	P	P	P	P	P	P	P	P	P
U95727_at	P	P	P	P	P	P	P	P	P	P	P	P	P	P	P	P	P	P	P	P	P	P	P	P	P	P	P	P	P
X02904cds_s_at	P	P	P	P	P	P	P	P	P	P	P	P	P	P	P	P	P	P	P	P	P	P	P	P	P	P	P	P	P
X03478cds_f_at	A	A	A	A	A	A	A	A	A	A	A	A	A	A	A	A	A	A	A	A	A	A	A	A	A	A	A	A	A
X03518cds#3_s_at	A	A	A	A	A	A	A	A	A	A	A	A	A	A	A	A	A	A	A	A	A	A	A	A	A	A	A	A	A
X04229cds_s_at	P	P	P	P	P	P	P	P	P	P	P	P	P	P	P	P	P	P	P	P	P	P	P	P	P	P	P	P	P
X06377cds_at	A	A	A	A	A	A	A	A	A	A	A	A	A	A	A	A	A	A	A	A	A	A	A	A	A	A	A	A	A
X06769cds_at	A	A	A	A	A	A	A	A	A	A	A	A	A	A	A	A	A	A	A	A	A	A	A	A	A	A	A	A	A
X06769cds_g_at	M	M	A	A	P	P	P	A	P	A	P	P	P	P	P	A	M	P	A	P	P	M	P	P	P	P	P	P	P
X07944exon#1-12_s_at	P	P	P	P	P	P	P	P	P	P	P	P	P	P	P	P	P	P	P	P	P	P	P	P	P	P	P	P	P
X12367cds_s_at	P	P	P	P	P	P	P	P	P	P	P	P	P	P	P	P	P	P	P	P	P	P	P	P	P	P	P	P	P
X12554cds_s_at	P	A	P	A	A	A	P	A	A	A	A	P	A	A	A	A	A	A	A	A	A	P	A	A	P	A	P	A	A
X13933_s_at	P	P	P	P	P	P	P	P	P	P	P	P	P	P	P	P	P	P	P	P	P	P	P	P	P	P	P	P	P
X14319cds_at	A	A	A	A	A	A	A	A	A	A	A	A	A	A	A	A	A	A	A	A	A	A	A	A	A	A	A	A	A
X14319cds_g_at	A	A	A	A	A	A	A	A	A	A	A	A	A	A	A	A	A	A	A	A	A	A	A	A	A	A	A	A	A
X15143cds_at	A	A	A	A	A	A	A	A	A	A	A	A	A	A	A	A	A	A	A	A	A	A	A	A	A	A	A	A	A
X15143cds_g_at	A	A	A	A	A	A	A	A	A	A	A	A	A	A	A	A	A	A	A	A	A	A	A	A	A	A	A	A	A
X15705cds_at	P	P	P	P	P	P	P	P	P	P	P	P	P	P	P	A	P	P	P	P	P	P	P	P	P	P	P	P	P
X16058cds_s_at	A	A	A	A	A	A	A	A	A	A	A	A	A	A	A	A	A	A	A	A	A	A	A	A	A	A	A	A	A
X17163cds_s_at	A	A	A	A	A	A	A	A	A	A	A	A	A	A	A	A	A	A	A	A	A	A	A	A	A	A	A	A	A
X51615_at	A	A	A	A	A	A	A	A	A	A	A	A	A	A	A	A	A	A	A	A	A	A	A	A	P	A	A	A	A
X51615_g_at	A	P	A	P	M	P	P	P	A	P	A	P	P	A	A	A	P	P	P	A	P	A	A	A	A	A	A	A	P
X52196cds_at	A	A	A	A	A	A	A	A	A	A	A	A	A	A	A	A	A	A	A	A	A	A	A	A	A	A	A	A	A
X52498cds_at	A	A	A	A	A	A	A	A	A	A	A	A	A	A	A	A	A	A	A	A	A	A	A	A	A	A	A	A	A
X53363cds_s_at	P	P	P	P	P	P	P	P	P	P	P	P	P	P	P	P	P	P	P	P	P	P	P	P	P	P	P	P	P
X53428cds_s_at	A	P	P	P	P	P	M	P	P	P	P	P	P	P	P	P	P	P	P	P	P	P	P	P	P	P	P	P	P
X54081mRNA_i_at	P	P	P	P	P	P	P	P	P	P	P	P	P	P	P	P	P	P	P	P	P	P	P	P	P	P	P	P	P
X54419cds_at	A	A	A	A	A	A	A	A	A	A	A	A	A	A	A	A	A	A	A	A	A	A	A	A	A	A	P	A	A
X54686cds_at	P	P	P	P	P	P	P	P	P	P	A	P	P	P	P	P	P	P	P	P	A	P	P	A	P	P	P	P	P
X57988mRNA_s_at	P	P	P	P	P	P	P	P	P	P	P	P	P	P	P	P	P	P	P	P	P	P	P	P	P	P	P	P	P
X59051cds_s_at	P	P	P	P	P	P	P	P	P	P	P	P	P	P	P	P	P	P	P	P	P	P	P	P	P	P	P	P	P
X59290mRNA_at	A	A	A	A	A	A	A	A	A	A	A	A	A	A	A	A	A	A	A	A	A	A	A	A	A	A	A	A	A
X60767mRNA_s_at	A	A	A	A	A	A	A	A	A	A	A	A	A	A	A	A	A	A	A	A	A	A	A	A	A	A	A	A	A
X62086mRNA_s_at	A	A	A	A	A	A	A	A	A	A	A	A	A	A	A	A	A	A	A	A	A	A	A	A	A	A	A	A	A
X63410cds_f_at	A	P	A	A	A	P	A	P	P	P	P	A	A	A	A	A	A	A	A	A	P	A	A	M	M	A	A	A	A
X63594cds_at	M	A	A	A	M	A	A	P	P	A	A	A	A	A	P	A	P	A	P	A	A	A	P	P	M	A	A	A	A
X63594cds_g_at	P	A	P	P	P	P	P	P	P	P	P	P	P	M	P	A	P	P	P	P	A	P	A	P	P	A	A	P	P
X63722cds_s_at	P	P	P	P	P	P	P	P	P	P	P	P	P	P	P	P	P	P	P	P	P	P	P	P	P	P	P	P	P
X64401cds_s_at	A	P	P	A	A	A	P	P	A	P	A	P	A	P	A	P	A	A	A	A	A	A	P	P	P	P	P	A	A
X64827cds_s_at	A	A	A	A	A	A	A	A	A	A	A	A	A	A	A	A	A	A	A	A	A	A	A	A	A	A	A	A	A
X65083cds_at	P	P	P	P	P	P	P	P	P	P	A	P	P	P	P	P	P	A	P	P	P	A	P	P	P	P	P	P	P
X65190mRNA_s_at	A	A	A	A	A	A	A	A	A	A	A	A	A	A	A	A	A	A	A	A	A	A	A	A	A	A	A	A	A
X68041cds_s_at	A	A	A	A	A	A	A	A	A	A	A	A	A	A	A	A	A	A	A	A	A	A	A	A	A	A	A	A	A
X72758mRNA_at	A	A	A	A	A	A	A	A	A	A	A	A	A	A	A	A	A	A	A	A	A	A	A	A	A	A	A	A	A
X74565cds_at	A	A	A	A	A	A	A	A	A	A	A	A	A	A	A	A	A	A	A	A	A	A	A	A	A	A	A	A	A
X74565cds_g_at	A	A	A	A	A	A	A	P	P	A	A	M	P	P	A	A	A	A	P	A	A	A	A	A	A	A	A	A	P
X74917gene_at	A	A	A	A	A	A	A	A	A	A	A	A	A	A	A	A	A	A	A	A	A	A	A	A	A	A	A	A	A
X77117exon#1-3_at	A	A	A	A	A	A	A	A	A	A	A	A	A	A	A	A	A	A	A	A	A	A	A	A	A	A	A	A	A
X78848cds_f_at	P	P	P	P	P	P	P	P	P	P	P	P	P	P	P	P	P	P	P	P	P	P	P	P	P	P	P	P	P
X79081mRNA_f_at	A	A	A	A	A	A	A	A	A	A	A	A	A	A	A	A	A	A	A	A	A	A	A	A	A	A	A	A	A
X82021cds_at	P	P	P	P	P	P	P	P	P	P	P	P	P	P	P	P	P	P	P	P	P	P	P	P	P	P	P	P	P
X83094cds_at	A	A	A	A	A	A	A	A	A	A	A	A	A	A	A	A	A	A	A	A	A	A	A	A	A	A	A	A	A
X83671cds_i_at	A	A	A	A	A	A	A	A	A	A	A	A	A	A	A	A	A	A	A	A	A	A	A	A	A	A	A	A	A
X83671cds_r_at	A	A	A	A	A	A	A	A	A	A	A	A	A	A	A	A	A	A	A	A	A	A	A	A	A	A	A	A	A
X83867cds_s_at	A	A	A	A	P	M	P	P	A	A	A	A	A	A	A	A	A	P	A	A	M	A	A	M	M	A	A	A	P
X90642mRNA_at	A	A	A	A	A	A	A	A	A	A	A	A	A	A	A	A	A	A	A	A	A	A	A	A	A	A	A	A	A
X93591cds_at	P	P	P	P	P	P	P	P	P	P	P	P	P	P	P	P	P	P	P	P	P	P	P	P	P	P	P	P	P
X94185cds_s_at	P	P	A	A	P	P	P	P	P	P	P	P	P	P	P	P	P	P	P	P	P	P	A	P	P	P	P	P	P
X96488cds_at	A	A	A	A	A	A	A	P	A	A	A	A	P	A	A	A	A	A	A	A	A	A	A	A	A	A	A	A	A
X98490cds_at	A	P	P	P	P	P	P	P	P	P	P	P	P	P	P	A	P	P	P	P	P	P	P	P	P	P	P	P	P
Y00156cds_f_at	A	A	A	A	A	A	A	A	A	A	A	A	A	A	A	A	A	A	A	A	A	A	A	A	A	A	A	A	A
Y00396mRNA_at	A	A	A	A	A	A	A	A	A	A	A	A	A	A	A	A	A	A	A	A	A	A	A	A	A	A	A	A	A
Y00396mRNA_g_at	A	P	A	P	P	A	A	P	A	P	P	A	A	P	A	A	A	A	A	P	A	M	P	P	P	P	P	A	P
Y07534cds_s_at	A	A	A	A	A	A	A	A	A	A	A	A	A	A	A	A	A	A	A	A	A	A	A	A	A	A	A	A	A
Y09332cds_s_at	P	P	P	P	P	P	P	P	P	P	P	P	P	P	P	P	P	P	P	P	P	P	P	P	P	P	P	P	P
Y10019cds_at	A	A	A	A	A	A	A	A	A	A	A	A	A	A	A	A	A	A	A	A	A	A	A	A	A	A	A	A	A
Y12517cds_at	P	A	A	A	P	P	P	P	P	P	A	P	P	P	P	P	P	P	P	P	A	P	A	P	P	P	P	P	A
Y13148cds_at	A	M	A	A	P	P	P	A	A	P	A	P	M	A	A	A	P	A	P	A	A	A	A	A	A	A	A	P	A
Y13336cds_at	P	P	P	P	P	P	P	P	P	P	P	P	P	P	P	P	P	P	P	P	P	P	P	P	P	P	P	P	P
Y13336cds_g_at	P	P	P	P	P	P	P	P	P	P	P	P	P	P	P	P	P	P	P	P	P	P	P	P	P	P	P	P	P
Z19552cds_at	A	A	A	A	A	A	A	A	A	A	A	A	A	A	A	A	A	A	A	A	A	A	A	A	A	A	A	A	A
AA108277_at	P	P	P	P	P	P	P	P	P	P	P	P	P	P	P	P	P	P	P	P	P	P	P	P	P	P	P	P	P
AA108308_s_at	M	M	A	A	P	P	P	P	P	P	A	P	P	M	M	P	M	A	P	M	P	M	A	A	A	A	A	A	M
AA108308_i_at	A	A	A	A	A	A	A	A	A	A	A	A	A	A	A	A	A	A	A	A	A	A	A	A	A	A	A	A	A
AA684537_at	A	A	A	M	A	A	M	P	A	A	A	A	A	A	A	A	P	A	A	A	A	A	P	A	A	A	A	M	M
AA684929_f_at	M	A	A	A	A	A	A	A	M	P	A	M	P	A	A	A	P	A	A	A	A	A	P	A	A	A	A	M	A
AA684960_f_at	A	A	A	A	A	A	A	A	A	A	A	A	A	A	A	A	A	A	A	A	A	A	A	A	A	A	A	A	A
AA684963_at	P	P	P	P	P	P	P	P	P	P	P	P	P	P	P	P	P	P	P	P	P	P	P	P	P	P	P	P	P
AA685112_at	P	P	P	P	P	P	P	P	P	P	P	P	P	P	P	P	P	P	P	P	P	P	P	P	P	P	P	P	P
AA685152_r_at	A	A	A	A	A	A	A	A	A	A	A	A	A	A	A	A	A	A	A	A	A	A	A	A	A	A	A	A	A
AA685376_f_at	A	A	A	A	A	A	A	A	A	A	A	A	A	A	A	A	A	A	A	A	A	A	A	A	A	A	A	A	A
AA685876_at	A	A	A	A	A	A	A	P	A	A	A	A	A	A	A	A	P	A	P	A	A	A	A	A	A	A	A	A	A
AA685903_at	P	P	P	P	P	P	P	P	P	P	P	P	P	P	P	P	P	P	P	P	P	P	P	P	P	P	P	P	P
AA686031_at	P	P	A	A	P	P	P	P	P	P	P	P	P	P	P	P	P	P	P	P	P	P	P	P	P	P	P	P	P
AA686579_at	P	P	P	P	P	P	P	P	P	P	P	P	P	P	P	P	P	P	P	P	P	P	P	P	P	P	P	P	P
AA686870_i_at	A	A	A	A	A	A	A	A	A	A	A	A	A	A	A	A	A	A	A	A	P	A	A	A	A	A	A	A	A
AA686870_f_at	A	A	A	A	A	A	A	A	A	A	A	A	A	A	A	A	P	A	A	A	A	A	A	A	A	A	A	A	A
AA819943_at	A	A	A	A	A	A	A	A	A	A	A	A	A	A	A	A	A	A	A	A	A	A	A	A	A	A	A	A	A
AA848218_at	P	P	P	P	P	P	P	P	P	P	P	P	P	P	P	P	P	P	P	P	P	P	P	P	P	P	P	P	P
AA848268_at	P	P	P	P	P	P	P	P	P	P	P	P	P	P	P	P	P	P	P	P	P	P	P	P	P	P	P	P	P
AA848421_at	A	A	A	A	A	A	A	A	A	A	A	A	A	A	A	A	A	A	A	A	A	A	A	A	A	A	A	A	A
AA848546_at	P	A	P	A	A	A	A	P	P	A	P	A	A	A	A	P	P	P	P	A	A	A	A	A	A	A	A	A	P
AA859934_at	A	A	A	A	A	A	A	A	A	A	A	A	A	A	A	A	A	A	A	A	A	A	A	A	A	A	A	A	A
AA875509_at	A	A	A	A	A	P	A	A	A	A	A	P	A	A	A	A	A	A	M	A	A	A	A	A	A	P	A	A	A
AA933181_at	P	P	A	A	P	P	P	P	P	P	A	A	P	P	P	P	P	A	P	P	P	A	P	P	P	P	A	P	P
AA956437_at	A	A	A	A	A	A	A	A	A	A	A	A	A	A	A	A	A	A	A	A	A	A	A	A	A	A	A	A	A
AA958273_at	A	A	A	A	A	A	A	A	A	A	A	A	A	A	A	A	A	A	A	A	A	A	A	A	A	A	A	A	A
AA958274_at	A	P	A	A	A	A	P	A	A	A	P	A	M	A	A	A	A	A	M	A	A	P	A	P	A	A	A	P	A
AI007530_f_at	A	A	A	A	A	A	A	A	A	A	A	A	A	A	A	A	A	A	A	A	A	A	A	A	A	A	A	A	A
rc_AA818403_at	A	A	A	A	A	A	A	A	A	A	A	A	A	A	A	A	A	A	A	A	M	A	A	A	A	A	A	A	A
rc_AA818917_f_at	A	A	A	A	A	A	A	A	A	A	A	A	A	A	A	A	A	A	A	A	A	A	A	A	A	A	A	A	A
rc_AA819776_f_at	P	P	P	P	P	P	P	P	P	P	P	P	P	P	P	P	P	P	P	P	P	P	P	P	P	P	P	P	P
rc_AA819943_at	A	A	A	A	A	A	A	A	A	A	A	A	A	A	A	A	A	A	A	A	A	A	A	A	A	A	A	A	A
rc_AA859648_at	P	P	P	P	P	P	P	P	P	P	P	P	P	P	P	P	P	P	P	P	P	P	P	P	P	P	P	P	P
rc_AA900380_at	A	A	A	A	A	A	A	A	A	A	A	A	A	A	A	A	A	A	A	A	A	A	A	A	A	A	A	A	A
rc_AA925300_at	A	A	A	A	A	A	A	A	A	A	A	A	A	A	A	A	A	A	A	P	P	A	A	A	A	A	A	A	A
rc_AA925556_at	P	P	P	P	P	P	P	P	P	P	P	P	P	P	P	P	P	P	P	P	P	P	P	P	P	P	P	P	P
rc_AA925717_at	P	P	P	P	P	P	P	P	P	P	P	P	P	P	P	P	P	P	P	P	P	P	P	P	P	P	P	P	P
rc_AA926129_at	M	A	A	A	A	A	M	A	A	A	A	M	A	A	A	A	M	A	P	A	A	A	A	A	A	A	M	A	A
rc_AA956437_at	A	A	A	A	A	A	A	A	A	A	A	A	A	A	A	A	A	A	A	A	A	A	A	A	A	A	A	A	A
rc_AA958273_at	A	A	A	A	A	A	A	A	A	A	A	A	A	A	A	A	A	A	A	A	A	A	A	A	A	A	A	A	A
A01157cds_s_at	A	A	A	A	A	A	A	A	A	A	A	A	A	A	A	A	A	A	A	A	P	A	A	A	A	A	A	M	A
A03913cds_s_at	P	P	P	P	P	P	P	P	P	P	P	P	P	P	P	P	P	P	P	P	P	P	P	P	P	P	P	P	P
A04674cds_s_at	A	A	A	A	A	A	A	A	A	A	A	A	A	A	A	A	A	A	A	A	A	A	A	A	A	A	A	A	A
A07543cds_s_at	A	A	A	P	M	A	A	A	A	M	A	A	A	A	A	A	A	A	A	A	M	A	A	A	A	A	A	A	A
A09811cds_s_at	A	A	A	A	A	A	A	A	A	A	A	A	A	A	A	A	A	A	A	A	A	A	A	A	A	A	A	A	A
A16585cds_s_at	A	A	A	A	A	A	A	A	P	A	A	A	A	A	A	A	A	A	A	A	A	A	A	P	A	A	A	A	A
A17753cds_s_at	A	A	A	A	A	A	A	A	A	A	A	A	A	A	A	A	A	A	A	A	A	A	A	A	A	A	A	A	A
A30543cds_s_at	A	A	A	A	A	A	A	A	A	A	A	A	A	A	A	A	A	A	A	A	A	A	A	A	A	A	A	A	A
A44407cds_at	A	A	A	A	A	A	A	A	P	A	A	A	A	A	A	A	A	A	P	A	A	A	A	A	A	M	A	A	A
AB000217mRNA_at	A	A	A	A	A	A	A	A	A	A	A	A	A	A	A	A	A	A	A	A	A	A	A	A	A	A	A	A	A
AB000517_s_at	P	P	P	P	P	P	P	P	P	P	P	P	P	P	P	P	P	P	P	P	P	P	P	P	P	P	P	P	P
AB000717exons#1-8_s_at	P	P	P	P	P	P	P	P	P	P	P	P	P	P	P	P	P	P	P	P	P	P	P	P	P	P	P	P	P
AB001347_s_at	P	P	P	P	P	P	P	P	P	P	P	P	P	P	P	P	P	P	P	P	P	P	P	P	P	P	P	P	P
AB001452_at	A	A	A	A	A	A	A	A	A	A	A	A	A	A	A	A	A	A	A	A	A	A	A	A	A	A	A	A	A
AB001453_at	P	P	A	P	P	P	P	P	P	P	P	P	P	P	P	A	P	P	P	P	A	P	P	P	A	P	A	P	A
AB001576_s_at	A	A	P	P	A	P	A	A	P	A	P	A	P	P	A	A	A	A	P	P	A	A	P	A	A	A	P	A	P
AB001982_at	A	A	A	A	A	A	A	A	A	A	A	A	A	A	A	A	A	A	A	A	A	A	A	A	A	A	A	A	A
AB001982_g_at	A	A	A	A	A	A	A	A	A	A	A	A	A	A	A	A	A	A	A	A	A	A	A	A	A	A	A	A	A
AB002393_at	A	A	A	A	A	A	A	A	A	A	A	A	A	A	A	A	A	A	A	A	A	A	A	A	A	A	A	A	A
AB002393_g_at	A	A	A	A	A	A	A	A	A	A	A	A	A	A	A	A	A	A	A	A	A	A	A	A	A	A	A	A	A
AB002558_at	A	A	A	A	A	A	A	A	A	A	A	A	A	A	A	A	A	A	A	A	A	A	A	A	A	A	A	A	A
AB002561_at	A	A	A	A	A	A	A	A	A	M	A	A	A	A	A	A	A	A	A	A	A	A	A	A	A	A	A	A	A
AB003091_at	A	A	A	A	A	A	A	A	A	A	A	A	A	A	A	A	A	A	A	A	A	A	A	A	A	A	A	A	A
AB003357_at	P	P	A	P	A	P	A	P	A	A	A	A	A	A	A	A	A	P	A	A	A	A	A	A	A	A	A	P	A
AB003478_at	A	A	P	A	A	M	P	P	A	A	M	A	A	A	A	A	A	A	A	A	A	A	A	P	A	P	M	A	P
AB003478_g_at	A	A	A	A	A	A	A	A	A	A	A	A	A	A	A	A	A	A	A	A	A	A	A	A	A	A	A	A	A
AB003753cds#1_at	A	A	A	A	A	A	A	A	A	A	A	A	A	A	A	A	A	A	A	A	A	A	A	A	A	A	A	A	A
AB003753cds#2_at	A	A	A	A	A	A	A	A	A	A	A	A	A	A	A	A	A	A	A	A	A	A	A	A	A	A	A	A	A
AB003991_at	P	P	P	P	P	P	P	P	P	P	P	P	P	P	P	P	P	P	P	P	P	P	P	P	P	P	P	P	P
AB003991_g_at	P	P	P	P	P	P	P	P	P	P	P	P	P	P	P	P	P	P	P	P	P	P	P	P	P	P	P	P	P
AB003992_s_at	P	P	P	P	P	P	P	P	P	P	P	P	P	P	P	P	P	P	P	P	P	P	P	P	P	P	P	P	P
AB004056_at	A	A	A	A	A	A	A	A	A	A	A	A	A	A	A	A	A	A	A	A	A	A	A	A	A	A	A	A	A
AB004276_s_at	P	P	P	P	P	P	P	P	P	P	P	P	P	P	P	P	P	P	P	P	P	P	P	P	P	P	P	P	P
AB004277_at	P	P	P	P	P	P	P	P	P	P	P	P	P	P	P	P	P	P	P	P	P	P	P	P	P	P	P	P	P
AB004278_at	A	A	A	A	A	A	A	A	P	A	P	A	P	A	P	A	P	A	P	A	A	A	A	P	A	P	A	A	A
AB004329_at	A	A	A	A	A	A	A	A	A	A	A	A	A	A	A	A	A	A	A	A	A	A	A	A	A	A	A	A	A
AB004638_at	A	A	A	P	A	A	A	A	A	A	A	A	A	A	A	A	A	A	A	A	A	A	A	A	A	A	A	A	A
AB004831cds_at	A	A	A	A	A	A	A	A	A	A	A	A	A	A	A	P	A	A	A	A	A	A	A	A	A	A	P	A	A
AB005143_s_at	P	P	P	A	P	P	P	P	P	P	P	P	P	P	P	P	P	A	P	P	P	P	P	P	P	P	P	P	P
AB005146_at	A	A	A	A	A	A	A	A	A	A	A	A	A	A	A	A	A	A	A	A	A	A	A	A	A	A	A	A	A
AB005540_at	P	P	P	P	P	P	P	P	P	P	P	P	P	P	P	P	P	P	P	P	P	P	P	P	P	P	P	P	P
AB005540_g_at	P	P	P	P	P	P	P	P	P	P	P	P	P	P	P	P	P	P	P	P	P	P	P	P	P	P	P	P	P
AB005541_at	A	A	A	A	A	M	A	A	A	A	A	A	A	A	A	A	A	A	A	A	A	A	A	A	A	A	A	A	A
AB005549_at	P	P	P	P	P	P	P	P	P	P	P	P	P	P	P	P	P	P	P	P	P	P	P	P	P	P	P	P	P
AB005743_at	A	A	A	A	A	A	A	A	A	A	A	A	A	A	A	A	A	A	A	A	A	A	A	A	A	A	A	A	A
AB005743_g_at	A	A	A	A	A	A	A	A	A	A	A	A	A	A	A	A	A	A	A	A	A	A	A	A	A	A	A	A	A
AB006007_s_at	A	A	A	A	A	A	A	A	A	A	A	A	A	A	A	A	A	A	A	A	A	A	A	A	A	A	A	A	A
AB006710_s_at	A	A	A	A	A	A	A	A	A	A	A	A	A	A	A	A	A	A	A	A	A	A	A	A	A	A	A	A	A
AB006802_at	P	P	P	P	P	P	P	P	P	P	P	P	P	P	P	P	P	P	P	P	P	P	P	P	P	P	P	P	P
AB006880mRNA_at	A	A	A	A	A	A	A	A	A	A	A	A	A	A	A	A	A	A	A	A	A	A	A	A	A	A	A	A	A
AB006881mRNA_at	M	M	A	A	P	P	P	P	P	A	P	A	P	P	P	A	P	P	A	P	P	P	P	P	P	P	P	P	P
AB006883mRNA_at	A	A	A	A	A	A	A	A	A	A	A	A	A	A	A	A	A	A	A	A	A	A	A	A	A	A	A	A	A
AB007601mRNA_at	A	A	A	A	A	A	A	A	A	M	A	A	A	A	A	A	A	A	A	A	A	A	A	A	A	A	A	A	A
AB007688_s_at	A	A	A	A	P	P	P	P	P	P	A	A	P	P	P	A	P	M	P	A	A	A	A	A	P	A	A	P	A
AB007689_at	A	M	A	A	P	P	P	A	M	A	A	M	A	A	P	A	P	A	P	A	P	A	A	A	A	A	A	A	A
AB007689_g_at	A	A	A	A	A	A	A	A	A	A	A	A	A	A	A	A	A	A	A	A	A	A	A	A	A	A	A	A	A
AB007690_s_at	A	A	P	A	A	A	P	A	A	A	A	M	P	A	A	A	P	P	P	P	A	P	A	A	P	A	A	A	A
AB007768_at	A	A	A	A	A	A	A	A	A	A	A	A	A	A	A	A	A	A	A	A	A	A	A	A	A	A	A	A	A
AB008110cds_at	A	A	A	A	A	A	A	A	A	A	A	A	A	A	A	A	A	A	A	A	A	A	A	A	A	A	A	A	A
AB008521_s_at	A	A	A	A	M	P	P	P	P	P	A	A	A	A	A	A	P	A	P	A	A	A	A	A	A	A	A	A	A
AB008522_s_at	A	A	A	A	A	A	A	A	A	A	A	A	A	A	A	A	A	A	A	A	A	A	A	A	A	A	A	A	A
AB008682_at	A	A	A	A	A	A	A	A	A	A	A	A	A	A	A	A	A	A	A	A	A	A	A	A	A	A	A	A	A
AB008752_at	P	P	P	P	P	P	P	P	P	P	A	P	P	P	P	P	P	P	P	P	P	P	P	P	P	P	P	P	P
AB008807_at	P	P	P	P	P	P	P	P	P	P	P	P	P	P	P	P	P	P	P	P	P	P	P	P	P	P	P	P	P
AB008807_g_at	P	P	P	P	P	P	P	P	P	P	P	P	P	P	P	P	P	P	P	P	P	P	P	P	P	P	P	P	P
AB008908_at	A	A	A	A	M	P	A	A	P	A	A	A	A	A	A	A	M	A	P	A	A	A	A	A	A	A	A	A	A
AB009246_at	A	A	A	A	A	A	A	A	A	A	A	A	A	M	M	A	P	A	A	A	A	A	A	A	A	A	A	A	P
AB009372_at	A	A	A	A	A	A	A	A	A	A	A	A	A	A	A	A	A	A	A	A	A	A	A	A	A	A	A	A	A
AB009463_at	A	A	A	A	A	P	A	A	P	P	P	A	P	M	P	A	P	A	P	A	A	A	A	P	A	A	A	A	P
AB009463_g_at	P	P	P	P	P	P	P	P	P	P	P	P	P	P	P	P	P	P	P	P	P	P	P	P	P	P	P	P	P
AB009662_at	A	A	A	A	A	A	A	A	A	A	A	A	A	A	A	A	A	A	A	A	A	A	A	A	A	A	A	A	A
AB009889_f_at	A	M	A	P	A	A	A	A	A	A	P	P	A	P	A	A	A	A	P	A	A	A	A	A	A	A	A	A	A
AB009890_at	P	P	A	A	A	A	A	A	A	A	A	A	A	A	A	A	A	A	A	A	A	A	A	A	A	A	A	A	A
AB009890_g_at	A	A	A	A	A	A	A	A	A	A	A	A	A	A	A	A	A	A	A	A	A	A	A	A	A	A	A	A	A
AB009999_at	P	P	P	P	P	P	P	P	A	P	P	P	P	P	P	P	P	P	A	P	P	P	P	P	P	P	P	P	P
AB009999_g_at	P	P	P	P	P	P	P	P	P	P	P	P	P	P	P	P	P	P	P	P	P	P	P	P	P	P	P	P	P
AB010119_at	A	A	A	A	A	A	A	A	A	A	A	A	A	A	A	A	A	A	A	A	A	A	A	A	A	A	A	A	A
AB010119_g_at	P	P	P	P	P	P	P	P	P	P	P	P	P	P	P	P	P	P	P	P	P	P	P	P	P	P	P	P	P
AB010154_at	P	P	P	P	A	P	P	P	A	P	P	P	P	P	P	P	P	P	P	P	P	A	P	P	P	P	P	P	P
AB010275_s_at	A	A	A	A	M	A	A	A	P	M	A	A	A	P	P	A	A	A	A	M	A	A	P	A	M	A	A	A	A
AB010436_at	P	P	P	P	P	P	P	P	P	P	P	P	P	P	P	P	P	P	P	A	P	P	P	P	P	P	P	P	P
AB010437_at	A	A	P	P	A	A	P	P	A	A	A	A	A	A	A	A	A	A	P	A	P	A	P	A	P	P	M	P	A
AB010920_at	A	A	A	A	A	A	A	A	A	A	A	A	A	A	A	A	A	A	A	A	A	A	A	A	A	A	A	A	A
AB010960_s_at	A	A	P	P	M	P	P	P	P	M	A	P	M	M	P	A	P	A	P	A	A	P	A	A	A	P	A	P	P
AB010963_s_at	A	A	A	A	A	A	A	A	A	A	A	A	A	A	A	A	A	A	A	A	A	A	A	A	A	A	A	A	A
AB010998_at	A	A	A	A	A	A	A	A	A	A	A	A	A	A	A	A	A	A	A	A	A	A	A	A	A	A	A	A	A
AB010999_s_at	A	A	A	A	A	A	A	A	A	A	A	A	A	A	A	A	A	A	A	A	A	A	A	A	A	A	A	A	A
AB011068_at	P	P	P	P	P	P	P	P	P	P	P	P	P	P	P	P	P	P	P	P	P	P	P	P	P	P	M	P	P
AB011068_g_at	P	P	P	P	P	P	P	P	P	P	P	P	P	P	P	P	P	P	P	P	P	P	P	P	P	P	P	P	P
AB011369_s_at	A	P	P	P	A	P	P	P	A	A	A	A	P	A	A	A	P	P	P	P	A	P	P	P	P	A	A	A	A
AB011527_at	A	A	A	A	A	A	A	A	A	A	A	A	A	A	A	A	A	A	A	A	A	A	A	A	A	A	A	A	A
AB011528_at	A	P	P	P	P	P	P	P	P	P	P	A	P	P	P	A	P	P	P	P	P	P	A	P	P	P	P	A	P
AB011528_g_at	P	P	P	P	P	P	P	P	P	P	P	P	P	P	P	P	P	P	P	P	P	P	P	P	P	P	P	P	P
AB011530_at	P	P	P	P	P	P	P	P	P	P	P	P	P	P	P	P	P	P	P	P	P	P	P	P	P	P	P	P	P
AB011531_at	A	A	P	P	A	P	A	A	A	A	A	A	P	A	A	A	A	A	A	A	A	A	A	A	A	A	A	A	A
AB011532_at	A	A	A	A	A	A	A	A	A	A	A	A	A	A	A	A	A	A	A	A	A	M	A	A	A	A	A	A	A
AB011544_at	A	P	A	A	P	M	M	A	P	A	A	A	A	P	A	A	P	P	P	A	A	A	A	A	M	P	A	M	A
AB011666_s_at	A	A	P	A	A	A	P	A	P	P	P	P	P	P	P	P	A	P	P	P	P	A	P	A	P	P	P	A	P
AB011679_at	P	P	P	P	P	P	P	P	P	P	A	P	P	A	P	P	P	P	P	P	P	P	P	P	P	P	P	A	P
AB012210_s_at	A	A	A	A	A	A	A	A	A	A	A	A	A	A	A	A	A	A	A	A	A	A	A	A	A	A	A	A	A
AB012214_s_at	P	P	P	P	P	P	P	P	P	P	M	P	P	P	P	A	P	P	P	P	P	P	P	M	P	P	A	P	P
AB012230_at	A	A	A	A	A	A	A	A	A	A	A	A	A	A	A	A	A	A	A	M	A	A	A	A	A	A	A	A	A
AB012230_g_at	P	P	P	P	P	P	P	P	P	P	P	P	P	P	P	P	P	P	P	P	P	P	P	P	P	P	P	P	P
AB012235_at	P	P	A	P	P	P	P	A	P	P	P	P	P	P	P	P	P	A	P	P	P	P	A	P	P	A	P	P	P
AB012600_s_at	A	A	A	P	A	A	A	P	A	A	A	A	A	A	A	A	P	A	A	A	A	A	A	A	A	A	A	A	A
AB012933_at	P	P	P	P	P	P	P	P	P	P	P	P	P	P	P	P	P	P	P	P	P	P	P	P	P	P	P	P	P
AB012933_g_at	P	P	P	P	P	P	P	P	P	P	P	P	P	P	P	P	P	P	P	P	P	P	P	P	P	P	P	P	P
AB012944cds_s_at	A	A	A	A	A	P	A	A	A	P	A	P	A	A	M	A	A	A	P	A	P	A	A	A	A	A	A	A	A
AB012960_s_at	A	A	A	A	A	A	A	A	A	A	A	A	A	A	A	A	A	A	A	A	A	A	A	A	A	A	A	A	A
AB013112_s_at	P	P	P	P	P	P	P	P	P	P	P	P	P	P	P	A	P	P	P	P	P	P	P	P	P	P	P	P	P
AB013128_at	A	A	A	A	A	A	A	A	A	A	A	A	A	A	A	A	A	A	A	A	A	A	A	A	A	A	A	A	A
AB013130_at	P	A	A	A	P	A	P	P	P	P	A	P	A	P	P	P	P	P	A	P	P	P	A	P	P	A	P	P	A
AB013359_at	A	A	A	A	P	P	P	P	P	P	P	P	P	P	P	A	P	P	P	P	P	P	P	P	P	P	A	P	P
AB013359_g_at	M	M	P	P	P	P	P	P	P	P	P	A	P	P	P	A	P	P	P	P	P	P	P	P	M	M	P	P	P
AB013453_at	A	A	A	A	A	A	A	A	A	A	A	A	A	A	A	A	A	A	A	A	A	A	A	A	A	A	A	A	A
AB013454_at	P	P	P	P	P	P	P	P	P	P	P	P	P	P	P	A	P	P	P	P	P	P	P	P	P	P	P	A	P
AB013455_at	A	A	A	A	A	A	A	A	A	A	A	A	A	A	A	A	A	A	A	A	A	A	A	A	A	A	A	A	A
AB013455_g_at	A	A	M	A	A	A	A	A	A	A	A	A	A	A	A	A	A	A	A	A	A	M	A	A	A	A	A	A	A
AB014722_at	P	A	P	P	P	P	P	P	P	P	A	P	P	P	P	A	P	P	P	P	P	P	P	P	P	P	P	P	P
AB014722_g_at	P	P	P	P	P	P	P	P	P	P	P	P	P	P	P	P	P	A	P	P	P	A	A	A	P	P	P	A	P
AB015042_s_at	P	P	P	P	P	P	P	P	P	P	P	P	P	P	P	P	P	P	P	P	P	P	P	P	P	P	P	P	P
AB015191_at	P	A	A	M	A	A	M	A	A	A	A	A	A	A	A	M	A	A	A	A	A	M	A	A	A	A	A	A	M
AB015191_g_at	A	M	P	A	A	A	P	A	P	A	A	A	A	M	M	A	M	A	A	P	P	P	A	A	M	A	A	A	M
AB015194_at	A	A	A	A	A	A	A	A	A	A	P	A	A	A	A	A	P	A	A	A	A	A	M	A	A	A	A	A	A
AB015308_s_at	A	A	A	A	A	A	A	A	A	A	A	A	A	A	A	A	A	A	A	A	A	A	A	A	A	A	A	A	A
AB015418_at	A	A	A	A	A	A	A	A	A	A	A	A	A	A	A	A	A	A	A	A	A	A	A	A	A	A	A	A	A
AB015432_s_at	P	P	P	P	P	P	P	P	P	P	A	P	P	P	P	P	P	P	P	P	P	P	P	A	P	P	P	P	P
AB015433_s_at	P	P	P	P	P	P	P	P	P	P	P	P	P	P	P	P	P	P	P	P	P	P	P	P	P	P	P	P	P
AB015637cds_s_at	A	P	M	A	A	M	P	A	A	A	P	P	A	P	A	A	A	P	A	M	A	P	M	A	P	P	M	A	A
AB015637exon#1_s_at	A	A	A	A	A	A	A	A	A	A	A	A	A	A	A	A	A	A	A	A	A	A	A	A	A	A	A	A	A
AB015645_at	A	A	A	A	A	A	A	A	A	A	A	A	A	A	A	A	A	A	A	A	A	A	A	A	A	A	A	A	A
AB015724_at	A	A	A	A	A	P	A	M	A	A	A	A	A	A	A	A	A	A	P	A	A	A	A	A	A	M	A	A	A
AB015724_g_at	A	A	P	P	A	A	A	P	P	P	A	A	A	A	A	A	P	A	P	A	A	P	A	A	A	A	A	A	A
AB015946_s_at	P	P	P	P	P	P	P	P	P	P	P	P	P	P	P	P	P	P	P	P	P	P	P	P	P	P	P	P	P
AB016160_at	P	P	P	P	P	P	P	P	P	P	P	P	P	P	P	P	P	P	P	P	P	P	P	P	P	P	P	P	P
AB016160_g_at	P	P	P	P	P	P	P	P	P	P	P	P	P	P	P	P	P	P	P	P	P	P	P	P	P	P	P	P	P
AB016161cds_i_at	A	A	A	A	A	A	A	A	A	A	A	A	A	A	A	A	A	A	A	A	A	A	A	A	A	A	A	A	A
AB016161cds_r_at	A	A	A	A	A	A	P	P	P	A	A	P	A	P	P	A	A	A	A	A	A	A	M	A	A	A	A	A	A
AB016161UTR#1_at	M	A	A	A	P	P	A	P	P	A	P	A	A	P	A	M	P	P	P	P	P	A	P	A	A	P	A	A	M
AB016161UTR#1_g_at	P	P	P	P	P	P	P	P	P	P	P	P	P	P	P	P	P	P	P	P	P	P	P	P	P	P	P	P	P
AB016425_at	A	A	A	A	P	A	P	A	A	A	A	A	A	A	A	A	A	A	P	A	A	A	A	A	A	A	A	A	A
AB016489_s_at	P	P	P	P	P	P	P	P	P	P	P	P	P	P	P	P	P	P	P	P	P	P	P	P	P	P	P	P	P
AB016532_at	P	P	P	P	P	P	P	P	P	P	P	P	P	P	P	P	P	P	P	P	P	P	P	P	P	P	P	P	P
AB016536_s_at	P	P	A	A	P	P	P	P	P	P	A	P	P	P	P	M	P	P	P	P	P	A	P	P	A	A	A	P	P
AB016931_s_at	A	A	A	A	A	A	A	A	A	A	A	A	A	A	A	A	A	A	A	A	A	A	A	A	A	A	A	A	A
AB017044exon_at	A	A	A	A	A	A	A	A	A	A	A	A	A	A	A	A	A	A	A	A	A	A	A	A	A	M	A	A	A
AB017044exon_g_at	A	A	A	A	A	A	A	A	A	A	A	A	A	A	A	A	A	A	A	A	A	A	A	P	A	A	A	A	A
AB017140_at	P	P	P	P	P	P	P	P	P	P	P	P	P	P	P	P	P	P	P	P	P	P	P	P	P	P	P	P	P
AB017140_g_at	P	P	P	P	P	P	P	P	P	P	P	P	P	P	P	P	P	P	P	P	P	P	P	P	P	P	P	P	P
AB017170_s_at	P	P	P	P	P	P	P	P	P	P	P	P	P	P	P	P	P	P	P	P	P	P	P	P	P	P	P	P	P
AB017188_at	P	P	P	P	P	P	P	P	P	P	P	P	P	P	P	P	P	P	P	P	P	P	P	P	P	P	P	P	P
AB017188_g_at	P	P	P	P	P	P	P	P	P	P	P	P	P	P	P	P	P	P	P	P	P	P	P	P	P	P	P	P	P
AB017260_s_at	A	A	A	A	A	A	A	A	A	A	A	A	P	A	A	A	A	A	A	A	P	A	A	A	A	M	A	A	A
AB017544_at	P	P	P	P	P	P	P	P	P	P	P	P	P	P	P	P	P	P	P	P	P	P	P	P	P	A	P	P	P
AB017544_g_at	A	A	P	A	A	P	A	P	A	A	A	A	A	P	A	A	P	A	P	A	A	A	P	A	A	A	A	A	A
AB017596_at	A	A	A	A	A	A	A	A	A	A	A	A	A	A	A	A	A	A	A	A	A	A	A	A	A	A	A	A	A
AB017655_s_at	P	P	P	P	P	P	P	P	P	P	P	P	P	P	P	A	M	P	P	P	P	P	P	P	P	P	P	P	P
AB017656_s_at	A	A	A	A	P	P	P	P	P	A	A	P	P	P	P	A	P	A	P	P	A	A	P	A	A	P	A	A	A
AB017711_at	P	P	P	P	P	P	P	P	P	P	P	P	P	P	P	P	P	P	P	P	P	P	P	P	P	P	P	P	P
AB017820_at	A	A	A	A	A	A	A	A	A	P	A	A	P	A	A	A	A	A	A	A	A	A	M	A	A	A	A	P	A
AB017912_at	P	P	P	P	P	P	P	P	P	P	P	P	P	P	P	P	P	P	P	P	P	P	P	P	P	P	P	P	P
AB017912_g_at	A	P	P	P	P	P	P	P	P	P	P	P	P	P	P	P	P	P	P	P	P	P	M	P	M	P	A	P	P
AB018049_s_at	P	A	P	P	P	P	P	P	P	P	A	A	P	A	P	P	P	P	P	P	P	A	A	P	A	P	P	P	P
AB018081_at	P	P	P	M	P	P	P	P	P	P	A	P	P	P	P	P	P	P	P	P	P	P	P	P	P	A	P	A	P
AB018104cds_s_at	A	A	A	A	A	A	A	A	A	A	A	A	A	A	A	A	A	A	A	A	A	A	A	A	A	A	A	A	A
AB019145_s_at	A	A	A	A	A	A	A	A	A	A	A	A	A	A	A	A	A	A	A	A	A	A	A	A	A	A	A	A	A
AB019393_at	A	A	A	A	A	A	A	A	A	A	A	A	A	A	A	A	A	M	A	A	A	A	A	A	A	A	A	A	A
AB019576_at	A	A	A	A	A	A	A	A	A	A	A	A	A	A	A	A	A	A	A	A	A	A	A	A	A	A	A	A	A
AB019693_at	A	A	A	A	A	A	A	A	A	A	A	A	A	A	A	A	A	A	A	A	A	A	A	A	A	A	A	A	A
AB020019_at	A	A	A	A	A	A	A	P	A	A	A	A	A	A	A	A	A	A	A	A	A	A	A	A	A	A	A	A	A
AB020504_at	P	P	P	P	P	P	P	P	P	P	P	P	P	P	P	P	P	P	P	P	P	P	P	P	P	P	P	P	P
AB020504_g_at	P	P	P	P	P	P	P	P	P	P	P	P	P	P	P	P	P	P	P	P	P	P	P	P	P	P	P	P	P
AB020879_at	A	A	A	A	A	A	A	A	A	A	A	A	A	P	P	A	P	A	P	P	A	A	A	A	A	A	A	A	A
AB022014_at	P	P	P	P	P	P	P	P	P	P	P	P	P	P	P	P	P	P	P	P	P	P	P	P	P	P	P	P	P
AB022209_s_at	P	P	P	P	P	P	P	P	P	P	P	P	P	P	P	P	P	P	P	P	P	P	P	P	P	P	P	P	P
AF000898_at	A	A	A	A	A	A	A	A	A	A	A	A	A	A	A	A	A	A	A	A	A	A	A	A	A	A	A	A	A
AF000899_at	P	P	P	P	P	P	P	P	P	P	P	P	P	P	P	P	P	P	P	P	P	P	P	P	P	P	P	P	P
AF000899_g_at	P	P	P	P	P	P	P	P	P	P	P	P	P	P	P	P	P	P	P	P	P	P	P	P	P	P	P	P	P
AF000900_at	A	A	A	A	A	A	A	A	A	A	A	A	A	A	A	A	A	A	A	A	A	A	A	A	A	A	A	A	A
AF000900_g_at	A	A	A	A	A	A	A	A	A	A	A	A	A	A	A	A	A	A	A	A	A	A	A	A	A	A	A	A	A
AF000901_s_at	A	A	P	P	P	P	P	P	P	P	P	P	P	P	A	A	P	A	P	P	P	P	P	P	P	P	P	P	P
AF000942_at	M	A	P	P	P	P	P	P	A	P	P	A	P	P	P	P	P	P	P	P	P	A	P	P	P	P	P	P	P
AF000943_at	A	A	A	A	A	A	A	A	A	A	A	A	P	A	A	A	A	A	P	A	A	A	A	A	A	A	A	A	A
AF000973_s_at	A	A	A	A	A	A	A	M	A	A	A	A	A	A	A	A	A	P	P	P	A	A	P	A	A	P	A	A	A
AF001417_s_at	A	A	A	A	A	A	A	A	A	A	A	A	A	A	A	A	A	A	A	A	A	A	A	A	A	A	A	A	A
AF001953_at	P	P	P	P	P	P	P	P	P	P	P	P	P	P	P	P	P	P	P	P	P	P	P	P	P	P	P	P	P
AF001953_g_at	P	P	P	P	P	P	P	P	P	P	P	P	P	P	P	P	P	P	P	P	P	P	P	P	P	P	P	P	P
AF003825_s_at	A	A	A	P	P	P	P	P	A	P	P	A	P	P	P	P	P	A	P	P	P	P	P	A	A	P	A	P	A
AF003904mRNA_at	P	P	P	P	P	P	P	P	P	P	P	P	P	P	P	P	P	P	P	P	P	P	P	P	P	P	P	P	P
AF003904mRNA_g_at	P	A	P	P	P	P	P	P	P	P	P	P	P	P	P	P	P	P	P	P	P	P	P	P	P	P	P	P	P
AF004218_s_at	A	A	A	A	A	A	A	A	A	A	A	A	A	A	A	A	A	A	P	P	A	A	A	A	A	A	A	A	A
AF004661_at	P	P	P	P	P	P	P	P	P	P	P	P	P	P	P	P	P	P	P	P	P	P	P	P	P	P	P	P	P
AF006619_s_at	A	A	A	A	A	A	A	A	A	A	A	A	A	A	A	A	A	A	A	A	A	A	A	A	A	A	A	A	A
AF007890_at	A	A	P	P	A	P	P	A	P	P	P	P	P	P	P	A	P	A	P	P	P	P	M	P	P	A	P	P	P
AF008587_s_at	A	A	A	A	A	A	A	A	A	A	A	A	A	A	A	A	A	A	A	A	A	A	A	A	A	A	A	A	A
AF008912_at	A	A	A	A	A	A	A	A	A	A	A	A	A	A	A	A	A	A	A	A	A	A	A	A	A	A	A	A	A
AF009656mRNA_s_at	P	P	P	P	P	P	P	P	P	P	P	P	P	P	P	P	P	P	P	P	P	P	P	P	P	P	P	P	P
AF010597_s_at	A	A	A	A	A	A	A	A	A	A	A	A	A	A	A	A	A	A	A	M	A	A	A	A	A	A	A	A	A
AF012282_at	A	A	A	A	A	A	A	A	A	A	A	A	A	A	A	A	A	A	A	A	A	A	A	A	A	A	A	A	A
AF012887_at	A	A	A	A	A	A	A	A	A	A	A	A	A	A	A	A	A	A	A	A	A	A	A	A	A	A	A	A	A
AF012887_g_at	A	A	A	A	A	A	A	A	A	A	A	A	A	A	A	A	A	A	A	A	A	A	A	A	A	A	A	A	A
AF013985_at	A	A	A	A	A	A	A	A	A	A	A	A	A	A	A	A	A	A	A	A	A	A	A	A	A	A	A	A	A
AF014365_s_at	A	A	A	A	A	A	A	A	A	A	A	A	A	A	A	A	A	A	A	A	A	A	A	A	A	A	A	A	A
AF014365_i_at	A	A	A	A	A	A	A	A	A	A	A	A	A	A	A	A	A	A	A	A	A	A	A	A	A	A	A	A	A
AF015728_s_at	A	A	A	A	A	A	A	A	A	A	A	A	A	A	A	A	A	A	A	A	A	A	A	A	A	A	A	A	A
AF016247_at	A	A	A	A	A	A	A	A	A	A	P	A	A	A	A	A	A	A	A	A	P	A	A	A	M	A	A	A	A
AF016247_g_at	A	A	A	A	A	A	A	A	A	A	A	A	A	A	A	A	A	A	A	A	A	A	A	A	A	A	A	A	A
AF016387_at	A	A	A	A	A	A	A	A	A	A	A	A	M	A	A	A	A	A	A	P	A	A	A	A	A	A	A	A	A
AF016387_g_at	P	P	P	P	P	P	P	P	P	P	P	P	P	P	P	P	P	P	P	P	P	P	P	P	P	P	P	P	P
AF016503_s_at	A	A	A	A	A	A	A	A	A	A	A	A	A	A	A	A	A	A	A	A	A	A	A	A	A	A	A	A	A
AF016900_at	A	A	A	A	A	A	A	A	A	A	A	A	A	A	A	A	A	A	A	A	A	A	A	A	A	A	A	A	A
AF016901_s_at	A	A	A	A	A	A	A	A	A	A	A	A	A	A	A	A	A	A	A	A	A	A	A	A	A	A	A	A	A
AF017251_at	A	A	A	A	A	A	A	A	A	A	A	A	A	A	A	A	A	A	A	A	A	A	A	A	A	A	A	A	A
AF018261_at	P	P	P	A	P	P	P	A	P	P	P	P	P	P	P	P	P	A	P	P	P	P	A	P	P	P	A	A	P
AF019624_at	A	A	A	A	A	A	A	A	A	A	A	A	A	A	A	A	A	A	A	A	A	A	A	A	A	A	A	A	A
AF019628_at	P	A	A	A	A	A	A	P	A	P	A	A	P	A	A	A	A	A	P	P	A	P	P	A	A	A	A	A	A
AF020045_at	A	A	A	A	A	A	A	A	A	A	A	A	A	A	A	A	A	A	A	A	A	A	A	A	A	A	A	A	A
AF020046_i_at	A	A	A	A	A	A	A	A	A	A	A	A	A	A	A	A	A	A	A	A	A	A	A	A	A	A	A	A	A
AF020046_s_at	A	A	A	A	A	P	A	P	A	A	M	P	P	P	A	A	P	A	A	P	P	A	A	A	P	A	A	P	P
AF020210_s_at	A	P	A	A	P	P	P	P	P	P	A	A	P	P	P	P	P	P	P	P	A	A	A	A	A	P	A	P	A
AF020211_s_at	P	P	P	A	P	P	P	P	P	P	P	P	P	P	P	P	P	P	P	P	P	P	P	P	P	P	P	P	P
AF020212_s_at	P	P	P	P	P	P	P	P	P	P	P	P	P	P	P	P	P	P	P	P	P	P	P	P	P	P	P	P	P
AF020618_at	A	A	A	A	M	P	A	A	A	A	A	A	A	A	A	A	A	A	A	A	A	M	P	A	A	A	A	A	A
AF020618_g_at	A	A	P	P	P	P	P	P	P	P	P	P	P	M	P	A	P	P	P	P	P	P	P	P	P	P	A	P	P
AF021137_s_at	A	A	A	A	A	A	A	A	A	A	A	A	A	A	A	A	A	A	A	A	A	A	A	A	A	A	A	A	A
AF021882_s_at	A	A	A	A	A	A	A	A	A	A	A	A	A	A	A	A	A	A	A	A	A	A	A	A	A	A	A	A	A
AF022081_at	P	A	P	P	P	P	P	P	P	P	M	P	P	P	P	P	P	P	P	P	P	A	P	P	A	P	P	P	P
AF022742cds_at	A	A	A	A	P	A	A	A	A	A	A	A	P	A	A	A	A	A	P	A	A	A	P	A	A	A	A	A	A
AF022819_at	P	P	P	P	P	P	P	P	P	P	P	P	P	P	P	P	P	P	P	P	P	P	P	P	P	P	P	P	P
AF022952_at	P	A	P	A	A	P	A	P	A	A	A	A	A	A	A	M	P	A	P	P	A	A	P	A	A	A	A	A	A
AF023087_s_at	P	P	P	P	P	P	P	P	P	P	P	P	P	P	P	P	P	P	P	P	P	P	P	P	P	P	P	P	P
AF023302_s_at	P	M	A	A	P	P	P	P	P	P	P	P	P	P	P	A	P	A	P	P	M	P	A	P	M	A	A	A	P
AF023621_at	P	P	P	P	P	P	P	P	P	P	M	P	P	P	P	P	P	P	P	P	P	P	P	P	P	P	A	P	P
AF024712cds_at	A	A	A	A	A	A	P	A	A	A	A	A	A	A	A	A	A	A	A	A	M	A	A	A	A	A	A	A	A
AF025671_s_at	A	A	A	A	M	P	A	A	A	M	A	A	A	A	A	A	P	A	A	A	A	A	A	A	A	A	A	A	A
AF025819_at	A	A	A	A	A	A	A	A	A	A	A	A	A	A	A	A	A	A	A	A	A	A	A	A	A	A	A	A	A
AF027188UTR#1_at	A	A	A	A	A	A	A	A	A	A	A	A	A	A	A	A	A	A	A	A	A	A	A	A	A	A	A	A	A
AF027506_s_at	A	A	A	A	A	A	P	A	A	A	A	A	P	A	A	P	P	A	M	A	A	A	A	A	A	A	A	A	A
AF027571_s_at	A	A	A	A	A	A	A	A	A	A	A	A	A	A	A	A	A	A	A	A	A	A	A	A	A	A	A	A	A
AF028603_s_at	A	A	A	A	A	A	A	A	A	A	A	A	A	A	A	A	A	A	A	A	A	A	A	A	A	A	A	A	A
AF028784cds#1_s_at	P	P	P	P	P	P	P	P	P	P	P	P	P	P	P	P	P	P	P	P	P	P	P	P	P	P	P	P	P
AF028784mRNA#1_s_at	P	P	P	P	P	P	P	P	P	P	P	P	P	P	P	P	P	P	P	P	P	P	P	P	P	P	P	P	P
AF028784mRNA#2_at	A	A	A	A	A	A	A	A	A	A	A	A	A	A	A	A	A	A	A	A	A	A	A	A	A	A	A	A	A
AF029357cds_at	P	P	P	P	P	P	P	P	P	P	P	P	P	P	P	P	P	P	P	P	P	P	P	P	P	P	P	P	P
AF030050_at	P	P	P	P	P	P	P	P	P	P	P	P	P	P	P	P	P	P	P	P	P	P	P	P	P	P	P	P	P
AF030086UTR#1_at	P	P	P	P	P	P	P	A	P	P	P	P	P	P	P	A	P	P	P	P	P	A	P	P	P	P	P	P	P
AF030087UTR#1_at	A	P	P	P	P	P	A	P	P	P	A	P	P	P	A	P	P	A	P	A	P	P	A	P	P	P	P	P	A
AF030087UTR#1_g_at	A	A	P	M	A	P	A	A	A	A	A	P	P	A	P	A	P	A	P	A	A	A	A	A	A	A	A	A	A
AF030088UTR#1_at	P	P	A	P	A	P	P	P	P	P	P	P	P	A	P	A	P	P	P	A	P	P	P	P	P	P	P	P	P
AF030089UTR#1_at	P	P	P	P	P	P	P	P	P	P	P	P	P	P	P	P	P	P	P	P	P	P	P	P	P	P	P	P	P
AF030090UTR#1_at	A	A	A	A	A	A	A	A	A	A	A	A	A	A	A	A	A	A	A	A	A	A	A	A	A	A	A	A	A
AF030091UTR#1_at	P	P	P	P	P	P	P	P	P	P	P	P	P	P	P	A	P	P	P	P	P	P	P	P	P	P	P	P	P
AF030091UTR#1_g_at	P	P	P	P	P	P	P	P	P	P	P	P	P	P	P	P	P	P	P	P	P	P	P	P	P	P	P	P	P
AF030163_s_at	A	A	A	A	A	A	A	A	A	A	A	A	A	A	A	A	A	A	A	A	A	A	A	A	A	A	A	A	A
AF030358_at	P	P	P	P	P	P	P	P	P	P	P	P	P	P	P	P	P	P	P	P	P	P	P	P	P	P	P	P	P
AF030358_g_at	P	P	P	P	P	P	P	P	P	P	P	P	P	P	P	P	P	P	P	P	P	P	P	P	P	P	P	P	P
AF030378_at	A	A	A	A	A	A	A	A	A	A	A	A	A	A	A	A	A	A	A	A	A	A	A	A	A	A	A	A	A
AF031234exon_s_at	A	A	M	A	A	A	A	A	A	A	A	A	A	A	A	A	A	A	A	A	A	A	A	A	A	A	A	A	A
AF031430_at	P	P	P	P	A	P	P	P	P	P	P	P	P	P	P	P	P	P	P	P	P	P	P	P	A	A	A	P	A
AF031522_s_at	A	A	A	A	A	A	A	A	A	A	A	A	A	A	A	A	A	A	A	A	A	A	A	A	A	A	A	A	A
AF031528_s_at	A	P	P	P	A	P	A	P	P	P	P	P	P	P	P	A	P	P	P	P	P	P	P	P	A	P	A	A	A
AF031642_at	P	P	P	P	P	P	P	P	P	P	P	P	P	P	P	P	P	P	P	P	P	P	P	P	P	P	P	P	P
AF031943_s_at	A	A	A	A	A	A	A	A	A	P	A	M	A	M	A	A	A	A	A	A	A	A	A	A	A	A	A	A	A
AF032120_s_at	A	A	P	M	M	M	P	P	P	P	A	M	P	P	P	A	P	A	P	P	P	P	A	P	A	A	A	M	P
AF033109_at	P	P	P	P	P	P	P	P	P	P	P	P	P	P	P	P	P	P	P	P	P	P	P	P	P	P	P	P	P
AF033109_g_at	P	P	P	P	P	P	P	P	P	P	P	P	P	P	P	P	P	P	P	P	P	P	P	P	P	P	P	P	P
AF034214_at	A	A	A	A	A	A	A	A	A	A	A	A	A	A	A	A	A	A	A	A	A	A	A	A	A	A	A	A	A
AF034218_at	P	P	P	P	P	P	P	P	P	P	P	P	P	P	P	A	P	P	P	P	P	P	A	P	P	P	P	P	P
AF034218_g_at	A	A	A	P	A	A	A	A	A	A	A	A	A	A	A	A	A	A	A	P	A	A	A	A	P	A	A	A	A
AF034237_s_at	P	P	P	P	P	P	P	P	P	P	P	P	P	P	P	P	P	P	P	P	P	P	P	P	P	P	P	P	P
AF034582_at	P	A	P	A	A	P	A	A	A	A	P	P	A	A	A	A	P	A	P	P	A	A	A	P	P	P	A	P	P
AF034582_g_at	P	P	P	P	P	P	P	P	P	P	P	P	P	P	P	P	P	P	P	P	P	P	P	P	P	P	P	P	P
AF034753UTR#1_s_at	A	A	A	A	A	A	A	A	A	A	A	A	A	A	A	A	A	A	A	A	M	A	A	A	A	A	A	A	A
AF034863_at	A	A	A	A	A	P	A	A	A	P	A	A	P	A	A	A	P	A	A	P	A	P	A	P	A	A	A	A	A
AF034896_f_at	P	P	P	P	P	P	P	P	P	P	P	P	P	A	P	A	P	P	P	P	P	P	P	P	P	P	P	P	P
AF034900mRNA_i_at	P	P	P	P	P	P	P	P	P	P	P	P	P	P	P	P	P	P	P	P	P	P	P	P	P	P	P	P	P
AF034900mRNA_f_at	A	A	A	A	A	A	A	A	A	A	A	A	A	A	A	A	A	A	A	A	A	A	A	A	A	A	A	A	A
AF034901mRNA_s_at	A	A	A	A	A	A	A	A	A	A	A	A	A	A	A	A	A	A	A	A	A	A	A	A	A	A	A	A	A
AF035151_s_at	P	A	P	P	P	P	A	P	P	P	A	P	P	A	P	P	P	P	P	P	P	P	A	A	A	A	P	P	A
AF035632_s_at	A	A	A	A	P	P	P	P	P	P	A	A	A	P	A	P	P	A	P	P	A	A	P	P	M	A	M	A	A
AF035822_at	A	A	P	A	A	A	P	P	P	P	P	A	P	A	P	P	P	A	P	P	A	P	A	P	M	P	A	P	A
AF035951_at	A	A	A	A	A	A	A	A	A	A	A	A	A	A	A	A	A	A	A	A	A	A	A	A	A	A	A	A	A
AF035952_at	A	M	A	A	A	A	A	A	A	A	A	A	A	A	A	A	A	A	A	P	A	A	A	A	A	A	A	A	A
AF035953_at	A	A	P	A	P	A	A	P	A	A	A	A	A	A	A	A	A	M	A	A	A	A	A	A	A	A	A	A	A
AF035954_at	A	A	A	A	A	A	A	A	A	A	A	A	A	A	A	A	A	A	A	A	A	A	A	A	A	A	A	A	A
AF035955_at	P	A	A	A	A	A	A	A	A	A	A	A	A	A	A	A	A	P	A	A	A	A	A	A	A	A	A	A	A
AF036537_at	A	A	A	A	A	A	A	A	A	A	A	A	A	A	A	A	A	A	A	A	A	A	A	A	A	A	A	A	A
AF036537_g_at	A	A	A	A	A	A	A	P	A	A	A	A	A	A	A	A	A	A	P	A	A	A	A	A	A	A	A	A	A
AF036548_at	P	P	P	P	P	P	P	P	P	P	P	P	P	P	P	P	P	P	P	P	P	P	P	P	P	P	P	P	P
AF036548_g_at	P	P	P	P	P	P	P	P	P	P	P	P	P	P	P	P	P	P	P	P	P	P	P	P	P	P	P	P	P
AF036761_at	P	P	P	P	P	P	P	P	P	P	P	P	P	P	P	P	P	P	P	P	P	P	P	P	P	P	P	P	P
AF036761_g_at	P	P	A	A	P	P	P	P	P	P	A	A	P	P	P	P	P	P	P	P	P	P	A	A	P	P	P	P	A
AF036959_at	A	A	A	A	A	A	A	A	A	A	A	A	A	A	A	A	A	A	A	A	A	A	A	A	A	A	A	A	A
AF037067_at	A	A	M	A	A	A	A	A	A	A	A	A	A	A	A	A	A	A	A	P	A	A	A	A	A	A	A	A	A
AF038571_s_at	P	P	P	P	P	P	P	P	P	P	P	P	P	P	P	P	P	P	P	P	P	P	P	P	P	P	P	P	P
AF039203UTR#1_at	A	A	A	A	A	A	A	A	A	A	A	A	A	A	A	A	A	A	A	A	A	A	A	A	A	A	A	A	A
AF039212mRNA_s_at	P	P	P	P	P	P	P	P	P	P	A	P	P	P	P	P	P	P	P	P	P	P	A	P	P	P	P	P	P
AF039308_at	A	A	A	A	A	A	A	A	A	A	A	A	A	A	A	A	A	A	A	A	A	A	A	A	A	A	A	A	A
AF039583_s_at	A	A	A	A	A	A	A	A	A	A	A	A	A	A	A	A	A	A	A	A	A	A	A	A	A	A	A	A	A
AF039584_at	A	A	A	A	A	A	A	A	A	A	M	A	A	A	A	A	A	A	A	A	A	A	A	A	A	A	A	A	A
AF039832_at	A	A	A	A	A	A	A	A	A	A	A	A	A	A	A	A	A	A	A	A	A	A	A	A	A	A	A	A	A
AF039832_g_at	A	A	A	A	A	A	A	A	A	A	A	A	A	A	A	A	A	A	A	A	A	A	A	A	A	A	A	A	A
AF039890mRNA_s_at	A	A	A	A	A	A	A	A	A	A	A	A	A	A	A	A	A	A	A	A	A	A	A	A	A	A	A	A	A
AF039891_s_at	A	A	A	A	A	A	A	A	A	A	A	A	A	A	A	A	P	A	A	A	A	A	A	P	A	A	A	A	A
AF040261_s_at	A	M	A	A	P	A	A	A	P	A	A	P	A	M	A	A	P	P	A	P	A	A	A	A	P	M	A	A	A
AF040961_at	A	A	A	A	A	A	A	A	A	A	A	A	A	A	A	A	A	A	A	A	A	A	A	A	A	A	A	A	A
AF041082_at	A	A	A	A	A	P	A	A	A	A	A	A	A	A	A	A	A	P	A	A	A	A	A	A	A	A	A	A	A
AF041105_at	A	A	A	A	A	A	A	A	A	A	A	A	A	A	A	A	A	A	A	A	A	A	A	A	A	A	A	A	A
AF041838_at	A	A	A	A	A	A	A	A	A	A	A	A	A	A	A	A	A	A	A	A	A	A	A	A	A	A	A	A	A
AF041838_g_at	A	A	A	A	A	A	A	A	A	A	A	A	A	A	A	A	A	A	A	A	A	A	A	A	A	A	A	A	A
AF041854_at	A	A	A	A	A	A	A	A	A	A	A	A	A	A	A	A	A	A	A	A	A	A	A	A	A	A	A	A	A
AF042499_at	A	A	A	A	A	A	A	A	A	A	A	A	A	A	A	A	A	A	A	A	A	A	A	A	A	A	A	A	A
AF042713_at	A	A	A	A	P	P	A	P	P	P	A	P	P	P	P	A	P	A	P	P	P	P	P	A	A	P	A	A	P
AF042714_at	A	A	A	A	A	A	A	A	A	A	P	A	A	A	A	A	A	P	A	P	P	P	P	A	A	A	A	A	A
AF042830_at	M	A	A	A	A	A	A	A	A	A	A	A	A	A	A	A	A	A	A	A	A	A	A	A	A	A	A	A	A
AF044058_at	P	P	P	P	P	P	P	P	P	P	P	P	P	P	P	P	P	P	P	P	P	P	P	P	P	P	P	P	P
AF044201_at	P	P	P	P	P	P	P	P	P	P	P	P	P	P	P	P	P	P	P	P	P	P	P	P	P	P	P	P	P
AF044574_at	A	A	A	A	A	A	A	A	A	A	A	A	A	A	A	A	A	A	A	A	A	A	A	A	A	A	A	A	A
AF044574_g_at	A	P	P	P	M	P	P	A	P	A	P	M	P	P	M	A	P	A	P	P	A	A	P	P	A	P	A	M	P
AF045564_at	P	P	P	P	P	P	P	P	P	P	P	P	P	P	P	P	P	P	P	P	P	P	P	P	P	P	P	P	P
AF045564_g_at	P	P	P	P	P	P	P	P	P	P	P	P	P	P	P	P	P	P	P	P	P	P	P	P	P	P	P	P	P
AF047707_at	P	P	P	P	P	P	P	P	P	P	P	P	P	P	P	P	P	P	P	P	P	P	P	P	P	P	P	P	P
AF047707_g_at	P	A	P	P	A	A	A	A	P	P	A	P	A	P	P	A	P	A	P	P	P	P	A	P	P	P	A	P	A
AF048828_at	P	P	P	P	P	P	P	P	P	P	P	P	P	P	P	P	P	P	P	P	P	P	P	P	P	P	P	P	P
AF048828_g_at	P	P	P	P	P	P	P	P	P	P	P	P	P	P	P	P	P	P	P	P	P	P	P	P	P	P	P	P	P
AF049239_s_at	A	A	A	A	A	A	P	A	A	A	A	A	A	A	A	P	P	A	A	A	A	A	A	A	A	A	A	P	A
AF049344_at	A	P	P	A	A	A	A	A	A	P	A	P	A	A	A	A	A	A	P	A	A	A	A	A	P	A	A	A	A
AF050159_at	A	A	A	A	A	A	A	A	A	A	A	A	A	A	A	A	A	A	A	A	A	A	A	A	A	A	A	A	A
AF050214_at	A	A	A	A	A	A	A	A	A	A	A	A	A	A	A	A	A	A	A	A	A	A	A	A	A	A	A	A	A
AF050659UTR#1_at	P	P	P	P	P	P	P	P	P	P	P	P	P	P	P	P	P	P	P	P	P	P	P	P	P	P	P	P	P
AF050660UTR#1_at	A	P	A	A	P	P	A	A	A	P	A	A	P	A	A	A	P	A	P	A	A	A	A	A	A	P	A	A	P
AF050661UTR#1_at	A	A	A	A	A	A	A	A	A	A	A	A	A	A	A	A	A	A	A	A	A	A	A	A	A	A	A	A	A
AF050662UTR#1_at	A	A	A	A	A	A	A	A	A	A	A	A	A	A	A	A	A	A	A	A	A	A	A	A	A	A	A	A	A
AF050663UTR#1_at	A	A	P	A	P	A	A	A	A	A	A	A	P	A	A	P	A	A	P	A	P	A	A	A	A	A	P	P	A
AF050664UTR#1_at	A	A	A	A	A	P	A	A	A	A	A	A	A	A	A	A	M	A	A	A	A	A	A	A	A	A	A	A	A
AF051155_at	M	P	P	P	P	P	P	A	P	P	A	P	P	P	P	A	P	P	P	P	P	A	A	P	A	P	P	A	P
AF051155_g_at	A	A	P	A	A	A	A	A	A	A	A	A	A	A	A	A	A	A	A	A	A	A	A	A	A	A	A	A	A
AF051561_s_at	P	P	P	P	P	P	P	P	P	P	P	P	P	P	P	P	P	P	P	P	P	P	P	P	P	P	P	P	P
AF051895_at	A	M	A	A	P	P	A	P	A	A	A	A	A	A	A	M	P	A	P	A	A	A	A	A	P	A	A	A	A
AF052042_s_at	P	P	P	P	P	P	P	P	P	P	P	P	P	P	P	P	P	P	P	P	P	P	P	P	P	P	P	P	P
AF052596_at	A	P	A	P	A	P	P	P	P	A	P	P	P	A	A	A	P	P	P	P	P	A	A	A	P	P	A	P	A
AF053092_at	A	A	A	M	A	M	A	A	A	A	A	A	A	A	A	A	A	A	P	A	A	A	A	A	A	A	A	A	M
AF053094_at	A	A	P	A	A	P	P	A	M	P	A	A	M	A	A	A	A	P	A	P	M	A	A	M	A	P	P	A	M
AF053095_at	A	A	A	A	A	A	A	A	A	A	A	A	A	A	A	A	A	A	A	A	A	A	A	A	A	A	A	A	A
AF053097_at	A	A	A	A	A	A	A	A	A	A	A	A	M	A	A	A	A	A	A	A	A	A	A	A	A	A	A	A	A
AF053312_s_at	A	P	A	A	M	P	P	M	A	A	P	A	A	A	P	M	P	A	A	P	A	A	A	A	A	A	P	A	A
AF053362_at	P	A	A	A	P	A	A	P	P	A	A	A	P	A	A	P	A	A	P	A	P	A	P	P	P	A	A	P	A
AF053362_g_at	A	A	A	A	A	A	A	A	A	A	A	A	A	A	A	A	A	A	A	A	A	A	A	A	A	A	A	A	A
AF053768_at	A	A	A	P	A	A	A	A	M	P	A	A	P	A	P	A	A	A	A	A	A	A	A	A	A	A	A	A	A
AF053938_s_at	A	A	A	A	A	A	A	A	A	A	A	A	A	A	A	A	A	A	A	A	A	A	A	A	A	A	A	A	A
AF054241mRNA_s_at	A	A	A	A	A	A	A	A	A	A	A	A	A	A	A	A	A	A	A	A	A	A	A	A	A	A	A	A	A
AF054826_at	A	A	P	A	A	P	M	P	P	A	A	A	A	P	P	A	P	A	A	P	A	A	P	A	A	P	M	A	A
AF055065_s_at	P	P	M	P	P	P	P	P	P	P	A	P	P	P	P	P	P	P	P	P	P	A	P	P	P	P	P	P	A
AF055286_at	A	P	A	P	A	A	A	A	P	A	A	P	P	P	A	A	A	A	P	A	A	A	A	A	P	P	P	A	P
AF055286_g_at	A	A	A	A	A	A	A	A	A	A	A	A	A	A	A	A	A	A	A	A	A	A	A	A	A	A	A	A	A
AF055291mRNA_at	A	A	A	A	A	A	A	A	A	A	A	A	A	A	A	A	A	A	A	A	A	A	A	A	A	A	A	A	A
AF055477_at	P	P	P	P	P	P	P	P	P	P	P	P	P	P	P	P	P	P	P	P	P	P	P	P	P	P	P	P	P
AF055667mRNA_at	A	A	A	A	A	A	A	A	A	A	A	A	A	A	A	A	A	A	A	A	A	A	A	A	A	A	A	A	A
AF055714UTR#1_at	A	A	P	P	A	A	A	A	P	P	A	P	A	A	P	A	P	A	P	A	A	A	A	A	A	A	A	A	P
AF055884_s_at	P	P	P	P	P	P	P	A	P	P	A	P	P	P	P	P	P	P	P	P	P	P	P	P	P	P	P	P	P
AF056031_at	A	P	P	P	A	A	P	A	A	P	A	P	A	A	P	A	P	P	P	A	P	A	M	A	A	P	P	A	P
AF056034_s_at	A	A	A	A	A	A	A	A	A	A	M	A	A	A	A	A	A	A	A	A	A	A	P	A	A	A	A	A	A
AF056208_at	A	A	A	A	A	A	A	A	A	A	A	A	A	A	A	A	A	A	A	A	A	A	A	A	A	A	A	A	A
AF056324_at	A	A	P	P	A	M	A	P	A	M	A	A	M	A	A	A	P	P	P	A	M	A	A	A	A	A	A	M	A
AF056324_g_at	P	P	P	P	P	P	P	P	P	P	P	P	P	P	P	P	P	P	P	P	P	P	P	P	P	P	P	P	P
AF056333_s_at	A	A	A	A	A	A	A	A	A	A	A	A	A	A	A	A	A	A	A	A	A	A	A	A	A	A	A	A	A
AF058795_at	P	P	P	P	P	P	P	P	P	P	P	P	P	P	P	P	P	P	P	P	P	P	P	P	P	P	P	P	P
AF059030_at	A	A	A	P	A	A	A	A	A	A	A	A	A	A	A	A	P	A	M	A	A	A	A	A	A	P	A	A	A
AF059273_at	A	A	A	A	A	A	A	A	A	A	A	A	A	A	A	A	A	A	A	A	A	A	A	A	A	A	A	A	A
AF059678_s_at	A	A	P	A	M	A	P	P	P	P	A	P	P	P	A	P	P	A	P	A	A	P	A	P	P	P	A	A	A
AF060173_at	P	P	P	A	P	P	P	P	P	P	P	P	P	P	P	P	P	P	P	P	P	P	P	P	P	P	P	P	P
AF060174_at	A	A	A	P	A	M	A	P	A	A	A	A	A	P	M	A	P	P	P	A	A	A	A	A	M	M	A	A	P
AF060879_s_at	A	A	A	A	A	A	A	A	A	A	A	A	A	A	A	A	A	A	A	A	A	A	A	A	A	A	A	A	A
AF061242_s_at	P	P	P	P	P	P	P	P	P	P	P	P	P	P	P	P	P	P	P	P	P	P	P	P	P	P	P	P	P
AF061266_at	A	A	P	P	P	A	P	P	P	P	A	M	P	P	P	A	P	P	P	P	A	A	A	M	A	P	A	P	M
AF061266_g_at	P	P	P	P	P	P	P	P	P	P	P	P	P	P	P	P	P	P	P	P	P	P	P	P	P	P	P	P	P
AF061443_at	P	P	P	P	P	P	P	P	P	P	P	P	P	P	P	P	P	P	P	P	P	P	A	P	P	P	P	P	A
AF061752_at	A	A	A	A	A	A	A	A	A	A	A	A	A	A	A	A	A	A	A	A	A	A	A	A	A	A	A	A	A
AF061945_at	A	A	A	A	A	A	M	A	A	A	A	A	A	A	M	A	A	A	A	A	A	A	M	A	A	A	A	A	M
AF061945_g_at	A	A	A	A	A	A	A	A	P	P	A	A	P	P	P	A	P	A	P	P	A	A	A	P	A	A	A	A	A
AF061947_at	P	P	P	P	P	P	P	P	P	P	P	P	P	P	P	A	P	P	P	P	P	P	P	P	P	P	P	P	P
AF061947_g_at	P	P	P	P	P	P	P	P	P	P	A	P	P	P	P	M	P	P	P	P	P	P	P	P	P	A	P	P	P
AF061957_at	A	A	A	A	A	A	A	A	A	A	A	A	A	A	A	A	A	A	A	A	A	A	A	A	A	A	A	A	A
AF062594_at	M	A	M	P	P	P	P	P	P	P	A	P	P	P	P	P	P	P	P	P	P	P	P	P	P	P	P	A	A
AF062594_g_at	P	P	P	P	P	P	P	P	P	P	P	P	P	P	P	P	P	P	P	P	P	P	P	P	P	P	P	P	P
AF062740_at	P	P	P	P	P	P	P	P	P	P	P	P	P	P	P	P	P	P	P	P	P	P	P	P	P	P	P	P	P
AF062740_g_at	A	P	P	P	P	P	P	P	P	P	P	P	P	P	P	P	P	A	P	P	P	A	P	P	P	P	P	P	P
AF062741_at	A	A	A	A	A	A	A	A	A	A	A	A	A	A	A	A	A	A	A	A	A	A	A	A	A	A	A	A	A
AF062741_g_at	A	A	A	A	A	A	A	A	A	A	A	A	A	A	A	A	A	A	A	A	A	A	A	P	A	A	A	A	A
AF063102_at	P	P	P	P	P	P	P	P	P	P	A	P	P	P	P	P	P	P	P	P	P	P	P	P	P	P	P	P	P
AF063102_g_at	P	A	P	P	P	P	P	P	P	P	A	P	P	A	P	A	P	P	P	A	P	A	P	A	P	P	A	P	A
AF063103_at	P	P	P	P	P	P	P	P	P	P	A	P	P	P	P	P	P	P	P	P	P	P	P	P	P	P	A	P	P
AF063103_g_at	P	P	A	A	P	P	M	P	P	P	A	P	P	A	A	M	P	A	P	A	P	A	A	A	P	P	A	A	A
AF063249_at	A	A	A	A	A	A	A	A	A	A	A	A	A	A	A	A	A	A	A	A	A	A	A	A	A	A	A	A	A
AF063302mRNA#1_s_at	A	A	A	A	A	A	A	A	A	A	A	A	A	A	A	A	A	A	A	A	A	A	A	A	A	A	A	A	A
AF063302mRNA#3_s_at	A	A	P	A	M	M	A	A	M	P	A	A	P	A	M	A	A	A	M	M	M	A	A	A	A	A	A	A	A
AF063890_s_at	P	P	P	P	P	P	P	P	P	P	P	P	P	P	P	P	P	P	P	P	P	P	P	P	P	P	P	P	P
AF064856_at	A	A	A	A	A	A	A	A	A	A	A	A	A	A	A	A	P	A	A	A	A	A	A	A	A	A	A	A	A
AF064868_at	P	P	P	P	P	P	P	P	P	P	P	P	P	P	P	P	P	A	P	P	P	P	P	P	P	P	P	P	P
AF064868_g_at	A	A	P	A	A	P	A	A	P	M	A	A	P	A	P	A	P	A	P	P	A	P	A	P	A	A	A	A	P
AF064869_s_at	A	A	A	A	A	A	A	A	A	A	A	A	A	A	A	A	A	A	A	A	A	A	A	A	A	A	A	A	A
AF065149_s_at	P	P	P	P	P	P	P	P	P	P	P	P	P	P	P	P	P	P	P	P	P	P	P	P	P	P	P	P	P
AF065150_s_at	A	A	M	A	A	A	A	A	A	A	A	A	A	A	A	A	P	A	A	A	A	A	A	P	A	A	A	A	A
AF065387_at	A	P	P	P	P	P	P	P	P	P	P	P	P	P	P	P	P	P	P	P	P	P	P	P	P	P	P	P	P
AF065387_g_at	P	P	P	P	P	P	P	P	P	P	P	P	P	P	P	P	P	P	P	P	P	P	P	P	P	P	P	P	P
AF067650_at	A	A	A	A	A	A	A	A	A	A	A	A	A	A	A	A	A	A	A	A	A	A	A	A	A	A	A	A	A
AF067795_at	P	P	P	P	P	P	P	P	P	P	P	P	P	P	P	P	P	P	P	P	P	P	P	P	P	P	P	P	P
AF067795_g_at	P	P	P	P	P	P	P	P	P	P	P	P	P	P	P	P	P	P	P	P	P	P	P	P	P	P	P	P	P
AF068136_at	P	P	P	P	P	P	P	P	P	P	P	P	P	P	P	P	P	P	P	P	P	P	P	P	P	P	P	P	P
AF068202_at	P	P	P	P	P	P	P	P	P	P	P	P	P	P	P	P	P	P	P	P	P	P	P	P	P	P	A	P	P
AF068261_s_at	A	A	A	A	A	A	A	P	A	A	A	A	A	A	A	A	P	P	A	A	A	A	A	A	A	A	A	A	A
AF068860_s_at	A	A	P	A	A	A	A	M	A	A	P	A	A	A	A	A	P	P	A	A	A	A	A	P	A	A	A	A	A
AF068861_s_at	A	A	A	A	A	A	A	A	A	A	A	A	A	A	A	A	A	A	A	A	A	A	A	A	A	A	A	A	A
AF069775_at	A	M	P	A	P	P	P	P	A	P	A	P	P	M	A	M	P	P	P	P	M	M	M	P	P	P	P	P	P
AF069782_at	P	P	P	P	P	P	P	P	P	P	P	P	P	P	P	P	P	P	P	P	P	P	P	P	P	P	P	P	P
AF070065_at	A	A	A	A	A	A	A	A	A	A	P	A	P	A	A	A	A	A	A	P	A	A	A	P	P	A	P	P	P
AF071014mRNA_s_at	A	A	A	A	A	A	A	A	A	A	A	A	A	A	A	A	A	A	A	A	A	A	A	A	A	A	A	A	A
AF071204_at	A	A	A	A	A	A	A	A	A	A	A	A	A	A	A	A	A	A	A	A	A	A	A	A	A	A	A	A	A
AF071204_g_at	A	A	A	A	A	A	A	A	A	A	A	A	A	A	A	A	A	A	A	A	A	A	A	A	A	A	A	A	A
AF071495_s_at	A	A	A	A	A	A	A	A	A	A	A	A	A	A	A	A	P	A	A	A	A	A	A	A	A	A	A	A	A
AF072124_at	A	A	A	A	A	A	A	A	A	A	A	A	A	A	A	A	A	A	A	A	A	A	A	A	A	A	A	A	A
AF072411_at	A	A	A	A	A	A	A	A	A	A	A	A	A	A	A	A	A	A	A	A	A	A	A	A	A	A	A	A	A
AF072411_g_at	A	A	P	A	A	A	A	A	A	A	A	P	A	A	A	A	A	A	A	P	A	A	P	P	A	A	A	A	P
AF072892_s_at	A	P	A	A	P	P	P	A	A	P	P	A	P	A	A	A	P	A	P	A	P	P	A	A	P	A	P	P	P
AF072935_at	P	P	P	P	P	P	P	P	P	P	P	P	P	P	P	P	P	P	P	P	P	P	P	P	P	P	P	P	P
AF073839_s_at	P	P	P	P	P	P	P	P	P	P	P	P	P	P	P	P	P	P	P	P	P	P	P	P	P	P	P	P	P
AF073891_at	A	A	A	A	A	A	A	A	A	A	A	A	A	A	A	A	A	A	A	A	A	A	A	A	A	A	A	A	A
AF073892_s_at	A	A	A	A	A	A	A	A	A	A	A	A	A	A	A	A	A	A	A	A	A	A	A	A	A	A	A	A	A
AF074482_s_at	A	A	A	A	P	A	A	A	P	P	A	A	P	A	P	A	P	A	P	A	A	A	A	P	A	A	A	A	A
AF074608mRNA_f_at	P	A	P	A	A	A	P	P	A	P	A	A	A	A	A	A	P	A	P	A	A	A	A	A	A	A	A	A	A
AF074609mRNA_f_at	P	P	P	A	P	P	A	P	P	P	A	P	A	P	P	P	P	A	P	P	P	P	A	P	P	P	P	P	P
AF075250_at	A	A	A	A	A	M	A	A	A	A	A	A	A	A	P	A	A	M	A	A	A	A	A	M	A	A	A	A	A
AF075382_at	A	A	A	P	A	P	A	A	P	A	P	A	P	P	P	A	P	M	A	P	P	A	P	A	P	A	P	A	A
AF075383_at	A	A	A	A	A	A	A	A	A	A	A	A	A	A	A	A	A	A	A	A	A	A	A	A	A	A	A	A	A
AF076183_at	P	P	P	P	P	P	P	P	P	P	P	P	P	P	P	P	P	P	P	P	P	P	P	P	P	P	P	P	P
AF076183_g_at	P	P	P	P	P	P	P	P	P	P	P	P	P	P	P	P	P	P	P	P	P	P	P	P	P	P	P	P	P
AF076184_at	A	A	A	A	A	A	A	A	A	A	A	A	A	A	A	A	A	A	A	A	A	A	A	A	A	A	A	A	A
AF076619_at	P	P	P	P	P	P	P	P	P	P	P	P	P	P	P	P	P	P	P	P	P	P	P	P	P	P	P	P	P
AF076856_s_at	A	A	A	A	A	A	A	P	A	A	A	A	A	A	A	A	A	A	A	A	A	A	A	A	A	A	A	A	A
AF077000_at	A	A	A	A	A	A	A	A	A	A	A	A	A	A	A	A	A	A	A	A	A	A	A	A	A	A	A	A	A
AF077000_g_at	A	A	A	A	A	A	A	A	A	A	A	A	A	A	A	A	A	A	A	A	A	A	A	A	A	A	A	A	A
AF077195_at	A	A	A	A	A	A	A	A	A	A	A	A	A	A	A	A	A	A	A	P	A	P	A	A	A	A	A	A	P
AF077338_at	A	A	A	A	A	A	A	A	A	A	A	A	A	A	A	A	A	A	A	A	A	A	A	A	A	A	A	A	A
AF077338_g_at	A	A	A	A	A	A	A	A	A	A	A	A	A	M	A	A	A	A	A	A	A	A	A	A	A	A	A	A	A
AF077354_at	P	P	P	P	P	P	P	P	P	P	P	P	P	P	P	A	P	P	P	P	P	P	P	P	P	P	P	P	P
AF077354_g_at	P	P	P	P	P	P	P	P	P	P	P	P	P	P	P	P	P	P	P	P	P	P	P	P	P	P	P	P	P
AF078778exon#1_at	A	A	A	A	A	A	A	A	A	A	A	A	A	A	A	A	A	A	A	A	A	A	A	A	A	A	A	A	A
AF078779_at	P	P	P	P	P	P	P	P	P	P	P	P	P	P	P	P	P	P	P	P	P	P	P	P	P	P	P	P	P
AF078779_g_at	P	P	P	P	P	P	P	P	P	P	P	P	P	P	P	P	P	P	P	P	P	P	P	P	P	P	P	P	P
AF079162_at	P	A	A	A	A	A	A	A	A	A	P	A	A	P	P	P	A	A	P	P	P	A	A	A	A	P	A	A	P
AF079864_at	A	A	M	A	A	A	A	P	P	A	A	A	P	P	A	A	A	P	A	A	A	A	P	P	A	P	A	P	A
AF079873_at	A	A	A	A	A	M	A	A	A	A	A	A	A	A	A	P	M	A	P	A	A	A	A	A	A	A	A	A	A
AF080435mRNA_s_at	P	P	P	P	P	P	P	P	P	P	P	P	P	P	P	P	P	P	P	P	P	P	P	P	P	P	P	P	P
AF080468_at	P	P	P	P	P	P	P	P	P	P	P	P	P	P	P	P	P	P	P	P	P	P	P	P	P	P	P	P	P
AF080468_g_at	P	P	P	P	P	P	P	P	P	P	A	P	P	P	P	P	P	P	P	P	P	P	P	P	P	P	P	P	P
AF080507_at	A	A	A	A	A	A	A	A	A	A	A	A	A	A	A	A	A	A	A	A	A	A	A	A	A	A	A	A	A
AF080507_g_at	A	A	A	A	A	A	A	A	A	A	A	A	A	A	A	A	A	A	A	A	A	A	A	A	A	A	A	A	A
AF080568_at	P	P	P	P	P	P	P	P	P	P	P	P	P	P	P	P	P	P	P	P	P	P	P	P	P	P	P	P	P
AF080568_g_at	A	A	P	A	A	A	P	A	A	A	A	A	A	A	A	A	A	A	P	A	P	A	A	A	A	A	A	P	A
AF081144_s_at	P	P	P	P	P	P	P	P	P	P	P	P	P	P	P	P	P	P	P	P	P	P	P	P	P	P	P	P	P
AF081148_s_at	P	P	P	P	P	P	P	P	P	P	P	P	P	P	P	P	P	P	P	P	P	P	P	P	P	P	P	P	P
AF081196_at	P	P	P	P	P	P	P	P	P	P	P	P	P	P	P	P	P	P	P	P	P	P	P	P	P	P	P	P	P
AF081204_s_at	A	P	A	A	P	P	A	P	P	M	A	A	P	A	P	A	P	A	P	P	P	P	M	A	A	A	A	A	A
AF081365_s_at	A	P	P	P	P	P	P	M	P	A	A	P	A	P	P	A	P	P	A	P	P	A	P	P	P	P	P	P	A
AF081366_s_at	A	A	A	A	A	M	A	A	A	A	A	A	A	A	A	A	A	P	A	A	A	A	A	M	P	A	A	A	A
AF081557_at	A	A	A	A	A	A	A	A	A	A	A	A	A	A	A	A	M	A	A	A	A	A	A	A	A	A	A	A	A
AF081941_at	A	A	A	A	A	A	A	A	A	A	A	A	A	A	A	A	A	A	A	A	A	A	A	A	A	A	A	A	A
AF082124_s_at	A	A	A	A	A	A	A	A	A	A	A	A	A	A	A	A	A	A	A	A	A	A	A	A	A	A	A	A	A
AF082125_s_at	A	A	A	A	A	A	A	A	A	A	A	A	A	A	A	A	A	A	A	A	A	A	A	A	A	A	A	A	A
AF082126_at	A	A	A	A	A	A	A	A	A	A	A	A	A	A	A	A	P	A	A	A	A	A	A	A	A	A	A	A	A
AF082160_at	A	A	A	A	A	A	A	A	A	A	A	A	A	A	A	A	A	A	M	A	A	A	A	A	A	A	A	A	A
AF082533_s_at	A	A	A	A	A	A	A	A	A	A	A	A	A	A	A	A	A	A	A	A	A	A	A	M	A	A	A	A	A
AF082834_s_at	A	A	A	A	A	A	A	P	A	A	A	A	A	A	A	A	A	A	A	A	A	A	A	A	A	A	A	A	A
AF083269_at	P	P	P	P	P	P	P	P	P	P	P	P	P	P	P	P	P	P	P	P	P	P	P	P	P	P	A	P	P
AF083269_g_at	P	P	P	P	P	P	P	P	P	P	P	P	P	P	P	A	P	P	P	P	P	P	P	P	P	P	P	P	P
AF083330_at	P	P	P	P	P	P	P	P	P	P	P	P	P	P	P	P	P	P	P	P	P	P	P	P	P	P	P	P	P
AF083331_at	A	A	A	A	A	A	A	A	A	A	A	M	P	A	A	A	A	P	A	A	A	A	A	A	A	A	A	A	A
AF083341_s_at	A	A	A	A	P	P	A	A	P	P	A	M	P	M	A	A	P	A	P	A	P	A	A	A	P	A	P	A	A
AF083418_at	A	A	A	A	A	A	A	A	A	A	A	A	A	A	A	A	A	A	A	A	A	A	A	A	A	A	A	A	A
AF084186_s_at	P	P	P	P	P	P	P	P	P	P	P	P	P	P	P	P	P	P	P	P	P	P	P	P	P	P	P	P	P
AF084576_at	A	A	A	A	A	A	A	A	A	A	A	A	A	A	A	A	A	A	A	A	A	A	A	A	A	A	A	A	A
AF084576_g_at	A	A	A	A	A	A	A	A	A	A	A	A	A	A	A	A	A	A	A	A	A	A	A	A	A	A	A	A	A
AF085195_at	A	A	A	A	A	A	A	A	A	A	A	A	A	A	A	A	A	A	A	A	A	A	A	A	A	A	A	A	A
AF085693_at	P	P	P	A	P	P	P	A	P	P	A	P	P	P	P	P	P	A	P	P	P	P	P	P	P	P	P	P	P
AF085693_g_at	P	P	P	P	P	P	P	P	P	P	P	P	P	P	P	P	P	P	P	P	P	P	P	P	P	P	P	P	P
AF086624_s_at	A	A	P	A	A	A	A	A	A	P	A	A	A	A	A	A	A	M	P	A	A	A	A	A	A	A	A	A	A
AF086758_at	A	A	A	A	A	A	A	A	A	A	A	A	A	A	A	A	A	A	A	A	A	A	A	A	A	A	A	A	A
AF086758_g_at	P	A	A	A	P	P	P	P	P	P	A	A	P	A	P	A	P	A	P	A	A	A	A	A	P	A	A	A	A
AF087037_at	P	A	P	P	P	P	P	P	A	P	P	P	P	P	P	P	P	P	P	P	M	P	A	A	A	P	P	P	A
AF087037_g_at	P	P	P	P	P	P	P	P	P	P	P	P	P	P	P	P	P	P	P	P	P	P	P	P	P	P	P	P	P
AF087431_at	P	A	P	P	P	P	P	P	P	P	P	P	P	P	P	P	P	P	P	P	P	P	P	P	P	P	P	P	P
AF087431_g_at	P	P	P	P	P	P	P	P	P	P	P	P	P	P	P	P	P	P	P	P	P	P	P	P	P	P	P	P	P
AF087437UTR#1_s_at	P	P	P	P	P	P	P	P	P	P	P	P	P	P	P	P	P	P	P	P	P	P	P	P	P	P	P	P	P
AF087453_at	A	A	A	A	A	A	P	A	P	M	A	P	A	A	P	A	A	A	A	A	A	A	A	A	P	P	A	A	A
AF087454_at	A	A	A	A	A	A	A	A	A	A	A	A	A	A	A	A	A	A	A	A	A	A	A	A	A	A	A	A	A
AF087674_at	A	A	A	A	A	A	A	A	A	A	A	A	A	A	A	A	A	A	A	A	A	A	A	A	A	A	A	A	A
AF087696_at	A	A	A	A	A	A	A	A	A	A	A	A	A	A	A	A	A	A	P	A	A	A	A	A	A	A	A	A	A
AF087697_at	P	P	P	P	P	P	P	P	P	P	P	P	P	P	P	P	P	P	P	P	P	P	P	P	P	P	P	P	P
AF087838_s_at	A	A	A	A	A	A	A	A	A	A	A	A	A	A	A	A	A	A	A	A	A	A	A	A	A	A	A	A	A
AF087839mRNA#1_s_at	A	A	A	A	A	A	A	A	A	A	A	A	A	A	A	A	A	A	A	A	A	A	A	A	A	A	A	A	A
AF087839mRNA#2_f_at	A	A	A	A	A	A	P	A	M	A	A	A	M	A	A	A	A	A	P	A	A	A	A	A	A	P	A	A	A
AF087943_s_at	A	A	A	A	A	A	A	A	A	A	A	A	A	A	A	A	A	A	A	A	A	A	A	A	A	A	A	A	A
AF087944mRNA_s_at	P	P	P	P	P	P	P	P	P	P	P	P	P	P	P	P	P	P	P	P	P	P	P	P	P	P	P	P	P
AF087945_at	A	A	A	M	A	M	A	A	A	A	A	A	A	A	A	A	A	P	A	A	A	A	A	A	A	A	A	A	A
AF089730_at	A	A	A	A	A	A	A	A	A	A	A	A	A	A	A	A	A	A	A	A	A	A	A	A	A	A	A	A	A
AF089817_i_at	P	P	P	A	P	P	P	P	P	P	P	P	P	P	P	P	P	P	P	P	P	P	P	P	P	P	P	P	P
AF089825_at	A	A	A	A	A	A	A	A	A	A	A	A	A	A	A	A	A	A	A	A	A	A	A	A	A	A	A	A	A
AF089839_at	P	P	A	A	P	P	P	P	P	P	A	P	P	P	P	P	P	P	P	P	P	A	P	P	P	P	P	P	P
AF090113_at	A	A	P	A	A	P	A	A	A	A	A	A	A	A	A	A	P	A	P	A	A	A	A	A	A	A	A	A	A
AF090113_g_at	P	A	P	P	P	P	P	P	P	P	P	P	P	P	P	P	P	P	P	P	P	M	P	P	P	P	A	P	P
AF090133_at	A	A	P	M	M	P	P	P	P	A	P	A	P	A	A	A	P	A	P	P	A	A	P	M	M	A	A	M	P
AF090134_at	P	A	P	A	P	P	P	P	P	P	P	P	P	P	P	P	P	A	P	P	P	P	A	A	A	A	M	A	A
AF090134_g_at	A	A	A	A	A	M	A	A	A	A	M	A	A	A	A	A	A	A	A	P	A	A	A	P	A	A	A	A	M
AF090135_at	A	A	A	A	A	A	A	A	A	A	A	A	A	A	A	A	A	A	A	A	A	A	A	A	A	A	A	A	A
AF090136_at	A	A	A	A	A	A	A	A	A	A	A	A	A	A	A	A	A	A	A	A	A	A	A	A	A	A	A	A	A
AF090306_s_at	P	P	P	P	P	P	P	P	P	P	P	P	P	P	P	P	P	P	P	P	P	P	P	P	P	P	P	P	P
AF090692_at	A	P	P	A	A	P	P	P	P	P	A	A	P	A	A	P	A	A	P	A	P	A	P	A	A	A	P	A	A
AF090692_g_at	A	A	A	A	A	A	A	A	A	A	A	A	A	A	A	A	A	A	A	A	A	A	A	A	A	A	A	A	A
AF091247_s_at	P	P	P	P	P	P	P	P	P	P	P	P	P	P	P	P	P	P	P	P	P	P	P	P	P	P	P	P	P
AF091561_at	P	P	P	P	P	P	P	P	P	P	P	P	P	P	P	P	P	P	P	P	P	P	P	P	P	P	P	P	P
AF091562_s_at	A	A	A	A	A	A	A	A	A	A	A	A	A	A	A	A	A	A	A	A	A	A	A	A	A	A	A	A	A
AF091563_i_at	A	P	P	P	M	P	P	A	P	A	P	A	A	P	P	A	P	P	P	A	P	P	P	P	A	P	A	P	P
AF091563_r_at	A	A	A	A	A	A	A	A	A	A	A	A	A	A	A	A	A	A	A	A	A	A	A	A	A	A	A	A	A
AF091563_f_at	A	A	A	P	A	A	P	A	P	A	A	P	M	P	A	A	A	A	P	P	P	M	A	P	A	P	A	M	P
AF091565_at	M	A	A	A	A	A	A	A	A	A	A	A	A	A	A	A	A	A	A	A	A	A	A	A	A	A	A	A	A
AF091566_f_at	A	A	A	A	A	A	A	A	A	A	A	A	A	A	A	A	A	A	A	A	A	A	A	A	A	A	A	A	A
AF091567_s_at	A	P	A	P	A	A	A	A	A	A	A	A	A	A	P	A	P	A	A	A	A	P	A	A	P	A	A	M	A
AF091569_s_at	P	A	A	A	A	P	A	A	A	A	P	A	P	P	P	A	P	A	P	M	P	A	A	A	P	P	P	P	A
AF091570_s_at	P	P	P	P	P	P	P	P	P	P	P	P	P	P	P	P	P	P	P	P	P	P	A	P	P	A	P	A	P
AF091572_s_at	A	A	A	A	P	A	A	A	A	A	P	A	A	A	A	A	A	A	A	A	A	A	A	A	A	P	A	M	A
AF091573_f_at	A	P	M	P	P	P	P	P	M	A	P	P	P	P	P	M	P	P	P	A	P	A	A	M	P	P	P	A	M
AF091574_f_at	P	P	A	P	P	P	P	A	A	P	A	A	P	A	A	A	P	A	P	A	P	P	A	P	P	A	P	A	A
AF091575_at	A	P	P	P	P	A	P	A	A	A	P	P	A	P	P	P	P	A	P	A	P	A	P	P	P	P	A	A	P
AF091576_at	A	A	A	A	A	A	A	A	A	A	A	A	A	A	A	A	A	A	A	A	A	P	A	A	A	A	A	A	A
AF091577_at	A	A	A	A	A	A	A	M	P	A	M	A	A	P	A	A	A	A	M	A	A	A	A	A	A	P	A	A	A
AF091578_at	A	A	A	A	A	A	A	A	A	A	A	A	A	A	A	A	A	A	A	A	A	A	A	A	A	A	A	A	A
AF091578_g_at	P	P	P	P	P	P	P	P	P	P	P	P	P	P	P	P	P	P	P	P	P	P	P	P	P	P	P	P	P
AF091579_at	A	A	A	A	A	A	A	A	A	A	A	A	A	A	A	A	A	A	A	A	A	A	A	A	A	A	A	A	A
AF091580_s_at	A	A	A	A	A	A	A	A	A	A	A	A	A	A	A	A	A	A	A	A	A	A	A	A	A	A	A	A	A
AF091715_s_at	A	A	A	A	A	A	A	A	A	A	A	A	A	A	A	A	A	A	A	A	A	A	A	A	A	A	A	A	A
AF091834_at	P	P	P	A	P	P	P	P	P	P	A	P	P	P	P	P	P	P	P	P	P	P	P	P	P	P	P	P	P
AF092090_at	A	A	A	A	A	A	A	A	A	A	A	A	A	A	A	A	A	A	A	A	A	A	A	A	A	A	A	A	A
AF092091_at	A	A	A	A	A	A	A	A	A	A	A	A	A	A	A	A	A	A	A	A	A	A	A	A	A	A	A	A	A
AF092450_at	P	P	P	P	P	P	P	P	P	P	P	P	P	P	P	P	P	P	P	P	P	P	P	P	P	P	P	P	P
AF092523_i_at	A	A	A	A	A	A	A	A	A	A	A	A	A	A	A	A	A	A	A	A	A	A	A	A	A	A	A	A	A
AF092523_r_at	A	A	A	A	A	A	A	A	A	A	A	A	A	A	A	A	A	A	A	A	A	A	A	A	A	A	A	A	A
AF092523_s_at	A	P	A	A	A	P	P	P	P	P	P	A	P	P	M	A	P	A	P	P	P	P	P	P	A	M	P	P	P
AF092733_at	A	A	A	A	A	A	A	A	A	A	A	A	A	A	A	A	A	A	A	A	A	A	A	A	A	A	A	A	A
AF093139_s_at	P	P	P	P	P	P	P	P	P	P	P	P	P	P	P	P	P	P	P	P	P	P	P	P	P	P	P	P	P
AF093267_s_at	P	P	P	P	P	P	P	P	P	P	P	P	P	P	P	P	P	P	P	P	P	P	P	P	P	P	P	P	P
AF093268_s_at	P	P	P	P	P	P	P	P	P	P	P	P	P	P	P	P	P	P	P	P	P	P	P	P	P	P	P	P	P
AF093536_at	A	A	A	A	A	A	A	A	A	A	A	A	A	A	A	A	A	A	A	A	A	A	A	A	A	A	A	A	A
AF093569mRNA#1_s_at	A	A	A	A	A	A	A	A	A	A	A	A	A	A	A	A	A	A	A	A	A	A	A	A	A	A	A	A	A
AF093625_at	A	A	A	A	A	A	A	A	A	A	A	A	A	A	A	A	A	A	A	A	A	A	A	A	A	A	A	A	A
AF093773_s_at	P	P	P	P	P	P	P	P	P	P	P	P	P	P	P	P	P	P	P	P	P	P	P	P	P	P	P	P	P
AF095576_at	P	P	P	P	P	P	P	P	P	P	P	P	P	P	P	P	P	P	P	P	P	P	P	P	P	P	P	P	P
AF095741_at	P	P	P	P	P	P	P	P	P	P	P	P	P	P	P	A	P	P	P	P	P	P	P	P	P	P	P	P	P
AF095741_g_at	P	P	P	P	P	P	P	P	P	P	P	P	P	P	P	P	P	P	P	P	P	P	P	P	P	P	P	P	P
AF095927_at	P	P	P	P	P	P	P	P	P	P	P	P	P	P	P	P	P	P	P	P	P	P	P	P	P	P	P	P	P
AF095927_g_at	P	P	P	P	P	P	P	P	P	P	P	P	P	P	P	P	P	P	P	P	P	P	P	P	P	P	P	P	P
AF096269_at	P	P	P	M	P	P	P	P	P	P	P	P	P	P	P	P	P	P	P	P	P	M	P	P	P	P	P	P	P
AF096835_at	P	A	P	P	P	P	M	P	P	A	P	A	P	P	M	P	A	A	P	A	A	P	P	P	P	P	P	P	P
AF096835_g_at	P	P	P	P	P	P	P	P	P	P	P	P	P	P	P	P	P	P	P	P	P	P	P	P	P	P	P	P	P
AF097593_at	P	P	P	P	P	P	P	P	P	P	P	A	P	P	P	P	P	P	P	P	A	P	P	A	P	P	A	P	P
AF097593_g_at	P	P	P	P	P	P	P	P	P	P	P	P	P	P	P	P	P	P	P	P	P	P	P	P	P	P	P	P	P
AF097723_s_at	P	P	P	P	P	P	P	P	P	P	P	P	P	P	A	P	P	P	P	P	P	P	P	A	P	P	A	P	P
AF098301_at	P	P	P	P	P	P	P	P	P	P	P	P	P	P	P	P	P	P	P	P	P	P	P	P	P	P	P	P	P
AF099093_at	P	P	P	P	P	P	P	P	P	P	P	P	P	P	P	P	P	P	P	P	P	P	P	P	P	P	P	P	P
AF099093_g_at	P	P	P	P	P	P	P	P	P	P	P	P	P	P	P	P	P	P	P	P	P	P	P	P	P	P	P	P	P
AF100421_at	P	P	P	P	P	P	P	P	P	P	P	P	P	P	P	P	P	P	P	P	P	P	P	P	P	P	P	P	P
AF100470_at	P	P	P	P	P	P	P	P	P	P	P	P	P	P	P	P	P	P	P	P	P	P	P	P	P	P	P	A	P
AF100470_g_at	P	P	P	P	P	P	P	P	P	P	P	A	P	P	P	P	P	P	P	P	P	P	P	P	P	P	P	P	P
AF102552_s_at	P	P	P	P	P	P	P	P	P	P	A	P	P	P	P	P	P	P	P	P	P	P	P	P	P	P	P	P	P
AF102804_s_at	A	M	A	A	A	P	A	A	A	A	A	A	A	A	A	A	P	P	P	A	A	M	A	A	A	A	A	A	A
AF102853_at	P	P	P	P	P	P	P	P	P	P	P	P	P	P	P	P	P	P	P	P	P	P	A	P	P	P	P	P	P
AF102853_g_at	P	P	P	P	P	P	P	P	P	P	P	P	P	P	P	P	P	P	P	P	P	P	P	P	P	P	P	P	P
AF102854_at	P	P	P	P	P	P	P	P	P	P	P	P	P	P	P	P	P	P	P	P	P	P	P	P	P	P	P	P	P
AF102855_at	A	A	A	A	A	A	A	A	A	A	A	A	A	A	A	A	A	A	A	A	A	A	A	A	A	A	A	A	A
AF104362_at	A	A	P	A	A	A	A	A	P	A	A	A	P	M	P	A	A	A	A	A	A	P	P	P	P	M	A	P	A
AF104399_at	A	A	A	A	A	A	A	A	A	A	A	A	A	A	A	A	M	A	A	A	A	A	A	A	A	A	A	A	A
AF104399_g_at	A	A	A	A	A	A	A	A	A	P	P	M	A	A	P	A	P	P	A	M	A	P	A	A	A	P	A	A	A
AF106563_s_at	P	P	P	P	P	P	P	P	P	P	P	P	P	P	P	P	P	P	P	P	P	P	P	P	P	P	P	P	P
AF107727_at	A	A	A	A	A	A	A	A	A	A	A	A	A	A	A	A	A	A	A	A	A	A	A	A	A	A	A	A	A
AF109405_s_at	M	M	P	A	P	P	P	P	P	P	A	P	P	P	P	A	P	A	P	P	P	P	P	P	P	P	A	A	P
AF110508_at	A	A	A	A	A	A	A	A	P	P	A	A	P	P	P	A	P	A	A	P	A	M	M	A	A	A	A	M	P
AJ000347_at	P	P	P	P	P	P	A	P	P	P	A	P	P	P	P	P	P	P	P	A	P	P	A	P	A	P	P	P	P
AJ000347_g_at	P	P	P	P	P	P	P	P	P	P	P	P	P	P	P	P	P	P	P	P	P	P	P	P	P	P	P	P	P
AJ000556cds_at	P	P	P	P	P	P	P	P	P	P	A	P	P	P	P	P	P	P	P	P	P	A	P	P	P	P	A	P	P
AJ000557cds_s_at	P	A	A	P	P	A	M	A	P	P	A	A	P	P	A	A	P	A	P	A	A	P	A	P	A	P	A	P	A
AJ001043cds_at	A	A	A	A	A	A	A	A	A	A	A	A	A	A	A	A	A	A	A	A	A	A	A	A	A	A	A	A	A
AJ001044cds_at	P	A	P	A	P	P	A	A	P	P	P	P	A	P	P	A	P	A	A	P	A	A	P	P	P	P	P	P	P
AJ001290cds_at	P	P	P	P	P	P	P	P	P	P	P	P	P	P	P	P	P	P	P	P	P	P	P	P	P	P	P	P	P
AJ001517cds_at	A	P	A	A	A	A	A	P	A	P	A	A	A	A	A	A	A	A	A	A	A	A	A	A	A	A	A	A	A
AJ001529cds_at	A	A	A	A	A	P	P	A	M	A	A	A	A	A	A	A	P	A	P	P	A	A	A	A	A	A	A	A	A
AJ001637cds_at	A	A	A	A	A	A	A	A	A	A	A	A	A	A	A	A	A	A	A	A	A	A	A	A	A	A	A	A	A
AJ001713_at	A	A	A	A	A	A	P	A	A	A	A	A	A	A	A	A	A	P	A	A	A	A	A	A	A	A	A	A	A
AJ001929_s_at	P	P	P	P	P	P	P	P	P	P	P	P	P	P	P	P	P	P	P	P	P	P	P	P	P	P	P	P	P
AJ002424cds_at	A	A	A	A	A	A	A	A	A	A	A	A	A	A	A	A	A	A	A	A	A	A	A	A	A	A	A	A	A
AJ002474cds_at	A	A	A	A	A	A	A	A	A	A	A	A	A	A	A	A	A	A	A	A	A	A	A	A	A	A	A	A	A
AJ002556_s_at	A	A	A	A	A	A	A	A	A	M	A	A	A	A	A	A	A	A	A	A	A	A	A	A	A	A	A	A	A
AJ002745cds_at	A	A	A	A	A	A	A	A	A	A	A	A	A	A	A	A	A	A	A	A	A	A	A	A	A	A	A	A	A
AJ002940cds_s_at	A	A	A	A	A	A	A	A	A	A	A	A	A	A	A	A	A	A	A	A	A	A	A	A	A	A	A	A	A
AJ003148cds_s_at	A	A	A	A	A	A	A	A	A	A	A	A	A	A	A	A	A	A	A	A	A	A	A	A	A	A	A	A	A
AJ004858_at	A	A	A	A	A	A	A	A	A	A	A	A	A	A	A	A	A	A	A	A	A	A	A	A	A	A	A	A	A
AJ004912_s_at	P	P	P	P	P	P	P	P	P	P	P	P	P	P	P	P	P	P	P	P	P	P	P	P	P	P	P	P	P
AJ005046_at	A	A	A	A	A	A	A	A	A	A	A	A	A	A	A	A	A	A	A	A	A	A	A	A	A	A	A	A	A
AJ005046_g_at	A	A	A	A	A	A	A	A	A	A	A	A	A	A	A	A	A	A	A	A	A	A	A	A	A	A	A	A	A
AJ005113_at	P	P	P	P	P	P	P	P	P	P	P	P	P	P	P	P	P	P	P	P	P	P	P	P	P	P	P	P	P
AJ005113_g_at	P	P	P	P	P	P	P	P	P	P	P	P	P	P	P	P	P	P	P	P	P	P	P	P	P	P	P	P	P
AJ005394_at	A	A	M	M	A	A	M	A	A	A	A	A	P	A	M	A	A	A	M	A	A	A	A	A	A	A	A	A	A
AJ005396_at	A	A	A	P	A	A	A	A	A	A	A	A	A	P	A	A	A	A	A	A	A	A	A	A	A	P	A	A	P
AJ005641_at	P	P	P	P	P	P	P	P	P	P	P	P	P	P	P	P	P	P	P	P	P	P	P	P	P	P	P	P	P
AJ005642_at	A	A	A	A	P	A	A	A	A	A	A	A	A	P	A	A	A	A	P	A	A	A	A	A	P	P	A	A	A
AJ005984_at	P	P	P	P	P	P	P	P	P	P	P	P	P	P	P	P	P	P	P	P	P	P	P	P	P	P	P	P	P
AJ006064_at	P	P	P	P	P	P	P	P	P	P	P	P	P	P	P	P	P	P	P	P	P	P	P	P	P	P	P	P	P
AJ006064_g_at	P	P	P	P	P	P	P	P	P	P	P	P	P	P	P	P	P	P	P	P	P	P	P	P	P	P	P	P	P
AJ006295_at	A	A	P	A	A	P	A	P	A	A	A	A	P	A	A	A	P	P	P	A	P	P	P	P	A	A	A	A	A
AJ006295_g_at	P	P	P	P	P	P	P	P	P	P	P	P	P	P	P	A	P	A	P	P	P	P	P	P	P	P	P	P	P
AJ006340_s_at	P	P	P	P	P	P	P	P	P	P	P	P	P	P	P	P	P	P	P	P	P	P	P	P	P	P	P	P	P
AJ006519_at	A	A	A	A	A	A	A	A	P	A	A	A	P	A	A	P	M	A	A	M	A	A	A	A	A	A	A	A	P
AJ006522mRNA_at	A	A	A	A	A	A	A	A	A	A	A	A	A	A	A	A	A	A	A	A	A	A	A	A	A	A	A	A	A
AJ006710_at	P	P	P	P	P	P	P	P	P	P	P	P	P	P	P	P	P	P	P	P	P	P	P	P	P	P	P	P	P
AJ006855_s_at	P	P	P	P	P	P	P	P	P	P	P	P	P	P	P	P	P	P	P	P	P	P	P	P	P	P	P	P	P
AJ006971_at	P	P	P	P	P	P	P	P	P	P	A	P	P	P	P	P	P	P	P	P	P	P	P	P	P	P	P	P	P
AJ006971_g_at	P	P	P	P	P	P	P	P	P	P	P	P	P	P	P	P	P	P	P	P	P	P	P	P	P	P	P	P	P
AJ007016_at	P	P	P	P	P	P	P	P	P	P	P	P	P	P	P	P	P	P	P	P	P	P	P	P	P	P	P	P	P
AJ007288_at	A	A	A	A	A	A	A	A	A	A	A	A	A	A	A	A	A	A	A	A	A	A	A	A	A	A	A	A	A
AJ007291_at	P	P	P	P	P	P	P	P	P	P	P	P	P	P	P	P	P	P	P	P	P	P	P	P	P	P	P	P	P
AJ007291_g_at	P	P	P	P	P	P	P	P	P	P	P	P	P	P	P	P	P	P	P	P	P	P	P	P	P	P	P	P	P
AJ007422_s_at	P	P	P	P	P	P	P	P	P	P	P	P	P	P	P	P	P	M	P	P	P	P	P	P	P	P	P	P	P
AJ007488_at	A	A	A	A	A	A	A	A	A	A	A	A	A	A	A	A	A	A	A	A	A	A	A	A	A	A	A	A	A
AJ007627_at	P	P	P	P	P	P	P	P	P	P	P	P	P	P	P	P	P	P	P	P	P	P	P	P	P	P	P	P	P
AJ007628_at	A	A	A	A	A	A	A	A	P	A	A	P	A	P	A	A	A	P	A	P	A	A	A	A	A	M	A	A	A
AJ007632_s_at	A	A	A	M	A	P	A	A	P	M	P	A	A	P	A	A	A	A	M	P	A	P	P	M	A	P	M	P	P
AJ009698_at	P	P	P	P	P	P	P	P	P	P	P	P	P	P	P	P	P	P	P	P	P	P	P	P	P	P	P	P	P
AJ009698_g_at	P	P	P	P	P	P	P	P	P	P	P	P	P	P	P	M	P	P	P	P	P	P	P	P	P	P	P	P	P
AJ010351_s_at	P	P	P	P	P	P	P	P	P	P	P	P	P	P	P	P	P	P	P	P	P	P	P	P	P	P	P	P	P
AJ010386_s_at	P	P	P	P	P	P	P	P	P	P	P	P	P	P	P	P	P	P	P	P	P	P	P	P	P	P	P	P	P
AJ010828_at	A	A	A	A	A	A	A	A	A	A	A	A	A	A	A	A	A	A	A	A	A	A	A	A	A	A	A	A	A
AJ011005_at	A	A	A	A	A	A	A	A	A	A	A	A	A	A	A	A	A	A	A	A	A	A	A	A	A	A	A	A	A
AJ011035_at	A	A	A	A	A	A	A	A	P	P	A	A	A	A	A	A	A	A	A	A	A	A	A	A	A	A	A	P	A
AJ011115_at	A	A	A	A	A	A	A	A	A	A	A	A	A	A	A	A	A	A	A	A	A	A	A	A	A	A	A	A	A
AJ011115_g_at	A	A	A	A	A	A	A	A	A	A	A	A	A	A	A	A	A	A	A	A	A	A	A	A	A	A	A	A	A
AJ011116_at	A	A	A	A	A	P	A	A	A	A	A	A	A	A	A	A	A	A	A	A	A	A	A	A	A	A	A	A	M
AJ011370_at	A	A	A	A	A	A	A	A	A	A	A	A	A	A	A	A	A	A	A	A	A	A	A	A	A	A	A	A	A
AJ011370_g_at	A	A	A	A	A	A	A	A	A	A	A	A	A	A	A	A	A	A	A	A	A	A	A	A	A	A	A	A	A
AJ011605_at	A	A	A	A	A	A	A	A	A	A	A	A	A	A	A	A	A	A	A	A	A	A	A	A	A	A	A	A	A
AJ011606_at	A	A	A	A	A	A	A	A	A	A	A	A	A	A	A	A	A	A	A	A	A	A	A	A	A	A	A	A	A
AJ011607_at	A	A	P	P	P	P	A	P	A	A	A	P	A	A	A	A	P	P	P	P	A	A	P	A	P	A	A	A	A
AJ011607_g_at	A	A	P	P	P	A	A	P	P	A	P	P	M	P	P	A	P	P	P	P	A	P	A	P	A	M	A	A	P
AJ011608_at	A	P	P	A	P	A	P	P	A	A	P	P	A	A	P	P	P	P	P	P	P	A	P	A	P	P	A	P	P
AJ011656cds_s_at	A	A	A	A	A	A	A	A	A	A	A	A	A	A	A	A	A	A	A	A	A	A	A	A	A	A	A	A	A
AJ011811_at	A	A	A	A	A	A	A	A	A	A	A	A	A	A	A	A	A	A	A	A	A	A	A	A	A	A	A	A	A
AJ011811_g_at	A	A	A	A	A	A	A	A	A	A	A	A	A	A	A	A	A	A	A	A	A	A	A	A	A	A	A	A	A
AJ011969mRNA_at	A	A	A	A	A	A	A	A	A	A	A	A	A	A	A	A	A	A	A	A	A	A	A	A	A	A	A	A	A
AJ012482_at	A	A	A	A	A	A	A	P	A	A	A	A	A	A	A	A	P	A	A	A	M	A	A	P	A	A	P	P	P
AJ012603cds_at	A	A	A	A	A	A	A	A	A	A	A	A	P	A	A	A	A	A	A	A	A	A	A	A	A	A	A	A	A
AJ012603UTR#1_at	P	P	P	P	P	P	A	P	P	P	A	A	P	P	P	P	P	P	P	P	P	P	P	P	P	P	P	P	A
AJ012603UTR#1_g_at	A	A	P	P	P	A	P	P	A	P	A	A	P	P	A	A	P	A	P	A	P	P	P	A	A	A	A	A	A
AJ131848_at	A	A	A	A	A	A	A	A	A	A	A	A	A	A	A	A	A	A	A	A	A	A	A	A	A	A	A	A	A
AJ131888_at	A	A	A	A	A	A	A	A	A	A	A	A	A	A	A	A	A	A	A	A	A	A	A	A	A	A	A	A	A
AJ131902_at	P	P	P	P	P	P	P	P	P	P	P	P	P	P	P	P	P	P	P	P	P	P	P	P	P	P	P	P	P
AJ131902_g_at	P	P	P	P	P	P	P	P	P	P	P	P	P	P	P	P	P	P	P	P	P	P	P	P	P	P	P	P	P
AJ132230_at	A	A	A	A	A	A	A	A	A	A	A	A	A	A	A	A	A	A	A	A	A	A	A	A	A	A	A	A	A
AJ132230_g_at	P	P	P	A	P	A	P	P	P	P	P	P	P	P	P	P	P	P	P	P	A	P	P	P	P	P	P	P	P
AJ132352_at	A	A	A	A	A	A	A	A	A	A	A	A	A	A	A	A	A	A	A	A	A	A	A	A	A	A	A	A	A
AJ223184_at	A	A	A	A	A	A	A	A	A	A	A	A	A	A	A	A	A	A	A	A	A	A	A	A	A	A	A	A	A
AJ223184_g_at	A	A	A	A	A	A	A	A	A	A	A	A	A	A	A	A	A	A	A	A	A	A	A	A	A	A	A	A	A
AJ223355_at	A	A	A	A	A	M	A	A	A	P	A	A	A	A	A	A	P	A	P	A	P	A	A	A	A	A	A	A	A
AJ223355_g_at	P	P	P	P	P	P	P	P	P	P	P	P	P	P	P	P	P	P	P	P	P	P	P	P	P	P	P	P	P
AJ224156_s_at	A	A	A	A	A	A	A	A	A	A	A	A	P	A	A	A	A	A	A	A	A	A	A	A	A	A	A	A	A
D00092_s_at	P	P	P	P	P	P	P	P	P	P	P	P	P	P	P	P	P	P	P	P	P	P	P	P	P	P	P	P	P
D00362_s_at	A	A	A	A	A	A	A	A	A	A	A	A	A	A	A	A	A	A	A	A	A	A	A	A	A	A	A	A	A
D00512_at	A	M	P	A	A	A	A	A	A	A	A	P	A	M	A	A	M	A	M	P	A	P	A	A	P	A	A	A	P
D00512_g_at	P	P	P	P	P	P	P	P	P	P	P	P	P	P	P	P	P	P	P	P	P	P	P	P	P	P	P	P	P
D00636cds_s_at	P	P	A	A	P	P	P	P	P	P	A	A	P	P	P	P	P	A	P	P	A	P	A	P	P	A	P	P	P
D00698_s_at	A	A	P	A	P	A	A	A	A	A	A	P	A	A	A	A	P	A	A	A	A	A	A	A	A	A	P	A	A
D00913_at	A	A	A	A	A	A	A	A	A	A	A	A	A	A	A	A	A	A	A	A	A	A	A	A	A	A	A	A	A
D00913_g_at	P	P	P	M	A	P	P	P	M	A	A	A	M	A	A	A	P	M	P	A	A	M	P	A	A	M	A	A	A
D00920mRNA_at	P	P	A	A	P	A	A	A	A	A	A	A	A	A	A	P	A	P	A	A	A	A	A	A	P	A	A	A	A
D00921mRNA_at	A	A	A	A	A	A	A	A	A	A	A	A	A	A	A	A	A	A	A	A	A	A	A	A	A	A	A	A	A
D01046_at	P	P	P	A	P	P	P	P	P	P	P	P	P	P	P	P	P	P	P	P	P	P	P	P	P	P	P	P	P
D10106_s_at	A	A	A	A	A	A	A	A	A	A	A	A	M	A	A	A	M	A	M	P	A	A	A	A	A	A	A	A	A
D10261_at	A	A	A	A	A	A	A	A	A	A	A	A	A	A	A	A	A	A	A	A	A	A	A	A	A	A	A	A	A
D10261_g_at	A	A	A	A	A	A	A	A	A	A	A	A	A	A	A	A	A	A	A	A	A	A	A	A	A	A	A	A	A
D10354_s_at	M	A	A	P	P	A	A	P	A	P	A	A	A	A	A	A	P	A	A	A	A	P	P	A	A	A	A	A	A
D10393_s_at	A	A	A	A	A	A	A	A	A	A	A	A	A	A	A	A	A	A	A	A	A	A	A	A	A	A	A	A	A
D10554_s_at	A	A	A	A	A	A	A	A	A	A	A	A	A	A	A	A	A	A	A	A	A	A	A	A	A	A	A	A	A
D10587_at	P	P	P	P	P	P	P	P	P	P	P	P	P	P	P	P	P	P	P	P	P	P	P	P	P	P	P	P	P
D10587_g_at	M	P	P	P	P	A	A	M	P	P	P	P	P	P	P	A	M	P	P	P	P	A	P	A	P	P	P	P	A
D10655_at	P	P	P	P	P	P	P	P	P	P	P	P	P	P	P	P	P	P	P	P	P	P	P	P	P	P	P	P	P
D10655_g_at	P	P	P	P	P	P	P	P	P	P	P	P	P	P	P	P	P	P	P	P	P	P	P	P	P	P	P	P	P
D10693_at	A	A	P	P	A	A	A	P	A	P	A	A	A	P	A	A	A	A	P	A	A	A	A	P	A	A	A	A	A
D10699_at	P	P	P	P	P	P	P	P	P	P	P	P	P	P	P	P	P	P	P	P	P	P	P	P	P	P	P	P	P
D10699_g_at	P	P	P	P	P	P	P	P	P	P	P	P	P	P	P	P	P	P	P	P	P	P	P	P	P	P	P	P	P
D10706cds#3_s_at	P	P	P	P	P	P	P	P	P	P	P	P	P	P	P	P	P	P	P	P	P	P	P	P	P	P	P	P	P
D10706cds#2_s_at	P	P	P	P	P	P	P	P	P	P	P	P	P	P	P	P	P	P	P	P	P	P	P	P	P	P	P	P	P
D10706_s_at	P	P	P	P	P	P	P	P	P	P	P	P	P	P	P	P	P	P	P	P	P	P	P	P	P	P	P	P	P
D10709exon_s_at	A	M	A	A	A	A	A	A	M	A	A	M	A	A	A	A	A	A	A	A	A	A	A	A	A	A	M	A	A
D10729_s_at	A	A	A	A	A	A	A	P	P	A	A	A	A	P	A	A	P	A	A	A	A	A	A	A	A	A	A	A	A
D10754_at	P	P	P	P	P	P	P	P	P	P	P	P	P	P	P	P	P	P	P	P	P	P	P	P	P	P	P	P	P
D10754_g_at	P	P	P	P	P	P	P	P	P	P	P	P	P	P	P	P	P	P	P	P	P	P	P	P	P	P	P	P	P
D10755_s_at	P	P	P	P	P	P	P	P	P	P	P	P	P	P	P	P	P	P	P	P	P	P	P	P	P	P	P	P	P
D10756_at	P	P	P	P	P	P	P	P	P	P	P	P	P	P	P	P	P	P	P	P	P	P	P	P	P	P	P	P	P
D10756_g_at	P	P	P	P	P	P	P	P	P	P	P	P	P	P	P	P	P	P	P	P	P	P	P	P	P	P	P	P	P
D10757_at	A	A	A	A	A	A	A	A	A	A	A	A	A	A	A	A	A	A	A	A	A	A	A	A	A	A	A	A	A
D10757_g_at	A	M	A	A	P	A	P	P	A	A	A	P	P	A	P	A	P	A	P	P	A	P	A	A	A	P	A	A	A
D10770_s_at	P	P	P	P	P	P	P	P	P	P	P	P	P	P	P	P	P	P	P	P	P	P	P	P	P	P	P	P	P
D10853_at	P	P	P	P	P	P	P	P	P	P	P	P	P	P	P	P	P	P	P	P	P	P	P	P	P	P	P	P	P
D10891_at	A	A	A	A	A	A	A	A	A	A	A	A	A	A	A	A	A	A	A	A	A	A	A	A	A	A	A	A	A
D10926_s_at	P	P	P	P	P	P	P	P	P	P	P	P	P	P	P	P	P	P	P	P	P	A	P	P	P	P	P	P	P
D10938exon_s_at	P	A	P	A	P	P	P	P	P	P	P	P	P	P	P	P	P	P	P	P	P	A	P	P	P	P	A	P	P
D10952_i_at	P	P	P	P	P	P	P	P	P	P	P	P	P	P	P	P	P	P	P	P	P	P	P	P	P	P	P	P	P
D11439_s_at	A	A	A	A	A	A	A	A	A	A	A	A	A	A	A	A	A	A	A	A	A	A	A	A	A	A	A	A	A
D11445exon#1-4_s_at	A	A	A	A	A	A	A	A	A	A	A	A	A	A	A	A	A	A	A	A	A	A	A	A	A	A	A	A	A
D12516_at	A	A	A	A	A	A	A	A	A	A	A	A	A	A	A	A	A	A	P	A	A	A	A	A	A	A	A	A	A
D12516_g_at	A	A	A	A	A	A	A	A	A	A	A	A	A	A	A	A	A	A	A	A	A	A	A	A	A	A	A	A	A
D12519_s_at	P	P	P	P	P	P	P	P	P	P	P	P	P	P	P	P	P	P	P	P	P	P	P	P	P	P	P	P	P
D12524_at	P	P	P	P	P	P	P	P	P	P	P	P	P	P	P	P	P	P	P	P	P	P	P	P	P	P	P	P	P
D12524_g_at	A	A	A	A	P	P	P	P	P	P	A	P	P	P	P	P	P	P	P	P	A	P	A	A	P	P	P	P	A
D12768_at	A	M	A	A	A	P	P	A	P	A	A	A	P	A	A	A	A	A	P	A	A	A	A	M	P	A	A	A	A
D12769_at	P	P	P	P	P	P	P	P	P	P	P	P	P	P	P	P	P	P	P	P	P	P	P	P	P	P	P	P	P
D12769_g_at	P	P	P	P	P	P	P	P	P	P	P	P	P	P	P	P	P	P	P	P	P	P	P	P	P	P	P	P	P
D12770_s_at	P	P	P	P	P	P	P	P	P	P	P	P	P	P	P	P	P	P	P	P	P	P	P	P	P	P	P	P	P
D12771_s_at	P	P	P	P	P	P	P	P	P	P	P	P	P	P	P	P	P	P	P	P	P	P	P	P	P	P	P	P	P
D12800cds_at	A	A	A	A	A	A	A	A	A	A	A	A	A	A	A	A	A	A	A	A	A	A	A	A	A	A	A	A	A
D12820_at	P	A	A	A	A	A	A	A	A	A	A	M	A	A	A	A	A	A	A	A	A	A	A	A	P	A	M	A	A
D12927_at	P	P	P	P	P	P	P	P	P	P	A	P	P	P	P	P	P	P	P	P	P	P	P	P	P	P	P	P	P
D12978cds_s_at	A	A	A	A	A	A	A	A	A	A	A	A	A	A	A	A	A	A	A	A	M	A	A	A	A	A	A	A	A
D13120_s_at	P	P	P	P	P	P	P	P	P	P	P	P	P	P	P	P	P	P	P	P	P	P	P	P	P	P	P	P	P
D13122_i_at	A	A	A	A	A	A	A	A	A	A	A	A	A	A	A	A	A	A	A	A	A	A	A	A	A	A	A	A	A
D13122_f_at	P	P	P	P	P	P	P	P	P	P	P	P	P	P	P	P	P	P	P	P	P	P	P	P	P	P	P	P	P
D13123_s_at	P	P	P	P	P	P	P	P	P	P	P	P	P	P	P	P	P	P	P	P	P	P	P	P	P	P	P	P	P
D13124_s_at	P	P	P	P	P	P	P	P	P	P	P	P	P	P	P	P	P	P	P	P	P	P	P	P	P	P	P	P	P
D13127_at	P	P	P	P	P	P	P	P	P	P	P	P	P	P	P	P	P	P	P	P	P	P	P	P	P	P	P	P	P
D13127_g_at	P	P	P	P	P	P	P	P	P	P	P	P	P	P	P	P	P	P	P	P	P	P	P	P	P	P	P	P	P
D13211_s_at	P	P	A	P	P	P	P	P	P	P	P	P	P	P	P	P	P	P	P	P	P	P	P	P	P	P	P	P	P
D13212_s_at	A	A	P	P	P	P	P	P	P	P	A	P	P	P	P	A	P	P	P	P	P	P	P	P	P	A	A	A	P
D13213_s_at	A	M	A	P	M	A	A	A	A	A	A	A	A	A	A	A	P	A	A	A	M	A	A	A	M	M	P	A	A
D13309_s_at	P	P	P	P	P	P	P	P	P	P	P	P	P	P	P	P	P	P	P	P	P	P	P	P	P	P	P	P	P
D13417_at	A	A	A	A	A	A	A	A	A	A	A	A	A	A	A	A	A	A	A	A	A	A	A	A	A	A	A	A	A
D13417_g_at	P	P	P	P	P	P	P	P	P	P	P	P	P	P	P	P	P	P	P	P	P	P	P	P	P	P	P	P	P
D13418_at	P	A	A	A	A	P	A	A	A	A	A	A	A	A	A	A	A	M	A	A	A	A	A	A	A	A	A	A	A
D13556exon_at	A	A	A	A	A	A	A	A	A	A	A	A	A	A	A	A	A	A	A	A	A	A	A	A	A	A	A	A	A
D13623_at	P	P	P	P	P	P	P	P	P	P	P	P	P	P	P	P	P	P	P	P	P	P	P	P	P	P	P	P	P
D13623_g_at	P	P	P	P	P	P	P	P	P	P	P	P	P	P	P	P	P	P	P	P	P	P	P	P	P	P	P	P	P
D13667cds_s_at	A	A	A	A	A	A	A	A	A	A	A	A	A	A	A	A	A	A	A	A	A	A	A	A	A	A	A	A	A
D13871_s_at	A	A	P	A	P	P	M	A	A	A	A	M	P	A	A	A	A	A	P	A	A	A	A	A	A	A	A	A	A
D13906_at	A	A	A	A	A	A	A	A	A	A	A	A	A	A	A	A	A	A	A	A	A	A	A	A	A	A	A	A	A
D13906_g_at	A	A	A	A	A	A	A	A	A	A	A	A	A	A	A	A	A	A	A	A	A	A	A	A	A	A	A	A	A
D13927_at	A	A	A	A	A	A	A	A	A	A	A	A	A	A	A	A	A	A	A	A	A	A	A	A	A	A	A	A	A
D13927_g_at	A	A	A	A	A	A	A	A	A	A	A	A	A	A	A	A	A	A	A	A	A	A	A	A	A	A	A	A	A
D13962_at	A	A	A	A	A	A	A	A	A	A	A	A	A	A	A	A	A	A	A	A	A	A	A	A	A	A	A	A	A
D13962_g_at	P	P	P	P	P	P	P	P	P	P	P	P	P	P	P	P	P	P	P	P	P	P	P	P	P	P	P	P	P
D13963_at	A	A	P	P	P	P	P	P	P	P	A	P	P	P	P	A	P	P	P	P	P	A	M	P	P	P	A	P	P
D13965_s_at	A	A	A	A	A	A	A	A	A	A	A	A	A	A	A	A	A	A	A	A	A	A	A	A	A	A	A	A	A
D13966_at	A	P	P	A	P	P	P	A	P	P	P	P	P	P	P	M	A	P	P	P	M	M	P	P	A	P	P	P	P
D13978_s_at	A	A	P	A	A	A	A	P	A	A	A	P	P	A	A	A	P	A	P	P	A	P	A	P	A	A	A	A	A
D13985_at	P	P	P	P	P	P	P	P	P	P	P	P	P	P	P	P	P	P	P	P	P	P	P	P	P	P	P	P	P
D13985_g_at	P	P	P	P	P	P	P	P	P	P	P	P	P	P	P	P	P	P	P	P	P	P	P	P	P	P	P	P	P
D14029_at	A	A	A	A	A	A	A	A	A	A	A	A	A	A	A	A	A	A	A	A	A	A	A	A	A	A	A	A	A
D14048_at	P	P	P	P	P	P	P	P	P	P	P	P	P	P	P	P	P	P	P	P	P	P	P	P	P	P	P	P	P
D14048_g_at	P	P	P	P	P	P	P	P	P	P	P	P	P	P	P	P	P	P	P	P	P	P	P	P	P	P	P	P	P
D14097cds_s_at	A	A	A	A	A	A	A	A	A	A	A	A	A	A	A	A	A	A	A	A	A	A	A	A	A	A	A	A	A
D14418_at	P	P	P	P	P	P	P	P	P	P	P	P	P	P	P	P	P	P	P	P	P	P	P	P	P	P	P	P	P
D14419_s_at	P	P	P	P	P	P	P	P	P	P	P	P	P	P	P	P	P	P	P	P	P	P	P	P	P	P	P	P	P
D14421_at	P	P	P	P	P	P	P	P	P	P	P	P	P	P	P	P	P	P	P	P	P	P	P	P	P	P	P	P	P
D14425_s_at	P	P	P	P	P	P	P	P	P	P	P	P	P	P	P	P	P	P	P	P	P	P	P	P	P	P	P	P	P
D14437_s_at	A	A	A	A	A	A	A	A	A	A	A	A	A	A	A	A	A	A	A	A	A	A	A	A	A	A	A	A	A
D14441_at	P	P	P	P	P	P	P	P	P	P	P	P	P	P	P	P	P	P	P	P	P	P	P	P	P	P	P	P	P
D14448_s_at	P	P	P	A	M	A	P	P	A	P	A	A	A	P	P	A	P	A	P	P	P	P	A	A	M	P	P	A	A
D14568_at	P	P	P	P	P	P	P	P	P	P	P	P	P	P	P	P	P	P	P	P	P	P	P	P	P	P	P	P	P
D14688_s_at	P	P	P	P	P	P	P	P	P	P	P	P	P	P	P	P	P	P	P	P	P	P	P	P	P	P	P	P	P
D14819_at	A	A	A	A	P	P	A	A	A	P	A	A	A	A	A	P	P	A	P	A	A	A	A	A	A	A	A	A	A
D14819_g_at	P	P	P	P	P	P	P	P	P	P	P	P	P	P	P	P	P	P	P	P	P	P	P	P	P	P	P	P	P
D14869_s_at	A	A	A	A	A	A	A	A	A	A	A	A	A	A	A	A	A	A	A	A	A	A	A	A	A	A	A	A	A
D14988_f_at	P	P	A	A	A	M	P	A	A	A	A	A	A	A	P	A	A	A	A	A	P	A	A	A	A	A	A	A	A
D14989_f_at	A	A	A	A	A	A	A	A	A	A	A	A	A	A	A	A	A	A	A	A	A	A	A	A	A	A	A	A	A
D15069_s_at	A	A	A	A	A	A	A	A	A	A	A	A	A	A	A	A	A	A	A	A	A	A	A	A	A	A	A	A	A
D16101_s_at	A	A	A	P	A	A	A	P	A	A	A	A	A	A	A	A	A	A	P	A	A	A	A	A	A	A	A	A	A
D16102_at	A	A	A	A	A	A	A	A	A	A	A	A	A	A	A	A	A	A	M	A	A	P	A	A	A	A	A	P	A
D16339_at	A	P	P	P	P	P	P	P	A	A	A	P	P	P	A	P	P	A	P	P	P	A	P	P	P	P	P	P	A
D16443_at	A	A	A	A	A	A	A	A	A	A	A	A	A	A	A	A	A	A	A	A	A	A	A	A	A	A	A	A	A
D16443_g_at	A	M	A	A	A	A	M	A	A	A	A	A	A	P	A	A	A	A	P	A	A	A	A	A	A	A	M	A	A
D16817_at	A	A	P	P	P	P	P	P	P	P	A	P	P	P	A	A	P	P	P	P	P	A	P	P	P	P	A	A	P
D16817_g_at	A	A	A	P	A	P	A	P	A	A	A	A	P	A	A	A	A	P	P	A	A	A	A	A	A	A	A	A	A
D16840_s_at	A	A	A	A	A	A	A	A	A	A	A	A	A	A	A	A	A	A	A	A	A	A	A	A	A	A	A	A	A
D17352_at	A	A	A	A	A	A	A	M	A	A	A	A	A	P	A	A	A	P	A	A	A	A	A	A	A	A	A	P	A
D17370_at	A	A	A	A	A	A	A	A	A	A	A	A	A	A	A	A	A	A	A	A	A	A	A	A	A	A	A	A	A
D17370_g_at	A	A	P	P	A	A	P	P	A	A	P	A	A	P	P	A	A	P	P	A	P	P	P	A	P	P	A	P	P
D17521_at	P	P	P	P	P	P	P	P	P	P	P	P	P	P	P	P	P	P	P	P	P	P	P	P	P	P	P	P	P
D17695_s_at	A	A	A	A	A	P	A	A	A	A	A	A	A	A	A	A	A	A	A	A	A	A	A	A	A	A	A	A	P
D17711cds_s_at	P	P	P	P	P	P	P	P	P	P	P	P	P	P	P	P	P	P	P	P	P	P	P	P	P	P	P	P	P
D17764_at	P	P	P	P	P	P	P	P	P	P	P	P	P	P	P	P	P	P	P	P	P	P	P	P	P	P	P	P	P
D21158_s_at	A	A	A	A	A	A	A	A	A	A	A	A	A	A	A	A	A	A	A	A	A	A	A	A	A	A	A	A	A
D21215cds_s_at	A	A	A	A	A	A	A	A	A	A	A	A	A	A	A	A	A	A	A	A	A	A	A	A	A	A	A	A	A
D21800_at	P	P	P	P	P	P	P	P	P	P	P	P	P	P	P	P	P	P	P	P	P	P	P	P	P	P	P	P	P
D21800_g_at	P	P	P	P	P	P	P	P	P	P	P	P	P	P	P	P	P	P	P	P	P	P	P	P	P	P	P	P	P
D21869_s_at	P	P	A	A	P	P	P	P	P	P	A	P	P	P	P	P	P	P	P	P	P	P	P	P	P	P	P	P	P
D25233cds_at	P	P	P	A	P	P	P	P	P	P	A	P	P	P	P	M	P	P	P	P	M	P	A	A	P	P	P	P	P
D25543_at	P	A	P	P	P	P	P	P	A	P	A	A	P	P	P	P	P	P	P	A	P	P	P	A	A	P	M	P	P
D25543_g_at	P	P	P	A	P	P	P	P	P	P	A	P	P	P	P	A	P	P	P	A	A	A	P	A	P	P	P	P	A
D26073_at	A	A	A	A	A	A	A	P	A	A	A	A	A	A	A	A	P	A	A	A	A	A	A	A	A	A	A	A	A
D26073_g_at	P	P	P	P	P	P	P	P	P	P	P	P	P	P	P	P	P	P	P	P	P	P	P	P	P	P	P	P	P
D26111_s_at	A	A	A	A	A	A	A	A	A	A	A	A	A	A	A	A	A	A	A	A	A	A	A	A	A	A	A	A	A
D26154cds_at	P	P	P	P	P	P	P	P	P	P	P	P	P	P	P	P	P	P	P	P	P	P	P	P	P	P	P	P	P
D26154UTR#1_at	P	P	P	P	P	P	P	P	P	P	P	P	P	P	P	P	P	P	P	P	P	P	P	P	P	P	P	P	P
D26154UTR#1_g_at	P	P	P	P	P	P	P	P	P	P	P	P	P	P	P	P	P	P	P	P	P	P	P	P	P	P	P	P	P
D26393exon_s_at	A	A	A	A	A	A	A	A	A	A	A	A	A	A	A	A	A	A	A	A	A	A	A	A	A	A	A	A	A
D26492_at	A	A	A	A	A	A	A	A	A	A	A	A	A	A	A	A	A	A	A	A	A	A	A	A	A	A	A	A	A
D26493_at	A	A	A	A	A	A	A	A	A	A	A	A	A	A	A	A	A	A	A	A	A	A	A	A	A	A	A	A	A
D26495_at	A	A	A	P	P	P	A	A	M	A	P	A	P	P	P	A	P	P	P	A	P	A	A	P	A	P	A	P	A
D26496_at	A	A	A	A	A	A	A	A	A	A	A	A	A	A	A	A	A	A	A	A	A	A	A	A	A	A	A	A	A
D26497_at	A	A	A	A	A	A	A	A	A	A	A	A	A	A	A	A	A	A	A	A	A	A	A	A	A	A	A	A	A
D26498_at	A	A	A	A	A	A	A	A	A	A	A	A	A	A	A	A	A	A	A	A	A	A	A	A	A	A	A	A	A
D26499_at	A	A	A	P	A	A	A	A	A	A	P	A	A	A	A	A	A	A	A	A	A	A	A	A	P	A	A	A	A
D26500_at	A	A	A	P	A	A	A	P	M	A	A	A	A	A	A	A	A	A	A	A	A	A	P	A	A	A	P	A	A
D26500_g_at	A	A	A	A	A	A	A	A	A	A	A	A	A	A	A	A	A	A	A	A	A	A	A	A	A	A	A	A	A
D26503_at	A	A	A	A	A	A	A	A	A	A	A	A	A	A	A	A	A	A	A	A	A	A	A	A	A	A	A	A	A
D26564_at	P	P	P	P	P	P	P	P	P	P	P	P	P	P	P	P	P	P	P	P	P	P	P	P	P	P	P	P	P
D26564_g_at	P	P	P	P	P	P	P	P	P	P	P	P	P	P	P	P	P	P	P	P	P	P	P	P	P	P	P	P	P
D28110_at	P	A	P	P	P	P	P	P	P	P	P	P	A	P	P	M	P	P	P	P	P	P	P	P	P	A	M	P	P
D28110_g_at	P	P	P	P	P	P	P	P	P	P	P	P	P	P	P	P	P	P	P	P	P	P	P	P	P	P	P	P	P
D28111_at	P	P	P	P	P	P	P	P	P	P	P	P	P	P	P	P	P	P	P	P	P	P	P	P	P	P	P	P	P
D28111_g_at	P	P	P	P	P	P	P	P	P	P	P	P	P	P	P	P	P	P	P	P	P	P	P	P	P	P	P	P	P
D28339_s_at	A	A	A	A	A	A	A	A	A	A	A	A	A	A	A	A	A	A	A	A	A	A	A	A	A	A	A	A	A
D28512_at	P	P	P	P	P	P	P	P	P	P	P	P	P	P	P	P	P	P	P	P	P	P	P	P	P	P	P	P	P
D28560_at	P	P	P	P	P	P	P	P	P	P	P	P	P	P	P	P	P	P	P	P	P	P	P	P	P	P	P	P	P
D28560_g_at	P	P	P	P	P	P	P	P	P	P	P	P	P	P	P	P	P	A	P	P	P	P	P	P	P	P	P	P	P
D28561_s_at	A	A	A	A	A	A	A	A	A	A	A	A	A	A	A	A	A	A	A	A	A	A	A	A	A	A	A	A	A
D28562_s_at	A	A	A	A	A	A	A	A	A	A	A	A	A	A	A	A	A	A	A	A	A	A	A	A	A	A	A	A	A
D28581_at	A	A	A	A	A	A	A	A	A	A	A	A	A	A	A	A	A	A	A	A	M	A	A	A	A	A	A	A	A
D28753_i_at	A	A	A	A	A	A	A	A	A	A	A	A	A	A	A	A	A	A	A	A	A	A	A	A	A	A	A	A	A
D28773_s_at	A	A	A	A	A	A	A	A	A	A	A	A	A	A	A	A	A	A	A	A	A	A	A	A	A	A	A	A	A
D28860_s_at	A	A	A	A	A	A	A	A	A	A	A	A	A	A	A	A	A	A	A	A	A	A	A	A	A	A	A	A	A
D28966_at	A	A	A	A	A	A	A	A	A	A	A	A	A	A	A	A	A	A	M	A	A	A	A	A	A	M	A	A	A
D29766cds#1_s_at	A	A	A	A	A	A	A	A	A	A	A	A	A	A	A	A	P	A	A	A	A	P	A	A	A	A	A	A	A
D29766Poly_A_Site#1_at	P	P	P	P	P	P	P	P	P	P	A	A	P	P	P	P	P	P	P	P	P	P	P	P	P	P	P	P	P
D29769_at	A	A	A	A	A	A	A	A	A	A	A	A	A	A	A	A	A	A	A	A	A	A	A	A	A	A	A	A	A
D30649mRNA_s_at	A	A	A	A	A	A	A	A	A	A	A	A	A	A	A	A	A	A	A	A	A	A	A	A	A	A	A	A	A
D30734_at	P	P	P	P	P	P	P	P	P	P	P	P	P	P	P	P	P	P	P	P	A	P	P	P	P	P	P	P	P
D30739_s_at	P	P	P	P	P	P	P	P	P	P	P	P	P	P	P	P	P	P	P	P	P	P	P	P	P	P	P	P	P
D30740_at	P	P	P	P	P	P	P	P	P	P	P	P	P	P	P	P	P	P	P	P	P	P	P	P	P	P	P	P	P
D30740_g_at	P	P	P	P	P	P	P	P	P	P	P	P	P	P	P	P	P	P	P	P	P	P	P	P	P	P	P	P	P
D30781_at	A	A	A	A	A	A	A	A	A	A	A	A	A	A	A	A	A	A	A	A	A	A	A	A	A	A	A	A	A
D30804_at	P	P	P	P	P	P	P	P	P	P	P	P	P	P	P	P	P	P	P	P	P	P	P	P	P	P	P	P	P
D30804_g_at	P	P	P	P	P	P	P	P	P	P	P	P	P	P	P	P	P	P	P	P	P	P	P	P	P	P	P	P	P
D31662exon#4_s_at	A	A	A	A	A	A	A	A	A	A	A	A	A	A	A	A	A	A	A	A	A	A	A	A	A	A	A	A	A
D31854_s_at	A	A	A	A	A	A	A	A	A	A	A	A	A	A	A	A	A	A	A	A	A	A	A	A	A	A	A	A	A
D31962cds_at	A	A	A	A	A	M	A	A	A	A	A	A	A	A	A	A	P	A	A	A	A	A	M	A	A	A	A	A	A
D31962UTR#1_at	A	P	A	A	A	A	A	A	A	A	M	A	M	A	P	A	P	A	M	M	M	A	A	A	A	P	A	A	P
D32080_at	A	A	A	A	A	A	A	A	A	A	A	A	A	A	A	A	A	A	A	A	A	A	A	A	A	A	A	A	A
D32249_s_at	P	P	P	P	P	P	P	P	P	P	P	P	P	P	P	P	P	P	P	P	P	P	P	P	P	P	P	P	P
D37884exon_s_at	A	A	A	A	A	A	A	A	A	A	A	A	A	A	A	A	A	A	A	A	A	A	A	A	A	A	A	A	A
D37951cds_s_at	P	P	P	P	P	P	P	P	P	P	P	P	P	P	P	P	P	P	P	P	P	P	P	P	P	P	P	P	P
D37951UTR#1_at	P	P	P	P	P	P	P	P	P	P	P	P	P	P	P	P	P	P	P	P	P	P	P	P	P	P	P	P	P
D38035cds_s_at	A	A	A	A	A	A	A	A	A	A	A	A	A	A	A	A	A	A	A	A	A	A	A	A	A	A	A	A	A
D38036_at	A	A	P	A	A	A	A	A	A	A	A	A	A	A	A	A	A	A	A	A	A	A	A	A	A	A	A	A	A
D38036_g_at	A	A	A	A	A	A	A	A	A	A	A	A	A	A	A	A	A	A	A	A	A	A	A	A	A	A	A	M	A
D38061exon_s_at	A	A	A	A	A	A	A	A	A	A	A	A	A	A	A	A	A	A	A	A	A	A	A	A	A	A	A	A	A
D38062exon_s_at	A	A	A	A	A	A	A	P	A	A	A	A	A	A	A	A	P	A	P	A	A	A	A	A	A	A	A	A	A
D38063exon_at	A	A	A	A	A	A	A	A	A	A	A	A	A	A	A	A	A	A	A	A	A	A	A	A	A	A	A	A	A
D38065exon_s_at	A	A	A	A	A	A	A	A	A	A	A	A	A	A	A	A	A	A	A	A	A	A	A	A	A	A	A	A	A
D38066exon_s_at	A	A	A	A	A	A	A	A	A	A	A	A	A	A	A	A	A	A	A	A	A	A	A	A	A	A	A	A	A
D38067exon_at	A	A	A	A	A	A	A	A	A	A	A	A	A	A	A	A	A	A	A	A	A	A	A	A	A	A	A	A	A
D38069exon_s_at	A	A	A	A	A	A	A	A	A	A	A	A	A	A	A	A	A	A	A	A	A	A	A	A	A	A	A	A	A
D38222_s_at	P	P	P	P	P	P	P	P	P	P	P	P	P	P	P	P	P	P	P	P	P	P	P	P	P	P	P	P	P
D38261_at	P	P	P	P	P	P	P	P	P	P	P	P	P	P	P	P	P	P	P	P	P	P	P	P	P	P	P	P	P
D38450_at	P	P	P	P	P	P	P	P	P	P	P	P	P	P	P	P	P	P	P	P	P	P	P	P	P	P	P	P	P
D38494_at	A	A	A	A	A	A	A	A	A	A	A	A	A	A	A	A	A	A	A	A	A	A	A	A	A	A	A	A	A
D42012cds_s_at	A	A	A	A	A	A	A	A	M	A	A	M	A	A	A	A	A	A	A	A	P	A	A	A	A	P	A	A	A
D42019cds_at	A	A	A	A	A	A	A	A	A	A	A	A	A	A	A	A	A	A	A	A	A	A	A	A	A	A	A	A	A
D42116_s_at	P	A	P	P	P	P	P	P	P	P	P	P	P	P	P	A	P	P	P	P	M	P	P	P	A	P	M	A	P
D42137exon_s_at	P	P	P	P	P	P	P	P	P	P	P	P	P	P	P	P	P	P	P	P	P	P	P	P	P	P	P	P	P
D42148_at	P	P	P	P	P	P	P	P	P	P	P	P	P	P	P	P	P	P	P	P	P	P	P	P	P	P	P	P	P
D43778exon#3_s_at	A	A	A	P	P	P	P	P	A	P	P	P	P	P	P	A	A	A	P	P	A	P	A	P	P	P	P	P	P
D44481_at	P	M	P	A	P	P	P	P	P	P	A	P	P	P	A	P	P	A	P	P	P	A	P	A	P	P	P	P	A
D44494_at	A	A	A	A	A	A	A	A	A	A	A	A	A	A	A	A	A	A	A	A	A	A	A	A	A	A	A	A	A
D45187_s_at	A	A	A	A	A	A	A	P	A	A	A	A	A	A	A	A	A	A	A	A	A	A	A	A	A	A	A	A	A
D45199cds_s_at	A	A	A	A	A	A	A	A	A	A	A	A	A	A	A	A	A	A	A	A	A	A	A	A	A	A	A	A	A
D45240cds_s_at	P	P	A	A	P	A	P	A	P	P	A	P	A	A	P	P	P	A	P	P	P	A	P	A	P	A	P	A	A
D45247_at	P	P	P	P	P	P	P	P	P	P	P	P	P	P	P	P	P	P	P	P	P	P	P	P	P	P	P	P	P
D45247_g_at	P	P	P	P	P	P	P	P	P	P	P	P	P	P	P	P	P	P	P	P	P	P	P	P	P	P	P	P	P
D45249_at	P	P	P	P	P	P	P	P	P	P	A	P	P	P	P	P	P	P	P	P	P	P	P	P	P	A	A	P	P
D45249_g_at	P	P	P	P	P	P	P	P	P	P	P	P	P	P	P	P	P	P	P	P	P	P	P	P	P	P	P	P	P
D45250_s_at	P	P	P	P	P	P	P	P	P	P	P	P	P	P	P	P	P	P	P	P	P	P	P	P	P	P	P	P	P
D45252_s_at	P	P	P	P	P	P	P	P	P	P	P	P	P	P	P	P	P	P	P	P	P	P	P	P	P	P	P	P	P
D45254_at	P	P	P	P	P	P	P	P	P	P	P	P	P	P	P	P	P	P	P	P	P	P	P	P	P	P	P	P	P
D45254_g_at	P	P	P	P	P	P	P	P	P	P	P	P	P	P	P	P	P	P	P	P	P	P	P	P	P	P	P	P	P
D45255_s_at	M	M	P	P	P	P	P	P	P	P	P	P	P	P	A	A	P	P	P	P	P	P	P	P	P	P	P	P	P
D45862_at	A	A	A	A	A	A	A	A	A	A	A	A	A	A	A	A	A	A	A	A	A	A	A	A	A	A	A	A	A
D45862_g_at	A	A	A	A	A	A	A	A	A	A	A	A	A	A	A	A	A	A	A	A	A	A	A	A	A	A	A	A	A
D49363_s_at	P	P	P	P	P	P	P	P	P	P	P	P	P	P	P	P	P	P	P	P	P	P	P	P	P	P	P	P	P
D49395_s_at	A	A	A	A	A	A	A	A	A	A	A	A	A	A	A	A	A	A	A	A	A	A	A	A	A	A	A	A	A
D49446_at	P	P	P	P	P	P	P	P	P	P	P	P	P	P	P	P	P	P	P	P	P	P	P	P	P	P	P	P	P
D49494cds_s_at	A	A	A	A	A	A	A	A	A	A	A	A	A	A	A	A	A	A	A	A	A	A	A	A	A	A	A	A	A
D49494UTR#1_at	A	A	A	A	A	A	A	A	A	A	A	A	A	A	A	A	A	A	A	A	A	A	A	A	A	A	A	A	A
D49494UTR#1_g_at	A	A	A	A	A	A	A	A	A	A	A	A	A	A	A	A	A	A	A	A	A	A	A	A	A	A	A	A	A
D49653_s_at	P	A	P	P	P	P	P	P	P	P	P	P	P	P	P	P	P	P	P	P	P	P	A	P	P	P	P	P	P
D50497_s_at	A	A	A	A	A	A	A	A	A	A	A	A	A	A	A	A	A	A	A	A	A	A	A	A	A	A	A	A	A
D50558_at	A	P	P	A	A	M	P	P	A	M	A	A	A	A	A	P	A	A	A	P	A	P	P	A	A	A	A	P	A
D50558_g_at	P	P	A	A	A	P	A	A	A	P	P	P	A	A	P	A	P	A	A	P	A	P	P	P	P	P	P	P	P
D55648_s_at	A	A	A	A	A	A	A	A	A	A	A	A	A	A	A	A	A	A	A	A	A	A	A	A	A	A	A	A	A
D63411_s_at	P	P	P	P	P	P	P	P	P	P	P	P	P	P	P	P	P	P	P	P	P	P	P	P	P	P	P	P	P
D63774_at	A	A	A	A	A	A	A	A	A	A	A	A	A	A	A	A	A	A	A	A	A	A	A	A	A	A	A	A	A
D63860_s_at	A	A	A	A	A	A	A	A	A	A	A	A	A	A	A	A	A	A	A	A	A	A	A	A	A	A	A	A	A
D63886_s_at	P	P	P	P	P	P	P	P	P	P	P	P	P	P	P	P	P	P	P	P	P	P	P	P	P	P	P	P	P
D64047_at	A	A	A	A	A	A	A	A	A	A	A	A	A	A	A	A	A	A	A	A	A	A	A	A	A	A	A	A	A
D64059_at	A	A	A	A	P	P	P	A	P	P	P	P	P	A	A	A	A	P	P	A	A	P	A	A	M	P	A	A	A
D64060_s_at	A	A	A	A	A	A	A	A	A	A	A	A	A	A	A	A	A	A	A	A	A	A	A	A	A	A	A	A	A
D64061_at	P	P	P	P	P	P	P	P	P	P	P	P	P	P	P	P	P	P	P	P	P	P	P	P	P	P	P	P	P
D64062_at	A	A	A	A	A	A	A	A	A	A	A	A	A	A	A	A	A	A	A	A	A	A	A	A	A	A	A	A	A
D64085_at	A	A	A	A	A	A	A	A	A	A	A	A	A	A	A	A	A	A	A	A	A	A	A	A	A	A	A	A	A
D64085_g_at	A	A	A	A	A	A	A	A	A	A	A	A	A	A	A	A	A	A	A	A	A	A	A	A	A	A	A	A	A
D67071exon_at	A	A	A	A	A	A	A	A	M	A	A	A	A	A	P	A	A	A	A	P	A	A	A	A	P	A	P	A	P
D78159mRNA_s_at	A	A	A	A	A	A	A	A	A	A	A	A	A	A	A	A	A	A	A	A	A	A	A	A	A	A	A	A	A
D78613_s_at	P	P	P	P	P	P	P	P	P	P	P	P	P	P	P	P	P	P	P	P	P	P	P	P	P	P	P	P	P
D79215_at	A	P	A	A	A	A	A	A	A	A	A	A	P	A	P	A	A	M	A	A	A	A	A	A	P	P	A	P	P
D82074_at	P	P	P	P	P	P	P	P	P	P	P	P	P	P	P	P	P	P	P	P	P	P	P	P	P	P	P	P	P
D82074_g_at	P	P	P	P	P	P	P	P	P	P	P	P	P	P	P	P	P	P	P	P	P	P	P	P	P	P	P	P	P
D82363_s_at	P	A	P	P	P	P	P	P	P	P	A	P	P	P	P	A	P	P	P	P	P	M	P	P	P	P	M	M	A
D83661_s_at	A	A	A	A	A	A	A	A	A	A	A	A	A	A	A	A	A	A	A	A	A	A	A	A	A	A	A	A	M
D84477_at	P	P	P	P	P	P	P	P	P	P	P	P	P	P	P	P	P	P	P	P	P	P	P	P	P	P	P	P	P
D84479_at	A	A	A	A	A	A	A	A	A	A	A	A	A	A	A	A	A	A	A	A	A	A	A	A	A	A	A	A	A
D84480_s_at	A	A	P	P	A	P	A	P	A	A	M	A	P	A	P	A	P	P	P	P	A	A	A	A	A	A	A	A	P
D84482_at	A	A	P	P	P	P	P	P	P	P	P	P	P	P	P	A	P	P	P	P	P	P	P	P	A	P	M	A	A
D84484_at	A	A	A	P	A	P	A	A	A	A	A	A	P	P	A	A	A	A	A	A	A	A	A	A	A	A	A	A	A
D84485_at	A	A	A	A	A	A	A	A	A	A	A	A	A	A	A	A	A	A	A	A	A	A	A	A	A	A	A	A	A
D84486_at	A	A	A	A	A	A	A	A	A	A	A	A	A	A	A	A	A	A	A	A	A	A	A	A	A	A	A	A	A
D84487_at	P	P	P	P	P	P	P	A	P	P	P	P	P	P	P	A	P	A	P	P	P	A	P	P	P	P	P	P	A
D85183_s_at	P	P	P	P	P	P	P	P	P	P	P	P	P	P	P	P	P	P	P	P	P	P	P	P	P	P	P	P	P
D85435_at	A	A	A	A	A	A	A	A	A	A	A	A	A	A	A	A	A	A	A	A	A	A	A	A	A	A	A	A	A
D85435_g_at	M	A	P	P	A	A	A	M	A	A	A	A	M	A	A	A	A	A	M	A	A	A	P	M	A	A	A	A	A
D86557_at	P	A	P	P	P	P	M	A	P	P	P	P	M	P	P	A	P	P	P	P	P	P	P	P	P	P	P	P	P
D86581_at	A	A	A	A	A	A	A	A	A	A	A	A	A	A	A	A	M	A	M	A	A	A	A	A	A	A	A	A	A
D86742_at	A	A	A	A	A	A	A	A	A	A	A	A	A	A	A	A	A	A	A	A	A	A	A	A	A	A	A	A	A
D86745cds_s_at	A	A	M	A	A	P	A	A	M	M	A	M	M	A	M	A	A	A	A	A	A	A	A	A	A	A	A	A	A
D86745exon_s_at	A	A	A	A	A	A	A	A	A	A	A	A	A	A	A	A	A	A	A	A	A	A	A	A	A	A	A	A	A
D87919cds_at	A	A	A	A	A	A	A	A	P	A	A	A	A	A	A	A	A	A	A	A	A	A	A	A	A	A	A	A	A
D87922exon_at	A	A	A	A	A	A	A	A	A	A	A	A	A	A	A	A	A	A	A	A	A	A	A	A	A	A	A	A	A
D87991_at	P	P	P	P	P	P	P	P	P	P	P	P	P	P	P	P	P	P	P	P	P	P	P	P	P	P	P	P	P
D87991_g_at	P	P	P	P	P	P	P	P	P	P	P	P	P	P	P	P	P	P	P	P	P	P	P	P	P	P	P	P	P
D88461_at	P	A	A	A	P	A	A	A	A	A	A	P	P	A	A	A	A	A	P	A	P	A	A	A	A	A	A	A	A
D88534_s_at	A	A	A	A	A	A	A	A	A	M	A	A	A	A	A	A	A	A	A	A	A	A	A	A	A	A	A	A	A
D89730_at	P	A	P	P	P	P	P	P	P	A	A	A	A	A	A	P	P	P	P	P	A	P	P	P	A	A	A	A	A
D89730_g_at	A	P	P	P	A	P	P	P	P	P	P	P	P	P	P	A	A	P	P	P	A	P	P	P	P	P	P	P	P
D90211_s_at	P	P	P	P	P	P	P	P	P	P	P	P	P	P	P	P	P	P	P	P	P	P	P	P	P	P	P	P	P
D90258_s_at	P	P	P	P	P	P	P	P	P	P	P	P	P	P	P	P	P	P	P	P	P	P	P	P	P	P	P	P	P
D90265_s_at	P	P	P	P	P	P	P	P	P	P	P	P	P	P	P	P	P	P	P	P	P	P	P	P	P	P	P	P	P
D90401_at	P	P	P	P	P	P	P	P	P	P	P	P	P	P	P	P	P	P	P	P	P	P	P	P	P	P	P	P	P
D90401_g_at	P	P	P	P	P	P	P	P	P	P	P	P	P	P	P	P	P	P	P	P	P	P	P	P	P	P	P	P	P
D90404_at	A	A	A	A	A	A	A	A	A	A	A	A	A	A	A	A	A	A	A	A	A	A	A	A	A	A	A	A	A
D90404_g_at	M	A	P	A	A	A	A	A	A	P	A	P	P	P	A	A	A	A	A	A	P	A	A	A	A	P	A	A	A
J00712_at	P	A	A	A	A	M	P	A	A	A	A	A	A	P	P	A	A	A	A	A	A	A	P	A	A	A	P	P	A
J00735_at	P	P	P	P	P	P	P	P	P	A	P	P	A	P	P	P	P	P	P	P	A	P	P	P	A	P	P	P	A
J00735_g_at	A	A	A	A	A	A	A	A	A	A	A	A	A	A	A	A	A	A	A	A	A	A	A	A	A	P	A	A	A
J00758_s_at	A	A	A	A	A	A	A	A	A	A	A	A	A	A	A	A	A	A	A	A	A	A	A	A	A	A	A	A	A
J00771_at	A	A	A	A	A	A	A	A	A	A	A	A	A	A	A	A	A	A	A	A	A	A	A	A	A	A	A	A	A
J00772_s_at	A	A	A	A	A	A	A	A	A	A	A	A	A	A	A	A	A	A	A	A	A	A	A	A	A	A	A	A	A
J00774cds_s_at	A	A	A	A	A	A	A	A	A	A	A	A	A	A	A	A	A	A	A	A	A	A	A	A	A	A	A	A	A
J00776cds_s_at	A	A	A	A	A	A	A	A	A	A	A	A	A	A	A	A	A	A	A	A	A	A	A	A	A	A	A	A	A
J00791_s_at	A	A	A	A	A	A	A	A	A	A	A	A	A	A	A	A	A	A	A	A	A	A	A	A	A	A	A	A	A
J00797cds_s_at	P	P	P	P	P	P	P	P	P	P	P	P	P	P	P	P	P	P	P	P	P	P	P	P	P	P	P	P	P
J01435cds#1_s_at	P	P	P	P	P	P	P	P	P	P	P	P	P	P	P	P	P	P	P	P	P	P	P	P	P	P	P	P	P
J01435cds#4_s_at	P	P	P	P	P	P	P	P	P	P	P	P	P	P	P	P	P	P	P	P	P	P	P	P	P	P	P	P	P
J01878_at	P	P	P	P	A	P	P	A	P	P	P	P	P	P	P	P	P	P	P	P	P	P	A	P	A	A	P	A	P
J01879_at	A	A	A	A	A	A	A	A	A	A	A	A	A	A	A	A	P	A	A	A	A	A	A	A	A	A	A	A	A
J02596cds_at	A	A	A	A	P	A	P	A	P	P	A	A	P	P	P	A	A	M	P	A	M	A	A	A	P	A	A	A	M
[truncated: 6,800 more rows]
