# Supplementary material for: Post hoc pattern matching: assigning significance to statistically defined expression patterns in single channel microarray data
Source: BMC Bioinformatics. 2007 Jul 5;8:240. doi: 10.1186/1471-2105-8-240 (PMC1934919; doi:10.1186/1471-2105-8-240)
Supplement: Additional file 6 — Annotation file for StatiGen. [file 1471-2105-8-240-S6.xls]

## Sheet: Annotation
Probe Set Name	Symbol	Name	Swiss Prot
AFFX-MurIL2_at	Il2	interleukin 2	P01585
AFFX-MurIL10_at	Il10	interleukin 10	AAC03534
AFFX-MurIL4_at	Il4	interleukin 4	P05112
AFFX-MurFAS_at	Fas	Fas (TNF receptor superfamily member)	P25445
AFFX-BioB-5_at	EST	EST	0
AFFX-BioB-M_at	EST	EST	0
AFFX-BioB-3_at	EST	EST	0
AFFX-BioC-5_at	EST	EST	0
AFFX-BioC-3_at	EST	EST	0
AFFX-BioDn-5_at	EST	EST	0
AFFX-BioDn-3_at	EST	EST	0
AFFX-CreX-5_at	EST	EST	0
AFFX-CreX-3_at	EST	EST	0
AFFX-BioB-5_st	EST	EST	0
AFFX-BioB-M_st	EST	EST	0
AFFX-BioB-3_st	EST	EST	0
AFFX-BioC-5_st	EST	EST	0
AFFX-BioC-3_st	EST	EST	0
AFFX-BioDn-5_st	EST	EST	0
AFFX-BioDn-3_st	EST	EST	0
AFFX-CreX-5_st	EST	EST	0
AFFX-CreX-3_st	EST	EST	0
AFFX-DapX-5_at	EST	EST	0
AFFX-DapX-M_at	EST	EST	0
AFFX-DapX-3_at	EST	EST	0
AFFX-LysX-5_at	EST	EST	0
AFFX-LysX-M_at	EST	EST	0
AFFX-LysX-3_at	EST	EST	0
AFFX-PheX-5_at	EST	EST	0
AFFX-PheX-M_at	EST	EST	0
AFFX-PheX-3_at	EST	EST	0
AFFX-ThrX-5_at	EST	EST	0
AFFX-ThrX-M_at	EST	EST	0
AFFX-ThrX-3_at	EST	EST	0
AFFX-TrpnX-5_at	EST	EST	0
AFFX-TrpnX-M_at	EST	EST	0
AFFX-TrpnX-3_at	EST	EST	0
AFFX_Rat_GAPDH_5_at	Gapd	glyceraldehyde-3-phosphate dehydrogenase	P04406
AFFX_Rat_GAPDH_M_at	Gapd	glyceraldehyde-3-phosphate dehydrogenase	P04406
AFFX_Rat_GAPDH_3_at	Gapd	glyceraldehyde-3-phosphate dehydrogenase	P04406
AFFX_Rat_Hexokinase_5_at	Hk1	hexokinase 1	P19367
AFFX_Rat_Hexokinase_M_at	Hk1	hexokinase 1	P19367
AFFX_Rat_Hexokinase_3_at	Hk1	hexokinase 1	P19367
AFFX_Rat_beta-actin_5_at	Actb	actin, beta	0
AFFX_Rat_beta-actin_M_at	Actb	actin, beta	0
AFFX_Rat_beta-actin_3_at	Actb	actin, beta	0
AFFX_rat_5S_rRNA_at	EST	EST	0
AFFX_Rat_beta-actin_3_st	Actb	actin, beta	0
AFFX_ratb1/X12957_at	EST	EST	0
AFFX_ratb2/X14115_at	EST	EST	0
AFFX_Rat_GAPDH_5_st	LOC291725	similar to KIAA1695 protein	P04406
AFFX_Rat_GAPDH_M_st	EST	EST	P04406
AFFX_Rat_GAPDH_3_st	LOC291456	similar to glyceraldehyde-3-phosphate dehydrogenase	P04406
AFFX_Rat_beta-actin_5_st	Actb	actin, beta	0
AFFX_Rat_beta-actin_M_st	Actb	actin, beta	0
AFFX-YEL002c/WBP1_at	WBP1	oligosaccharyl transferase glycoprotein complex, beta subunit	0
AFFX-YEL018w/_at	EAF5	Esa1p-associated factor, subunit of the NuA4 acetyltransferase complex	0
AFFX-YEL024w/RIP1_at	RIP1	Rieske iron-sulfur protein of the mitochondrial cytochrome bc1 complex	0
AFFX-YEL021w/URA3_at	URA3	orotidine-5'-phosphate decarboxylase	0
E03229cds_s_at	Cdo1	cytosolic cysteine dioxygenase 1	Q16878
L17127_at	Psmb4	proteasome (prosome, macropain) subunit, beta type 4	AAH17451
L17127_g_at	Psmb4	proteasome (prosome, macropain) subunit, beta type 4	AAH17451
M82855cds_s_at	Cyp2c13	cytochrome P450 2c13	0
U93306_at	Kdr	kinase insert domain protein receptor	P35968
rc_AA818499_at	EST	EST	P13584
M27440_at	Apob	apolipoprotein B	P04114
rc_AI235747_at	Gsta2	glutathione-S-transferase, alpha type2	P08263
rc_AI070295_at	Gadd45a	growth arrest and DNA-damage-inducible 45 alpha	P24522
rc_AI070295_g_at	Gadd45a	growth arrest and DNA-damage-inducible 45 alpha	P24522
Y00497_s_at	Sod2	superoxide dismutase 2, mitochondrial	P04179
rc_AA945054_s_at	Cyb5	cytochrome b-5	AAH15182
rc_AA817685_at	Cyb5	cytochrome b-5	AAH15182
AF007107_s_at	Cyb5	cytochrome b-5	AAH15182
rc_AA799525_at	EST	NADH dehydrogenase (ubiquinone) 1 alpha subcomplex, 9 (predicted)	0
rc_AA997886_s_at	Cyp2d22	cytochrome P450, family 2, subfamily d, polypeptide 22	0
U48220_at	Cyp2d22	cytochrome P450, family 2, subfamily d, polypeptide 22	0
H32189_s_at	Gstm1	glutathione S-transferase, mu 1	P28161
M22756_at	Ndufv2	NADH dehydrogenase (ubiquinone) flavoprotein 2	P19404
J02679_s_at	Nqo1	NAD(P)H dehydrogenase, quinone 1	0
rc_AI232012_at	EST	NADH dehydrogenase (ubiquinone) 1 alpha subcomplex, 8 (predicted)	0
rc_AA924591_at	EST	EST	0
rc_AA956507_at	EST	EST	P16435
rc_AI137856_s_at	Por	P450 (cytochrome) oxidoreductase	P16435
rc_AI104882_s_at	Ephx2	epoxide hydrolase 2, cytoplasmic	P34913
X60328_at	Ephx2	epoxide hydrolase 2, cytoplasmic	P34913
X60328_g_at	Ephx2	epoxide hydrolase 2, cytoplasmic	P34913
rc_AI170819_at	EST	DNA methyltransferase 2 (predicted)	0
rc_AA963839_s_at	Dia1	diaphorase 1	P00387
rc_AI229440_s_at	Dia1	diaphorase 1	P00387
rc_AA848545_at	MGC72992	similar to programmed cell death 10	0
D89375_s_at	Sult1b1	sulfotransferase family 1B, member 1	0
rc_AA945573_f_at	Cyp2c7	cytochrome P450, family 2, subfamily c, polypeptide 7	0
rc_AA891651_at	EST	NADH dehydrogenase (ubiquinone) 1, alpha/beta subcomplex, 1 (predicted)	0
rc_AA891651_g_at	EST	NADH dehydrogenase (ubiquinone) 1, alpha/beta subcomplex, 1 (predicted)	0
AA799336_at	EST	NADH dehydrogenase (ubiquinone) 1, alpha/beta subcomplex, 1 (predicted)	0
rc_AA899320_at	EST	EST	0
rc_AI010580_s_at	EST	EST	0
rc_AA799474_at	EST	cytochrome c-1 (predicted)	0
rc_AA818858_s_at	Ppia	peptidylprolyl isomerase A	AAH17875
rc_AI228674_s_at	Ppia	peptidylprolyl isomerase A	AAH17875
rc_AI103874_at	EST	FK506 binding protein 3 (predicted)	0
rc_AI172411_at	Gpx3	glutathione peroxidase 3	0
rc_AA900413_at	Dhfr	dihydrofolate reductase	0
rc_AA925252_at	EST	EST	0
rc_AI229291_at	EST	EST	0
rc_AA925529_at	EST	EST	0
rc_AA926193_at	Sult1c2	sulfotransferase family, cytosolic, 1C, member 2	O75897
rc_AI170379_at	EST	EST	0
rc_AA818152_f_at	Ppia	peptidylprolyl isomerase A	AAH17875
rc_AA818198_at	EST	EST	0
rc_AA819793_at	Fen1	Flap structure-specific endonuclease 1	P39748
rc_AI169695_f_at	EST	EST	0
rc_AA817964_s_at	Pon1	paraoxonase 1	P27169
rc_AI070108_at	EST	EST	0
rc_AA858879_at	EST	proteasome (prosome, macropain) 26S subunit, non-ATPase, 13 (predicted)	Q9UNM6
rc_AA819500_at	EST	replication factor C (activator 1) 4 (predicted)	0
rc_AA819500_g_at	EST	replication factor C (activator 1) 4 (predicted)	0
rc_AI237756_at	EST	replication factor C (activator 1) 4 (predicted)	0
rc_AA799499_at	EST	NADH dehydrogenase (ubiquinone) 1 beta subcomplex 3 (predicted)	0
rc_AI176689_at	Map2k6	mitogen-activated protein kinase kinase 6	AAH12009
rc_AI045858_at	EST	EST	0
rc_AI176170_at	Fkbp1a	FK506-binding protein 1a	P20071
rc_AA819708_s_at	Cox7a3	cytochrome c oxidase, subunit 7a 3	0
rc_AI010725_at	Canx	calnexin	0
rc_AI010725_g_at	Canx	calnexin	0
rc_AI235707_at	Dctn4	dynactin 4	0
rc_AI235707_g_at	Canx	Calnexin	0
rc_AI011556_s_at	EST	EST	0
rc_AI229655_at	EST	EST	0
rc_AI177256_at	EST	EST	0
rc_AI112237_at	EST	NADH dehydrogenase (ubiquinone) 1 beta subcomplex, 2 (predicted)	0
rc_AI008863_at	LOC287177	similar to RIKEN cDNA 1200007D18	0
rc_AA818487_s_at	Ppib	peptidylprolyl isomerase B	P23284
rc_AA892234_at	EST	microsomal glutathione S-transferase 3 (predicted)	0
rc_AA818604_s_at	Hspa1a	heat shock 70kD protein 1A	AAH02453
AA848563_s_at	Hspa1a	heat shock 70kD protein 1A	AAH02453
rc_AA944361_at	EST	EST	0
rc_AA946369_at	EST	Rho GTPase activating protein 1 (predicted)	O15376
rc_AA866477_at	Cox7b	cytochrome c oxidase subunit VIIb	0
rc_AI172097_at	Hsf1	heat shock transcription factor 1	AAH14638
rc_AI172097_g_at	Hsf1	heat shock transcription factor 1	AAH14638
J02852_at	Cyp2a3a	Cytochrome P450, subfamily IIA (phenobarbital-inducble)/ (Cytochrome P450 IIA3)	0
J02852_g_at	Cyp2a3a	Cytochrome P450, subfamily IIA (phenobarbital-inducble)/ (Cytochrome P450 IIA3)	0
rc_AA892544_s_at	Nedd8	neural precursor cell expressed, developmentally down-regulated gene 8	Q15843
rc_AI013834_s_at	Hsd17b4	hydroxysteroid (17-beta) dehydrogenase 4	AAH03098
rc_AI101743_s_at	Hsd17b4	hydroxysteroid (17-beta) dehydrogenase 4	AAH03098
rc_AA945050_f_at	Smp2a	rat senescence marker protein 2A gene, exons 1 and 2	0
rc_AA945589_at	EST	EST	0
rc_AI028836_at	Smp2a	rat senescence marker protein 2A gene, exons 1 and 2	0
rc_AA818122_f_at	EST	EST	0
rc_AI169372_at	Rasl11a	RAS-like family 11 member A	0
rc_AI169372_g_at	Cyp2c23	cytochrome P450, family 2, subfamily c, polypeptide 23	0
rc_AI171542_at	EST	NADH dehydrogenase (ubiquinone) 1 beta subcomplex, 9 (predicted)	0
rc_AA858640_s_at	Hsp60	heat shock protein 1 (chaperonin)	0
rc_AA850568_at	EST	EST	0
rc_AA900476_at	Cited2	Cbp/p300-interacting transactivator, with Glu/Asp-rich carboxy-terminal domain, 2	Q99967
rc_AA900476_g_at	Cited2	Cbp/p300-interacting transactivator, with Glu/Asp-rich carboxy-terminal domain, 2	Q99967
rc_AA955950_at	EST	EST	0
rc_AI007614_at	EST	EST	0
rc_AI009132_at	EST	similar to chromosome 13 open reading frame 12 (predicted)	0
rc_AI009141_at	EST	EST	0
rc_AI009147_at	EST	EST	0
rc_AI009297_at	EST	EST	0
rc_AI010293_at	Bat3	HLA-B-associated transcript 3	P46379
rc_AI010371_at	EST	EST	0
rc_AI011706_at	EST	EST	0
rc_AI012051_at	EST	EST	0
rc_AI013993_at	EST	EST	0
rc_AI014091_at	Cited2	Cbp/p300-interacting transactivator, with Glu/Asp-rich carboxy-terminal domain, 2	Q99967
rc_AI014094_at	EST	EST	0
rc_AI014094_g_at	EST	similar to RIKEN cDNA 9030221M09 gene (predicted)	0
rc_AI013074_at	EST	EST	0
rc_AI013365_at	EST	EST	0
rc_AI013513_at	Csnk1d	casein kinase 1, delta	P48730
rc_AI102868_at	Psat1	phosphoserine aminotransferase 1	0
rc_AI102868_g_at	Psat1	phosphoserine aminotransferase 1	0
rc_AI103396_at	EST	EST	0
rc_AI103396_g_at	EST	EST	0
rc_AI104077_at	EST	EST	0
rc_AI171355_s_at	EST	EST	0
rc_AI176253_at	EST	EST	0
rc_AI178204_at	EST	EST	0
rc_AI179150_s_at	EST	EST	0
rc_AI179445_at	EST	similar to ENSANGP00000021391 (predicted)	0
rc_AI179916_at	EST	EST	0
rc_AI230228_at	EST	EST	0
rc_AI230406_at	Rab10	RAB10, member RAS oncogene family	0
M91589_at	Arrb1	arrestin, beta 1	P49407
M24604_at	Pcna	proliferating cell nuclear antigen	P12004
M24604_g_at	Pcna	proliferating cell nuclear antigen	P12004
rc_AA818726_at	EST	EST	0
rc_AA893328_at	Canx	calnexin	0
rc_AI102505_at	Cox8a	cytochrome c oxidase, subunit VIIIa	0
rc_AI102505_g_at	Cox8a	cytochrome c oxidase, subunit VIIIa	0
L00981mRNA#2_at	Tnf	tumor necrosis factor superfamily, member 2	O43647
rc_AA892248_at	EST	EST	0
rc_AA892248_g_at	EST	EST	0
rc_AA819643_at	Prkaa2	protein kinase, AMP-activated, alpha 2 catalytic subunit	P54646
rc_AI236601_at	EST	heat shock protein 105 (predicted)	0
rc_AA900199_s_at	EST	NADH dehydrogenase (ubiquinone) 1 beta subcomplex, 6, 17kDa (predicted)	0
rc_AI235358_at	EST	EST	0
rc_AI233365_at	EST	EST	0
rc_AI136977_at	Fkbp4	FK506 binding protein 4	Q02790
rc_AI136977_g_at	Fkbp4	FK506 binding protein 4	Q02790
rc_AI231547_at	Fkbp4	FK506 binding protein 4	Q02790
rc_AA893711_at	EST	EST	0
rc_AA817987_f_at	EST	EST	0
rc_AI176308_at	Cdc42	cell division cycle 42 homolog (S. cerevisiae)	0
rc_AA817764_at	EST	EST	0
rc_AI232321_at	EST	similar to RIKEN cDNA 2700085E05 (predicted)	0
rc_AI169708_s_at	EST	EST	0
rc_AA818226_s_at	Cox4i1	cytochrome c oxidase subunit IV isoform 1	0
K02814_at	Kng1	kininogen 1	P01042
K02814_g_at	Kng1	kininogen 1	P01042
X07365_s_at	Gpx1	glutathione peroxidase 1	P07203
rc_AA942685_at	Cdo1	cytosolic cysteine dioxygenase 1	Q16878
rc_AA892041_at	Prdx6	peroxiredoxin 6	0
rc_AA892532_at	Txndc7	thioredoxin domain containing 7	0
rc_AA875594_s_at	Fkbp1a	FK506-binding protein 1a	P20071
rc_AI228738_s_at	Fkbp1a	FK506-binding protein 1a	P20071
rc_AA875268_at	EST	EST	0
rc_AI229497_at	EST	NADH dehydrogenase (ubiquinone) 1 beta subcomplex, 10 (predicted)	0
rc_AA875327_at	Wbscr1	eukaryotic translation initiation factor 4H	0
rc_AA875327_g_at	Wbscr1	eukaryotic translation initiation factor 4H	0
rc_AI180108_at	Wbscr1	eukaryotic translation initiation factor 4H	0
rc_AA875471_at	EST	ligase III, DNA, ATP-dependent (predicted)	0
rc_AA875639_at	EST	zinc binding alcohol dehydrogenase, domain containing 2 (predicted)	0
rc_AA926149_at	Cat	Catalase	P04040
rc_AA926149_g_at	Cat	catalase	P04040
rc_AA866240_i_at	EST	EST	0
rc_AA866240_f_at	EST	EST	0
rc_AA874919_at	Msh2	mutS homolog 2 (E. coli)	P43246
rc_AA874919_g_at	Msh2	mutS homolog 2 (E. coli)	P43246
rc_AI103838_at	EST	EST	0
rc_AI103838_g_at	Hspb6	heat shock protein, alpha-crystallin-related, B6	0
rc_AA875107_at	EST	NADH dehydrogenase (ubiquinone) 1 alpha subcomplex, 3 (predicted)	0
rc_AI176546_at	Hspca	heat shock protein 1, alpha	0
rc_AA924542_s_at	Mapk14	mitogen activated protein kinase 14	AAF36770
rc_AI137862_s_at	Mapk14	mitogen activated protein kinase 14	AAF36770
rc_AI171630_s_at	Mapk14	mitogen activated protein kinase 14	AAF36770
U73142_at	Mapk14	mitogen activated protein kinase 14	AAF36770
U73142_g_at	Mapk14	mitogen activated protein kinase 14	AAF36770
rc_AA893185_at	EST	NADH dehydrogenase (ubiquinone) 1 beta subcomplex, 5 (predicted)	0
rc_AA799479_at	EST	NADH dehydrogenase (ubiquinone) Fe-S protein 8 (predicted)	0
rc_AA799479_g_at	EST	NADH dehydrogenase (ubiquinone) Fe-S protein 8 (predicted)	0
rc_AA851379_at	EST	NADH dehydrogenase (ubiquinone) Fe-S protein 8 (predicted)	0
rc_AA851403_at	EST	NADH dehydrogenase (ubiquinone) 1 beta subcomplex 8 (predicted)	0
rc_AA851403_g_at	EST	NADH dehydrogenase (ubiquinone) 1 beta subcomplex 8 (predicted)	0
rc_AA964320_at	EST	NADH dehydrogenase (ubiquinone) 1 beta subcomplex 8 (predicted)	0
rc_AA999168_at	EST	EST	0
rc_AI009390_at	EST	NADH dehydrogenase (ubiquinone) Fe-S protein 5b, 15kDa (NADH-coenzyme Q reductase) (predicted)	0
rc_AI230778_at	EST	EST	0
rc_AI045249_at	EST	NIMA (never in mitosis gene a)- related kinase 9 (predicted)	AAH09338
rc_AI234604_s_at	Hspa8	heat shock protein 8	AAH09338
rc_AA799889_at	EST	EST	0
rc_AI230632_at	EST	EST	0
rc_AA998683_at	Hspb1	heat shock 27kDa protein 1	AAH12768
rc_AA998683_g_at	Hspb1	heat shock 27kDa protein 1	AAH12768
rc_AI104388_at	Akip	aurora-A kinase interacting protein	AAH12768
rc_AI176658_s_at	Hspb1	heat shock 27kDa protein 1	AAH12768
rc_AI105137_s_at	GST13-13	glutathione S-transferase, mitochondrial	0
rc_AI231778_at	EST	EST	0
rc_AI170685_at	Dnaja2	DnaJ (Hsp40) homolog, subfamily A, member 2	O60884
rc_AI170685_g_at	Dnaja2	DnaJ (Hsp40) homolog, subfamily A, member 2	O60884
rc_AI232307_at	EST	cytochrome c oxidase subunit VIIa polypeptide 2 like (predicted)	0
rc_AI104528_at	EST	NADH dehydrogenase (ubiquinone) 1 beta subcomplex, 6, 17kDa (predicted)	0
rc_AI010292_s_at	EST	EST	0
rc_AI176726_at	EST	EST	0
rc_AI229924_at	EST	EST	0
rc_AA819547_at	EST	NADH dehydrogenase (ubiquinone) 1 alpha subcomplex, 6 (B14) (predicted)	0
rc_AA849716_at	Mapk12	mitogen-activated protein kinase 12	P53778
rc_AI176422_at	Etfdh	electron-transferring-flavoprotein dehydrogenase	AAH11890
rc_AI176422_g_at	Etfdh	electron-transferring-flavoprotein dehydrogenase	AAH11890
rc_AI237007_at	Etfdh	electron-transferring-flavoprotein dehydrogenase	AAH11890
rc_AA945152_s_at	EST	EST	0
rc_AI237378_at	EST	EST	0
rc_AI171644_s_at	Cox6a2	cytochrome c oxidase, subunit VIa, polypeptide 2	AAH29818
rc_AA924267_s_at	Cyp4a10	cytochrome P450, family 4, subfamily a, polypeptide 10	P13584
rc_AA997806_at	EST	EST	P13584
rc_AA899854_at	Top2a	topoisomerase (DNA) 2 alpha	P11388
rc_AA945571_s_at	Cyp2c6	Cytochrome P450, subfamily IIC6	0
rc_AI178835_at	EST	EST	Q02750
U18729_at	Cyba	cytochrome b-245, alpha polypeptide	P13498
X12355_s_at	Grp58	Glucose regulated protein, 58 kDa	P30101
rc_AA944397_at	Hspca	heat shock protein 1, alpha	0
rc_AI012589_s_at	Gstp1	glutathione-S-transferase, pi 1	0
rc_AA946040_at	EST	cytochrome c oxidase, subunit VIb (predicted)	0
rc_AI104035_s_at	EST	EST	0
D88890_at	Bach	brain acyl-CoA hydrolase	0
Y00404_s_at	Sod1	superoxide dismutase 1	AAH01034
rc_AI112516_at	Zfp36l1	zinc finger protein 36, C3H type-like 1	Q07352
rc_AI136891_at	Zfp36l1	zinc finger protein 36, C3H type-like 1	Q07352
rc_AA963449_s_at	Cyp51	cytochrome P450, subfamily 51	0
rc_AA997614_s_at	Cyp51	cytochrome P450, subfamily 51	Q16850
rc_AI230255_at	EST	EST	Q16850
AB004096_at	Cyp51	cytochrome P450, subfamily 51	Q16850
rc_AA859632_at	Recc1	Replication factor C	0
rc_AA859372_s_at	EST	EST	0
J02592_s_at	Gstm2	glutathione S-transferase, mu 2	P28161
rc_AI011746_at	EST	EST	0
rc_AI235631_at	EST	EST	0
rc_AI171506_at	Me1	malic enzyme 1	AAH25246
rc_AI171506_g_at	Me1	malic enzyme 1	AAH25246
rc_AI013297_at	EST	EST	0
rc_AI013297_g_at	EST	EST	0
rc_AI175973_at	EST	EST	0
rc_AI229620_s_at	Cox5b	cytochrome c oxidase subunit Vb	P10606
rc_AA933158_at	Skiv2l	superkiller viralicidic activity 2-like	0
rc_AA957896_s_at	Map2k2	mitogen activated protein kinase kinase 2	P36507
rc_AA963674_at	Eef2	eukaryotic translation elongation factor 2	P36507
rc_AA963674_g_at	Map2k2	mitogen activated protein kinase kinase 2	P36507
rc_AA944973_at	EST	EST	AAH24034
rc_AA944014_at	EST	EST	P05412
rc_AA945867_at	Jun	v-jun sarcoma virus 17 oncogene homolog (avian)	P05412
rc_AI175959_at	Jun	v-jun sarcoma virus 17 oncogene homolog (avian)	P05412
rc_AA955983_at	EST	microsomal glutathione S-transferase 2 (predicted)	0
rc_AA859977_at	EST	EST	0
rc_AI007820_s_at	Hspcb	heat shock 90kDa protein 1, beta	0
rc_AI008074_s_at	Hspcb	heat shock 90kDa protein 1, beta	0
rc_AI236795_s_at	Hspcb	heat shock 90kDa protein 1, beta	0
rc_AA945704_at	EST	DnaJ (Hsp40) homolog, subfamily B, member 1 (predicted)	0
rc_AI169265_at	EST	EST	0
rc_AI234939_at	EST	similar to hypothetical protein FLJ21827 (predicted)	0
rc_AA850781_at	Ppid	peptidylprolyl isomerase D	0
rc_AI104679_s_at	EST	EST	0
rc_AI176491_at	EST	EST	0
rc_AA925473_at	Cdc42	cell division cycle 42 homolog (S. cerevisiae)	AAH02711
rc_AA925473_g_at	Cdc42	cell division cycle 42 homolog (S. cerevisiae)	AAH02711
rc_AI227887_at	Cdc42	cell division cycle 42 homolog (S. cerevisiae)	AAH02711
rc_AI227887_g_at	Cdc42	cell division cycle 42 homolog (S. cerevisiae)	AAH02711
rc_AA893822_at	EST	RAD52 homolog (S. cerevisiae) (predicted)	0
rc_AI172452_at	EST	cytochrome c oxidase subunit VIIa polypeptide 2 like (predicted)	0
rc_AA859957_at	EST	NADH dehydrogenase (ubiquinone) 1 beta subcomplex, 4, 15kDa (predicted)	0
rc_AA943387_at	Camlg	calcium modulating ligand	P49069
rc_AI178267_at	dd25	RGD:735185 hypothetical protein	0
rc_AI178267_g_at	dd25	hypothetical protein	0
rc_AI236597_at	dd25	hypothetical protein	0
rc_AA956114_at	LOC298317	similar to ubiquitin-conjugating enzyme HR6A	P23567
rc_AI171243_at	EST	replication protein A3 (predicted)	0
rc_AA955477_at	EST	mitogen-activated protein kinase-activated protein kinase 3 (predicted)	0
rc_AA955477_g_at	EST	mitogen-activated protein kinase-activated protein kinase 3 (predicted)	0
rc_AI011376_at	EST	mitogen-activated protein kinase-activated protein kinase 3 (predicted)	0
rc_AI229421_at	EST	mitogen-activated protein kinase-activated protein kinase 3 (predicted)	0
rc_AI171166_at	St13	suppression of tumorigenicity 13	P50502
rc_AI104520_s_at	Cox6a1	cytochrome c oxidase, subunit VIa, polypeptide 1	O95101
rc_AI230294_at	Ppard	Peroxisome proliferator activated receptor delta	0
rc_AI102620_at	Map3k1	Mitogen activated protein kinase kinase kinase 1	0
rc_AI009098_at	Hyou1	hypoxia up-regulated 1	0
rc_AI014020_f_at	Ins2	insulin 2	0
rc_AA852056_at	EST	EST	0
rc_AI231354_at	Mapk9	mitogen-activated protein kinase 9	0
rc_AI231354_g_at	Mapk9	mitogen-activated protein kinase 9	0
Y15068_at	Stip1	stress-induced-phosphoprotein 1 (Hsp70/Hsp90-organizing protein)	P31948
AB002111_at	Pex12	peroxisomal biogenesis factor 12	O00623
AB008423_s_at	Cyp2d26	cytochrome P450, family 2, subfamily d, polypeptide 26	0
AB008424_s_at	Cyp2d13	cytochrome P450, family 2, subfamily d, polypeptide 13	0
AB010428_s_at	Cte1	cytosolic acyl-CoA thioesterase 1	0
AB010429_s_at	Mte1	mitochondrial acyl-CoA thioesterase 1	0
AB010466_s_at	Abcc6	ATP-binding cassette, sub-family C (CFTR/MRP), member 6	O95255
AB010467_s_at	Abcc3	ATP-binding cassette, sub-family C (CFTR/MRP), member 3	O15438
AB010635_s_at	Ces2	carboxylesterase 2 (intestine, liver)	O00748
AB011365_s_at	Pparg	peroxisome proliferator activated receptor, gamma	AAA80314
AB016800_at	Dhcr7	7-dehydrocholesterol reductase	Q9UBM7
AB016800_g_at	Dhcr7	7-dehydrocholesterol reductase	Q9UBM7
AF000139_s_at	Cyp27b1	cytochrome P450, family 27, subfamily b, polypeptide 1	O15528
AF003523_s_at	Bad	bcl2-associated death promoter	Q92934
AF010466_s_at	Ifng	interferon gamma	P01579
AF013248_at	Cryba1	crystallin, beta A1	0
AF015719_s_at	Il15	interleukin 15	AAH18149
AF016702mRNA_at	EST	EST	0
AF025670_at	Casp6	caspase 6	P55212
AF025670_g_at	Casp6	caspase 6	P55212
AF027954_at	Bok	Bcl-2-related ovarian killer protein	Q9UL32
AF027954_g_at	Bok	Bcl-2-related ovarian killer protein	Q9UL32
AF030558_at	Pip5k2c	phosphatidylinositol-4-phosphate 5-kinase, type II, gamma	0
AF031657mRNA_at	EST	EST	0
AF033355_at	Pip5k2b	phosphatidylinositol-4-phosphate 5-kinase, type II, beta	P78356
AF034716mRNA_at	Cebpe	CCAAT/enhancer binding protein , epsilon	Q15744
AF038388_at	Fgd4	FYVE, RhoGEF and PH domain containing 4	0
AF043642_at	Ppig	peptidylprolyl isomerase G	Q13427
AF045464_s_at	Akr7a3	aldo-keto reductase family 7, member A3 (aflatoxin aldehyde reductase)	0
AF048687_s_at	B4galt6	UDP-Gal:betaGlcNAc beta 1,4-galactosyltransferase, polypeptide 6	Q8WZ95
AF051943_at	Nme6	expressed in non-metastatic cells 6, protein (nucleoside diphosphate kinase)	0
AF051943_g_at	Nme6	expressed in non-metastatic cells 6, protein (nucleoside diphosphate kinase)	0
AF055292mRNA_at	EST	signal transducer and activator of transcription 6 (predicted)	P42226
AF065431_s_at	Bcl2l11	BCL2-like 11 (apoptosis facilitator)	O43521
AF065432_s_at	Bcl2l11	BCL2-like 11 (apoptosis facilitator)	O43521
AF065433_at	Bcl2l11	BCL2-like 11 (apoptosis facilitator)	O43521
AF065433_g_at	Bcl2l11	BCL2-like 11 (apoptosis facilitator)	O43521
AF067727_s_at	Smad1	SMAD, mothers against DPP homolog 1 (Drosophila)	Q15797
AF071225_at	Ppib	peptidylprolyl isomerase B	P23284
AF072439_at	Zfp37	zinc finger protein 37	Q9Y6Q3
AF072865_at	Txnrd2	thioredoxin reductase 2	Q9NNW7
AF072865_g_at	Txnrd2	thioredoxin reductase 2	Q9NNW7
AF081503_at	Birc2	baculoviral IAP repeat-containing 2	0
AF084205_at	LOC286993	serine/threonine protein kinase TAO1	0
AF090867_at	Gmpr	guanosine monophosphate reductase	P36959
AF090867_g_at	Gmpr	guanosine monophosphate reductase	P36959
AF096291_at	Bcl2l2	Bcl2-like 2	Q92843
AF097887_at	Rhov	ras homolog gene family, member V	Q96HL9
AJ002942cds_at	Rarb	retinoic acid receptor, beta	0
AJ005424_at	Mapk7	mitogen-activated protein kinase 7	Q13164
AJ005424_g_at	Mapk7	mitogen-activated protein kinase 7	Q13164
AJ005425_at	Mef2d	myocyte enhancer factor 2D	Q14814
AJ006070_at	EST	recombination activating gene 1 (predicted)	P15918
AJ222691cds_at	Pold1	polymerase (DNA directed), delta 1, catalytic subunit	P28340
AJ222813_s_at	Il18	interleukin 18	Q14116
AJ223083_at	Rxrg	retinoid X receptor gamma	0
AJ224441UTR#1_at	EST	EST	0
C06598_at	LOC293702	similar to binding protein	0
C07012_f_at	Lgals3bp	lectin, galactoside-binding, soluble, 3 binding protein	0
D00403_at	Il1a	interleukin 1 alpha	AAH13142
D00403_g_at	Il1a	interleukin 1 alpha	AAH13142
D00568_s_at	Cyp11b1	cytochrome P450, subfamily 11B, polypeptide 1	P19099
D00636Poly_A_Site#1_s_at	Dia1	diaphorase 1	P00387
D00688_s_at	Maoa	monoamine oxidase A	0
D10026_s_at	Gstt2	glutathione S-transferase, theta 2	P30712
D11354_s_at	Cyp11b3	cytochrome P450, subfamily 11B, polypeptide 3	0
D12498_s_at	Fgfr1	Fibroblast growth factor receptor 1	AAH15035
D13912_s_at	Cyp3A1	cytochrome P-450PCN (PNCN inducible)	0
D14013_at	Ccnc	cyclin C	P24863
D14014_at	Ccnd1	cyclin D1	AAH25302
D14014_g_at	Ccnd1	cyclin D1	AAH25302
D14015_at	EST	EST	0
D14015_g_at	EST	EST	0
D14045_s_at	Top2a	topoisomerase (DNA) 2 alpha	P11388
D14046_at	Top2b	topoisomerase II beta	0
D14564cds_s_at	Gulo	L-gulonolactone oxidase	0
D14591_s_at	Map2k1	mitogen activated protein kinase kinase 1	Q02750
D14987_f_at	EST	EST	0
D16308_at	Ccnd2	Cyclin D2	P30279
D16309_at	Ccnd3	cyclin D3	P30281
D16309_g_at	Ccnd3	cyclin D3	P30281
D17310_s_at	LOC191574	3-alpha-hydroxysteroid dehydrogenase	0
D17349cds_f_at	EST	EST	0
D21799_at	Psmb2	proteasome (prosome, macropain) subunit, beta type 2	P49721
D21799_g_at	Psmb2	proteasome (prosome, macropain) subunit, beta type 2	P49721
D25233UTR#1_at	Rb1	retinoblastoma 1	P06400
D25233UTR#1_g_at	Rb1	retinoblastoma 1	P06400
D26112_s_at	Tnfrsf6	tumor necrosis factor receptor superfamily, member 6	P25445
D26307cds_at	Jund	Jun D proto-oncogene	P17535
D28754_s_at	Cdk2	cyclin dependent kinase 2	0
D31838_at	EST	EST	P30291
D38380_at	Tf	Transferrin	P02787
D38380_g_at	Tf	Transferrin	P02787
D38381_s_at	Cyp3a18	cytochrome P450, 3a18	0
D42145_at	Kcnj8	potassium inwardly-rectifying channel, subfamily J, member 8	Q15842
D42156cds_at	Nr5a1	nuclear receptor subfamily 5, group A, member 1	AAH32501
D44495_s_at	Apex1	apurinic/apyrimidinic endonuclease 1	0
D44591_s_at	Nos2	nitric oxide synthase 2, inducible	P35228
D49785_at	Map3k12	mitogen activated protein kinase kinase kinase 12	Q12852
D64045_s_at	Pik3r1	phosphatidylinositol 3-kinase, regulatory subunit, polypeptide 1	P27986
D83796_s_at	Ugt1a1	UDP glycosyltransferase 1 family, polypeptide A1	P19224
D84346_s_at	Nckap1	NCK-associated protein 1	AAH15025
D84667_at	Pik4cb	phosphatidylinositol 4-kinase, catalytic, beta polypeptide	O15096
D84667_g_at	Pik4cb	phosphatidylinositol 4-kinase, catalytic, beta polypeptide	O15096
D85035_at	Dpyd	dihydropyrimidine dehydrogenase	Q12882
D85035_g_at	Dpyd	dihydropyrimidine dehydrogenase	Q12882
D86086_s_at	Abcc2	ATP-binding cassette, sub-family C (CFTR/MRP), member 2	Q92887
D86641_at	Fkbp1a	FK506-binding protein 1a	P20071
D86642_at	Fkbp1b	FK506 binding protein 1b	Q16645
D87336_at	EST	bleomycin hydrolase (predicted)	AAH03616
D87336_g_at	EST	bleomycin hydrolase (predicted)	AAH03616
D89069_f_at	Cbr1	carbonyl reductase 1	P16152
D89070cds_s_at	Cbr1	carbonyl reductase 1	P16152
D90048exon_at	Atp1b2	ATPase, Na+/K+ transporting, beta 2 polypeptide	P14415
D90048exon_g_at	Atp1b2	ATPase, Na+/K+ transporting, beta 2 polypeptide	P14415
D90049exon#1-2_at	Atp1a2	ATPase, Na+/K+ transporting, alpha 2 polypeptide	Q9UQ25
D90102_s_at	Hgf	hepatocyte growth factor	P14210
E00717UTR#1_s_at	Cyp1a1	cytochrome P450, family 1, subfamily a, polypeptide 1	P04798
E00778cds_s_at	Cyp1a1	cytochrome P450, family 1, subfamily a, polypeptide 1	P04798
E01415cds_s_at	Gstm3	glutathione S-transferase, mu type 3	P21266
E03344cds_s_at	Pxmp3	peroxisomal membrane protein 3	P28328
J00716mRNA_f_at	Cryge	crystallin, gamma E	0
J00717mRNA_s_at	Crygc	crystallin, gamma C	P07315
J00728cds_f_at	LOC361523	cytochrome P-450e-M	0
J01435cds#8_s_at	EST	EST	AAH08748
J01436cds_s_at	EST	EST	0
J02612mRNA_s_at	Ugt1a1	UDP glycosyltransferase 1 family, polypeptide A1	P19224
J02722cds_at	Hmox1	heme oxygenase (decycling) 1	P09601
J02776_s_at	Polb	polymerase (DNA directed), beta	P06746
J02810mRNA_s_at	Gstm1	glutathione S-transferase, mu 1	P28161
J02844_s_at	Crot	carnitine O-octanoyltransferase	Q9UKG9
J02861mRNA_s_at	Cyp2c13	cytochrome P450 2c13	0
J02869mRNA_s_at	Cyp2d9	cytochrome P450, family 2, subfamily d, polypeptide 9	0
J03481mRNA_at	Qdpr	quinoid dihydropteridine reductase	P09417
J03481mRNA_g_at	Qdpr	quinoid dihydropteridine reductase	P09417
J03786_s_at	Cyp2c40	cytochrome P450, family 2, subfamily c, polypeptide 40	0
J03914cds_s_at	Gstm2	glutathione S-transferase, mu 2	P28161
J04791_s_at	Odc1	ornithine decarboxylase 1	AAH25296
J05029_s_at	Acadl	acetyl-Coenzyme A dehydrogenase, long-chain	P28330
J05035_at	Srd5a1	steroid 5 alpha-reductase 1	P18405
J05035_g_at	Srd5a1	steroid 5 alpha-reductase 1	P18405
J05156_s_at	Cyp11a1	cytochrome P450, family 11, subfamily a, polypeptide 1	P05108
J05405mRNA_s_at	Hmox2	heme oxygenase (decycling) 2	P30519
J05425cds_s_at	Cox4i1	cytochrome c oxidase subunit IV isoform 1	0
J05460_s_at	Cyp7a1	cytochrome P450, family 7, subfamily a, polypeptide 1	P22680
K00136mRNA_at	Gsta2	glutathione-S-transferase, alpha type2	0
K00750exon#2-3_at	Cycs	cytochrome c, somatic	0
K00750exon#2-3_g_at	Cycs	cytochrome c, somatic	0
K00996mRNA_s_at	LOC361523	cytochrome P-450e-M	0
K01721mRNA_s_at	LOC361523	cytochrome P-450e-M	0
K03241cds_s_at	Cyp1a2	cytochrome P450, family 1, subfamily a, polypeptide 2	P05177
L00320cds_f_at	LOC361523	cytochrome P-450e-M	0
L02926_s_at	Il10	interleukin 10	AAC03534
L04485mRNA_s_at	Map2k1	mitogen activated protein kinase kinase 1	Q02750
L14782_s_at	Lyn	Yamaguchi sarcoma viral (v-yes-1) oncogene homolog	P07948
L15079mRNA_s_at	Abcb4	ATP-binding cassette, sub-family B (MDR/TAP), member 4	P21439
L16764_s_at	Hspa1a	heat shock 70kD protein 1A	AAH02453
L18889_at	Canx	calnexin	P27824
L22190mRNA_at	EST	EST	0
L25925_s_at	Ptgs2	prostaglandin-endoperoxide synthase 2	P35354
L26110_at	Tgfbr1	transforming growth factor, beta receptor 1	P36897
L27112_s_at	Mapk9	mitogen-activated protein kinase 9	0
L27129_at	Mapk8	mitogen-activated protein kinase 8	P45983
L32591mRNA_at	Gadd45a	growth arrest and DNA-damage-inducible 45 alpha	P24522
L32591mRNA_g_at	Gadd45a	growth arrest and DNA-damage-inducible 45 alpha	P24522
L32601_s_at	LOC171516	20 alpha-hydroxysteroid dehydrogenase	0
L36460mRNA_at	Il9	interleukin 9	0
L37333_s_at	G6pc	glucose-6-phosphatase, catalytic	P35575
L41275cds_s_at	Cdkn1a	cyclin-dependent kinase inhibitor 1A	P38936
L42293mRNA_at	EST	EST	P35610
L48209_s_at	Cox8a	cytochrome c oxidase, subunit VIIIa	0
M10068mRNA_s_at	Por	P450 (cytochrome) oxidoreductase	P16435
M11251cds_f_at	LOC361523	cytochrome P-450e-M	0
M11794cds#2_f_at	Mt1a	Metallothionein	0
M11942_s_at	Hspa8	heat shock protein 8	AAH09338
M13011cds_at	LOC367858	similar to Transforming protein p21/H-Ras-1 (c-H-ras)	0
M13234cds_f_at	LOC361523	cytochrome P-450e-M	0
M15901mRNA_s_at	Crybb3	crystallin, beta B3	P02524
M17701_s_at	Gapd	glyceraldehyde-3-phosphate dehydrogenase	P04406
M18335_f_at	Cyp2c7	cytochrome P450, family 2, subfamily c, polypeptide 7	0
M18363cds_s_at	Cyp2c	Cytochrome P450, subfamily IIC (mephenytoin 4-hydroxylase)	0
M19357cds_f_at	Cryge	crystallin, gamma E	P07320
M19533mRNA_i_at	Ppia	peptidylprolyl isomerase A	AAH17875
M20131cds_s_at	Cyp2e1	cytochrome P450, family 2, subfamily e, polypeptide 1	P05181
M21060_s_at	Sod1	superoxide dismutase 1	AAH01034
M21208mRNA_s_at	Cyp17a1	cytochrome P450, family 17, subfamily a, polypeptide 1	P05093
M21210_i_at	Gpx1	glutathione peroxidase 1	P07203
M24239cds#2_f_at	Cyp2c6	Cytochrome P450, subfamily IIC6	0
M24542cds_at	EST	EST	AAH00649
M24542cds_g_at	EST	EST	0
M25157mRNA_i_at	Sod1	Superoxide dismutase 1	AAH01034
M26127_s_at	Cyp1a2	cytochrome P450, family 1, subfamily a, polypeptide 2	P05177
M26745cds_s_at	Il6	interleukin 6	P05231
M27467_at	Cox6c	cytochrome c oxidase, subunit VIc	P09669
M28255_s_at	Cox8a	cytochrome c oxidase, subunit VIIIa	0
M28647_at	Atp1a1	ATPase, Na+/K+ transporting, alpha 1 polypeptide	P05023
M28647_g_at	Atp1a1	ATPase, Na+/K+ transporting, alpha 1 polypeptide	P05023
M28648_s_at	Atp1a3	ATPase, Na+/K+ transporting, alpha 3 polypeptide	0
M29069cds_at	Mycs	myc-like oncogene, s-myc protein	0
M31031mRNA_f_at	Cyp2c7	cytochrome P450, family 2, subfamily c, polypeptide 7	0
M31363mRNA_f_at	EST	EST	0
M31931cds_s_at	Cyp2g1	cytochrome P450, subfamily 2G, polypeptide 1	0
M33312cds_s_at	Cyp2a1	Cytochrome P450 IIA1 (hepatic steroid hydroxylase IIA1) gene	0
M33550cds_s_at	Cyp2c40	cytochrome P450, family 2, subfamily c, polypeptide 40	0
M33746mRNA#2_f_at	EST	EST	0
M38566mRNA_s_at	Cyp27a1	cytochrome P450, family 27, subfamily a, polypeptide 1	0
M57428_s_at	Rps6kb1	ribosomal protein S6 kinase, polypeptide 1	P23443
M57718mRNA_s_at	Cyp4a10	cytochrome P450, family 4, subfamily a, polypeptide 10	P13584
M58041_s_at	Cyp2c70	cytochrome P450, family 2, subfamily c, polypeptide 70	0
M58495mRNA_at	EST	EST	0
M59936cds_at	Gjb3	gap junction membrane channel protein beta 3	O75712
M60753_s_at	Comt	catechol-O-methyltransferase	AAH11935
M61177_s_at	EST	EST	AAH13992
M62388_at	LOC81816	ubiquitin conjugating enzyme	0
M62388_g_at	LOC81816	ubiquitin conjugating enzyme	0
M63983_s_at	Hprt	hypoxanthine guanine phosphoribosyl transferase	AAH00578
M64301_at	Mapk6	mitogen-activated protein kinase 6	Q16659
M64301_g_at	Mapk6	mitogen-activated protein kinase 6	Q16659
M64733mRNA_s_at	Clu	clusterin	P10909
M74439mRNA_i_at	EST	EST	0
M74776_at	EST	EST	0
M76533cds_at	Gjb5	gap junction membrane channel protein beta 5	O95377
M76534cds_at	Gja6	gap junction membrane channel protein alpha 6	0
M76535cds_at	Gja5	gap junction membrane channel protein alpha 5	P36382
M76535cds_g_at	Gja5	gap junction membrane channel protein alpha 5	P36382
M76704_s_at	Mgmt	O-6-methylguanine-DNA methyltransferase	P16455
M76767_s_at	Fasn	fatty acid synthase	P49327
M80784_s_at	Tgfbr3	transforming growth factor, beta receptor 3	Q03167
M81766_at	Rxrb	Retinoid X receptor beta	P28702
M86389cds_s_at	Hspb1	heat shock 27kDa protein 1	AAH12768
M91597_s_at	Nme2	expressed in non-metastatic cells 2	P22392
M91599mRNA_at	Fgfr4	Fibroblast growth factor receptor 4	AAF27432
M91599mRNA_g_at	Fgfr4	Fibroblast growth factor receptor 4	AAF27432
M96643_at	Tgfb2	Transforming growth factor, beta 2	P08112
M97197_at	Ehhadh	enoyl-Coenzyme A, hydratase/3-hydroxyacyl Coenzyme A dehydrogenase	0
rc_AA926137_s_at	EST	EST	0
J04187_at	Cyp2a2	cytochrome P450, subfamily 2A, polypeptide 1	0
M98820_at	Il1b	interleukin 1 beta	O43645
M98820_g_at	Il1b	interleukin 1 beta	O43645
M22899_at	Il2	interleukin 2	P01585
M55049_at	Il2ra	interleukin 2 receptor, alpha chain	P01589
M55050_at	Il2rb	interleukin 2 receptor, beta chain	AAH25691
M33936_s_at	Cyp4a14	cytochrome P450, family 4, subfamily a, polypeptide 14	0
M33747_at	EST	EST	0
L06040_s_at	Alox15	arachidonate 12-lipoxygenase	P18054
L03294_at	Lpl	lipoprotein lipase	P06858
L03294_g_at	Lpl	lipoprotein lipase	P06858
J03960_at	Alox5	arachidonate 5-lipoxygenase	P09917
M81855_at	Abcb1	ATP-binding cassette, sub-family B (MDR/TAP), member 1	P08183
L14936_at	Map2k2	mitogen activated protein kinase kinase 2	P36507
L19998_at	Sult1a1	sulfotransferase family 1A, phenol-preferring, member 1	BAB93491
L19998_g_at	Sult1a1	sulfotransferase family 1A, phenol-preferring, member 1	BAB93491
M92042_at	Ndst1	N-deacetylase/N-sulfotransferase (heparan glucosaminyl) 1	P52848
M29853_at	Cyp4b1	cytochrome P450, family 4, subfamily b, polypeptide 1	P13584
U03470_at	Tnfsf6	tumor necrosis factor (ligand) superfamily, member 6	P48023
K03249_at	Ehhadh	enoyl-Coenzyme A, hydratase/3-hydroxyacyl Coenzyme A dehydrogenase	Q08426
L24896_s_at	Gpx4	glutathione peroxidase 4	P36969
M15114_at	Scd2	stearoyl-Coenzyme A desaturase 2	0
M15114_g_at	Scd2	stearoyl-Coenzyme A desaturase 2	0
M88592_at	Ppara	peroxisome proliferator activated receptor alpha	Q07869
M95578_at	Il1r1	interleukin 1 receptor, type I	P14778
M95578_g_at	Il1r1	interleukin 1 receptor, type I	P14778
L00981mRNA#1_at	Lta	lymphotoxin A	P01374
M15427_s_at	Raf1	murine leukemia viral (v-raf-1) oncogene homolog 1 (3611-MSV)	P04049
D17309_at	Akr1d1	aldo-keto reductase family 1, member D1	P51857
L06482_at	Rxra	retinoid X receptor alpha	P19793
L27128_at	Mapk10	mitogen activated protein kinase 10	0
J02585_at	Scd1	stearoyl-Coenzyme A desaturase 1	0
L26913_at	Il13	interleukin 13	P35225
U05989_at	Pawr	PRKC, apoptosis, WT1, regulator	O75796
L22339_at	Sult1a2	sulfotransferase family 1A, member 2	P50226
L22339_g_at	Sult1a2	sulfotransferase family 1A, member 2	P50226
M95058complete_seq_at	Srd5a2	steroid 5-alpha-reductase 2	P31213
M33329_f_at	Smp2a	rat senescence marker protein 2A gene, exons 1 and 2	0
M31076_at	Tgfa	transforming growth factor alpha	P01135
L09653_s_at	Tgfbr2	transforming growth factor, beta receptor II	P37173
M63122_at	Tnfrsf1a	tumor necrosis factor receptor superfamily, member 1a	P19438
M58040_at	Tfrc	Transferrin receptor	0
M13506_at	Udpgtr2	liver UDP-glucuronosyltransferase, phenobarbital-inducible form	0
J02589mRNA#2_at	Ugt2b	UDP glycosyltransferase 2 family, polypeptide B	0
J05132_s_at	Ugt1a1	UDP glycosyltransferase 1 family, polypeptide A1	P19224
L04619_s_at	Cyp24a1	cytochrome P450, subfamily 24	Q07973
M26125_at	Ephx1	epoxide hydrolase 1	P07099
M61875_s_at	Cd44	CD44 antigen	AAM50040
L14680_at	Bcl2	B-cell leukemia/lymphoma 2	P10415
L14680_g_at	Bcl2	B-cell leukemia/lymphoma 2	P10415
U12187_at	Rrad	Ras-related associated with diabetes	P55042
U09793_at	Kras2	Kirsten rat sarcoma viral oncogene homologue 2 (active)	AAM12631
U04738_at	Sstr4	somatostatin receptor 4	P30937
L23088_at	Selp	selectin, platelet	P16109
D16554_at	Ubb	polyubiquitin	0
M37828_at	Cyp4a12	cytochrome P450, 4a12	0
L36459_at	Il9r	interleukin 9 receptor	Q01113
L38615_at	Gss	glutathione synthetase	P48637
L38615_g_at	Gss	glutathione synthetase	P48637
U10697_s_at	EST	EST	P23141
U03491_at	Tgfb3	transforming growth factor, beta 3	P10600
U03491_g_at	Tgfb3	transforming growth factor, beta 3	P10600
U01344_at	Nat1	N-acetyltransferase 1 (arylamine N-acetyltransferase)	P18440
U01344_g_at	Nat1	N-acetyltransferase 1 (arylamine N-acetyltransferase)	P18440
U01348_at	Nat2	N-Acetyltransferase-2 (arylamine N-acetyltransferase)	P11245
U01348_g_at	Nat2	N-Acetyltransferase-2 (arylamine N-acetyltransferase)	P11245
U30186_at	Ddit3	DNA-damage inducible transcript 3	AAH03637
M26744_at	Il6	interleukin 6	P05231
U35345_s_at	Pak2	p21 (CDKN1A)-activated kinase 2	Q13177
U34932_at	Rabep2	rabaptin, RAB GTPase binding effector protein 2	0
U34932_g_at	Rabep2	rabaptin, RAB GTPase binding effector protein 2	0
M27466_at	Cox6c	cytochrome c oxidase, subunit VIc	P09669
L38437_at	Ndufs6	NADH dehydrogenase (ubiquinone) Fe-S protein 6	O75380
U33314_at	Pak3	p21 (CDKN1A)-activated kinase 3	O75914
U37462_s_at	EST	EST	Q13163
U37464_s_at	Map2k5	mitogen activated protein kinase kinase 5	Q13163
U06274_s_at	Ugt2b4	UDP glycosyltransferase 2 family, polypeptide B	0
U38376_s_at	Pla2g4a	phospholipase A2, group IVA (cytosolic, calcium-dependent)	P47712
U39206_at	Cyp4f4	cytochrome P450 4F4	0
U39207_at	Cyp4f5	cytochrome P450 4F5	0
U39208_at	Cyp4f6	cytochrome P450 4F6	0
U21662_at	Mgat2	Alpha-1,6-mannosyl-glycoprotein 2-beta-N-acetylglucosaminyltransferase	Q10469
U27518_at	LOC286989	UDP-glucuronosyltransferase	0
U40064_at	Ppard	peroxisome proliferator activated receptor delta	Q03181
U40064_g_at	Ppard	Peroxisome proliferator activated receptor delta	Q03181
U27767_at	Rgs4	regulator of G-protein signaling 4	P49798
U49066_at	Il1rl2	interleukin 1 receptor-like 2	Q13525
U47921_s_at	Cryaa	crystallin, alpha A	P02489
X94186_at	Dusp7	dual specificity phosphatase 7	AAH19107
X91810_at	Stat3	signal transducer and activator of transcription 3	O14916
X91988_at	Stat5b	signal transducer and activator of transcription 5B	P51692
M86870_at	Erp70	protein disulfide isomerase related protein (calcium-binding protein, intestinal-related)	P13667
U53922_at	Dnaja1	DnaJ-like protein	0
D84450_at	Atp1b3	ATPase, Na+/K+ transporting, beta 3 polypeptide	AAH11835
D16478_at	Hadha	hydroxyacyl-Coenzyme A dehydrogenase/3-ketoacyl-Coenzyme A thiolase/enoyl-Coenzyme A hydratase (trifunctional protein), alpha subunit	P40939
D16478_g_at	Hadha	hydroxyacyl-Coenzyme A dehydrogenase/3-ketoacyl-Coenzyme A thiolase/enoyl-Coenzyme A hydratase (trifunctional protein), alpha subunit	P40939
U38801_at	Polb	polymerase (DNA directed), beta	P06746
V01217_at	Actb	actin, beta	P50914
V01227_s_at	Tuba1	tubulin, alpha 1	P05215
X83579_at	Cdk7	cyclin-dependent kinase 7 (homolog of Xenopus MO15 cdk-activating kinase)	P50613
X64403_at	Cebpg	CCAAT/enhancer binding protein (C/EBP), gamma	AAH07582
U06099_at	Prdx2	peroxiredoxin 2	P32119
X15030_at	Cox5a	cytochrome c oxidase, subunit Va	P20674
X76168_at	Gjb4	gap junction membrane channel protein beta 4	0
X57970_at	Gja3	gap junction membrane channel protein alpha 3	P29414
X72757_at	Cox6a1	cytochrome c oxidase, subunit VIa, polypeptide 1	O95101
X72757_g_at	Cox6a1	cytochrome c oxidase, subunit VIa, polypeptide 1	O95101
X14788_s_at	Creb1	cAMP responsive element binding protein 1	AAH10636
X16072_at	Crybb2	crystallin, beta B2	P43320
X64589_at	Ccnb1	cyclin B1	P14635
X70871_at	Ccng1	cyclin G1	P51959
U11681_at	Frap1	FK506 binding protein 12-rapamycin associated protein 1	P42345
X63545_at	Cyp2b15	cytochrome P450, family 2, subfamily b, polypeptide 15	0
Z24721_at	Sod3	superoxide dismutase 3, extracellular	AAH14418
X57523_at	Tap1	transporter 1, ATP-binding cassette, sub-family B (MDR/TAP)	O94774
X57523_g_at	EST	EST	O94774
X68199_at	Myo1b	myosin Ib	O43795
X05137_at	Ngfr	nerve growth factor receptor (TNFR superfamily, member 16)	P08138
X63281_at	Mycn	V-myc myelocytomatosis viral related oncogene, neuroblastoma derived (avian)	P04198
X68394_at	Nras	Neuroblastoma RAS viral (v-ras) oncogene homolog	AAM12633
X55446mRNA_at	Cyp2c23	cytochrome P450, family 2, subfamily c, polypeptide 23	0
X13058_at	Tp53	tumor protein p53	P04637
X06827_at	Hmbs	hydroxymethylbilane synthase	P08397
X06827_g_at	Hmbs	hydroxymethylbilane synthase	P08397
X70369_s_at	Col3a1	collagen, type III, alpha 1	P02461
Z50051_at	C4bpa	complement component 4 binding protein, alpha	P04003
L26267_at	Nfkb1	nuclear factor of kappa light chain gene enhancer in B-cells 1, p105	P19838
X02741_s_at	Tat	tyrosine aminotransferase	P17735
X57169_i_at	Crygd	crystallin, gamma D	P07320
X57169_f_at	Crygd	crystallin, gamma D	P07320
X07467_at	G6pdx	glucose-6-phosphate dehydrogenase	P11413
X67654_at	Gstt1	glutathione S-transferase theta 1	P30711
X53427_at	Gsk3a	glycogen synthase kinase 3 alpha	AAH27984
D10831_s_at	Sell	selectin, lymphocyte	P14151
X55286_at	Hmgcr	3-hydroxy-3-methylglutaryl-Coenzyme A reductase	P04035
X55286_g_at	Hmgcr	3-hydroxy-3-methylglutaryl-Coenzyme A reductase	P04035
X54793_at	Hsp60	heat shock protein 1 (chaperonin)	0
X69903_at	Il4r	interleukin 4 receptor	P24394
X56420_at	Mpg	N-methylpurine-DNA glycosylase	P29372
U46118_at	Cyp3a13	cytochrome P450, family 3, subfamily a, polypeptide 13	0
U48596_at	Map3k1	mitogen activated protein kinase kinase kinase 1	Q13233
U48596_g_at	Map3k1	mitogen activated protein kinase kinase kinase 1	Q13233
X96394_at	Abcc1	ATP-binding cassette, sub-family C (CFTR/MRP), member 1	P33527
U53855_at	Ptgis	prostaglandin I2 (prostacyclin) synthase	Q16647
U56732_at	LOC246264	KRAB/zinc finger suppressor protein 1 (KS1)	0
D86215_at	Ndufa5	NADH dehydrogenase (ubiquinone) 1 alpha subcomplex 5	Q16718
U49953_s_at	Pak1	p21 (CDKN1A)-activated kinase 1	O75561
U48592_at	Il1rap	interleukin 1 receptor accessory protein	O14915
U48592_g_at	Il1rap	interleukin 1 receptor accessory protein	O14915
U61405_at	Arnt2	aryl hydrocarbon receptor nuclear translocator 2	Q9HBZ2
U61184_at	Arnt	aryl hydrocarbon receptor nuclear translocator	0
U41853_at	Hyou1	hypoxia up-regulated 1	0
Z75029_s_at	Hspa1a	Heat shock 70kD protein 1A	0
U49930_at	Casp3	caspase 3	P42574
U49930_g_at	Casp3	caspase 3	P42574
Z78279_at	COLIA1	alpha-1 type I collagen	P02452
Z78279_g_at	COLIA1	alpha-1 type I collagen	P02452
U68544_at	Ppif	peptidylprolyl isomerase F (cyclophilin F)	P30405
U72349_at	Bcl2l1	Bcl2-like 1	0
U72350_at	Bcl2l1	Bcl2-like 1	0
X05900_at	Crybb1	crystallin, beta B1	P53674
U64030_at	Dutp	deoxyuridine triphosphatase	0
U69109_s_at	Ptk2b	protein tyrosine kinase 2 beta	0
U65007_at	Met	met proto-oncogene	P08581
U65007_g_at	Met	met proto-oncogene	P08581
U62940_at	Grpel1	GrpE-like 1, mitochondrial	0
D00569_at	Decr1	2,4-dienoyl CoA reductase 1, mitochondrial	Q16698
D00569_g_at	Decr1	2,4-dienoyl CoA reductase 1, mitochondrial	Q16698
U38306_s_at	Aanat	arylalkylamine N-acetyltransferase	Q16613
U81492_s_at	Il3	interleukin 3	P08700
U35244_at	Vps33a	vacuolar protein sorting 33A (yeast)	0
U35244_g_at	Vps33a	vacuolar protein sorting 33A (yeast)	0
D63673_at	Pex6	peroxisomal biogenesis factor 6	Q13608
D63673_g_at	Pex6	peroxisomal biogenesis factor 6	Q13608
D29960_at	Hspb6	heat shock protein, alpha-crystallin-related, B6	0
U69272_at	Il15	interleukin 15	AAH18149
U69272_g_at	Il15	interleukin 15	AAH18149
X77209_at	Hspa1l	heat shock 70kD protein 1-like	0
D00680_at	Gpx3	glutathione peroxidase 3	0
J02752_at	Acox1	acyl-Coenzyme A oxidase 1, palmitoyl	0
J05030_at	Acads	acyl-coenzyme A dehydrogenase, short chain	P16219
J02791_at	Acadm	acetyl-coenzyme A dehydrogenase, medium chain	P11310
U40004_s_at	Cyp2j9	cytochrome P450, family 2, subfamily j, polypeptide 9	0
U40000_at	Cyp2j9	cytochrome P450, family 2, subfamily j, polypeptide 9	0
Y16898_at	Gja9	gap junction membrane channel protein alpha 9	0
D10854_at	Akr1a1	aldo-keto reductase family 1, member A1	P14550
D16237_at	Cdc25b	cell division cycle 25 homolog B (S. cerevisiae)	P30305
D10852_at	Mgat3	mannoside acetyl glucosaminyltransferase 3	Q09327
X62952_at	Vim	vimentin	AAH30573
D83538_at	Pik4ca	phosphatidylinositol 4-kinase, catalytic, alpha polypeptide	P42356
D83538_g_at	Pik4ca	phosphatidylinositol 4-kinase, catalytic, alpha polypeptide	P42356
M60322_at	Aldr1	Aldehyde reductase 1 (low Km aldose reductase) (5.8 kb PstI fragment, probably the functional gene)	P15121
M60322_g_at	Aldr1	Aldehyde reductase 1 (low Km aldose reductase) (5.8 kb PstI fragment, probably the functional gene)	P15121
S45392_at	Hspcb	heat shock 90kDa protein 1, beta	P08238
J02720_at	Arg1	arginase 1	P05089
D00036_at	Pla2g1b	phospholipase A2, group IB	P04054
M77809_at	Tgfbr3	transforming growth factor, beta receptor 3	Q03167
M14050_s_at	Hspa5	heat shock 70kD protein 5	AAH20235
M81681_at	Blvra	biliverdin reductase A	P53004
J05509Complete_seq_i_at	Cyp7a1	cytochrome P450, family 7, subfamily a, polypeptide 1	P22680
D88190_s_at	Stk39	serine/threonine kinase 39, STE20/SPS1 homolog (yeast)	Q9UEW8
AJ224120_at	Pex11a	peroxisomal biogenesis factor 11A	O75192
M20629_s_at	Es2	Esterase 2	0
M11670_at	Cat	catalase	P04040
L02121_at	Cdk5	cyclin-dependent kinase 5	Q00535
L11007_at	Cdk4	cyclin-dependent kinase 4	AAB50213
L08814_at	Ssrp1	structure specific recognition protein 1	Q08945
Z22812_at	Il1r2	interleukin 1 receptor, type II	AAB05878
U80054_at	Mlh1	mutL homolog 1 (E. coli)	AAH06850
D88035_at	B3gat1	beta-1,3-glucuronyltransferase 1 (glucuronosyltransferase P)	0
M55534mRNA_s_at	Cryab	crystallin, alpha B	O43416
D83792_at	Cdkn1b	cyclin-dependent kinase inhibitor 1B	P46527
AF012891_at	Sfrp4	secreted frizzled-related protein 4	O14877
AF010464_at	Il7	interleukin 7	P13232
AF013247_at	Cryba4	crystallin, beta A4	P53673
M19359mRNA#3_i_at	Crygc	crystallin, gamma C	P07315
AF017393_at	Cyp2f2	cytochrome P450, family 2, subfamily f, polypeptide 2	P24903
U89653_at	Brca2	breast cancer 2	P51587
AB003400_at	Dao1	D-amino acid oxidase	0
AF007583_at	Colq	collagen-like tail subunit (single strand of homotrimer) of asymmetric acetylcholinesterase	Q9Y215
AF022729_at	Chst10	carbohydrate sulfotransferase 10	O43529
S66618_at	Abcb1a	ATP-binding cassette, sub-family B (MDR/TAP), member 1A	0
D63761_at	Fdxr	ferredoxin reductase	P22570
D63761_g_at	Fdxr	ferredoxin reductase	P22570
AF036760_at	Brca1	Breast cancer 1	O15129
M20406_at	Cyp2b3	cytochrome P450IIB3	0
AF021935_at	Pk428	CDC42 binding protein kinase alpha	Q99646
AF021936_at	Cdc42bpb	Cdc42-binding protein kinase beta	Q9ULU5
J03867_s_at	Dia1	diaphorase 1	P00387
AF013144_at	Dusp5	dual specificity phosphatase 5	0
U77933_at	Casp2	caspase 2	P42575
M20183_at	COX-VIc-1	cytochrome c oxidase subunit VIc-1	0
Y09333_at	Mte1	mitochondrial acyl-CoA thioesterase 1	0
Y09333_g_at	Mte1	mitochondrial acyl-CoA thioesterase 1	0
J02669_s_at	Cyp2a1	Cytochrome P450 IIA1 (hepatic steroid hydroxylase IIA1) gene	0
M94548_at	Cyp4f2	cytochrome P450, family 4, subfamily F, polypeptide 2	0
M33986mRNA_at	Cyp19a1	cytochrome P450, family 19, subfamily a, polypeptide 1	P11511
M13646_s_at	Cyp3a11	cytochrome P450, family 3, subfamily a, polypeptide 11	0
M14972_i_at	Cyp4a22	Cytochrome P450, family 4, subfamily A, polypeptide 22	P13584
J02657_s_at	Cyp2c	Cytochrome P450, subfamily IIC (mephenytoin 4-hydroxylase)	0
M33296complete_seq_at	Cyp2g1	cytochrome P450, subfamily 2G, polypeptide 1	0
S75280_s_at	EST	heat shock protein, A (predicted)	0
S76489_s_at	Ste	sulfotransferase, estrogen preferring	P49888
S76511_s_at	Bax	Bcl2-associated X protein	P55269
M37394_at	Egfr	epidermal growth factor receptor	P00533
L25527_at	Sele	selectin, endothelial cell	P16581
M31174_at	Thra	thyroid hormone receptor alpha	0
M31174_g_at	Thra	thyroid hormone receptor alpha	0
M64300_at	Mapk1	mitogen activated protein kinase 1	AAH17832
S78284_s_at	Bcl2l1	Bcl2-like 1	0
M86758_at	Ste	sulfotransferase, estrogen preferring	P49888
S79263_s_at	Csf2rb1	colony stimulating factor 2 receptor, beta 1, low-affinity (granulocyte-macrophage)	0
S79760_at	Cdkn2b	cyclin-dependent kinase inhibitor 2B (p15, inhibits CDK4)	O15125
M84719_at	Fmo1	flavin containing monooxygenase 1	Q01740
S82489_s_at	Il12b	interleukin 12b	P29460
S82820mRNA_s_at	Yc2	glutathione S-transferase Yc2 subunit	0
S83279_at	Hsd17b4	hydroxysteroid (17-beta) dehydrogenase 4	AAH03098
S83279_g_at	Hsd17b4	hydroxysteroid (17-beta) dehydrogenase 4	AAH03098
S83436_i_at	GST13-13	glutathione S-transferase, mitochondrial	0
M99169_at	Rps6ka1	ribosomal protein S6 kinase polypeptide 1	Q15418
J05181_at	Gclc	glutamate-cysteine ligase, catalytic subunit	P48506
M32167_at	Vegf	vascular endothelial growth factor A	AAM03108
M32167_g_at	Vegf	vascular endothelial growth factor A	AAM03108
L06986_at	Gfi1	growth factor independent 1	Q8N564
M69246_at	Serpinh1	serine (or cysteine) proteinase inhibitor, clade H, member 1	P29043
M31109_f_at	Udpgt	UDP-glucuronosyltransferase 2B3 precursor, microsomal	0
J03752_at	Mgst1	microsomal glutathione S-transferase 1	0
K01932_f_at	Gsta5	glutathione S-transferase A5	P08263
L29232_at	Igf1r	insulin-like growth factor 1 receptor	P08069
U01345_at	Nat2	N-acetyltransferase 1 (arylamine N-acetyltransferase)	P18440
U01346_at	Nat2	N-acetyltransferase 1 (arylamine N-acetyltransferase)	0
U01347_f_at	Nat2	N-Acetyltransferase-2 (arylamine N-acetyltransferase)	0
U03388_s_at	Ptgs1	prostaglandin-endoperoxide synthase 1	AAC50632
U04733_s_at	Cyp2c23	cytochrome P450, family 2, subfamily c, polypeptide 23	0
U05014_at	Eif4ebp1	eukaryotic translation initiation factor 4E binding protein 1	Q13541
U05014_g_at	Eif4ebp1	eukaryotic translation initiation factor 4E binding protein 1	Q13541
U06273_i_at	MGC93327	UDP glycosyltransferase 2 family, polypeptide B	0
U09540_at	Cyp1b1	cytochrome P450, family 1, subfamily b, polypeptide 1	Q16678
U09540_g_at	Cyp1b1	cytochrome P450, family 1, subfamily b, polypeptide 1	Q16678
U14010_at	Il1r1	interleukin 1 receptor, type I	P14778
U14010_g_at	Il1r1	interleukin 1 receptor, type I	P14778
U14647_at	Casp1	caspase 1	P29466
U14647_g_at	Casp1	caspase 1	P29466
U15211_at	Rara	retinoic acid receptor, alpha	P10276
U15211_g_at	Rara	retinoic acid receptor, alpha	P10276
U16674_at	Il12b	interleukin 12b	P29460
U17260_s_at	Nat1	N-acetyltransferase 1 (arylamine N-acetyltransferase)	P18440
U17261_s_at	Nat2	N-Acetyltransferase-2 (arylamine N-acetyltransferase)	P11245
U17697_s_at	Cyp51	cytochrome P450, subfamily 51	Q16850
U18982_s_at	Fosl2	fos-like antigen 2	AAH22791
U20643mRNA#2_f_at	EST	EST	AAH04333
U23438_at	Dusp4	dual specificity phosphatase 4	0
U25650_f_at	Ngfr	nerve growth factor receptor (TNFR superfamily, member 16)	P08138
U32372_at	Sult1d1	sulfotransferase family 1D, member 1	0
U33540exon_f_at	EST	EST	0
U33541cds_at	LOC308446	similar to Eif4g2 protein	0
U34684_s_at	Casp2	caspase 2	P42575
U34963_s_at	Bcl2l1	Bcl2-like 1	0
U35245_at	Vps33b	vacuolar protein sorting 33B (yeast)	Q9H267
U35245_g_at	Vps33b	vacuolar protein sorting 33B (yeast)	Q9H267
U36992_at	Cyp7b1	cytochrome P450, family 7, subfamily b, polypeptide 1	O75881
U39943_s_at	Cyp2j9	cytochrome P450, family 2, subfamily j, polypeptide 9	0
U40836mRNA_s_at	Cox8h	Cytochrom c oxidase subunit VIII-H (heart/muscle)	0
U47311_at	EST	EST	0
U47312_s_at	EST	EST	0
U47313_at	EST	EST	0
U47314_at	EST	EST	0
U47315_s_at	Brp44l	brain protein 44-like	Q9Y5U8
U47316_s_at	EST	EST	0
U47317_at	EST	EST	0
U49729_at	Bax	Bcl2-associated X protein	P55269
U55849_at	Tnfrsf1b	tumor necrosis factor receptor superfamily, member 1b	0
U59809_s_at	Igf2r	insulin-like growth factor 2 receptor	P11717
U64451_at	Acadsb	acyl-Coenzyme A dehydrogenase, short/branched chain	CAD38535
U68562mRNA#2_s_at	Hsp60	heat shock protein 1 (chaperonin)	0
U70210_at	EST	EST	Q92870
U70988cds_s_at	Il8rb	interleukin 8 receptor, beta	P25025
U71089cds_at	Il8ra	interleukin 8 receptor, alpha	P25024
U72632_at	Aoc3	amine oxidase, copper containing 3	0
U73174_at	Gsr	glutathione reductase	P00390
U73174_g_at	Gsr	glutathione reductase	P00390
U75689_s_at	Dnase1l3	deoxyribonuclease I-like 3	Q13609
U75899mRNA_at	Hspb2	heat shock 27kD protein 2	Q16082
U75899mRNA_g_at	Hspb2	heat shock 27kD protein 2	Q16082
U76635mRNA_at	Dnase1	deoxyribonuclease I	P24855
U76635mRNA_g_at	Dnase1	deoxyribonuclease I	P24855
U84410_s_at	Casp3	caspase 3	P42574
U86635_at	Gstm5	glutathione S-transferase, mu 5	P46439
U86635_g_at	Gstm5	glutathione S-transferase, mu 5	P46439
U88630_at	Tieg	TGFB inducible early growth response	O75411
U89695_at	Hmga2	high mobility group AT-hook 2	0
U91847_s_at	Mapk14	mitogen activated protein kinase 14	AAF36770
U94340_at	Adprt	ADP-ribosyltransferase 1	P09874
U95727_at	Dnaja2	DnaJ (Hsp40) homolog, subfamily A, member 2	O60884
X02904cds_s_at	Gstp1	glutathione-S-transferase, pi 1	0
X03478cds_f_at	Ugt2b	UDP glycosyltransferase 2 family, polypeptide B	0
X03518cds#3_s_at	Ggt1	gamma-glutamyltransferase 1	0
X04229cds_s_at	Gstm1	glutathione S-transferase, mu 1	P28161
X06377cds_at	Crybb1	crystallin, beta B1	P53674
X06769cds_at	c-fos	c-fos oncogene	AAH04490
X06769cds_g_at	c-fos	c-fos oncogene	AAH04490
X07944exon#1-12_s_at	Odc1	ornithine decarboxylase 1	AAH25296
X12367cds_s_at	Gpx1	glutathione peroxidase 1	P07203
X12554cds_s_at	Cox6a2	cytochrome c oxidase, subunit VIa, polypeptide 2	AAH29818
X13933_s_at	Calm1	calmodulin 1	AAH00454
X14319cds_at	Tcrb	T-cell receptor beta chain	0
X14319cds_g_at	Tcrb	T-cell receptor beta chain	0
X15143cds_at	Cryba1	crystallin, beta A1	P05813
X15143cds_g_at	Cryba1	crystallin, beta A1	P05813
X15705cds_at	Hspa2	heat shock protein 2	0
X16058cds_s_at	Il4	interleukin 4	P05112
X17163cds_s_at	Jun	v-jun sarcoma virus 17 oncogene homolog (avian)	P05412
X51615_at	Pzp	pregnancy-zone protein	0
X51615_g_at	Gjb2	gap junction membrane channel protein beta 2	0
X52196cds_at	Alox5ap	arachidonate 5-lipoxygenase activating protein	AAH18538
X52498cds_at	Tgfb1	transforming growth factor, beta 1	P01137
X53363cds_s_at	Calr	calreticulin	P27797
X53428cds_s_at	Gsk3b	glycogen synthase kinase 3 beta	P49841
X54081mRNA_i_at	Cox4i1	cytochrome c oxidase subunit IV isoform 1	0
X54419cds_at	Il5	interleukin 5	P05113
X54686cds_at	Junb	Jun-B oncogene	P17275
X57988mRNA_s_at	Pxmp3	peroxisomal membrane protein 3	P28328
X59051cds_s_at	Rps29	ribosomal protein S29	AAH32813
X59290mRNA_at	LOC60589	eph and elk-related kinase	0
X60767mRNA_s_at	Cdc2a	cell division cycle 2 homolog A (S. pombe)	0
X62086mRNA_s_at	Cyp3a3	cytochrome P450, subfamily 3A, polypeptide 3	0
X63410cds_f_at	Smp2a	rat senescence marker protein 2A gene, exons 1 and 2	0
X63594cds_at	Nfkbia	nuclear factor of kappa light chain gene enhancer in B-cells inhibitor, alpha	P25963
X63594cds_g_at	Nfkbia	nuclear factor of kappa light chain gene enhancer in B-cells inhibitor, alpha	P25963
X63722cds_s_at	Vcam1	vascular cell adhesion molecule 1	AAH17276
X64401cds_s_at	Cyp3a3	cytochrome P450, subfamily 3A, polypeptide 3	0
X64827cds_s_at	Cox8h	Cytochrom c oxidase subunit VIII-H (heart/muscle)	0
X65083cds_at	Ephx2	epoxide hydrolase 2, cytoplasmic	P34913
X65190mRNA_s_at	Dia1	Diaphorase 1	0
X68041cds_s_at	Sod3	superoxide dismutase 3, extracellular	AAH14418
X72758mRNA_at	Cox6a2	cytochrome c oxidase, subunit VIa, polypeptide 2	0
X74565cds_at	Ptbp1	polypyrimidine tract binding protein 1	0
X74565cds_g_at	Ptbp1	polypyrimidine tract binding protein 1	0
X74917gene_at	EST	EST	0
X77117exon#1-3_at	Dia1	Diaphorase 1	0
X78848cds_f_at	Gsta5	glutathione S-transferase A5	P08263
X79081mRNA_f_at	Cyp2c	Cytochrome P450, subfamily IIC (mephenytoin 4-hydroxylase)	0
X82021cds_at	St13	Suppression of tumorigenicity 13	P50502
X83094cds_at	Hsf1	heat shock transcription factor 1	AAH14638
X83671cds_i_at	EST	EST	P43320
X83671cds_r_at	EST	EST	P43320
X83867cds_s_at	Cyp1b1	cytochrome P450, family 1, subfamily b, polypeptide 1	Q16678
X90642mRNA_at	Abcc1	ATP-binding cassette, sub-family C (CFTR/MRP), member 1	P33527
X93591cds_at	Msh2	mutS homolog 2 (E. coli)	P43246
X94185cds_s_at	Dusp6	dual specificity phosphatase 6	Q16828
X96488cds_at	Mapk12	mitogen-activated protein kinase 12	P53778
X98490cds_at	Rpa2	replication protein A2	P15927
Y00156cds_f_at	Udpgt	UDP-glucuronosyltransferase 2B3 precursor, microsomal	0
Y00396mRNA_at	Myc	myelocytomatosis viral oncogene homolog (avian)	AAH00917
Y00396mRNA_g_at	Myc	myelocytomatosis viral oncogene homolog (avian)	AAH00917
Y07534cds_s_at	Cyp27a1	cytochrome P450, family 27, subfamily a, polypeptide 1	0
Y09332cds_s_at	Bach	brain acyl-CoA hydrolase	0
Y10019cds_at	Cktsf1b1	cysteine knot superfamily 1, BMP antagonist 1	O60565
Y12517cds_at	Cyb5m	cytochrome b5, outer mitochondrial membrane isoform	0
Y13148cds_at	Wig1	wild-type p53-induced gene 1	0
Y13336cds_at	Dad1	defender against cell death 1	P46966
Y13336cds_g_at	Dad1	defender against cell death 1	P46966
Z19552cds_at	Top2a	topoisomerase (DNA) 2 alpha	P11388
AA108277_at	EST	heat shock protein 105 (predicted)	0
AA108308_s_at	EST	transformed mouse 3T3 cell double minute 2 (predicted)	0
AA108308_i_at	EST	EST	0
AA684537_at	EST	NADH dehydrogenase (ubiquinone) 1 beta subcomplex, 5 (predicted)	0
AA684929_f_at	EST	EST	0
AA684960_f_at	EST	EST	0
AA684963_at	LOC293702	similar to binding protein	0
AA685112_at	EST	NADH dehydrogenase (ubiquinone) Fe-S protein 8 (predicted)	O00217
AA685152_r_at	Nedd8	neural precursor cell expressed, developmentally down-regulated gene 8	0
AA685376_f_at	EST	EST	0
AA685876_at	EST	NAD(P)H:quinone oxidoreductase type 3, polypeptide A2 (predicted)	0
AA685903_at	EST	tumor rejection antigen gp96 (predicted)	0
AA686031_at	Ndufs1	NADH dehydrogenase (ubiquinone) Fe-S protein 1, 75kDa	0
AA686579_at	EST	EST	0
AA686870_i_at	EST	EST	0
AA686870_f_at	EST	EST	0
AA819943_at	EST	EST	0
AA848218_at	EST	EST	0
AA848268_at	EST	EST	0
AA848421_at	EST	uracil-DNA glycosylase (predicted)	P13051
AA848546_at	MGC72992	similar to programmed cell death 10	0
AA859934_at	EST	EST	0
AA875509_at	EST	transformed mouse 3T3 cell double minute 2 (predicted)	AAF42995
AA933181_at	EST	immunoglobulin superfamily, member 4A (predicted)	0
AA956437_at	EST	EST	0
AA958273_at	EST	EST	0
AA958274_at	EST	EST	0
AI007530_f_at	EST	EST	0
rc_AA818403_at	EST	EST	0
rc_AA818917_f_at	EST	EST	0
rc_AA819776_f_at	EST	EST	0
rc_AA819943_at	EST	EST	0
rc_AA859648_at	EST	DnaJ (Hsp40) homolog, subfamily B, member 1 (predicted)	0
rc_AA900380_at	Tnfrsf1b	tumor necrosis factor receptor superfamily, member 1b	0
rc_AA925300_at	EST	EST	0
rc_AA925556_at	EST	similar to TNF intracellular domain-interacting protein (predicted)	0
rc_AA925717_at	EST	EST	0
rc_AA926129_at	EST	EST	0
rc_AA956437_at	EST	EST	0
rc_AA958273_at	EST	EST	0
A01157cds_s_at	Lipf	lipase, gastric	0
A03913cds_s_at	Serpine2	serine (or cysteine) proteinase inhibitor, clade E, member 2	0
A04674cds_s_at	Ucp1	uncoupling protein 1	P25874
A07543cds_s_at	Vcsa1	variable coding sequence A1	0
A09811cds_s_at	Igfbp2	insulin-like growth factor binding protein 2	P18065
A16585cds_s_at	Rln1	relaxin 1	P04808
A17753cds_s_at	Drd3	dopamine receptor D3	P35462
A30543cds_s_at	Cd44	CD44 antigen	AAM50040
A44407cds_at	EST	Eph receptor B3 (predicted)	0
AB000217mRNA_at	Gata3	GATA binding protein 3	P23771
AB000517_s_at	Cds1	CDP-diacylglycerol synthase 1	Q92903
AB000717exons#1-8_s_at	LOC295204	similar to RIKEN cDNA D630045P18	AAH01686
AB001347_s_at	Spnb3	beta-spectrin 3	0
AB001452_at	EST	EST	0
AB001453_at	Shc3	src homology 2 domain-containing transforming protein C3	0
AB001576_s_at	LOC364839	similar to Pro-neuregulin-2 precursor (Pro-NRG2)	O14511
AB001982_at	Ghsr	growth hormone secretagogue receptor	Q92847
AB001982_g_at	Ghsr	growth hormone secretagogue receptor	Q92847
AB002393_at	Hal	Histidine ammonia lyase	P42357
AB002393_g_at	Hal	histidine ammonia lyase	P42357
AB002558_at	Gpd1	glycerol-3-phosphate dehydrogenase 1 (soluble)	0
AB002561_at	Fgf16	fibroblast growth factor 16	O43320
AB003091_at	EST	interferon regulatory factor 2 (predicted)	0
AB003357_at	Slk	serine/threonine kinase 2	0
AB003478_at	B3galt4	UDP-Gal:betaGlcNAc beta 1,3-galactosyltransferase, polypeptide 4	O96024
AB003478_g_at	B3galt4	UDP-Gal:betaGlcNAc beta 1,3-galactosyltransferase, polypeptide 4	O96024
AB003753cds#1_at	EST	keratin associated protein 3-1 (predicted)	0
AB003753cds#2_at	EST	keratin associated protein 3-1 (predicted)	0
AB003991_at	Snap25	synaptosomal-associated protein 25	P13795
AB003991_g_at	Snap25	synaptosomal-associated protein 25	P13795
AB003992_s_at	Snap25	synaptosomal-associated protein 25	P13795
AB004056_at	Loc65050	BarH-class homeodomain transcription factor	0
AB004276_s_at	EST	protocadherin gamma subfamily A, 10 (predicted)	0
AB004277_at	EST	protocadherin gamma subfamily A, 10 (predicted)	0
AB004278_at	EST	EST	0
AB004329_at	Acacb	acetyl-Coenzyme A carboxylase beta	O00763
AB004638_at	Fgf18	fibroblast growth factor 18	O76093
AB004831cds_at	Igb	CD79B antigen	0
AB005143_s_at	Ucp2	uncoupling protein 2	P55851
AB005146_at	LOC245710	PSD-95 binding protein	0
AB005540_at	LOC314743	similar to SERINE/THREONINE-PROTEIN KINASE PCTAIRE-2	Q00537
AB005540_g_at	LOC314743	similar to SERINE/THREONINE-PROTEIN KINASE PCTAIRE-2	Q00537
AB005541_at	EST	PCTAIRE-motif protein kinase 3 (predicted)	Q07002
AB005549_at	Pard3	par-3 (partitioning defective 3) homolog (C. elegans)	0
AB005743_at	Cd36	cd36 antigen	AAH08406
AB005743_g_at	Cd36	cd36 antigen	AAH08406
AB006007_s_at	Star	steroidogenic acute regulatory protein	P49675
AB006710_s_at	Pfkfb3	6-phosphofructo-2-kinase/fructose-2,6-biphosphatase 3	AAL40083
AB006802_at	Pcdhga11	protocadherin gamma subfamily A, 11	0
AB006880mRNA_at	Vof16	ischemia related factor vof-16	0
AB006881mRNA_at	Vof16	Ischemia related factor vof-16	0
AB006883mRNA_at	EST	EST	0
AB007601mRNA_at	EST	EST	0
AB007688_s_at	Homer1	homer homolog 1 (Drosophila)	Q9Y265
AB007689_at	Homer2	homer homolog 2 (Drosophila)	0
AB007689_g_at	Homer2	homer homolog 2 (Drosophila)	0
AB007690_s_at	Homer2	homer homolog 2 (Drosophila)	0
AB007768_at	Cad	carbamyl phosphatate synthetase 2	0
AB008110cds_at	EST	EST	0
AB008521_s_at	Dncli2	dynein, cytoplasmic, light intermediate polypeptide 2	0
AB008522_s_at	Dncli2	dynein, cytoplasmic, light intermediate polypeptide 2	O43237
AB008682_at	Fgf17	fibroblast growth factor 17	O60258
AB008752_at	Ctnnd2	catenin (cadherin-associated protein), delta 2	Q9UQB3
AB008807_at	EST	EST	0
AB008807_g_at	EST	EST	0
AB008908_at	Fgf14	fibroblast growth factor 14	Q92915
AB009246_at	Scgf	stem cell growth factor	Q9Y240
AB009372_at	LOC246266	lysophospholipase	0
AB009463_at	Lrp3	low density lipoprotein receptor-related protein 3	O75074
AB009463_g_at	Lrp3	low density lipoprotein receptor-related protein 3	O75074
AB009662_at	Crisp2	cysteine-rich secretory protein 2	P16562
AB009889_f_at	Prlph	prolactin-like protein H	0
AB009890_at	Tpbpa	trophoblast specific protein alpha	0
AB009890_g_at	Tpbpa	trophoblast specific protein alpha	0
AB009999_at	Cds1	CDP-diacylglycerol synthase 1	Q92903
AB009999_g_at	Cds1	CDP-diacylglycerol synthase 1	Q92903
AB010119_at	Tctex1	t-complex testis expressed 1	0
AB010119_g_at	Tctex1	t-complex testis expressed 1	0
AB010154_at	Sbk	SH3-binding kinase	0
AB010275_s_at	Lif	leukemia inhibitory factor	P15018
AB010436_at	Cdh8	cadherin 8	P55286
AB010437_at	Cdh8	cadherin 8	P55286
AB010920_at	Mcp	membrane cofactor protein	AAH30594
AB010960_s_at	Mmp23	Matrix metalloproteinase 23	0
AB010963_s_at	Kcnmb1	potassium large conductance calcium-activated channel, subfamily M, beta member 1	AAK95827
AB010998_at	Padi1	peptidyl arginine deiminase, type I	0
AB010999_s_at	Padi4	peptidyl arginine deiminase, type IV	0
AB011068_at	Dio2	deiodinase, iodothyronine, type II	O95258
AB011068_g_at	Dio2	deiodinase, iodothyronine, type II	O95258
AB011369_s_at	Pkcbpb15	protein kinase C-binding protein Beta15	0
AB011527_at	Fath2	fat tumor suppressor homolog 2 (Drosophila)	Q9NYQ8
AB011528_at	Celsr3	cadherin EGF LAG seven-pass G-type receptor 3	Q9NYQ7
AB011528_g_at	Celsr3	cadherin EGF LAG seven-pass G-type receptor 3	Q9NYQ7
AB011530_at	Slit1	slit homolog 1 (Drosophila)	O75093
AB011531_at	Slit3	slit homolog 3 (Drosophila)	O75094
AB011532_at	Egfl3	EGF-like-domain, multiple 3	O75095
AB011544_at	Tub	tubby homolog (mouse)	P50607
AB011666_s_at	Utrn	utrophin	P46939
AB011679_at	Tubb5	tubulin, beta 5	Q969E5
AB012210_s_at	Uts2r	urotensin 2 receptor	0
AB012214_s_at	Dnmt1	DNA (cytosine-5-)-methyltransferase 1	P26358
AB012230_at	Nfib	nuclear factor I/B	O00712
AB012230_g_at	Nfib	nuclear factor I/B	O00712
AB012235_at	Nfix	nuclear factor I/X	Q13051
AB012600_s_at	Arntl	aryl hydrocarbon receptor nuclear translocator-like	AAC24353
AB012933_at	Acsl5	acyl-CoA synthetase long-chain family member 5	Q9ULC5
AB012933_g_at	Acsl5	acyl-CoA synthetase long-chain family member 5	Q9ULC5
AB012944cds_s_at	Pthr1	parathyroid hormone receptor 1	0
AB012960_s_at	Nr5a2	nuclear receptor subfamily 5, group A, member 2	O00482
AB013112_s_at	Aqp9	aquaporin 9	O43315
AB013128_at	Serpina5	serine (or cysteine) peptidase inhibitor, clade A, member 5	0
AB013130_at	Synpo	synaptopodin	0
AB013359_at	Dpm2	dolichol-phosphate mannosyltransferase 2	0
AB013359_g_at	Dpm2	dolichol-phosphate mannosyltransferase 2	0
AB013453_at	Slc34a1	solute carrier family 34 (sodium phosphate), member 1	0
AB013454_at	EST	EST	0
AB013455_at	Slc34a1	solute carrier family 34 (sodium phosphate), member 1	Q06495
AB013455_g_at	Slc34a1	solute carrier family 34 (sodium phosphate), member 1	Q06495
AB014722_at	Sart1	squamous cell carcinoma antigen recognized by T-cells 1	O43290
AB014722_g_at	Sart1	squamous cell carcinoma antigen recognized by T-cells 1	O43290
AB015042_s_at	Dbn1	drebrin 1	Q16643
AB015191_at	Rh	Rhesus blood group	0
AB015191_g_at	Rh	Rhesus blood group	0
AB015194_at	Rhag	Rhesus blood group-associated A glycoprotein	O43514
AB015308_s_at	Gna15	guanine nucleotide binding protein, alpha 15	AAM12618
AB015418_at	Prlh	prolactin releasing hormone	0
AB015432_s_at	Slc7a5	tumor-associated protein 1	0
AB015433_s_at	Slc3a2	solute carrier family 3 (activators of dibasic and neutral amino acid transport), member 2	P08195
AB015637cds_s_at	Fut1	fucosyltransferase 1	P19526
AB015637exon#1_s_at	Fut1	fucosyltransferase 1	P19526
AB015645_at	Trhr2	thyrotropin releasing hormone receptor 2	0
AB015724_at	Nrbf1	nuclear receptor binding factor 1	0
AB015724_g_at	Nrbf1	nuclear receptor binding factor 1	0
AB015946_s_at	Tubg1	tubulin, gamma 1	P23258
AB016160_at	Gabbr1	gamma-aminobutyric acid (GABA) B receptor 1	AAG23962
AB016160_g_at	Gabbr1	gamma-aminobutyric acid (GABA) B receptor 1	AAG23962
AB016161cds_i_at	Gabbr1	gamma-aminobutyric acid (GABA) B receptor 1	AAG23962
AB016161cds_r_at	Gabbr1	gamma-aminobutyric acid (GABA) B receptor 1	AAG23962
AB016161UTR#1_at	Gabbr1	gamma-aminobutyric acid (GABA) B receptor 1	AAG23962
AB016161UTR#1_g_at	Gabbr1	gamma-aminobutyric acid (GABA) B receptor 1	AAG23962
AB016425_at	Tpmt	thiopurine methyltransferase	Q16625
AB016489_s_at	Jtb	jumping translocation breakpoint	O76095
AB016532_at	Per2	period homolog 2 (Drosophila)	O15055
AB016536_s_at	Asl	argininosuccinate lyase	Q04150
AB016931_s_at	Edg5	endothelial differentiation, sphingolipid G-protein-coupled receptor, 5	O95136
AB017044exon_at	Foxa3	forkhead box A3	0
AB017044exon_g_at	Foxa3	forkhead box A3	0
AB017140_at	Homer1	homer homolog 1 (Drosophila)	Q9Y265
AB017140_g_at	Homer1	homer homolog 1 (Drosophila)	Q9Y265
AB017170_s_at	Slit1	slit homolog 1 (Drosophila)	O75093
AB017188_at	Psmd4	proteasome (prosome, macropain) 26S subunit, non-ATPase, 4	P55036
AB017188_g_at	Psmd4	proteasome (prosome, macropain) 26S subunit, non-ATPase, 4	P55036
AB017260_s_at	Slc22a5	solute carrier family 22 (organic cation transporter), member 5	O76082
AB017544_at	Pex14	peroxisomal biogenesis factor 14	O75381
AB017544_g_at	Pex14	peroxisomal biogenesis factor 14	O75381
AB017596_at	Enpp1	ectonucleotide pyrophosphatase/phosphodiesterase 1	P22413
AB017655_s_at	Chrm2	cholinergic receptor, muscarinic 2	P08172
AB017656_s_at	Chrm3	cholinergic receptor, muscarinic 3	0
AB017711_at	LOC83503	polymerase II	0
AB017820_at	Kl	Klotho	Q9UEF7
AB017912_at	Madh2	MAD homolog 2 (Drosophila)	AAH14840
AB017912_g_at	Madh2	MAD homolog 2 (Drosophila)	AAH14840
AB018049_s_at	Siat9	sialyltransferase 9 (CMP-NeuAc:lactosylceramide alpha-2,3-sialyltransferase)	Q96G85
AB018081_at	Camkk2	calcium/calmodulin-dependent protein kinase kinase 2, beta	O94883
AB018104cds_s_at	Oldlr1	oxidized low density lipoprotein (lectin-like) receptor 1	P78380
AB019145_s_at	Rgs9	regulator of G-protein signaling 9	O75916
AB019393_at	Myoc	myocilin	AAH29261
AB019576_at	Timeless	timeless homolog (Drosophila)	O94802
AB019693_at	Keg1	kidney expressed gene 1	0
AB020019_at	Lyst	lysosomal trafficking regulator	0
AB020504_at	EST	EST	0
AB020504_g_at	EST	EST	0
AB020879_at	Homer3	homer homolog 3 (Drosophila)	0
AB022014_at	Psmd10	proteasome (prosome, macropain) 26S subunit, non-ATPase, 10	O75832
AB022209_s_at	Hnrpf	heterogeneous nuclear ribonucleoprotein F	AAH04254
AF000898_at	Nupl1	nucleoporin like 1	0
AF000899_at	Nupl1	nucleoporin like 1	0
AF000899_g_at	Nupl1	nucleoporin like 1	0
AF000900_at	Nupl1	nucleoporin like 1	0
AF000900_g_at	Nupl1	nucleoporin like 1	0
AF000901_s_at	Nupl1	nucleoporin like 1	0
AF000942_at	Id3	Inhibitor of DNA binding 3, dominant negative helix-loop-helix protein	Q02535
AF000943_at	Gtf2a1	general transcription factor 2a, 1	0
AF000973_s_at	Kcnn1	potassium intermediate/small conductance calcium-activated channel, subfamily N, member 1	Q92952
AF001417_s_at	Copeb	core promoter element binding protein	Q99612
AF001953_at	Gnb5	guanine nucleotide binding protein, beta 5	O14775
AF001953_g_at	Gnb5	guanine nucleotide binding protein, beta 5	O14775
AF003825_s_at	Gfra2	glial cell line derived neurotrophic factor family receptor alpha 2	O00451
AF003904mRNA_at	Crhbp	corticotropin releasing hormone binding protein	0
AF003904mRNA_g_at	Crhbp	corticotropin releasing hormone binding protein	0
AF004218_s_at	Oprs1	opioid receptor, sigma 1	0
AF004661_at	Masp1	mannan-binding lectin serine peptidase 1	P48740
AF006619_s_at	Nos2	nitric oxide synthase 2, inducible	P35228
AF007890_at	LOC246267	resection-induced TPI (rs11)	0
AF008587_s_at	Hfe	hemochromatosis	Q30201
AF008912_at	EST	EST	0
AF009656mRNA_s_at	Hprt	hypoxanthine guanine phosphoribosyl transferase	AAH00578
AF010597_s_at	Abcb11	ATP-binding cassette, sub-family B (MDR/TAP), member 11	O95342
AF012282_at	LOC286992	peptide HP (rs14)	0
AF012887_at	Sycn	syncollin	0
AF012887_g_at	Sycn	syncollin	0
AF013985_at	Tnfsf5	tumor necrosis factor (ligand) superfamily, member 5	0
AF014365_s_at	Cd44	CD44 antigen	AAM50040
AF014365_i_at	Cd44	CD44 antigen	AAM50040
AF015728_s_at	Cngb1	cyclic nucleotide gated channel beta 1	O43636
AF016247_at	Ddr2	discoidin domain receptor family, member 2	Q16832
AF016247_g_at	Ddr2	discoidin domain receptor family, member 2	Q16832
AF016387_at	Rxrg	retinoid X receptor gamma	P48443
AF016387_g_at	Rxrg	retinoid X receptor gamma	P48443
AF016503_s_at	Pcolce	procollagen C-proteinase enhancer protein	AAH00574
AF016900_at	Ltbp3	latent transforming growth factor beta binding protein 3	0
AF016901_s_at	Ltbp2	latent transforming growth factor beta binding protein 2	Q14767
AF017251_at	Pld1	phospholipase D1	Q13393
AF018261_at	Epn1	Epsin 1	0
AF019624_at	Gdf8	growth differentiation factor 8	O14793
AF019628_at	Abcc9	ATP-binding cassette, sub-family C (CFTR/MRP), member 9	Q8N9N1
AF020045_at	Itgae	integrin, alpha E, epithelial-associated	P38570
AF020046_i_at	Itgae	integrin, alpha E, epithelial-associated	P38570
AF020046_s_at	Itgae	integrin, alpha E, epithelial-associated	P38570
AF020210_s_at	Dnm1l	dynamin 1-like	O00429
AF020211_s_at	Dnm1l	dynamin 1-like	0
AF020212_s_at	Dnm1l	dynamin 1-like	O00429
AF020618_at	Myd116	myeloid differentiation primary response gene 116	0
AF020618_g_at	Myd116	myeloid differentiation primary response gene 116	0
AF021137_s_at	Kcnj2	potassium inwardly-rectifying channel, subfamily J, member 2	P48049
AF021882_s_at	Ptgds2	prostaglandin D2 synthase 2	0
AF022081_at	Rnf4	Ring finger protein 4	P78317
AF022742cds_at	Thbd	thrombomodulin	P07204
AF022819_at	Kcnk1	potassium channel, subfamily K, member 1	O00180
AF022952_at	Vegfb	vascular endothelial growth factor B	P49765
AF023087_s_at	Egr1	early growth response 1	P18146
AF023302_s_at	Flot2	flotillin 2	AAH17292
AF023621_at	Sort1	sortilin 1	0
AF024712cds_at	LOC309584	similar to MHC class Ib M4 precursor	0
AF025671_s_at	Casp2	caspase 2	P42575
AF025819_at	Rbbp9	retinoblastoma binding protein 9	AAL83721
AF027188UTR#1_at	EST	EST	0
AF027506_s_at	Slc24a2	solute carrier family 24 (sodium/potassium/calcium exchanger), member 2	Q9UI40
AF027571_s_at	Plcb4	phospholipase C, beta 4	Q15147
AF028603_s_at	P2rx2	purinergic receptor P2X, ligand-gated ion channel, 2	Q9UBL9
AF028784cds#1_s_at	Gfap	glial fibrillary acidic protein	AAH13596
AF028784mRNA#1_s_at	Gfap	glial fibrillary acidic protein	AAH13596
AF028784mRNA#2_at	Gfap	glial fibrillary acidic protein	AAH13596
AF029357cds_at	Olr857	olfactory receptor gene Olr857	0
AF030050_at	Recc1	replication factor C 1	0
AF030086UTR#1_at	EST	EST	0
AF030087UTR#1_at	EST	EST	0
AF030087UTR#1_g_at	EST	EST	0
AF030088UTR#1_at	Homer1	homer homolog 1 (Drosophila)	Q9Y265
AF030089UTR#1_at	Ania4	activity and neurotransmitter-induced early gene protein 4 (ania-4)	0
AF030090UTR#1_at	EST	EST	0
AF030091UTR#1_at	Ccnl1	cyclin L1	0
AF030091UTR#1_g_at	Ccnl1	cyclin L1	0
AF030163_s_at	Ucp3	uncoupling protein 3	P55916
AF030358_at	Cx3cl1	chemokine (C-X3-C motif) ligand 1	0
AF030358_g_at	Cx3cl1	chemokine (C-X3-C motif) ligand 1	0
AF030378_at	Agpt2	angiopoietin 2	O15123
AF031234exon_s_at	Slc10a2	solute carrier family 10, member 2	Q12908
AF031430_at	Stx7	syntaxin 7	O15400
AF031522_s_at	Galr3	galanin receptor 3	O60755
AF031528_s_at	Opn1mw	opsin 1 (cone pigments), medium-wave-sensitive (color blindness, deutan)	0
AF031642_at	Slc14a2	solute carrier family 14 (urea transporter), member 2	0
AF031943_s_at	Cnga3	cyclic nucleotide gated channel alpha 3	Q16281
AF032120_s_at	Rgs19ip1	regulator of G-protein signaling 19 interacting protein 1	0
AF033109_at	Stx8	syntaxin 8	Q9UNK0
AF033109_g_at	Stx8	syntaxin 8	Q9UNK0
AF034214_at	Mtr	5-methyltetrahydrofolate-homocysteine methyltransferase	Q99707
AF034218_at	Hyal2	hyaluronidase 2	Q12891
AF034218_g_at	Hyal2	hyaluronidase 2	Q12891
AF034237_s_at	EST	EST	0
AF034582_at	Sec31l1	SEC31-like 1 (S. cerevisiae)	0
AF034582_g_at	Sec31l1	SEC31-like 1 (S. cerevisiae)	0
AF034753UTR#1_s_at	EST	EST	0
AF034863_at	Acvrinp1	activin receptor interacting protein 1	0
AF034896_f_at	Olr1696	olfactory receptor gene Olr1696	0
AF034900mRNA_i_at	Olr1696	olfactory receptor gene Olr1696	0
AF034900mRNA_f_at	Olr1700	olfactory receptor gene Olr1700	0
AF034901mRNA_s_at	Olr825	olfactory receptor gene Olr825	0
AF035151_s_at	Rgs12	regulator of G-protein signaling 12	O14924
AF035632_s_at	Stx12	syntaxin 12	O95564
AF035822_at	Snap29	synaptosomal-associated protein 29	O95721
AF035951_at	Kifc1	kinesin family member C1	0
AF035952_at	Kif6	kinesin family member 6	0
AF035953_at	EST	kinesin family member C3 (predicted)	0
AF035954_at	Kif27	kinesin family member 27	0
AF035955_at	Kif11	kinesin-like 1	0
AF036537_at	Ripk3	receptor-interacting serine-threonine kinase 3	0
AF036537_g_at	Ripk3	receptor-interacting serine-threonine kinase 3	0
AF036548_at	Rgc32	response gene to complement 32	Q9UL69
AF036548_g_at	Rgc32	response gene to complement 32	Q9UL69
AF036761_at	Scd2	stearoyl-Coenzyme A desaturase 2	0
AF036761_g_at	Scd2	stearoyl-Coenzyme A desaturase 2	0
AF036959_at	Hipk3	homeodomain interacting protein kinase 3	O14632
AF037067_at	Tnfsf4	tumor necrosis factor (ligand) superfamily, member 4	P23510
AF038571_s_at	Slc1a1	solute carrier family 1 (neuronal/epithelial high affinity glutamate transporter, system Xag), member 1	P43005
AF039203UTR#1_at	Crhr1	corticotropin releasing hormone receptor 1	P34998
AF039212mRNA_s_at	Ugt1a7	UDP glycosyltransferase 1 family, polypeptide A7	0
AF039308_at	Qpct	glutaminyl-peptide cyclotransferase (glutaminyl cyclase)	0
AF039583_s_at	Daf	Decay accelarating factor 1	P08174
AF039584_at	Daf1	decay accelarating factor 1	P08174
AF039832_at	Pitx2	paired-like homeodomain transcription factor 2	Q99697
AF039832_g_at	Pitx2	paired-like homeodomain transcription factor 2	Q99697
AF039890mRNA_s_at	Anpep	alanyl (membrane) aminopeptidase	P15144
AF039891_s_at	Anpep	Alanyl (membrane) aminopeptidase	0
AF040261_s_at	Pctp	phosphatidylcholine transfer protein	Q9BSC9
AF040961_at	Pspn	persephin	O60542
AF041082_at	Robo1	roundabout homolog 1 (Drosophila)	Q9BUS7
AF041105_at	Slco1a2	solute carrier organic anion transporter family, member 1A2	0
AF041838_at	Erbb4	v-erb-a erythroblastic leukemia viral oncogene homolog 4 (avian)	Q15303
AF041838_g_at	Erbb4	v-erb-a erythroblastic leukemia viral oncogene homolog 4 (avian)	Q15303
AF041854_at	LOC59314	CaM-KII inhibitory protein	0
AF042499_at	Madh7	MAD homolog 7 (Drosophila)	O15105
AF042713_at	Nxph3	neurexophilin 3	O95157
AF042714_at	Nxph4	neurexophilin 4	O95158
AF042830_at	Ret	ret proto-oncogene	P07949
AF044058_at	Miz1	Msx-interacting-zinc finger	0
AF044201_at	Faim2	Fas apoptotic inhibitory molecule 2	0
AF044574_at	Decr2	2-4-dienoyl-Coenzyme A reductase 2, peroxisomal	Q96ET0
AF044574_g_at	Decr2	2-4-dienoyl-Coenzyme A reductase 2, peroxisomal	Q96ET0
AF045564_at	Ndr4	N-myc downstream regulated 4	0
AF045564_g_at	Ndr4	N-myc downstream regulated 4	0
AF047707_at	Ugcg	UDP-glucose ceramide glucosyltransferase	Q16739
AF047707_g_at	Ugcg	UDP-glucose ceramide glucosyltransferase	Q16739
AF048828_at	Vdac1	voltage-dependent anion channel 1	P21796
AF048828_g_at	Vdac1	voltage-dependent anion channel 1	P21796
AF049239_s_at	Scn8a	sodium channel, voltage-gated, type 8, alpha polypeptide	Q9NYX2
AF049344_at	Galnt5	UDP-N-acetyl-alpha-D-galactosamine:polypeptide N-acetylgalactosaminyltransferase 5	0
AF050159_at	Irs2	insulin receptor substrate 2	0
AF050214_at	EST	EST	0
AF050659UTR#1_at	EST	EST	0
AF050660UTR#1_at	EST	EST	0
AF050661UTR#1_at	EST	EST	0
AF050662UTR#1_at	Sv2c	Synaptic vesicle glycoprotein 2c	0
AF050663UTR#1_at	EST	EST	0
AF050664UTR#1_at	EST	EST	0
AF051155_at	Gbl	G protein beta subunit-like	Q8WUI5
AF051155_g_at	Gbl	G protein beta subunit-like	Q8WUI5
AF051561_s_at	Slc12a2	solute carrier family 12, member 2	P55011
AF051895_at	Anxa5	annexin A5	0
AF052042_s_at	Rlzfy	zinc finger protein Y1 (RLZF-Y)	0
AF052596_at	Snap23	synaptosomal-associated protein 23	AAH03686
AF053092_at	EST	EST	0
AF053094_at	Cdkn1c	Cyclin-dependent kinase inhibitor 1C, p57	0
AF053095_at	Osi	oxidative stress induced	0
AF053097_at	EST	EST	0
AF053312_s_at	Ccl20	chemokine (C-C motif) ligand 20	0
AF053362_at	Dedd	death effector domain-containing	O75618
AF053362_g_at	Dedd	death effector domain-containing	O75618
AF053768_at	Cttnbp2	cortactin binding protein 2	0
AF053938_s_at	Syngap1	synaptic Ras GTPase activating protein 1 homolog (rat)	0
AF054241mRNA_s_at	Opn1mw	opsin 1 (cone pigments), medium-wave-sensitive (color blindness, deutan)	0
AF054826_at	Vamp5	vesicle-associated membrane protein 5	O95183
AF055065_s_at	Ptpns1	protein tyrosine phosphatase, non-receptor type substrate 1	O43799
AF055286_at	Slc22a3	solute carrier family 22, member 3	O75751
AF055286_g_at	Slc22a3	solute carrier family 22, member 3	O75751
AF055291mRNA_at	EST	signal transducer and activator of transcription 4 (predicted)	AAH31212
AF055477_at	Cacna1b	calcium channel, voltage-dependent, N type, alpha 1B subunit	Q01668
AF055667mRNA_at	RT1-M5	RT1 class Ib, locus M5	0
AF055714UTR#1_at	EST	EST	0
AF055884_s_at	Deaf1	deformed epidermal autoregulatory factor 1 (Drosophila)	O75398
AF056031_at	Kmo	kynurenine 3-monooxygenase (kynurenine 3-hydroxylase)	O15229
AF056034_s_at	Nexn	nexilin	0
AF056208_at	Pamci	peptidylglycine alpha-amidating monooxygenase COOH-terminal interactor	0
AF056324_at	Safb	scaffold attachment factor B	Q15424
AF056324_g_at	Safb	scaffold attachment factor B	Q15424
AF056333_s_at	Cyp2e1	cytochrome P450, family 2, subfamily e, polypeptide 1	P05181
AF058795_at	Gpr51	G protein-coupled receptor 51	O75899
AF059030_at	Scn11a	sodium channel, voltage-gated, type11, alpha polypeptide	0
AF059273_at	Gmeb2	glucocorticoid modulatory element binding protein 2	Q9UKD1
AF059678_s_at	Recc1	replication factor C 1	0
AF060173_at	Svop	SV2 related protein	0
AF060174_at	Sv2c	synaptic vesicle glycoprotein 2c	0
AF060879_s_at	Cspg3	chondroitin sulfate proteoglycan 3	O14594
AF061242_s_at	Fxc1	fractured callus expressed transcript 1	Q96FF3
AF061266_at	Trrp1	transient receptor potential cation channel, subfamily C, member 1	0
AF061266_g_at	Trrp1	transient receptor potential cation channel, subfamily C, member 1	0
AF061443_at	Gpr48	G protein-coupled receptor 48	Q8N537
AF061752_at	Tcf21	transcription factor 21	0
AF061945_at	Grin3a	glutamate receptor, ionotropic, N-methyl-D-aspartate 3A	0
AF061945_g_at	Grin3a	glutamate receptor, ionotropic, N-methyl-D-aspartate 3A	0
AF061947_at	Cabin1	calcineurin binding protein 1	0
AF061947_g_at	Cabin1	calcineurin binding protein 1	0
AF061957_at	ELK1	ether-a-go-go-like potassium channel 1	P19419
AF062594_at	Nap1l1	nucleosome assembly protein 1-like 1	P55209
AF062594_g_at	Nap1l1	nucleosome assembly protein 1-like 1	P55209
AF062740_at	Ppm2c	protein phosphatase 2C, magnesium-dependent, catalytic subunit	0
AF062740_g_at	Ppm2c	protein phosphatase 2C, magnesium-dependent, catalytic subunit	0
AF062741_at	Pdp2	pyruvate dehydrogenase phosphatase isoenzyme 2	0
AF062741_g_at	Pdp2	pyruvate dehydrogenase phosphatase isoenzyme 2	0
AF063102_at	Lphn2	latrophilin 2	0
AF063102_g_at	Lphn2	latrophilin 2	0
AF063103_at	Lphn3	calcium-independent alpha-latrotoxin receptor homolog 3	0
AF063103_g_at	Lphn3	calcium-independent alpha-latrotoxin receptor homolog 3	0
AF063249_at	Ptprq	protein tyrosine phosphatase, receptor type, Q	0
AF063302mRNA#1_s_at	Cpt1b	carnitine palmitoyltransferase 1b	Q92523
AF063302mRNA#3_s_at	Cpt1b	carnitine palmitoyltransferase 1b	Q92523
AF063890_s_at	Ptk2b	protein tyrosine kinase 2 beta	Q14289
AF064856_at	EST	EST	0
AF064868_at	Begain	brain-enriched guanylate kinase-associated	0
AF064868_g_at	Begain	brain-enriched guanylate kinase-associated	0
AF064869_s_at	Begain	brain-enriched guanylate kinase-associated	0
AF065149_s_at	Ank3	ankyrin 3, epithelial isoform g	Q12955
AF065150_s_at	Ank3	ankyrin 3, epithelial isoform g	Q12955
AF065387_at	Ggcx	gamma-glutamyl carboxylase	AAH13979
AF065387_g_at	Ggcx	gamma-glutamyl carboxylase	AAH13979
AF067650_at	Sardh	sarcosine dehydrogenase	O95173
AF067795_at	Ctbp1	C-terminal binding protein 1	Q13363
AF067795_g_at	Ctbp1	C-terminal binding protein 1	Q13363
AF068136_at	Rgs19	regulator of G-protein signaling 19	P49795
AF068202_at	Akap1	A kinase (PRKA) anchor protein 1	Q92667
AF068261_s_at	Stk39	serine/threonine kinase 39, STE20/SPS1 homolog (yeast)	Q9UEW8
AF068860_s_at	Defb1	defensin beta 1	Q09753
AF068861_s_at	Defb3	defensin beta 3	0
AF069775_at	Chl1	cell adhesion molecule with homology to L1CAM	0
AF069782_at	Nol5	nucleolar protein 5	0
AF070065_at	LOC288698	Citron-K kinase	0
AF071014mRNA_s_at	Adra1d	adrenergic receptor, alpha 1d	P25100
AF071204_at	Kitl	kit ligand	0
AF071204_g_at	Kitl	kit ligand	0
AF071495_s_at	Scarb1	scavenger receptor class B, member 1	0
AF072124_at	Casp7	caspase 7	P55210
AF072411_at	Cd36	cd36 antigen	AAH08406
AF072411_g_at	Cd36	cd36 antigen	AAH08406
AF072892_s_at	Cspg2	chondroitin sulfate proteoglycan 2	P13611
AF072935_at	Rab5a	RAB5A, member RAS oncogene family	AAH18288
AF073839_s_at	Dncl2a	dynein, cytoplasmic, light chain 2A	0
AF073891_at	Kcnh5	potassium voltage-gated channel, subfamily H (eag-related), member 5	0
AF073892_s_at	Kcnh3	potassium voltage-gated channel, subfamily H (eag-related), member 3	0
AF074482_s_at	Gpr51	G protein-coupled receptor 51	O75899
AF074608mRNA_f_at	RT1-Aw2	RT1 class Ib, locus Aw2	0
AF074609mRNA_f_at	RT1-Aw2	RT1 class Ib, locus Aw2	0
AF075250_at	Myh13	myosin, heavy polypeptide 13, skeletal muscle	Q9UKX3
AF075382_at	Socs2	suppressor of cytokine signaling 2	0
AF075383_at	Socs3	suppressor of cytokine signaling 3	0
AF076183_at	Pacs1	phosphofurin acidic cluster sorting protein 1	0
AF076183_g_at	Pacs1	phosphofurin acidic cluster sorting protein 1	0
AF076184_at	Pacs1	phosphofurin acidic cluster sorting protein 1	0
AF076619_at	Grb14	growth factor receptor bound protein 14	Q14449
AF076856_s_at	Espn	espin	0
AF077000_at	Ptpn23	protein tyrosine phosphatase, non-receptor type 23	0
AF077000_g_at	Ptpn23	protein tyrosine phosphatase, non-receptor type 23	0
AF077195_at	Sert1	Sertoli cell protein 1	0
AF077338_at	Mybph	myosin binding protein H	Q13203
AF077338_g_at	Mybph	myosin binding protein H	Q13203
AF077354_at	Hspa4	heat shock protein 4	0
AF077354_g_at	Hspa4	heat shock protein 4	0
AF078778exon#1_at	EST	EST	0
AF078779_at	Vgcnl1	voltage gated channel like 1	0
AF078779_g_at	Vgcnl1	voltage gated channel like 1	0
AF079162_at	Ptch1	patched homolog 1 (Drosophila)	0
AF079864_at	Olfr78	olfactory receptor gene Olr59	Q9H255
AF079873_at	Zfp162	zinc finger protein 162	0
AF080435mRNA_s_at	Pdcl	phosducin-like	Q13371
AF080468_at	Slc37a4	solute carrier family 37 (glycerol-6-phosphate transporter), member 4	AAH15650
AF080468_g_at	Slc37a4	solute carrier family 37 (glycerol-6-phosphate transporter), member 4	AAH15650
AF080507_at	EST	EST	0
AF080507_g_at	Mlb1	mannose binding lectin 2, protein C	0
AF080568_at	Pcyt2	phosphate cytidylyltransferase 2, ethanolamine	Q96G08
AF080568_g_at	Pcyt2	phosphate cytidylyltransferase 2, ethanolamine	Q96G08
AF081144_s_at	Lphn1	latrophilin 1	0
AF081148_s_at	Lphn2	latrophilin 2	0
AF081196_at	Rasgrp1	RAS guanyl releasing protein 1	O95267
AF081204_s_at	Slc5a6	solute carrier family 5 (sodium-dependent vitamin transporter), member 6	Q969Y5
AF081365_s_at	Kcnj1	potassium inwardly-rectifying channel, subfamily J, member 1	P48048
AF081366_s_at	Kcnj1	potassium inwardly-rectifying channel, subfamily J, member 1	P48048
AF081557_at	Gcm1	glial cells missing homolog 1 (Drosophila)	Q99468
AF081941_at	LOC59320	soluble adenylyl cyclase	0
AF082124_s_at	Ahr	aryl hydrocarbon receptor	P35869
AF082125_s_at	Ahr	aryl hydrocarbon receptor	P35869
AF082126_at	EST	EST	P35869
AF082160_at	Grifin	galectin-related inter-fiber protein	0
AF082533_s_at	Ncr1	lymphocyte antigen 94 (mouse) homolog (activating NK-receptor; NK-p46)	O76016
AF082834_s_at	Hpd	4-hydroxyphenylpyruvic acid dioxygenase	AAH24287
AF083269_at	Arpc1b	actin related protein 2/3 complex, subunit 1B	O15143
AF083269_g_at	Arpc1b	actin related protein 2/3 complex, subunit 1B	O15143
AF083330_at	Kif3c	kinesin family member 3C	O14782
AF083331_at	Kif1b	kinesin family member 1B	O60333
AF083341_s_at	Kcnma1	potassium large conductance calcium-activated channel, subfamily M, alpha member 1	Q12917
AF083418_at	EST	EST	0
AF084186_s_at	Spna2	alpha-spectrin 2	0
AF084576_at	Dll3	delta-like 3 (Drosophila)	Q9NYJ7
AF084576_g_at	Dll3	delta-like 3 (Drosophila)	Q9NYJ7
AF085195_at	Nos3	nitric oxide synthase 3, endothelial cell	AAK83389
AF085693_at	Git1	G protein-coupled receptor kinase interactor 1	Q9BRJ4
AF085693_g_at	Git1	G protein-coupled receptor kinase interactor 1	Q9BRJ4
AF086624_s_at	Pim3	serine/threonine-protein kinase pim-3	0
AF086758_at	Slc12a2	solute carrier family 12, member 2	P55011
AF086758_g_at	Slc12a2	solute carrier family 12, member 2	P55011
AF087037_at	Btg3	B-cell translocation gene 3	Q14201
AF087037_g_at	Btg3	B-cell translocation gene 3	Q14201
AF087431_at	Gcs1	glucosidase 1	0
AF087431_g_at	Gcs1	glucosidase 1	0
AF087437UTR#1_s_at	Cbfb	Core binding factor beta	0
AF087453_at	Kcnq2	potassium voltage-gated channel, subfamily Q, member 2	O43526
AF087454_at	Kcnq3	potassium voltage-gated channel, subfamily Q, member 3	O43525
AF087674_at	Irs2	Insulin receptor substrate 2	0
AF087696_at	Mpp2	membrane protein, palmitoylated 2 (MAGUK p55 subfamily member 2)	Q14168
AF087697_at	Dusp3	membrane protein, palmitoylated 3 (MAGUK p55 subfamily member 3)	Q13368
AF087838_s_at	Abcc9	ATP-binding cassette, sub-family C (CFTR/MRP), member 9	Q8N9N1
AF087839mRNA#1_s_at	Abcc9	ATP-binding cassette, sub-family C (CFTR/MRP), member 9	Q8N9N1
AF087839mRNA#2_f_at	Abcc9	ATP-binding cassette, sub-family C (CFTR/MRP), member 9	Q8N9N1
AF087943_s_at	Cd14	CD14 antigen	P08571
AF087944mRNA_s_at	Cd14	CD14 antigen	P08571
AF087945_at	Frmd4b	FERM domain containing 4B	0
AF089730_at	Slack	potassium channel subunit (Slack)	0
AF089817_i_at	Rgs19ip1	regulator of G-protein signaling 19 interacting protein 1	0
AF089825_at	Inhbe	inhibin beta E	0
AF089839_at	Nsf	N-ethylmaleimide sensitive fusion protein	P46459
AF090113_at	Grip2	glutamate receptor interacting protein 2	0
AF090113_g_at	Grip2	glutamate receptor interacting protein 2	0
AF090133_at	Lin7b	lin-7 homolog b (C. elegans)	0
AF090134_at	Lin7a	lin-7 homolog a (C. elegans)	O14910
AF090134_g_at	Lin7a	lin-7 homolog a (C. elegans)	O14910
AF090135_at	Lin7a	lin-7 homolog a (C. elegans)	O14910
AF090136_at	Lin7c	lin-7 homolog C (C. elegans)	0
AF090306_s_at	Rbbp7	retinoblastoma binding protein 7	Q16576
AF090692_at	Cst8	cystatin 8	O60676
AF090692_g_at	Cst8	cystatin 8	O60676
AF091247_s_at	Kcnq3	potassium voltage-gated channel, subfamily Q, member 3	O43525
AF091561_at	Olr37	olfactory receptor gene Olr37	0
AF091562_s_at	Olr337	olfactory receptor gene Olr337	0
AF091563_i_at	LOC309574	olfactory receptor 1687	0
AF091563_r_at	LOC309574	olfactory receptor 1687	0
AF091563_f_at	LOC309574	olfactory receptor 1687	0
AF091565_at	Olr837	olfactory receptor gene Olr837	0
AF091566_f_at	Olr1361	olfactory receptor 1361	0
AF091567_s_at	Olr1468	olfactory receptor gene Olr1468	0
AF091569_s_at	Olr1470	olfactory receptor gene Olr1470	0
AF091570_s_at	Olr1469	olfactory receptor gene Olr1469	0
AF091572_s_at	Olr1493	olfactory receptor gene Olr1493	0
AF091573_f_at	Olr1504	olfactory receptor gene Olr1504	0
AF091574_f_at	Olr1504	olfactory receptor gene Olr1504	0
AF091575_at	Olr1530	olfactory receptor gene Olr1530	0
AF091576_at	Olr1280	olfactory receptor gene Olr1280	0
AF091577_at	Olr1370	olfactory receptor gene Olr1370	0
AF091578_at	Olr1346	olfactory receptor gene Olr1346	0
AF091578_g_at	Olr1346	olfactory receptor gene Olr1346	0
AF091579_at	Olr1347	olfactory receptor gene Olr1347	0
AF091580_s_at	EST	EST	0
AF091715_s_at	Trhr2	thyrotropin releasing hormone receptor 2	0
AF091834_at	Nsf	N-ethylmaleimide sensitive fusion protein	P46459
AF092090_at	Pmfbp1	polyamine modulated factor 1 binding protein 1	0
AF092091_at	Tsga10	testis specific, 10	0
AF092450_at	Mapk8ip	mitogen activated protein kinase 8 interacting protein	Q9UQF2
AF092523_i_at	Akap1	A kinase (PRKA) anchor protein 1	Q92667
AF092523_r_at	Akap1	A kinase (PRKA) anchor protein 1	Q92667
AF092523_s_at	Akap1	A kinase (PRKA) anchor protein 1	Q92667
AF092733_at	Gdf11	growth differentiation factor 11	O95390
AF093139_s_at	Nxf1	nuclear RNA export factor 1 homolog (S. cerevisiae)	AAH28041
AF093267_s_at	Homer1	homer homolog 1 (Drosophila)	Q9Y265
AF093268_s_at	Homer1	homer homolog 1 (Drosophila)	Q9Y265
AF093536_at	Defb1	defensin beta 1	Q09753
AF093569mRNA#1_s_at	Xlas	XLas protein	0
AF093625_at	EST	EST	0
AF093773_s_at	Mdh1	malate dehydrogenase 1, NAD (soluble)	0
AF095576_at	Aps	adaptor protein with pleckstrin homology and src homology 2 domains	O14492
AF095741_at	Mg87	Mg87 protein	0
AF095741_g_at	Mg87	Mg87 protein	0
AF095927_at	Ilkap	integrin-linked kinase-associated serine/threonine phosphatase 2C	0
AF095927_g_at	Ilkap	integrin-linked kinase-associated serine/threonine phosphatase 2C	0
AF096269_at	Epn2	Epsin 2	O95207
AF096835_at	Eif2ak3	eukaryotic translation initiation factor 2 alpha kinase 3	Q9NZJ5
AF096835_g_at	Eif2ak3	eukaryotic translation initiation factor 2 alpha kinase 3	Q9NZJ5
AF097593_at	Cdh2	cadherin 2	P19022
AF097593_g_at	Cdh2	cadherin 2	P19022
AF097723_s_at	Pgcp	plasma glutamate carboxypeptidase	Q9Y5X6
AF098301_at	Fbxo2	F-box only protein 2	Q8TB29
AF099093_at	Ube2g1	ubiquitin-conjugating enzyme E2G 1 (UBC7 homolog, C. elegans)	0
AF099093_g_at	Ube2g1	ubiquitin-conjugating enzyme E2G 1 (UBC7 homolog, C. elegans)	0
AF100421_at	Mtdh	metadherin	0
AF100470_at	RAMP4	ribosome associated membrane protein 4	0
AF100470_g_at	RAMP4	ribosome associated membrane protein 4	0
AF102552_s_at	Ank3	ankyrin 3, epithelial isoform g	Q12955
AF102804_s_at	Adora3	adenosine A3 receptor	AAH29831
AF102853_at	Cnksr2	membrane-associated guanylate kinase-interacting protein	0
AF102853_g_at	Cnksr2	membrane-associated guanylate kinase-interacting protein	0
AF102854_at	Cnksr2	membrane-associated guanylate kinase-interacting protein	0
AF102855_at	Shank1	SH3 and multiple ankyrin repeat domains 1	Q9Y566
AF104362_at	Omd	osteomodulin	Q99983
AF104399_at	Cited1	Cbp/p300-interacting transactivator with Glu/Asp-rich carboxy-terminal domain 1	0
AF104399_g_at	Cited1	Cbp/p300-interacting transactivator with Glu/Asp-rich carboxy-terminal domain 1	0
AF106563_s_at	Abcb6	ATP-binding cassette, sub-family B (MDR/TAP), member 6	AAH00559
AF107727_at	LOC64038	sertolin	0
AF109405_s_at	Gpr51	G protein-coupled receptor 51	O75899
AF110508_at	Nos3	nitric oxide synthase 3, endothelial cell	0
AJ000347_at	Bpnt1	3(2),5-bisphosphate nucleotidase	O95861
AJ000347_g_at	Bpnt1	3(2),5-bisphosphate nucleotidase	O95861
AJ000556cds_at	Jak1	Janus kinase 1	P23458
AJ000557cds_s_at	Jak2	Janus kinase 2	O60674
AJ001043cds_at	C4.4a	GPI-anchored metastasis-associated protein homolog	O95274
AJ001044cds_at	Tacstd1	tumor-associated calcium signal transducer 1	P16422
AJ001290cds_at	Slc5a3	solute carrier family 5 (inositol transporters), member 3	0
AJ001517cds_at	Hfe	hemochromatosis	Q30201
AJ001529cds_at	Stk3	serine/threonine kinase 3	Q13188
AJ001637cds_at	Phex	phosphate regulating gene with homologies to endopeptidases on the X chromosome	P78562
AJ001713_at	Myo9a	myosin IXA	Q9NTG2
AJ001929_s_at	Calu	calumenin	0
AJ002424cds_at	Dnttip1	deoxynucleotidyltransferase, terminal, interacting protein 1	0
AJ002474cds_at	LOC60332	Testis-specific A-kinase-anchoring-protein	0
AJ002556_s_at	Mtap6	microtubule-associated protein 6	0
AJ002745cds_at	Cmklr1	chemokine-like receptor 1	Q99788
AJ002940cds_s_at	Rara	retinoic acid receptor, alpha	P10276
AJ003148cds_s_at	Gas7	growth arrest specific 7	O60861
AJ004858_at	Sox11	SRY-box containing gene 11	P35716
AJ004912_s_at	Tmp21	transmembrane trafficking protein 21	P49755
AJ005046_at	Fbp2	fructose-1,6-bisphosphatase 2	O00757
AJ005046_g_at	Fbp2	fructose-1,6-bisphosphatase 2	O00757
AJ005113_at	Smc1l1	structural maintenance of chromosomes 1 like 1 (S. cerevisiae)	Q14683
AJ005113_g_at	Smc1l1	structural maintenance of chromosomes 1 like 1 (S. cerevisiae)	Q14683
AJ005394_at	Col5a1	Collagen, type V, alpha 1	P20908
AJ005396_at	Col11a1	procollagen, type XI, alpha 1	0
AJ005641_at	EST	kallikrein 8 (neuropsin/ovasin) (predicted)	O60259
AJ005642_at	EST	protease, serine, 22 (predicted)	0
AJ005984_at	Ensa	endosulfine alpha	O43768
AJ006064_at	Coro1b	coronin, actin-binding protein, 1B	Q9BR76
AJ006064_g_at	Coro1b	coronin, actin-binding protein, 1B	Q9BR76
AJ006295_at	Mllt3	myeloid/lymphoid or mixed-lineage leukemia (trithorax (Drosophila) homolog); translocated to, 3	BAA04090
AJ006295_g_at	Mllt3	myeloid/lymphoid or mixed-lineage leukemia (trithorax (Drosophila) homolog); translocated to, 3	BAA04090
AJ006340_s_at	Psmd1	proteasome (prosome, macropain) 26S subunit, non-ATPase, 1	Q99460
AJ006519_at	Accn2	amiloride-sensitive cation channel 2, neuronal	P78348
AJ006522mRNA_at	EST	EST	0
AJ006710_at	Pik3c3	phosphoinositide-3-kinase, class 3	Q15134
AJ006855_s_at	Synj1	synaptojanin 1	O43426
AJ006971_at	Dapk3	Death-associated protein kinase 3	0
AJ006971_g_at	Dapk3	Death-associated protein kinase 3	0
AJ007016_at	Ptp4a2	protein tyrosine phosphatase 4a2	Q12974
AJ007288_at	Mmp8	neutrophil collagenease	0
AJ007291_at	Park7	fertility protein SP22	0
AJ007291_g_at	Park7	fertility protein SP22	0
AJ007422_s_at	Centa1	centaurin, alpha 1	O75689
AJ007488_at	EST	EST	0
AJ007627_at	Kcnh3	potassium voltage-gated channel, subfamily H (eag-related), member 3	0
AJ007628_at	Kcnh4	potassium voltage-gated channel, subfamily H (eag-related), member 4	Q9UQ05
AJ007632_s_at	ELK1	ether-a-go-go-like potassium channel 1	AAH17371
AJ009698_at	Emb	embigin	0
AJ009698_g_at	Emb	embigin	0
AJ010351_s_at	Cugbp2	CUG triplet repeat,RNA-binding protein 2	O95319
AJ010386_s_at	Cugbp2	CUG triplet repeat,RNA-binding protein 2	O95319
AJ010828_at	Cmkor1	chemokine orphan receptor 1	P25106
AJ011005_at	Pitx3	paired-like homeodomain transcription factor 3	O75364
AJ011035_at	Plcb2	phospholipase C, beta 2	Q00722
AJ011115_at	Nos3	nitric oxide synthase 3, endothelial cell	AAK83389
AJ011115_g_at	Nos3	nitric oxide synthase 3, endothelial cell	AAK83389
AJ011116_at	Nos3	nitric oxide synthase 3, endothelial cell	AAK83389
AJ011370_at	Htr4	5-hydroxytryptamine (serotonin) receptor 4	CAC20411
AJ011370_g_at	Htr4	5-hydroxytryptamine (serotonin) receptor 4	CAC20411
AJ011605_at	Pola1	polymerase (DNA directed), alpha 1	P09884
AJ011606_at	Pola2	polymerase (DNA directed), alpha 2	Q14181
AJ011607_at	Prim2	DNA primase, p58 subunit	0
AJ011607_g_at	Prim2	DNA primase, p58 subunit	0
AJ011608_at	Prim1	DNA primase, p49 subunit	0
AJ011656cds_s_at	Cldn3	claudin 3	O15551
AJ011811_at	Cldn7	claudin 7	O95471
AJ011811_g_at	Cldn7	claudin 7	O95471
AJ011969mRNA_at	Gdf15	growth differentiation factor 15	0
AJ012482_at	Pik3cb	phosphatidylinositol 3-kinase, catalytic, beta polypeptide	P42338
AJ012603cds_at	Adam17	a disintegrin and metalloproteinase domain 17 (tumor necrosis factor, alpha, converting enzyme)	P78536
AJ012603UTR#1_at	Adam17	a disintegrin and metalloproteinase domain 17 (tumor necrosis factor, alpha, converting enzyme)	P78536
AJ012603UTR#1_g_at	Adam17	a disintegrin and metalloproteinase domain 17 (tumor necrosis factor, alpha, converting enzyme)	P78536
AJ131848_at	Col10a1	procollagen, type X, alpha 1	Q03692
AJ131888_at	Spa17	sperm autoantigenic protein 17	0
AJ131902_at	Gas7	growth arrest specific 7	O60861
AJ131902_g_at	Gas7	growth arrest specific 7	O60861
AJ132230_at	Bdkrb1	bradykinin receptor B1	CAB45650
AJ132230_g_at	Bdkrb1	bradykinin receptor B1	CAB45650
AJ132352_at	Sec14l3	SEC14-like 3 (S. cerevisiae)	0
AJ223184_at	Igsf6	immunoglobulin superfamily, member 6	O95976
AJ223184_g_at	Igsf6	immunoglobulin superfamily, member 6	O95976
AJ223355_at	Slc25a10	solute carrier family 25 (mitochondrial carrier; dicarboxylate transporter), member 10	Q9UBX3
AJ223355_g_at	Slc25a10	solute carrier family 25 (mitochondrial carrier; dicarboxylate transporter), member 10	Q9UBX3
AJ224156_s_at	Ugcg	UDP-glucose ceramide glucosyltransferase	Q16739
D00092_s_at	Dlat	dihydrolipoamide S-acetyltransferase (E2 component of pyruvate dehydrogenase complex)	P10515
D00362_s_at	LOC291864	similar to Liver carboxylesterase 1 precursor (Carboxyesterase ES-1) (E1) (ES-THET)	0
D00512_at	Acat1	acetyl-coenzyme A acetyltransferase 1	P24752
D00512_g_at	Acat1	acetyl-coenzyme A acetyltransferase 1	P24752
D00636cds_s_at	Dia1	diaphorase 1	P00387
D00698_s_at	Igf1	Insulin-like growth factor 1	0
D00913_at	Icam1	intercellular adhesion molecule 1	P05362
D00913_g_at	Icam1	intercellular adhesion molecule 1	P05362
D00920mRNA_at	EST	EST	0
D00921mRNA_at	Svs1	seminal vesicle secretion 1	0
D01046_at	Rab11b	RAB11B, member RAS oncogene family	Q15907
D10106_s_at	Pdgfa	platelet derived growth factor, alpha	P04085
D10261_at	Ahsg	alpha-2-HS-glycoprotein	P02765
D10261_g_at	Ahsg	alpha-2-HS-glycoprotein	P02765
D10354_s_at	Gpt1	glutamic pyruvic transaminase 1, soluble	AAH18207
D10393_s_at	Ppp3r2	protein phospatase 3, regulatory subunit B, alpha isoform,type 2	0
D10554_s_at	Hnf4a	hepatocyte nuclear factor 4, alpha	P41235
D10587_at	Scarb2	CD36 antigen (collagen type I receptor, thrombospondin receptor)-like 2	0
D10587_g_at	Scarb2	CD36 antigen (collagen type I receptor, thrombospondin receptor)-like 2	0
D10655_at	Dlat	dihydrolipoamide S-acetyltransferase (E2 component of pyruvate dehydrogenase complex)	P10515
D10655_g_at	Dlat	dihydrolipoamide S-acetyltransferase (E2 component of pyruvate dehydrogenase complex)	P10515
D10693_at	Hnmt	histamine N-methyltransferase	P50135
D10699_at	Uchl1	ubiquitin carboxy-terminal hydrolase L1	P09936
D10699_g_at	Uchl1	ubiquitin carboxy-terminal hydrolase L1	P09936
D10706cds#3_s_at	Oaz1	ornithine decarboxylase antizyme 1	0
D10706cds#2_s_at	Oaz1	ornithine decarboxylase antizyme 1	0
D10706_s_at	Oaz1	ornithine decarboxylase antizyme 1	0
D10709exon_s_at	Kcne1	potassium voltage-gated channel, Isk-related subfamily, member 1	P15382
D10729_s_at	Psmb8	proteosome (prosome, macropain) subunit, beta type 8	P28062
D10754_at	Psmb6	proteasome (prosome, macropain) subunit, beta type 6	P28072
D10754_g_at	Psmb6	proteasome (prosome, macropain) subunit, beta type 6	P28072
D10755_s_at	Psma6	proteasome (prosome, macropain) subunit, alpha type 6	P34062
D10756_at	Psma5	proteasome (prosome, macropain) subunit, alpha type 5	P28066
D10756_g_at	Psma5	proteasome (prosome, macropain) subunit, alpha type 5	P28066
D10757_at	Psmb9	proteosome (prosome, macropain) subunit, beta type 9	P28065
D10757_g_at	Psmb9	proteosome (prosome, macropain) subunit, beta type 9	P28065
D10770_s_at	LOC293508	similar to protein kinase, cAMP dependent, catalytic, beta; cAMP-dependent protein kinase C beta	P22694
D10853_at	Ppat	Phosphoribosyl pyrophosphate amidotransferase	AAH04200
D10891_at	Grm5	glutamate receptor, metabotropic 5	P41594
D10926_s_at	Tfpi	tissue factor pathway inhibitor	P10646
D10938exon_s_at	Bdnf	brain derived neurotrophic factor	P23560
D10952_i_at	Cox5b	cytochrome c oxidase subunit Vb	P10606
D11439_s_at	Gip	Glucose-dependent insulinotropic peptide	0
D11445exon#1-4_s_at	Cxcl1	chemokine (C-X-C motif) ligand 1	0
D12516_at	Hes5	hairy and enhancer of split 5 (Drosophila)	0
D12516_g_at	Hes5	hairy and enhancer of split 5 (Drosophila)	0
D12519_s_at	Stx1a	syntaxin 1A (brain)	Q16623
D12524_at	Kit	v-kit Hardy-Zuckerman 4 feline sarcoma viral oncogene homolog	P10721
D12524_g_at	Kit	v-kit Hardy-Zuckerman 4 feline sarcoma viral oncogene homolog	P10721
D12768_at	Sp1	Sp1 transcription factor	P08047
D12769_at	Bteb1	basic transcription element binding protein 1	0
D12769_g_at	Bteb1	basic transcription element binding protein 1	0
D12770_s_at	Slc25a4	solute carrier family 25 (mitochondrial adenine nucleotide translocator) member 4	P12235
D12771_s_at	Slc25a5	solute carrier family 25 (mitochondrial carrier; adenine nucleotide translocator), member 5	P05141
D12800cds_at	Hrh1	histamine receptor H 1	P35367
D12820_at	EST	EST	0
D12927_at	Tcea2	transcription elongation factor A (SII), 2	Q15560
D12978cds_s_at	Pou2f1	POU domain, class 2, transcription factor 1	0
D13120_s_at	Atp5h	ATP synthase, H+ transporting, mitochondrial F0 complex, subunit d	0
D13122_i_at	EST	ATPase inhibitory factor 1 (predicted)	0
D13122_f_at	EST	ATPase inhibitor	0
D13123_s_at	Atp5g1	ATP synthase, H+ transporting, mitochondrial F0 complex, subunit c (subunit 9), isoform 1	P05496
D13124_s_at	Atp5g2	ATP synthase, H+ transporting, mitochondrial F0 complex, subunit c (subunit 9), isoform 2	Q06055
D13127_at	Atp5o	ATP synthase, H+ transporting, mitochondrial F1 complex, O subunit	P48047
D13127_g_at	Atp5o	ATP synthase, H+ transporting, mitochondrial F1 complex, O subunit	P48047
D13211_s_at	Grin2a	glutamate receptor, ionotropic, N-methyl D-aspartate 2A	Q12879
D13212_s_at	Grin2c	glutamate receptor, ionotropic, NMDA2C	O15398
D13213_s_at	Grin2d	glutamate receptor, ionotropic, NMDA2D	O15399
D13309_s_at	Nsep1	nuclease sensitive element binding protein 1	P16991
D13417_at	Hes1	hairy and enhancer of split 1 (Drosophila)	0
D13417_g_at	Hes1	hairy and enhancer of split 1 (Drosophila)	0
D13418_at	Hes3	hairy and enhancer of split 3 (Drosophila)	0
D13556exon_at	EST	EST	0
D13623_at	EST	similar to ribosome-binding protein p34 - rat (predicted)	0
D13623_g_at	EST	similar to ribosome-binding protein p34 - rat (predicted)	0
D13667cds_s_at	Agxt	alanine-glyoxylate aminotransferase	P21549
D13871_s_at	Slc2a5	solute carrier family 2, member 5	P22732
D13906_at	EST	EST	P41181
D13906_g_at	Aqp2	aquaporin 2	P41181
D13927_at	Clcnk1	chloride channel K1	0
D13927_g_at	Clcnk1	chloride channel K1	0
D13962_at	Slc2a3	Solute carrier family 2 (facilitated glucose transporter), member 3	P11169
D13962_g_at	Slc2a3	Solute carrier family 2 (facilitated glucose transporter), member 3	P11169
D13963_at	Grm6	glutamate receptor, metabotropic 6	Q9UGK1
D13965_s_at	Insrr	insulin receptor-related receptor	P14616
D13966_at	Insrr	insulin receptor-related receptor	P14616
D13978_s_at	Asl	argininosuccinate lyase	AAH33146
D13985_at	Clns1a	chloride channel, nucleotide-sensitive, 1A	P54105
D13985_g_at	Clns1a	chloride channel, nucleotide-sensitive, 1A	P54105
D14029_at	Hes2	hairy and enhancer of split 2 (Drosophila)	Q96EN4
D14048_at	Hnrpu	heterogeneous nuclear ribonucleoprotein U	Q00839
D14048_g_at	Hnrpu	heterogeneous nuclear ribonucleoprotein U	Q00839
D14097cds_s_at	Cyp11b1	cytochrome P450, subfamily 11B, polypeptide 1	P19099
D14418_at	EST	EST	0
D14419_s_at	Ppp2r2a	protein phosphatase 2 (formerly 2A), regulatory subunit B (PR 52), alpha isoform	Q00007
D14421_at	Ppp2r2b	protein phosphatase 2 (formerly 2A), regulatory subunit B (PR 52), beta isoform	0
D14425_s_at	Ppp3r1	protein phospatase 3, regulatory subunit B, alpha isoform,type 1	AAH27913
D14437_s_at	Cnn1	calponin 1	AAH22015
D14441_at	Basp1	brain abundant, membrane attached signal protein 1	P80723
D14448_s_at	Max	Max protein	AAH04516
D14568_at	Ppp3r1	protein phospatase 3, regulatory subunit B, alpha isoform,type 1	AAH27913
D14688_s_at	Mrlcb	myosin light chain, regulatory B	0
D14819_at	Nvjp2	neural visinin-like Ca2+-binding protein type 2	0
D14819_g_at	Nvjp2	neural visinin-like Ca2+-binding protein type 2	0
D14869_s_at	EST	EST	AAH24229
D14988_f_at	EST	EST	0
D14989_f_at	EST	EST	0
D15069_s_at	Adm	adrenomedullin	P35318
D16101_s_at	Slc5a1	solute carrier family 5 (sodium/glucose cotransporter), member 1	P13866
D16102_at	Gyk	glycerol kinase	0
D16339_at	Ttpa	tocopherol (alpha) transfer protein	P49638
D16443_at	Ptger3	prostaglandin E receptor 3 (subtype EP3)	AAH24229
D16443_g_at	Ptger3	prostaglandin E receptor 3 (subtype EP3)	AAH24229
D16817_at	Grm7	glutamate receptor, metabotropic 7	Q14831
D16817_g_at	Grm7	glutamate receptor, metabotropic 7	Q14831
D16840_s_at	EST	EST	0
D17352_at	Rab27a	low Mr GTP-binding protein	0
D17370_at	Cth	CTL target antigen	P32929
D17370_g_at	Cth	CTL target antigen	P32929
D17521_at	Clcn3	chloride channel 3	O14918
D17695_s_at	Aqp3	aquaporin 3	Q92482
D17711cds_s_at	Hnrpk	heterogeneous nuclear ribonucleoprotein K	Q07244
D17764_at	Sncb	synuclein, beta	Q16143
D21158_s_at	Tbxa2r	thromboxane A2 receptor	P21731
D21215cds_s_at	F10	coagulation factor X	P00742
D21800_at	Psmb3	proteasome (prosome, macropain) subunit, beta type 3	P49720
D21800_g_at	Psmb3	proteasome (prosome, macropain) subunit, beta type 3	P49720
D21869_s_at	Pfkm	phosphofructokinase, muscle	AAH12799
D25233cds_at	Rb1	retinoblastoma 1	P06400
D25543_at	LOC192243	golgi-associated protein GCP360	0
D25543_g_at	LOC192243	golgi-associated protein GCP360	0
D26073_at	Prpsap1	phosphoribosyl pyrophosphate synthetase-associated protein 1	Q14558
D26073_g_at	Prpsap1	phosphoribosyl pyrophosphate synthetase-associated protein 1	Q14558
D26111_s_at	Clcnkb	chloride channel Kb	P51801
D26154cds_at	Mrip	myosin phosphatase-Rho interacting protein	0
D26154UTR#1_at	Mrip	myosin phosphatase-Rho interacting protein	0
D26154UTR#1_g_at	Mrip	myosin phosphatase-Rho interacting protein	0
D26393exon_s_at	Hk2	hexokinase 2	P52789
D26492_at	Dnah1	dynein, axonemal, heavy polypeptide 1	0
D26493_at	DLP2	dynein-like protein 2	0
D26495_at	Dnch2	dynein, cytoplasmic, heavy polypeptide 2	0
D26496_at	DLP5	dynein-like protein 5	0
D26497_at	Dnah6	dynein, axonemal, heavy polypeptide 6	0
D26498_at	Dnah7	dynein, axonemal, heavy polypeptide 7	0
D26499_at	Dlp8	dynein, axonemal, heavy polypeptide 8	0
D26500_at	Dnah9	dynein, axonemal, heavy polypeptide 9	0
D26500_g_at	Dnah9	dynein, axonemal, heavy polypeptide 9	0
D26503_at	Dnahc11	dynein, axonemal, heavy polypeptide 11	0
D26564_at	Cdc37	cell division cycle 37 homolog (S. cerevisiae)	Q16543
D26564_g_at	Cdc37	cell division cycle 37 homolog (S. cerevisiae)	Q16543
D28110_at	Mobp	myelin-associated oligodendrocytic basic protein	Q13874
D28110_g_at	Mobp	myelin-associated oligodendrocytic basic protein	Q13874
D28111_at	Mobp	myelin-associated oligodendrocytic basic protein	Q13874
D28111_g_at	Mobp	myelin-associated oligodendrocytic basic protein	Q13874
D28339_s_at	Haao	3-hydroxyanthranilate 3,4-dioxygenase	P46952
D28512_at	Syt3	synaptotagmin 3	0
D28560_at	Enpp2	ectonucleotide pyrophosphatase/phosphodiesterase 2	AAH34961
D28560_g_at	Enpp2	ectonucleotide pyrophosphatase/phosphodiesterase 2	AAH34961
D28561_s_at	Slc2a4	solute carrier family 2 (facilitated glucose transporter), member 4	0
D28562_s_at	Slc2a5	solute carrier family 2, member 5	P22732
D28581_at	Ptgfr	prostaglandin F receptor	P43088
D28753_i_at	Cdk2	cyclin dependent kinase 2	O75100
D28773_s_at	Tbxas1	thromboxane A synthase 1	P24557
D28860_s_at	Ptger4	prostaglandin E receptor 4 (subtype EP4)	0
D28966_at	EST	prostaglandin I receptor (IP) (predicted)	P43119
D29766cds#1_s_at	Bcar1	breast cancer anti-estrogen resistance 1	0
D29766Poly_A_Site#1_at	Bcar1	breast cancer anti-estrogen resistance 1	0
D29769_at	Bmp7	bone morphogenetic protein 7	0
D30649mRNA_s_at	Enpp3	ectonucleotide pyrophosphatase/phosphodiesterase 3	0
D30734_at	EST	EST	Q15283
D30739_s_at	Ywhae	tyrosine 3-monooxygenase/tryptophan 5-monooxygenase activation protein, epsilon polypeptide	P42655
D30740_at	Ywhaz	tyrosine 3-monooxygenase/tryptophan 5-monooxygenase activation protein, zeta polypeptide	P29312
D30740_g_at	Ywhaz	tyrosine 3-monooxygenase/tryptophan 5-monooxygenase activation protein, zeta polypeptide	P29312
D30781_at	EST	EST	0
D30804_at	EST	EST	O14818
D30804_g_at	EST	EST	O14818
D31662exon#4_s_at	Rgn	regucalcin	Q15493
D31854_s_at	Pace4	Subtilisin - like endoprotease	P29122
D31962cds_at	Dlc1	deleted in liver cancer 1	0
D31962UTR#1_at	EST	EST	0
D32080_at	Tbxa2r	thromboxane A2 receptor	P21731
D32249_s_at	Pja2	praja 2, RING-H2 motif containing	0
D37884exon_s_at	Chka	choline kinase alpha	P35790
D37951cds_s_at	Hivep2	human immunodeficiency virus type I enhancer binding protein 2	Q02646
D37951UTR#1_at	Hivep2	human immunodeficiency virus type I enhancer binding protein 2	Q02646
D38035cds_s_at	Titf1	thyroid transcription factor 1	O14956
D38036_at	EST	EST	O43200
D38036_g_at	Tshr	thyroid stimulating hormone receptor	O43200
D38061exon_s_at	Ugt1a6	UDP glycosyltransferase 1 family, polypeptide A6	P19224
D38062exon_s_at	Ugt1a7	UDP glycosyltransferase 1 family, polypeptide A7	0
D38063exon_at	Ugt1a8	UDP glycosyltransferase 1 family, polypeptide A8	0
D38065exon_s_at	Ugt1a1	UDP glycosyltransferase 1 family, polypeptide A1	0
D38066exon_s_at	Ugt1a2	UDP glycosyltransferase 1 family polypeptide A2	0
D38067exon_at	Ugt1a4	UDP glycosyltransferase 1 family polypeptide A4	0
D38069exon_s_at	Ugt1a6	UDP glycosyltransferase 1 family, polypeptide A6	0
D38222_s_at	Ptprn	protein tyrosine phosphatase, receptor type, N	Q16849
D38261_at	Ppp2r2c	protein phosphatase 2 (formerly 2A), regulatory subunit B (PR 52), gamma isoform	0
D38450_at	Gm1012	gene model 1012, (NCBI)	Q14439
D38494_at	Gabrr2	gamma-aminobutyric acid A receptor, rho 2	P28476
D42012cds_s_at	EST	EST	0
D42019cds_at	RT1-Hb	RT1 class II, locus Hb	0
D42116_s_at	Crry	complement receptor related protein	0
D42137exon_s_at	Anxa5	annexin A5	0
D42148_at	Gas6	growth arrest specific 6	Q14393
D43778exon#3_s_at	Agtr2	angiotensin II receptor, type 2	P50052
D44481_at	Crk	v-crk sarcoma virus CT10 oncogene homolog (avian)	P46108
D44494_at	Haao	3-hydroxyanthranilate 3,4-dioxygenase	P46952
D45187_s_at	Ctse	cathepsin E	P14091
D45199cds_s_at	Gif	gastric intrinsic factor	P27352
D45240cds_s_at	RT1-DOa	RT1 class II, locus DOa	0
D45247_at	Psmb5	proteasome (prosome, macropain) subunit, beta type 5	P28074
D45247_g_at	Psmb5	proteasome (prosome, macropain) subunit, beta type 5	P28074
D45249_at	Psme1	protease (prosome, macropain) 28 subunit, alpha	Q06323
D45249_g_at	Psme1	protease (prosome, macropain) 28 subunit, alpha	Q06323
D45250_s_at	Psme2	protease (prosome, macropain) 28 subunit, beta	AAH19885
D45252_s_at	Lss	lanosterol synthase	P48449
D45254_at	Cnbp1	cellular nucleic acid binding protein 1	0
D45254_g_at	Cnbp1	cellular nucleic acid binding protein 1	0
D45255_s_at	Siat8a	sialyltransferase 8 A	Q92185
D45862_at	Lep	leptin	P41159
D45862_g_at	Lep	leptin	P41159
D49363_s_at	Hrsp12	heat-responsive protein 12	0
D49395_s_at	Htr3a	5-hydroxytryptamine (serotonin) receptor 3a	P46098
D49446_at	EST	TAF6 RNA polymerase II, TATA box binding protein (TBP)-associated factor (predicted)	P49848
D49494cds_s_at	Gdf10	growth differentiation factor 10	AAL77527
D49494UTR#1_at	Gdf10	growth differentiation factor 10	AAL77527
D49494UTR#1_g_at	Gdf10	growth differentiation factor 10	AAL77527
D49653_s_at	Lep	leptin	P41159
D50497_s_at	Clcn5	chloride channel 5	P51795
D50558_at	Cd86	CD86 antigen	P42081
D50558_g_at	Cd86	CD86 antigen	P42081
D55648_s_at	Tcrg	T-cell receptor gamma chain	0
D63411_s_at	Tomm20	translocase of outer mitochondrial membrane 20 homolog (yeast)	0
D63774_at	Krt14	keratin 14	0
D63860_s_at	Bmp3	bone morphogenetic protein 3	P12645
D63886_s_at	Mmp16	matrix metalloproteinase 16	P51512
D64047_at	Pik3r3	phosphatidylinositol 3 kinase, regulatory subunit, polypeptide 3	Q8N381
D64059_at	Atrx	alpha thalassemia/mental retardation syndrome X-linked homolog (human)	P46100
D64060_s_at	Dnmt1	DNA (cytosine-5-)-methyltransferase 1	P26358
D64061_at	Eif5b	eukaryotic translation initiation factor 5B	0
D64062_at	Abp10	annexin V-binding protein ABP-10	0
D64085_at	Fgf5	fibroblast growth factor 5	P12034
D64085_g_at	Fgf5	fibroblast growth factor 5	P12034
D67071exon_at	Rgn	regucalcin	0
D78159mRNA_s_at	Kb4	Type II keratin Kb4	0
D78613_s_at	Ptpre	protein tyrosine phosphatase, receptor type, E	P23469
D79215_at	Fgf10	fibroblast growth factor 10	0
D82074_at	Neurod1	neurogenic differentiation 1	AAH09046
D82074_g_at	Neurod1	neurogenic differentiation 1	AAH09046
D82363_s_at	Psen1	presenilin 1	AAH11729
D83661_s_at	Nos2	nitric oxide synthase 2, inducible	P35228
D84477_at	Rhoa	plysia ras-related homolog A2	0
D84479_at	EST	EST	0
D84480_s_at	Rpl30	Ribosomal protein L30	0
D84482_at	EST	EST	0
D84484_at	EST	EST	0
D84485_at	EST	EST	0
D84486_at	EST	EST	0
D84487_at	Sf3b1	Splicing factor 3b, subunit 1, 155kD	0
D85183_s_at	Ptpns1	protein tyrosine phosphatase, non-receptor type substrate 1	O43799
D85435_at	Prkcdbp	protein kinase C, delta binding protein	0
D85435_g_at	Prkcdbp	protein kinase C, delta binding protein	0
D86557_at	Camk1g	calcium/calmodulin-dependent protein kinase I gamma	0
D86581_at	Chrd	chordin	Q8N2W7
D86742_at	Cdh4	cadherin 4	P55283
D86745cds_s_at	Nr0b2	nuclear receptor subfamily 0, group B, member 2	Q15466
D86745exon_s_at	Nr0b2	nuclear receptor subfamily 0, group B, member 2	Q15466
D87919cds_at	Ifnb1	interferon, beta 1	P01574
D87922exon_at	Scn4a	sodium channel, voltage-gated, type IV, alpha polypeptide	0
D87991_at	LOC287642	galactose transporter	0
D87991_g_at	LOC287642	galactose transporter	0
D88461_at	EST	EST	O00401
D88534_s_at	Pnlip	pancreatic lipase	P16233
D89730_at	EST	epidermal growth factor-containing fibulin-like extracellular matrix protein 1 (predicted)	AAH14410
D89730_g_at	EST	epidermal growth factor-containing fibulin-like extracellular matrix protein 1 (predicted)	AAH14410
D90211_s_at	Lamp2	lysosomal membrane glycoprotein 2	P13473
D90258_s_at	Psma3	proteasome (prosome, macropain) subunit, alpha type 3	P25788
D90265_s_at	Psma1	proteasome (prosome, macropain) subunit, alpha type 1	AAH15105
D90401_at	Dlst	dihydrolipoamide S-succinyltransferase (E2 component of 2-oxo-glutarate complex)	0
D90401_g_at	Dlst	dihydrolipoamide S-succinyltransferase (E2 component of 2-oxo-glutarate complex)	0
D90404_at	Ctsc	cathepsin C	P53634
D90404_g_at	Ctsc	cathepsin C	P53634
J00712_at	Csng	casein gamma	0
J00735_at	Fgg	Fibrinogen, gamma polypeptide	P02679
J00735_g_at	Fgg	Fibrinogen, gamma polypeptide	P02679
J00758_s_at	Ngfg	nerve growth factor, gamma	0
J00771_at	Rnase1	ribonuclease, RNase A family, 1 (pancreatic)	P07998
J00772_s_at	Scgb2a2	secretoglobin, family 2A, member 1	0
J00774cds_s_at	Scgb1d2	secretoglobin, family 1D, member 2	0
J00776cds_s_at	Psbpc2	prostatic steroid-binding protein C2	0
J00791_s_at	EST	EST	0
J00797cds_s_at	Tuba1	tubulin, alpha 1	P05215
J01435cds#1_s_at	EST	EST	0
J01435cds#4_s_at	EST	EST	0
J01878_at	Dlg2	Discs, large homolog 2 (Drosophila)	0
J01879_at	EST	EST	0
J02596cds_at	Apoc3	apolipoprotein C-III	P02656
[truncated: 6,800 more rows]
